# Supplementary material for: Database of age trajectories of mortality in 110 countries and web application: Data report
Source: Front Public Health. 2022 Jul 29;10:911589. doi: 10.3389/fpubh.2022.911589 (PMC9374568; doi:10.3389/fpubh.2022.911589)
Supplement: Supplementary file 1 [file Data_Sheet_1.zip]

Archive with 54 entries (52 files):
- ATM_Dolejs/.RData
- ATM_Dolejs/.Rhistory
- ATM_Dolejs/app.R
- ATM_Dolejs/Data/
- ATM_Dolejs/Data/AgPop.txt
- ATM_Dolejs/Data/CountriesDnxx.txt
- ATM_Dolejs/Data/Dnxx.txt
- ATM_Dolejs/Data/Example_AAA2021.txt
- ATM_Dolejs/Data/eyp.txt
- ATM_Dolejs/Data/ChaptersRowsAgg.txt
- ATM_Dolejs/Data/ICD10.txt
- ATM_Dolejs/Data/Lnxx.txt
- ATM_Dolejs/Data/LperY_with_AgPop.txt
- ATM_Dolejs/Data/yCACNS2021.txt
- ATM_Dolejs/Data/yChapter1.txt
- ATM_Dolejs/Data/yChapter2.txt
- ATM_Dolejs/Data/yChapter3.txt
- ATM_Dolejs/Data/yChapter4.txt
- ATM_Dolejs/Data/yICD10_P110.txt
- ATM_Dolejs/Data/yICD10_P14EU.txt
- ATM_Dolejs/Data/yICD10_P25.txt
- ATM_Dolejs/Data/yICD10_P28.txt
- ATM_Dolejs/Data/yICD10_P42.txt
- ATM_Dolejs/Data/yICD10_P4NordEU.txt
- ATM_Dolejs/Data/yICD10_P5BigEU.txt
- ATM_Dolejs/Data/yICD10_P5SmallEU.txt
- ATM_Dolejs/Data/yICD10_P6.txt
- ATM_Dolejs/Data/yICD10_P6SA.txt
- ATM_Dolejs/Data/yOther_Diseases2021.txt
- ATM_Dolejs/R-4.1.0-win.exe
- ATM_Dolejs/RStudio-pro-1.4.1717-3.exe
- ATM_Dolejs/Run Application in Personal Device with Windows.docx
- ATM_Dolejs/www/
- ATM_Dolejs/www/ATTM.gif
- ATM_Dolejs/www/CACNS.gif
- ATM_Dolejs/www/Equations.docx
- ATM_Dolejs/www/Equations.pdf
- ATM_Dolejs/www/Equations1.gif
- ATM_Dolejs/www/Equations2.gif
- ATM_Dolejs/www/F1.png
- ATM_Dolejs/www/F2.png
- ATM_Dolejs/www/FF3.gif
- ATM_Dolejs/www/Historical models.docx
- ATM_Dolejs/www/Historical models.gif
- ATM_Dolejs/www/Historical models.pdf
- ATM_Dolejs/www/Checking_of_Models_for_Download_CSV_Files.xlsx
- ATM_Dolejs/www/Numerical_Bending_ATM_in_TCIR.xlsx
- ATM_Dolejs/www/Relationships describing bending ATM.docx
- ATM_Dolejs/www/Relationships describing bending ATM.gif
- ATM_Dolejs/www/Relationships describing bending ATM.pdf
- ATM_Dolejs/www/TCIR.docx
- ATM_Dolejs/www/TCIR.pdf
- ATM_Dolejs/www/TCIR1.gif
- ATM_Dolejs/www/TCIR2.gif
