# Supplementary material for: Database of age trajectories of mortality in 110 countries and web application: Data report
Source: Front Public Health. 2022 Jul 29;10:911589. doi: 10.3389/fpubh.2022.911589 (PMC9374568; doi:10.3389/fpubh.2022.911589)
Supplement: Supplementary file 1 [file Data_Sheet_1.zip › ATM_Dolejs/Data/CountriesDnxx.txt]

C	WHO_Name	USCensus	NYears	P110	P28EU	P42SCA	P6AS	P5BigEU	P5SmallEU	P4NordEU	P6SA	P14EU	P25	Y1	Y2	Y3	Y4	Y5	Y6	Y7	Y8	Y9	Y10	Y11	Y12	Y13	Y14	Y15	Y16	Y17	Y18	Y19	Y20	Y21	Y22	Y23	Y24	Y25	LastCol
1125	Egypt	Egypt	2	P110	NA	NA	NA	NA	NA	NA	NA	NA	NA	2014	2015	NA	NA	NA	NA	NA	NA	NA	NA	NA	NA	NA	NA	NA	NA	NA	NA	NA	NA	NA	NA	NA	NA	NA	NA
1300	Mauritius	Mauritius	14	P110	NA	NA	NA	NA	NA	NA	NA	NA	NA	2005	2006	2007	2008	2009	2010	2011	2012	2013	2014	2015	2016	2017	2018	NA	NA	NA	NA	NA	NA	NA	NA	NA	NA	NA	NA
1303	Mayotte	no	6	NA	NA	NA	NA	NA	NA	NA	NA	NA	NA	2011	2012	2013	2014	2015	2016	NA	NA	NA	NA	NA	NA	NA	NA	NA	NA	NA	NA	NA	NA	NA	NA	NA	NA	NA	NA
1310	Morocco	Morocco	13	P110	NA	NA	NA	NA	NA	NA	NA	NA	NA	2000	2001	2002	2003	2004	2007	2008	2009	2010	2011	2012	2013	2014	NA	NA	NA	NA	NA	NA	NA	NA	NA	NA	NA	NA	NA
1360	Reunion	no	16	NA	NA	NA	NA	NA	NA	NA	NA	NA	NA	2001	2002	2003	2004	2005	2006	2007	2008	2009	2010	2011	2012	2013	2014	2015	2016	NA	NA	NA	NA	NA	NA	NA	NA	NA	NA
1365	Rodrigues	no	13	NA	NA	NA	NA	NA	NA	NA	NA	NA	NA	2005	2006	2007	2008	2009	2010	2011	2012	2013	2014	2015	2016	2017	NA	NA	NA	NA	NA	NA	NA	NA	NA	NA	NA	NA	NA
1430	South Africa	South Africa	11	P110	NA	NA	NA	NA	NA	NA	NA	NA	NA	1996	2005	2006	2007	2009	2010	2011	2012	2013	2014	2015	NA	NA	NA	NA	NA	NA	NA	NA	NA	NA	NA	NA	NA	NA	NA
2005	Anguilla	Anguilla	18	P110	NA	NA	NA	NA	NA	NA	NA	NA	NA	2000	2001	2002	2003	2004	2005	2006	2008	2009	2010	2011	2012	2013	2014	2015	2016	2017	2018	NA	NA	NA	NA	NA	NA	NA	NA
2010	Antigua and Barbuda	Antigua and Barbuda	15	P110	NA	P42SCA	NA	NA	NA	NA	NA	NA	NA	1998	1999	2001	2002	2003	2004	2005	2007	2008	2009	2012	2013	2015	2016	2017	NA	NA	NA	NA	NA	NA	NA	NA	NA	NA	NA
2020	Argentina	Argentina	14	P110	NA	P42SCA	NA	NA	NA	NA	P6SA	NA	P25	2003	2005	2006	2007	2008	2009	2010	2011	2012	2013	2014	2015	2016	2017	NA	NA	NA	NA	NA	NA	NA	NA	NA	NA	NA	NA
2025	Aruba	Aruba	16	P110	NA	P42SCA	NA	NA	NA	NA	NA	NA	NA	2000	2001	2002	2003	2004	2005	2006	2007	2009	2010	2011	2012	2013	2014	2015	2016	NA	NA	NA	NA	NA	NA	NA	NA	NA	NA
2030	Bahamas	Bahamas, The	11	P110	NA	P42SCA	NA	NA	NA	NA	NA	NA	NA	2001	2002	2003	2004	2005	2006	2007	2008	2011	2012	2014	NA	NA	NA	NA	NA	NA	NA	NA	NA	NA	NA	NA	NA	NA	NA
2040	Barbados	Barbados	8	P110	NA	P42SCA	NA	NA	NA	NA	NA	NA	NA	2000	2002	2005	2006	2007	2008	2012	2013	NA	NA	NA	NA	NA	NA	NA	NA	NA	NA	NA	NA	NA	NA	NA	NA	NA	NA
2045	Belize	Belize	17	P110	NA	P42SCA	NA	NA	NA	NA	NA	NA	NA	1997	1998	1999	2000	2002	2003	2004	2005	2006	2009	2010	2011	2012	2013	2014	2015	2016	NA	NA	NA	NA	NA	NA	NA	NA	NA
2050	Bermuda	Bermuda	18	P110	NA	P42SCA	NA	NA	NA	NA	NA	NA	NA	1999	2000	2001	2002	2003	2004	2005	2006	2007	2009	2010	2011	2012	2013	2014	2015	2016	2017	NA	NA	NA	NA	NA	NA	NA	NA
2070	Brazil	Brazil	10	P110	NA	P42SCA	NA	NA	NA	NA	P6SA	NA	P25	2006	2007	2008	2009	2010	2011	2012	2013	2014	2015	NA	NA	NA	NA	NA	NA	NA	NA	NA	NA	NA	NA	NA	NA	NA	NA
2085	British Virgin Islands	Virgin Islands, British	10	P110	NA	P42SCA	NA	NA	NA	NA	NA	NA	NA	1996	1997	1998	1999	2000	2001	2002	2003	2006	2010	NA	NA	NA	NA	NA	NA	NA	NA	NA	NA	NA	NA	NA	NA	NA	NA
2090	Canada	Canada	1	P110	NA	NA	NA	NA	NA	NA	NA	NA	NA	2000	NA	NA	NA	NA	NA	NA	NA	NA	NA	NA	NA	NA	NA	NA	NA	NA	NA	NA	NA	NA	NA	NA	NA	NA	NA
2110	Cayman Islands	Cayman Islands	9	P110	NA	P42SCA	NA	NA	NA	NA	NA	NA	NA	1999	2000	2002	2003	2004	2005	2009	2010	2013	NA	NA	NA	NA	NA	NA	NA	NA	NA	NA	NA	NA	NA	NA	NA	NA	NA
2120	Chile	Chile	21	P110	NA	P42SCA	NA	NA	NA	NA	P6SA	NA	P25	1997	1998	1999	2000	2001	2002	2003	2004	2005	2006	2007	2008	2009	2010	2011	2012	2013	2014	2015	2016	2017	NA	NA	NA	NA	NA
2130	Colombia	Colombia	6	P110	NA	P42SCA	NA	NA	NA	NA	P6SA	NA	P25	1997	1998	2010	2011	2012	2013	NA	NA	NA	NA	NA	NA	NA	NA	NA	NA	NA	NA	NA	NA	NA	NA	NA	NA	NA	NA
2140	Costa Rica	Costa Rica	18	P110	NA	P42SCA	NA	NA	NA	NA	NA	NA	NA	1997	1998	1999	2000	2001	2002	2003	2004	2005	2007	2008	2009	2012	2013	2014	2015	2016	2017	NA	NA	NA	NA	NA	NA	NA	NA
2150	Cuba	Cuba	17	P110	NA	P42SCA	NA	NA	NA	NA	NA	NA	NA	2001	2002	2003	2004	2005	2006	2007	2008	2009	2010	2011	2012	2013	2014	2015	2016	2017	NA	NA	NA	NA	NA	NA	NA	NA	NA
2160	Dominica	Dominica	11	P110	NA	P42SCA	NA	NA	NA	NA	NA	NA	NA	2001	2002	2003	2004	2008	2009	2010	2011	2012	2014	2015	NA	NA	NA	NA	NA	NA	NA	NA	NA	NA	NA	NA	NA	NA	NA
2170	Dominican Republic	Dominican Republic	11	P110	NA	P42SCA	NA	NA	NA	NA	NA	NA	NA	1996	1997	1998	2005	2006	2007	2008	2009	2011	2012	2013	NA	NA	NA	NA	NA	NA	NA	NA	NA	NA	NA	NA	NA	NA	NA
2180	Ecuador	Ecuador	21	P110	NA	P42SCA	NA	NA	NA	NA	NA	NA	NA	1997	1998	1999	2000	2001	2002	2003	2004	2005	2006	2007	2008	2009	2010	2011	2012	2013	2014	2015	2016	2017	NA	NA	NA	NA	NA
2190	El Salvador	El Salvador	18	P110	NA	P42SCA	NA	NA	NA	NA	NA	NA	NA	1997	1998	1999	2000	2001	2002	2003	2005	2006	2007	2008	2009	2010	2011	2012	2013	2014	2015	NA	NA	NA	NA	NA	NA	NA	NA
2210	French Guiana	no	16	NA	NA	NA	NA	NA	NA	NA	NA	NA	NA	2001	2002	2003	2004	2005	2006	2007	2008	2009	2010	2011	2012	2013	2014	2015	2016	NA	NA	NA	NA	NA	NA	NA	NA	NA	NA
2230	Grenada	Grenada	14	P110	NA	P42SCA	NA	NA	NA	NA	NA	NA	NA	2001	2002	2003	2004	2005	2006	2007	2008	2009	2010	2013	2016	2017	2018	NA	NA	NA	NA	NA	NA	NA	NA	NA	NA	NA	NA
2240	Guadeloupe	no	17	NA	NA	NA	NA	NA	NA	NA	NA	NA	NA	2000	2001	2002	2003	2004	2005	2006	2007	2008	2009	2010	2011	2012	2013	2014	2015	2016	NA	NA	NA	NA	NA	NA	NA	NA	NA
2250	Guatemala	Guatemala	11	P110	NA	P42SCA	NA	NA	NA	NA	NA	NA	NA	2005	2006	2007	2010	2011	2012	2013	2014	2015	2016	2017	NA	NA	NA	NA	NA	NA	NA	NA	NA	NA	NA	NA	NA	NA	NA
2260	Guyana	Guyana	10	P110	NA	P42SCA	NA	NA	NA	NA	NA	NA	NA	2001	2004	2005	2006	2007	2010	2011	2012	2013	2014	NA	NA	NA	NA	NA	NA	NA	NA	NA	NA	NA	NA	NA	NA	NA	NA
2270	Haiti	Haiti	4	P110	NA	P42SCA	NA	NA	NA	NA	NA	NA	NA	1999	2002	2003	2004	NA	NA	NA	NA	NA	NA	NA	NA	NA	NA	NA	NA	NA	NA	NA	NA	NA	NA	NA	NA	NA	NA
2280	Honduras	Honduras	6	P110	NA	P42SCA	NA	NA	NA	NA	NA	NA	NA	2008	2009	2010	2011	2012	2013	NA	NA	NA	NA	NA	NA	NA	NA	NA	NA	NA	NA	NA	NA	NA	NA	NA	NA	NA	NA
2290	Jamaica	Jamaica	7	P110	NA	P42SCA	NA	NA	NA	NA	NA	NA	NA	2005	2006	2010	2011	2012	2013	2014	NA	NA	NA	NA	NA	NA	NA	NA	NA	NA	NA	NA	NA	NA	NA	NA	NA	NA	NA
2300	Martinique	no	16	NA	NA	P42SCA	NA	NA	NA	NA	NA	NA	NA	2000	2001	2002	2003	2004	2005	2006	2007	2008	2009	2010	2011	2013	2014	2015	2016	NA	NA	NA	NA	NA	NA	NA	NA	NA	NA
2310	Mexico	Mexico	8	P110	NA	P42SCA	NA	NA	NA	NA	NA	NA	P25	1998	2000	2001	2007	2008	2010	2011	2012	NA	NA	NA	NA	NA	NA	NA	NA	NA	NA	NA	NA	NA	NA	NA	NA	NA	NA
2320	Montserrat	Montserrat	22	P110	NA	P42SCA	NA	NA	NA	NA	NA	NA	NA	1995	1996	1998	1999	2000	2001	2002	2003	2004	2005	2006	2007	2008	2009	2010	2011	2012	2013	2014	2016	2017	2018	NA	NA	NA	NA
2330	Netherlands Antilles	no	12	NA	NA	NA	NA	NA	NA	NA	NA	NA	NA	1988	1989	1990	1991	1992	1993	1994	1996	1997	1998	1999	2000	NA	NA	NA	NA	NA	NA	NA	NA	NA	NA	NA	NA	NA	NA
2340	Nicaragua	Nicaragua	19	P110	NA	P42SCA	NA	NA	NA	NA	NA	NA	NA	1997	1998	1999	2000	2001	2002	2003	2007	2008	2009	2010	2011	2012	2013	2014	2015	2016	2017	2018	NA	NA	NA	NA	NA	NA	NA
2350	Panama	Panama	20	P110	NA	P42SCA	NA	NA	NA	NA	NA	NA	NA	1998	1999	2000	2001	2002	2003	2004	2005	2006	2007	2008	2009	2010	2011	2012	2013	2014	2015	2016	2017	NA	NA	NA	NA	NA	NA
2360	Paraguay	Paraguay	18	P110	NA	P42SCA	NA	NA	NA	NA	NA	NA	NA	1996	1997	1998	1999	2000	2001	2002	2003	2004	2005	2006	2011	2012	2013	2014	2015	2016	2017	NA	NA	NA	NA	NA	NA	NA	NA
2370	Peru	Peru	16	P110	NA	P42SCA	NA	NA	NA	NA	P6SA	NA	P25	1999	2000	2002	2003	2004	2005	2006	2007	2008	2011	2012	2013	2014	2015	2016	2017	NA	NA	NA	NA	NA	NA	NA	NA	NA	NA
2380	Puerto Rico	Puerto Rico	18	P110	NA	P42SCA	NA	NA	NA	NA	NA	NA	NA	1999	2000	2001	2002	2003	2004	2005	2006	2007	2008	2009	2010	2011	2012	2013	2015	2016	2017	NA	NA	NA	NA	NA	NA	NA	NA
2385	Saint Kitts and Nevis	Saint Kitts and Nevis	19	P110	NA	P42SCA	NA	NA	NA	NA	NA	NA	NA	1998	1999	2000	2001	2002	2003	2004	2005	2006	2007	2008	2009	2010	2011	2012	2013	2014	2015	2016	NA	NA	NA	NA	NA	NA	NA
2400	Saint Lucia	Saint Lucia	14	P110	NA	P42SCA	NA	NA	NA	NA	NA	NA	NA	1996	1997	1998	1999	2003	2004	2005	2009	2010	2011	2012	2013	2014	2015	NA	NA	NA	NA	NA	NA	NA	NA	NA	NA	NA	NA
2410	Saint Pierre and Miquelon	Saint Pierre and Miquelon	5	P110	NA	P42SCA	NA	NA	NA	NA	NA	NA	NA	2005	2006	2008	2009	2010	NA	NA	NA	NA	NA	NA	NA	NA	NA	NA	NA	NA	NA	NA	NA	NA	NA	NA	NA	NA	NA
2420	Saint Vincent and Grenadines	Saint Vincent and the Grenadines	16	P110	NA	P42SCA	NA	NA	NA	NA	NA	NA	NA	2002	2003	2004	2005	2006	2007	2008	2009	2010	2011	2012	2013	2014	2015	2016	2017	NA	NA	NA	NA	NA	NA	NA	NA	NA	NA
2430	Suriname	Suriname	7	P110	NA	P42SCA	NA	NA	NA	NA	NA	NA	NA	2001	2007	2008	2009	2010	2011	2012	NA	NA	NA	NA	NA	NA	NA	NA	NA	NA	NA	NA	NA	NA	NA	NA	NA	NA	NA
2440	Trinidad and Tobago	Trinidad and Tobago	14	P110	NA	P42SCA	NA	NA	NA	NA	NA	NA	NA	1999	2000	2001	2002	2003	2004	2005	2006	2007	2008	2009	2010	2011	2012	NA	NA	NA	NA	NA	NA	NA	NA	NA	NA	NA	NA
2445	Turks and Caicos Islands	Turks and Caicos Islands	15	P110	NA	P42SCA	NA	NA	NA	NA	NA	NA	NA	1996	1997	1998	1999	2000	2001	2002	2006	2007	2008	2009	2012	2013	2014	2015	NA	NA	NA	NA	NA	NA	NA	NA	NA	NA	NA
2450	United States of America	United States	10	P110	NA	NA	NA	NA	NA	NA	NA	NA	P25	1999	2000	2001	2002	2003	2004	2005	2009	2010	2017	NA	NA	NA	NA	NA	NA	NA	NA	NA	NA	NA	NA	NA	NA	NA	NA
2455	Virgin Islands (USA)	Virgin Islands, U.S.	16	P110	NA	P42SCA	NA	NA	NA	NA	NA	NA	NA	1999	2000	2001	2002	2003	2004	2005	2006	2007	2008	2009	2010	2011	2015	2016	2017	NA	NA	NA	NA	NA	NA	NA	NA	NA	NA
2460	Uruguay	Uruguay	18	P110	NA	P42SCA	NA	NA	NA	NA	NA	NA	NA	1997	1998	1999	2000	2001	2002	2004	2005	2006	2007	2009	2010	2012	2013	2014	2015	2016	2017	NA	NA	NA	NA	NA	NA	NA	NA
2470	Venezuela	Venezuela	19	P110	NA	P42SCA	NA	NA	NA	NA	P6SA	NA	P25	1996	1997	1998	1999	2000	2001	2002	2003	2004	2005	2006	2007	2008	2009	2010	2011	2012	2013	2014	NA	NA	NA	NA	NA	NA	NA
3020	Bahrain	Bahrain	14	P110	NA	NA	NA	NA	NA	NA	NA	NA	NA	2001	2002	2003	2004	2005	2006	2007	2008	2009	2010	2011	2012	2013	2014	NA	NA	NA	NA	NA	NA	NA	NA	NA	NA	NA	NA
3030	Brunei Darussalam	Brunei	10	P110	NA	NA	NA	NA	NA	NA	NA	NA	NA	1996	1997	1998	1999	2000	2014	2015	2016	2017	2018	NA	NA	NA	NA	NA	NA	NA	NA	NA	NA	NA	NA	NA	NA	NA	NA
3080	Cyprus	Cyprus	13	P110	NA	NA	NA	NA	NA	NA	NA	NA	NA	2004	2005	2006	2007	2008	2009	2010	2011	2012	2013	2014	2015	2016	NA	NA	NA	NA	NA	NA	NA	NA	NA	NA	NA	NA	NA
3090	Hong Kong SAR	Hong Kong	17	P110	NA	NA	P6AS	NA	NA	NA	NA	NA	NA	2001	2002	2003	2004	2005	2006	2007	2008	2009	2010	2011	2012	2013	2014	2015	2016	2017	NA	NA	NA	NA	NA	NA	NA	NA	NA
3130	Iran (Islamic Republic of)	Iran	1	P110	NA	NA	NA	NA	NA	NA	NA	NA	NA	2016	NA	NA	NA	NA	NA	NA	NA	NA	NA	NA	NA	NA	NA	NA	NA	NA	NA	NA	NA	NA	NA	NA	NA	NA	NA
3160	Japan	Japan	23	P110	NA	NA	P6AS	NA	NA	NA	NA	NA	P25	1995	1996	1997	1998	1999	2000	2001	2002	2003	2004	2005	2006	2007	2008	2009	2010	2011	2012	2013	2014	2015	2016	2017	NA	NA	NA
3190	Kuwait	Kuwait	11	P110	NA	NA	NA	NA	NA	NA	NA	NA	NA	1995	1996	1997	1998	1999	2001	2002	2010	2011	2013	2014	NA	NA	NA	NA	NA	NA	NA	NA	NA	NA	NA	NA	NA	NA	NA
3210	Lebanon	Lebanon	1	P110	NA	NA	NA	NA	NA	NA	NA	NA	NA	2017	NA	NA	NA	NA	NA	NA	NA	NA	NA	NA	NA	NA	NA	NA	NA	NA	NA	NA	NA	NA	NA	NA	NA	NA	NA
3236	Malaysia	Malaysia	14	P110	NA	NA	P6AS	NA	NA	NA	NA	NA	NA	2000	2001	2002	2003	2004	2005	2006	2007	2008	2009	2010	2011	2012	2013	NA	NA	NA	NA	NA	NA	NA	NA	NA	NA	NA	NA
3255	Maldives	Maldives	16	P110	NA	NA	NA	NA	NA	NA	NA	NA	NA	2000	2001	2002	2003	2004	2005	2007	2008	2010	2015	2017	2016	2014	2013	2012	2011	NA	NA	NA	NA	NA	NA	NA	NA	NA	NA
3283	Occupied Palestinian Territory	no	7	NA	NA	NA	NA	NA	NA	NA	NA	NA	NA	2010	2011	2012	2014	2015	2016	2009	NA	NA	NA	NA	NA	NA	NA	NA	NA	NA	NA	NA	NA	NA	NA	NA	NA	NA	NA
3285	Oman	Oman	2	P110	NA	NA	NA	NA	NA	NA	NA	NA	NA	2010	2014	NA	NA	NA	NA	NA	NA	NA	NA	NA	NA	NA	NA	NA	NA	NA	NA	NA	NA	NA	NA	NA	NA	NA	NA
3300	Philippines	Philippines	5	P110	NA	NA	P6AS	NA	NA	NA	NA	NA	NA	2006	2007	2009	2010	2011	NA	NA	NA	NA	NA	NA	NA	NA	NA	NA	NA	NA	NA	NA	NA	NA	NA	NA	NA	NA	NA
3320	Qatar	Qatar	4	P110	NA	NA	NA	NA	NA	NA	NA	NA	NA	2013	2014	2015	2017	NA	NA	NA	NA	NA	NA	NA	NA	NA	NA	NA	NA	NA	NA	NA	NA	NA	NA	NA	NA	NA	NA
3325	Republic of Korea	Korea, South	3	P110	NA	NA	P6AS	NA	NA	NA	NA	NA	NA	2015	2016	2017	NA	NA	NA	NA	NA	NA	NA	NA	NA	NA	NA	NA	NA	NA	NA	NA	NA	NA	NA	NA	NA	NA	NA
3340	Saudi Arabia	Saudi Arabia	1	P110	NA	NA	NA	NA	NA	NA	NA	NA	NA	2009	NA	NA	NA	NA	NA	NA	NA	NA	NA	NA	NA	NA	NA	NA	NA	NA	NA	NA	NA	NA	NA	NA	NA	NA	NA
3350	Singapore	Singapore	6	P110	NA	NA	NA	NA	NA	NA	NA	NA	NA	2012	2013	2014	2015	2016	2017	NA	NA	NA	NA	NA	NA	NA	NA	NA	NA	NA	NA	NA	NA	NA	NA	NA	NA	NA	NA
3370	Syrian Arab Republic	Syria	3	P110	NA	NA	NA	NA	NA	NA	NA	NA	NA	2008	2009	2010	NA	NA	NA	NA	NA	NA	NA	NA	NA	NA	NA	NA	NA	NA	NA	NA	NA	NA	NA	NA	NA	NA	NA
3380	Thailand	Thailand	1	P110	NA	NA	P6AS	NA	NA	NA	NA	NA	NA	2017	NA	NA	NA	NA	NA	NA	NA	NA	NA	NA	NA	NA	NA	NA	NA	NA	NA	NA	NA	NA	NA	NA	NA	NA	NA
3400	Turkey	Turkey	8	P110	NA	NA	NA	NA	NA	NA	NA	NA	NA	2009	2010	2011	2012	2013	2014	2015	2016	NA	NA	NA	NA	NA	NA	NA	NA	NA	NA	NA	NA	NA	NA	NA	NA	NA	NA
4010	Austria	Austria	16	P110	P28EU	NA	NA	NA	P5SmallEU	NA	NA	P14EU	P25	2002	2003	2004	2005	2006	2007	2008	2009	2010	2011	2012	2013	2014	2015	2016	2017	NA	NA	NA	NA	NA	NA	NA	NA	NA	NA
4012	Azerbaijan	Azerbaijan	1	P110	NA	NA	NA	NA	NA	NA	NA	NA	NA	2007	NA	NA	NA	NA	NA	NA	NA	NA	NA	NA	NA	NA	NA	NA	NA	NA	NA	NA	NA	NA	NA	NA	NA	NA	NA
4020	Belgium	Belgium	19	P110	P28EU	NA	NA	NA	NA	NA	NA	NA	NA	1998	1999	2000	2001	2002	2003	2004	2005	2006	2007	2008	2009	2010	2011	2012	2013	2014	2015	2016	NA	NA	NA	NA	NA	NA	NA
4025	Bosnia and Herzegovina	Bosnia and Herzegovina	2	P110	NA	NA	NA	NA	NA	NA	NA	NA	NA	2011	2014	NA	NA	NA	NA	NA	NA	NA	NA	NA	NA	NA	NA	NA	NA	NA	NA	NA	NA	NA	NA	NA	NA	NA	NA
4030	Bulgaria	Bulgaria	11	P110	P28EU	NA	NA	NA	NA	NA	NA	NA	NA	2005	2006	2007	2008	2009	2010	2011	2012	2013	2014	2015	NA	NA	NA	NA	NA	NA	NA	NA	NA	NA	NA	NA	NA	NA	NA
4038	Croatia	Croatia	23	P110	P28EU	NA	NA	NA	NA	NA	NA	NA	NA	1995	1996	1997	1998	1999	2000	2001	2002	2003	2004	2005	2006	2007	2008	2009	2010	2011	2012	2013	2014	2015	2016	2017	NA	NA	NA
4045	Czech Republic	Czechia	24	P110	P28EU	NA	NA	NA	P5SmallEU	NA	NA	P14EU	P25	1994	1995	1996	1997	1998	1999	2000	2001	2002	2003	2004	2005	2006	2007	2008	2009	2010	2011	2012	2013	2014	2015	2016	2017	NA	NA
4050	Denmark	Denmark	12	P110	P28EU	NA	NA	NA	NA	P4NordEU	NA	P14EU	P25	1994	1995	1996	2001	2002	2003	2004	2005	2006	2007	2008	2009	NA	NA	NA	NA	NA	NA	NA	NA	NA	NA	NA	NA	NA	NA
4055	Estonia	Estonia	21	P110	P28EU	NA	NA	NA	NA	NA	NA	NA	NA	1997	1998	1999	2000	2001	2002	2003	2004	2005	2006	2007	2008	2013	2015	2016	2010	2011	2012	2014	2017	2018	NA	NA	NA	NA	NA
4070	Finland	Finland	16	P110	P28EU	NA	NA	NA	NA	P4NordEU	NA	P14EU	P25	1996	1997	1998	1999	2000	2001	2002	2003	2004	2005	2006	2007	2008	2009	2010	2011	NA	NA	NA	NA	NA	NA	NA	NA	NA	NA
4080	France	France	17	P110	P28EU	NA	NA	P5BigEU	NA	NA	NA	P14EU	P25	2000	2001	2002	2003	2004	2005	2006	2007	2008	2009	2010	2011	2012	2013	2014	2015	2016	NA	NA	NA	NA	NA	NA	NA	NA	NA
4084	Georgia	Georgia	9	P110	NA	NA	NA	NA	NA	NA	NA	NA	NA	2005	2006	2007	2009	2010	2015	2016	2017	2018	NA	NA	NA	NA	NA	NA	NA	NA	NA	NA	NA	NA	NA	NA	NA	NA	NA
4085	Germany	Germany	20	P110	P28EU	NA	NA	P5BigEU	NA	NA	NA	P14EU	P25	1998	1999	2000	2001	2002	2003	2004	2005	2006	2007	2008	2009	2010	2011	2012	2013	2014	2015	2016	2017	NA	NA	NA	NA	NA	NA
4140	Greece	Greece	3	P110	P28EU	NA	NA	NA	NA	NA	NA	NA	NA	2014	2015	2016	NA	NA	NA	NA	NA	NA	NA	NA	NA	NA	NA	NA	NA	NA	NA	NA	NA	NA	NA	NA	NA	NA	NA
4150	Hungary	Hungary	22	P110	P28EU	NA	NA	NA	P5SmallEU	NA	NA	P14EU	P25	1996	1997	1998	1999	2000	2001	2002	2003	2004	2005	2006	2007	2008	2009	2010	2011	2012	2013	2014	2015	2016	2017	NA	NA	NA	NA
4160	Iceland	Iceland	23	P110	P28EU	NA	NA	NA	NA	NA	NA	NA	NA	1996	1997	1998	1999	2000	2001	2002	2003	2004	2010	2011	2012	2013	2014	2015	2016	2017	2005	2006	2007	2008	2009	2018	NA	NA	NA
4170	Ireland	Ireland	7	P110	P28EU	NA	NA	NA	NA	NA	NA	NA	NA	2007	2008	2009	2010	2011	2012	2014	NA	NA	NA	NA	NA	NA	NA	NA	NA	NA	NA	NA	NA	NA	NA	NA	NA	NA	NA
4180	Italy	Italy	14	P110	P28EU	NA	NA	P5BigEU	NA	NA	NA	P14EU	P25	2003	2004	2005	2006	2007	2008	2009	2010	2011	2012	2013	2014	2015	2016	NA	NA	NA	NA	NA	NA	NA	NA	NA	NA	NA	NA
4182	Kazakhstan	Kazakhstan	4	P110	NA	NA	NA	NA	NA	NA	NA	NA	NA	2013	2014	2015	2017	NA	NA	NA	NA	NA	NA	NA	NA	NA	NA	NA	NA	NA	NA	NA	NA	NA	NA	NA	NA	NA	NA
4184	Kyrgyzstan	Kyrgyzstan	17	P110	NA	NA	NA	NA	NA	NA	NA	NA	NA	2000	2001	2002	2003	2004	2005	2006	2007	2008	2009	2010	2011	2012	2013	2014	2015	2016	NA	NA	NA	NA	NA	NA	NA	NA	NA
4186	Latvia	Latvia	20	P110	P28EU	NA	NA	NA	NA	NA	NA	NA	NA	1996	1997	1998	1999	2000	2001	2002	2003	2004	2005	2006	2007	2008	2009	2010	2011	2012	2013	2014	2015	NA	NA	NA	NA	NA	NA
4188	Lithuania	Lithuania	21	P110	P28EU	NA	NA	NA	NA	NA	NA	NA	NA	1998	2000	1999	2001	2002	2003	2004	2005	2006	2007	2008	2009	2010	2011	2012	2013	2014	2015	2016	2017	2018	NA	NA	NA	NA	NA
4190	Luxembourg	Luxembourg	6	P110	P28EU	NA	NA	NA	NA	NA	NA	NA	NA	2011	2012	2013	2014	2015	2016	NA	NA	NA	NA	NA	NA	NA	NA	NA	NA	NA	NA	NA	NA	NA	NA	NA	NA	NA	NA
4195	TFYR Macedonia	North Macedonia	8	P110	NA	NA	NA	NA	NA	NA	NA	NA	NA	2006	2007	2008	2009	2010	2011	2012	2013	NA	NA	NA	NA	NA	NA	NA	NA	NA	NA	NA	NA	NA	NA	NA	NA	NA	NA
4200	Malta	Malta	22	P110	P28EU	NA	NA	NA	NA	NA	NA	NA	NA	1995	1996	1997	1998	1999	2000	2001	2002	2003	2004	2005	2006	2007	2008	2009	2010	2011	2012	2013	2014	2015	2016	NA	NA	NA	NA
4210	Netherlands	Netherlands	20	P110	P28EU	NA	NA	NA	NA	NA	NA	NA	NA	2000	2001	2002	2003	2004	1998	1999	2005	2006	2007	2008	2009	2010	2011	2012	2013	2014	2015	2016	2017	NA	NA	NA	NA	NA	NA
4220	Norway	Norway	21	P110	P28EU	NA	NA	NA	NA	P4NordEU	NA	P14EU	P25	1996	1997	1998	1999	2000	2001	2002	2003	2004	2005	2006	2007	2008	2009	2010	2011	2012	2013	2014	2015	2016	NA	NA	NA	NA	NA
4230	Poland	Poland	19	P110	P28EU	NA	NA	NA	P5SmallEU	NA	NA	P14EU	P25	1999	2000	2001	2002	2003	2004	2005	2006	2007	2008	2009	2010	2011	2012	2013	2014	2015	2016	2017	NA	NA	NA	NA	NA	NA	NA
4240	Portugal	Portugal	5	P110	P28EU	NA	NA	NA	NA	NA	NA	NA	NA	2002	2014	2015	2016	2017	NA	NA	NA	NA	NA	NA	NA	NA	NA	NA	NA	NA	NA	NA	NA	NA	NA	NA	NA	NA	NA
4260	Republic of Moldova	Moldova	23	P110	NA	NA	NA	NA	NA	NA	NA	NA	NA	1996	1997	1998	1999	2000	2001	2002	2003	2004	2005	2006	2007	2008	2009	2010	2011	2012	2013	2014	2015	2016	2017	2018	NA	NA	NA
4270	Romania	Romania	19	P110	P28EU	NA	NA	NA	NA	NA	NA	NA	NA	1999	2000	2001	2002	2003	2004	2005	2006	2007	2008	2009	2010	2011	2012	2013	2014	2015	2017	2016	NA	NA	NA	NA	NA	NA	NA
4273	Serbia	Serbia	20	P110	NA	NA	NA	NA	NA	NA	NA	NA	NA	1998	1999	2000	2001	2002	2003	2004	2005	2006	2007	2008	2009	2010	2011	2012	2013	2014	2016	2017	2015	NA	NA	NA	NA	NA	NA
4274	Slovakia	Slovakia	13	P110	P28EU	NA	NA	NA	P5SmallEU	NA	NA	P14EU	P25	1996	1997	1998	1999	2000	2006	2007	2008	2009	2010	2012	2013	2014	NA	NA	NA	NA	NA	NA	NA	NA	NA	NA	NA	NA	NA
4276	Slovenia	Slovenia	21	P110	P28EU	NA	NA	NA	NA	NA	NA	NA	NA	1997	1998	1999	2000	2001	2002	2003	2004	2005	2006	2007	2008	2009	2010	2011	2012	2013	2014	2015	2016	2017	NA	NA	NA	NA	NA
4280	Spain	Spain	19	P110	P28EU	NA	NA	P5BigEU	NA	NA	NA	P14EU	P25	1999	2000	2001	2002	2003	2004	2005	2006	2007	2008	2009	2010	2011	2012	2013	2014	2015	2016	2017	NA	NA	NA	NA	NA	NA	NA
4290	Sweden	Sweden	21	P110	P28EU	NA	NA	NA	NA	P4NordEU	NA	P14EU	P25	1999	2000	2001	2002	2003	2004	1997	1998	2005	2006	2007	2008	2009	2010	2011	2012	2013	2014	2015	2016	2017	NA	NA	NA	NA	NA
4300	Switzerland	Switzerland	22	P110	NA	NA	NA	NA	NA	NA	NA	NA	NA	1995	1996	1997	1998	1999	2000	2001	2002	2003	2004	2005	2006	2007	2008	2009	2010	2011	2012	2013	2014	2015	2016	NA	NA	NA	NA
4308	United Kingdom	United Kingdom	16	P110	NA	NA	NA	P5BigEU	NA	NA	NA	P14EU	P25	2001	2002	2003	2004	2005	2006	2007	2008	2009	2010	2011	2012	2013	2014	2015	2016	NA	NA	NA	NA	NA	NA	NA	NA	NA	NA
4310	United Kingdom, England and Wales	no	16	NA	NA	NA	NA	NA	NA	NA	NA	NA	NA	2001	2002	2003	2004	2005	2006	2007	2008	2009	2010	2011	2012	2013	2014	2015	2016	NA	NA	NA	NA	NA	NA	NA	NA	NA	NA
4320	United Kingdom, Northern Ireland	no	16	NA	NA	NA	NA	NA	NA	NA	NA	NA	NA	2001	2002	2003	2004	2005	2006	2007	2008	2009	2010	2011	2012	2013	2014	2015	2016	NA	NA	NA	NA	NA	NA	NA	NA	NA	NA
4330	United Kingdom, Scotland	no	17	NA	NA	NA	NA	NA	NA	NA	NA	NA	NA	2000	2001	2002	2003	2004	2005	2006	2007	2008	2009	2010	2011	2012	2013	2014	2015	2016	NA	NA	NA	NA	NA	NA	NA	NA	NA
4335	Uzbekistan	Uzbekistan	2	P110	NA	NA	NA	NA	NA	NA	NA	NA	NA	2015	2016	NA	NA	NA	NA	NA	NA	NA	NA	NA	NA	NA	NA	NA	NA	NA	NA	NA	NA	NA	NA	NA	NA	NA	NA
4350	Serbia and Montenegro, Former	no	6	NA	NA	NA	NA	NA	NA	NA	NA	NA	NA	1997	1998	1999	2000	2001	2002	NA	NA	NA	NA	NA	NA	NA	NA	NA	NA	NA	NA	NA	NA	NA	NA	NA	NA	NA	NA
5020	Australia	Australia	19	P110	NA	NA	NA	NA	NA	NA	NA	NA	P25	1998	1999	2000	2001	2002	2003	2004	2006	2007	2008	2009	2010	2011	2012	2013	2014	2015	2016	2017	NA	NA	NA	NA	NA	NA	NA
5070	Fiji	Fiji	1	P110	NA	NA	NA	NA	NA	NA	NA	NA	NA	2008	NA	NA	NA	NA	NA	NA	NA	NA	NA	NA	NA	NA	NA	NA	NA	NA	NA	NA	NA	NA	NA	NA	NA	NA	NA
5150	New Zealand	New Zealand	16	P110	NA	NA	NA	NA	NA	NA	NA	NA	P25	2000	2001	2002	2003	2004	2005	2006	2007	2008	2009	2010	2011	2012	2013	2014	2015	NA	NA	NA	NA	NA	NA	NA	NA	NA	NA
5198	Solomon Islands	Solomon Islands	2	P110	NA	NA	NA	NA	NA	NA	NA	NA	NA	2017	2018	NA	NA	NA	NA	NA	NA	NA	NA	NA	NA	NA	NA	NA	NA	NA	NA	NA	NA	NA	NA	NA	NA	NA	NA
