# Supplementary material for: Database of age trajectories of mortality in 110 countries and web application: Data report
Source: Front Public Health. 2022 Jul 29;10:911589. doi: 10.3389/fpubh.2022.911589 (PMC9374568; doi:10.3389/fpubh.2022.911589)
Supplement: Supplementary file 1 [file Data_Sheet_1.zip › ATM_Dolejs/Data/Example_AAA2021.txt]

Country	yes/no	Infant deaths at age 0 day	Infant deaths at age 1-6 days	Infant deaths at age 7-27 days	Infant deaths at age 28-364 days	Deaths at age 1 year	Deaths at age 2 years	Deaths at age 3 years	Deaths at age 4 years	Deaths at age 5-9 years	Deaths at age 10-14 years	Deaths at age 15-19 years	Deaths at age 20-24 years	Deaths at age 25-29 years	Deaths at age 30-34 years	Deaths at age 35-39 years	Deaths at age 40-44 years	Deaths at age 45-49 years	Deaths at age 50-54 years	Deaths at age 55-59 years	Deaths at age 60-64 years	Deaths at age 65-69 years	Deaths at age 70-74 years	Deaths at age 75-79 years	Deaths at age 80-84 years	Deaths at age 85-89 years	Deaths at age 90-94 years
1125	yes	0.224476996323618	0.124369053701992	0.0652327958294102	0.00938339329997652	0.00208778007161436	0.00120443662907918	0.000918171358761561	0.000745819357736888	0.000509713298539149	0.000491778490449264	0.000768068575290702	0.000791130698203344	0.000954490063539545	0.00128375091433572	0.00177949638601638	0.00251826426186999	0.00444280506885658	0.00926682929564753	0.0154807608904558	0.0274437616083364	0.0404380442652754	0.0526896939400327	0.0865409114071486	0.147798365588722	0.263758983951954	0.508201528866644
1300	yes	0.530435023640007	0.222098588463254	0.0406756324083617	0.00326378005150466	0.000815413280600648	0.000418591732226478	0.000314511807782808	0.000219619326500732	0.00017846825836154	0.000216121820425174	0.000534437182239572	0.000808142475026006	0.00105730511383011	0.00137926450304934	0.00215456310567862	0.00320512820512821	0.00485451334724188	0.00723333614607201	0.0104845983072013	0.0160643636989143	0.0239277276087492	0.036172284321847	0.0551979008250136	0.0847828205315598	0.140491096628522	0.24639727563437
1303	no	NA	NA	NA	NA	NA	NA	NA	NA	NA	NA	NA	NA	NA	NA	NA	NA	NA	NA	NA	NA	NA	NA	NA	NA	NA	NA
1310	yes	0.601757034928619	0.219952322852038	0.0254755446472698	0.0019874829175813	0.000364226560171592	0.00028889338653405	0.000223020157609785	0.00016219420595192	0.000136412293572758	0.000142520174073958	0.000218209884467488	0.000309046648776881	0.000345589844395071	0.000451728993222962	0.000544051339288637	0.000769802701118427	0.00103555089386353	0.00170104947100581	0.00237598513002285	0.00412679784174395	0.00572397665431225	0.00983313230645602	0.0137793183867773	0.0247106283374836	0.0393250916043449	0.111369635039591
1360	no	NA	NA	NA	NA	NA	NA	NA	NA	NA	NA	NA	NA	NA	NA	NA	NA	NA	NA	NA	NA	NA	NA	NA	NA	NA	NA
1365	no	NA	NA	NA	NA	NA	NA	NA	NA	NA	NA	NA	NA	NA	NA	NA	NA	NA	NA	NA	NA	NA	NA	NA	NA	NA	NA
1430	yes	1.11237420466122	0.299068363688738	0.0530932680640381	0.0222878338140568	0.00614330518967301	0.00232185502919866	0.00140937413578732	0.00112589973250815	0.000875772677541208	0.000776710694657625	0.00156476091368915	0.00353128823546719	0.00660874102651827	0.0100666137485981	0.0121358204710095	0.0133646330291212	0.0144226559272168	0.0162306053153138	0.0191213081888164	0.0239032363260501	0.0307730953091681	0.0411310534879202	0.0624498191024514	0.106505781402418	0.219612289444033	0.552876945630147
2005	yes	0.563706563706564	0.140926640926641	0.00447386161671876	0.00195150640254498	0.000460829493087558	0.000231427910205971	0.000233208955223881	0.000470809792843691	0	0.000236596791747504	0.000597639324667563	0.00129226793021753	0.00134611242730993	0.000922909880564604	0.00157557853274249	0.00180261378999549	0.00221620290568825	0.00327848946633477	0.00532612258275975	0.00652654867256637	0.0124259500072244	0.0188435248475891	0.0350418410041841	0.0670603121045972	0.117474302496329	0.20695652173913
2010	yes	0.367220011890063	0.322708495297328	0.0246403038281211	0.00326902087735961	0.00107986501687289	0.000535523027490182	0.000398830098378091	0.000264387062659734	0.000185553346587144	0.000297230353523981	0.000659128465066191	0.00107548497336416	0.00108106973424577	0.00130264871906209	0.00174242970997309	0.00224574562025096	0.00315468940316687	0.00498712762044869	0.00766778013969025	0.0121910954207198	0.0189805857628928	0.0321523472099203	0.0506000844339907	0.0854140470630501	0.136536467334946	0.262998485613327
2020	yes	0.888864971036765	0.194101857666277	0.0376305337843408	0.00429802956027211	0.000782012647811495	0.000542105750287581	0.000364703197356998	0.000277050027989438	0.000218718741590377	0.000275565452975776	0.000772926938172036	0.000999800177299729	0.0010006441855462	0.00114066925131712	0.00148998994747885	0.00216676645398728	0.00338225479029333	0.00536890628371129	0.00838147686641513	0.0129546930175148	0.0195088153675407	0.029178072051859	0.0449075977414338	0.0737513194357799	0.125836037200563	0.216908776608153
2025	yes	0.320722479863315	0.0593930518265397	0.00763624952055511	0.00111031521218754	0.000343693229243384	9.80824873718798e-05	0.000341463414634146	9.7012029491657e-05	3.81712169938258e-05	0.000203894382709756	0.000465071384069989	0.000843904584915654	0.000783345160309283	0.00123896404251023	0.00122446897161613	0.00171678487364929	0.00233998209274154	0.00342678136975846	0.00600954681170721	0.00894367613481764	0.0150194839066	0.023039637408985	0.0373631299225203	0.0666477434005109	0.126775381378222	0.268566090611864
2030	yes	0.019393574439446	0.324303661459625	0.0551023781692196	0.00460381589066967	0.00125639256074039	0.000633490532835926	0.000470571831918713	0.000327597503362185	0.000357598807558369	0.000362874357205671	0.000934822657635755	0.0016676816746215	0.00220317370359875	0.00275797399230525	0.00360369168881145	0.00471867229514833	0.00595970150633883	0.00822736165455562	0.0101837485929847	0.015044955044955	0.022052416381795	0.0356215775811433	0.0464262641686733	0.0840900928633728	0.14800132144037	0.271716469770674
2040	yes	0.326004809343868	0.351082102370319	0.0429896451882024	0.00360904662250116	0.000548377146382424	0.000307272106520997	0.00037380636830122	0.000135565647664882	0.000178824526777317	0.000247543605758245	0.000641716409778305	0.000904403387401778	0.00117948628117318	0.00140740904274108	0.00194519798961159	0.00210968249803201	0.00355116011997012	0.00506611376261638	0.00775350593311758	0.0122692377993054	0.0201140661217519	0.0333410111712542	0.0556704501731435	0.0887748344370861	0.158281778919108	0.293731436610911
2045	yes	0.897123456018663	0.29017128732807	0.0416340586933601	0.00586561631959092	0.00161323273523962	0.000796218685081033	0.000519542209093473	0.000472324059287915	0.000363686098487439	0.000406415820511105	0.00107257908879025	0.00190280818991759	0.0024046277558587	0.00277759204778461	0.00315820798095476	0.00384925456176407	0.00538573574050464	0.00766897999650085	0.0108149535893724	0.0156431698906899	0.0226120395611921	0.0313626532083634	0.048460299643746	0.086421906339932	0.191780821917808	0.471286188894162
2050	yes	0.753613214039917	0.0418674007799954	0.00358863435257104	0.000894496396486549	0.000342888492662186	0.000136612021857923	0.000204290091930541	6.78610206297503e-05	8.00918386416424e-05	0.000132098651272771	0.000294160906015591	0.000896168534833382	0.000870358672001123	0.00109477212520949	0.00105552290364755	0.00159305470913387	0.00242300839908374	0.00312880601402713	0.00567880395466602	0.00822278421107118	0.0119006772009029	0.0194607697409042	0.0334606569900688	0.0525390096509425	0.0957283866575902	0.167612396333479
2070	yes	1.11175778536728	0.245874463417331	0.0381854298452492	0.00453999278768616	0.000989915944499723	0.00052511559032179	0.00038065097870035	0.000310905415056413	0.000246626514131114	0.000325061797529972	0.00118635571187297	0.00160222597062514	0.00162057517187694	0.00182026505128854	0.00223005841403664	0.00300017205037693	0.0042508095619288	0.0061927204122266	0.00896065622667758	0.0129687344170739	0.01949041826857	0.0301444972420828	0.0477125662999289	0.0802422360147591	0.146639312717255	0.310295705693104
2085	yes	3.64513981358189	0.324012427873946	0.0347156172722085	0.000360547953865667	0.000940733772342427	0.000600961538461538	0.000295945546019532	0.000284010224368077	0.00010582570506376	0.000110314396028682	0.000522405386579986	0.000773096250483185	0.000731992972867461	0.000647528599179797	0.00107791143879619	0.00133617063393873	0.00270237071612824	0.00395600917794129	0.00563258232235702	0.00846780635884327	0.013986013986014	0.0263311878291398	0.0466281310211946	0.0656346749226006	0.11439588688946	0.211382113821138
2090	yes	0.793143923433456	0.0439414916029615	0.0120839101908144	0.00177330648605423	0.000328034021814262	0.000201331154219664	0.00018268382208282	0.000143752515669024	0.000124593599224577	0.000159171341417689	0.000497388827196026	0.000634500049585361	0.000578547825987989	0.000713901639543468	0.000987497348011598	0.00147973809244709	0.00222837177994081	0.00358948748361321	0.00593709313206933	0.00974329460015853	0.0153974413961909	0.0241290350759753	0.0411626609001649	0.0617693029071585	0.186613877499922	0
2110	yes	1.0214552238806	0.0680970149253731	0.00648542999289268	0.000404136587094203	0.000720720720720721	0	0.000360750360750361	0	7.1553790562055e-05	0.000186706497386109	0.000561234716376027	0.00103665616188423	0.000966781391391778	0.00120208361159343	0.000838610797836962	0.00113152648310793	0.0012709710218607	0.00175572266207308	0.00280389957725822	0.00417076985460233	0.00667620410109681	0.0163159671430179	0.0235035508961786	0.0432937181663837	0.0866629150253236	0.180533751962323
2120	yes	0.994402036418397	0.0936171928637876	0.0206148904038518	0.00300890840918855	0.000553281793284843	0.000390621691074265	0.00027771654016726	0.000224168717132562	0.000176234050570543	0.000200204094097554	0.000489660950585177	0.000737349686593247	0.000851472269499279	0.00101535604818658	0.00129169074585776	0.00182766660900809	0.00268225054631045	0.00414421949088362	0.00654259407844675	0.0104166168008303	0.0166618140353814	0.02660563197277	0.0433662488876779	0.0753351038135862	0.140213931418488	0.270802556440968
2130	yes	0.875083874299321	0.153979566547184	0.0350637452264414	0.00490897899579025	0.00128830847557364	0.000629118998611122	0.000425643264210452	0.000357334936956486	0.000281550721130556	0.000346763871329895	0.00124491196044314	0.00177927323198221	0.00187401492880152	0.00192332651670922	0.00191742299061103	0.00208778369686144	0.00268708699847926	0.00387893847556915	0.00593139418996128	0.00961462133526561	0.0154661698280454	0.0259015667575776	0.0444632397871738	0.0827217413544766	0.15595477169691	0.336322260715984
2140	yes	1.01374341803497	0.160952570698897	0.0251058358983628	0.00300814070633524	0.000719570389826518	0.000382156318870054	0.000287334471947967	0.00022895203927218	0.000187113008978427	0.000237090897448389	0.000577235065961303	0.000853812363214396	0.000928141100234741	0.00105820122766075	0.0012872943282105	0.00180209247483876	0.00256840121018379	0.00377071876578184	0.00579585439579321	0.00893948648522396	0.0142242818654976	0.0233025417462863	0.0398044700921513	0.0714431500456749	0.147386938227078	0.325815411013683
2150	yes	0.199650059342431	0.0847774569392062	0.0184302346345686	0.00223982290271091	0.000592914555706284	0.000360044536141863	0.000279253492357688	0.000230910129153652	0.000189228183484122	0.000220845308008258	0.000423955560930063	0.00058510397402309	0.000765160322082729	0.000963545233814145	0.00127759877772046	0.00185503249805795	0.00298791864851939	0.00493072541426352	0.00782581873372735	0.0119627033308662	0.0179091338648985	0.0275284110674842	0.0430050661788748	0.0701461856504671	0.117399246055314	0.205236861732415
2160	yes	2.98365122615804	0.365643532617407	0.0585029652187851	0.00399278397635625	0.000401219707912053	0.000720922781159885	0.000398247710075667	0.000551311333385839	0.000239356132004907	0.00048654836863194	0.000513048060123686	0.00103699592504418	0.00139576843861172	0.00166652200329832	0.00186293327311731	0.00299885498264299	0.00400882751918366	0.00563373165247707	0.00785982330171675	0.0125615763546798	0.0185185185185185	0.0292110674892503	0.0446428571428571	0.0714741035856574	0.120088022634392	0.218581687612208
2170	yes	0.837779344364854	0.307298024839222	0.0388999052358354	0.00324403232996832	0.000857905763921028	0.000459825424258624	0.000323445581789039	0.000266859027549025	0.000220547081406802	0.000229418287944996	0.000600806005300525	0.00100286414013532	0.0011631226632659	0.00138309886494979	0.00159743971407381	0.00193643161256938	0.00251572704271618	0.00370576315489715	0.00528238691098077	0.00831914481799333	0.0123618103945973	0.0203799973104336	0.0355974962573296	0.0656691442580846	0.149395971214705	0.41853696397387
2180	yes	0.798133964210926	0.16704271232664	0.0332559286916076	0.00652995103617648	0.00240688519686509	0.00117690595065488	0.000717283664630321	0.00057317642794791	0.000406826126974944	0.000439557762618747	0.000916366876137352	0.00137918748838484	0.00153025395672046	0.00166815441631555	0.00190105172999382	0.00234772542781971	0.00310355519092997	0.00434474566325088	0.00618875972280696	0.00920760198143742	0.0137097750598273	0.0210602446928401	0.0331848631740625	0.0562483436849674	0.105374662688248	0.216244130687749
2190	yes	0.408711049178911	0.0829372713830889	0.0262685909636571	0.00643465582484576	0.00156669398516129	0.000690363564269325	0.000451553347772259	0.000367566628828099	0.00029965561709776	0.000394444326954935	0.00140167079158357	0.00212391389418555	0.00257551018440559	0.00297570845801752	0.00344068302111884	0.00398138450583059	0.00511393774491213	0.00660881701971591	0.00927595846315256	0.0128653022939027	0.0186851668379531	0.0280430753304257	0.0445082405643031	0.0756237750225726	0.151191594507535	0.323222547194895
2210	no	NA	NA	NA	NA	NA	NA	NA	NA	NA	NA	NA	NA	NA	NA	NA	NA	NA	NA	NA	NA	NA	NA	NA	NA	NA	NA
2230	yes	0.0715910873999686	0.467728437679795	0.0150000373599934	0.00433370380700107	0.0010200078462142	0.000902279235808717	0.000506467196509272	0.000308534845154075	0.000415146932360703	0.000312791069467421	0.000616510280817046	0.000763818164984724	0.00135470963458726	0.0016533265903543	0.00247764145920042	0.00327677856258647	0.00465935564520711	0.007574460237377	0.0113839068530471	0.0155985210291172	0.0200665984721527	0.0333534204941442	0.0509773719147688	0.109144761199556	0.258139534883721	0.722222222222222
2240	no	NA	NA	NA	NA	NA	NA	NA	NA	NA	NA	NA	NA	NA	NA	NA	NA	NA	NA	NA	NA	NA	NA	NA	NA	NA	NA
2250	yes	0.384465196924085	0.26671241895861	0.0648425244066764	0.011948392030125	0.00431661258647113	0.00163005255991324	0.000869589576225919	0.000623632774785466	0.000441385029084666	0.000505857695033975	0.0014082130652842	0.0020144571065958	0.00232335424480528	0.00267745845623354	0.00320144868839841	0.00388585499461542	0.00511831154455314	0.00691749216404146	0.00968972913652916	0.0133732276011695	0.0197808457491234	0.0310988827747207	0.0556400079068392	0.106284114810037	0.225847483292616	0.519377710470159
2260	yes	0.792596352142265	0.366986180799599	0.0435492501177069	0.00626946177795885	0.00161409020352379	0.000826947789253248	0.00056644779432165	0.000429332444539852	0.000389088657092924	0.000491783033264822	0.00118210444773086	0.00198072334406908	0.00272441354995092	0.00380890421192183	0.00463524252676277	0.00606405355554754	0.00786234971125627	0.0107595531455041	0.0149668860270579	0.020694919159722	0.0296106642918765	0.0460650119842323	0.0643523331675933	0.105854341736695	0.181478770131772	0.380060422960725
2270	yes	0.0740702087011477	0.0172830486969345	0.00403103176604886	0.00138364866331662	0.000693142457656742	0.000431856985035653	0.000239394181206244	0.000165866673721936	0.000115786715798548	0.00011281823256166	0.000180450311717738	0.00033966549462477	0.000476335075713663	0.000633105704369123	0.000765359936481486	0.000879366855863778	0.00092415840984153	0.00107349501883125	0.00106625612954727	0.00168562461835584	0.00231117947824176	0.00409821120514338	0.006246354267937	0.0124946785866326	0.0264732173554287	0.0926523637744446
2280	yes	0.796125697065095	0.187522282539234	0.0179177241363184	0.0016529449839428	0.000337037696626128	0.000192711074215999	0.000122395125736513	8.74406840452327e-05	6.06574010614403e-05	7.78193002014843e-05	0.000173005706889248	0.000226555913910533	0.000260924001502441	0.000306281253699826	0.000388734837269935	0.000482269127550351	0.000732574858822818	0.00102964486929123	0.00140916017374897	0.00199639517308827	0.00275951725200866	0.00404201701639262	0.00601503759398496	0.0085934775416037	0.0146022931770271	0.023454157782516
2290	yes	0.742201510862428	0.3585125344193	0.0307871919605659	0.00193940781880877	0.000456592290425506	0.000259628568878648	0.000224361970645976	0.000215905380783368	0.000167348587106944	0.000193996087181164	0.00050127638887348	0.000945746716064896	0.0012187228629179	0.00166554551112102	0.0022349504589957	0.00296215058282106	0.00392869317153897	0.00552476778603957	0.00802022552756136	0.0118108436244304	0.0180474918473452	0.0285113060292791	0.0433041808455745	0.0716915833316566	0.139598201872277	0.341175485599464
2300	no	NA	NA	NA	NA	NA	NA	NA	NA	NA	NA	NA	NA	NA	NA	NA	NA	NA	NA	NA	NA	NA	NA	NA	NA	NA	NA
2310	yes	1.08069811416188	0.217093107278867	0.0424328737454015	0.00585647662712912	0.00128176941317805	0.000672713538603821	0.000454204436352045	0.000350164991357201	0.000275385543929463	0.000327045317294371	0.000802162318837164	0.00113040575108073	0.00134020824587624	0.00162558090209554	0.00207105008824215	0.00270226885149869	0.00391662165342701	0.00580025495252763	0.00877014268542533	0.0130477300732701	0.0189729641728819	0.0286799798034939	0.04536849476971	0.0716350990830815	0.134795167710606	0.250853987159415
2320	yes	0.216360403082395	0	0	0.000642019000244495	0	0.000554631170271769	0	0	0.000415757197796487	0.000187055742611298	0.000445950767035319	0.000802487711906911	0.000495540138751239	0.000814498065567094	0.00103104593882461	0.00192545729610783	0.00313643491897543	0.00905877154220062	0.00871222433977675	0.0201560468140442	0.026031982149498	0.0436607892527288	0.0731145653425446	0.171774193548387	0.205524861878453	0.307339449541284
2330	no	NA	NA	NA	NA	NA	NA	NA	NA	NA	NA	NA	NA	NA	NA	NA	NA	NA	NA	NA	NA	NA	NA	NA	NA	NA	NA
2340	yes	1.03110185172222	0.380790611907006	0.0459052463086409	0.00634381985923923	0.00140833313137352	0.000695984727396365	0.000470378628517821	0.000370452725180639	0.000272113517137932	0.000299197239734843	0.000662683350206544	0.000921621193980946	0.00112832112590377	0.00143838194261253	0.00186654978401173	0.0024521559369309	0.00341831236492446	0.00500083915346885	0.00748564753651582	0.0108111666294913	0.0156928012984037	0.0217340127059886	0.0342600816568856	0.0610131977676622	0.134173214325461	0.376770396967884
2350	yes	0.8133758588335	0.218235141297658	0.0435063035171997	0.00718418561715976	0.00259857309480891	0.00106309305405373	0.000635285783385829	0.000496243384058736	0.000345417637315505	0.000347060271843136	0.000860748853167469	0.00125215508550876	0.00141652037865353	0.00157766464277577	0.00174351310249774	0.00219378693917955	0.00292898685730527	0.00418343444758105	0.00601155766211375	0.00921644596720053	0.013754628379927	0.0219582502884716	0.036125106036809	0.0635628023595342	0.119698048825634	0.2323546051796
2360	yes	1.22863224190814	0.211511582214573	0.0338745487744946	0.00541530537759218	0.00150751937708993	0.000663083283795189	0.000456950902478032	0.000347305347366508	0.000248964166338831	0.000301978165726174	0.000734358926763523	0.000974307043760431	0.001006124912728	0.00117281720401155	0.00148013982720835	0.001965515352084	0.00295101090344246	0.00456859925057079	0.00649506901794306	0.0101387592496095	0.0145596082936923	0.0220053708223902	0.0344751903996557	0.0555645881883735	0.101360393469421	0.197866724128643
2370	yes	0.635947768362388	0.137457885757325	0.0276325695713343	0.00503982187283098	0.00143097847446351	0.00074229822358317	0.000473809277588187	0.000383184848282265	0.000283462226721414	0.000275290430308946	0.00050854686389941	0.000724671853524632	0.000858960588794681	0.00102127821897524	0.00126726864623312	0.00163378001719541	0.00222208885981945	0.00316042303096913	0.00444859296667711	0.00666832804835163	0.0103343698443785	0.0170655977563128	0.0301644326369601	0.0603300713058429	0.136751813889209	0.347874268474833
2380	yes	2.28543557859484	0.494714675255653	0.106045102099136	0.00844350842450046	0.00113651738601001	0.000659362189534603	0.0005030883011773	0.000489161124638974	0.000369282497029758	0.000426639648190138	0.00191095112970113	0.00390867220849247	0.00433198693302302	0.00456470824024266	0.00546623712679921	0.006907431831233	0.00920756123457335	0.0127530201145493	0.0178260742290662	0.0241192239172518	0.0330934134217067	0.0499458740364926	0.080321336172938	0.13561156996339	0.221091953445869	0.354083998568383
2385	yes	0.131711893764434	0.671730658198614	0.0439039645881447	0.00367386291212368	0.00135433744386628	0.00119988706945229	0.00111335328091295	0.000343029637760703	0.000338651904916965	0.000343507704387084	0.00110416823508746	0.00164085061695983	0.00190024393202248	0.00193955734074308	0.00255180729648636	0.00340056966808115	0.00445859872611465	0.00728202725391433	0.00871149124891106	0.0139733805257531	0.0224884007196288	0.035388256508509	0.0564415476355568	0.090533821183976	0.139202657807309	0.228990662516674
2400	yes	1.53268136361125	0.430226347680351	0.0350519234159214	0.00359053888086346	0.000786014365090121	0.000905628212982447	0.000421352013272588	0.00047293746715712	0.000369397258135845	0.000336961283148566	0.000793884710826306	0.00123039543974956	0.00175884415642061	0.00212130211584734	0.00235363342159459	0.00355054448685178	0.00468280684604287	0.00676982591876209	0.00947983092672677	0.0143947852853306	0.0214300242220291	0.0312914933168098	0.0451348826987528	0.0593284092463411	0.077346329193523	0.119098309329994
2410	yes	0	0	0	0.00377381900143715	0	0	0	0	0	0.000513610683102209	0.000645161290322581	0.000645161290322581	0.00123992560446373	0.00151668351870576	0.00216919739696312	0.00140548137737175	0.00170721297481861	0.00453103760761214	0.00465983224603914	0.0117233294255569	0.0119760479041916	0.0229357798165138	0.032258064516129	0.0590219224283305	0.110803324099723	0.120805369127517
2420	yes	1.14473890544143	0.496053525691286	0.0572369452720715	0.00692108462859618	0.00100440392490149	0.000608503841180497	0.000598645564410521	0.000294388224471021	0.000367041094752005	0.000569453971294343	0.000829041249698085	0.00141579835683698	0.00185036510303169	0.00252596579858449	0.00317228116601879	0.00393550292773617	0.00590305261250608	0.00799668484773819	0.0108616634594826	0.0148090271468547	0.0226346029098323	0.0349209118399628	0.0599524904792429	0.0942577921702423	0.16302783109405	0.308498253783469
2430	yes	0.831814038286235	0.500821368884837	0.0549591418153405	0.00479774046563463	0.00166517228128603	0.000951839749964484	0.000676342116387206	0.000394155240857006	0.00027586053160275	0.000364213646056623	0.000821955207797828	0.00131422401440436	0.00152090814987017	0.00210898292711313	0.0024626146543417	0.00331347012404757	0.00503593492728165	0.007791820210723	0.0111145468288325	0.0167409551374819	0.024872960684675	0.0352840356630795	0.0513739262493474	0.0763099438128838	0.125414364640884	0.232134931202841
2440	yes	1.46552306484163	0.336715867158672	0.0608341405414708	0.00461395555022577	0.0011348510188061	0.000703642206518988	0.000598572898858405	0.000499528462356655	0.00032044746118216	0.000376016556387909	0.00102168629477286	0.00177864601613036	0.00218204199951025	0.00258127882261765	0.00300148758616313	0.00376972101655229	0.00525066233217718	0.00795005105671335	0.0122649548725796	0.0186010969133593	0.0273731208075405	0.0403735253651825	0.062938167658637	0.101707356460208	0.180779944289694	0.349783881380971
2445	yes	0.528749721417428	0.0881249535695713	0.00774724866545682	0.00132760715261167	0.000339289753449446	0.000803858520900322	0.000233399463181235	0.0001185536455246	0.000254550082728777	8.46883468834688e-05	0.000351103048744807	0.000639590661976335	0.00071252752947273	0.000862366333218351	0.000756321416160749	0.00128521488792926	0.00158440395412117	0.00321146245059289	0.00433335912713766	0.00686442755577347	0.0120325203252033	0.013809429867824	0.0205213533000555	0.0348360655737705	0.0614525139664804	0.109170305676856
2450	yes	0.998354864596659	0.0539075860130816	0.0158505732562599	0.00247796284233179	0.000472840829790396	0.000312432325816182	0.000233097046716525	0.000186853304641971	0.000143176271446882	0.000179253715839393	0.000614272257673988	0.000933300111432267	0.000990285436973025	0.00115639584829556	0.00157370791333207	0.00230964737683437	0.00345109182869649	0.00505186318752837	0.00746524174928461	0.0112451156915489	0.0169792024334587	0.0263241107010045	0.0416025404056729	0.0673181989915814	0.112216071382355	0.186279852448659
2455	yes	1.17053087757313	0.0869989165763814	0.0173244595779807	0.00192444325850102	0.000389273356401384	0.000517263675158412	0.00030081650193382	0.000213912894669291	7.1597906159011e-05	0.000209308815777233	0.00102828630187789	0.00223392534039564	0.00241787654209917	0.00210384495802674	0.00243665186697614	0.00273630732207318	0.00373053773283478	0.00468810705806173	0.00667744055124403	0.00952303102137573	0.0124907004972787	0.0192071384010435	0.0357513442128101	0.0629736655580394	0.114469300333175	0.220549738219895
2460	yes	0.815772130237721	0.144543173619462	0.037540027573327	0.00537485586583837	0.000890389402306086	0.000460186500213658	0.000329562300772278	0.000244860993867294	0.000209336403600586	0.000248287505302758	0.000728913926774415	0.000980099892096881	0.00107130111904693	0.00127708337573109	0.00161662323634367	0.00230258957822313	0.00359365231110811	0.00586681661829947	0.00914805571155409	0.0141050249961503	0.0214602589608811	0.0318052981709944	0.0489271821655296	0.0794065397438289	0.134141306074005	0.231933879461673
2470	yes	0.957325041545651	0.331078469478191	0.0458982456942575	0.00580682919533244	0.00169383010193347	0.000769537473521512	0.000503137829613703	0.000408332827370387	0.000311303186764427	0.000374352911209	0.0014987026663847	0.00232374934038233	0.00222863461396283	0.00210627993930443	0.00223601875458134	0.00276775505639206	0.00384846202257256	0.00566015108599661	0.00839024344252729	0.0126906264884451	0.0192152444787913	0.0287048378449545	0.0437358151070223	0.0685460739422366	0.117611053417055	0.222308668032682
3020	yes	0.199973490036672	0.0970301477194068	0.024651109946917	0.00430210030494324	0.000729569820721562	0.000488322812739401	0.000397871388073805	0.000315128928835667	0.000251456747548769	0.000212416893114169	0.000416583583985591	0.000619420856984241	0.000637033834048423	0.000652122664954939	0.000761204712267777	0.00113062702431547	0.00183061136915664	0.00310968502625906	0.0058348667727079	0.0102980334285073	0.0206331590782979	0.0354352732393279	0.0874766304495082	0.0302810474340673	0.0530515419452232	0.0434397163120567
3030	yes	0.42254000680967	0.0455680399500624	0.010888986169885	0.00135708432977796	0.000357486594252716	0.000138817552091286	0.000168361978253244	0.000115003665741846	0.000112827581159624	0.000116937255261386	0.000147441266614592	0.000279729339779868	0.000454185753613981	0.000498296782185186	0.000784073396479781	0.00128601097918515	0.002272609885853	0.00342630592288595	0.00507959302147942	0.006886639918558	0.0112524072511977	0.0204889275590109	0.0381269745098888	0.061042625872568	0.143568924155748	0.0804020100502513
3080	yes	0.188358642911535	0.0417298619458482	0.00535979878203555	0.000838391585659651	0.000185050474112077	0.000154837710724447	6.49802135249816e-05	9.78952520802741e-05	9.74068002763277e-05	8.88053375467814e-05	0.00023731763270011	0.00033423067289405	0.000331534609262782	0.000390196460157766	0.000486515473091082	0.000765960814462245	0.00110989309462816	0.00187786904081186	0.00323496912982951	0.00536524785338155	0.00954038596210966	0.0172766162712467	0.0356550243354411	0.0761493299221008	0.158576722730453	0.299427335709423
3090	yes	0.0978005243272419	0.0362940794715604	0.00561205475327613	0.000842442020494889	0.000229541376330092	0.000167732249631144	0.000146959005838184	0.000117675246004872	9.55069468095396e-05	0.000105957944828024	0.000184775433257023	0.00030027016635428	0.000404679154415522	0.000500159210819284	0.000697900249030396	0.00104103150647059	0.00164976848701045	0.00261733022230108	0.00411246990199409	0.00652707915947293	0.0107807437627464	0.0187136880145732	0.031050765227889	0.051238259774354	0.167823462814071	0
3130	yes	0.940201844178034	0.27999326687659	0.0400462903852687	0.00374835212965132	0.000956277791612425	0.000618397884313079	0.000484710588574088	0.000468154640601571	0.00030397674197759	0.000311911267482627	0.000726941531436672	0.000828199797905031	0.000805902779963929	0.000910420807642441	0.00110379173691035	0.00148354978592048	0.00219590915715406	0.00364521783928791	0.00598648703610811	0.00968475904973308	0.0154876775779435	0.0266059828753086	0.0486675069190889	0.0947848443410183	0.187753952224753	0.335594486106357
3160	yes	0.22381500305165	0.0232217930982027	0.00674290199432875	0.00143201199790598	0.000428103615135833	0.00024490041223027	0.000181103361057215	0.000151284280428262	0.000108731204299426	0.000102586194792098	0.000285458064921793	0.000435363610143018	0.00047273577440778	0.000584963223784559	0.000806162369661805	0.00122397933203681	0.00197517250491729	0.00313022210462556	0.00468655149583558	0.00711923264390694	0.010947580062823	0.0173793918259658	0.0290640377650581	0.0511529615740803	0.0895901241492852	0.150548495539119
3190	yes	0.979091356813461	0.11226156340822	0.0331574237914573	0.00368119088214611	0.000752105896510229	0.000439652713964321	0.000407377978195195	0.00032740908220439	0.000246845485687127	0.000269040306164684	0.000620408035587439	0.000590911226987614	0.000593917670338791	0.000672282531975351	0.000900036026430489	0.00147248992382696	0.00228721386311832	0.00389745141185118	0.00641220306291284	0.0126221778096993	0.0216866667776243	0.0411202468531863	0.064014338129618	0.100716956536654	0.161436604389625	0.330124777183601
3210	yes	0.545270681789453	0.125831695797566	0.0251663391595132	0.00329825908866024	0.000411564975820558	0.000372743156668608	0.000196534442661076	0.000114606612801559	0.000103583013153124	8.11332381627571e-05	0.000241881721804556	0.000241115196674166	0.000218716983929862	0.000248255265697977	0.000335195530726257	0.000452630479440131	0.000988378461814235	0.00187178974835153	0.0031014303825575	0.0050144170331288	0.0101342438115931	0.0158060188222851	0.0210610932475884	0.0391589441637951	0.0867285363519081	0.16726501305483
3236	yes	0.349757480013292	0.113520600659432	0.0160831808808664	0.00216688045191428	0.000398841705673385	0.000445150660547525	0.000311670693059202	0.000233276868938136	0.000197391983741981	0.000232084334271278	0.000593481990693691	0.000735063009588033	0.000782249348337466	0.00100568603469612	0.00134305548183071	0.00187561035923701	0.00275815259191629	0.00416250159777633	0.00610023345737181	0.00902053464576897	0.0132340918049135	0.0193312402104926	0.0254426603144958	0.0311007907562429	0.0600128954744715	0
3255	yes	1.21036521121918	0.244231999142332	0.0269869612311969	0.00229429210467001	0.00142416858595636	0.000930634493302755	0.000701931408140211	0.000628222347385295	0.000335566350061179	0.000343818258036522	0.000379555241488165	0.000375387763183948	0.000374828391820612	0.000427827867474246	0.00061340429949229	0.00101314762841937	0.00171342105653548	0.00328650313106042	0.00603764018333078	0.0118143156418302	0.0215266976169839	0.0393223546107678	0.0614845423274128	0.0810225470858955	0.102430225935067	0.167229096362955
3283	no	NA	NA	NA	NA	NA	NA	NA	NA	NA	NA	NA	NA	NA	NA	NA	NA	NA	NA	NA	NA	NA	NA	NA	NA	NA	NA
3285	yes	0.666685116510765	0.125003459345769	0.0188797913586202	0.00268268671557025	0.000829246672290293	0.00044307583242872	0.000365180079426667	0.000335989998437256	0.000252309698686515	0.000208665020348947	0.000468678796095533	0.000776161817220151	0.000916069855448274	0.000848938904540494	0.000991964463964863	0.00143976544911956	0.00227479526842584	0.00422112989618004	0.00635855511358225	0.0102820807684502	0.0163243216029804	0.02713143473183	0.0372162590181242	0.0591341657956983	0.108787718369508	0.0591575958353053
3300	yes	0.605737692412659	0.151037773954263	0.0205353893634839	0.00437927246750194	0.00164779659886301	0.0010678929027106	0.000748951098696383	0.000608878842190176	0.000492178741562769	0.000481878600134571	0.00084939090854738	0.00124461235823212	0.00156043658139308	0.00197930331354099	0.00291391706283353	0.00418384172412649	0.00621131193889032	0.00915635728291154	0.0135576426928575	0.0203276438714297	0.0289236432585946	0.0447391107524554	0.0693579112772661	0.116503353289164	0.23620163071637	0.494366005487145
3320	yes	0.53099006300081	0.124183159895351	0.0244695881567193	0.00324022365428368	0.0006170568760309	0.000530753549414362	0.000319712750390418	0.000200451014783262	0.000207530064552773	0.000201595203334775	0.00050894448849673	0.000507538934756317	0.000460955663180625	0.000393074127619852	0.000444831501283775	0.000615179864720742	0.0010047270013205	0.00186294660427691	0.00353025936599424	0.0060845876995884	0.0125185804533631	0.027929267889605	0.0517259039229745	0.0851570964247021	0.244595429277332	0.0649350649350649
3325	yes	0.148487326380255	0.0360059448737693	0.00932385349348295	0.00129005776444017	0.000242171229120543	0.000164418353028177	0.000105851764894409	0.000111348494927537	9.06831253137279e-05	8.59054746854874e-05	0.000218419937897259	0.000318368683772494	0.000428968288238342	0.000565533105368732	0.000762230248210051	0.00126446287366646	0.00196598897643591	0.00290892684442304	0.00403104880504192	0.00577849351506552	0.00910658352990815	0.0166886705101039	0.0299221484833359	0.0516834340718751	0.0909776790690374	0.139135902272523
3340	yes	1.27847671811008	0.185636543156485	0.0206064824936773	0.00314761972248895	0.000665094509929861	0.000527501852074517	0.000403740560161189	0.00031485437984932	0.00044236446314914	0.000423565125609493	0.000655929852954348	0.000812510413799946	0.000682342245889639	0.00071943507611292	0.000886660650974934	0.00120797417541132	0.00199644378662413	0.00248131257872622	0.00499533442649683	0.00590368663479919	0.0142626570951992	0.0170130264946626	0.0169132452070384	0.0277495564620074	0.0358716897252137	0.18615649183147
3350	yes	0.0695920661345172	0.0176576884221909	0.00395690496855819	0.000594856670532876	0.00013022381510483	5.38556385436302e-05	6.78686966947945e-05	9.52864057127003e-05	3.56655101896363e-05	6.7129412080609e-05	0.000128618016337873	0.000158384129910183	0.000154939327810937	0.000224339315601436	0.00033823080236231	0.000644580671705976	0.00114075325428208	0.00214084092015732	0.00378397131007872	0.00605797462360236	0.00980994430960246	0.0170388731872307	0.02949374702684	0.0490343058420181	0.139724992213389	0
3370	yes	0.146160419973141	0.0796818549718074	0.0055736745518213	0.000757524069967669	0.000612546310902152	0.000398205057944818	0.000292952337978364	0.000223142108896845	0.000158555035907487	0.000128714754042701	0.000194000118603959	0.000196989318818203	0.000225684380224057	0.000265583854601809	0.000348570328264173	0.000525115129844368	0.000909761466487622	0.0016841464497229	0.0024603278488525	0.00456873977388986	0.00621381528021849	0.0110667108730173	0.0179610200172229	0.0338799319380334	0.0566970259420728	0.0880300371383096
3380	yes	0.144282688929973	0.0856110342104536	0.0188174280931416	0.00255558985868195	0.000743540575589468	0.00052926034530228	0.000372966639913229	0.000339356808329714	0.000290624053925281	0.000441055377701164	0.0010802616282268	0.00114424330727708	0.00130813516928113	0.00164764773707475	0.0022959100969941	0.0032343246264218	0.00432906081417079	0.00564534345282465	0.00748608792372565	0.0103839674782795	0.0156146116706393	0.0228276401750911	0.0358763839302439	0.0582373613504676	0.0951554731571554	0.167924754373352
3400	yes	0.475662939072193	0.193557464745327	0.0330344377489734	0.00384658607401924	0.0008719918447765	0.00047186298497029	0.000334574233658093	0.000264030485925098	0.000188341908251726	0.000191778647394322	0.000344494469370983	0.00038515566505732	0.00040568342710033	0.000485859278512032	0.000693817010568319	0.0011319497424742	0.00203102940071564	0.00361910240479325	0.00617390775408889	0.0102343426529037	0.0169148991977269	0.0288966421959173	0.0502767914342375	0.0939989338653407	0.173281890714449	0.316780898876404
4010	yes	0.526892395500025	0.0350489169079181	0.00979328256773785	0.00115262519492651	0.000311174489709468	0.000175091291968673	0.000136461276759939	0.000115890176557517	9.09490533719362e-05	0.000108174919262111	0.00039713956027466	0.000508713195067266	0.000484569633998896	0.00055804707474358	0.000790688930095802	0.0012218679709783	0.00208469636396526	0.00347847453005463	0.00563451846489083	0.00878681495865836	0.01311220623527	0.0202481318334411	0.0339484385292179	0.0625347973128422	0.114915016843486	0.191231124265682
4012	yes	0.0367357979027885	0.293121054099333	0.0143225878728134	0.00395155096135336	0.00191662364481156	0.00108134576540918	0.000641141684769491	0.000467496678313075	0.000341275609001754	0.000317385611450018	0.000399794799200002	0.000643040057078326	0.000924814517926588	0.00106817886095216	0.00158908446722702	0.0023602030805806	0.00364808649105721	0.00620911607077143	0.0105465228858545	0.0160009424548176	0.0269678363221244	0.0424131205407059	0.0614437629616556	0.075925231307827	0.21308302690149	0
4020	yes	0.33659032103664	0.0603710425366612	0.0110923266072477	0.00152001170369323	0.000371467478803354	0.00022276647355905	0.000173305119259918	0.000136323093521537	0.000108437741682666	0.000122504814533909	0.000370416485877176	0.000582230261703101	0.000630239921589104	0.000738513413227341	0.00102320678660454	0.00158994331105327	0.00256488950503385	0.00410918684265876	0.00629410030553986	0.00940531805595659	0.014267055445573	0.0228893728036187	0.0386194650383898	0.0678313451689844	0.122015369325737	0.20106562480262
4025	yes	0.281631702310414	0.0903346969674911	0.0361844864603676	0.000662254716815261	0.000305952970657653	0.000204714277358601	0.000147169200429734	7.38247106071344e-05	7.81164108113113e-05	0.000103151395062646	0.000300747452059174	0.000391211526209309	0.000417997117380875	0.000579827235860835	0.000821975610785265	0.00133319808135407	0.00239002096318777	0.0044726292097339	0.00760147903368377	0.0124541699488756	0.0209356744835946	0.0358301526717557	0.0602116125109775	0.108096696746419	0.227430332605625	0.130574136008919
4030	yes	0.553200470960408	0.121438022847852	0.0265638768813683	0.00394824485253692	0.000755181560877788	0.000383984050675723	0.000335716966344055	0.000237987698850878	0.000232314586910641	0.000248658121885471	0.000508056667370537	0.000712289166669035	0.000781730728741475	0.00103388984628377	0.00158875673306607	0.00275766161815409	0.00479404228719333	0.00783058002636516	0.0118948263519224	0.0174041433293055	0.0255418267462872	0.0400043075712212	0.0660712426616608	0.114571979876647	0.262074559902811	0.14375302775916
4038	yes	0.603460552189559	0.105307614177653	0.0175541947287302	0.00177427590756679	0.000373082078057173	0.000255702259496167	0.000190341260294617	0.000188795792661556	0.000153651679474392	0.000157840697941616	0.000463888621595708	0.000666682991565602	0.000683484510389196	0.000822989054302257	0.00124259031989522	0.00205898786696039	0.00356417842558457	0.00581427285371974	0.00904061698093935	0.0143229800621945	0.0230466754327926	0.0370551633639217	0.0597194636013261	0.0960230033244452	0.183967734847134	0.122862678382769
4045	yes	0.198220321524919	0.0591222753869574	0.0155253365383125	0.00158536512196173	0.000369186577818735	0.000230128651538314	0.000187138509457631	0.000148006408638235	0.000140432825927763	0.000155206645622507	0.000440074832710308	0.000616501074287228	0.000620409989832021	0.000768118726992764	0.00113601967006915	0.00194796142738806	0.00340353648580608	0.00560660313545597	0.00880020505573015	0.0136949137768262	0.0210837112737095	0.0333617491694409	0.0535081637420487	0.0912404057888775	0.156573041192583	0.234511059276858
4050	yes	0.516728034535297	0.0749217030641612	0.0104382814578345	0.00122390374242901	0.000403926672161752	0.00021945230254653	0.000171384573120094	0.000144766623614332	0.000105758686376393	0.000124229915693062	0.000364770550556454	0.000499925570685468	0.00057237108047827	0.000747136641432017	0.00112535540561024	0.00183501839753793	0.00304457519991619	0.00493771315478719	0.00749762881943707	0.0118810204977612	0.0192299036082398	0.0314904939194176	0.0508445617743533	0.0818890596934997	0.134382727338777	0.219701657353375
4055	yes	0.368954733550242	0.0640546412413614	0.0179963039678111	0.00219344379799795	0.000605992277121678	0.00039483332393254	0.000267351461638583	0.000276039428214025	0.000224378415195945	0.000229753015508329	0.000664670208939108	0.00118488714802352	0.00141859611562962	0.00184863816289616	0.00251452646954679	0.00388616363821311	0.00589505620218064	0.00848061200450234	0.0120017892008619	0.017150756797868	0.0239139085546432	0.034311385876964	0.0503099881691657	0.0823019761608069	0.197541262411118	0.12046103631171
4070	yes	0.374102776653236	0.0446291191235575	0.00815330726845388	0.00101033930360073	0.000252353972764937	0.000178814218375542	0.000162732563205852	0.000141541343602019	0.000127552865670736	0.000132794179809596	0.000444017593409366	0.0007078379633899	0.000736593622409922	0.000911640368991998	0.00129525342483676	0.00201210075739447	0.0031261725333079	0.00471337681565363	0.00680845764411586	0.00989773558867548	0.0151313223164643	0.0244499977395538	0.0412893583093402	0.0721448827087392	0.128365538919258	0.216420165575752
4080	yes	0.300234909933257	0.0480403786345906	0.0123480032604431	0.00124770180647836	0.000308498863228431	0.000174368972971078	0.000134938542154106	0.000106584038244707	8.85089821605393e-05	0.000106489191799389	0.000332420682602916	0.000508019851381829	0.000555959332513036	0.000694194999221475	0.0010425420576995	0.00166252967543981	0.0027255730461744	0.00416356560533566	0.00597459677092375	0.00826093413147366	0.0116894638440185	0.0179021979190818	0.0294425869039569	0.0515182063326542	0.103370095065158	0.161807456102018
4084	yes	1.32557551697092	0.19944687921671	0.0307214094809023	0.00250420797498523	0.000548783026330231	0.000326266793569648	0.000271470059196097	0.00025840094500917	0.000197137922714323	0.000205019734549858	0.000391669030560594	0.000702454293671313	0.000934122896883552	0.00127391949757164	0.00193752715554805	0.00294268915718657	0.00404925967929571	0.00590460706779632	0.0084056213816724	0.0125123744220817	0.0210127087630581	0.0307712667033695	0.047209714131424	0.0687687365199928	0.108560338497045	0.0532207252496816
4085	yes	0.423250596015252	0.0487411699766308	0.0102626640819975	0.00142772532345503	0.000334508169556379	0.000190798050692705	0.000152369880999953	0.000126926514208642	9.66854807742832e-05	0.000108845365183731	0.000328713771632877	0.000444783177846235	0.000464749894377319	0.000594813502720835	0.000889470803791381	0.00146451209664911	0.00244937268013374	0.00396767653858885	0.00623806679864277	0.00957467817992777	0.0145925289284536	0.022904365357469	0.0381989121533564	0.0683187848825898	0.132232913896598	0.191420486136801
4140	yes	0.296991560816844	0.0619827519993855	0.0155817316989874	0.00135701613881282	0.000385314225518407	0.000218031921235968	0.000151554725766561	0.000164982218583108	0.000111605950259365	0.000112858928263402	0.000284017508991281	0.000435845890055381	0.000462687906855475	0.000649160631939376	0.000816495065631196	0.00121850124759178	0.00210762118304214	0.00346434047340392	0.00550536514041961	0.00812375816360596	0.0121132085442571	0.0176380817639267	0.0314535574189369	0.0610054819265179	0.125750645482589	0.240569539847441
4150	yes	0.508236526488558	0.101802729311928	0.0213070698854724	0.00236799990008341	0.000488212651615466	0.000287572100076931	0.000221236229971434	0.000178035743687428	0.000139697755878513	0.000168998199617572	0.00037752971767632	0.000540878153474209	0.000675721221635298	0.000992088374945789	0.0017863431494808	0.00357366689256983	0.00629719510847092	0.00966805841600075	0.0135114746037897	0.0187733361004538	0.0260846700114286	0.0384121245027817	0.059440731442647	0.0968917437323193	0.155736932179184	0.230991046284453
4160	yes	0.264790941620509	0.0298187997320393	0.0052821873811041	0.000764493856631511	0.000333608069390478	0.000235250296513395	0.000146768165006556	7.81960178677901e-05	9.57091068191762e-05	0.000107381482659879	0.000362932494556013	0.000497249708010346	0.000493354398783059	0.000633908752908727	0.000698340838490621	0.00106615043976148	0.00160787433058407	0.00258740794798647	0.00449447696910641	0.00695303136949036	0.011759626809504	0.020317817994038	0.0358188186747277	0.065050745873276	0.113377828149268	0.177175445341535
4170	yes	0.440150998794107	0.044416740619051	0.00833657669673678	0.00107683745171511	0.000310189017728191	0.000169452889070894	8.0314503357764e-05	0.000105223062369918	7.92052624513358e-05	0.000112661501719545	0.000382583972147887	0.000555072227357584	0.000570829171426692	0.000640925617993335	0.000844429116649232	0.00123907531616796	0.00197689717980774	0.00307339459158024	0.00495505843079633	0.00796112517235769	0.0127913481888893	0.0212909572126541	0.0376876447099566	0.0688287581057986	0.120569774461245	0.19487149280399
4180	yes	0.309956044490745	0.0494980586434743	0.0120391915185452	0.00104216125240289	0.000221499299869604	0.000144536501040394	0.000123340027472584	0.000108500197168401	8.59640103357868e-05	0.00010570559821475	0.000288523046681574	0.000407251473938098	0.000443115081699786	0.000506124062230786	0.000679714757142073	0.00104694972416949	0.00169531262915325	0.00273779043180354	0.00438923386232556	0.00701807810015414	0.0111951526940178	0.0184314087254977	0.0325105404886974	0.0602062433826772	0.107757906104194	0.178684557639479
4182	yes	0.29694188127149	0.205164696044722	0.0433349915294165	0.00475004409082022	0.00133164291081474	0.0007300757363577	0.000473605621935177	0.00037039950232036	0.000296443730585259	0.000308063152946354	0.000640965658286568	0.000998334716652046	0.00141268471653969	0.00218253947762949	0.00328644708910391	0.00420938749502563	0.00577606891281037	0.00792148384160219	0.0111935465346693	0.0167697811111907	0.0274212808896842	0.0378897023133854	0.0573489790020293	0.0954053004580529	0.151281247823968	0.236172388604821
4184	yes	2.4673939983799	0.514231950875807	0.0379654305976077	0.00864476683384871	0.00243251855354316	0.00148209677250833	0.000802952148506901	0.000570425578226041	0.000358786891145685	0.000363935341039655	0.00063909741221964	0.0010779202133298	0.00163505768457913	0.00249280237057347	0.00361103703751441	0.00495224958391793	0.00675309211903807	0.00942770030764655	0.0132480716344418	0.0199890138018254	0.0308685772123762	0.0446210725888039	0.065834640647621	0.100518745704498	0.271048145974795	0
4186	yes	0.643568956873678	0.132403229685061	0.0296260196117135	0.00343799004030025	0.000728099001917979	0.000531709555476244	0.000435463996458864	0.000383077325559667	0.000318237297666899	0.000267549372192287	0.000737479570930516	0.00120147400804981	0.00161778504920242	0.00225971480727697	0.00324345456036751	0.00470371342863583	0.00703777741812709	0.0103498456146606	0.0144925959570136	0.0204720613747759	0.0277365144087422	0.0391412167929483	0.0601175218428411	0.0988469120219186	0.244278955668477	0.112317847801719
4188	yes	0.404914629233677	0.0809640750725625	0.0179620948190252	0.0028595002246829	0.000554734011171301	0.000422073698000974	0.000324911953331912	0.00028393540323218	0.000227974611110842	0.00024398670551829	0.000753657073431485	0.00125239838844775	0.00164920096860955	0.00230147208940594	0.00324036890353671	0.00462423628986194	0.00679251689852397	0.00956804994386354	0.0132093527831692	0.0184294366330062	0.0246977058416786	0.0343356468231254	0.0527191066272175	0.088710559549735	0.151383347078151	0.231459916023429
4190	yes	0.285041066379426	0.0294870068668372	0.00561657273654042	0.00072915447247372	0.000161555238428606	8.07450072670506e-05	8.05347507449464e-05	0.000107003370606174	4.25151991837082e-05	3.61391045762432e-05	0.00021138350504049	0.000256901189985701	0.000314440340481315	0.000408735494999121	0.000577395377584048	0.000950096197239971	0.00166167393408051	0.0029602722281372	0.00459234414305493	0.00708826536801789	0.0110781081234722	0.0177122553958742	0.0295324212289783	0.0567737643112577	0.0992025518341308	0.138613861386139
4195	yes	0.800883124802631	0.198399086748046	0.0346358529691319	0.00265956578838228	0.000464458032118639	0.000283923384366742	0.000250915021627784	0.000205638833270199	0.00013234963389902	0.00013219695791471	0.000332948701418459	0.000439477990058651	0.00050797528760699	0.000623919805096399	0.000981018748989949	0.00169853200106568	0.00328645970000301	0.00573137326106351	0.0092751265507901	0.0144864526451254	0.0241104999844629	0.0411815453319607	0.0718973352019646	0.125503865960896	0.221069961163956	0.440696916053294
4200	yes	0.949085063225584	0.0899202307482054	0.0157524491821674	0.0014724099383925	0.000522176516976065	0.000252243919870515	0.000144954546395809	0.000102017914345759	7.58816868304414e-05	0.000140495397441917	0.000325871748071514	0.000420439997543497	0.000489417529988664	0.000560953426274345	0.000762164023573227	0.00103873464425796	0.00180400890868597	0.00294380776573023	0.00473455855612033	0.0079940971372645	0.0137846492544781	0.0241386369502719	0.0428122420471141	0.0744052723130068	0.131286115643671	0.186061651638944
4210	yes	0.490055939380844	0.0657067208955648	0.0128029286579955	0.00114699275196733	0.000323065735984787	0.000204320205170009	0.000153540519029624	0.000134558071549047	9.71552481906437e-05	0.000116412023386355	0.000262315600378011	0.000356124321548106	0.000402063972834874	0.000522756964717908	0.000759852309925106	0.00122928652210257	0.00206549628920134	0.0034095938321878	0.0054172245739894	0.00859538102498893	0.0138097919443474	0.0230635056525395	0.0397695019123308	0.0704691246539092	0.124187721481516	0.208543502613766
4220	yes	0.28579441178844	0.0520554107186087	0.00931817542808763	0.00102804990372636	0.000318821267684245	0.000186683457630765	0.000142371820133263	0.00012269756457057	9.98627276368543e-05	0.000108999476297741	0.00037270391186007	0.00056165138084948	0.000618873866867699	0.00068408244285812	0.000873122317409948	0.00122798874000538	0.00194446391397247	0.00322967722322917	0.00501083107923354	0.00807433229283269	0.0131344644688754	0.0221217062807094	0.0389396083814076	0.0698402047850894	0.123230992244586	0.208447966907078
4230	yes	0.628698467078896	0.0809864678533535	0.0187790846635178	0.00185319730027817	0.00038681173100538	0.000230451681160175	0.000184538746907983	0.000167187506144107	0.000140017977726015	0.000170818568825834	0.00047303969039222	0.000679608797600617	0.000740442969123054	0.000988306658131746	0.00156436566801835	0.00266590579479587	0.00446454720002024	0.00694667381907581	0.0101614177519037	0.0147346915103929	0.0214205322572489	0.0318354643943016	0.0490495534670082	0.0791152026846702	0.130110811096544	0.194394852965945
4240	yes	0.302199809174247	0.0540027288230272	0.012658993788939	0.00116048102667716	0.000294891121356499	0.000230905516483848	0.000178712972249029	0.000150318207394437	0.000108873786630299	0.000120224055206886	0.000290678523814925	0.000448577662481591	0.000547415855408981	0.000651049109178008	0.000959331234533351	0.00156487372220917	0.00257214539443897	0.00411933098108126	0.00591151862268565	0.00849460233655173	0.0127537134080328	0.0206467501810054	0.0369739763812802	0.0691181189546771	0.123579489587592	0.19787290810418
4260	yes	0.759417315688944	0.189168719004633	0.0264023694977427	0.00538793333776468	0.0011402662942506	0.000686401828376726	0.000474703613343182	0.000414950653775777	0.00032112929284252	0.00031443240307728	0.000576807901135644	0.000876517636707306	0.00123846598253415	0.00184649921424068	0.00287510788752442	0.00458641718305358	0.00709932156396227	0.0103537092427693	0.01502447621704	0.022206364252651	0.0323977000680152	0.0469288880034723	0.069791060598845	0.109523353205312	0.209783732394194	0.152186545796486
4270	yes	0.39648781711562	0.215092351594594	0.0377999877551447	0.0063746826552378	0.00101748375843727	0.000596044485897439	0.00041663225365944	0.000325992307456691	0.000291036799339239	0.000357072834416881	0.000526738984944124	0.000642460157617543	0.000720191720125907	0.00101762370226064	0.00162522263981074	0.00294760730369725	0.00512592531697024	0.00807402429008918	0.0117469997553669	0.0169926117900304	0.0250392559530954	0.0384301597501569	0.0615784282575137	0.101431255300421	0.166756180345734	0.259327089338744
4273	yes	0.76053767504774	0.143524583409112	0.020991249778078	0.00235450813534525	0.000494103093942844	0.000291287992276707	0.000230553780603107	0.000195708847322129	0.000162636248258415	0.00018065418052746	0.000407540642242423	0.000627539944137776	0.000731161734867117	0.000931791522006205	0.0013639752226171	0.002348967005192	0.00428805359301366	0.00720448155794903	0.0113951130236929	0.0175882129520146	0.0279748453262301	0.0454265986861526	0.0739376581831725	0.116256881549917	0.168065871228457	0.220148747984923
4274	yes	0.422733207503772	0.104119452393355	0.0242925791806518	0.00304221601672894	0.000569826544799763	0.000361787812768205	0.000285992850178746	0.000263386794428534	0.000197601093162756	0.000201800092622215	0.000429012939476491	0.00064412122173855	0.000699342350622325	0.00092416540497395	0.00147967018355318	0.00258596753503572	0.00440979666395236	0.00707216686380466	0.0105950672489716	0.016152245942034	0.0240451350974174	0.0372736582921143	0.0595018490869821	0.0985117261320103	0.17183289758327	0.163318554090839
4276	yes	0.330657003630944	0.0497763231272389	0.0102854137074142	0.000925788968718782	0.000241116442192942	0.000199717472843295	0.0001680430774776	0.000136372159623613	0.000114150502600793	0.000131983539049545	0.0004326924245604	0.000647926368178364	0.000604232570685892	0.000739419460445589	0.00107291156534108	0.00179207740207533	0.0030327691449813	0.00481397652306932	0.00728394927621295	0.0108748889288029	0.0163741392342739	0.0258315040263112	0.0415843405580658	0.0726312206382269	0.222363464021095	0
4280	yes	0.254134249669191	0.0456008719970256	0.0135787122582464	0.00122858254166858	0.000301293204943241	0.000184155245648291	0.000141851611606108	0.000124085959382141	0.000103480158942488	0.000121550354415244	0.000309439456750756	0.000426385590936592	0.000466536376743685	0.000581424142587958	0.000828731475080918	0.00129860987311138	0.00213285066784668	0.00338690151598169	0.00509496923050635	0.00761692230271904	0.0116712535731987	0.0189023143746668	0.0329383781689064	0.0599101511734815	0.110421091838079	0.202913027086003
4290	yes	0.24428432500947	0.043566807623571	0.00827733734887935	0.00100891364171537	0.000258060390698864	0.000145928148627819	0.000123034065454123	0.00010189874330895	8.94760017613386e-05	0.000107688595571132	0.000287378011203854	0.000469230885543545	0.000495696072597465	0.000544728524501235	0.000714415180327904	0.00107738500170261	0.00176376386702637	0.00294593620962965	0.00469862640961816	0.00754289478858118	0.0121922536267455	0.0201034675726105	0.0359472482895727	0.0658756554684716	0.120608065612493	0.217779006589372
4300	yes	0.704533046806422	0.0528346844539231	0.00840998699008911	0.00109965566497227	0.000309407369437017	0.000189259440958488	0.000145883474864902	0.000128111645630772	9.84245729124232e-05	0.000115972961362556	0.000342550065574169	0.000503503376898297	0.000523194145266673	0.000601553974490277	0.000769188811243074	0.00115167094958693	0.00184063541354869	0.00299585956622551	0.00477222473965648	0.00742506238959145	0.011677705432953	0.0189390643848591	0.0322166508481471	0.0589951032303968	0.110768606312371	0.219089442102404
4308	yes	0.524637902751482	0.06283266737345	0.0130590686881703	0.00158664125508182	0.000342967967861719	0.000193141924733565	0.000145421495114747	0.000117762042910802	9.52112342070611e-05	0.000115444122138385	0.000317634191449451	0.000449005339250904	0.00054360812599082	0.000746683848839602	0.00102928539706116	0.00148607966826537	0.00222216341874159	0.00349647273874879	0.00555169744605364	0.00889347313657049	0.0141136289649372	0.0237170635360218	0.0405310031351385	0.069768282770391	0.118205264445745	0.186739296325924
4310	no	NA	NA	NA	NA	NA	NA	NA	NA	NA	NA	NA	NA	NA	NA	NA	NA	NA	NA	NA	NA	NA	NA	NA	NA	NA	NA
4320	no	NA	NA	NA	NA	NA	NA	NA	NA	NA	NA	NA	NA	NA	NA	NA	NA	NA	NA	NA	NA	NA	NA	NA	NA	NA	NA
4330	no	NA	NA	NA	NA	NA	NA	NA	NA	NA	NA	NA	NA	NA	NA	NA	NA	NA	NA	NA	NA	NA	NA	NA	NA	NA	NA
4335	yes	0.885429751691701	0.388972747453697	0.0426465174686984	0.00572650140677112	0.00265005424118099	0.001219203824229	0.000727830442932292	0.000500420204226691	0.00041918384028089	0.000388277569721124	0.000660666711189038	0.000806495721074167	0.000976686949776267	0.00128539524856845	0.00188303870838845	0.0026381792299102	0.00404750980972667	0.00626394930456605	0.010310055950843	0.0168655751495063	0.0266539390670977	0.0432014081225895	0.0587625939483654	0.0826072559174537	0.143743143291928	0
4350	no	NA	NA	NA	NA	NA	NA	NA	NA	NA	NA	NA	NA	NA	NA	NA	NA	NA	NA	NA	NA	NA	NA	NA	NA	NA	NA
5020	yes	0.608650975995675	0.0424019747170859	0.00962513866113705	0.00137755085016487	0.000340585565515523	0.000212780551061837	0.00016006127517761	0.000134601903922037	0.000104083881395822	0.000115085363899572	0.000388731780297488	0.000534893609003844	0.000601890909453426	0.000725019172931646	0.00093160644308811	0.00130598097117675	0.00194114454913773	0.00290396015059686	0.00443582756949313	0.00693864946517564	0.0112667976437308	0.0193499470830109	0.0337272920546557	0.0604867269486432	0.109343660251524	0.191867331578748
5070	yes	0	0.379648891369425	0.0423301899784725	0.00428640276859161	0.00675500129903871	0.00175419361912071	0.000919910308744897	0.00116924875767319	0.000561559388025058	0.000502422393683833	0.000873504124187329	0.00132085296620394	0.00159487565156505	0.00186167737131155	0.00327159610983982	0.00528081067580104	0.00856724808440183	0.0131427750646366	0.0202390779296218	0.0291780334479896	0.0387375236039924	0.0513243666969222	0.0868028883084959	0.13437849944009	0.306733167082294	0.461038961038961
5150	yes	0.66692014807539	0.0533921621436078	0.0103351512074441	0.00226039727036752	0.000513068977628077	0.000278198837065394	0.000182105006828938	0.000169763975023475	0.000120514236812612	0.000164587903744746	0.000612153398639598	0.000695770412749737	0.000662984342093468	0.000763285043287657	0.000980678955339046	0.00141589817328937	0.00216620599508466	0.00335391292942504	0.00517548432225705	0.00816475025302476	0.0133577074851629	0.0222235595564682	0.0369327568392793	0.0629066209827731	0.106841268241329	0.178072124722227
5198	yes	0.870447953593297	0.143114190568267	0.0128830778202354	0.00122165684400374	0.000689134643783021	0.000365193718668039	0.000133837454411617	0.000134616679006529	0.000164114907787936	7.0448829492698e-05	0.000156294190321668	0.000130681586147752	0.000230784853128519	0.000357307999495565	0.000505086099560693	0.0009076240419524	0.00106281725888325	0.00180878003106846	0.00168899898660061	0.00363302752293578	0.00224012201515657	0.00272159336920888	0.00185397722256555	0.00243161094224924	0.00235690235690236	0.00428724544480171
P110	NA	0.686342513242875	0.137140575607669	0.0252166573426788	0.00396681887217816	0.00100534386561818	0.000520913881688956	0.000355832600198979	0.000284604583661537	0.000218130321735194	0.000239918250898578	0.000635286587070214	0.000928403934277009	0.00106214749525448	0.00125821389582077	0.0015756297995723	0.00216059339982333	0.00318410898700024	0.00476691843680821	0.00701514369740753	0.0103858140248806	0.0154927880535545	0.0240839837370827	0.0391049875120577	0.0662376425297194	0.117532202973529	0.185727444780281
P28EU	NA	0.382908739578587	0.0653586195657027	0.0144595224812475	0.00167781200573269	0.000368753606964906	0.000220277049142628	0.000171364640690654	0.000144072647766392	0.00011865985754258	0.000140297799959738	0.000371234729354163	0.000529057202008643	0.000574512786039486	0.000724901201877622	0.00106697326146929	0.00174590467717478	0.00292065098417548	0.00465204704296879	0.00702349349073326	0.0104260609917828	0.0155252670258274	0.0241562373570169	0.0396325922402306	0.0683830373770123	0.124769317798869	0.189770121563237
P42SCA	NA	0.926100316435083	0.216873429849275	0.0376329615966749	0.00519236850566309	0.00132956480990148	0.000665938761713142	0.00044114085720881	0.000349488211176845	0.000267976411341413	0.000320141772798635	0.000960905732168396	0.00136688681908291	0.00145648503075237	0.00162745062376411	0.00195553971628753	0.00256344044372655	0.00364501073939232	0.0053848364883585	0.00798308109024238	0.011907714862816	0.0179221360878915	0.0276353397640471	0.0440594356338082	0.0742539412249264	0.135444387588185	0.262830662326063
P6AS	NA	0.329718389409323	0.0690773734775211	0.0116915683318193	0.00226185861875475	0.000714632933668866	0.000470815247454357	0.000333807508953196	0.000270418049879966	0.000209083261725819	0.000203556055641784	0.000438633668006473	0.000605590328411966	0.000669403485169005	0.000810221918587797	0.00109585677078777	0.00157991204608117	0.00239197576233654	0.003609091271393	0.0052306318944423	0.00773053407369068	0.0116486469565997	0.0183212613919006	0.0300851764050066	0.051976875679211	0.0927260618001269	0.147439666523922
P5BigEU	NA	0.372514685119047	0.0511583203988203	0.0121233411798031	0.00133281355602658	0.000309131371905398	0.000179818996051062	0.000141025882383669	0.000117082724266636	9.39605249069848e-05	0.000111024409155685	0.000318976648992173	0.000450793979407222	0.000495065932783613	0.000624118251090801	0.000896426560247321	0.00140813271834041	0.00229054033125608	0.00364242986520466	0.00560120432628196	0.00851425407070741	0.0129861225355884	0.0207752841459512	0.0351210137501023	0.0623789897570986	0.116140674349311	0.183569891195644
P5SmallEU	NA	0.513171750077093	0.077331984095227	0.0180617255000196	0.0018845240342159	0.000402339411329137	0.000241393120059489	0.000191944047244662	0.000166089301923079	0.000138779531525633	0.000164008642222388	0.000444449880076371	0.000632281182744813	0.000686968319559164	0.000908695892171984	0.00144016642429596	0.0025199061782179	0.00430357781742167	0.00679115033611659	0.0100528013681865	0.0146948208441899	0.021408079072242	0.032258708395144	0.0503446515202451	0.0828034785918974	0.138344828458542	0.20451494254942
P4NordEU	NA	0.319292890818131	0.0505911889144607	0.00883618412701975	0.00104656036340408	0.000294097882263522	0.000173050011260763	0.000142337682838309	0.000120700083328748	0.000101414328576949	0.000115137326586229	0.000348131999699356	0.000539756954596228	0.00057960177960591	0.000675200384261469	0.000922337306271038	0.00140874866839831	0.00227279563207401	0.00366350735938056	0.00560516792536293	0.00874045648971515	0.0138842792370279	0.0228481536080635	0.0395218714394753	0.0698870733749738	0.124087294463373	0.215740269181531
P6SA	NA	0.970650149218365	0.220670907979786	0.0364984680856492	0.00468178279332032	0.00111376473455026	0.000589563746543475	0.000404200399164714	0.000326655959142922	0.000253953548103654	0.000311259346745292	0.00104075947495319	0.00145670352705154	0.00148465313899878	0.0016189070721565	0.00192990773388736	0.00256150324262998	0.003648689042782	0.00539542040694253	0.00798108142868713	0.0119058816196158	0.0180717365091562	0.0279698769497932	0.0445419106466693	0.0755859651695052	0.137123588993485	0.269814108111491
P14EU	NA	0.394536437221823	0.0558979198370846	0.0129815751614224	0.00141386431313398	0.000325204935247668	0.000190728721863391	0.000150590607161686	0.000126525412695718	0.000103124790458474	0.000122051046209172	0.000348152991985689	0.000497295584143878	0.000542640216064761	0.0006859091136002	0.00100162586297882	0.0016140801259088	0.0026719633251537	0.00426901201600891	0.00648474651200844	0.00970543907774072	0.014552518637618	0.022862753799291	0.0378485560809517	0.0659273933350091	0.119694247094959	0.188047628926851
P25	NA	0.708376750148264	0.113595004363819	0.0220229515474632	0.00292089516032789	0.000673114549418819	0.000374970446145708	0.000267826008145183	0.000217250175131545	0.000169174337360703	0.000200497971211699	0.000614818783898444	0.000861231069864288	0.000893261410401376	0.00101739095828414	0.00131676928276905	0.0019019833661391	0.00290550948921958	0.00441826242925691	0.00655216250809537	0.00972182983050077	0.014565471649153	0.0227628411995751	0.0371872711572497	0.0636493337516314	0.112721637986687	0.183857292599645
