# Supplementary material for: Database of age trajectories of mortality in 110 countries and web application: Data report
Source: Front Public Health. 2022 Jul 29;10:911589. doi: 10.3389/fpubh.2022.911589 (PMC9374568; doi:10.3389/fpubh.2022.911589)
Supplement: Supplementary file 1 [file Data_Sheet_1.zip › ATM_Dolejs/Data/eyp.txt]

Pop	Group	Infant deaths at age 0 day	Infant deaths at age 1-6 days	Infant deaths at age 7-27 days	Infant deaths at age 28-364 days	Deaths at age 1 year	Deaths at age 2 years	Deaths at age 3 years	Deaths at age 4 years	Deaths at age 5-9 years	Deaths at age 10-14 years	Deaths at age 15-19 years	Deaths at age 20-24 years	Deaths at age 25-29 years	Deaths at age 30-34 years	Deaths at age 35-39 years	Deaths at age 40-44 years	Deaths at age 45-49 years	Deaths at age 50-54 years	Deaths at age 55-59 years	Deaths at age 60-64 years	Deaths at age 65-69 years	Deaths at age 70-74 years	Deaths at age 75-79 years	Deaths at age 80-84 years	Deaths at age 85-89 years	Deaths at age 90-94 years
P110	ATTM	0.689304762479038	0.138943152623395	0.0253954769159809	0.00398546825434951	0.0010370423681126	0.0005305350047723	0.000362845066982188	0.00029034663313648	0.000221811357612623	0.000242920328077587	0.000639401788036404	0.000932534934773406	0.0010664405773705	0.00126233343198777	0.00158025898344444	0.0021665119770103	0.00319218572925356	0.00477894825033209	0.00703154786359502	0.0104098295316216	0.0155250673235491	0.0241297983535696	0.039168377509632	0.0663171349087427	0.117644290860589	0.18584815515612
P110	AllDis	0.00786766789107683	0.00402176872883545	0.00235351535189389	0.00203380903140993	0.000602998655136422	0.000264118901348446	0.000161684626483001	0.000122616270813323	8.89248996855766e-05	9.07939649380743e-05	0.000149604566351811	0.000239204980077625	0.000376079091534663	0.000543651737519454	0.000750647540428743	0.00109055520823109	0.00164847711709019	0.00249008219812186	0.00369528887336768	0.0056310460499057	0.00879018225405939	0.0147042943089787	0.026055024591945	0.0478637922144682	0.0906708050899535	0.148050665136781
P110	Accid	0.00692396074508677	0.00245907642527314	0.000524019524953732	0.000288876999636266	0.000196341724036907	0.000136032225727134	0.000106716481424666	8.94847298262366e-05	7.42678773284346e-05	9.68041796464421e-05	0.000408888231651013	0.000589312457839204	0.000547585172987389	0.00050627070137911	0.000496558736244878	0.000511571400513851	0.000541041480321019	0.000564949368854943	0.000576721452784737	0.000591051890813981	0.000651403356191812	0.000823802802627737	0.00118651312890911	0.0019120459718317	0.00339162716175398	0.00533947301626386
P110	Neoplas	0.00107689994887048	0.000179999575985702	6.70143190572281e-05	3.40572584551079e-05	3.38600212293392e-05	3.73231761549906e-05	3.83188275449018e-05	3.70346702525441e-05	3.27623939293585e-05	3.25308587102612e-05	4.56410243019086e-05	5.50050135623985e-05	7.79844420456612e-05	0.000131094159028093	0.000233830694978309	0.000440507117312848	0.000840702044352416	0.00151193321625712	0.00248875789684323	0.00383959167564171	0.0056268800331331	0.00794023606117733	0.0108509067828959	0.0144269911858307	0.0186337386677593	0.0207245483849656
P110	Certain	0.520150935323226	0.10686399300872	0.0161567442404364	0.000436126540713178	6.30631578544429e-06	1.80554997070474e-06	1.15698647127253e-06	9.99719256303944e-07	3.9937085799877e-07	3.07425044208341e-07	2.71962991709496e-07	1.96258424511212e-07	1.64628334485246e-07	1.41032075755571e-07	1.19867215123985e-07	1.30869276365276e-07	1.31877357814246e-07	1.28918763681089e-07	9.9147673499511e-08	1.0871356849496e-07	1.37495258195009e-07	1.14381396235816e-07	1.63822404489587e-07	2.48221540484924e-07	3.59041950494895e-07	3.75076629494966e-07
P110	CA	0.141621119546426	0.0228109022886585	0.00537584639134138	0.000695355097557966	0.000106932934691186	4.9281059529048e-05	2.89105521907004e-05	2.05914005692802e-05	1.22098970017579e-05	1.00607324951407e-05	1.0185609974363e-05	8.63696627544055e-06	7.7863891620086e-06	7.21847380107716e-06	7.45761026938805e-06	7.86575338985063e-06	9.51605531703068e-06	1.20923195913392e-05	1.55948274006564e-05	1.65669286489273e-05	1.49638999977196e-05	1.5192039702172e-05	1.9484047673587e-05	2.71540701719472e-05	3.96991849680927e-05	5.07210767828477e-05
P110	Symp	0.0116641790243431	0.00260741259592291	0.000918337088298538	0.000497243326577021	9.0602717233319e-05	4.19740920419702e-05	2.60575928676355e-05	1.96198424187875e-05	1.32469188095026e-05	1.24231672434657e-05	2.48103927655937e-05	4.01792585942412e-05	5.68408533063203e-05	7.39573281842946e-05	9.16445343080036e-05	0.000115881628286301	0.000152317154815202	0.000199762228743315	0.00025508566552512	0.000331464273042118	0.000441500284909244	0.000646158759686591	0.00105628513580054	0.00208690324490137	0.0049080617142012	0.011682372464703
P28EU	ATTM	0.38291804771335	0.0653586195657031	0.0144595224812474	0.00167781200573271	0.000368753606964909	0.00022027704914263	0.000171364640690651	0.00014407264776639	0.000118659857542581	0.000140297799959735	0.000371234729354156	0.000529057202008652	0.000574512786039498	0.000724901201877608	0.00106697326146931	0.00174590467717472	0.00292065098417536	0.00465204704296908	0.00702349349073307	0.0104260609917822	0.0155252670258279	0.0241562373570177	0.0396325922402285	0.068383032028934	0.124769327494354	0.189770121563228
P28EU	AllDis	0.00358828594957204	0.00181198356640732	0.00134236600559311	0.000571884065827561	0.00015156398252371	7.85474239817947e-05	5.65162854728112e-05	4.34251732854607e-05	3.54245813531977e-05	4.45790343113991e-05	7.08783171254959e-05	9.80411083326682e-05	0.000137993817172369	0.000226388795042506	0.000404523805427288	0.000746288388005594	0.00129978961249583	0.00209157757305833	0.00321990923912348	0.00505885849328751	0.00817781302042796	0.0141905141717427	0.0260894534801464	0.0496792731707164	0.0975193971224628	0.15411860956645
P28EU	Accid	0.00364413475812569	0.000277692686975096	0.000147822044862241	0.000106587810192156	7.91039241618595e-05	6.31189177243328e-05	5.28721073153721e-05	4.51451064280187e-05	3.82168980709076e-05	5.32356414214398e-05	0.000234602043412776	0.000341483145743236	0.000318747368914641	0.000319887779436785	0.000351443053959523	0.000410377198615834	0.000475706903491586	0.00051756584164095	0.000526337821016963	0.000527374195431789	0.000569736502856995	0.000723330693021611	0.00107769449738268	0.00186861797303509	0.00366868347577708	0.00585716200739129
P28EU	Neoplas	0.00134502547266708	0.000210208709972768	6.87028994112368e-05	2.8242040922902e-05	3.15551867059676e-05	3.15151604438717e-05	3.32263302590046e-05	3.33189967908683e-05	3.03519138704492e-05	2.85570716043043e-05	3.96738725762288e-05	5.05904016788246e-05	7.11858319175418e-05	0.000120762714652526	0.000231026137014102	0.000475367287169265	0.000977526571124985	0.0018152248840981	0.00298881108453473	0.00449448200974282	0.00636892297083507	0.00871076924172587	0.0116127595094311	0.0151458332252576	0.0192610851413293	0.0203233443495822
P28EU	Certain	0.264644233398853	0.0460806968020378	0.00820578565677564	0.000249910989017523	5.48785855755957e-06	1.50614622201636e-06	1.04659787912614e-06	8.28580929991452e-07	4.84760032481098e-07	4.29625962960607e-07	4.38496010857108e-07	3.55281279142489e-07	2.73977182065075e-07	2.45046843199925e-07	1.95734506449456e-07	2.16068968274341e-07	2.20935123712393e-07	2.25229374721363e-07	1.58287815256625e-07	1.69441170814311e-07	1.97701430560788e-07	1.44605283880688e-07	1.9112229163449e-07	2.13923065029777e-07	2.61778038711232e-07	1.99222350496513e-07
P28EU	CA	0.0967766770887172	0.0155988825001933	0.00414699565736472	0.000461954165707123	7.36033622280097e-05	3.3666797903895e-05	2.07049845484955e-05	1.56049408481724e-05	9.94005393133439e-06	8.6304972448882e-06	9.522263626633e-06	8.26028974006288e-06	7.64820809652083e-06	7.31691722176963e-06	7.52529272117285e-06	7.89256727312514e-06	9.97212774388254e-06	1.37690224412994e-05	1.8349052454294e-05	1.9041524006646e-05	1.48900393227625e-05	1.31108790718491e-05	1.48193284590435e-05	1.93279489254404e-05	2.70407018505788e-05	3.03565056569062e-05
P28EU	Symp	0.0129196910454112	0.00137915530011654	0.000547850217240572	0.000259232934065424	2.74392927877979e-05	1.19226028667177e-05	6.99833521584348e-06	5.74984948388008e-06	4.24165028420961e-06	4.8659294147472e-06	1.61197366021684e-05	3.03269752347095e-05	3.86635827563524e-05	5.02999486808379e-05	7.22592378407649e-05	0.000105763167142671	0.000157434834195472	0.000213684492355437	0.000269928005788532	0.000326135328143172	0.000393706790954134	0.000518367766171135	0.000837674302519228	0.00166976578793668	0.00429285927489383	0.00944044991180303
P42SCA	ATTM	0.926100316435073	0.216873429849276	0.0376329615966744	0.00519236850566304	0.00132956480990148	0.00066593876171315	0.000441140857208819	0.000349488211176849	0.000267976411341413	0.000320141772798631	0.000960905732168394	0.00136688681908287	0.0014564850307524	0.00162745062376414	0.00195553971628759	0.00256344044372649	0.00364501073939221	0.00538483648835829	0.00798308109024267	0.0119077148628156	0.0179221360878907	0.0276353397640474	0.0440594356338039	0.0742539412249226	0.135444387588182	0.262830662326064
P42SCA	AllDis	0.00896557750610058	0.00447455589950936	0.00228432282713157	0.00285665970717492	0.000823755690817102	0.000346327211120717	0.000205123498229306	0.00015425473509227	0.000108734247852079	0.000114268144182344	0.000201943797257638	0.000293149379047456	0.000422697640673576	0.000612370110352497	0.000885019543995083	0.00132119218443938	0.00204077851110851	0.00318581109212407	0.0049214861542486	0.00763528198026782	0.0119143354243563	0.019107980678007	0.0318014842656575	0.0559551943367606	0.10595403870513	0.210077902045197
P42SCA	Accid	0.00556026346022283	0.00113561923530555	0.000494265242940935	0.000402515080892761	0.000222904659879686	0.000161884782274943	0.000123323932601181	0.000101252891608332	8.92372662722628e-05	0.00013622130072159	0.000656185006260173	0.000953597613178029	0.0008782752647829	0.000785718454646939	0.000716625378349739	0.000670731033247398	0.000653871355338044	0.000648552751750938	0.000654737697816424	0.00068858621930623	0.000767715083312738	0.000935232777236012	0.00127602907965909	0.00198890094285377	0.00362233556191223	0.00720322563697607
P42SCA	Neoplas	0.00101572830561539	0.000186268311364119	7.17434379997553e-05	4.37446687589719e-05	4.28968159870007e-05	4.82800972874261e-05	4.94637119202565e-05	4.79087236784541e-05	4.15640123050247e-05	4.29978837359336e-05	6.15225036930949e-05	7.07804914987504e-05	9.72680092783547e-05	0.000157564223418463	0.000259994297890106	0.000443385934427458	0.000769402892975914	0.00128927593200499	0.00203433003625536	0.00304263511584297	0.00441997753410632	0.00626355261051416	0.00874693693613767	0.0120218134463584	0.0169664203206133	0.0233903484243711
P42SCA	Certain	0.701528653971669	0.173692627580309	0.0262313415339024	0.000486578134407386	4.45099862672756e-06	1.26255484538248e-06	7.62914878770059e-07	5.51058864199717e-07	3.50611595124354e-07	2.85127457883438e-07	2.3828779165145e-07	1.89129772009946e-07	1.6590047767911e-07	1.4152535690006e-07	1.15239805403139e-07	1.19867755336281e-07	1.52244640728446e-07	1.29843640081272e-07	1.14861398710741e-07	1.53670192705247e-07	2.35516902408371e-07	2.10459785685096e-07	5.01527431645901e-07	1.07766587055897e-06	1.71966881695174e-06	2.53352993525631e-06
P42SCA	CA	0.199178454823029	0.0346695753676563	0.00776578611774811	0.00101005753075428	0.000142203916277442	6.35065087227389e-05	3.63935548213277e-05	2.60667541519927e-05	1.53045268928339e-05	1.26616483913587e-05	1.21986328768995e-05	9.96201303783229e-06	8.57463143060566e-06	7.5594758492761e-06	7.78311916491971e-06	7.59814791988753e-06	9.54435493148513e-06	1.0919850130835e-05	1.34902732416822e-05	1.3061966379946e-05	1.32271384649891e-05	1.50605022636255e-05	2.11119166464275e-05	2.83915972079989e-05	4.65149443414509e-05	7.04054634639649e-05
P42SCA	Symp	0.0098516383684459	0.00271478345513008	0.000785502436952239	0.000392813383674805	9.33527283135101e-05	4.46776074619348e-05	2.60732447579658e-05	1.94540477815961e-05	1.27857464240867e-05	1.37076683095241e-05	2.88175042889334e-05	3.92081925488282e-05	4.95035841092597e-05	6.40968341400373e-05	8.60021370823005e-05	0.000120413275937097	0.000171261380397618	0.000250147018707573	0.000358922067281633	0.000527995910826258	0.000806645390748671	0.00131330273624071	0.00221337190827593	0.00425856323587556	0.00885335838737008	0.0220862472261181
P6AS	ATTM	0.329718389409326	0.0690773734775213	0.0116915683318192	0.00226185861875473	0.000714632933668855	0.000470815247454353	0.000333807508953192	0.000270418049879965	0.000209083261725816	0.000203556055641787	0.000438633668006467	0.000605590328411965	0.000669403485169014	0.000810221918587817	0.00109585677078775	0.00157991204608123	0.0023919757623365	0.00360909127139309	0.00523063189444219	0.00773053407369045	0.0116486469566001	0.0183212613919	0.0300851764050059	0.0519768756792112	0.0927260618001248	0.14743966652392
P6AS	AllDis	0.00233154290943715	0.00104600914133765	0.00121982830437532	0.00108033334246101	0.000443607674481547	0.000274337707912083	0.000181973464287527	0.000141178063946314	9.93502603980405e-05	9.34920989677088e-05	0.000139513686672896	0.000188981169515889	0.000243271005455374	0.000333425136850917	0.00049056714660444	0.000745970121829164	0.00114776101161285	0.00170745978708414	0.00243242296770537	0.0036281177149824	0.00565136789371219	0.00967644414628613	0.0177063062566304	0.0337805185933118	0.0651023178200299	0.105553940232116
P6AS	Accid	0.00227803208856483	0.000165628731271492	0.000112845948778379	0.000143701165844086	9.64210450665629e-05	8.55216089374002e-05	7.18963658743631e-05	6.64004132221624e-05	6.24882650845993e-05	6.54692153076902e-05	0.000238274872749435	0.000346212456572082	0.00033297363993481	0.000330363569547208	0.000352803734803372	0.000386164088411855	0.000449076412893804	0.000529198499007127	0.000594963037805436	0.000626586062999693	0.00071408506678432	0.000933072300883697	0.00134094770788871	0.00201618730291861	0.00301399301079364	0.00416157725221342
P6AS	Neoplas	0.000741507089230834	0.000112117910399164	5.64229743891896e-05	2.84453452199659e-05	2.72630192276404e-05	3.44038130636739e-05	3.42324272248261e-05	3.13889120160563e-05	2.81607360122614e-05	2.84978477898498e-05	3.9633263371552e-05	4.55292297546067e-05	6.56925878690204e-05	0.000115073310234325	0.000212546590780535	0.000393976199364452	0.000725012702523758	0.00127985332732147	0.00208121427236324	0.00330805190761	0.00505400951859275	0.00734458155443568	0.0103104956229684	0.0142140992818955	0.0186859579747276	0.0208118730167895
P6AS	Certain	0.233804065197165	0.0529132833725871	0.00700700538075811	0.000247887346542095	5.31503815217759e-06	1.7025423483532e-06	8.0619846725134e-07	6.99818366259616e-07	2.04063304436677e-07	7.18433137559239e-08	3.06640335563265e-08	1.81593928504335e-08	2.11604406084782e-08	1.41086050862008e-08	1.07953775834085e-08	3.67975080197685e-09	0	3.80751215217953e-09	7.92027366984974e-09	0	0	0	0	0	1.91074687350221e-08	0
P6AS	CA	0.087826545857454	0.0140211091357136	0.00298750548911017	0.000503509830819444	9.83803140324637e-05	5.13254229893794e-05	3.0449495955416e-05	2.0232983942153e-05	1.19703534382554e-05	9.27577006493149e-06	8.99989384878186e-06	7.00589376169721e-06	5.91081640996824e-06	4.52533508139891e-06	4.3541356253081e-06	4.35682494954059e-06	4.59955488815919e-06	4.85077048187672e-06	5.68279635811719e-06	7.62416190304123e-06	9.52812087145309e-06	1.3166810076395e-05	2.02885490930391e-05	3.09791209423794e-05	4.89151199616567e-05	6.36047924469768e-05
P6AS	Symp	0.0027366962674705	0.000819225186212072	0.000307960234408093	0.00025798158786816	4.364584270847e-05	2.35241522034657e-05	1.44495571438125e-05	1.05178583870195e-05	6.90958348822588e-06	6.74928019784819e-06	1.21812873302507e-05	1.78434194148359e-05	2.1534275059228e-05	2.68204582688678e-05	3.55743675965255e-05	4.9441131775361e-05	6.5526080417959e-05	8.77250799862163e-05	0.000116340899936423	0.000160154226195543	0.000219656356638968	0.000353996580218729	0.000707138268425965	0.00193509138014279	0.00587485876714485	0.0168486712303564
P5BigEU	ATTM	0.372527650268883	0.05115832039882	0.0121233411798032	0.00133281355602657	0.000309131371905395	0.000179818996051064	0.000141025882383669	0.000117082724266636	9.39605249069876e-05	0.000111024409155684	0.000318976648992175	0.000450793979407212	0.00049506593278362	0.000624118251090814	0.000896426560247303	0.00140813271834046	0.00229054033125615	0.00364242986520475	0.00560120432628215	0.00851425407070726	0.0129861225355883	0.0207752841459511	0.0351210137501037	0.062378989757098	0.116140686705173	0.183569891195648
P5BigEU	AllDis	0.00313108368565536	0.00174057136562829	0.000812791417167564	0.000337978757622457	0.000130507146903622	6.93972857268305e-05	5.07998365959293e-05	3.9134013595788e-05	3.07483377133118e-05	3.63534311350708e-05	6.48461229107233e-05	9.15927219387097e-05	0.000126211644070316	0.000200007460328961	0.000341506871719953	0.000593367546445056	0.000980948880886779	0.00154110556958057	0.00237281736849549	0.00380813168327807	0.00631403288187085	0.0113816796655159	0.0219233524987546	0.0437454388841384	0.0890260329104796	0.147846704278118
P5BigEU	Accid	0.00160119600487965	0.000189075101790783	9.44603773844563e-05	7.30395755658773e-05	5.93165898207409e-05	4.44312972283262e-05	3.69243660342748e-05	2.93061606800732e-05	2.26270696367256e-05	3.5146606492615e-05	0.000192479604797434	0.000276872525718807	0.000260249537608011	0.000258963907785406	0.000273647209609223	0.000299537678703473	0.000325476494584296	0.000342070524209589	0.00034845076366757	0.000362414568190417	0.000417663742424736	0.000576745005062373	0.000929840718544162	0.00169734412163289	0.00340382978328015	0.00548042206758901
P5BigEU	Neoplas	0.00108907258631491	0.000178270810259881	5.49475397857294e-05	2.39874508113376e-05	2.75461841417683e-05	2.67404013271117e-05	2.88687859383781e-05	2.99447937215276e-05	2.79080161691051e-05	2.67679930007214e-05	3.68963437327551e-05	4.65330937669796e-05	6.64811992989786e-05	0.00011339625318504	0.000212951661259143	0.000422957275222023	0.000851754048565214	0.00158223306464792	0.0026527513001627	0.00407087465799629	0.00592901538511748	0.00838319777129147	0.011575352305185	0.015564169059297	0.0201405484183706	0.0215767471689595
P5BigEU	Certain	0.269526017388184	0.0354812933874817	0.00717991476334991	0.00024200971824975	6.70905773555954e-06	1.86313347003764e-06	1.36625477397364e-06	1.02890878900983e-06	5.76553439234999e-07	5.11776639207695e-07	5.36925634179007e-07	4.47908828744823e-07	3.06458235516057e-07	2.85458159999982e-07	2.41795071253755e-07	2.69030580369176e-07	2.87144016794479e-07	2.78016144381309e-07	2.13438839788206e-07	2.08852502446373e-07	2.58432762032284e-07	1.79307607676105e-07	2.40235294856017e-07	2.7586324754307e-07	2.96540675100547e-07	2.39044422312251e-07
P5BigEU	CA	0.0826787605110734	0.0120284177613531	0.0033301913438677	0.000346711959441499	5.48793823236776e-05	2.5107941524793e-05	1.60046987808341e-05	1.21872472077544e-05	8.15663945322641e-06	7.66627573732066e-06	8.95974064396869e-06	8.22607731687907e-06	7.93032962283532e-06	8.00883547962567e-06	8.21355422454764e-06	8.7471294103816e-06	1.10837590482669e-05	1.58901072036191e-05	2.19011965049343e-05	2.30194617540112e-05	1.85707598857566e-05	1.6246103244328e-05	1.94590588833374e-05	2.58533376864083e-05	3.56219485964533e-05	3.96216129982557e-05
P5BigEU	Symp	0.0145015200927765	0.00154069197230661	0.000651035738247772	0.000309086094335664	3.01730109800297e-05	1.22789367739624e-05	7.06194026027934e-06	5.48160027248343e-06	3.94390849538052e-06	4.57832615074992e-06	1.52579112731114e-05	2.71216518371004e-05	3.38867639479594e-05	4.34563361517729e-05	5.98654683631976e-05	8.325405797911e-05	0.000120990004154724	0.000160852583418596	0.00020507025861151	0.000249604846986221	0.000306581333527538	0.000417236293229203	0.000672768933440324	0.00134590849109622	0.00353435710377026	0.00862615702355988
P5SmallEU	ATTM	0.513171750077094	0.0773319840952268	0.0180617255000196	0.00188452403421591	0.000402339411329135	0.000241393120059487	0.000191944047244664	0.000166089301923078	0.000138779531525633	0.000164008642222387	0.000444449880076367	0.000632281182744811	0.00068696831955917	0.000908695892171966	0.00144016642429595	0.00251990617821784	0.00430357781742166	0.00679115033611645	0.0100528013681872	0.0146948208441902	0.0214080790722428	0.0322587083951434	0.0503446515202431	0.0828034785918983	0.138344828458545	0.204514942549426
P5SmallEU	AllDis	0.00252545152596994	0.00153299338243088	0.00103170074870451	0.000456182607361682	0.000155685972787857	8.54590433949836e-05	6.09504043434195e-05	4.96932443756313e-05	4.12200362590263e-05	4.72272289701248e-05	7.85774951249182e-05	0.000106804976680104	0.000158436663239672	0.00028503009096883	0.000559356316732515	0.00111508958800067	0.00199935815090525	0.00322093447730125	0.00490576423788356	0.00757280747210621	0.0119649030784497	0.0200334120318698	0.0346744142906609	0.0624436120335803	0.110886825528608	0.167019868389331
P5SmallEU	Accid	0.0077624404798234	0.000456353521359481	0.000153172749194167	0.000115485273591129	7.91084320621993e-05	6.40225887178863e-05	5.79668181168185e-05	5.37699178887666e-05	4.89149839727356e-05	7.17794209195844e-05	0.000296502850309491	0.000429884682135672	0.000397849773407068	0.000418674118043821	0.000501504065213564	0.000633235663527225	0.000758787966062933	0.000825188597589912	0.000812669710807565	0.000772608541594865	0.000798836310063411	0.000974656730139313	0.00137831327221263	0.00226724948665666	0.00397914261467909	0.00597992363644476
P5SmallEU	Neoplas	0.0015684383161287	0.000203808368762487	7.84852103308954e-05	3.41565050990156e-05	3.78910588670863e-05	3.65638524592632e-05	3.86445454112124e-05	3.54951745540224e-05	3.16182561593188e-05	2.96615341728658e-05	4.21805037471887e-05	5.61547928747874e-05	7.91761368524457e-05	0.000131926749714452	0.000261116122495133	0.000582656119804081	0.00125403347670257	0.0023497056168466	0.00386136112731025	0.00581108561379689	0.00804855108793524	0.0105564018963964	0.013179706653136	0.0158847204359368	0.0180737750159837	0.0175589960713934
P5SmallEU	Certain	0.343036068327538	0.0560428707929717	0.0110398309563829	0.000430387740924318	5.06178267308404e-06	1.21879508197544e-06	3.55188836500114e-07	3.51437371822005e-07	1.48759973375751e-07	2.23766812703933e-07	9.7841374671314e-08	1.06980034919061e-07	7.50129198033592e-08	2.84631606719424e-08	4.91189094234638e-08	4.95683493954778e-08	5.93096557720958e-08	6.04467346145052e-08	1.10538732954416e-08	1.2822314191268e-08	1.54209549836571e-08	3.75192659085486e-08	2.40007186775201e-08	0	0	0
P5SmallEU	CA	0.154451298588267	0.0180857774193146	0.00530028347831385	0.000650077964251705	0.000110057617549056	4.79631711671511e-05	3.04752021717098e-05	2.31948665402523e-05	1.41186738367531e-05	1.1138614676818e-05	1.12735006149059e-05	8.88906835600202e-06	8.14827841363989e-06	7.0209129657458e-06	7.55448826932874e-06	8.16886398037474e-06	8.37254640649418e-06	9.74199872870443e-06	1.04790718840786e-05	9.93729349823273e-06	8.75910243071724e-06	7.24121832034989e-06	7.15221416590098e-06	7.83281118269492e-06	7.83366526992655e-06	9.4068971779104e-06
P5SmallEU	Symp	0.00382805283936497	0.00101018061038798	0.000458252357093293	0.000198233942988051	1.45345473898556e-05	6.1656692382287e-06	3.55188836500114e-06	3.58466119258445e-06	2.75882132442302e-06	3.97807667029215e-06	1.58176889051958e-05	3.04406826633329e-05	4.32824547265383e-05	6.60155573184584e-05	0.000110586312675986	0.000180706374556154	0.000282966367688669	0.000385519198915545	0.000462516166427868	0.000528369100879582	0.000587014072407891	0.000686958999152572	0.00110504108935038	0.00220006382454033	0.00539725163400196	0.0139467475550759
P4NordEU	ATTM	0.31929289081813	0.0505911889144608	0.00883618412701972	0.00104656036340408	0.000294097882263521	0.000173050011260763	0.000142337682838309	0.000120700083328748	0.00010141432857695	0.00011513732658623	0.000348131999699356	0.000539756954596227	0.00057960177960591	0.000675200384261471	0.000922337306271033	0.0014087486683983	0.00227279563207404	0.00366350735938048	0.00560516792536306	0.00874045648971524	0.0138842792370282	0.0228481536080632	0.0395218714394754	0.0698870733749744	0.124087294463375	0.215740269181528
P4NordEU	AllDis	0.00261252475901611	0.00188290072721882	0.000709450095434234	0.000248073567621707	0.000108331524589518	5.870995932651e-05	4.27204620093446e-05	3.42681624592661e-05	2.6666267610285e-05	3.19846521164452e-05	5.37971865990103e-05	8.40047839693854e-05	0.000116101166362957	0.000165839864518398	0.000291100111611139	0.000532464191590585	0.000953738986811485	0.00161815907549992	0.00254565747121188	0.00414024363430236	0.00709023063995949	0.0129979775386734	0.0253622373197592	0.0499966367170795	0.0959218881065087	0.173749308472287
P4NordEU	Accid	0.00169461065449694	0.000141217554541411	5.37971636348234e-05	4.39995347977692e-05	4.78898718327995e-05	4.08082340236726e-05	4.13794609597239e-05	3.29355116969613e-05	3.12419140919373e-05	4.48601443257335e-05	0.000237216812513742	0.000378618204115135	0.000362837876908492	0.000361415840282631	0.000385304426103707	0.000445538465724679	0.000513793864603652	0.000572644324472696	0.000579235646443267	0.000578796271962477	0.000618396903767525	0.00073728411170896	0.00113716609292312	0.00209737287763414	0.00414404124400052	0.00794203350089775
P4NordEU	Neoplas	0.0025419159817454	0.000258898849992588	6.38841318163527e-05	2.38854617473604e-05	3.24415260802835e-05	2.82962754786786e-05	2.91188799346205e-05	3.25547543363028e-05	2.86165431598417e-05	2.49717759563429e-05	3.43519758049921e-05	4.24544194490132e-05	6.18580338303987e-05	0.000105765561034121	0.000194294366273074	0.000362944586662718	0.000705294425948193	0.00132638442434035	0.00227498959885904	0.00372448912978788	0.00576396664209212	0.00852963469267848	0.0120999784153807	0.0160280351404694	0.0199836615309747	0.022775178099592
P4NordEU	Certain	0.201023188889699	0.0324800375445247	0.00414910624533575	0.000151484112660891	1.02345290610418e-05	4.42730840822864e-06	3.63985999182756e-06	2.09416548362182e-06	1.20016956895797e-06	1.00183945144318e-06	9.59346263082486e-07	5.42432957185007e-07	1.00836592528474e-06	8.02774656805472e-07	3.90214626824583e-07	2.88789786929932e-07	9.73401701175216e-08	4.3220948781613e-07	1.77766893703433e-07	3.20396497073058e-07	1.40971938548828e-07	1.67602662357118e-07	6.88065645866236e-08	9.26524220362297e-08	3.12757829735888e-07	0
P4NordEU	CA	0.0900261910201499	0.0141452917132314	0.00308324994082081	0.000335653594028695	6.41106348729412e-05	3.04136838478315e-05	1.9923444165793e-05	1.42784010246942e-05	1.08015261206218e-05	9.27629121706649e-06	1.07741964930802e-05	1.04508749750978e-05	1.13701950885556e-05	1.07705599788067e-05	1.15438493768939e-05	1.1519503723094e-05	1.51201730915884e-05	2.35055467604619e-05	3.19980408666179e-05	3.64050519799262e-05	2.73485560784727e-05	2.67046908689008e-05	2.71785930117163e-05	3.25210001347167e-05	4.1909549184609e-05	3.87455237935463e-05
P4NordEU	Symp	0.0213944595130239	0.00168284252495182	0.000776696549977763	0.000243464092547656	3.10897958269384e-05	1.03945501758411e-05	5.55557577699996e-06	4.56908832790215e-06	2.88790802530513e-06	3.0426235191978e-06	1.10324820254486e-05	2.3686239130412e-05	2.64261414902208e-05	3.06057837907086e-05	3.97043382794013e-05	5.59931309103036e-05	8.47508414489888e-05	0.000122381778819321	0.000173109401088403	0.000260202005185457	0.00038419552319174	0.000556384971471513	0.000895242211836558	0.00173241498723342	0.00399548127487597	0.0112350035849595
P6SA	ATTM	0.970650149218367	0.220670907979787	0.0364984680856486	0.00468178279332041	0.00111376473455026	0.000589563746543476	0.000404200399164707	0.000326655959142919	0.000253953548103651	0.000311259346745283	0.00104075947495319	0.00145670352705154	0.00148465313899881	0.00161890707215647	0.00192990773388731	0.00256150324263002	0.00364868904278232	0.00539542040694231	0.00798108142868725	0.0119058816196162	0.0180717365091567	0.0279698769497925	0.0445419106466674	0.0755859651695093	0.137123588993492	0.269814108111488
P6SA	AllDis	0.007443478646351	0.00335042096311616	0.00187908112822659	0.0023823701490474	0.00065177347384171	0.000289934060822341	0.000179675449427921	0.000138900142532258	0.000100364810253059	0.000108041642670162	0.0001925088917804	0.000271988607538237	0.000387523459952676	0.000569768083219965	0.000840838076256634	0.00128497098226016	0.00199231105653689	0.00310587855845981	0.00478799153827746	0.00745512921081496	0.0118110469372012	0.0191464079202816	0.0319825951275601	0.0569812439758741	0.107742284024164	0.217208901385489
P6SA	Accid	0.00531823715697905	0.000990752674997061	0.000540966116399827	0.000429075834463139	0.000219786197774488	0.000156999370663265	0.00011955242612491	9.80836606603742e-05	8.74166145907776e-05	0.000135868335482367	0.000747299317703893	0.0010659486345275	0.000941468249705318	0.000814342170373675	0.000724637993742378	0.000677252951000785	0.000650329051753173	0.000639828877934539	0.000636632035768074	0.000662203832297245	0.000735959565351261	0.000886233337840999	0.00119888778414272	0.00184686811475901	0.00323963353412852	0.00636096205020707
P6SA	Neoplas	0.00080594906722559	0.00016940330712385	7.04013743891325e-05	4.40683182725742e-05	4.27346472835317e-05	4.79619545353037e-05	4.88863715089562e-05	4.78904194395444e-05	4.07401072410952e-05	4.21163682999302e-05	5.98803102457405e-05	6.92819675338993e-05	9.66778208280035e-05	0.000159187798491243	0.000262558316869842	0.000455965955840037	0.000801601756949774	0.00135495181065167	0.00214033068142244	0.00318823761102565	0.00461894166176103	0.00650532418236067	0.00899178348489098	0.0123385699371357	0.017129845384616	0.023546600874074
P6SA	Certain	0.741000865961014	0.178113032712339	0.0255058312630628	0.000474636961304922	5.98677637469425e-06	1.54850987592167e-06	1.04043072167188e-06	5.92942135301012e-07	4.29071920016866e-07	3.03229188068409e-07	2.98035554935249e-07	1.96155060968005e-07	1.84323776602486e-07	1.45467433925465e-07	1.0869026454813e-07	8.91806804785418e-08	1.19995307604185e-07	9.13004684963409e-08	1.10718614916188e-07	1.53925888584103e-07	2.56653814299159e-07	2.64984197036496e-07	6.4339107702719e-07	1.47325152740825e-06	2.43090861926629e-06	3.58209735171328e-06
P6SA	CA	0.206081689832938	0.0356072062418201	0.00780135229949576	0.000994378067236561	0.000131779183011127	6.06429948705542e-05	3.50694515251535e-05	2.50552525544637e-05	1.45477106046225e-05	1.22022674162885e-05	1.10135175902461e-05	8.7176913524495e-06	7.4449525393348e-06	6.54912957843157e-06	6.55198500979195e-06	6.61794966384514e-06	8.42449814765933e-06	9.29823192317999e-06	1.19576104109483e-05	1.18596232251942e-05	1.2015200787931e-05	1.35520489341522e-05	1.97664036442243e-05	2.71667581654083e-05	4.37563551467933e-05	7.03776773807198e-05
P6SA	Symp	0.00999992855385636	0.00244009208039	0.000700835904075149	0.000357253462995742	6.17044562647058e-05	3.24768557760869e-05	1.99762698561001e-05	1.6133541820981e-05	1.04552334940819e-05	1.27275036884785e-05	2.9759402077979e-05	4.05704710384969e-05	5.13543321968582e-05	6.89144230592426e-05	9.52126717441618e-05	0.000136606223184693	0.000195902684086901	0.000285371627504853	0.000404058844193344	0.000588297416364222	0.000893516490240458	0.00141809447617855	0.00234823445535435	0.00439064313204318	0.00896563878681027	0.0226236840269854
P14EU	ATTM	0.394546144109192	0.0558979198370843	0.0129815751614225	0.00141386431313397	0.000325204935247667	0.000190728721863389	0.000150590607161684	0.000126525412695717	0.000103124790458476	0.000122051046209174	0.000348152991985683	0.000497295584143887	0.000542640216064768	0.000685909113600219	0.00100162586297881	0.0016140801259087	0.00267196332515358	0.00426901201600878	0.00648474651200819	0.00970543907774041	0.0145525186376182	0.0228627537992908	0.037848556080953	0.065927393335011	0.119694256972259	0.188047628926856
P14EU	AllDis	0.00298486786679076	0.00171245671382007	0.000845654783165882	0.000353379666823215	0.000133604231274008	7.16292310998065e-05	5.21310765071265e-05	4.07776494183448e-05	3.24844394330614e-05	3.82621443955535e-05	6.71260299730073e-05	9.45745136093477e-05	0.000132748118254751	0.000215571771750575	0.000380152408603944	0.000686510972941299	0.00117285804673076	0.00187934467759916	0.00288607414261118	0.00454555246168796	0.00737527122902212	0.0129575421585699	0.0241938621749666	0.0469564786101111	0.0924660464962292	0.151728358553562
P14EU	Accid	0.00273248879512715	0.000234583111482201	0.000102384550134596	7.87928498671311e-05	6.21637249714363e-05	4.78013859170123e-05	4.11470692613299e-05	3.41461726458174e-05	2.82973590210741e-05	4.3237181359599e-05	0.000217986884872161	0.000317706165317302	0.000296869928980228	0.000297966176681201	0.000323539506045107	0.000369696476983552	0.000418699597389659	0.000451889745800491	0.000454799765199573	0.000453753085828881	0.000497998358795735	0.0006541833593755	0.00101460127645598	0.00180782053489033	0.00352965198056195	0.00569102489573758
P14EU	Neoplas	0.00127645568937556	0.000188475396466734	5.98591387920098e-05	2.5837026624316e-05	2.97812550887923e-05	2.86622884800263e-05	3.07049925776001e-05	3.1166622445835e-05	2.8673022310374e-05	2.7232842986159e-05	3.7883194414486e-05	4.84629433273345e-05	6.90179679796269e-05	0.000116777681065066	0.000221062938788756	0.000449101155690611	0.000919704693145306	0.00171925137508319	0.00286926220077109	0.00438125614992136	0.00630016363630605	0.0087640963496963	0.0118662502231565	0.0156406817358744	0.0198465905685486	0.0211693419357213
P14EU	Certain	0.278238219621757	0.0390289673996713	0.00767629898006878	0.0002701798324817	6.64902352918225e-06	1.92053226876331e-06	1.33499967728696e-06	9.75604932737643e-07	5.37407205526071e-07	4.86660990400806e-07	4.68453190986024e-07	3.76483886469844e-07	2.97115100881651e-07	2.6267725211037e-07	2.135982423203e-07	2.29514517837085e-07	2.32872764965609e-07	2.4408736667933e-07	1.71080425770137e-07	1.78312134027627e-07	2.07836473110157e-07	1.54332510493477e-07	1.95310189083739e-07	2.2301426481753e-07	2.56809714550471e-07	1.95789895611435e-07
P14EU	CA	0.0962874692833525	0.0132798308317355	0.00367290128834989	0.00040133802727972	6.56408590326054e-05	2.96954023901197e-05	1.89675696723444e-05	1.43967646831014e-05	9.49071560050414e-06	8.48000471874565e-06	9.57963116314346e-06	8.5116181584352e-06	8.18417050610364e-06	7.96656979534733e-06	8.27974239310002e-06	8.79866855580251e-06	1.08022914845337e-05	1.51274145857575e-05	2.02576770822177e-05	2.13437181799096e-05	1.73252483984627e-05	1.53046406239365e-05	1.78943195238522e-05	2.3522429581629e-05	3.21999872859436e-05	3.59519195816498e-05
P14EU	Symp	0.0130266428527909	0.00145360638390867	0.000624476420911239	0.000284336910057899	2.73658413516443e-05	1.10198817076626e-05	6.30489946599881e-06	5.06259856988182e-06	3.64184688793396e-06	4.35221175871395e-06	1.51087983719027e-05	2.76638598449918e-05	3.5522915243172e-05	4.73642370559011e-05	6.83776689055878e-05	9.97433372197119e-05	0.000149665823638461	0.000203154715573654	0.000254181645918585	0.00030335534998848	0.000361552328622429	0.000471472958515032	0.00075575277665953	0.00149866701028704	0.00381951112991573	0.00942275583235461
P25	ATTM	0.708379837591265	0.11359500436382	0.0220229515474638	0.00292089516032792	0.000673114549418816	0.000374970446145699	0.000267826008145183	0.000217250175131548	0.000169174337360703	0.000200497971211696	0.000614818783898445	0.000861231069864303	0.000893261410401382	0.00101739095828414	0.00131676928276905	0.00190198336613917	0.00290550948921943	0.00441826242925672	0.00655216250809516	0.00972182983050131	0.0145654716491518	0.0227628411995761	0.0371872711572515	0.0636493337516283	0.112721642896494	0.18385729259964
P25	AllDis	0.00622582883687079	0.00280262639557127	0.00148741242706297	0.00125113818310279	0.000344325377488735	0.000162926119599178	0.000105367627581248	8.1461494514952e-05	6.01305327286281e-05	6.60151832322089e-05	0.000114298394274748	0.000163449674263434	0.000229797382077932	0.000343791226789602	0.000538518712727954	0.000879159819550829	0.00141453266918286	0.00218516981028891	0.00327007012548218	0.00499843818308099	0.00787166760990352	0.0133620771497742	0.0240827990323558	0.0452778018818295	0.0863313895322621	0.146473149709707
P25	Accid	0.00409858060051874	0.000607968986756171	0.000328592149301744	0.000276559769290036	0.000150865843923541	0.000110473869122322	8.6085431516485e-05	7.03249652216692e-05	5.82492848167967e-05	8.51502061397913e-05	0.000427520304486521	0.000607130061498717	0.000544844910443912	0.000494171671834351	0.000480924428356878	0.000493093711524601	0.000518423244747677	0.000535812538603477	0.000540120871775103	0.000543134352367143	0.000595895538819022	0.000759129678583636	0.00111622952249929	0.00184329388317161	0.00325824878676049	0.00517955812529659
P25	Neoplas	0.00122571487638866	0.000179586268622855	6.55714087644645e-05	3.31968835598913e-05	3.38461304249343e-05	3.63292874490588e-05	3.76867834671696e-05	3.7266792991947e-05	3.33312184923197e-05	3.26984153684838e-05	4.56306747924687e-05	5.51112491068109e-05	7.70369431795355e-05	0.000128580297644434	0.000229919492196308	0.000437373550680251	0.000843562125819662	0.00152519851894624	0.00252177483122447	0.00390442095616599	0.00574879788071198	0.00815744389134588	0.0111967446738357	0.0149026414662713	0.019052217990528	0.0213006298093776
P25	Certain	0.530927506664636	0.0869925662111989	0.0141711429006582	0.000314942091264415	6.67465787723849e-06	2.08798685686363e-06	1.27232260618968e-06	8.91089684248394e-07	4.94891303990766e-07	3.76985137438453e-07	3.37689400891805e-07	2.3733329580651e-07	1.94220942113252e-07	1.60488201990685e-07	1.3204191915001e-07	1.38301138391169e-07	1.40741809166108e-07	1.35698222324441e-07	1.0758810927495e-07	1.14841072588056e-07	1.4519656451444e-07	1.21103251774143e-07	1.75111845601252e-07	2.60955552759211e-07	3.33866646021925e-07	3.43112854364045e-07
P25	CA	0.156839017646517	0.0214322575394735	0.00528048319033384	0.000654098164383057	9.79751963042845e-05	4.501379729928e-05	2.68405481807407e-05	1.91688870104514e-05	1.1620444391703e-05	9.93077336352854e-06	1.04028849316786e-05	9.06858972034776e-06	8.30464565323944e-06	7.78742752089382e-06	7.9735313450358e-06	8.4546069546162e-06	1.02140600607179e-05	1.29399776533533e-05	1.66694921874852e-05	1.75565998234854e-05	1.58769286849485e-05	1.61672841118481e-05	2.10000977447675e-05	2.94083173456855e-05	4.23863346339305e-05	5.38442100741291e-05
P25	Symp	0.00906318896634485	0.00157999896219621	0.000689749471341896	0.000390960068727695	3.94273434000825e-05	1.81393858190028e-05	1.05732947933519e-05	8.13694570827759e-06	5.34796562726583e-06	6.32640797024657e-06	1.66288360121394e-05	2.62341619791818e-05	3.30833081046376e-05	4.28998462928745e-05	5.93010762237171e-05	8.3763376290432e-05	0.000118636647599496	0.000159005885542557	0.000203419599316917	0.000258164897990641	0.000333088494469057	0.000467902092507816	0.000770322718968783	0.00159592724745978	0.00403706638566093	0.0108497676323337
