# Supplementary material for: Database of age trajectories of mortality in 110 countries and web application: Data report
Source: Front Public Health. 2022 Jul 29;10:911589. doi: 10.3389/fpubh.2022.911589 (PMC9374568; doi:10.3389/fpubh.2022.911589)
Supplement: Supplementary file 1 [file Data_Sheet_1.zip › ATM_Dolejs/Data/ChaptersRowsAgg.txt]

Ch1	Ch2	Ch3	Ch4	Ch5	Ch6	Ch7	Ch8	Ch9	Ch10	Ch11	Ch12	Ch13	Ch14	Ch15	Ch16	Ch17	Ch18	Ch19	Ch20	Ch21	Ch22
105:969	970:1855	1856:2045	2046:2437	2438:2855	2856:3163	3164:3350	3351:3444	3445:3836	3837:4095	4096:4562	4563:4896	4897:5414	5415:5843	5844:6261	6262:6646	6647:7322	7323:7698	1:104	7701:11212	0:0	7699:7700
1:710	711:1588	1589:1778	1779:2154	2155:2507	2508:2808	2809:2911	2912:2973	2974:3365	3366:3621	3622:4055	4056:4305	4306:4773	4774:5152	5153:5408	5409:5761	5762:6310	6311:6601	0:0	6603:9777	0:0	6602:6602
1:681	682:1441	1442:1596	1597:1924	1925:2255	2256:2508	2509:2604	2605:2668	2669:3001	3002:3216	3217:3597	3598:3814	3815:4221	4222:4567	4568:4912	4913:5240	5241:5787	5788:6066	0:0	6067:9019	0:0	0:0
1:606	607:1438	1439:1604	1605:1944	1945:2169	2170:2446	2447:2520	2521:2564	2565:2951	2952:3187	3188:3584	3585:3772	3773:4135	4136:4457	4458:4729	4730:5048	5049:5540	5541:5748	0:0	5751:8345	0:0	5749:5750
1:537	538:1288	1289:1448	1449:1763	1764:2062	2063:2310	2311:2396	2397:2450	2451:2784	2785:2992	2993:3359	3360:3551	3552:3947	3948:4250	4251:4441	4442:4735	4736:5185	5186:5391	0:0	5392:7952	0:0	0:0
1:462	463:1286	1287:1460	1461:1779	1780:1996	1997:2257	2258:2268	2269:2291	2292:2679	2680:2912	2913:3283	3284:3380	3381:3701	3702:3999	4000:4132	4133:4432	4433:4891	4892:5017	0:0	5018:7682	0:0	0:0
1:336	337:1017	1018:1156	1157:1404	1405:1609	1610:1813	1814:1833	1834:1852	1853:2164	2165:2351	2352:2672	2673:2781	2782:3061	3062:3295	3296:3360	3361:3571	3572:3926	3927:4032	0:0	4033:5347	0:0	0:0
1:650	651:1405	1406:1558	1559:1879	1880:2198	2199:2441	2442:2520	2521:2577	2578:2908	2909:3122	3123:3491	3492:3682	3683:4067	4068:4394	4395:4719	4720:5038	5039:5558	5559:5803	0:0	5804:8653	0:0	0:0
1:625	626:1474	1475:1660	1661:2016	2017:2334	2335:2625	2626:2714	2715:2773	2774:3164	3165:3411	3412:3830	3831:4043	4044:4484	4485:4845	4846:5074	5075:5423	5424:5959	5960:6193	0:0	6194:9272	0:0	0:0
1:758	759:1618	1619:1804	1805:2173	2174:2535	2536:2833	2834:2969	2970:3045	3046:3436	3437:3688	3689:4130	4131:4389	4390:4865	4866:5262	5263:5617	5618:5993	5994:6622	6623:6913	0:0	6914:10322	0:0	0:0
