# Supplementary material for: Database of age trajectories of mortality in 110 countries and web application: Data report
Source: Front Public Health. 2022 Jul 29;10:911589. doi: 10.3389/fpubh.2022.911589 (PMC9374568; doi:10.3389/fpubh.2022.911589)
Supplement: Supplementary file 1 [file Data_Sheet_1.zip › ATM_Dolejs/Data/ICD10.txt]

"Chapter","Group","Disease","Sub Disease (with dot)"
"I Certain infectious and parasitic diseases","A00-A09 Intestinal infectious diseases","A00 Cholera","A00.0 Cholera due to Vibrio cholerae 01, biovar cholerae"
"I Certain infectious and parasitic diseases","A00-A09 Intestinal infectious diseases","A00 Cholera","A00.1 Cholera due to Vibrio cholerae 01, biovar eltor"
"I Certain infectious and parasitic diseases","A00-A09 Intestinal infectious diseases","A00 Cholera","A00.9 Cholera, unspecified"
"I Certain infectious and parasitic diseases","A00-A09 Intestinal infectious diseases","A01 Typhoid and paratyphoid fevers","A01.0 Typhoid fever"
"I Certain infectious and parasitic diseases","A00-A09 Intestinal infectious diseases","A01 Typhoid and paratyphoid fevers","A01.1 Paratyphoid fever A"
"I Certain infectious and parasitic diseases","A00-A09 Intestinal infectious diseases","A01 Typhoid and paratyphoid fevers","A01.2 Paratyphoid fever B"
"I Certain infectious and parasitic diseases","A00-A09 Intestinal infectious diseases","A01 Typhoid and paratyphoid fevers","A01.3 Paratyphoid fever C"
"I Certain infectious and parasitic diseases","A00-A09 Intestinal infectious diseases","A01 Typhoid and paratyphoid fevers","A01.4 Paratyphoid fever, unspecified"
"I Certain infectious and parasitic diseases","A00-A09 Intestinal infectious diseases","A02 Other salmonella infections","A02.0 Salmonella enteritis"
"I Certain infectious and parasitic diseases","A00-A09 Intestinal infectious diseases","A02 Other salmonella infections","A02.1 Salmonella sepsis"
"I Certain infectious and parasitic diseases","A00-A09 Intestinal infectious diseases","A02 Other salmonella infections","A02.2 Localized salmonella infections"
"I Certain infectious and parasitic diseases","A00-A09 Intestinal infectious diseases","A02 Other salmonella infections","A02.8 Other specified salmonella infections"
"I Certain infectious and parasitic diseases","A00-A09 Intestinal infectious diseases","A02 Other salmonella infections","A02.9 Salmonella infection, unspecified"
"I Certain infectious and parasitic diseases","A00-A09 Intestinal infectious diseases","A03 Shigellosis","A03.0 Shigellosis due to Shigella dysenteriae"
"I Certain infectious and parasitic diseases","A00-A09 Intestinal infectious diseases","A03 Shigellosis","A03.1 Shigellosis due to Shigella flexneri"
"I Certain infectious and parasitic diseases","A00-A09 Intestinal infectious diseases","A03 Shigellosis","A03.2 Shigellosis due to Shigella boydii"
"I Certain infectious and parasitic diseases","A00-A09 Intestinal infectious diseases","A03 Shigellosis","A03.3 Shigellosis due to Shigella sonnei"
"I Certain infectious and parasitic diseases","A00-A09 Intestinal infectious diseases","A03 Shigellosis","A03.8 Other shigellosis"
"I Certain infectious and parasitic diseases","A00-A09 Intestinal infectious diseases","A03 Shigellosis","A03.9 Shigellosis, unspecified"
"I Certain infectious and parasitic diseases","A00-A09 Intestinal infectious diseases","A04 Other bacterial intestinal infections","A04.0 Enteropathogenic Escherichia coli infection"
"I Certain infectious and parasitic diseases","A00-A09 Intestinal infectious diseases","A04 Other bacterial intestinal infections","A04.1 Enterotoxigenic Escherichia coli infection"
"I Certain infectious and parasitic diseases","A00-A09 Intestinal infectious diseases","A04 Other bacterial intestinal infections","A04.2 Enteroinvasive Escherichia coli infection"
"I Certain infectious and parasitic diseases","A00-A09 Intestinal infectious diseases","A04 Other bacterial intestinal infections","A04.3 Enterohaemorrhagic Escherichia coli infection"
"I Certain infectious and parasitic diseases","A00-A09 Intestinal infectious diseases","A04 Other bacterial intestinal infections","A04.4 Other intestinal Escherichia coli infections"
"I Certain infectious and parasitic diseases","A00-A09 Intestinal infectious diseases","A04 Other bacterial intestinal infections","A04.5 Campylobacter enteritis"
"I Certain infectious and parasitic diseases","A00-A09 Intestinal infectious diseases","A04 Other bacterial intestinal infections","A04.6 Enteritis due to Yersinia enterocolitica"
"I Certain infectious and parasitic diseases","A00-A09 Intestinal infectious diseases","A04 Other bacterial intestinal infections","A04.7 Enterocolitis due to Clostridium difficile"
"I Certain infectious and parasitic diseases","A00-A09 Intestinal infectious diseases","A04 Other bacterial intestinal infections","A04.8 Other specified bacterial intestinal infections"
"I Certain infectious and parasitic diseases","A00-A09 Intestinal infectious diseases","A04 Other bacterial intestinal infections","A04.9 Bacterial intestinal infection, unspecified"
"I Certain infectious and parasitic diseases","A00-A09 Intestinal infectious diseases","A05 Other bacterial foodborne intoxications, not elsewhere classified",NA
"I Certain infectious and parasitic diseases","A00-A09 Intestinal infectious diseases","A06 Amoebiasis",NA
"I Certain infectious and parasitic diseases","A00-A09 Intestinal infectious diseases","A07 Other protozoal intestinal diseases",NA
"I Certain infectious and parasitic diseases","A00-A09 Intestinal infectious diseases","A08 Viral and other specified intestinal infections",NA
"I Certain infectious and parasitic diseases","A00-A09 Intestinal infectious diseases","A09 Other gastroenteritis and colitis of infectious and unspecified origin",NA
"I Certain infectious and parasitic diseases","A15-A19 Tuberculosis","A15 Respiratory tuberculosis, bacteriologically and histologically confirmed","A15.0 Tuberculosis of lung, confirmed by sputum microscopy with or without culture"
"I Certain infectious and parasitic diseases","A15-A19 Tuberculosis","A15 Respiratory tuberculosis, bacteriologically and histologically confirmed","A15.1 Tuberculosis of lung, confirmed by culture only"
"I Certain infectious and parasitic diseases","A15-A19 Tuberculosis","A15 Respiratory tuberculosis, bacteriologically and histologically confirmed","A15.2 Tuberculosis of lung, confirmed histologically"
"I Certain infectious and parasitic diseases","A15-A19 Tuberculosis","A15 Respiratory tuberculosis, bacteriologically and histologically confirmed","A15.3 Tuberculosis of lung, confirmed by unspecified means"
"I Certain infectious and parasitic diseases","A15-A19 Tuberculosis","A15 Respiratory tuberculosis, bacteriologically and histologically confirmed","A15.4 Tuberculosis of intrathoracic lymph nodes, confirmed bacteriologically and histologically"
"I Certain infectious and parasitic diseases","A15-A19 Tuberculosis","A15 Respiratory tuberculosis, bacteriologically and histologically confirmed","A15.5 Tuberculosis of larynx, trachea and bronchus, confirmed bacteriologically and histologically"
"I Certain infectious and parasitic diseases","A15-A19 Tuberculosis","A15 Respiratory tuberculosis, bacteriologically and histologically confirmed","A15.6 Tuberculous pleurisy, confirmed bacteriologically and histologically"
"I Certain infectious and parasitic diseases","A15-A19 Tuberculosis","A15 Respiratory tuberculosis, bacteriologically and histologically confirmed","A15.7 Primary respiratory tuberculosis, confirmed bacteriologically and histologically"
"I Certain infectious and parasitic diseases","A15-A19 Tuberculosis","A15 Respiratory tuberculosis, bacteriologically and histologically confirmed","A15.8 Other respiratory tuberculosis, confirmed bacteriologically and histologically"
"I Certain infectious and parasitic diseases","A15-A19 Tuberculosis","A15 Respiratory tuberculosis, bacteriologically and histologically confirmed","A15.9 Respiratory tuberculosis unspecified, confirmed bacteriologically and histologically"
"I Certain infectious and parasitic diseases","A15-A19 Tuberculosis","A16 Respiratory tuberculosis, not confirmed bacteriologically or histologically","A16.0 Tuberculosis of lung, bacteriologically and histologically negative"
"I Certain infectious and parasitic diseases","A15-A19 Tuberculosis","A16 Respiratory tuberculosis, not confirmed bacteriologically or histologically","A16.1 Tuberculosis of lung, bacteriological and histological examination not done"
"I Certain infectious and parasitic diseases","A15-A19 Tuberculosis","A16 Respiratory tuberculosis, not confirmed bacteriologically or histologically","A16.2 Tuberculosis of lung, without mention of bacteriological or histological confirmation"
"I Certain infectious and parasitic diseases","A15-A19 Tuberculosis","A16 Respiratory tuberculosis, not confirmed bacteriologically or histologically","A16.3 Tuberculosis of intrathoracic lymph nodes, without mention of bacteriological or histological confirmation"
"I Certain infectious and parasitic diseases","A15-A19 Tuberculosis","A16 Respiratory tuberculosis, not confirmed bacteriologically or histologically","A16.4 Tuberculosis of larynx, trachea and bronchus, without mention of bacteriological or histological confirmation"
"I Certain infectious and parasitic diseases","A15-A19 Tuberculosis","A16 Respiratory tuberculosis, not confirmed bacteriologically or histologically","A16.5 Tuberculous pleurisy, without mention of bacteriological or histological confirmation"
"I Certain infectious and parasitic diseases","A15-A19 Tuberculosis","A16 Respiratory tuberculosis, not confirmed bacteriologically or histologically","A16.7 Primary respiratory tuberculosis without mention of bacteriological or histological confirmation"
"I Certain infectious and parasitic diseases","A15-A19 Tuberculosis","A16 Respiratory tuberculosis, not confirmed bacteriologically or histologically","A16.8 Other respiratory tuberculosis, without mention of bacteriological or histological confirmation"
"I Certain infectious and parasitic diseases","A15-A19 Tuberculosis","A16 Respiratory tuberculosis, not confirmed bacteriologically or histologically","A16.9 Respiratory tuberculosis unspecified, without mention of bacteriological or histological confirmation"
"I Certain infectious and parasitic diseases","A15-A19 Tuberculosis","A17 Tuberculosis of nervous system",NA
"I Certain infectious and parasitic diseases","A15-A19 Tuberculosis","A18 Tuberculosis of other organs",NA
"I Certain infectious and parasitic diseases","A15-A19 Tuberculosis","A19 Miliary tuberculosis","A19.0 Acute miliary tuberculosis of a single specified site"
"I Certain infectious and parasitic diseases","A15-A19 Tuberculosis","A19 Miliary tuberculosis","A19.1 Acute miliary tuberculosis of multiple sites"
"I Certain infectious and parasitic diseases","A15-A19 Tuberculosis","A19 Miliary tuberculosis","A19.2 Acute miliary tuberculosis, unspecified"
"I Certain infectious and parasitic diseases","A15-A19 Tuberculosis","A19 Miliary tuberculosis","A19.8 Other miliary tuberculosis"
"I Certain infectious and parasitic diseases","A15-A19 Tuberculosis","A19 Miliary tuberculosis","A19.9 Miliary tuberculosis, unspecified"
"I Certain infectious and parasitic diseases","A15-A19 Tuberculosis","A19 Miliary tuberculosis",NA
"I Certain infectious and parasitic diseases","A20-A28 Certain zoonotic bacterial diseases","A20 Plague","A20.0 Bubonic plague"
"I Certain infectious and parasitic diseases","A20-A28 Certain zoonotic bacterial diseases","A20 Plague","A20.1 Cellulocutaneous plague"
"I Certain infectious and parasitic diseases","A20-A28 Certain zoonotic bacterial diseases","A20 Plague","A20.2 Pneumonic plague"
"I Certain infectious and parasitic diseases","A20-A28 Certain zoonotic bacterial diseases","A20 Plague","A20.3 Plague meningitis"
"I Certain infectious and parasitic diseases","A20-A28 Certain zoonotic bacterial diseases","A20 Plague","A20.7 Septicaemic plague"
"I Certain infectious and parasitic diseases","A20-A28 Certain zoonotic bacterial diseases","A20 Plague","A20.8 Other forms of plague"
"I Certain infectious and parasitic diseases","A20-A28 Certain zoonotic bacterial diseases","A20 Plague","A20.9 Plague, unspecified"
"I Certain infectious and parasitic diseases","A20-A28 Certain zoonotic bacterial diseases","A21 Tularaemia","A21.0 Ulceroglandular tularaemia"
"I Certain infectious and parasitic diseases","A20-A28 Certain zoonotic bacterial diseases","A21 Tularaemia","A21.1 Oculoglandular tularaemia"
"I Certain infectious and parasitic diseases","A20-A28 Certain zoonotic bacterial diseases","A21 Tularaemia","A21.2 Pulmonary tularaemia"
"I Certain infectious and parasitic diseases","A20-A28 Certain zoonotic bacterial diseases","A21 Tularaemia","A21.3 Gastrointestinal tularaemia"
"I Certain infectious and parasitic diseases","A20-A28 Certain zoonotic bacterial diseases","A21 Tularaemia","A21.7 Generalized tularaemia"
"I Certain infectious and parasitic diseases","A20-A28 Certain zoonotic bacterial diseases","A21 Tularaemia","A21.8 Other forms of tularaemia"
"I Certain infectious and parasitic diseases","A20-A28 Certain zoonotic bacterial diseases","A21 Tularaemia","A21.9 Tularaemia, unspecified"
"I Certain infectious and parasitic diseases","A20-A28 Certain zoonotic bacterial diseases","A22 Anthrax","A22.0 Cutaneous anthrax"
"I Certain infectious and parasitic diseases","A20-A28 Certain zoonotic bacterial diseases","A22 Anthrax","A22.1 Pulmonary anthrax"
"I Certain infectious and parasitic diseases","A20-A28 Certain zoonotic bacterial diseases","A22 Anthrax","A22.2 Gastrointestinal anthrax"
"I Certain infectious and parasitic diseases","A20-A28 Certain zoonotic bacterial diseases","A22 Anthrax","A22.7 Anthrax sepsis"
"I Certain infectious and parasitic diseases","A20-A28 Certain zoonotic bacterial diseases","A22 Anthrax","A22.8 Other forms of anthrax"
"I Certain infectious and parasitic diseases","A20-A28 Certain zoonotic bacterial diseases","A22 Anthrax","A22.9 Anthrax, unspecified"
"I Certain infectious and parasitic diseases","A20-A28 Certain zoonotic bacterial diseases","A23 Brucellosis","A23.0 Brucellosis due to Brucella melitensis"
"I Certain infectious and parasitic diseases","A20-A28 Certain zoonotic bacterial diseases","A23 Brucellosis","A23.1 Brucellosis due to Brucella abortus"
"I Certain infectious and parasitic diseases","A20-A28 Certain zoonotic bacterial diseases","A23 Brucellosis","A23.2 Brucellosis due to Brucella suis"
"I Certain infectious and parasitic diseases","A20-A28 Certain zoonotic bacterial diseases","A23 Brucellosis","A23.3 Brucellosis due to Brucella canis"
"I Certain infectious and parasitic diseases","A20-A28 Certain zoonotic bacterial diseases","A23 Brucellosis","A23.8 Other brucellosis"
"I Certain infectious and parasitic diseases","A20-A28 Certain zoonotic bacterial diseases","A23 Brucellosis","A23.9 Brucellosis, unspecified"
"I Certain infectious and parasitic diseases","A20-A28 Certain zoonotic bacterial diseases","A24 Glanders and melioidosis","A24.0 Glanders"
"I Certain infectious and parasitic diseases","A20-A28 Certain zoonotic bacterial diseases","A24 Glanders and melioidosis","A24.1 Acute and fulminating melioidosis"
"I Certain infectious and parasitic diseases","A20-A28 Certain zoonotic bacterial diseases","A24 Glanders and melioidosis","A24.2 Subacute and chronic melioidosis"
"I Certain infectious and parasitic diseases","A20-A28 Certain zoonotic bacterial diseases","A24 Glanders and melioidosis","A24.3 Other melioidosis"
"I Certain infectious and parasitic diseases","A20-A28 Certain zoonotic bacterial diseases","A24 Glanders and melioidosis","A24.4 Melioidosis, unspecified"
"I Certain infectious and parasitic diseases","A20-A28 Certain zoonotic bacterial diseases","A25 Rat-bite fevers","A25.0 Spirillosis"
"I Certain infectious and parasitic diseases","A20-A28 Certain zoonotic bacterial diseases","A25 Rat-bite fevers","A25.1 Streptobacillosis"
"I Certain infectious and parasitic diseases","A20-A28 Certain zoonotic bacterial diseases","A25 Rat-bite fevers","A25.9 Rat-bite fever, unspecified"
"I Certain infectious and parasitic diseases","A20-A28 Certain zoonotic bacterial diseases","A26 Erysipeloid","A26.0 Cutaneous erysipeloid"
"I Certain infectious and parasitic diseases","A20-A28 Certain zoonotic bacterial diseases","A26 Erysipeloid","A26.7 Erysipelothrix sepsis"
"I Certain infectious and parasitic diseases","A20-A28 Certain zoonotic bacterial diseases","A26 Erysipeloid","A26.8 Other forms of erysipeloid"
"I Certain infectious and parasitic diseases","A20-A28 Certain zoonotic bacterial diseases","A26 Erysipeloid","A26.9 Erysipeloid, unspecified"
"I Certain infectious and parasitic diseases","A20-A28 Certain zoonotic bacterial diseases","A27 Leptospirosis","A27.0 Leptospirosis icterohaemorrhagica"
"I Certain infectious and parasitic diseases","A20-A28 Certain zoonotic bacterial diseases","A27 Leptospirosis","A27.8 Other forms of leptospirosis"
"I Certain infectious and parasitic diseases","A20-A28 Certain zoonotic bacterial diseases","A27 Leptospirosis","A27.9 Leptospirosis, unspecified"
"I Certain infectious and parasitic diseases","A20-A28 Certain zoonotic bacterial diseases","A28 Other zoonotic bacterial diseases, not elsewhere classified","A28.0 Pasteurellosis"
"I Certain infectious and parasitic diseases","A20-A28 Certain zoonotic bacterial diseases","A28 Other zoonotic bacterial diseases, not elsewhere classified","A28.1 Cat-scratch disease"
"I Certain infectious and parasitic diseases","A20-A28 Certain zoonotic bacterial diseases","A28 Other zoonotic bacterial diseases, not elsewhere classified","A28.2 Extraintestinal yersiniosis"
"I Certain infectious and parasitic diseases","A20-A28 Certain zoonotic bacterial diseases","A28 Other zoonotic bacterial diseases, not elsewhere classified","A28.8 Other specified zoonotic bacterial diseases, not elsewhere classified"
"I Certain infectious and parasitic diseases","A20-A28 Certain zoonotic bacterial diseases","A28 Other zoonotic bacterial diseases, not elsewhere classified","A28.9 Zoonotic bacterial disease, unspecified"
"I Certain infectious and parasitic diseases","A20-A28 Certain zoonotic bacterial diseases","A28 Other zoonotic bacterial diseases, not elsewhere classified",NA
"I Certain infectious and parasitic diseases","A30-A49 Other bacterial diseases","A30 Leprosy [Hansen disease]","A30.0 Indeterminate leprosy"
"I Certain infectious and parasitic diseases","A30-A49 Other bacterial diseases","A30 Leprosy [Hansen disease]","A30.1 Tuberculoid leprosy"
"I Certain infectious and parasitic diseases","A30-A49 Other bacterial diseases","A30 Leprosy [Hansen disease]","A30.2 Borderline tuberculoid leprosy"
"I Certain infectious and parasitic diseases","A30-A49 Other bacterial diseases","A30 Leprosy [Hansen disease]","A30.3 Borderline leprosy"
"I Certain infectious and parasitic diseases","A30-A49 Other bacterial diseases","A30 Leprosy [Hansen disease]","A30.4 Borderline lepromatous leprosy"
"I Certain infectious and parasitic diseases","A30-A49 Other bacterial diseases","A30 Leprosy [Hansen disease]","A30.5 Lepromatous leprosy"
"I Certain infectious and parasitic diseases","A30-A49 Other bacterial diseases","A30 Leprosy [Hansen disease]","A30.8 Other forms of leprosy"
"I Certain infectious and parasitic diseases","A30-A49 Other bacterial diseases","A30 Leprosy [Hansen disease]","A30.9 Leprosy, unspecified"
"I Certain infectious and parasitic diseases","A30-A49 Other bacterial diseases","A31 Infection due to other mycobacteria","A31.0 Pulmonary mycobacterial infection"
"I Certain infectious and parasitic diseases","A30-A49 Other bacterial diseases","A31 Infection due to other mycobacteria","A31.1 Cutaneous mycobacterial infection"
"I Certain infectious and parasitic diseases","A30-A49 Other bacterial diseases","A31 Infection due to other mycobacteria","A31.8 Other mycobacterial infections"
"I Certain infectious and parasitic diseases","A30-A49 Other bacterial diseases","A31 Infection due to other mycobacteria","A31.9 Mycobacterial infection, unspecified"
"I Certain infectious and parasitic diseases","A30-A49 Other bacterial diseases","A32 Listeriosis","A32.0 Cutaneous listeriosis"
"I Certain infectious and parasitic diseases","A30-A49 Other bacterial diseases","A32 Listeriosis","A32.1 Listerial meningitis and meningoencephalitis"
"I Certain infectious and parasitic diseases","A30-A49 Other bacterial diseases","A32 Listeriosis","A32.7 Listerial sepsis"
"I Certain infectious and parasitic diseases","A30-A49 Other bacterial diseases","A32 Listeriosis","A32.8 Other forms of listeriosis"
"I Certain infectious and parasitic diseases","A30-A49 Other bacterial diseases","A32 Listeriosis","A32.9 Listeriosis, unspecified"
"I Certain infectious and parasitic diseases","A30-A49 Other bacterial diseases","A33 Tetanus neonatorum",NA
"I Certain infectious and parasitic diseases","A30-A49 Other bacterial diseases","A34 Obstetrical tetanus",NA
"I Certain infectious and parasitic diseases","A30-A49 Other bacterial diseases","A35 Other tetanus",NA
"I Certain infectious and parasitic diseases","A30-A49 Other bacterial diseases","A36 Diphtheria","A36.0 Pharyngeal diphtheria"
"I Certain infectious and parasitic diseases","A30-A49 Other bacterial diseases","A36 Diphtheria","A36.1 Nasopharyngeal diphtheria"
"I Certain infectious and parasitic diseases","A30-A49 Other bacterial diseases","A36 Diphtheria","A36.2 Laryngeal diphtheria"
"I Certain infectious and parasitic diseases","A30-A49 Other bacterial diseases","A36 Diphtheria","A36.3 Cutaneous diphtheria"
"I Certain infectious and parasitic diseases","A30-A49 Other bacterial diseases","A36 Diphtheria","A36.8 Other diphtheria"
"I Certain infectious and parasitic diseases","A30-A49 Other bacterial diseases","A36 Diphtheria","A36.9 Diphtheria, unspecified"
"I Certain infectious and parasitic diseases","A30-A49 Other bacterial diseases","A37 Whooping cough","A37.0 Whooping cough due to Bordetella pertussis"
"I Certain infectious and parasitic diseases","A30-A49 Other bacterial diseases","A37 Whooping cough","A37.1 Whooping cough due to Bordetella parapertussis"
"I Certain infectious and parasitic diseases","A30-A49 Other bacterial diseases","A37 Whooping cough","A37.8 Whooping cough due to other Bordetella species"
"I Certain infectious and parasitic diseases","A30-A49 Other bacterial diseases","A37 Whooping cough","A37.9 Whooping cough, unspecified"
"I Certain infectious and parasitic diseases","A30-A49 Other bacterial diseases","A38 Scarlet fever",NA
"I Certain infectious and parasitic diseases","A30-A49 Other bacterial diseases","A39 Meningococcal infection","A39.0 Meningococcal meningitis"
"I Certain infectious and parasitic diseases","A30-A49 Other bacterial diseases","A39 Meningococcal infection","A39.1 Waterhouse-Friderichsen syndrome"
"I Certain infectious and parasitic diseases","A30-A49 Other bacterial diseases","A39 Meningococcal infection","A39.2 Acute meningococcaemia"
"I Certain infectious and parasitic diseases","A30-A49 Other bacterial diseases","A39 Meningococcal infection","A39.3 Chronic meningococcaemia"
"I Certain infectious and parasitic diseases","A30-A49 Other bacterial diseases","A39 Meningococcal infection","A39.4 Meningococcaemia, unspecified"
"I Certain infectious and parasitic diseases","A30-A49 Other bacterial diseases","A39 Meningococcal infection","A39.5 Meningococcal heart disease"
"I Certain infectious and parasitic diseases","A30-A49 Other bacterial diseases","A39 Meningococcal infection","A39.8 Other meningococcal infections"
"I Certain infectious and parasitic diseases","A30-A49 Other bacterial diseases","A39 Meningococcal infection","A39.9 Meningococcal infection, unspecified"
"I Certain infectious and parasitic diseases","A30-A49 Other bacterial diseases","A40 Streptococcal sepsis","A40.0 Sepsis due to streptococcus, group A"
"I Certain infectious and parasitic diseases","A30-A49 Other bacterial diseases","A40 Streptococcal sepsis","A40.1 Sepsis due to streptococcus, group B"
"I Certain infectious and parasitic diseases","A30-A49 Other bacterial diseases","A40 Streptococcal sepsis","A40.2 Sepsis due to streptococcus, group D"
"I Certain infectious and parasitic diseases","A30-A49 Other bacterial diseases","A40 Streptococcal sepsis","A40.3 Sepsis due to Streptococcus pneumoniae"
"I Certain infectious and parasitic diseases","A30-A49 Other bacterial diseases","A40 Streptococcal sepsis","A40.8 Other streptococcal sepsis"
"I Certain infectious and parasitic diseases","A30-A49 Other bacterial diseases","A40 Streptococcal sepsis","A40.9 Streptococcal sepsis, unspecified"
"I Certain infectious and parasitic diseases","A30-A49 Other bacterial diseases","A41 Other sepsis","A41.0 Sepsis due to Staphylococcus aureus"
"I Certain infectious and parasitic diseases","A30-A49 Other bacterial diseases","A41 Other sepsis","A41.1 Sepsis due to other specified staphylococcus"
"I Certain infectious and parasitic diseases","A30-A49 Other bacterial diseases","A41 Other sepsis","A41.2 Sepsis due to unspecified staphylococcus"
"I Certain infectious and parasitic diseases","A30-A49 Other bacterial diseases","A41 Other sepsis","A41.3 Sepsis due to Haemophilus influenzae"
"I Certain infectious and parasitic diseases","A30-A49 Other bacterial diseases","A41 Other sepsis","A41.4 Sepsis due to anaerobes"
"I Certain infectious and parasitic diseases","A30-A49 Other bacterial diseases","A41 Other sepsis","A41.5 Sepsis due to other Gram-negative organisms"
"I Certain infectious and parasitic diseases","A30-A49 Other bacterial diseases","A41 Other sepsis","A41.8 Other specified sepsis"
"I Certain infectious and parasitic diseases","A30-A49 Other bacterial diseases","A41 Other sepsis","A41.9 Sepsis, unspecified"
"I Certain infectious and parasitic diseases","A30-A49 Other bacterial diseases","A42 Actinomycosis","A42.0 Pulmonary actinomycosis"
"I Certain infectious and parasitic diseases","A30-A49 Other bacterial diseases","A42 Actinomycosis","A42.1 Abdominal actinomycosis"
"I Certain infectious and parasitic diseases","A30-A49 Other bacterial diseases","A42 Actinomycosis","A42.2 Cervicofacial actinomycosis"
"I Certain infectious and parasitic diseases","A30-A49 Other bacterial diseases","A42 Actinomycosis","A42.7 Actinomycotic sepsis"
"I Certain infectious and parasitic diseases","A30-A49 Other bacterial diseases","A42 Actinomycosis","A42.8 Other forms of actinomycosis"
"I Certain infectious and parasitic diseases","A30-A49 Other bacterial diseases","A42 Actinomycosis","A42.9 Actinomycosis, unspecified"
"I Certain infectious and parasitic diseases","A30-A49 Other bacterial diseases","A43 Nocardiosis","A43.0 Pulmonary nocardiosis"
"I Certain infectious and parasitic diseases","A30-A49 Other bacterial diseases","A43 Nocardiosis","A43.1 Cutaneous nocardiosis"
"I Certain infectious and parasitic diseases","A30-A49 Other bacterial diseases","A43 Nocardiosis","A43.8 Other forms of nocardiosis"
"I Certain infectious and parasitic diseases","A30-A49 Other bacterial diseases","A43 Nocardiosis","A43.9 Nocardiosis, unspecified"
"I Certain infectious and parasitic diseases","A30-A49 Other bacterial diseases","A44 Bartonellosis","A44.0 Systemic bartonellosis"
"I Certain infectious and parasitic diseases","A30-A49 Other bacterial diseases","A44 Bartonellosis","A44.1 Cutaneous and mucocutaneous bartonellosis"
"I Certain infectious and parasitic diseases","A30-A49 Other bacterial diseases","A44 Bartonellosis","A44.8 Other forms of bartonellosis"
"I Certain infectious and parasitic diseases","A30-A49 Other bacterial diseases","A44 Bartonellosis","A44.9 Bartonellosis, unspecified"
"I Certain infectious and parasitic diseases","A30-A49 Other bacterial diseases","A46 Erysipelas",NA
"I Certain infectious and parasitic diseases","A30-A49 Other bacterial diseases","A48 Other bacterial diseases, not elsewhere classified","A48.0 Gas gangrene"
"I Certain infectious and parasitic diseases","A30-A49 Other bacterial diseases","A48 Other bacterial diseases, not elsewhere classified","A48.1 Legionnaires disease"
"I Certain infectious and parasitic diseases","A30-A49 Other bacterial diseases","A48 Other bacterial diseases, not elsewhere classified","A48.2 Nonpneumonic Legionnaires disease [Pontiac fever]"
"I Certain infectious and parasitic diseases","A30-A49 Other bacterial diseases","A48 Other bacterial diseases, not elsewhere classified","A48.3 Toxic shock syndrome"
"I Certain infectious and parasitic diseases","A30-A49 Other bacterial diseases","A48 Other bacterial diseases, not elsewhere classified","A48.4 Brazilian purpuric fever"
"I Certain infectious and parasitic diseases","A30-A49 Other bacterial diseases","A48 Other bacterial diseases, not elsewhere classified","A48.8 Other specified bacterial diseases"
"I Certain infectious and parasitic diseases","A30-A49 Other bacterial diseases","A49 Bacterial infection of unspecified site","A49.0 Staphylococcal infection, unspecified site"
"I Certain infectious and parasitic diseases","A30-A49 Other bacterial diseases","A49 Bacterial infection of unspecified site","A49.1 Streptococcal and enterococcal infection, unspecified site"
"I Certain infectious and parasitic diseases","A30-A49 Other bacterial diseases","A49 Bacterial infection of unspecified site","A49.2 Haemophilus influenzae infection, unspecified site"
"I Certain infectious and parasitic diseases","A30-A49 Other bacterial diseases","A49 Bacterial infection of unspecified site","A49.3 Mycoplasma infection, unspecified site"
"I Certain infectious and parasitic diseases","A30-A49 Other bacterial diseases","A49 Bacterial infection of unspecified site","A49.8 Other bacterial infections of unspecified site"
"I Certain infectious and parasitic diseases","A30-A49 Other bacterial diseases","A49 Bacterial infection of unspecified site","A49.9 Bacterial infection, unspecified"
"I Certain infectious and parasitic diseases","A30-A49 Other bacterial diseases","A49 Bacterial infection of unspecified site",NA
"I Certain infectious and parasitic diseases","A50-A64 Infections with a predominantly sexual mode of transmission","A50 Congenital syphilis","A50.0 Early congenital syphilis, symptomatic"
"I Certain infectious and parasitic diseases","A50-A64 Infections with a predominantly sexual mode of transmission","A50 Congenital syphilis","A50.1 Early congenital syphilis, latent"
"I Certain infectious and parasitic diseases","A50-A64 Infections with a predominantly sexual mode of transmission","A50 Congenital syphilis","A50.2 Early congenital syphilis, unspecified"
"I Certain infectious and parasitic diseases","A50-A64 Infections with a predominantly sexual mode of transmission","A50 Congenital syphilis","A50.3 Late congenital syphilitic oculopathy"
"I Certain infectious and parasitic diseases","A50-A64 Infections with a predominantly sexual mode of transmission","A50 Congenital syphilis","A50.4 Late congenital neurosyphilis [juvenile neurosyphilis]"
"I Certain infectious and parasitic diseases","A50-A64 Infections with a predominantly sexual mode of transmission","A50 Congenital syphilis","A50.5 Other late congenital syphilis, symptomatic"
"I Certain infectious and parasitic diseases","A50-A64 Infections with a predominantly sexual mode of transmission","A50 Congenital syphilis","A50.6 Late congenital syphilis, latent"
"I Certain infectious and parasitic diseases","A50-A64 Infections with a predominantly sexual mode of transmission","A50 Congenital syphilis","A50.7 Late congenital syphilis, unspecified"
"I Certain infectious and parasitic diseases","A50-A64 Infections with a predominantly sexual mode of transmission","A50 Congenital syphilis","A50.9 Congenital syphilis, unspecified"
"I Certain infectious and parasitic diseases","A50-A64 Infections with a predominantly sexual mode of transmission","A51 Early syphilis","A51.0 Primary genital syphilis"
"I Certain infectious and parasitic diseases","A50-A64 Infections with a predominantly sexual mode of transmission","A51 Early syphilis","A51.1 Primary anal syphilis"
"I Certain infectious and parasitic diseases","A50-A64 Infections with a predominantly sexual mode of transmission","A51 Early syphilis","A51.2 Primary syphilis of other sites"
"I Certain infectious and parasitic diseases","A50-A64 Infections with a predominantly sexual mode of transmission","A51 Early syphilis","A51.3 Secondary syphilis of skin and mucous membranes"
"I Certain infectious and parasitic diseases","A50-A64 Infections with a predominantly sexual mode of transmission","A51 Early syphilis","A51.4 Other secondary syphilis"
"I Certain infectious and parasitic diseases","A50-A64 Infections with a predominantly sexual mode of transmission","A51 Early syphilis","A51.5 Early syphilis, latent"
"I Certain infectious and parasitic diseases","A50-A64 Infections with a predominantly sexual mode of transmission","A51 Early syphilis","A51.9 Early syphilis, unspecified"
"I Certain infectious and parasitic diseases","A50-A64 Infections with a predominantly sexual mode of transmission","A52 Late syphilis","A52.0 Cardiovascular syphilis"
"I Certain infectious and parasitic diseases","A50-A64 Infections with a predominantly sexual mode of transmission","A52 Late syphilis","A52.1 Symptomatic neurosyphilis"
"I Certain infectious and parasitic diseases","A50-A64 Infections with a predominantly sexual mode of transmission","A52 Late syphilis","A52.2 Asymptomatic neurosyphilis"
"I Certain infectious and parasitic diseases","A50-A64 Infections with a predominantly sexual mode of transmission","A52 Late syphilis","A52.3 Neurosyphilis, unspecified"
"I Certain infectious and parasitic diseases","A50-A64 Infections with a predominantly sexual mode of transmission","A52 Late syphilis","A52.7 Other symptomatic late syphilis"
"I Certain infectious and parasitic diseases","A50-A64 Infections with a predominantly sexual mode of transmission","A52 Late syphilis","A52.8 Late syphilis, latent"
"I Certain infectious and parasitic diseases","A50-A64 Infections with a predominantly sexual mode of transmission","A52 Late syphilis","A52.9 Late syphilis, unspecified"
"I Certain infectious and parasitic diseases","A50-A64 Infections with a predominantly sexual mode of transmission","A53 Other and unspecified syphilis","A53.0 Latent syphilis, unspecified as early or late"
"I Certain infectious and parasitic diseases","A50-A64 Infections with a predominantly sexual mode of transmission","A53 Other and unspecified syphilis","A53.9 Syphilis, unspecified"
"I Certain infectious and parasitic diseases","A50-A64 Infections with a predominantly sexual mode of transmission","A54 Gonococcal infection","A54.0 Gonococcal infection of lower genitourinary tract without periurethral or accessory gland abscess"
"I Certain infectious and parasitic diseases","A50-A64 Infections with a predominantly sexual mode of transmission","A54 Gonococcal infection","A54.1 Gonococcal infection of lower genitourinary tract with periurethral and accessory gland abscess"
"I Certain infectious and parasitic diseases","A50-A64 Infections with a predominantly sexual mode of transmission","A54 Gonococcal infection","A54.2 Gonococcal pelviperitonitis and other gonococcal genitourinary infections"
"I Certain infectious and parasitic diseases","A50-A64 Infections with a predominantly sexual mode of transmission","A54 Gonococcal infection","A54.3 Gonococcal infection of eye"
"I Certain infectious and parasitic diseases","A50-A64 Infections with a predominantly sexual mode of transmission","A54 Gonococcal infection","A54.4 Gonococcal infection of musculoskeletal system"
"I Certain infectious and parasitic diseases","A50-A64 Infections with a predominantly sexual mode of transmission","A54 Gonococcal infection","A54.5 Gonococcal pharyngitis"
"I Certain infectious and parasitic diseases","A50-A64 Infections with a predominantly sexual mode of transmission","A54 Gonococcal infection","A54.6 Gonococcal infection of anus and rectum"
"I Certain infectious and parasitic diseases","A50-A64 Infections with a predominantly sexual mode of transmission","A54 Gonococcal infection","A54.8 Other gonococcal infections"
"I Certain infectious and parasitic diseases","A50-A64 Infections with a predominantly sexual mode of transmission","A54 Gonococcal infection","A54.9 Gonococcal infection, unspecified"
"I Certain infectious and parasitic diseases","A50-A64 Infections with a predominantly sexual mode of transmission","A55 Chlamydial lymphogranuloma (venereum)",NA
"I Certain infectious and parasitic diseases","A50-A64 Infections with a predominantly sexual mode of transmission","A56 Other sexually transmitted chlamydial diseases","A56.0 Chlamydial infection of lower genitourinary tract"
"I Certain infectious and parasitic diseases","A50-A64 Infections with a predominantly sexual mode of transmission","A56 Other sexually transmitted chlamydial diseases","A56.1 Chlamydial infection of pelviperitoneum and other genitourinary organs"
"I Certain infectious and parasitic diseases","A50-A64 Infections with a predominantly sexual mode of transmission","A56 Other sexually transmitted chlamydial diseases","A56.2 Chlamydial infection of genitourinary tract, unspecified"
"I Certain infectious and parasitic diseases","A50-A64 Infections with a predominantly sexual mode of transmission","A56 Other sexually transmitted chlamydial diseases","A56.3 Chlamydial infection of anus and rectum"
"I Certain infectious and parasitic diseases","A50-A64 Infections with a predominantly sexual mode of transmission","A56 Other sexually transmitted chlamydial diseases","A56.4 Chlamydial infection of pharynx"
"I Certain infectious and parasitic diseases","A50-A64 Infections with a predominantly sexual mode of transmission","A56 Other sexually transmitted chlamydial diseases","A56.8 Sexually transmitted chlamydial infection of other sites"
"I Certain infectious and parasitic diseases","A50-A64 Infections with a predominantly sexual mode of transmission","A57 Chancroid",NA
"I Certain infectious and parasitic diseases","A50-A64 Infections with a predominantly sexual mode of transmission","A58 Granuloma inguinale",NA
"I Certain infectious and parasitic diseases","A50-A64 Infections with a predominantly sexual mode of transmission","A59 Trichomoniasis","A59.0 Urogenital trichomoniasis"
"I Certain infectious and parasitic diseases","A50-A64 Infections with a predominantly sexual mode of transmission","A59 Trichomoniasis","A59.8 Trichomoniasis of other sites"
"I Certain infectious and parasitic diseases","A50-A64 Infections with a predominantly sexual mode of transmission","A59 Trichomoniasis","A59.9 Trichomoniasis, unspecified"
"I Certain infectious and parasitic diseases","A50-A64 Infections with a predominantly sexual mode of transmission","A60 Anogenital herpesviral [herpes simplex] infection","A60.0 Herpesviral infection of genitalia and urogenital tract"
"I Certain infectious and parasitic diseases","A50-A64 Infections with a predominantly sexual mode of transmission","A60 Anogenital herpesviral [herpes simplex] infection","A60.1 Herpesviral infection of perianal skin and rectum"
"I Certain infectious and parasitic diseases","A50-A64 Infections with a predominantly sexual mode of transmission","A60 Anogenital herpesviral [herpes simplex] infection","A60.9 Anogenital herpesviral infection, unspecified"
"I Certain infectious and parasitic diseases","A50-A64 Infections with a predominantly sexual mode of transmission","A63 Other predominantly sexually transmitted diseases, not elsewhere classified","A63.0 Anogenital (venereal) warts"
"I Certain infectious and parasitic diseases","A50-A64 Infections with a predominantly sexual mode of transmission","A63 Other predominantly sexually transmitted diseases, not elsewhere classified","A63.8 Other specified predominantly sexually transmitted diseases"
"I Certain infectious and parasitic diseases","A50-A64 Infections with a predominantly sexual mode of transmission","A64 Unspecified sexually transmitted disease",NA
"I Certain infectious and parasitic diseases","A65-A69 Other spirochaetal diseases","A65 Nonvenereal syphilis",NA
"I Certain infectious and parasitic diseases","A65-A69 Other spirochaetal diseases","A66 Yaws","A66.0 Initial lesions of yaws"
"I Certain infectious and parasitic diseases","A65-A69 Other spirochaetal diseases","A66 Yaws","A66.1 Multiple papillomata and wet crab yaws"
"I Certain infectious and parasitic diseases","A65-A69 Other spirochaetal diseases","A66 Yaws","A66.2 Other early skin lesions of yaws"
"I Certain infectious and parasitic diseases","A65-A69 Other spirochaetal diseases","A66 Yaws","A66.3 Hyperkeratosis of yaws"
"I Certain infectious and parasitic diseases","A65-A69 Other spirochaetal diseases","A66 Yaws","A66.4 Gummata and ulcers of yaws"
"I Certain infectious and parasitic diseases","A65-A69 Other spirochaetal diseases","A66 Yaws","A66.5 Gangosa"
"I Certain infectious and parasitic diseases","A65-A69 Other spirochaetal diseases","A66 Yaws","A66.6 Bone and joint lesions of yaws"
"I Certain infectious and parasitic diseases","A65-A69 Other spirochaetal diseases","A66 Yaws","A66.7 Other manifestations of yaws"
"I Certain infectious and parasitic diseases","A65-A69 Other spirochaetal diseases","A66 Yaws","A66.8 Latent yaws"
"I Certain infectious and parasitic diseases","A65-A69 Other spirochaetal diseases","A66 Yaws","A66.9 Yaws, unspecified"
"I Certain infectious and parasitic diseases","A65-A69 Other spirochaetal diseases","A67 Pinta [carate]","A67.0 Primary lesions of pinta"
"I Certain infectious and parasitic diseases","A65-A69 Other spirochaetal diseases","A67 Pinta [carate]","A67.1 Intermediate lesions of pinta"
"I Certain infectious and parasitic diseases","A65-A69 Other spirochaetal diseases","A67 Pinta [carate]","A67.2 Late lesions of pinta"
"I Certain infectious and parasitic diseases","A65-A69 Other spirochaetal diseases","A67 Pinta [carate]","A67.3 Mixed lesions of pinta"
"I Certain infectious and parasitic diseases","A65-A69 Other spirochaetal diseases","A67 Pinta [carate]","A67.9 Pinta, unspecified"
"I Certain infectious and parasitic diseases","A65-A69 Other spirochaetal diseases","A68 Relapsing fevers","A68.0 Louse-borne relapsing fever"
"I Certain infectious and parasitic diseases","A65-A69 Other spirochaetal diseases","A68 Relapsing fevers","A68.1 Tick-borne relapsing fever"
"I Certain infectious and parasitic diseases","A65-A69 Other spirochaetal diseases","A68 Relapsing fevers","A68.9 Relapsing fever, unspecified"
"I Certain infectious and parasitic diseases","A65-A69 Other spirochaetal diseases","A69 Other spirochaetal infections","A69.0 Necrotizing ulcerative stomatitis"
"I Certain infectious and parasitic diseases","A65-A69 Other spirochaetal diseases","A69 Other spirochaetal infections","A69.1 Other Vincent infections"
"I Certain infectious and parasitic diseases","A65-A69 Other spirochaetal diseases","A69 Other spirochaetal infections","A69.2 Lyme disease"
"I Certain infectious and parasitic diseases","A65-A69 Other spirochaetal diseases","A69 Other spirochaetal infections","A69.8 Other specified spirochaetal infections"
"I Certain infectious and parasitic diseases","A65-A69 Other spirochaetal diseases","A69 Other spirochaetal infections","A69.9 Spirochaetal infection, unspecified"
"I Certain infectious and parasitic diseases","A65-A69 Other spirochaetal diseases","A69 Other spirochaetal infections",NA
"I Certain infectious and parasitic diseases","A70-A74 Other diseases caused by chlamydiae","A70 Chlamydia psittaci infection",NA
"I Certain infectious and parasitic diseases","A70-A74 Other diseases caused by chlamydiae","A71 Trachoma",NA
"I Certain infectious and parasitic diseases","A70-A74 Other diseases caused by chlamydiae","A74 Other diseases caused by chlamydiae","A74.0 Chlamydial conjunctivitis"
"I Certain infectious and parasitic diseases","A70-A74 Other diseases caused by chlamydiae","A74 Other diseases caused by chlamydiae","A74.8 Other chlamydial diseases"
"I Certain infectious and parasitic diseases","A70-A74 Other diseases caused by chlamydiae","A74 Other diseases caused by chlamydiae","A74.9 Chlamydial infection, unspecified"
"I Certain infectious and parasitic diseases","A70-A74 Other diseases caused by chlamydiae","A74 Other diseases caused by chlamydiae",NA
"I Certain infectious and parasitic diseases","A75-A79 Rickettsioses","A75 Typhus fever","A75.0 Epidemic louse-borne typhus fever due to Rickettsia prowazekii"
"I Certain infectious and parasitic diseases","A75-A79 Rickettsioses","A75 Typhus fever","A75.1 Recrudescent typhus [Brill disease]"
"I Certain infectious and parasitic diseases","A75-A79 Rickettsioses","A75 Typhus fever","A75.2 Typhus fever due to Rickettsia typhi"
"I Certain infectious and parasitic diseases","A75-A79 Rickettsioses","A75 Typhus fever","A75.3 Typhus fever due to Rickettsia tsutsugamushi"
"I Certain infectious and parasitic diseases","A75-A79 Rickettsioses","A75 Typhus fever","A75.9 Typhus fever, unspecified"
"I Certain infectious and parasitic diseases","A75-A79 Rickettsioses","A77 Spotted fever [tick-borne rickettsioses]","A77.0 Spotted fever due to Rickettsia rickettsii"
"I Certain infectious and parasitic diseases","A75-A79 Rickettsioses","A77 Spotted fever [tick-borne rickettsioses]","A77.1 Spotted fever due to Rickettsia conorii"
"I Certain infectious and parasitic diseases","A75-A79 Rickettsioses","A77 Spotted fever [tick-borne rickettsioses]","A77.2 Spotted fever due to Rickettsia sibirica"
"I Certain infectious and parasitic diseases","A75-A79 Rickettsioses","A77 Spotted fever [tick-borne rickettsioses]","A77.3 Spotted fever due to Rickettsia australis"
"I Certain infectious and parasitic diseases","A75-A79 Rickettsioses","A77 Spotted fever [tick-borne rickettsioses]","A77.8 Other spotted fevers"
"I Certain infectious and parasitic diseases","A75-A79 Rickettsioses","A77 Spotted fever [tick-borne rickettsioses]","A77.9 Spotted fever, unspecified"
"I Certain infectious and parasitic diseases","A75-A79 Rickettsioses","A78 Q fever",NA
"I Certain infectious and parasitic diseases","A75-A79 Rickettsioses","A79 Other rickettsioses","A79.0 Trench fever"
"I Certain infectious and parasitic diseases","A75-A79 Rickettsioses","A79 Other rickettsioses","A79.1 Rickettsialpox due to Rickettsia akari"
"I Certain infectious and parasitic diseases","A75-A79 Rickettsioses","A79 Other rickettsioses","A79.8 Other specified rickettsioses"
"I Certain infectious and parasitic diseases","A75-A79 Rickettsioses","A79 Other rickettsioses","A79.9 Rickettsiosis, unspecified"
"I Certain infectious and parasitic diseases","A75-A79 Rickettsioses","A79 Other rickettsioses",NA
"I Certain infectious and parasitic diseases","A80-A89 Viral infections of the central nervous system","A80 Acute poliomyelitis","A80.0 Acute paralytic poliomyelitis, vaccine-associated"
"I Certain infectious and parasitic diseases","A80-A89 Viral infections of the central nervous system","A80 Acute poliomyelitis","A80.1 Acute paralytic poliomyelitis, wild virus, imported"
"I Certain infectious and parasitic diseases","A80-A89 Viral infections of the central nervous system","A80 Acute poliomyelitis","A80.2 Acute paralytic poliomyelitis, wild virus, indigenous"
"I Certain infectious and parasitic diseases","A80-A89 Viral infections of the central nervous system","A80 Acute poliomyelitis","A80.3 Acute paralytic poliomyelitis, other and unspecified"
"I Certain infectious and parasitic diseases","A80-A89 Viral infections of the central nervous system","A80 Acute poliomyelitis","A80.4 Acute nonparalytic poliomyelitis"
"I Certain infectious and parasitic diseases","A80-A89 Viral infections of the central nervous system","A80 Acute poliomyelitis","A80.9 Acute poliomyelitis, unspecified"
"I Certain infectious and parasitic diseases","A80-A89 Viral infections of the central nervous system","A81 Atypical virus infections of central nervous system","A81.0 Creutzfeldt-Jakob disease"
"I Certain infectious and parasitic diseases","A80-A89 Viral infections of the central nervous system","A81 Atypical virus infections of central nervous system","A81.1 Subacute sclerosing panencephalitis"
"I Certain infectious and parasitic diseases","A80-A89 Viral infections of the central nervous system","A81 Atypical virus infections of central nervous system","A81.2 Progressive multifocal leukoencephalopathy"
"I Certain infectious and parasitic diseases","A80-A89 Viral infections of the central nervous system","A81 Atypical virus infections of central nervous system","A81.8 Other atypical virus infections of central nervous system"
"I Certain infectious and parasitic diseases","A80-A89 Viral infections of the central nervous system","A81 Atypical virus infections of central nervous system","A81.9 Atypical virus infection of central nervous system, unspecified"
"I Certain infectious and parasitic diseases","A80-A89 Viral infections of the central nervous system","A82 Rabies","A82.0 Sylvatic rabies"
"I Certain infectious and parasitic diseases","A80-A89 Viral infections of the central nervous system","A82 Rabies","A82.1 Urban rabies"
"I Certain infectious and parasitic diseases","A80-A89 Viral infections of the central nervous system","A82 Rabies","A82.9 Rabies, unspecified"
"I Certain infectious and parasitic diseases","A80-A89 Viral infections of the central nervous system","A83 Mosquito-borne viral encephalitis","A83.0 Japanese encephalitis"
"I Certain infectious and parasitic diseases","A80-A89 Viral infections of the central nervous system","A83 Mosquito-borne viral encephalitis","A83.1 Western equine encephalitis"
"I Certain infectious and parasitic diseases","A80-A89 Viral infections of the central nervous system","A83 Mosquito-borne viral encephalitis","A83.2 Eastern equine encephalitis"
"I Certain infectious and parasitic diseases","A80-A89 Viral infections of the central nervous system","A83 Mosquito-borne viral encephalitis","A83.3 St Louis encephalitis"
"I Certain infectious and parasitic diseases","A80-A89 Viral infections of the central nervous system","A83 Mosquito-borne viral encephalitis","A83.4 Australian encephalitis"
"I Certain infectious and parasitic diseases","A80-A89 Viral infections of the central nervous system","A83 Mosquito-borne viral encephalitis","A83.5 California encephalitis"
"I Certain infectious and parasitic diseases","A80-A89 Viral infections of the central nervous system","A83 Mosquito-borne viral encephalitis","A83.6 Rocio virus disease"
"I Certain infectious and parasitic diseases","A80-A89 Viral infections of the central nervous system","A83 Mosquito-borne viral encephalitis","A83.8 Other mosquito-borne viral encephalitis"
"I Certain infectious and parasitic diseases","A80-A89 Viral infections of the central nervous system","A83 Mosquito-borne viral encephalitis","A83.9 Mosquito-borne viral encephalitis, unspecified"
"I Certain infectious and parasitic diseases","A80-A89 Viral infections of the central nervous system","A84 Tick-borne viral encephalitis","A84.0 Far Eastern tick-borne encephalitis [Russian spring-summer encephalitis]"
"I Certain infectious and parasitic diseases","A80-A89 Viral infections of the central nervous system","A84 Tick-borne viral encephalitis","A84.1 Central European tick-borne encephalitis"
"I Certain infectious and parasitic diseases","A80-A89 Viral infections of the central nervous system","A84 Tick-borne viral encephalitis","A84.8 Other tick-borne viral encephalitis"
"I Certain infectious and parasitic diseases","A80-A89 Viral infections of the central nervous system","A84 Tick-borne viral encephalitis","A84.9 Tick-borne viral encephalitis, unspecified"
"I Certain infectious and parasitic diseases","A80-A89 Viral infections of the central nervous system","A85 Other viral encephalitis, not elsewhere classified","A85.0 Enteroviral encephalitis"
"I Certain infectious and parasitic diseases","A80-A89 Viral infections of the central nervous system","A85 Other viral encephalitis, not elsewhere classified","A85.1 Adenoviral encephalitis"
"I Certain infectious and parasitic diseases","A80-A89 Viral infections of the central nervous system","A85 Other viral encephalitis, not elsewhere classified","A85.2 Arthropod-borne viral encephalitis, unspecified"
"I Certain infectious and parasitic diseases","A80-A89 Viral infections of the central nervous system","A85 Other viral encephalitis, not elsewhere classified","A85.8 Other specified viral encephalitis"
"I Certain infectious and parasitic diseases","A80-A89 Viral infections of the central nervous system","A86 Unspecified viral encephalitis",NA
"I Certain infectious and parasitic diseases","A80-A89 Viral infections of the central nervous system","A87 Viral meningitis","A87.0 Enteroviral meningitis"
"I Certain infectious and parasitic diseases","A80-A89 Viral infections of the central nervous system","A87 Viral meningitis","A87.1 Adenoviral meningitis"
"I Certain infectious and parasitic diseases","A80-A89 Viral infections of the central nervous system","A87 Viral meningitis","A87.2 Lymphocytic choriomeningitis"
"I Certain infectious and parasitic diseases","A80-A89 Viral infections of the central nervous system","A87 Viral meningitis","A87.8 Other viral meningitis"
"I Certain infectious and parasitic diseases","A80-A89 Viral infections of the central nervous system","A87 Viral meningitis","A87.9 Viral meningitis, unspecified"
"I Certain infectious and parasitic diseases","A80-A89 Viral infections of the central nervous system","A88 Other viral infections of central nervous system, not elsewhere classified","A88.0 Enteroviral exanthematous fever [Boston exanthem]"
"I Certain infectious and parasitic diseases","A80-A89 Viral infections of the central nervous system","A88 Other viral infections of central nervous system, not elsewhere classified","A88.1 Epidemic vertigo"
"I Certain infectious and parasitic diseases","A80-A89 Viral infections of the central nervous system","A88 Other viral infections of central nervous system, not elsewhere classified","A88.8 Other specified viral infections of central nervous system"
"I Certain infectious and parasitic diseases","A80-A89 Viral infections of the central nervous system","A89 Unspecified viral infection of central nervous system",NA
"I Certain infectious and parasitic diseases","A92-A99 Arthropod-borne viral fevers and viral haemorrhagic fevers","A92 Other mosquito-borne viral fevers","A92.0 Chikungunya virus disease"
"I Certain infectious and parasitic diseases","A92-A99 Arthropod-borne viral fevers and viral haemorrhagic fevers","A92 Other mosquito-borne viral fevers","A92.1 O'nyong-nyong fever"
"I Certain infectious and parasitic diseases","A92-A99 Arthropod-borne viral fevers and viral haemorrhagic fevers","A92 Other mosquito-borne viral fevers","A92.2 Venezuelan equine fever"
"I Certain infectious and parasitic diseases","A92-A99 Arthropod-borne viral fevers and viral haemorrhagic fevers","A92 Other mosquito-borne viral fevers","A92.3 West Nile virus infection"
"I Certain infectious and parasitic diseases","A92-A99 Arthropod-borne viral fevers and viral haemorrhagic fevers","A92 Other mosquito-borne viral fevers","A92.4 Rift Valley fever"
"I Certain infectious and parasitic diseases","A92-A99 Arthropod-borne viral fevers and viral haemorrhagic fevers","A92 Other mosquito-borne viral fevers","A92.8 Other specified mosquito-borne viral fevers"
"I Certain infectious and parasitic diseases","A92-A99 Arthropod-borne viral fevers and viral haemorrhagic fevers","A92 Other mosquito-borne viral fevers","A92.9 Mosquito-borne viral fever, unspecified"
"I Certain infectious and parasitic diseases","A92-A99 Arthropod-borne viral fevers and viral haemorrhagic fevers","A93 Other arthropod-borne viral fevers, not elsewhere classified","A93.0 Oropouche virus disease"
"I Certain infectious and parasitic diseases","A92-A99 Arthropod-borne viral fevers and viral haemorrhagic fevers","A93 Other arthropod-borne viral fevers, not elsewhere classified","A93.1 Sandfly fever"
"I Certain infectious and parasitic diseases","A92-A99 Arthropod-borne viral fevers and viral haemorrhagic fevers","A93 Other arthropod-borne viral fevers, not elsewhere classified","A93.2 Colorado tick fever"
"I Certain infectious and parasitic diseases","A92-A99 Arthropod-borne viral fevers and viral haemorrhagic fevers","A93 Other arthropod-borne viral fevers, not elsewhere classified","A93.8 Other specified arthropod-borne viral fevers"
"I Certain infectious and parasitic diseases","A92-A99 Arthropod-borne viral fevers and viral haemorrhagic fevers","A94 Unspecified arthropod-borne viral fever",NA
"I Certain infectious and parasitic diseases","A92-A99 Arthropod-borne viral fevers and viral haemorrhagic fevers","A95 Yellow fever","A95.0 Sylvatic yellow fever"
"I Certain infectious and parasitic diseases","A92-A99 Arthropod-borne viral fevers and viral haemorrhagic fevers","A95 Yellow fever","A95.1 Urban yellow fever"
"I Certain infectious and parasitic diseases","A92-A99 Arthropod-borne viral fevers and viral haemorrhagic fevers","A95 Yellow fever","A95.9 Yellow fever, unspecified"
"I Certain infectious and parasitic diseases","A92-A99 Arthropod-borne viral fevers and viral haemorrhagic fevers","A96 Arenaviral haemorrhagic fever","A96.0 Junin haemorrhagic fever"
"I Certain infectious and parasitic diseases","A92-A99 Arthropod-borne viral fevers and viral haemorrhagic fevers","A96 Arenaviral haemorrhagic fever","A96.1 Machupo haemorrhagic fever"
"I Certain infectious and parasitic diseases","A92-A99 Arthropod-borne viral fevers and viral haemorrhagic fevers","A96 Arenaviral haemorrhagic fever","A96.2 Lassa fever"
"I Certain infectious and parasitic diseases","A92-A99 Arthropod-borne viral fevers and viral haemorrhagic fevers","A96 Arenaviral haemorrhagic fever","A96.8 Other arenaviral haemorrhagic fevers"
"I Certain infectious and parasitic diseases","A92-A99 Arthropod-borne viral fevers and viral haemorrhagic fevers","A96 Arenaviral haemorrhagic fever","A96.9 Arenaviral haemorrhagic fever, unspecified"
"I Certain infectious and parasitic diseases","A92-A99 Arthropod-borne viral fevers and viral haemorrhagic fevers","A97 Dengue","A97.0 Dengue without warning signs"
"I Certain infectious and parasitic diseases","A92-A99 Arthropod-borne viral fevers and viral haemorrhagic fevers","A97 Dengue","A97.1 Dengue with warning signs"
"I Certain infectious and parasitic diseases","A92-A99 Arthropod-borne viral fevers and viral haemorrhagic fevers","A97 Dengue","A97.2 Severe Dengue"
"I Certain infectious and parasitic diseases","A92-A99 Arthropod-borne viral fevers and viral haemorrhagic fevers","A97 Dengue","A97.9 Dengue, unspecified"
"I Certain infectious and parasitic diseases","A92-A99 Arthropod-borne viral fevers and viral haemorrhagic fevers","A98 Other viral haemorrhagic fevers, not elsewhere classified","A98.0 Crimean-Congo haemorrhagic fever"
"I Certain infectious and parasitic diseases","A92-A99 Arthropod-borne viral fevers and viral haemorrhagic fevers","A98 Other viral haemorrhagic fevers, not elsewhere classified","A98.1 Omsk haemorrhagic fever"
"I Certain infectious and parasitic diseases","A92-A99 Arthropod-borne viral fevers and viral haemorrhagic fevers","A98 Other viral haemorrhagic fevers, not elsewhere classified","A98.2 Kyasanur Forest disease"
"I Certain infectious and parasitic diseases","A92-A99 Arthropod-borne viral fevers and viral haemorrhagic fevers","A98 Other viral haemorrhagic fevers, not elsewhere classified","A98.3 Marburg virus disease"
"I Certain infectious and parasitic diseases","A92-A99 Arthropod-borne viral fevers and viral haemorrhagic fevers","A98 Other viral haemorrhagic fevers, not elsewhere classified","A98.4 Ebola virus disease"
"I Certain infectious and parasitic diseases","A92-A99 Arthropod-borne viral fevers and viral haemorrhagic fevers","A98 Other viral haemorrhagic fevers, not elsewhere classified","A98.5 Haemorrhagic fever with renal syndrome"
"I Certain infectious and parasitic diseases","A92-A99 Arthropod-borne viral fevers and viral haemorrhagic fevers","A98 Other viral haemorrhagic fevers, not elsewhere classified","A98.8 Other specified viral haemorrhagic fevers"
"I Certain infectious and parasitic diseases","A92-A99 Arthropod-borne viral fevers and viral haemorrhagic fevers","A99 Unspecified viral haemorrhagic fever",NA
"I Certain infectious and parasitic diseases","B00-B09 Viral infections characterized by skin and mucous membrane lesions","B00 Herpesviral [herpes simplex] infections","B00.0 Eczema herpeticum"
"I Certain infectious and parasitic diseases","B00-B09 Viral infections characterized by skin and mucous membrane lesions","B00 Herpesviral [herpes simplex] infections","B00.1 Herpesviral vesicular dermatitis"
"I Certain infectious and parasitic diseases","B00-B09 Viral infections characterized by skin and mucous membrane lesions","B00 Herpesviral [herpes simplex] infections","B00.2 Herpesviral gingivostomatitis and pharyngotonsillitis"
"I Certain infectious and parasitic diseases","B00-B09 Viral infections characterized by skin and mucous membrane lesions","B00 Herpesviral [herpes simplex] infections","B00.3 Herpesviral meningitis"
"I Certain infectious and parasitic diseases","B00-B09 Viral infections characterized by skin and mucous membrane lesions","B00 Herpesviral [herpes simplex] infections","B00.4 Herpesviral encephalitis"
"I Certain infectious and parasitic diseases","B00-B09 Viral infections characterized by skin and mucous membrane lesions","B00 Herpesviral [herpes simplex] infections","B00.5 Herpesviral ocular disease"
"I Certain infectious and parasitic diseases","B00-B09 Viral infections characterized by skin and mucous membrane lesions","B00 Herpesviral [herpes simplex] infections","B00.7 Disseminated herpesviral disease"
"I Certain infectious and parasitic diseases","B00-B09 Viral infections characterized by skin and mucous membrane lesions","B00 Herpesviral [herpes simplex] infections","B00.8 Other forms of herpesviral infection"
"I Certain infectious and parasitic diseases","B00-B09 Viral infections characterized by skin and mucous membrane lesions","B00 Herpesviral [herpes simplex] infections","B00.9 Herpesviral infection, unspecified"
"I Certain infectious and parasitic diseases","B00-B09 Viral infections characterized by skin and mucous membrane lesions","B01 Varicella [chickenpox]","B01.0 Varicella meningitis"
"I Certain infectious and parasitic diseases","B00-B09 Viral infections characterized by skin and mucous membrane lesions","B01 Varicella [chickenpox]","B01.1 Varicella encephalitis"
"I Certain infectious and parasitic diseases","B00-B09 Viral infections characterized by skin and mucous membrane lesions","B01 Varicella [chickenpox]","B01.2 Varicella pneumonia"
"I Certain infectious and parasitic diseases","B00-B09 Viral infections characterized by skin and mucous membrane lesions","B01 Varicella [chickenpox]","B01.8 Varicella with other complications"
"I Certain infectious and parasitic diseases","B00-B09 Viral infections characterized by skin and mucous membrane lesions","B01 Varicella [chickenpox]","B01.9 Varicella without complication"
"I Certain infectious and parasitic diseases","B00-B09 Viral infections characterized by skin and mucous membrane lesions","B02 Zoster [herpes zoster]","B02.0 Zoster encephalitis"
"I Certain infectious and parasitic diseases","B00-B09 Viral infections characterized by skin and mucous membrane lesions","B02 Zoster [herpes zoster]","B02.1 Zoster meningitis"
"I Certain infectious and parasitic diseases","B00-B09 Viral infections characterized by skin and mucous membrane lesions","B02 Zoster [herpes zoster]","B02.2 Zoster with other nervous system involvement"
"I Certain infectious and parasitic diseases","B00-B09 Viral infections characterized by skin and mucous membrane lesions","B02 Zoster [herpes zoster]","B02.3 Zoster ocular disease"
"I Certain infectious and parasitic diseases","B00-B09 Viral infections characterized by skin and mucous membrane lesions","B02 Zoster [herpes zoster]","B02.7 Disseminated zoster"
"I Certain infectious and parasitic diseases","B00-B09 Viral infections characterized by skin and mucous membrane lesions","B02 Zoster [herpes zoster]","B02.8 Zoster with other complications"
"I Certain infectious and parasitic diseases","B00-B09 Viral infections characterized by skin and mucous membrane lesions","B02 Zoster [herpes zoster]","B02.9 Zoster without complication"
"I Certain infectious and parasitic diseases","B00-B09 Viral infections characterized by skin and mucous membrane lesions","B03 Smallpox",NA
"I Certain infectious and parasitic diseases","B00-B09 Viral infections characterized by skin and mucous membrane lesions","B04 Monkeypox",NA
"I Certain infectious and parasitic diseases","B00-B09 Viral infections characterized by skin and mucous membrane lesions","B05 Measles","B05.0 Measles complicated by encephalitis"
"I Certain infectious and parasitic diseases","B00-B09 Viral infections characterized by skin and mucous membrane lesions","B05 Measles","B05.1 Measles complicated by meningitis"
"I Certain infectious and parasitic diseases","B00-B09 Viral infections characterized by skin and mucous membrane lesions","B05 Measles","B05.2 Measles complicated by pneumonia"
"I Certain infectious and parasitic diseases","B00-B09 Viral infections characterized by skin and mucous membrane lesions","B05 Measles","B05.3 Measles complicated by otitis media"
"I Certain infectious and parasitic diseases","B00-B09 Viral infections characterized by skin and mucous membrane lesions","B05 Measles","B05.4 Measles with intestinal complications"
"I Certain infectious and parasitic diseases","B00-B09 Viral infections characterized by skin and mucous membrane lesions","B05 Measles","B05.8 Measles with other complications"
"I Certain infectious and parasitic diseases","B00-B09 Viral infections characterized by skin and mucous membrane lesions","B05 Measles","B05.9 Measles without complication"
"I Certain infectious and parasitic diseases","B00-B09 Viral infections characterized by skin and mucous membrane lesions","B06 Rubella [German measles]","B06.0 Rubella with neurological complications"
"I Certain infectious and parasitic diseases","B00-B09 Viral infections characterized by skin and mucous membrane lesions","B06 Rubella [German measles]","B06.8 Rubella with other complications"
"I Certain infectious and parasitic diseases","B00-B09 Viral infections characterized by skin and mucous membrane lesions","B06 Rubella [German measles]","B06.9 Rubella without complication"
"I Certain infectious and parasitic diseases","B00-B09 Viral infections characterized by skin and mucous membrane lesions","B07 Viral warts",NA
"I Certain infectious and parasitic diseases","B00-B09 Viral infections characterized by skin and mucous membrane lesions","B08 Other viral infections characterized by skin and mucous membrane lesions, not elsewhere classified","B08.0 Other orthopoxvirus infections"
"I Certain infectious and parasitic diseases","B00-B09 Viral infections characterized by skin and mucous membrane lesions","B08 Other viral infections characterized by skin and mucous membrane lesions, not elsewhere classified","B08.1 Molluscum contagiosum"
"I Certain infectious and parasitic diseases","B00-B09 Viral infections characterized by skin and mucous membrane lesions","B08 Other viral infections characterized by skin and mucous membrane lesions, not elsewhere classified","B08.2 Exanthema subitum [sixth disease]"
"I Certain infectious and parasitic diseases","B00-B09 Viral infections characterized by skin and mucous membrane lesions","B08 Other viral infections characterized by skin and mucous membrane lesions, not elsewhere classified","B08.3 Erythema infectiosum [fifth disease]"
"I Certain infectious and parasitic diseases","B00-B09 Viral infections characterized by skin and mucous membrane lesions","B08 Other viral infections characterized by skin and mucous membrane lesions, not elsewhere classified","B08.4 Enteroviral vesicular stomatitis with exanthem"
"I Certain infectious and parasitic diseases","B00-B09 Viral infections characterized by skin and mucous membrane lesions","B08 Other viral infections characterized by skin and mucous membrane lesions, not elsewhere classified","B08.5 Enteroviral vesicular pharyngitis"
"I Certain infectious and parasitic diseases","B00-B09 Viral infections characterized by skin and mucous membrane lesions","B08 Other viral infections characterized by skin and mucous membrane lesions, not elsewhere classified","B08.8 Other specified viral infections characterized by skin and mucous membrane lesions"
"I Certain infectious and parasitic diseases","B00-B09 Viral infections characterized by skin and mucous membrane lesions","B09 Unspecified viral infection characterized by skin and mucous membrane lesions",NA
"I Certain infectious and parasitic diseases","B15-B19 Viral hepatitis","B15 Acute hepatitis A","B15.0 Hepatitis A with hepatic coma"
"I Certain infectious and parasitic diseases","B15-B19 Viral hepatitis","B15 Acute hepatitis A","B15.9 Hepatitis A without hepatic coma"
"I Certain infectious and parasitic diseases","B15-B19 Viral hepatitis","B16 Acute hepatitis B","B16.0 Acute hepatitis B with delta-agent (coinfection) with hepatic coma"
"I Certain infectious and parasitic diseases","B15-B19 Viral hepatitis","B16 Acute hepatitis B","B16.1 Acute hepatitis B with delta-agent (coinfection) without hepatic coma"
"I Certain infectious and parasitic diseases","B15-B19 Viral hepatitis","B16 Acute hepatitis B","B16.2 Acute hepatitis B without delta-agent with hepatic coma"
"I Certain infectious and parasitic diseases","B15-B19 Viral hepatitis","B16 Acute hepatitis B","B16.9 Acute hepatitis B without delta-agent and without hepatic coma"
"I Certain infectious and parasitic diseases","B15-B19 Viral hepatitis","B17 Other acute viral hepatitis","B17.0 Acute delta-(super)infection of hepatitis B carrier"
"I Certain infectious and parasitic diseases","B15-B19 Viral hepatitis","B17 Other acute viral hepatitis","B17.1 Acute hepatitis C"
"I Certain infectious and parasitic diseases","B15-B19 Viral hepatitis","B17 Other acute viral hepatitis","B17.2 Acute hepatitis E"
"I Certain infectious and parasitic diseases","B15-B19 Viral hepatitis","B17 Other acute viral hepatitis","B17.8 Other specified acute viral hepatitis"
"I Certain infectious and parasitic diseases","B15-B19 Viral hepatitis","B17 Other acute viral hepatitis","B17.9 Acute viral hepatitis, unspecified"
"I Certain infectious and parasitic diseases","B15-B19 Viral hepatitis","B18 Chronic viral hepatitis","B18.0 Chronic viral hepatitis B with delta-agent"
"I Certain infectious and parasitic diseases","B15-B19 Viral hepatitis","B18 Chronic viral hepatitis","B18.1 Chronic viral hepatitis B without delta-agent"
"I Certain infectious and parasitic diseases","B15-B19 Viral hepatitis","B18 Chronic viral hepatitis","B18.2 Chronic viral hepatitis C"
"I Certain infectious and parasitic diseases","B15-B19 Viral hepatitis","B18 Chronic viral hepatitis","B18.8 Other chronic viral hepatitis"
"I Certain infectious and parasitic diseases","B15-B19 Viral hepatitis","B18 Chronic viral hepatitis","B18.9 Chronic viral hepatitis, unspecified"
"I Certain infectious and parasitic diseases","B15-B19 Viral hepatitis","B19 Unspecified viral hepatitis","B19.0 Unspecified viral hepatitis with hepatic coma"
"I Certain infectious and parasitic diseases","B15-B19 Viral hepatitis","B19 Unspecified viral hepatitis","B19.9 Unspecified viral hepatitis without hepatic coma"
"I Certain infectious and parasitic diseases","B15-B19 Viral hepatitis","B19 Unspecified viral hepatitis",NA
"I Certain infectious and parasitic diseases","B20-B24 Human immunodeficiency virus [HIV] disease","B20 Human immunodeficiency virus [HIV] disease resulting in infectious and parasitic diseases","B20.0 HIV disease resulting in mycobacterial infection"
"I Certain infectious and parasitic diseases","B20-B24 Human immunodeficiency virus [HIV] disease","B20 Human immunodeficiency virus [HIV] disease resulting in infectious and parasitic diseases","B20.1 HIV disease resulting in other bacterial infections"
"I Certain infectious and parasitic diseases","B20-B24 Human immunodeficiency virus [HIV] disease","B20 Human immunodeficiency virus [HIV] disease resulting in infectious and parasitic diseases","B20.2 HIV disease resulting in cytomegaloviral disease"
"I Certain infectious and parasitic diseases","B20-B24 Human immunodeficiency virus [HIV] disease","B20 Human immunodeficiency virus [HIV] disease resulting in infectious and parasitic diseases","B20.3 HIV disease resulting in other viral infections"
"I Certain infectious and parasitic diseases","B20-B24 Human immunodeficiency virus [HIV] disease","B20 Human immunodeficiency virus [HIV] disease resulting in infectious and parasitic diseases","B20.4 HIV disease resulting in candidiasis"
"I Certain infectious and parasitic diseases","B20-B24 Human immunodeficiency virus [HIV] disease","B20 Human immunodeficiency virus [HIV] disease resulting in infectious and parasitic diseases","B20.5 HIV disease resulting in other mycoses"
"I Certain infectious and parasitic diseases","B20-B24 Human immunodeficiency virus [HIV] disease","B20 Human immunodeficiency virus [HIV] disease resulting in infectious and parasitic diseases","B20.6 HIV disease resulting in Pneumocystis jirovecii pneumonia"
"I Certain infectious and parasitic diseases","B20-B24 Human immunodeficiency virus [HIV] disease","B20 Human immunodeficiency virus [HIV] disease resulting in infectious and parasitic diseases","B20.7 HIV disease resulting in multiple infections"
"I Certain infectious and parasitic diseases","B20-B24 Human immunodeficiency virus [HIV] disease","B20 Human immunodeficiency virus [HIV] disease resulting in infectious and parasitic diseases","B20.8 HIV disease resulting in other infectious and parasitic diseases"
"I Certain infectious and parasitic diseases","B20-B24 Human immunodeficiency virus [HIV] disease","B20 Human immunodeficiency virus [HIV] disease resulting in infectious and parasitic diseases","B20.9 HIV disease resulting in unspecified infectious or parasitic disease"
"I Certain infectious and parasitic diseases","B20-B24 Human immunodeficiency virus [HIV] disease","B21 Human immunodeficiency virus [HIV] disease resulting in malignant neoplasms","B21.0 HIV disease resulting in Kaposi sarcoma"
"I Certain infectious and parasitic diseases","B20-B24 Human immunodeficiency virus [HIV] disease","B21 Human immunodeficiency virus [HIV] disease resulting in malignant neoplasms","B21.1 HIV disease resulting in Burkitt lymphoma"
"I Certain infectious and parasitic diseases","B20-B24 Human immunodeficiency virus [HIV] disease","B21 Human immunodeficiency virus [HIV] disease resulting in malignant neoplasms","B21.2 HIV disease resulting in other types of non-Hodgkin lymphoma"
"I Certain infectious and parasitic diseases","B20-B24 Human immunodeficiency virus [HIV] disease","B21 Human immunodeficiency virus [HIV] disease resulting in malignant neoplasms","B21.3 HIV disease resulting in other malignant neoplasms of lymphoid, haematopoietic and related tissue"
"I Certain infectious and parasitic diseases","B20-B24 Human immunodeficiency virus [HIV] disease","B21 Human immunodeficiency virus [HIV] disease resulting in malignant neoplasms","B21.7 HIV disease resulting in multiple malignant neoplasms"
"I Certain infectious and parasitic diseases","B20-B24 Human immunodeficiency virus [HIV] disease","B21 Human immunodeficiency virus [HIV] disease resulting in malignant neoplasms","B21.8 HIV disease resulting in other malignant neoplasms"
"I Certain infectious and parasitic diseases","B20-B24 Human immunodeficiency virus [HIV] disease","B21 Human immunodeficiency virus [HIV] disease resulting in malignant neoplasms","B21.9 HIV disease resulting in unspecified malignant neoplasm"
"I Certain infectious and parasitic diseases","B20-B24 Human immunodeficiency virus [HIV] disease","B22 Human immunodeficiency virus [HIV] disease resulting in other specified diseases","B22.0 HIV disease resulting in encephalopathy"
"I Certain infectious and parasitic diseases","B20-B24 Human immunodeficiency virus [HIV] disease","B22 Human immunodeficiency virus [HIV] disease resulting in other specified diseases","B22.1 HIV disease resulting in lymphoid interstitial pneumonitis"
"I Certain infectious and parasitic diseases","B20-B24 Human immunodeficiency virus [HIV] disease","B22 Human immunodeficiency virus [HIV] disease resulting in other specified diseases","B22.2 HIV disease resulting in wasting syndrome"
"I Certain infectious and parasitic diseases","B20-B24 Human immunodeficiency virus [HIV] disease","B22 Human immunodeficiency virus [HIV] disease resulting in other specified diseases","B22.7 HIV disease resulting in multiple diseases classified elsewhere"
"I Certain infectious and parasitic diseases","B20-B24 Human immunodeficiency virus [HIV] disease","B23 Human immunodeficiency virus [HIV] disease resulting in other conditions","B23.0 Acute HIV infection syndrome"
"I Certain infectious and parasitic diseases","B20-B24 Human immunodeficiency virus [HIV] disease","B23 Human immunodeficiency virus [HIV] disease resulting in other conditions","B23.1 HIV disease resulting in (persistent) generalized lymphadenopathy"
"I Certain infectious and parasitic diseases","B20-B24 Human immunodeficiency virus [HIV] disease","B23 Human immunodeficiency virus [HIV] disease resulting in other conditions","B23.2 HIV disease resulting in haematological and immunological abnormalities, not elsewhere classified"
"I Certain infectious and parasitic diseases","B20-B24 Human immunodeficiency virus [HIV] disease","B23 Human immunodeficiency virus [HIV] disease resulting in other conditions","B23.8 HIV disease resulting in other specified conditions"
"I Certain infectious and parasitic diseases","B20-B24 Human immunodeficiency virus [HIV] disease","B24 Unspecified human immunodeficiency virus [HIV] disease",NA
"I Certain infectious and parasitic diseases","B25-B34 Other viral diseases","B25 Cytomegaloviral disease","B25.0 Cytomegaloviral pneumonitis"
"I Certain infectious and parasitic diseases","B25-B34 Other viral diseases","B25 Cytomegaloviral disease","B25.1 Cytomegaloviral hepatitis"
"I Certain infectious and parasitic diseases","B25-B34 Other viral diseases","B25 Cytomegaloviral disease","B25.2 Cytomegaloviral pancreatitis"
"I Certain infectious and parasitic diseases","B25-B34 Other viral diseases","B25 Cytomegaloviral disease","B25.8 Other cytomegaloviral diseases"
"I Certain infectious and parasitic diseases","B25-B34 Other viral diseases","B25 Cytomegaloviral disease","B25.9 Cytomegaloviral disease, unspecified"
"I Certain infectious and parasitic diseases","B25-B34 Other viral diseases","B26 Mumps","B26.0 Mumps orchitis"
"I Certain infectious and parasitic diseases","B25-B34 Other viral diseases","B26 Mumps","B26.1 Mumps meningitis"
"I Certain infectious and parasitic diseases","B25-B34 Other viral diseases","B26 Mumps","B26.2 Mumps encephalitis"
"I Certain infectious and parasitic diseases","B25-B34 Other viral diseases","B26 Mumps","B26.3 Mumps pancreatitis"
"I Certain infectious and parasitic diseases","B25-B34 Other viral diseases","B26 Mumps","B26.8 Mumps with other complications"
"I Certain infectious and parasitic diseases","B25-B34 Other viral diseases","B26 Mumps","B26.9 Mumps without complication"
"I Certain infectious and parasitic diseases","B25-B34 Other viral diseases","B27 Infectious mononucleosis","B27.0 Gammaherpesviral mononucleosis"
"I Certain infectious and parasitic diseases","B25-B34 Other viral diseases","B27 Infectious mononucleosis","B27.1 Cytomegaloviral mononucleosis"
"I Certain infectious and parasitic diseases","B25-B34 Other viral diseases","B27 Infectious mononucleosis","B27.8 Other infectious mononucleosis"
"I Certain infectious and parasitic diseases","B25-B34 Other viral diseases","B27 Infectious mononucleosis","B27.9 Infectious mononucleosis, unspecified"
"I Certain infectious and parasitic diseases","B25-B34 Other viral diseases","B30 Viral conjunctivitis","B30.0 Keratoconjunctivitis due to adenovirus"
"I Certain infectious and parasitic diseases","B25-B34 Other viral diseases","B30 Viral conjunctivitis","B30.1 Conjunctivitis due to adenovirus"
"I Certain infectious and parasitic diseases","B25-B34 Other viral diseases","B30 Viral conjunctivitis","B30.2 Viral pharyngoconjunctivitis"
"I Certain infectious and parasitic diseases","B25-B34 Other viral diseases","B30 Viral conjunctivitis","B30.3 Acute epidemic haemorrhagic conjunctivitis (enteroviral)"
"I Certain infectious and parasitic diseases","B25-B34 Other viral diseases","B30 Viral conjunctivitis","B30.8 Other viral conjunctivitis"
"I Certain infectious and parasitic diseases","B25-B34 Other viral diseases","B30 Viral conjunctivitis","B30.9 Viral conjunctivitis, unspecified"
"I Certain infectious and parasitic diseases","B25-B34 Other viral diseases","B33 Other viral diseases, not elsewhere classified","B33.0 Epidemic myalgia"
"I Certain infectious and parasitic diseases","B25-B34 Other viral diseases","B33 Other viral diseases, not elsewhere classified","B33.1 Ross River disease"
"I Certain infectious and parasitic diseases","B25-B34 Other viral diseases","B33 Other viral diseases, not elsewhere classified","B33.2 Viral carditis"
"I Certain infectious and parasitic diseases","B25-B34 Other viral diseases","B33 Other viral diseases, not elsewhere classified","B33.3 Retrovirus infections, not elsewhere classified"
"I Certain infectious and parasitic diseases","B25-B34 Other viral diseases","B33 Other viral diseases, not elsewhere classified","B33.4 Hantavirus (cardio-)pulmonary syndrome [HPS] [HCPS]"
"I Certain infectious and parasitic diseases","B25-B34 Other viral diseases","B33 Other viral diseases, not elsewhere classified","B33.8 Other specified viral diseases"
"I Certain infectious and parasitic diseases","B25-B34 Other viral diseases","B34 Viral infection of unspecified site","B34.0 Adenovirus infection, unspecified site"
"I Certain infectious and parasitic diseases","B25-B34 Other viral diseases","B34 Viral infection of unspecified site","B34.1 Enterovirus infection, unspecified site"
"I Certain infectious and parasitic diseases","B25-B34 Other viral diseases","B34 Viral infection of unspecified site","B34.2 Coronavirus infection, unspecified site"
"I Certain infectious and parasitic diseases","B25-B34 Other viral diseases","B34 Viral infection of unspecified site","B34.3 Parvovirus infection, unspecified site"
"I Certain infectious and parasitic diseases","B25-B34 Other viral diseases","B34 Viral infection of unspecified site","B34.4 Papovavirus infection, unspecified site"
"I Certain infectious and parasitic diseases","B25-B34 Other viral diseases","B34 Viral infection of unspecified site","B34.8 Other viral infections of unspecified site"
"I Certain infectious and parasitic diseases","B25-B34 Other viral diseases","B34 Viral infection of unspecified site","B34.9 Viral infection, unspecified"
"I Certain infectious and parasitic diseases","B25-B34 Other viral diseases","B34 Viral infection of unspecified site",NA
"I Certain infectious and parasitic diseases","B35-B49 Mycoses","B35 Dermatophytosis","B35.0 Tinea barbae and tinea capitis"
"I Certain infectious and parasitic diseases","B35-B49 Mycoses","B35 Dermatophytosis","B35.1 Tinea unguium"
"I Certain infectious and parasitic diseases","B35-B49 Mycoses","B35 Dermatophytosis","B35.2 Tinea manuum"
"I Certain infectious and parasitic diseases","B35-B49 Mycoses","B35 Dermatophytosis","B35.3 Tinea pedis"
"I Certain infectious and parasitic diseases","B35-B49 Mycoses","B35 Dermatophytosis","B35.4 Tinea corporis"
"I Certain infectious and parasitic diseases","B35-B49 Mycoses","B35 Dermatophytosis","B35.5 Tinea imbricata"
"I Certain infectious and parasitic diseases","B35-B49 Mycoses","B35 Dermatophytosis","B35.6 Tinea inguinalis [Tinea cruris]"
"I Certain infectious and parasitic diseases","B35-B49 Mycoses","B35 Dermatophytosis","B35.8 Other dermatophytoses"
"I Certain infectious and parasitic diseases","B35-B49 Mycoses","B35 Dermatophytosis","B35.9 Dermatophytosis, unspecified"
"I Certain infectious and parasitic diseases","B35-B49 Mycoses","B36 Other superficial mycoses","B36.0 Pityriasis versicolor"
"I Certain infectious and parasitic diseases","B35-B49 Mycoses","B36 Other superficial mycoses","B36.1 Tinea nigra"
"I Certain infectious and parasitic diseases","B35-B49 Mycoses","B36 Other superficial mycoses","B36.2 White piedra"
"I Certain infectious and parasitic diseases","B35-B49 Mycoses","B36 Other superficial mycoses","B36.3 Black piedra"
"I Certain infectious and parasitic diseases","B35-B49 Mycoses","B36 Other superficial mycoses","B36.8 Other specified superficial mycoses"
"I Certain infectious and parasitic diseases","B35-B49 Mycoses","B36 Other superficial mycoses","B36.9 Superficial mycosis, unspecified"
"I Certain infectious and parasitic diseases","B35-B49 Mycoses","B37 Candidiasis","B37.0 Candidal stomatitis"
"I Certain infectious and parasitic diseases","B35-B49 Mycoses","B37 Candidiasis","B37.1 Pulmonary candidiasis"
"I Certain infectious and parasitic diseases","B35-B49 Mycoses","B37 Candidiasis","B37.2 Candidiasis of skin and nail"
"I Certain infectious and parasitic diseases","B35-B49 Mycoses","B37 Candidiasis","B37.3 Candidiasis of vulva and vagina"
"I Certain infectious and parasitic diseases","B35-B49 Mycoses","B37 Candidiasis","B37.4 Candidiasis of other urogenital sites"
"I Certain infectious and parasitic diseases","B35-B49 Mycoses","B37 Candidiasis","B37.5 Candidal meningitis"
"I Certain infectious and parasitic diseases","B35-B49 Mycoses","B37 Candidiasis","B37.6 Candidal endocarditis"
"I Certain infectious and parasitic diseases","B35-B49 Mycoses","B37 Candidiasis","B37.7 Candidal sepsis"
"I Certain infectious and parasitic diseases","B35-B49 Mycoses","B37 Candidiasis","B37.8 Candidiasis of other sites"
"I Certain infectious and parasitic diseases","B35-B49 Mycoses","B37 Candidiasis","B37.9 Candidiasis, unspecified"
"I Certain infectious and parasitic diseases","B35-B49 Mycoses","B38 Coccidioidomycosis","B38.0 Acute pulmonary coccidioidomycosis"
"I Certain infectious and parasitic diseases","B35-B49 Mycoses","B38 Coccidioidomycosis","B38.1 Chronic pulmonary coccidioidomycosis"
"I Certain infectious and parasitic diseases","B35-B49 Mycoses","B38 Coccidioidomycosis","B38.2 Pulmonary coccidioidomycosis, unspecified"
"I Certain infectious and parasitic diseases","B35-B49 Mycoses","B38 Coccidioidomycosis","B38.3 Cutaneous coccidioidomycosis"
"I Certain infectious and parasitic diseases","B35-B49 Mycoses","B38 Coccidioidomycosis","B38.4 Coccidioidomycosis meningitis"
"I Certain infectious and parasitic diseases","B35-B49 Mycoses","B38 Coccidioidomycosis","B38.7 Disseminated coccidioidomycosis"
"I Certain infectious and parasitic diseases","B35-B49 Mycoses","B38 Coccidioidomycosis","B38.8 Other forms of coccidioidomycosis"
"I Certain infectious and parasitic diseases","B35-B49 Mycoses","B38 Coccidioidomycosis","B38.9 Coccidioidomycosis, unspecified"
"I Certain infectious and parasitic diseases","B35-B49 Mycoses","B39 Histoplasmosis","B39.0 Acute pulmonary histoplasmosis capsulati"
"I Certain infectious and parasitic diseases","B35-B49 Mycoses","B39 Histoplasmosis","B39.1 Chronic pulmonary histoplasmosis capsulati"
"I Certain infectious and parasitic diseases","B35-B49 Mycoses","B39 Histoplasmosis","B39.2 Pulmonary histoplasmosis capsulati, unspecified"
"I Certain infectious and parasitic diseases","B35-B49 Mycoses","B39 Histoplasmosis","B39.3 Disseminated histoplasmosis capsulati"
"I Certain infectious and parasitic diseases","B35-B49 Mycoses","B39 Histoplasmosis","B39.4 Histoplasmosis capsulati, unspecified"
"I Certain infectious and parasitic diseases","B35-B49 Mycoses","B39 Histoplasmosis","B39.5 Histoplasmosis duboisii"
"I Certain infectious and parasitic diseases","B35-B49 Mycoses","B39 Histoplasmosis","B39.9 Histoplasmosis, unspecified"
"I Certain infectious and parasitic diseases","B35-B49 Mycoses","B40 Blastomycosis","B40.0 Acute pulmonary blastomycosis"
"I Certain infectious and parasitic diseases","B35-B49 Mycoses","B40 Blastomycosis","B40.1 Chronic pulmonary blastomycosis"
"I Certain infectious and parasitic diseases","B35-B49 Mycoses","B40 Blastomycosis","B40.2 Pulmonary blastomycosis, unspecified"
"I Certain infectious and parasitic diseases","B35-B49 Mycoses","B40 Blastomycosis","B40.3 Cutaneous blastomycosis"
"I Certain infectious and parasitic diseases","B35-B49 Mycoses","B40 Blastomycosis","B40.7 Disseminated blastomycosis"
"I Certain infectious and parasitic diseases","B35-B49 Mycoses","B40 Blastomycosis","B40.8 Other forms of blastomycosis"
"I Certain infectious and parasitic diseases","B35-B49 Mycoses","B40 Blastomycosis","B40.9 Blastomycosis, unspecified"
"I Certain infectious and parasitic diseases","B35-B49 Mycoses","B41 Paracoccidioidomycosis","B41.0 Pulmonary paracoccidioidomycosis"
"I Certain infectious and parasitic diseases","B35-B49 Mycoses","B41 Paracoccidioidomycosis","B41.7 Disseminated paracoccidioidomycosis"
"I Certain infectious and parasitic diseases","B35-B49 Mycoses","B41 Paracoccidioidomycosis","B41.8 Other forms of paracoccidioidomycosis"
"I Certain infectious and parasitic diseases","B35-B49 Mycoses","B41 Paracoccidioidomycosis","B41.9 Paracoccidioidomycosis, unspecified"
"I Certain infectious and parasitic diseases","B35-B49 Mycoses","B42 Sporotrichosis","B42.0 Pulmonary sporotrichosis"
"I Certain infectious and parasitic diseases","B35-B49 Mycoses","B42 Sporotrichosis","B42.1 Lymphocutaneous sporotrichosis"
"I Certain infectious and parasitic diseases","B35-B49 Mycoses","B42 Sporotrichosis","B42.7 Disseminated sporotrichosis"
"I Certain infectious and parasitic diseases","B35-B49 Mycoses","B42 Sporotrichosis","B42.8 Other forms of sporotrichosis"
"I Certain infectious and parasitic diseases","B35-B49 Mycoses","B42 Sporotrichosis","B42.9 Sporotrichosis, unspecified"
"I Certain infectious and parasitic diseases","B35-B49 Mycoses","B43 Chromomycosis and phaeomycotic abscess","B43.0 Cutaneous chromomycosis"
"I Certain infectious and parasitic diseases","B35-B49 Mycoses","B43 Chromomycosis and phaeomycotic abscess","B43.1 Phaeomycotic brain abscess"
"I Certain infectious and parasitic diseases","B35-B49 Mycoses","B43 Chromomycosis and phaeomycotic abscess","B43.2 Subcutaneous phaeomycotic abscess and cyst"
"I Certain infectious and parasitic diseases","B35-B49 Mycoses","B43 Chromomycosis and phaeomycotic abscess","B43.8 Other forms of chromomycosis"
"I Certain infectious and parasitic diseases","B35-B49 Mycoses","B43 Chromomycosis and phaeomycotic abscess","B43.9 Chromomycosis, unspecified"
"I Certain infectious and parasitic diseases","B35-B49 Mycoses","B44 Aspergillosis","B44.0 Invasive pulmonary aspergillosis"
"I Certain infectious and parasitic diseases","B35-B49 Mycoses","B44 Aspergillosis","B44.1 Other pulmonary aspergillosis"
"I Certain infectious and parasitic diseases","B35-B49 Mycoses","B44 Aspergillosis","B44.2 Tonsillar aspergillosis"
"I Certain infectious and parasitic diseases","B35-B49 Mycoses","B44 Aspergillosis","B44.7 Disseminated aspergillosis"
"I Certain infectious and parasitic diseases","B35-B49 Mycoses","B44 Aspergillosis","B44.8 Other forms of aspergillosis"
"I Certain infectious and parasitic diseases","B35-B49 Mycoses","B44 Aspergillosis","B44.9 Aspergillosis, unspecified"
"I Certain infectious and parasitic diseases","B35-B49 Mycoses","B45 Cryptococcosis","B45.0 Pulmonary cryptococcosis"
"I Certain infectious and parasitic diseases","B35-B49 Mycoses","B45 Cryptococcosis","B45.1 Cerebral cryptococcosis"
"I Certain infectious and parasitic diseases","B35-B49 Mycoses","B45 Cryptococcosis","B45.2 Cutaneous cryptococcosis"
"I Certain infectious and parasitic diseases","B35-B49 Mycoses","B45 Cryptococcosis","B45.3 Osseous cryptococcosis"
"I Certain infectious and parasitic diseases","B35-B49 Mycoses","B45 Cryptococcosis","B45.7 Disseminated cryptococcosis"
"I Certain infectious and parasitic diseases","B35-B49 Mycoses","B45 Cryptococcosis","B45.8 Other forms of cryptococcosis"
"I Certain infectious and parasitic diseases","B35-B49 Mycoses","B45 Cryptococcosis","B45.9 Cryptococcosis, unspecified"
"I Certain infectious and parasitic diseases","B35-B49 Mycoses","B46 Zygomycosis","B46.0 Pulmonary mucormycosis"
"I Certain infectious and parasitic diseases","B35-B49 Mycoses","B46 Zygomycosis","B46.1 Rhinocerebral mucormycosis"
"I Certain infectious and parasitic diseases","B35-B49 Mycoses","B46 Zygomycosis","B46.2 Gastrointestinal mucormycosis"
"I Certain infectious and parasitic diseases","B35-B49 Mycoses","B46 Zygomycosis","B46.3 Cutaneous mucormycosis"
"I Certain infectious and parasitic diseases","B35-B49 Mycoses","B46 Zygomycosis","B46.4 Disseminated mucormycosis"
"I Certain infectious and parasitic diseases","B35-B49 Mycoses","B46 Zygomycosis","B46.5 Mucormycosis, unspecified"
"I Certain infectious and parasitic diseases","B35-B49 Mycoses","B46 Zygomycosis","B46.8 Other zygomycoses"
"I Certain infectious and parasitic diseases","B35-B49 Mycoses","B46 Zygomycosis","B46.9 Zygomycosis, unspecified"
"I Certain infectious and parasitic diseases","B35-B49 Mycoses","B47 Mycetoma","B47.0 Eumycetoma"
"I Certain infectious and parasitic diseases","B35-B49 Mycoses","B47 Mycetoma","B47.1 Actinomycetoma"
"I Certain infectious and parasitic diseases","B35-B49 Mycoses","B47 Mycetoma","B47.9 Mycetoma, unspecified"
"I Certain infectious and parasitic diseases","B35-B49 Mycoses","B48 Other mycoses, not elsewhere classified","B48.0 Lobomycosis"
"I Certain infectious and parasitic diseases","B35-B49 Mycoses","B48 Other mycoses, not elsewhere classified","B48.1 Rhinosporidiosis"
"I Certain infectious and parasitic diseases","B35-B49 Mycoses","B48 Other mycoses, not elsewhere classified","B48.2 Allescheriasis"
"I Certain infectious and parasitic diseases","B35-B49 Mycoses","B48 Other mycoses, not elsewhere classified","B48.3 Geotrichosis"
"I Certain infectious and parasitic diseases","B35-B49 Mycoses","B48 Other mycoses, not elsewhere classified","B48.4 Penicillosis"
"I Certain infectious and parasitic diseases","B35-B49 Mycoses","B48 Other mycoses, not elsewhere classified","B48.7 Opportunistic mycoses"
"I Certain infectious and parasitic diseases","B35-B49 Mycoses","B48 Other mycoses, not elsewhere classified","B48.8 Other specified mycoses"
"I Certain infectious and parasitic diseases","B35-B49 Mycoses","B49 Unspecified mycosis",NA
"I Certain infectious and parasitic diseases","B50-B64 Protozoal diseases","B50 Plasmodium falciparum malaria","B50.0 Plasmodium falciparum malaria with cerebral complications"
"I Certain infectious and parasitic diseases","B50-B64 Protozoal diseases","B50 Plasmodium falciparum malaria","B50.8 Other severe and complicated Plasmodium falciparum malaria"
"I Certain infectious and parasitic diseases","B50-B64 Protozoal diseases","B50 Plasmodium falciparum malaria","B50.9 Plasmodium falciparum malaria, unspecified"
"I Certain infectious and parasitic diseases","B50-B64 Protozoal diseases","B51 Plasmodium vivax malaria","B51.0 Plasmodium vivax malaria with rupture of spleen"
"I Certain infectious and parasitic diseases","B50-B64 Protozoal diseases","B51 Plasmodium vivax malaria","B51.8 Plasmodium vivax malaria with other complications"
"I Certain infectious and parasitic diseases","B50-B64 Protozoal diseases","B51 Plasmodium vivax malaria","B51.9 Plasmodium vivax malaria without complication"
"I Certain infectious and parasitic diseases","B50-B64 Protozoal diseases","B52 Plasmodium malariae malaria","B52.0 Plasmodium malariae malaria with nephropathy"
"I Certain infectious and parasitic diseases","B50-B64 Protozoal diseases","B52 Plasmodium malariae malaria","B52.8 Plasmodium malariae malaria with other complications"
"I Certain infectious and parasitic diseases","B50-B64 Protozoal diseases","B52 Plasmodium malariae malaria","B52.9 Plasmodium malariae malaria without complication"
"I Certain infectious and parasitic diseases","B50-B64 Protozoal diseases","B53 Other parasitologically confirmed malaria","B53.0 Plasmodium ovale malaria"
"I Certain infectious and parasitic diseases","B50-B64 Protozoal diseases","B53 Other parasitologically confirmed malaria","B53.1 Malaria due to simian plasmodia"
"I Certain infectious and parasitic diseases","B50-B64 Protozoal diseases","B53 Other parasitologically confirmed malaria","B53.8 Other parasitologically confirmed malaria, not elsewhere classified"
"I Certain infectious and parasitic diseases","B50-B64 Protozoal diseases","B54 Unspecified malaria",NA
"I Certain infectious and parasitic diseases","B50-B64 Protozoal diseases","B55 Leishmaniasis","B55.0 Visceral leishmaniasis"
"I Certain infectious and parasitic diseases","B50-B64 Protozoal diseases","B55 Leishmaniasis","B55.1 Cutaneous leishmaniasis"
"I Certain infectious and parasitic diseases","B50-B64 Protozoal diseases","B55 Leishmaniasis","B55.2 Mucocutaneous leishmaniasis"
"I Certain infectious and parasitic diseases","B50-B64 Protozoal diseases","B55 Leishmaniasis","B55.9 Leishmaniasis, unspecified"
"I Certain infectious and parasitic diseases","B50-B64 Protozoal diseases","B56 African trypanosomiasis","B56.0 Gambiense trypanosomiasis"
"I Certain infectious and parasitic diseases","B50-B64 Protozoal diseases","B56 African trypanosomiasis","B56.1 Rhodesiense trypanosomiasis"
"I Certain infectious and parasitic diseases","B50-B64 Protozoal diseases","B56 African trypanosomiasis","B56.9 African trypanosomiasis, unspecified"
"I Certain infectious and parasitic diseases","B50-B64 Protozoal diseases","B57 Chagas disease","B57.0 Acute Chagas disease with heart involvement"
"I Certain infectious and parasitic diseases","B50-B64 Protozoal diseases","B57 Chagas disease","B57.1 Acute Chagas disease without heart involvement"
"I Certain infectious and parasitic diseases","B50-B64 Protozoal diseases","B57 Chagas disease","B57.2 Chagas disease (chronic) with heart involvement"
"I Certain infectious and parasitic diseases","B50-B64 Protozoal diseases","B57 Chagas disease","B57.3 Chagas disease (chronic) with digestive system involvement"
"I Certain infectious and parasitic diseases","B50-B64 Protozoal diseases","B57 Chagas disease","B57.4 Chagas disease (chronic) with nervous system involvement"
"I Certain infectious and parasitic diseases","B50-B64 Protozoal diseases","B57 Chagas disease","B57.5 Chagas disease (chronic) with other organ involvement"
"I Certain infectious and parasitic diseases","B50-B64 Protozoal diseases","B58 Toxoplasmosis","B58.0 Toxoplasma oculopathy"
"I Certain infectious and parasitic diseases","B50-B64 Protozoal diseases","B58 Toxoplasmosis","B58.1 Toxoplasma hepatitis"
"I Certain infectious and parasitic diseases","B50-B64 Protozoal diseases","B58 Toxoplasmosis","B58.2 Toxoplasma meningoencephalitis"
"I Certain infectious and parasitic diseases","B50-B64 Protozoal diseases","B58 Toxoplasmosis","B58.3 Pulmonary toxoplasmosis"
"I Certain infectious and parasitic diseases","B50-B64 Protozoal diseases","B58 Toxoplasmosis","B58.8 Toxoplasmosis with other organ involvement"
"I Certain infectious and parasitic diseases","B50-B64 Protozoal diseases","B58 Toxoplasmosis","B58.9 Toxoplasmosis, unspecified"
"I Certain infectious and parasitic diseases","B50-B64 Protozoal diseases","B59 Pneumocystosis",NA
"I Certain infectious and parasitic diseases","B50-B64 Protozoal diseases","B60 Other protozoal diseases, not elsewhere classified","B60.0 Babesiosis"
"I Certain infectious and parasitic diseases","B50-B64 Protozoal diseases","B60 Other protozoal diseases, not elsewhere classified","B60.1 Acanthamoebiasis"
"I Certain infectious and parasitic diseases","B50-B64 Protozoal diseases","B60 Other protozoal diseases, not elsewhere classified","B60.2 Naegleriasis"
"I Certain infectious and parasitic diseases","B50-B64 Protozoal diseases","B60 Other protozoal diseases, not elsewhere classified","B60.8 Other specified protozoal diseases"
"I Certain infectious and parasitic diseases","B50-B64 Protozoal diseases","B64 Unspecified protozoal disease",NA
"I Certain infectious and parasitic diseases","B65-B83 Helminthiases","B65 Schistosomiasis [bilharziasis]","B65.0 Schistosomiasis due to Schistosoma haematobium [urinary schistosomiasis]"
"I Certain infectious and parasitic diseases","B65-B83 Helminthiases","B65 Schistosomiasis [bilharziasis]","B65.1 Schistosomiasis due to Schistosoma mansoni [intestinal schistosomiasis]"
"I Certain infectious and parasitic diseases","B65-B83 Helminthiases","B65 Schistosomiasis [bilharziasis]","B65.2 Schistosomiasis due to Schistosoma japonicum"
"I Certain infectious and parasitic diseases","B65-B83 Helminthiases","B65 Schistosomiasis [bilharziasis]","B65.3 Cercarial dermatitis"
"I Certain infectious and parasitic diseases","B65-B83 Helminthiases","B65 Schistosomiasis [bilharziasis]","B65.8 Other schistosomiases"
"I Certain infectious and parasitic diseases","B65-B83 Helminthiases","B65 Schistosomiasis [bilharziasis]","B65.9 Schistosomiasis, unspecified"
"I Certain infectious and parasitic diseases","B65-B83 Helminthiases","B66 Other fluke infections","B66.0 Opisthorchiasis"
"I Certain infectious and parasitic diseases","B65-B83 Helminthiases","B66 Other fluke infections","B66.1 Clonorchiasis"
"I Certain infectious and parasitic diseases","B65-B83 Helminthiases","B66 Other fluke infections","B66.2 Dicrocoeliasis"
"I Certain infectious and parasitic diseases","B65-B83 Helminthiases","B66 Other fluke infections","B66.3 Fascioliasis"
"I Certain infectious and parasitic diseases","B65-B83 Helminthiases","B66 Other fluke infections","B66.4 Paragonimiasis"
"I Certain infectious and parasitic diseases","B65-B83 Helminthiases","B66 Other fluke infections","B66.5 Fasciolopsiasis"
"I Certain infectious and parasitic diseases","B65-B83 Helminthiases","B66 Other fluke infections","B66.8 Other specified fluke infections"
"I Certain infectious and parasitic diseases","B65-B83 Helminthiases","B66 Other fluke infections","B66.9 Fluke infection, unspecified"
"I Certain infectious and parasitic diseases","B65-B83 Helminthiases","B67 Echinococcosis","B67.0 Echinococcus granulosus infection of liver"
"I Certain infectious and parasitic diseases","B65-B83 Helminthiases","B67 Echinococcosis","B67.1 Echinococcus granulosus infection of lung"
"I Certain infectious and parasitic diseases","B65-B83 Helminthiases","B67 Echinococcosis","B67.2 Echinococcus granulosus infection of bone"
"I Certain infectious and parasitic diseases","B65-B83 Helminthiases","B67 Echinococcosis","B67.3 Echinococcus granulosus infection, other and multiple sites"
"I Certain infectious and parasitic diseases","B65-B83 Helminthiases","B67 Echinococcosis","B67.4 Echinococcus granulosus infection, unspecified"
"I Certain infectious and parasitic diseases","B65-B83 Helminthiases","B67 Echinococcosis","B67.5 Echinococcus multilocularis infection of liver"
"I Certain infectious and parasitic diseases","B65-B83 Helminthiases","B67 Echinococcosis","B67.6 Echinococcus multilocularis infection, other and multiple sites"
"I Certain infectious and parasitic diseases","B65-B83 Helminthiases","B67 Echinococcosis","B67.7 Echinococcus multilocularis infection, unspecified"
"I Certain infectious and parasitic diseases","B65-B83 Helminthiases","B67 Echinococcosis","B67.8 Echinococcosis, unspecified, of liver"
"I Certain infectious and parasitic diseases","B65-B83 Helminthiases","B67 Echinococcosis","B67.9 Echinococcosis, other and unspecified"
"I Certain infectious and parasitic diseases","B65-B83 Helminthiases","B68 Taeniasis","B68.0 Taenia solium taeniasis"
"I Certain infectious and parasitic diseases","B65-B83 Helminthiases","B68 Taeniasis","B68.1 Taenia saginata taeniasis"
"I Certain infectious and parasitic diseases","B65-B83 Helminthiases","B68 Taeniasis","B68.9 Taeniasis, unspecified"
"I Certain infectious and parasitic diseases","B65-B83 Helminthiases","B69 Cysticercosis","B69.0 Cysticercosis of central nervous system"
"I Certain infectious and parasitic diseases","B65-B83 Helminthiases","B69 Cysticercosis","B69.1 Cysticercosis of eye"
"I Certain infectious and parasitic diseases","B65-B83 Helminthiases","B69 Cysticercosis","B69.8 Cysticercosis of other sites"
"I Certain infectious and parasitic diseases","B65-B83 Helminthiases","B69 Cysticercosis","B69.9 Cysticercosis, unspecified"
"I Certain infectious and parasitic diseases","B65-B83 Helminthiases","B70 Diphyllobothriasis and sparganosis","B70.0 Diphyllobothriasis"
"I Certain infectious and parasitic diseases","B65-B83 Helminthiases","B70 Diphyllobothriasis and sparganosis","B70.1 Sparganosis"
"I Certain infectious and parasitic diseases","B65-B83 Helminthiases","B71 Other cestode infections","B71.0 Hymenolepiasis"
"I Certain infectious and parasitic diseases","B65-B83 Helminthiases","B71 Other cestode infections","B71.1 Dipylidiasis"
"I Certain infectious and parasitic diseases","B65-B83 Helminthiases","B71 Other cestode infections","B71.8 Other specified cestode infections"
"I Certain infectious and parasitic diseases","B65-B83 Helminthiases","B71 Other cestode infections","B71.9 Cestode infection, unspecified"
"I Certain infectious and parasitic diseases","B65-B83 Helminthiases","B72 Dracunculiasis",NA
"I Certain infectious and parasitic diseases","B65-B83 Helminthiases","B73 Onchocerciasis",NA
"I Certain infectious and parasitic diseases","B65-B83 Helminthiases","B74 Filariasis","B74.0 Filariasis due to Wuchereria bancrofti"
"I Certain infectious and parasitic diseases","B65-B83 Helminthiases","B74 Filariasis","B74.1 Filariasis due to Brugia malayi"
"I Certain infectious and parasitic diseases","B65-B83 Helminthiases","B74 Filariasis","B74.2 Filariasis due to Brugia timori"
"I Certain infectious and parasitic diseases","B65-B83 Helminthiases","B74 Filariasis","B74.3 Loiasis"
"I Certain infectious and parasitic diseases","B65-B83 Helminthiases","B74 Filariasis","B74.4 Mansonelliasis"
"I Certain infectious and parasitic diseases","B65-B83 Helminthiases","B74 Filariasis","B74.8 Other filariases"
"I Certain infectious and parasitic diseases","B65-B83 Helminthiases","B74 Filariasis","B74.9 Filariasis, unspecified"
"I Certain infectious and parasitic diseases","B65-B83 Helminthiases","B75 Trichinellosis",NA
"I Certain infectious and parasitic diseases","B65-B83 Helminthiases","B76 Hookworm diseases","B76.0 Ancylostomiasis"
"I Certain infectious and parasitic diseases","B65-B83 Helminthiases","B76 Hookworm diseases","B76.1 Necatoriasis"
"I Certain infectious and parasitic diseases","B65-B83 Helminthiases","B76 Hookworm diseases","B76.8 Other hookworm diseases"
"I Certain infectious and parasitic diseases","B65-B83 Helminthiases","B76 Hookworm diseases","B76.9 Hookworm disease, unspecified"
"I Certain infectious and parasitic diseases","B65-B83 Helminthiases","B77 Ascariasis","B77.0 Ascariasis with intestinal complications"
"I Certain infectious and parasitic diseases","B65-B83 Helminthiases","B77 Ascariasis","B77.8 Ascariasis with other complications"
"I Certain infectious and parasitic diseases","B65-B83 Helminthiases","B77 Ascariasis","B77.9 Ascariasis, unspecified"
"I Certain infectious and parasitic diseases","B65-B83 Helminthiases","B78 Strongyloidiasis","B78.0 Intestinal strongyloidiasis"
"I Certain infectious and parasitic diseases","B65-B83 Helminthiases","B78 Strongyloidiasis","B78.1 Cutaneous strongyloidiasis"
"I Certain infectious and parasitic diseases","B65-B83 Helminthiases","B78 Strongyloidiasis","B78.7 Disseminated strongyloidiasis"
"I Certain infectious and parasitic diseases","B65-B83 Helminthiases","B78 Strongyloidiasis","B78.9 Strongyloidiasis, unspecified"
"I Certain infectious and parasitic diseases","B65-B83 Helminthiases","B79 Trichuriasis",NA
"I Certain infectious and parasitic diseases","B65-B83 Helminthiases","B80 Enterobiasis",NA
"I Certain infectious and parasitic diseases","B65-B83 Helminthiases","B81 Other intestinal helminthiases, not elsewhere classified","B81.0 Anisakiasis"
"I Certain infectious and parasitic diseases","B65-B83 Helminthiases","B81 Other intestinal helminthiases, not elsewhere classified","B81.1 Intestinal capillariasis"
"I Certain infectious and parasitic diseases","B65-B83 Helminthiases","B81 Other intestinal helminthiases, not elsewhere classified","B81.2 Trichostrongyliasis"
"I Certain infectious and parasitic diseases","B65-B83 Helminthiases","B81 Other intestinal helminthiases, not elsewhere classified","B81.3 Intestinal angiostrongyliasis"
"I Certain infectious and parasitic diseases","B65-B83 Helminthiases","B81 Other intestinal helminthiases, not elsewhere classified","B81.4 Mixed intestinal helminthiases"
"I Certain infectious and parasitic diseases","B65-B83 Helminthiases","B81 Other intestinal helminthiases, not elsewhere classified","B81.8 Other specified intestinal helminthiases"
"I Certain infectious and parasitic diseases","B65-B83 Helminthiases","B82 Unspecified intestinal parasitism","B82.0 Intestinal helminthiasis, unspecified"
"I Certain infectious and parasitic diseases","B65-B83 Helminthiases","B82 Unspecified intestinal parasitism","B82.9 Intestinal parasitism, unspecified"
"I Certain infectious and parasitic diseases","B65-B83 Helminthiases","B83 Other helminthiases","B83.0 Visceral larva migrans"
"I Certain infectious and parasitic diseases","B65-B83 Helminthiases","B83 Other helminthiases","B83.1 Gnathostomiasis"
"I Certain infectious and parasitic diseases","B65-B83 Helminthiases","B83 Other helminthiases","B83.2 Angiostrongyliasis due to Parastrongylus cantonensis"
"I Certain infectious and parasitic diseases","B65-B83 Helminthiases","B83 Other helminthiases","B83.3 Syngamiasis"
"I Certain infectious and parasitic diseases","B65-B83 Helminthiases","B83 Other helminthiases","B83.4 Internal hirudiniasis"
"I Certain infectious and parasitic diseases","B65-B83 Helminthiases","B83 Other helminthiases","B83.8 Other specified helminthiases"
"I Certain infectious and parasitic diseases","B65-B83 Helminthiases","B83 Other helminthiases","B83.9 Helminthiasis, unspecified"
"I Certain infectious and parasitic diseases","B65-B83 Helminthiases","B83 Other helminthiases",NA
"I Certain infectious and parasitic diseases","B85-B89 Pediculosis, acariasis and other infestations","B85 Pediculosis and phthiriasis","B85.0 Pediculosis due to Pediculus humanus capitis"
"I Certain infectious and parasitic diseases","B85-B89 Pediculosis, acariasis and other infestations","B85 Pediculosis and phthiriasis","B85.1 Pediculosis due to Pediculus humanus corporis"
"I Certain infectious and parasitic diseases","B85-B89 Pediculosis, acariasis and other infestations","B85 Pediculosis and phthiriasis","B85.2 Pediculosis, unspecified"
"I Certain infectious and parasitic diseases","B85-B89 Pediculosis, acariasis and other infestations","B85 Pediculosis and phthiriasis","B85.3 Phthiriasis"
"I Certain infectious and parasitic diseases","B85-B89 Pediculosis, acariasis and other infestations","B85 Pediculosis and phthiriasis","B85.4 Mixed pediculosis and phthiriasis"
"I Certain infectious and parasitic diseases","B85-B89 Pediculosis, acariasis and other infestations","B86 Scabies",NA
"I Certain infectious and parasitic diseases","B85-B89 Pediculosis, acariasis and other infestations","B87 Myiasis","B87.0 Cutaneous myiasis"
"I Certain infectious and parasitic diseases","B85-B89 Pediculosis, acariasis and other infestations","B87 Myiasis","B87.1 Wound myiasis"
"I Certain infectious and parasitic diseases","B85-B89 Pediculosis, acariasis and other infestations","B87 Myiasis","B87.2 Ocular myiasis"
"I Certain infectious and parasitic diseases","B85-B89 Pediculosis, acariasis and other infestations","B87 Myiasis","B87.3 Nasopharyngeal myiasis"
"I Certain infectious and parasitic diseases","B85-B89 Pediculosis, acariasis and other infestations","B87 Myiasis","B87.4 Aural myiasis"
"I Certain infectious and parasitic diseases","B85-B89 Pediculosis, acariasis and other infestations","B87 Myiasis","B87.8 Myiasis of other sites"
"I Certain infectious and parasitic diseases","B85-B89 Pediculosis, acariasis and other infestations","B87 Myiasis","B87.9 Myiasis, unspecified"
"I Certain infectious and parasitic diseases","B85-B89 Pediculosis, acariasis and other infestations","B88 Other infestations","B88.0 Other acariasis"
"I Certain infectious and parasitic diseases","B85-B89 Pediculosis, acariasis and other infestations","B88 Other infestations","B88.1 Tungiasis [sandflea infestation]"
"I Certain infectious and parasitic diseases","B85-B89 Pediculosis, acariasis and other infestations","B88 Other infestations","B88.2 Other arthropod infestations"
"I Certain infectious and parasitic diseases","B85-B89 Pediculosis, acariasis and other infestations","B88 Other infestations","B88.3 External hirudiniasis"
"I Certain infectious and parasitic diseases","B85-B89 Pediculosis, acariasis and other infestations","B88 Other infestations","B88.8 Other specified infestations"
"I Certain infectious and parasitic diseases","B85-B89 Pediculosis, acariasis and other infestations","B88 Other infestations","B88.9 Infestation, unspecified"
"I Certain infectious and parasitic diseases","B85-B89 Pediculosis, acariasis and other infestations","B89 Unspecified parasitic disease",NA
"I Certain infectious and parasitic diseases","B90-B94 Sequelae of infectious and parasitic diseases","B90 Sequelae of tuberculosis","B90.0 Sequelae of central nervous system tuberculosis"
"I Certain infectious and parasitic diseases","B90-B94 Sequelae of infectious and parasitic diseases","B90 Sequelae of tuberculosis","B90.1 Sequelae of genitourinary tuberculosis"
"I Certain infectious and parasitic diseases","B90-B94 Sequelae of infectious and parasitic diseases","B90 Sequelae of tuberculosis","B90.2 Sequelae of tuberculosis of bones and joints"
"I Certain infectious and parasitic diseases","B90-B94 Sequelae of infectious and parasitic diseases","B90 Sequelae of tuberculosis","B90.8 Sequelae of tuberculosis of other organs"
"I Certain infectious and parasitic diseases","B90-B94 Sequelae of infectious and parasitic diseases","B90 Sequelae of tuberculosis","B90.9 Sequelae of respiratory and unspecified tuberculosis"
"I Certain infectious and parasitic diseases","B90-B94 Sequelae of infectious and parasitic diseases","B91 Sequelae of poliomyelitis",NA
"I Certain infectious and parasitic diseases","B90-B94 Sequelae of infectious and parasitic diseases","B92 Sequelae of leprosy",NA
"I Certain infectious and parasitic diseases","B90-B94 Sequelae of infectious and parasitic diseases","B94 Sequelae of other and unspecified infectious and parasitic diseases","B94.0 Sequelae of trachoma"
"I Certain infectious and parasitic diseases","B90-B94 Sequelae of infectious and parasitic diseases","B94 Sequelae of other and unspecified infectious and parasitic diseases","B94.1 Sequelae of viral encephalitis"
"I Certain infectious and parasitic diseases","B90-B94 Sequelae of infectious and parasitic diseases","B94 Sequelae of other and unspecified infectious and parasitic diseases","B94.2 Sequelae of viral hepatitis"
"I Certain infectious and parasitic diseases","B90-B94 Sequelae of infectious and parasitic diseases","B94 Sequelae of other and unspecified infectious and parasitic diseases","B94.8 Sequelae of other specified infectious and parasitic diseases"
"I Certain infectious and parasitic diseases","B90-B94 Sequelae of infectious and parasitic diseases","B94 Sequelae of other and unspecified infectious and parasitic diseases","B94.9 Sequelae of unspecified infectious or parasitic disease"
"I Certain infectious and parasitic diseases","B90-B94 Sequelae of infectious and parasitic diseases","B94 Sequelae of other and unspecified infectious and parasitic diseases",NA
"I Certain infectious and parasitic diseases","B95-B98 Bacterial, viral and other infectious agents","B95 Streptococcus and staphylococcus as the cause of diseases classified to other chapters","B95.0 Streptococcus, group A, as the cause of diseases classified to other chapters"
"I Certain infectious and parasitic diseases","B95-B98 Bacterial, viral and other infectious agents","B95 Streptococcus and staphylococcus as the cause of diseases classified to other chapters","B95.1 Streptococcus, group B, as the cause of diseases classified to other chapters"
"I Certain infectious and parasitic diseases","B95-B98 Bacterial, viral and other infectious agents","B95 Streptococcus and staphylococcus as the cause of diseases classified to other chapters","B95.2 Streptococcus group D and enterococcus as the cause of diseases classified to other chapters"
"I Certain infectious and parasitic diseases","B95-B98 Bacterial, viral and other infectious agents","B95 Streptococcus and staphylococcus as the cause of diseases classified to other chapters","B95.3 Streptococcus pneumoniae as the cause of diseases classified to other chapters"
"I Certain infectious and parasitic diseases","B95-B98 Bacterial, viral and other infectious agents","B95 Streptococcus and staphylococcus as the cause of diseases classified to other chapters","B95.4 Other streptococcus as the cause of diseases classified to other chapters"
"I Certain infectious and parasitic diseases","B95-B98 Bacterial, viral and other infectious agents","B95 Streptococcus and staphylococcus as the cause of diseases classified to other chapters","B95.5 Unspecified streptococcus as the cause of diseases classified to other chapters"
"I Certain infectious and parasitic diseases","B95-B98 Bacterial, viral and other infectious agents","B95 Streptococcus and staphylococcus as the cause of diseases classified to other chapters","B95.6 Staphylococcus aureus as the cause of diseases classified to other chapters"
"I Certain infectious and parasitic diseases","B95-B98 Bacterial, viral and other infectious agents","B95 Streptococcus and staphylococcus as the cause of diseases classified to other chapters","B95.7 Other staphylococcus as the cause of diseases classified to other chapters"
"I Certain infectious and parasitic diseases","B95-B98 Bacterial, viral and other infectious agents","B95 Streptococcus and staphylococcus as the cause of diseases classified to other chapters","B95.8 Unspecified staphylococcus as the cause of diseases classified to other chapters"
"I Certain infectious and parasitic diseases","B95-B98 Bacterial, viral and other infectious agents","B96 Other specified bacterial agents as the cause of diseases classified to other chapters","B96.0 Mycoplasma pneumoniae [M. pneumoniae] as the cause of diseases classified to other chapters"
"I Certain infectious and parasitic diseases","B95-B98 Bacterial, viral and other infectious agents","B96 Other specified bacterial agents as the cause of diseases classified to other chapters","B96.1 Klebsiella pneumoniae [K. pneumoniae] as the cause of diseases classified to other chapters"
"I Certain infectious and parasitic diseases","B95-B98 Bacterial, viral and other infectious agents","B96 Other specified bacterial agents as the cause of diseases classified to other chapters","B96.2 Escherichia coli [E. coli] as the cause of diseases classified to other chapters"
"I Certain infectious and parasitic diseases","B95-B98 Bacterial, viral and other infectious agents","B96 Other specified bacterial agents as the cause of diseases classified to other chapters","B96.3 Haemophilus influenzae [H. influenzae] as the cause of diseases classified to other chapters"
"I Certain infectious and parasitic diseases","B95-B98 Bacterial, viral and other infectious agents","B96 Other specified bacterial agents as the cause of diseases classified to other chapters","B96.4 Proteus (mirabilis)(morganii) as the cause of diseases classified to other chapters"
"I Certain infectious and parasitic diseases","B95-B98 Bacterial, viral and other infectious agents","B96 Other specified bacterial agents as the cause of diseases classified to other chapters","B96.5 Pseudomonas (aeruginosa) as the cause of diseases classified to other chapters"
"I Certain infectious and parasitic diseases","B95-B98 Bacterial, viral and other infectious agents","B96 Other specified bacterial agents as the cause of diseases classified to other chapters","B96.6 Bacillus fragilis [B. fragilis] as the cause of diseases classified to other chapters"
"I Certain infectious and parasitic diseases","B95-B98 Bacterial, viral and other infectious agents","B96 Other specified bacterial agents as the cause of diseases classified to other chapters","B96.7 Clostridium perfringens [C. perfringens] as the cause of diseases classified to other chapters"
"I Certain infectious and parasitic diseases","B95-B98 Bacterial, viral and other infectious agents","B96 Other specified bacterial agents as the cause of diseases classified to other chapters","B96.8 Other specified bacterial agents as the cause of diseases classified to other chapters"
"I Certain infectious and parasitic diseases","B95-B98 Bacterial, viral and other infectious agents","B97 Viral agents as the cause of diseases classified to other chapters","B97.0 Adenovirus as the cause of diseases classified to other chapters"
"I Certain infectious and parasitic diseases","B95-B98 Bacterial, viral and other infectious agents","B97 Viral agents as the cause of diseases classified to other chapters","B97.1 Enterovirus as the cause of diseases classified to other chapters"
"I Certain infectious and parasitic diseases","B95-B98 Bacterial, viral and other infectious agents","B97 Viral agents as the cause of diseases classified to other chapters","B97.2 Coronavirus as the cause of diseases classified to other chapters"
"I Certain infectious and parasitic diseases","B95-B98 Bacterial, viral and other infectious agents","B97 Viral agents as the cause of diseases classified to other chapters","B97.3 Retrovirus as the cause of diseases classified to other chapters"
"I Certain infectious and parasitic diseases","B95-B98 Bacterial, viral and other infectious agents","B97 Viral agents as the cause of diseases classified to other chapters","B97.4 Respiratory syncytial virus as the cause of diseases classified to other chapters"
"I Certain infectious and parasitic diseases","B95-B98 Bacterial, viral and other infectious agents","B97 Viral agents as the cause of diseases classified to other chapters","B97.5 Reovirus as the cause of diseases classified to other chapters"
"I Certain infectious and parasitic diseases","B95-B98 Bacterial, viral and other infectious agents","B97 Viral agents as the cause of diseases classified to other chapters","B97.6 Parvovirus as the cause of diseases classified to other chapters"
"I Certain infectious and parasitic diseases","B95-B98 Bacterial, viral and other infectious agents","B97 Viral agents as the cause of diseases classified to other chapters","B97.7 Papillomavirus as the cause of diseases classified to other chapters"
"I Certain infectious and parasitic diseases","B95-B98 Bacterial, viral and other infectious agents","B97 Viral agents as the cause of diseases classified to other chapters","B97.8 Other viral agents as the cause of diseases classified to other chapters"
"I Certain infectious and parasitic diseases","B95-B98 Bacterial, viral and other infectious agents","B98 Other specified infectious agents as the cause of diseases classified to other chapters","B98.0 Helicobacter pylori [H.pylori] as the cause of diseases classified to other chapters"
"I Certain infectious and parasitic diseases","B95-B98 Bacterial, viral and other infectious agents","B98 Other specified infectious agents as the cause of diseases classified to other chapters","B98.1 Vibrio vulnificus as the cause of diseases classified to other chapters"
"I Certain infectious and parasitic diseases","B95-B98 Bacterial, viral and other infectious agents","B98 Other specified infectious agents as the cause of diseases classified to other chapters",NA
"I Certain infectious and parasitic diseases","B99-B99 Other infectious diseases","B99 Other and unspecified infectious diseases",NA
"II Neoplasms","C00-C14 Malignant neoplasms of lip, oral cavity and pharynx","C00 Malignant neoplasm of lip","C00.0 Malignant neoplasm: External upper lip"
"II Neoplasms","C00-C14 Malignant neoplasms of lip, oral cavity and pharynx","C00 Malignant neoplasm of lip","C00.1 Malignant neoplasm: External lower lip"
"II Neoplasms","C00-C14 Malignant neoplasms of lip, oral cavity and pharynx","C00 Malignant neoplasm of lip","C00.2 Malignant neoplasm: External lip, unspecified"
"II Neoplasms","C00-C14 Malignant neoplasms of lip, oral cavity and pharynx","C00 Malignant neoplasm of lip","C00.3 Malignant neoplasm: Upper lip, inner aspect"
"II Neoplasms","C00-C14 Malignant neoplasms of lip, oral cavity and pharynx","C00 Malignant neoplasm of lip","C00.4 Malignant neoplasm: Lower lip, inner aspect"
"II Neoplasms","C00-C14 Malignant neoplasms of lip, oral cavity and pharynx","C00 Malignant neoplasm of lip","C00.5 Malignant neoplasm: Lip, unspecified, inner aspect"
"II Neoplasms","C00-C14 Malignant neoplasms of lip, oral cavity and pharynx","C00 Malignant neoplasm of lip","C00.6 Malignant neoplasm: Commissure of lip"
"II Neoplasms","C00-C14 Malignant neoplasms of lip, oral cavity and pharynx","C00 Malignant neoplasm of lip","C00.8 Malignant neoplasm: Overlapping lesion of lip"
"II Neoplasms","C00-C14 Malignant neoplasms of lip, oral cavity and pharynx","C00 Malignant neoplasm of lip","C00.9 Malignant neoplasm: Lip, unspecified"
"II Neoplasms","C00-C14 Malignant neoplasms of lip, oral cavity and pharynx","C01 Malignant neoplasm of base of tongue",NA
"II Neoplasms","C00-C14 Malignant neoplasms of lip, oral cavity and pharynx","C02 Malignant neoplasm of other and unspecified parts of tongue","C02.0 Malignant neoplasm: Dorsal surface of tongue"
"II Neoplasms","C00-C14 Malignant neoplasms of lip, oral cavity and pharynx","C02 Malignant neoplasm of other and unspecified parts of tongue","C02.1 Malignant neoplasm: Border of tongue"
"II Neoplasms","C00-C14 Malignant neoplasms of lip, oral cavity and pharynx","C02 Malignant neoplasm of other and unspecified parts of tongue","C02.2 Malignant neoplasm: Ventral surface of tongue"
"II Neoplasms","C00-C14 Malignant neoplasms of lip, oral cavity and pharynx","C02 Malignant neoplasm of other and unspecified parts of tongue","C02.3 Malignant neoplasm: Anterior two-thirds of tongue, part unspecified"
"II Neoplasms","C00-C14 Malignant neoplasms of lip, oral cavity and pharynx","C02 Malignant neoplasm of other and unspecified parts of tongue","C02.4 Malignant neoplasm: Lingual tonsil"
"II Neoplasms","C00-C14 Malignant neoplasms of lip, oral cavity and pharynx","C02 Malignant neoplasm of other and unspecified parts of tongue","C02.8 Malignant neoplasm: Overlapping lesion of tongue"
"II Neoplasms","C00-C14 Malignant neoplasms of lip, oral cavity and pharynx","C02 Malignant neoplasm of other and unspecified parts of tongue","C02.9 Malignant neoplasm: Tongue, unspecified"
"II Neoplasms","C00-C14 Malignant neoplasms of lip, oral cavity and pharynx","C03 Malignant neoplasm of gum","C03.0 Malignant neoplasm: Upper gum"
"II Neoplasms","C00-C14 Malignant neoplasms of lip, oral cavity and pharynx","C03 Malignant neoplasm of gum","C03.1 Malignant neoplasm: Lower gum"
"II Neoplasms","C00-C14 Malignant neoplasms of lip, oral cavity and pharynx","C03 Malignant neoplasm of gum","C03.9 Malignant neoplasm: Gum, unspecified"
"II Neoplasms","C00-C14 Malignant neoplasms of lip, oral cavity and pharynx","C04 Malignant neoplasm of floor of mouth","C04.0 Malignant neoplasm: Anterior floor of mouth"
"II Neoplasms","C00-C14 Malignant neoplasms of lip, oral cavity and pharynx","C04 Malignant neoplasm of floor of mouth","C04.1 Malignant neoplasm: Lateral floor of mouth"
"II Neoplasms","C00-C14 Malignant neoplasms of lip, oral cavity and pharynx","C04 Malignant neoplasm of floor of mouth","C04.8 Malignant neoplasm: Overlapping lesion of floor of mouth"
"II Neoplasms","C00-C14 Malignant neoplasms of lip, oral cavity and pharynx","C04 Malignant neoplasm of floor of mouth","C04.9 Malignant neoplasm: Floor of mouth, unspecified"
"II Neoplasms","C00-C14 Malignant neoplasms of lip, oral cavity and pharynx","C05 Malignant neoplasm of palate","C05.0 Malignant neoplasm: Hard palate"
"II Neoplasms","C00-C14 Malignant neoplasms of lip, oral cavity and pharynx","C05 Malignant neoplasm of palate","C05.1 Malignant neoplasm: Soft palate"
"II Neoplasms","C00-C14 Malignant neoplasms of lip, oral cavity and pharynx","C05 Malignant neoplasm of palate","C05.2 Malignant neoplasm: Uvula"
"II Neoplasms","C00-C14 Malignant neoplasms of lip, oral cavity and pharynx","C05 Malignant neoplasm of palate","C05.8 Malignant neoplasm: Overlapping lesion of palate"
"II Neoplasms","C00-C14 Malignant neoplasms of lip, oral cavity and pharynx","C05 Malignant neoplasm of palate","C05.9 Malignant neoplasm: Palate, unspecified"
"II Neoplasms","C00-C14 Malignant neoplasms of lip, oral cavity and pharynx","C06 Malignant neoplasm of other and unspecified parts of mouth","C06.0 Malignant neoplasm: Cheek mucosa"
"II Neoplasms","C00-C14 Malignant neoplasms of lip, oral cavity and pharynx","C06 Malignant neoplasm of other and unspecified parts of mouth","C06.1 Malignant neoplasm: Vestibule of mouth"
"II Neoplasms","C00-C14 Malignant neoplasms of lip, oral cavity and pharynx","C06 Malignant neoplasm of other and unspecified parts of mouth","C06.2 Malignant neoplasm: Retromolar area"
"II Neoplasms","C00-C14 Malignant neoplasms of lip, oral cavity and pharynx","C06 Malignant neoplasm of other and unspecified parts of mouth","C06.8 Malignant neoplasm: Overlapping lesion of other and unspecified parts of mouth"
"II Neoplasms","C00-C14 Malignant neoplasms of lip, oral cavity and pharynx","C06 Malignant neoplasm of other and unspecified parts of mouth","C06.9 Malignant neoplasm: Mouth, unspecified"
"II Neoplasms","C00-C14 Malignant neoplasms of lip, oral cavity and pharynx","C07 Malignant neoplasm of parotid gland",NA
"II Neoplasms","C00-C14 Malignant neoplasms of lip, oral cavity and pharynx","C08 Malignant neoplasm of other and unspecified major salivary glands","C08.0 Malignant neoplasm: Submandibular gland"
"II Neoplasms","C00-C14 Malignant neoplasms of lip, oral cavity and pharynx","C08 Malignant neoplasm of other and unspecified major salivary glands","C08.1 Malignant neoplasm: Sublingual gland"
"II Neoplasms","C00-C14 Malignant neoplasms of lip, oral cavity and pharynx","C08 Malignant neoplasm of other and unspecified major salivary glands","C08.8 Malignant neoplasm: Overlapping lesion of major salivary glands"
"II Neoplasms","C00-C14 Malignant neoplasms of lip, oral cavity and pharynx","C08 Malignant neoplasm of other and unspecified major salivary glands","C08.9 Malignant neoplasm: Major salivary gland, unspecified"
"II Neoplasms","C00-C14 Malignant neoplasms of lip, oral cavity and pharynx","C09 Malignant neoplasm of tonsil","C09.0 Malignant neoplasm: Tonsillar fossa"
"II Neoplasms","C00-C14 Malignant neoplasms of lip, oral cavity and pharynx","C09 Malignant neoplasm of tonsil","C09.1 Malignant neoplasm: Tonsillar pillar (anterior)(posterior)"
"II Neoplasms","C00-C14 Malignant neoplasms of lip, oral cavity and pharynx","C09 Malignant neoplasm of tonsil","C09.8 Malignant neoplasm: Overlapping lesion of tonsil"
"II Neoplasms","C00-C14 Malignant neoplasms of lip, oral cavity and pharynx","C09 Malignant neoplasm of tonsil","C09.9 Malignant neoplasm: Tonsil, unspecified"
"II Neoplasms","C00-C14 Malignant neoplasms of lip, oral cavity and pharynx","C10 Malignant neoplasm of oropharynx","C10.0 Malignant neoplasm: Vallecula"
"II Neoplasms","C00-C14 Malignant neoplasms of lip, oral cavity and pharynx","C10 Malignant neoplasm of oropharynx","C10.1 Malignant neoplasm: Anterior surface of epiglottis"
"II Neoplasms","C00-C14 Malignant neoplasms of lip, oral cavity and pharynx","C10 Malignant neoplasm of oropharynx","C10.2 Malignant neoplasm: Lateral wall of oropharynx"
"II Neoplasms","C00-C14 Malignant neoplasms of lip, oral cavity and pharynx","C10 Malignant neoplasm of oropharynx","C10.3 Malignant neoplasm: Posterior wall of oropharynx"
"II Neoplasms","C00-C14 Malignant neoplasms of lip, oral cavity and pharynx","C10 Malignant neoplasm of oropharynx","C10.4 Malignant neoplasm: Branchial cleft"
"II Neoplasms","C00-C14 Malignant neoplasms of lip, oral cavity and pharynx","C10 Malignant neoplasm of oropharynx","C10.8 Malignant neoplasm: Overlapping lesion of oropharynx"
"II Neoplasms","C00-C14 Malignant neoplasms of lip, oral cavity and pharynx","C10 Malignant neoplasm of oropharynx","C10.9 Malignant neoplasm: Oropharynx, unspecified"
"II Neoplasms","C00-C14 Malignant neoplasms of lip, oral cavity and pharynx","C11 Malignant neoplasm of nasopharynx","C11.0 Malignant neoplasm: Superior wall of nasopharynx"
"II Neoplasms","C00-C14 Malignant neoplasms of lip, oral cavity and pharynx","C11 Malignant neoplasm of nasopharynx","C11.1 Malignant neoplasm: Posterior wall of nasopharynx"
"II Neoplasms","C00-C14 Malignant neoplasms of lip, oral cavity and pharynx","C11 Malignant neoplasm of nasopharynx","C11.2 Malignant neoplasm: Lateral wall of nasopharynx"
"II Neoplasms","C00-C14 Malignant neoplasms of lip, oral cavity and pharynx","C11 Malignant neoplasm of nasopharynx","C11.3 Malignant neoplasm: Anterior wall of nasopharynx"
"II Neoplasms","C00-C14 Malignant neoplasms of lip, oral cavity and pharynx","C11 Malignant neoplasm of nasopharynx","C11.8 Malignant neoplasm: Overlapping lesion of nasopharynx"
"II Neoplasms","C00-C14 Malignant neoplasms of lip, oral cavity and pharynx","C11 Malignant neoplasm of nasopharynx","C11.9 Malignant neoplasm: Nasopharynx, unspecified"
"II Neoplasms","C00-C14 Malignant neoplasms of lip, oral cavity and pharynx","C12 Malignant neoplasm of piriform sinus",NA
"II Neoplasms","C00-C14 Malignant neoplasms of lip, oral cavity and pharynx","C13 Malignant neoplasm of hypopharynx","C13.0 Malignant neoplasm: Postcricoid region"
"II Neoplasms","C00-C14 Malignant neoplasms of lip, oral cavity and pharynx","C13 Malignant neoplasm of hypopharynx","C13.1 Malignant neoplasm: Aryepiglottic fold, hypopharyngeal aspect"
"II Neoplasms","C00-C14 Malignant neoplasms of lip, oral cavity and pharynx","C13 Malignant neoplasm of hypopharynx","C13.2 Malignant neoplasm: Posterior wall of hypopharynx"
"II Neoplasms","C00-C14 Malignant neoplasms of lip, oral cavity and pharynx","C13 Malignant neoplasm of hypopharynx","C13.8 Malignant neoplasm: Overlapping lesion of hypopharynx"
"II Neoplasms","C00-C14 Malignant neoplasms of lip, oral cavity and pharynx","C13 Malignant neoplasm of hypopharynx","C13.9 Malignant neoplasm: Hypopharynx, unspecified"
"II Neoplasms","C00-C14 Malignant neoplasms of lip, oral cavity and pharynx","C14 Malignant neoplasm of other and ill-defined sites in the lip, oral cavity and pharynx","C14.0 Malignant neoplasm: Pharynx, unspecified"
"II Neoplasms","C00-C14 Malignant neoplasms of lip, oral cavity and pharynx","C14 Malignant neoplasm of other and ill-defined sites in the lip, oral cavity and pharynx","C14.2 Malignant neoplasm: Waldeyer ring"
"II Neoplasms","C00-C14 Malignant neoplasms of lip, oral cavity and pharynx","C14 Malignant neoplasm of other and ill-defined sites in the lip, oral cavity and pharynx","C14.8 Malignant neoplasm: Overlapping lesion of lip, oral cavity and pharynx"
"II Neoplasms","C00-C14 Malignant neoplasms of lip, oral cavity and pharynx","C14 Malignant neoplasm of other and ill-defined sites in the lip, oral cavity and pharynx",NA
"II Neoplasms","C15-C26 Malignant neoplasms of digestive organs","C15 Malignant neoplasm of oesophagus","C15.0 Malignant neoplasm: Cervical part of oesophagus"
"II Neoplasms","C15-C26 Malignant neoplasms of digestive organs","C15 Malignant neoplasm of oesophagus","C15.1 Malignant neoplasm: Thoracic part of oesophagus"
"II Neoplasms","C15-C26 Malignant neoplasms of digestive organs","C15 Malignant neoplasm of oesophagus","C15.2 Malignant neoplasm: Abdominal part of oesophagus"
"II Neoplasms","C15-C26 Malignant neoplasms of digestive organs","C15 Malignant neoplasm of oesophagus","C15.3 Malignant neoplasm: Upper third of oesophagus"
"II Neoplasms","C15-C26 Malignant neoplasms of digestive organs","C15 Malignant neoplasm of oesophagus","C15.4 Malignant neoplasm: Middle third of oesophagus"
"II Neoplasms","C15-C26 Malignant neoplasms of digestive organs","C15 Malignant neoplasm of oesophagus","C15.5 Malignant neoplasm: Lower third of oesophagus"
"II Neoplasms","C15-C26 Malignant neoplasms of digestive organs","C15 Malignant neoplasm of oesophagus","C15.8 Malignant neoplasm: Overlapping lesion of oesophagus"
"II Neoplasms","C15-C26 Malignant neoplasms of digestive organs","C15 Malignant neoplasm of oesophagus","C15.9 Malignant neoplasm: Oesophagus, unspecified"
"II Neoplasms","C15-C26 Malignant neoplasms of digestive organs","C16 Malignant neoplasm of stomach","C16.0 Malignant neoplasm: Cardia"
"II Neoplasms","C15-C26 Malignant neoplasms of digestive organs","C16 Malignant neoplasm of stomach","C16.1 Malignant neoplasm: Fundus of stomach"
"II Neoplasms","C15-C26 Malignant neoplasms of digestive organs","C16 Malignant neoplasm of stomach","C16.2 Malignant neoplasm: Body of stomach"
"II Neoplasms","C15-C26 Malignant neoplasms of digestive organs","C16 Malignant neoplasm of stomach","C16.3 Malignant neoplasm: Pyloric antrum"
"II Neoplasms","C15-C26 Malignant neoplasms of digestive organs","C16 Malignant neoplasm of stomach","C16.4 Malignant neoplasm: Pylorus"
"II Neoplasms","C15-C26 Malignant neoplasms of digestive organs","C16 Malignant neoplasm of stomach","C16.5 Malignant neoplasm: Lesser curvature of stomach, unspecified"
"II Neoplasms","C15-C26 Malignant neoplasms of digestive organs","C16 Malignant neoplasm of stomach","C16.6 Malignant neoplasm: Greater curvature of stomach, unspecified"
"II Neoplasms","C15-C26 Malignant neoplasms of digestive organs","C16 Malignant neoplasm of stomach","C16.8 Malignant neoplasm: Overlapping lesion of stomach"
"II Neoplasms","C15-C26 Malignant neoplasms of digestive organs","C16 Malignant neoplasm of stomach","C16.9 Malignant neoplasm: Stomach, unspecified"
"II Neoplasms","C15-C26 Malignant neoplasms of digestive organs","C17 Malignant neoplasm of small intestine","C17.0 Malignant neoplasm: Duodenum"
"II Neoplasms","C15-C26 Malignant neoplasms of digestive organs","C17 Malignant neoplasm of small intestine","C17.1 Malignant neoplasm: Jejunum"
"II Neoplasms","C15-C26 Malignant neoplasms of digestive organs","C17 Malignant neoplasm of small intestine","C17.2 Malignant neoplasm: Ileum"
"II Neoplasms","C15-C26 Malignant neoplasms of digestive organs","C17 Malignant neoplasm of small intestine","C17.3 Malignant neoplasm: Meckel diverticulum"
"II Neoplasms","C15-C26 Malignant neoplasms of digestive organs","C17 Malignant neoplasm of small intestine","C17.8 Malignant neoplasm: Overlapping lesion of small intestine"
"II Neoplasms","C15-C26 Malignant neoplasms of digestive organs","C17 Malignant neoplasm of small intestine","C17.9 Malignant neoplasm: Small intestine, unspecified"
"II Neoplasms","C15-C26 Malignant neoplasms of digestive organs","C18 Malignant neoplasm of colon","C18.0 Malignant neoplasm: Caecum"
"II Neoplasms","C15-C26 Malignant neoplasms of digestive organs","C18 Malignant neoplasm of colon","C18.1 Malignant neoplasm: Appendix"
"II Neoplasms","C15-C26 Malignant neoplasms of digestive organs","C18 Malignant neoplasm of colon","C18.2 Malignant neoplasm: Ascending colon"
"II Neoplasms","C15-C26 Malignant neoplasms of digestive organs","C18 Malignant neoplasm of colon","C18.3 Malignant neoplasm: Hepatic flexure"
"II Neoplasms","C15-C26 Malignant neoplasms of digestive organs","C18 Malignant neoplasm of colon","C18.4 Malignant neoplasm: Transverse colon"
"II Neoplasms","C15-C26 Malignant neoplasms of digestive organs","C18 Malignant neoplasm of colon","C18.5 Malignant neoplasm: Splenic flexure"
"II Neoplasms","C15-C26 Malignant neoplasms of digestive organs","C18 Malignant neoplasm of colon","C18.6 Malignant neoplasm: Descending colon"
"II Neoplasms","C15-C26 Malignant neoplasms of digestive organs","C18 Malignant neoplasm of colon","C18.7 Malignant neoplasm: Sigmoid colon"
"II Neoplasms","C15-C26 Malignant neoplasms of digestive organs","C18 Malignant neoplasm of colon","C18.8 Malignant neoplasm: Overlapping lesion of colon"
"II Neoplasms","C15-C26 Malignant neoplasms of digestive organs","C18 Malignant neoplasm of colon","C18.9 Malignant neoplasm: Colon, unspecified"
"II Neoplasms","C15-C26 Malignant neoplasms of digestive organs","C19 Malignant neoplasm of rectosigmoid junction",NA
"II Neoplasms","C15-C26 Malignant neoplasms of digestive organs","C20 Malignant neoplasm of rectum",NA
"II Neoplasms","C15-C26 Malignant neoplasms of digestive organs","C21 Malignant neoplasm of anus and anal canal","C21.0 Malignant neoplasm: Anus, unspecified"
"II Neoplasms","C15-C26 Malignant neoplasms of digestive organs","C21 Malignant neoplasm of anus and anal canal","C21.1 Malignant neoplasm: Anal canal"
"II Neoplasms","C15-C26 Malignant neoplasms of digestive organs","C21 Malignant neoplasm of anus and anal canal","C21.2 Malignant neoplasm: Cloacogenic zone"
"II Neoplasms","C15-C26 Malignant neoplasms of digestive organs","C21 Malignant neoplasm of anus and anal canal","C21.8 Malignant neoplasm: Overlapping lesion of rectum, anus and anal canal"
"II Neoplasms","C15-C26 Malignant neoplasms of digestive organs","C22 Malignant neoplasm of liver and intrahepatic bile ducts","C22.0 Malignant neoplasm: Liver cell carcinoma"
"II Neoplasms","C15-C26 Malignant neoplasms of digestive organs","C22 Malignant neoplasm of liver and intrahepatic bile ducts","C22.1 Malignant neoplasm: Intrahepatic bile duct carcinoma"
"II Neoplasms","C15-C26 Malignant neoplasms of digestive organs","C22 Malignant neoplasm of liver and intrahepatic bile ducts","C22.2 Malignant neoplasm: Hepatoblastoma"
"II Neoplasms","C15-C26 Malignant neoplasms of digestive organs","C22 Malignant neoplasm of liver and intrahepatic bile ducts","C22.3 Malignant neoplasm: Angiosarcoma of liver"
"II Neoplasms","C15-C26 Malignant neoplasms of digestive organs","C22 Malignant neoplasm of liver and intrahepatic bile ducts","C22.4 Malignant neoplasm: Other sarcomas of liver"
"II Neoplasms","C15-C26 Malignant neoplasms of digestive organs","C22 Malignant neoplasm of liver and intrahepatic bile ducts","C22.7 Malignant neoplasm: Other specified carcinomas of liver"
"II Neoplasms","C15-C26 Malignant neoplasms of digestive organs","C22 Malignant neoplasm of liver and intrahepatic bile ducts","C22.9 Malignant neoplasm: Liver, unspecified"
"II Neoplasms","C15-C26 Malignant neoplasms of digestive organs","C23 Malignant neoplasm of gallbladder",NA
"II Neoplasms","C15-C26 Malignant neoplasms of digestive organs","C24 Malignant neoplasm of other and unspecified parts of biliary tract","C24.0 Malignant neoplasm: Extrahepatic bile duct"
"II Neoplasms","C15-C26 Malignant neoplasms of digestive organs","C24 Malignant neoplasm of other and unspecified parts of biliary tract","C24.1 Malignant neoplasm: Ampulla of Vater"
"II Neoplasms","C15-C26 Malignant neoplasms of digestive organs","C24 Malignant neoplasm of other and unspecified parts of biliary tract","C24.8 Malignant neoplasm: Overlapping lesion of biliary tract"
"II Neoplasms","C15-C26 Malignant neoplasms of digestive organs","C24 Malignant neoplasm of other and unspecified parts of biliary tract","C24.9 Malignant neoplasm: Biliary tract, unspecified"
"II Neoplasms","C15-C26 Malignant neoplasms of digestive organs","C25 Malignant neoplasm of pancreas","C25.0 Malignant neoplasm: Head of pancreas"
"II Neoplasms","C15-C26 Malignant neoplasms of digestive organs","C25 Malignant neoplasm of pancreas","C25.1 Malignant neoplasm: Body of pancreas"
"II Neoplasms","C15-C26 Malignant neoplasms of digestive organs","C25 Malignant neoplasm of pancreas","C25.2 Malignant neoplasm: Tail of pancreas"
"II Neoplasms","C15-C26 Malignant neoplasms of digestive organs","C25 Malignant neoplasm of pancreas","C25.3 Malignant neoplasm: Pancreatic duct"
"II Neoplasms","C15-C26 Malignant neoplasms of digestive organs","C25 Malignant neoplasm of pancreas","C25.4 Malignant neoplasm: Endocrine pancreas"
"II Neoplasms","C15-C26 Malignant neoplasms of digestive organs","C25 Malignant neoplasm of pancreas","C25.7 Malignant neoplasm: Other parts of pancreas"
"II Neoplasms","C15-C26 Malignant neoplasms of digestive organs","C25 Malignant neoplasm of pancreas","C25.8 Malignant neoplasm: Overlapping lesion of pancreas"
"II Neoplasms","C15-C26 Malignant neoplasms of digestive organs","C25 Malignant neoplasm of pancreas","C25.9 Malignant neoplasm: Pancreas, unspecified"
"II Neoplasms","C15-C26 Malignant neoplasms of digestive organs","C26 Malignant neoplasm of other and ill-defined digestive organs","C26.0 Malignant neoplasm: Intestinal tract, part unspecified"
"II Neoplasms","C15-C26 Malignant neoplasms of digestive organs","C26 Malignant neoplasm of other and ill-defined digestive organs","C26.1 Malignant neoplasm: Spleen"
"II Neoplasms","C15-C26 Malignant neoplasms of digestive organs","C26 Malignant neoplasm of other and ill-defined digestive organs","C26.8 Malignant neoplasm: Overlapping lesion of digestive system"
"II Neoplasms","C15-C26 Malignant neoplasms of digestive organs","C26 Malignant neoplasm of other and ill-defined digestive organs","C26.9 Malignant neoplasm: Ill-defined sites within the digestive system"
"II Neoplasms","C15-C26 Malignant neoplasms of digestive organs","C26 Malignant neoplasm of other and ill-defined digestive organs",NA
"II Neoplasms","C30-C39 Malignant neoplasms of respiratory and intrathoracic organs","C30 Malignant neoplasm of nasal cavity and middle ear","C30.0 Malignant neoplasm: Nasal cavity"
"II Neoplasms","C30-C39 Malignant neoplasms of respiratory and intrathoracic organs","C30 Malignant neoplasm of nasal cavity and middle ear","C30.1 Malignant neoplasm: Middle ear"
"II Neoplasms","C30-C39 Malignant neoplasms of respiratory and intrathoracic organs","C31 Malignant neoplasm of accessory sinuses","C31.0 Malignant neoplasm: Maxillary sinus"
"II Neoplasms","C30-C39 Malignant neoplasms of respiratory and intrathoracic organs","C31 Malignant neoplasm of accessory sinuses","C31.1 Malignant neoplasm: Ethmoidal sinus"
"II Neoplasms","C30-C39 Malignant neoplasms of respiratory and intrathoracic organs","C31 Malignant neoplasm of accessory sinuses","C31.2 Malignant neoplasm: Frontal sinus"
"II Neoplasms","C30-C39 Malignant neoplasms of respiratory and intrathoracic organs","C31 Malignant neoplasm of accessory sinuses","C31.3 Malignant neoplasm: Sphenoidal sinus"
"II Neoplasms","C30-C39 Malignant neoplasms of respiratory and intrathoracic organs","C31 Malignant neoplasm of accessory sinuses","C31.8 Malignant neoplasm: Overlapping lesion of accessory sinuses"
"II Neoplasms","C30-C39 Malignant neoplasms of respiratory and intrathoracic organs","C31 Malignant neoplasm of accessory sinuses","C31.9 Malignant neoplasm: Accessory sinus, unspecified"
"II Neoplasms","C30-C39 Malignant neoplasms of respiratory and intrathoracic organs","C32 Malignant neoplasm of larynx","C32.0 Malignant neoplasm: Glottis"
"II Neoplasms","C30-C39 Malignant neoplasms of respiratory and intrathoracic organs","C32 Malignant neoplasm of larynx","C32.1 Malignant neoplasm: Supraglottis"
"II Neoplasms","C30-C39 Malignant neoplasms of respiratory and intrathoracic organs","C32 Malignant neoplasm of larynx","C32.2 Malignant neoplasm: Subglottis"
"II Neoplasms","C30-C39 Malignant neoplasms of respiratory and intrathoracic organs","C32 Malignant neoplasm of larynx","C32.3 Malignant neoplasm: Laryngeal cartilage"
"II Neoplasms","C30-C39 Malignant neoplasms of respiratory and intrathoracic organs","C32 Malignant neoplasm of larynx","C32.8 Malignant neoplasm: Overlapping lesion of larynx"
"II Neoplasms","C30-C39 Malignant neoplasms of respiratory and intrathoracic organs","C32 Malignant neoplasm of larynx","C32.9 Malignant neoplasm: Larynx, unspecified"
"II Neoplasms","C30-C39 Malignant neoplasms of respiratory and intrathoracic organs","C33 Malignant neoplasm of trachea",NA
"II Neoplasms","C30-C39 Malignant neoplasms of respiratory and intrathoracic organs","C34 Malignant neoplasm of bronchus and lung","C34.0 Malignant neoplasm: Main bronchus"
"II Neoplasms","C30-C39 Malignant neoplasms of respiratory and intrathoracic organs","C34 Malignant neoplasm of bronchus and lung","C34.1 Malignant neoplasm: Upper lobe, bronchus or lung"
"II Neoplasms","C30-C39 Malignant neoplasms of respiratory and intrathoracic organs","C34 Malignant neoplasm of bronchus and lung","C34.2 Malignant neoplasm: Middle lobe, bronchus or lung"
"II Neoplasms","C30-C39 Malignant neoplasms of respiratory and intrathoracic organs","C34 Malignant neoplasm of bronchus and lung","C34.3 Malignant neoplasm: Lower lobe, bronchus or lung"
"II Neoplasms","C30-C39 Malignant neoplasms of respiratory and intrathoracic organs","C34 Malignant neoplasm of bronchus and lung","C34.8 Malignant neoplasm: Overlapping lesion of bronchus and lung"
"II Neoplasms","C30-C39 Malignant neoplasms of respiratory and intrathoracic organs","C34 Malignant neoplasm of bronchus and lung","C34.9 Malignant neoplasm: Bronchus or lung, unspecified"
"II Neoplasms","C30-C39 Malignant neoplasms of respiratory and intrathoracic organs","C37 Malignant neoplasm of thymus",NA
"II Neoplasms","C30-C39 Malignant neoplasms of respiratory and intrathoracic organs","C38 Malignant neoplasm of heart, mediastinum and pleura","C38.0 Malignant neoplasm: Heart"
"II Neoplasms","C30-C39 Malignant neoplasms of respiratory and intrathoracic organs","C38 Malignant neoplasm of heart, mediastinum and pleura","C38.1 Malignant neoplasm: Anterior mediastinum"
"II Neoplasms","C30-C39 Malignant neoplasms of respiratory and intrathoracic organs","C38 Malignant neoplasm of heart, mediastinum and pleura","C38.2 Malignant neoplasm: Posterior mediastinum"
"II Neoplasms","C30-C39 Malignant neoplasms of respiratory and intrathoracic organs","C38 Malignant neoplasm of heart, mediastinum and pleura","C38.3 Malignant neoplasm: Mediastinum, part unspecified"
"II Neoplasms","C30-C39 Malignant neoplasms of respiratory and intrathoracic organs","C38 Malignant neoplasm of heart, mediastinum and pleura","C38.4 Malignant neoplasm: Pleura"
"II Neoplasms","C30-C39 Malignant neoplasms of respiratory and intrathoracic organs","C38 Malignant neoplasm of heart, mediastinum and pleura","C38.8 Malignant neoplasm: Overlapping lesion of heart, mediastinum and pleura"
"II Neoplasms","C30-C39 Malignant neoplasms of respiratory and intrathoracic organs","C39 Malignant neoplasm of other and ill-defined sites in the respiratory system and intrathoracic organs","C39.0 Malignant neoplasm: Upper respiratory tract, part unspecified"
"II Neoplasms","C30-C39 Malignant neoplasms of respiratory and intrathoracic organs","C39 Malignant neoplasm of other and ill-defined sites in the respiratory system and intrathoracic organs","C39.8 Malignant neoplasm: Overlapping lesion of respiratory and intrathoracic organs"
"II Neoplasms","C30-C39 Malignant neoplasms of respiratory and intrathoracic organs","C39 Malignant neoplasm of other and ill-defined sites in the respiratory system and intrathoracic organs","C39.9 Malignant neoplasm: Ill-defined sites within the respiratory system"
"II Neoplasms","C30-C39 Malignant neoplasms of respiratory and intrathoracic organs","C39 Malignant neoplasm of other and ill-defined sites in the respiratory system and intrathoracic organs",NA
"II Neoplasms","C40-C41 Malignant neoplasms of bone and articular cartilage","C40 Malignant neoplasm of bone and articular cartilage of limbs","C40.0 Malignant neoplasm: Scapula and long bones of upper limb"
"II Neoplasms","C40-C41 Malignant neoplasms of bone and articular cartilage","C40 Malignant neoplasm of bone and articular cartilage of limbs","C40.1 Malignant neoplasm: Short bones of upper limb"
"II Neoplasms","C40-C41 Malignant neoplasms of bone and articular cartilage","C40 Malignant neoplasm of bone and articular cartilage of limbs","C40.2 Malignant neoplasm: Long bones of lower limb"
"II Neoplasms","C40-C41 Malignant neoplasms of bone and articular cartilage","C40 Malignant neoplasm of bone and articular cartilage of limbs","C40.3 Malignant neoplasm: Short bones of lower limb"
"II Neoplasms","C40-C41 Malignant neoplasms of bone and articular cartilage","C40 Malignant neoplasm of bone and articular cartilage of limbs","C40.8 Malignant neoplasm: Overlapping lesion of bone and articular cartilage of limbs"
"II Neoplasms","C40-C41 Malignant neoplasms of bone and articular cartilage","C40 Malignant neoplasm of bone and articular cartilage of limbs","C40.9 Malignant neoplasm: Bone and articular cartilage of limb, unspecified"
"II Neoplasms","C40-C41 Malignant neoplasms of bone and articular cartilage","C41 Malignant neoplasm of bone and articular cartilage of other and unspecified sites","C41.0 Malignant neoplasm: Bones of skull and face"
"II Neoplasms","C40-C41 Malignant neoplasms of bone and articular cartilage","C41 Malignant neoplasm of bone and articular cartilage of other and unspecified sites","C41.1 Malignant neoplasm: Mandible"
"II Neoplasms","C40-C41 Malignant neoplasms of bone and articular cartilage","C41 Malignant neoplasm of bone and articular cartilage of other and unspecified sites","C41.2 Malignant neoplasm: Vertebral column"
"II Neoplasms","C40-C41 Malignant neoplasms of bone and articular cartilage","C41 Malignant neoplasm of bone and articular cartilage of other and unspecified sites","C41.3 Malignant neoplasm: Ribs, sternum and clavicle"
"II Neoplasms","C40-C41 Malignant neoplasms of bone and articular cartilage","C41 Malignant neoplasm of bone and articular cartilage of other and unspecified sites","C41.4 Malignant neoplasm: Pelvic bones, sacrum and coccyx"
"II Neoplasms","C40-C41 Malignant neoplasms of bone and articular cartilage","C41 Malignant neoplasm of bone and articular cartilage of other and unspecified sites","C41.8 Malignant neoplasm: Overlapping lesion of bone and articular cartilage"
"II Neoplasms","C40-C41 Malignant neoplasms of bone and articular cartilage","C41 Malignant neoplasm of bone and articular cartilage of other and unspecified sites","C41.9 Malignant neoplasm: Bone and articular cartilage, unspecified"
"II Neoplasms","C40-C41 Malignant neoplasms of bone and articular cartilage","C41 Malignant neoplasm of bone and articular cartilage of other and unspecified sites",NA
"II Neoplasms","C43-C44 Melanoma and other malignant neoplasms of skin","C43 Malignant melanoma of skin","C43.0 Malignant neoplasm: Malignant melanoma of lip"
"II Neoplasms","C43-C44 Melanoma and other malignant neoplasms of skin","C43 Malignant melanoma of skin","C43.1 Malignant neoplasm: Malignant melanoma of eyelid, including canthus"
"II Neoplasms","C43-C44 Melanoma and other malignant neoplasms of skin","C43 Malignant melanoma of skin","C43.2 Malignant neoplasm: Malignant melanoma of ear and external auricular canal"
"II Neoplasms","C43-C44 Melanoma and other malignant neoplasms of skin","C43 Malignant melanoma of skin","C43.3 Malignant neoplasm: Malignant melanoma of other and unspecified parts of face"
"II Neoplasms","C43-C44 Melanoma and other malignant neoplasms of skin","C43 Malignant melanoma of skin","C43.4 Malignant neoplasm: Malignant melanoma of scalp and neck"
"II Neoplasms","C43-C44 Melanoma and other malignant neoplasms of skin","C43 Malignant melanoma of skin","C43.5 Malignant neoplasm: Malignant melanoma of trunk"
"II Neoplasms","C43-C44 Melanoma and other malignant neoplasms of skin","C43 Malignant melanoma of skin","C43.6 Malignant neoplasm: Malignant melanoma of upper limb, including shoulder"
"II Neoplasms","C43-C44 Melanoma and other malignant neoplasms of skin","C43 Malignant melanoma of skin","C43.7 Malignant neoplasm: Malignant melanoma of lower limb, including hip"
"II Neoplasms","C43-C44 Melanoma and other malignant neoplasms of skin","C43 Malignant melanoma of skin","C43.8 Malignant neoplasm: Overlapping malignant melanoma of skin"
"II Neoplasms","C43-C44 Melanoma and other malignant neoplasms of skin","C43 Malignant melanoma of skin","C43.9 Malignant neoplasm: Malignant melanoma of skin, unspecified"
"II Neoplasms","C43-C44 Melanoma and other malignant neoplasms of skin","C44 Other malignant neoplasms of skin","C44.0 Malignant neoplasm: Skin of lip"
"II Neoplasms","C43-C44 Melanoma and other malignant neoplasms of skin","C44 Other malignant neoplasms of skin","C44.1 Malignant neoplasm: Skin of eyelid, including canthus"
"II Neoplasms","C43-C44 Melanoma and other malignant neoplasms of skin","C44 Other malignant neoplasms of skin","C44.2 Malignant neoplasm: Skin of ear and external auricular canal"
"II Neoplasms","C43-C44 Melanoma and other malignant neoplasms of skin","C44 Other malignant neoplasms of skin","C44.3 Malignant neoplasm: Skin of other and unspecified parts of face"
"II Neoplasms","C43-C44 Melanoma and other malignant neoplasms of skin","C44 Other malignant neoplasms of skin","C44.4 Malignant neoplasm: Skin of scalp and neck"
"II Neoplasms","C43-C44 Melanoma and other malignant neoplasms of skin","C44 Other malignant neoplasms of skin","C44.5 Malignant neoplasm: Skin of trunk"
"II Neoplasms","C43-C44 Melanoma and other malignant neoplasms of skin","C44 Other malignant neoplasms of skin","C44.6 Malignant neoplasm: Skin of upper limb, including shoulder"
"II Neoplasms","C43-C44 Melanoma and other malignant neoplasms of skin","C44 Other malignant neoplasms of skin","C44.7 Malignant neoplasm: Skin of lower limb, including hip"
"II Neoplasms","C43-C44 Melanoma and other malignant neoplasms of skin","C44 Other malignant neoplasms of skin","C44.8 Malignant neoplasm: Overlapping lesion of skin"
"II Neoplasms","C43-C44 Melanoma and other malignant neoplasms of skin","C44 Other malignant neoplasms of skin","C44.9 Malignant neoplasm: Malignant neoplasm of skin, unspecified"
"II Neoplasms","C43-C44 Melanoma and other malignant neoplasms of skin","C44 Other malignant neoplasms of skin",NA
"II Neoplasms","C45-C49 Malignant neoplasms of mesothelial and soft tissue","C45 Mesothelioma","C45.0 Mesothelioma of pleura"
"II Neoplasms","C45-C49 Malignant neoplasms of mesothelial and soft tissue","C45 Mesothelioma","C45.1 Mesothelioma of peritoneum"
"II Neoplasms","C45-C49 Malignant neoplasms of mesothelial and soft tissue","C45 Mesothelioma","C45.2 Mesothelioma of pericardium"
"II Neoplasms","C45-C49 Malignant neoplasms of mesothelial and soft tissue","C45 Mesothelioma","C45.7 Mesothelioma of other sites"
"II Neoplasms","C45-C49 Malignant neoplasms of mesothelial and soft tissue","C45 Mesothelioma","C45.9 Mesothelioma, unspecified"
"II Neoplasms","C45-C49 Malignant neoplasms of mesothelial and soft tissue","C46 Kaposi sarcoma","C46.0 Kaposi sarcoma of skin"
"II Neoplasms","C45-C49 Malignant neoplasms of mesothelial and soft tissue","C46 Kaposi sarcoma","C46.1 Kaposi sarcoma of soft tissue"
"II Neoplasms","C45-C49 Malignant neoplasms of mesothelial and soft tissue","C46 Kaposi sarcoma","C46.2 Kaposi sarcoma of palate"
"II Neoplasms","C45-C49 Malignant neoplasms of mesothelial and soft tissue","C46 Kaposi sarcoma","C46.3 Kaposi sarcoma of lymph nodes"
"II Neoplasms","C45-C49 Malignant neoplasms of mesothelial and soft tissue","C46 Kaposi sarcoma","C46.7 Kaposi sarcoma of other sites"
"II Neoplasms","C45-C49 Malignant neoplasms of mesothelial and soft tissue","C46 Kaposi sarcoma","C46.8 Kaposi sarcoma of multiple organs"
"II Neoplasms","C45-C49 Malignant neoplasms of mesothelial and soft tissue","C46 Kaposi sarcoma","C46.9 Kaposi sarcoma, unspecified"
"II Neoplasms","C45-C49 Malignant neoplasms of mesothelial and soft tissue","C47 Malignant neoplasm of peripheral nerves and autonomic nervous system","C47.0 Malignant neoplasm: Peripheral nerves of head, face and neck"
"II Neoplasms","C45-C49 Malignant neoplasms of mesothelial and soft tissue","C47 Malignant neoplasm of peripheral nerves and autonomic nervous system","C47.1 Malignant neoplasm: Peripheral nerves of upper limb, including shoulder"
"II Neoplasms","C45-C49 Malignant neoplasms of mesothelial and soft tissue","C47 Malignant neoplasm of peripheral nerves and autonomic nervous system","C47.2 Malignant neoplasm: Peripheral nerves of lower limb, including hip"
"II Neoplasms","C45-C49 Malignant neoplasms of mesothelial and soft tissue","C47 Malignant neoplasm of peripheral nerves and autonomic nervous system","C47.3 Malignant neoplasm: Peripheral nerves of thorax"
"II Neoplasms","C45-C49 Malignant neoplasms of mesothelial and soft tissue","C47 Malignant neoplasm of peripheral nerves and autonomic nervous system","C47.4 Malignant neoplasm: Peripheral nerves of abdomen"
"II Neoplasms","C45-C49 Malignant neoplasms of mesothelial and soft tissue","C47 Malignant neoplasm of peripheral nerves and autonomic nervous system","C47.5 Malignant neoplasm: Peripheral nerves of pelvis"
"II Neoplasms","C45-C49 Malignant neoplasms of mesothelial and soft tissue","C47 Malignant neoplasm of peripheral nerves and autonomic nervous system","C47.6 Malignant neoplasm: Peripheral nerves of trunk, unspecified"
"II Neoplasms","C45-C49 Malignant neoplasms of mesothelial and soft tissue","C47 Malignant neoplasm of peripheral nerves and autonomic nervous system","C47.8 Malignant neoplasm: Overlapping lesion of peripheral nerves and autonomic nervous system"
"II Neoplasms","C45-C49 Malignant neoplasms of mesothelial and soft tissue","C47 Malignant neoplasm of peripheral nerves and autonomic nervous system","C47.9 Malignant neoplasm: Peripheral nerves and autonomic nervous system, unspecified"
"II Neoplasms","C45-C49 Malignant neoplasms of mesothelial and soft tissue","C48 Malignant neoplasm of retroperitoneum and peritoneum","C48.0 Malignant neoplasm: Retroperitoneum"
"II Neoplasms","C45-C49 Malignant neoplasms of mesothelial and soft tissue","C48 Malignant neoplasm of retroperitoneum and peritoneum","C48.1 Malignant neoplasm: Specified parts of peritoneum"
"II Neoplasms","C45-C49 Malignant neoplasms of mesothelial and soft tissue","C48 Malignant neoplasm of retroperitoneum and peritoneum","C48.2 Malignant neoplasm: Peritoneum, unspecified"
"II Neoplasms","C45-C49 Malignant neoplasms of mesothelial and soft tissue","C48 Malignant neoplasm of retroperitoneum and peritoneum","C48.8 Malignant neoplasm: Overlapping lesion of retroperitoneum and peritoneum"
"II Neoplasms","C45-C49 Malignant neoplasms of mesothelial and soft tissue","C49 Malignant neoplasm of other connective and soft tissue","C49.0 Malignant neoplasm: Connective and soft tissue of head, face and neck"
"II Neoplasms","C45-C49 Malignant neoplasms of mesothelial and soft tissue","C49 Malignant neoplasm of other connective and soft tissue","C49.1 Malignant neoplasm: Connective and soft tissue of upper limb, including shoulder"
"II Neoplasms","C45-C49 Malignant neoplasms of mesothelial and soft tissue","C49 Malignant neoplasm of other connective and soft tissue","C49.2 Malignant neoplasm: Connective and soft tissue of lower limb, including hip"
"II Neoplasms","C45-C49 Malignant neoplasms of mesothelial and soft tissue","C49 Malignant neoplasm of other connective and soft tissue","C49.3 Malignant neoplasm: Connective and soft tissue of thorax"
"II Neoplasms","C45-C49 Malignant neoplasms of mesothelial and soft tissue","C49 Malignant neoplasm of other connective and soft tissue","C49.4 Malignant neoplasm: Connective and soft tissue of abdomen"
"II Neoplasms","C45-C49 Malignant neoplasms of mesothelial and soft tissue","C49 Malignant neoplasm of other connective and soft tissue","C49.5 Malignant neoplasm: Connective and soft tissue of pelvis"
"II Neoplasms","C45-C49 Malignant neoplasms of mesothelial and soft tissue","C49 Malignant neoplasm of other connective and soft tissue","C49.6 Malignant neoplasm: Connective and soft tissue of trunk, unspecified"
"II Neoplasms","C45-C49 Malignant neoplasms of mesothelial and soft tissue","C49 Malignant neoplasm of other connective and soft tissue","C49.8 Malignant neoplasm: Overlapping lesion of connective and soft tissue"
"II Neoplasms","C45-C49 Malignant neoplasms of mesothelial and soft tissue","C49 Malignant neoplasm of other connective and soft tissue","C49.9 Malignant neoplasm: Connective and soft tissue, unspecified"
"II Neoplasms","C45-C49 Malignant neoplasms of mesothelial and soft tissue","C49 Malignant neoplasm of other connective and soft tissue",NA
"II Neoplasms","C50-C50 Malignant neoplasm of breast","C50 Malignant neoplasm of breast","C50.0 Malignant neoplasm: Nipple and areola"
"II Neoplasms","C50-C50 Malignant neoplasm of breast","C50 Malignant neoplasm of breast","C50.1 Malignant neoplasm: Central portion of breast"
"II Neoplasms","C50-C50 Malignant neoplasm of breast","C50 Malignant neoplasm of breast","C50.2 Malignant neoplasm: Upper-inner quadrant of breast"
"II Neoplasms","C50-C50 Malignant neoplasm of breast","C50 Malignant neoplasm of breast","C50.3 Malignant neoplasm: Lower-inner quadrant of breast"
"II Neoplasms","C50-C50 Malignant neoplasm of breast","C50 Malignant neoplasm of breast","C50.4 Malignant neoplasm: Upper-outer quadrant of breast"
"II Neoplasms","C50-C50 Malignant neoplasm of breast","C50 Malignant neoplasm of breast","C50.5 Malignant neoplasm: Lower-outer quadrant of breast"
"II Neoplasms","C50-C50 Malignant neoplasm of breast","C50 Malignant neoplasm of breast","C50.6 Malignant neoplasm: Axillary tail of breast"
"II Neoplasms","C50-C50 Malignant neoplasm of breast","C50 Malignant neoplasm of breast","C50.8 Malignant neoplasm: Overlapping lesion of breast"
"II Neoplasms","C50-C50 Malignant neoplasm of breast","C50 Malignant neoplasm of breast","C50.9 Malignant neoplasm: Breast, unspecified"
"II Neoplasms","C50-C50 Malignant neoplasm of breast","C50 Malignant neoplasm of breast",NA
"II Neoplasms","C51-C58 Malignant neoplasms of female genital organs","C51 Malignant neoplasm of vulva","C51.0 Malignant neoplasm: Labium majus"
"II Neoplasms","C51-C58 Malignant neoplasms of female genital organs","C51 Malignant neoplasm of vulva","C51.1 Malignant neoplasm: Labium minus"
"II Neoplasms","C51-C58 Malignant neoplasms of female genital organs","C51 Malignant neoplasm of vulva","C51.2 Malignant neoplasm: Clitoris"
"II Neoplasms","C51-C58 Malignant neoplasms of female genital organs","C51 Malignant neoplasm of vulva","C51.8 Malignant neoplasm: Overlapping lesion of vulva"
"II Neoplasms","C51-C58 Malignant neoplasms of female genital organs","C51 Malignant neoplasm of vulva","C51.9 Malignant neoplasm: Vulva, unspecified"
"II Neoplasms","C51-C58 Malignant neoplasms of female genital organs","C52 Malignant neoplasm of vagina",NA
"II Neoplasms","C51-C58 Malignant neoplasms of female genital organs","C53 Malignant neoplasm of cervix uteri","C53.0 Malignant neoplasm: Endocervix"
"II Neoplasms","C51-C58 Malignant neoplasms of female genital organs","C53 Malignant neoplasm of cervix uteri","C53.1 Malignant neoplasm: Exocervix"
"II Neoplasms","C51-C58 Malignant neoplasms of female genital organs","C53 Malignant neoplasm of cervix uteri","C53.8 Malignant neoplasm: Overlapping lesion of cervix uteri"
"II Neoplasms","C51-C58 Malignant neoplasms of female genital organs","C53 Malignant neoplasm of cervix uteri","C53.9 Malignant neoplasm: Cervix uteri, unspecified"
"II Neoplasms","C51-C58 Malignant neoplasms of female genital organs","C54 Malignant neoplasm of corpus uteri","C54.0 Malignant neoplasm: Isthmus uteri"
"II Neoplasms","C51-C58 Malignant neoplasms of female genital organs","C54 Malignant neoplasm of corpus uteri","C54.1 Malignant neoplasm: Endometrium"
"II Neoplasms","C51-C58 Malignant neoplasms of female genital organs","C54 Malignant neoplasm of corpus uteri","C54.2 Malignant neoplasm: Myometrium"
"II Neoplasms","C51-C58 Malignant neoplasms of female genital organs","C54 Malignant neoplasm of corpus uteri","C54.3 Malignant neoplasm: Fundus uteri"
"II Neoplasms","C51-C58 Malignant neoplasms of female genital organs","C54 Malignant neoplasm of corpus uteri","C54.8 Malignant neoplasm: Overlapping lesion of corpus uteri"
"II Neoplasms","C51-C58 Malignant neoplasms of female genital organs","C54 Malignant neoplasm of corpus uteri","C54.9 Malignant neoplasm: Corpus uteri, unspecified"
"II Neoplasms","C51-C58 Malignant neoplasms of female genital organs","C55 Malignant neoplasm of uterus, part unspecified",NA
"II Neoplasms","C51-C58 Malignant neoplasms of female genital organs","C56 Malignant neoplasm of ovary",NA
"II Neoplasms","C51-C58 Malignant neoplasms of female genital organs","C57 Malignant neoplasm of other and unspecified female genital organs","C57.0 Malignant neoplasm: Fallopian tube"
"II Neoplasms","C51-C58 Malignant neoplasms of female genital organs","C57 Malignant neoplasm of other and unspecified female genital organs","C57.1 Malignant neoplasm: Broad ligament"
"II Neoplasms","C51-C58 Malignant neoplasms of female genital organs","C57 Malignant neoplasm of other and unspecified female genital organs","C57.2 Malignant neoplasm: Round ligament"
"II Neoplasms","C51-C58 Malignant neoplasms of female genital organs","C57 Malignant neoplasm of other and unspecified female genital organs","C57.3 Malignant neoplasm: Parametrium"
"II Neoplasms","C51-C58 Malignant neoplasms of female genital organs","C57 Malignant neoplasm of other and unspecified female genital organs","C57.4 Malignant neoplasm: Uterine adnexa, unspecified"
"II Neoplasms","C51-C58 Malignant neoplasms of female genital organs","C57 Malignant neoplasm of other and unspecified female genital organs","C57.7 Malignant neoplasm: Other specified female genital organs"
"II Neoplasms","C51-C58 Malignant neoplasms of female genital organs","C57 Malignant neoplasm of other and unspecified female genital organs","C57.8 Malignant neoplasm: Overlapping lesion of female genital organs"
"II Neoplasms","C51-C58 Malignant neoplasms of female genital organs","C57 Malignant neoplasm of other and unspecified female genital organs","C57.9 Malignant neoplasm: Female genital organ, unspecified"
"II Neoplasms","C51-C58 Malignant neoplasms of female genital organs","C58 Malignant neoplasm of placenta",NA
"II Neoplasms","C60-C63 Malignant neoplasms of male genital organs","C60 Malignant neoplasm of penis","C60.0 Malignant neoplasm: Prepuce"
"II Neoplasms","C60-C63 Malignant neoplasms of male genital organs","C60 Malignant neoplasm of penis","C60.1 Malignant neoplasm: Glans penis"
"II Neoplasms","C60-C63 Malignant neoplasms of male genital organs","C60 Malignant neoplasm of penis","C60.2 Malignant neoplasm: Body of penis"
"II Neoplasms","C60-C63 Malignant neoplasms of male genital organs","C60 Malignant neoplasm of penis","C60.8 Malignant neoplasm: Overlapping lesion of penis"
"II Neoplasms","C60-C63 Malignant neoplasms of male genital organs","C60 Malignant neoplasm of penis","C60.9 Malignant neoplasm: Penis, unspecified"
"II Neoplasms","C60-C63 Malignant neoplasms of male genital organs","C61 Malignant neoplasm of prostate",NA
"II Neoplasms","C60-C63 Malignant neoplasms of male genital organs","C62 Malignant neoplasm of testis","C62.0 Malignant neoplasm: Undescended testis"
"II Neoplasms","C60-C63 Malignant neoplasms of male genital organs","C62 Malignant neoplasm of testis","C62.1 Malignant neoplasm: Descended testis"
"II Neoplasms","C60-C63 Malignant neoplasms of male genital organs","C62 Malignant neoplasm of testis","C62.9 Malignant neoplasm: Testis, unspecified"
"II Neoplasms","C60-C63 Malignant neoplasms of male genital organs","C63 Malignant neoplasm of other and unspecified male genital organs","C63.0 Malignant neoplasm: Epididymis"
"II Neoplasms","C60-C63 Malignant neoplasms of male genital organs","C63 Malignant neoplasm of other and unspecified male genital organs","C63.1 Malignant neoplasm: Spermatic cord"
"II Neoplasms","C60-C63 Malignant neoplasms of male genital organs","C63 Malignant neoplasm of other and unspecified male genital organs","C63.2 Malignant neoplasm: Scrotum"
"II Neoplasms","C60-C63 Malignant neoplasms of male genital organs","C63 Malignant neoplasm of other and unspecified male genital organs","C63.7 Malignant neoplasm: Other specified male genital organs"
"II Neoplasms","C60-C63 Malignant neoplasms of male genital organs","C63 Malignant neoplasm of other and unspecified male genital organs","C63.8 Malignant neoplasm: Overlapping lesion of male genital organs"
"II Neoplasms","C60-C63 Malignant neoplasms of male genital organs","C63 Malignant neoplasm of other and unspecified male genital organs","C63.9 Malignant neoplasm: Male genital organ, unspecified"
"II Neoplasms","C60-C63 Malignant neoplasms of male genital organs","C63 Malignant neoplasm of other and unspecified male genital organs",NA
"II Neoplasms","C64-C68 Malignant neoplasms of urinary tract","C64 Malignant neoplasm of kidney, except renal pelvis",NA
"II Neoplasms","C64-C68 Malignant neoplasms of urinary tract","C65 Malignant neoplasm of renal pelvis",NA
"II Neoplasms","C64-C68 Malignant neoplasms of urinary tract","C66 Malignant neoplasm of ureter",NA
"II Neoplasms","C64-C68 Malignant neoplasms of urinary tract","C67 Malignant neoplasm of bladder","C67.0 Malignant neoplasm: Trigone of bladder"
"II Neoplasms","C64-C68 Malignant neoplasms of urinary tract","C67 Malignant neoplasm of bladder","C67.1 Malignant neoplasm: Dome of bladder"
"II Neoplasms","C64-C68 Malignant neoplasms of urinary tract","C67 Malignant neoplasm of bladder","C67.2 Malignant neoplasm: Lateral wall of bladder"
"II Neoplasms","C64-C68 Malignant neoplasms of urinary tract","C67 Malignant neoplasm of bladder","C67.3 Malignant neoplasm: Anterior wall of bladder"
"II Neoplasms","C64-C68 Malignant neoplasms of urinary tract","C67 Malignant neoplasm of bladder","C67.4 Malignant neoplasm: Posterior wall of bladder"
"II Neoplasms","C64-C68 Malignant neoplasms of urinary tract","C67 Malignant neoplasm of bladder","C67.5 Malignant neoplasm: Bladder neck"
"II Neoplasms","C64-C68 Malignant neoplasms of urinary tract","C67 Malignant neoplasm of bladder","C67.6 Malignant neoplasm: Ureteric orifice"
"II Neoplasms","C64-C68 Malignant neoplasms of urinary tract","C67 Malignant neoplasm of bladder","C67.7 Malignant neoplasm: Urachus"
"II Neoplasms","C64-C68 Malignant neoplasms of urinary tract","C67 Malignant neoplasm of bladder","C67.8 Malignant neoplasm: Overlapping lesion of bladder"
"II Neoplasms","C64-C68 Malignant neoplasms of urinary tract","C67 Malignant neoplasm of bladder","C67.9 Malignant neoplasm: Bladder, unspecified"
"II Neoplasms","C64-C68 Malignant neoplasms of urinary tract","C68 Malignant neoplasm of other and unspecified urinary organs","C68.0 Malignant neoplasm: Urethra"
"II Neoplasms","C64-C68 Malignant neoplasms of urinary tract","C68 Malignant neoplasm of other and unspecified urinary organs","C68.1 Malignant neoplasm: Paraurethral gland"
"II Neoplasms","C64-C68 Malignant neoplasms of urinary tract","C68 Malignant neoplasm of other and unspecified urinary organs","C68.8 Malignant neoplasm: Overlapping lesion of urinary organs"
"II Neoplasms","C64-C68 Malignant neoplasms of urinary tract","C68 Malignant neoplasm of other and unspecified urinary organs","C68.9 Malignant neoplasm: Urinary organ, unspecified"
"II Neoplasms","C64-C68 Malignant neoplasms of urinary tract",NA,NA
"II Neoplasms","C69-C72 Malignant neoplasms of eye, brain and other parts of central nervous system","C69 Malignant neoplasm of eye and adnexa","C69.0 Malignant neoplasm: Conjunctiva"
"II Neoplasms","C69-C72 Malignant neoplasms of eye, brain and other parts of central nervous system","C69 Malignant neoplasm of eye and adnexa","C69.1 Malignant neoplasm: Cornea"
"II Neoplasms","C69-C72 Malignant neoplasms of eye, brain and other parts of central nervous system","C69 Malignant neoplasm of eye and adnexa","C69.2 Malignant neoplasm: Retina"
"II Neoplasms","C69-C72 Malignant neoplasms of eye, brain and other parts of central nervous system","C69 Malignant neoplasm of eye and adnexa","C69.3 Malignant neoplasm: Choroid"
"II Neoplasms","C69-C72 Malignant neoplasms of eye, brain and other parts of central nervous system","C69 Malignant neoplasm of eye and adnexa","C69.4 Malignant neoplasm: Ciliary body"
"II Neoplasms","C69-C72 Malignant neoplasms of eye, brain and other parts of central nervous system","C69 Malignant neoplasm of eye and adnexa","C69.5 Malignant neoplasm: Lacrimal gland and duct"
"II Neoplasms","C69-C72 Malignant neoplasms of eye, brain and other parts of central nervous system","C69 Malignant neoplasm of eye and adnexa","C69.6 Malignant neoplasm: Orbit"
"II Neoplasms","C69-C72 Malignant neoplasms of eye, brain and other parts of central nervous system","C69 Malignant neoplasm of eye and adnexa","C69.8 Malignant neoplasm: Overlapping lesion of eye and adnexa"
"II Neoplasms","C69-C72 Malignant neoplasms of eye, brain and other parts of central nervous system","C69 Malignant neoplasm of eye and adnexa","C69.9 Malignant neoplasm: Eye, unspecified"
"II Neoplasms","C69-C72 Malignant neoplasms of eye, brain and other parts of central nervous system","C70 Malignant neoplasm of meninges","C70.0 Malignant neoplasm: Cerebral meninges"
"II Neoplasms","C69-C72 Malignant neoplasms of eye, brain and other parts of central nervous system","C70 Malignant neoplasm of meninges","C70.1 Malignant neoplasm: Spinal meninges"
"II Neoplasms","C69-C72 Malignant neoplasms of eye, brain and other parts of central nervous system","C70 Malignant neoplasm of meninges","C70.9 Malignant neoplasm: Meninges, unspecified"
"II Neoplasms","C69-C72 Malignant neoplasms of eye, brain and other parts of central nervous system","C71 Malignant neoplasm of brain","C71.0 Malignant neoplasm: Cerebrum, except lobes and ventricles"
"II Neoplasms","C69-C72 Malignant neoplasms of eye, brain and other parts of central nervous system","C71 Malignant neoplasm of brain","C71.1 Malignant neoplasm: Frontal lobe"
"II Neoplasms","C69-C72 Malignant neoplasms of eye, brain and other parts of central nervous system","C71 Malignant neoplasm of brain","C71.2 Malignant neoplasm: Temporal lobe"
"II Neoplasms","C69-C72 Malignant neoplasms of eye, brain and other parts of central nervous system","C71 Malignant neoplasm of brain","C71.3 Malignant neoplasm: Parietal lobe"
"II Neoplasms","C69-C72 Malignant neoplasms of eye, brain and other parts of central nervous system","C71 Malignant neoplasm of brain","C71.4 Malignant neoplasm: Occipital lobe"
"II Neoplasms","C69-C72 Malignant neoplasms of eye, brain and other parts of central nervous system","C71 Malignant neoplasm of brain","C71.5 Malignant neoplasm: Cerebral ventricle"
"II Neoplasms","C69-C72 Malignant neoplasms of eye, brain and other parts of central nervous system","C71 Malignant neoplasm of brain","C71.6 Malignant neoplasm: Cerebellum"
"II Neoplasms","C69-C72 Malignant neoplasms of eye, brain and other parts of central nervous system","C71 Malignant neoplasm of brain","C71.7 Malignant neoplasm: Brain stem"
"II Neoplasms","C69-C72 Malignant neoplasms of eye, brain and other parts of central nervous system","C71 Malignant neoplasm of brain","C71.8 Malignant neoplasm: Overlapping lesion of brain"
"II Neoplasms","C69-C72 Malignant neoplasms of eye, brain and other parts of central nervous system","C71 Malignant neoplasm of brain","C71.9 Malignant neoplasm: Brain, unspecified"
"II Neoplasms","C69-C72 Malignant neoplasms of eye, brain and other parts of central nervous system","C72 Malignant neoplasm of spinal cord, cranial nerves and other parts of central nervous system","C72.0 Malignant neoplasm: Spinal cord"
"II Neoplasms","C69-C72 Malignant neoplasms of eye, brain and other parts of central nervous system","C72 Malignant neoplasm of spinal cord, cranial nerves and other parts of central nervous system","C72.1 Malignant neoplasm: Cauda equina"
"II Neoplasms","C69-C72 Malignant neoplasms of eye, brain and other parts of central nervous system","C72 Malignant neoplasm of spinal cord, cranial nerves and other parts of central nervous system","C72.2 Malignant neoplasm: Olfactory nerve"
"II Neoplasms","C69-C72 Malignant neoplasms of eye, brain and other parts of central nervous system","C72 Malignant neoplasm of spinal cord, cranial nerves and other parts of central nervous system","C72.3 Malignant neoplasm: Optic nerve"
"II Neoplasms","C69-C72 Malignant neoplasms of eye, brain and other parts of central nervous system","C72 Malignant neoplasm of spinal cord, cranial nerves and other parts of central nervous system","C72.4 Malignant neoplasm: Acoustic nerve"
"II Neoplasms","C69-C72 Malignant neoplasms of eye, brain and other parts of central nervous system","C72 Malignant neoplasm of spinal cord, cranial nerves and other parts of central nervous system","C72.5 Malignant neoplasm: Other and unspecified cranial nerves"
"II Neoplasms","C69-C72 Malignant neoplasms of eye, brain and other parts of central nervous system","C72 Malignant neoplasm of spinal cord, cranial nerves and other parts of central nervous system","C72.8 Malignant neoplasm: Overlapping lesion of brain and other parts of central nervous system"
"II Neoplasms","C69-C72 Malignant neoplasms of eye, brain and other parts of central nervous system","C72 Malignant neoplasm of spinal cord, cranial nerves and other parts of central nervous system","C72.9 Malignant neoplasm: Central nervous system, unspecified"
"II Neoplasms","C69-C72 Malignant neoplasms of eye, brain and other parts of central nervous system","C72 Malignant neoplasm of spinal cord, cranial nerves and other parts of central nervous system",NA
"II Neoplasms","C73-C75 Malignant neoplasms of thyroid and other endocrine glands","C73 Malignant neoplasm of thyroid gland",NA
"II Neoplasms","C73-C75 Malignant neoplasms of thyroid and other endocrine glands","C74 Malignant neoplasm of adrenal gland","C74.0 Malignant neoplasm: Cortex of adrenal gland"
"II Neoplasms","C73-C75 Malignant neoplasms of thyroid and other endocrine glands","C74 Malignant neoplasm of adrenal gland","C74.1 Malignant neoplasm: Medulla of adrenal gland"
"II Neoplasms","C73-C75 Malignant neoplasms of thyroid and other endocrine glands","C74 Malignant neoplasm of adrenal gland","C74.9 Malignant neoplasm: Adrenal gland, unspecified"
"II Neoplasms","C73-C75 Malignant neoplasms of thyroid and other endocrine glands","C75 Malignant neoplasm of other endocrine glands and related structures","C75.0 Malignant neoplasm: Parathyroid gland"
"II Neoplasms","C73-C75 Malignant neoplasms of thyroid and other endocrine glands","C75 Malignant neoplasm of other endocrine glands and related structures","C75.1 Malignant neoplasm: Pituitary gland"
"II Neoplasms","C73-C75 Malignant neoplasms of thyroid and other endocrine glands","C75 Malignant neoplasm of other endocrine glands and related structures","C75.2 Malignant neoplasm: Craniopharyngeal duct"
"II Neoplasms","C73-C75 Malignant neoplasms of thyroid and other endocrine glands","C75 Malignant neoplasm of other endocrine glands and related structures","C75.3 Malignant neoplasm: Pineal gland"
"II Neoplasms","C73-C75 Malignant neoplasms of thyroid and other endocrine glands","C75 Malignant neoplasm of other endocrine glands and related structures","C75.4 Malignant neoplasm: Carotid body"
"II Neoplasms","C73-C75 Malignant neoplasms of thyroid and other endocrine glands","C75 Malignant neoplasm of other endocrine glands and related structures","C75.5 Malignant neoplasm: Aortic body and other paraganglia"
"II Neoplasms","C73-C75 Malignant neoplasms of thyroid and other endocrine glands","C75 Malignant neoplasm of other endocrine glands and related structures","C75.8 Malignant neoplasm: Pluriglandular involvement, unspecified"
"II Neoplasms","C73-C75 Malignant neoplasms of thyroid and other endocrine glands","C75 Malignant neoplasm of other endocrine glands and related structures","C75.9 Malignant neoplasm: Endocrine gland, unspecified"
"II Neoplasms","C73-C75 Malignant neoplasms of thyroid and other endocrine glands","C75 Malignant neoplasm of other endocrine glands and related structures",NA
"II Neoplasms","C76-C80 Malignant neoplasms of ill-defined, secondary and unspecified sites","C76 Malignant neoplasm of other and ill-defined sites","C76.0 Malignant neoplasm of other and ill-defined sites: Head, face and neck"
"II Neoplasms","C76-C80 Malignant neoplasms of ill-defined, secondary and unspecified sites","C76 Malignant neoplasm of other and ill-defined sites","C76.1 Malignant neoplasm of other and ill-defined sites: Thorax"
"II Neoplasms","C76-C80 Malignant neoplasms of ill-defined, secondary and unspecified sites","C76 Malignant neoplasm of other and ill-defined sites","C76.2 Malignant neoplasm of other and ill-defined sites: Abdomen"
"II Neoplasms","C76-C80 Malignant neoplasms of ill-defined, secondary and unspecified sites","C76 Malignant neoplasm of other and ill-defined sites","C76.3 Malignant neoplasm of other and ill-defined sites: Pelvis"
"II Neoplasms","C76-C80 Malignant neoplasms of ill-defined, secondary and unspecified sites","C76 Malignant neoplasm of other and ill-defined sites","C76.4 Malignant neoplasm of other and ill-defined sites: Upper limb"
"II Neoplasms","C76-C80 Malignant neoplasms of ill-defined, secondary and unspecified sites","C76 Malignant neoplasm of other and ill-defined sites","C76.5 Malignant neoplasm of other and ill-defined sites: Lower limb"
"II Neoplasms","C76-C80 Malignant neoplasms of ill-defined, secondary and unspecified sites","C76 Malignant neoplasm of other and ill-defined sites","C76.7 Malignant neoplasm of other and ill-defined sites: Other ill-defined sites"
"II Neoplasms","C76-C80 Malignant neoplasms of ill-defined, secondary and unspecified sites","C76 Malignant neoplasm of other and ill-defined sites","C76.8 Malignant neoplasm of other and ill-defined sites: Overlapping lesion of other and ill-defined sites"
"II Neoplasms","C76-C80 Malignant neoplasms of ill-defined, secondary and unspecified sites","C77 Secondary and unspecified malignant neoplasm of lymph nodes","C77.0 Secondary and unspecified malignant neoplasm: Lymph nodes of head, face and neck"
"II Neoplasms","C76-C80 Malignant neoplasms of ill-defined, secondary and unspecified sites","C77 Secondary and unspecified malignant neoplasm of lymph nodes","C77.1 Secondary and unspecified malignant neoplasm: Intrathoracic lymph nodes"
"II Neoplasms","C76-C80 Malignant neoplasms of ill-defined, secondary and unspecified sites","C77 Secondary and unspecified malignant neoplasm of lymph nodes","C77.2 Secondary and unspecified malignant neoplasm: Intra-abdominal lymph nodes"
"II Neoplasms","C76-C80 Malignant neoplasms of ill-defined, secondary and unspecified sites","C77 Secondary and unspecified malignant neoplasm of lymph nodes","C77.3 Secondary and unspecified malignant neoplasm: Axillary and upper limb lymph nodes"
"II Neoplasms","C76-C80 Malignant neoplasms of ill-defined, secondary and unspecified sites","C77 Secondary and unspecified malignant neoplasm of lymph nodes","C77.4 Secondary and unspecified malignant neoplasm: Inguinal and lower limb lymph nodes"
"II Neoplasms","C76-C80 Malignant neoplasms of ill-defined, secondary and unspecified sites","C77 Secondary and unspecified malignant neoplasm of lymph nodes","C77.5 Secondary and unspecified malignant neoplasm: Intrapelvic lymph nodes"
"II Neoplasms","C76-C80 Malignant neoplasms of ill-defined, secondary and unspecified sites","C77 Secondary and unspecified malignant neoplasm of lymph nodes","C77.8 Secondary and unspecified malignant neoplasm: Lymph nodes of multiple regions"
"II Neoplasms","C76-C80 Malignant neoplasms of ill-defined, secondary and unspecified sites","C77 Secondary and unspecified malignant neoplasm of lymph nodes","C77.9 Secondary and unspecified malignant neoplasm: Lymph node, unspecified"
"II Neoplasms","C76-C80 Malignant neoplasms of ill-defined, secondary and unspecified sites","C78 Secondary malignant neoplasm of respiratory and digestive organs","C78.0 Secondary malignant neoplasm of lung"
"II Neoplasms","C76-C80 Malignant neoplasms of ill-defined, secondary and unspecified sites","C78 Secondary malignant neoplasm of respiratory and digestive organs","C78.1 Secondary malignant neoplasm of mediastinum"
"II Neoplasms","C76-C80 Malignant neoplasms of ill-defined, secondary and unspecified sites","C78 Secondary malignant neoplasm of respiratory and digestive organs","C78.2 Secondary malignant neoplasm of pleura"
"II Neoplasms","C76-C80 Malignant neoplasms of ill-defined, secondary and unspecified sites","C78 Secondary malignant neoplasm of respiratory and digestive organs","C78.3 Secondary malignant neoplasm of other and unspecified respiratory organs"
"II Neoplasms","C76-C80 Malignant neoplasms of ill-defined, secondary and unspecified sites","C78 Secondary malignant neoplasm of respiratory and digestive organs","C78.4 Secondary malignant neoplasm of small intestine"
"II Neoplasms","C76-C80 Malignant neoplasms of ill-defined, secondary and unspecified sites","C78 Secondary malignant neoplasm of respiratory and digestive organs","C78.5 Secondary malignant neoplasm of large intestine and rectum"
"II Neoplasms","C76-C80 Malignant neoplasms of ill-defined, secondary and unspecified sites","C78 Secondary malignant neoplasm of respiratory and digestive organs","C78.6 Secondary malignant neoplasm of retroperitoneum and peritoneum"
"II Neoplasms","C76-C80 Malignant neoplasms of ill-defined, secondary and unspecified sites","C78 Secondary malignant neoplasm of respiratory and digestive organs","C78.7 Secondary malignant neoplasm of liver and intrahepatic bile duct"
"II Neoplasms","C76-C80 Malignant neoplasms of ill-defined, secondary and unspecified sites","C78 Secondary malignant neoplasm of respiratory and digestive organs","C78.8 Secondary malignant neoplasm of other and unspecified digestive organs"
"II Neoplasms","C76-C80 Malignant neoplasms of ill-defined, secondary and unspecified sites","C79 Secondary malignant neoplasm of other and unspecified sites","C79.0 Secondary malignant neoplasm of kidney and renal pelvis"
"II Neoplasms","C76-C80 Malignant neoplasms of ill-defined, secondary and unspecified sites","C79 Secondary malignant neoplasm of other and unspecified sites","C79.1 Secondary malignant neoplasm of bladder and other and unspecified urinary organs"
"II Neoplasms","C76-C80 Malignant neoplasms of ill-defined, secondary and unspecified sites","C79 Secondary malignant neoplasm of other and unspecified sites","C79.2 Secondary malignant neoplasm of skin"
"II Neoplasms","C76-C80 Malignant neoplasms of ill-defined, secondary and unspecified sites","C79 Secondary malignant neoplasm of other and unspecified sites","C79.3 Secondary malignant neoplasm of brain and cerebral meninges"
"II Neoplasms","C76-C80 Malignant neoplasms of ill-defined, secondary and unspecified sites","C79 Secondary malignant neoplasm of other and unspecified sites","C79.4 Secondary malignant neoplasm of other and unspecified parts of nervous system"
"II Neoplasms","C76-C80 Malignant neoplasms of ill-defined, secondary and unspecified sites","C79 Secondary malignant neoplasm of other and unspecified sites","C79.5 Secondary malignant neoplasm of bone and bone marrow"
"II Neoplasms","C76-C80 Malignant neoplasms of ill-defined, secondary and unspecified sites","C79 Secondary malignant neoplasm of other and unspecified sites","C79.6 Secondary malignant neoplasm of ovary"
"II Neoplasms","C76-C80 Malignant neoplasms of ill-defined, secondary and unspecified sites","C79 Secondary malignant neoplasm of other and unspecified sites","C79.7 Secondary malignant neoplasm of adrenal gland"
"II Neoplasms","C76-C80 Malignant neoplasms of ill-defined, secondary and unspecified sites","C79 Secondary malignant neoplasm of other and unspecified sites","C79.8 Secondary malignant neoplasm of other specified sites"
"II Neoplasms","C76-C80 Malignant neoplasms of ill-defined, secondary and unspecified sites","C79 Secondary malignant neoplasm of other and unspecified sites","C79.9 Secondary malignant neoplasm, unspecified site"
"II Neoplasms","C76-C80 Malignant neoplasms of ill-defined, secondary and unspecified sites","C80 Malignant neoplasm, without specification of site","C80.0 Malignant neoplasm, primary site unknown, so stated"
"II Neoplasms","C76-C80 Malignant neoplasms of ill-defined, secondary and unspecified sites","C80 Malignant neoplasm, without specification of site","C80.9 Malignant neoplasm, primary site unspecified"
"II Neoplasms","C76-C80 Malignant neoplasms of ill-defined, secondary and unspecified sites","C80 Malignant neoplasm, without specification of site",NA
"II Neoplasms","C81-C96 Malignant neoplasms, stated or presumed to be primary, of lymphoid, haematopoietic and related tissue","C81 Hodgkin lymphoma","C81.0 Nodular lymphocyte predominant Hodgkin lymphoma"
"II Neoplasms","C81-C96 Malignant neoplasms, stated or presumed to be primary, of lymphoid, haematopoietic and related tissue","C81 Hodgkin lymphoma","C81.1 Nodular sclerosis classical Hodgkin lymphoma"
"II Neoplasms","C81-C96 Malignant neoplasms, stated or presumed to be primary, of lymphoid, haematopoietic and related tissue","C81 Hodgkin lymphoma","C81.2 Mixed cellularity classical Hodgkin lymphoma"
"II Neoplasms","C81-C96 Malignant neoplasms, stated or presumed to be primary, of lymphoid, haematopoietic and related tissue","C81 Hodgkin lymphoma","C81.3 Lymphocyte depleted classical Hodgkin lymphoma"
"II Neoplasms","C81-C96 Malignant neoplasms, stated or presumed to be primary, of lymphoid, haematopoietic and related tissue","C81 Hodgkin lymphoma","C81.4 Lymphocyte-rich (classical) Hodgkin lymphoma"
"II Neoplasms","C81-C96 Malignant neoplasms, stated or presumed to be primary, of lymphoid, haematopoietic and related tissue","C81 Hodgkin lymphoma","C81.7 Other classical Hodgkin lymphoma"
"II Neoplasms","C81-C96 Malignant neoplasms, stated or presumed to be primary, of lymphoid, haematopoietic and related tissue","C81 Hodgkin lymphoma","C81.9 Hodgkin lymphoma, unspecified"
"II Neoplasms","C81-C96 Malignant neoplasms, stated or presumed to be primary, of lymphoid, haematopoietic and related tissue","C82 Follicular lymphoma","C82.0 Follicular lymphoma grade I"
"II Neoplasms","C81-C96 Malignant neoplasms, stated or presumed to be primary, of lymphoid, haematopoietic and related tissue","C82 Follicular lymphoma","C82.1 Follicular lymphoma grade II"
"II Neoplasms","C81-C96 Malignant neoplasms, stated or presumed to be primary, of lymphoid, haematopoietic and related tissue","C82 Follicular lymphoma","C82.2 Follicular lymphoma grade III, unspecified"
"II Neoplasms","C81-C96 Malignant neoplasms, stated or presumed to be primary, of lymphoid, haematopoietic and related tissue","C82 Follicular lymphoma","C82.3 Follicular lymphoma grade IIIa"
"II Neoplasms","C81-C96 Malignant neoplasms, stated or presumed to be primary, of lymphoid, haematopoietic and related tissue","C82 Follicular lymphoma","C82.4 Follicular lymphoma grade IIIb"
"II Neoplasms","C81-C96 Malignant neoplasms, stated or presumed to be primary, of lymphoid, haematopoietic and related tissue","C82 Follicular lymphoma","C82.5 Diffuse follicle centre lymphoma"
"II Neoplasms","C81-C96 Malignant neoplasms, stated or presumed to be primary, of lymphoid, haematopoietic and related tissue","C82 Follicular lymphoma","C82.6 Cutaneous follicle centre lymphoma"
"II Neoplasms","C81-C96 Malignant neoplasms, stated or presumed to be primary, of lymphoid, haematopoietic and related tissue","C82 Follicular lymphoma","C82.7 Other types of follicular lymphoma"
"II Neoplasms","C81-C96 Malignant neoplasms, stated or presumed to be primary, of lymphoid, haematopoietic and related tissue","C82 Follicular lymphoma","C82.9 Follicular lymphoma, unspecified"
"II Neoplasms","C81-C96 Malignant neoplasms, stated or presumed to be primary, of lymphoid, haematopoietic and related tissue","C83 Non-follicular lymphoma","C83.0 Small cell B-cell lymphoma"
"II Neoplasms","C81-C96 Malignant neoplasms, stated or presumed to be primary, of lymphoid, haematopoietic and related tissue","C83 Non-follicular lymphoma","C83.1 Mantle cell lymphoma"
"II Neoplasms","C81-C96 Malignant neoplasms, stated or presumed to be primary, of lymphoid, haematopoietic and related tissue","C83 Non-follicular lymphoma","C83.3 Diffuse large B-cell lymphoma"
"II Neoplasms","C81-C96 Malignant neoplasms, stated or presumed to be primary, of lymphoid, haematopoietic and related tissue","C83 Non-follicular lymphoma","C83.5 Lymphoblastic (diffuse) lymphoma"
"II Neoplasms","C81-C96 Malignant neoplasms, stated or presumed to be primary, of lymphoid, haematopoietic and related tissue","C83 Non-follicular lymphoma","C83.7 Burkitt lymphoma"
"II Neoplasms","C81-C96 Malignant neoplasms, stated or presumed to be primary, of lymphoid, haematopoietic and related tissue","C83 Non-follicular lymphoma","C83.8 Other non-follicular lymphoma"
"II Neoplasms","C81-C96 Malignant neoplasms, stated or presumed to be primary, of lymphoid, haematopoietic and related tissue","C83 Non-follicular lymphoma","C83.9 Non-follicular (diffuse) lymphoma, unspecified"
"II Neoplasms","C81-C96 Malignant neoplasms, stated or presumed to be primary, of lymphoid, haematopoietic and related tissue","C84 Mature T/NK-cell lymphomas","C84.0 Mycosis fungoides"
"II Neoplasms","C81-C96 Malignant neoplasms, stated or presumed to be primary, of lymphoid, haematopoietic and related tissue","C84 Mature T/NK-cell lymphomas","C84.1 S�zary disease"
"II Neoplasms","C81-C96 Malignant neoplasms, stated or presumed to be primary, of lymphoid, haematopoietic and related tissue","C84 Mature T/NK-cell lymphomas","C84.4 Peripheral T-cell lymphoma, not elsewhere classified"
"II Neoplasms","C81-C96 Malignant neoplasms, stated or presumed to be primary, of lymphoid, haematopoietic and related tissue","C84 Mature T/NK-cell lymphomas","C84.5 Other mature T/NK-cell lymphomas"
"II Neoplasms","C81-C96 Malignant neoplasms, stated or presumed to be primary, of lymphoid, haematopoietic and related tissue","C84 Mature T/NK-cell lymphomas","C84.6 Anaplastic large cell lymphoma, ALK-positive"
"II Neoplasms","C81-C96 Malignant neoplasms, stated or presumed to be primary, of lymphoid, haematopoietic and related tissue","C84 Mature T/NK-cell lymphomas","C84.7 Anaplastic large cell lymphoma, ALK-negative"
"II Neoplasms","C81-C96 Malignant neoplasms, stated or presumed to be primary, of lymphoid, haematopoietic and related tissue","C84 Mature T/NK-cell lymphomas","C84.8 Cutaneous T-cell lymphoma, unspecified"
"II Neoplasms","C81-C96 Malignant neoplasms, stated or presumed to be primary, of lymphoid, haematopoietic and related tissue","C84 Mature T/NK-cell lymphomas","C84.9 Mature T/NK-cell lymphoma, unspecified"
"II Neoplasms","C81-C96 Malignant neoplasms, stated or presumed to be primary, of lymphoid, haematopoietic and related tissue","C85 Other and unspecified types of non-Hodgkin lymphoma","C85.1 B-cell lymphoma, unspecified"
"II Neoplasms","C81-C96 Malignant neoplasms, stated or presumed to be primary, of lymphoid, haematopoietic and related tissue","C85 Other and unspecified types of non-Hodgkin lymphoma","C85.2 Mediastinal (thymic) large B-cell lymphoma"
"II Neoplasms","C81-C96 Malignant neoplasms, stated or presumed to be primary, of lymphoid, haematopoietic and related tissue","C85 Other and unspecified types of non-Hodgkin lymphoma","C85.7 Other specified types of non-Hodgkin lymphoma"
"II Neoplasms","C81-C96 Malignant neoplasms, stated or presumed to be primary, of lymphoid, haematopoietic and related tissue","C85 Other and unspecified types of non-Hodgkin lymphoma","C85.9 Non-Hodgkin lymphoma, unspecified"
"II Neoplasms","C81-C96 Malignant neoplasms, stated or presumed to be primary, of lymphoid, haematopoietic and related tissue","C86 Other specified types of T/NK-cell lymphoma","C86.0 Extranodal NK/T-cell lymphoma, nasal type"
"II Neoplasms","C81-C96 Malignant neoplasms, stated or presumed to be primary, of lymphoid, haematopoietic and related tissue","C86 Other specified types of T/NK-cell lymphoma","C86.1 Hepatosplenic T-cell lymphoma"
"II Neoplasms","C81-C96 Malignant neoplasms, stated or presumed to be primary, of lymphoid, haematopoietic and related tissue","C86 Other specified types of T/NK-cell lymphoma","C86.2 Enteropathy-type (intestinal) T-cell lymphoma"
"II Neoplasms","C81-C96 Malignant neoplasms, stated or presumed to be primary, of lymphoid, haematopoietic and related tissue","C86 Other specified types of T/NK-cell lymphoma","C86.3 Subcutaneous panniculitis-like T-cell lymphoma"
"II Neoplasms","C81-C96 Malignant neoplasms, stated or presumed to be primary, of lymphoid, haematopoietic and related tissue","C86 Other specified types of T/NK-cell lymphoma","C86.4 Blastic NK-cell lymphoma"
"II Neoplasms","C81-C96 Malignant neoplasms, stated or presumed to be primary, of lymphoid, haematopoietic and related tissue","C86 Other specified types of T/NK-cell lymphoma","C86.5 Angioimmunoblastic T-cell lymphoma"
"II Neoplasms","C81-C96 Malignant neoplasms, stated or presumed to be primary, of lymphoid, haematopoietic and related tissue","C86 Other specified types of T/NK-cell lymphoma","C86.6 Primary cutaneous CD30-positive T-cell proliferations"
"II Neoplasms","C81-C96 Malignant neoplasms, stated or presumed to be primary, of lymphoid, haematopoietic and related tissue","C88 Malignant immunoproliferative diseases","C88.0 Waldenstr�m macroglobulinaemia"
"II Neoplasms","C81-C96 Malignant neoplasms, stated or presumed to be primary, of lymphoid, haematopoietic and related tissue","C88 Malignant immunoproliferative diseases","C88.2 Other heavy chain disease"
"II Neoplasms","C81-C96 Malignant neoplasms, stated or presumed to be primary, of lymphoid, haematopoietic and related tissue","C88 Malignant immunoproliferative diseases","C88.3 Immunoproliferative small intestinal disease"
"II Neoplasms","C81-C96 Malignant neoplasms, stated or presumed to be primary, of lymphoid, haematopoietic and related tissue","C88 Malignant immunoproliferative diseases","C88.4 Extranodal marginal zone B-cell lymphoma of mucosa-associated lymphoid tissue [MALT-lyphoma]"
"II Neoplasms","C81-C96 Malignant neoplasms, stated or presumed to be primary, of lymphoid, haematopoietic and related tissue","C88 Malignant immunoproliferative diseases","C88.7 Other malignant immunoproliferative diseases"
"II Neoplasms","C81-C96 Malignant neoplasms, stated or presumed to be primary, of lymphoid, haematopoietic and related tissue","C88 Malignant immunoproliferative diseases","C88.9 Malignant immunoproliferative disease, unspecified"
"II Neoplasms","C81-C96 Malignant neoplasms, stated or presumed to be primary, of lymphoid, haematopoietic and related tissue","C90 Multiple myeloma and malignant plasma cell neoplasms","C90.0 Multiple myeloma"
"II Neoplasms","C81-C96 Malignant neoplasms, stated or presumed to be primary, of lymphoid, haematopoietic and related tissue","C90 Multiple myeloma and malignant plasma cell neoplasms","C90.1 Plasma cell leukaemia"
"II Neoplasms","C81-C96 Malignant neoplasms, stated or presumed to be primary, of lymphoid, haematopoietic and related tissue","C90 Multiple myeloma and malignant plasma cell neoplasms","C90.2 Extramedullary plasmacytoma"
"II Neoplasms","C81-C96 Malignant neoplasms, stated or presumed to be primary, of lymphoid, haematopoietic and related tissue","C90 Multiple myeloma and malignant plasma cell neoplasms","C90.3 Solitary plasmacytoma"
"II Neoplasms","C81-C96 Malignant neoplasms, stated or presumed to be primary, of lymphoid, haematopoietic and related tissue","C91 Lymphoid leukaemia","C91.0 Acute lymphoblastic leukaemia [ALL]"
"II Neoplasms","C81-C96 Malignant neoplasms, stated or presumed to be primary, of lymphoid, haematopoietic and related tissue","C91 Lymphoid leukaemia","C91.1 Chronic lymphocytic leukaemia of B-cell type"
"II Neoplasms","C81-C96 Malignant neoplasms, stated or presumed to be primary, of lymphoid, haematopoietic and related tissue","C91 Lymphoid leukaemia","C91.3 Prolymphocytic leukaemia of B-cell type"
"II Neoplasms","C81-C96 Malignant neoplasms, stated or presumed to be primary, of lymphoid, haematopoietic and related tissue","C91 Lymphoid leukaemia","C91.4 Hairy-cell leukaemia"
"II Neoplasms","C81-C96 Malignant neoplasms, stated or presumed to be primary, of lymphoid, haematopoietic and related tissue","C91 Lymphoid leukaemia","C91.5 Adult T-cell lymphoma/leukaemia [HTLV-1-associated]"
"II Neoplasms","C81-C96 Malignant neoplasms, stated or presumed to be primary, of lymphoid, haematopoietic and related tissue","C91 Lymphoid leukaemia","C91.6 Prolymphocytic leukaemia of T-cell type"
"II Neoplasms","C81-C96 Malignant neoplasms, stated or presumed to be primary, of lymphoid, haematopoietic and related tissue","C91 Lymphoid leukaemia","C91.7 Other lymphoid leukaemia"
"II Neoplasms","C81-C96 Malignant neoplasms, stated or presumed to be primary, of lymphoid, haematopoietic and related tissue","C91 Lymphoid leukaemia","C91.8 Mature B-cell leukaemia Burkitt-type"
"II Neoplasms","C81-C96 Malignant neoplasms, stated or presumed to be primary, of lymphoid, haematopoietic and related tissue","C91 Lymphoid leukaemia","C91.9 Lymphoid leukaemia, unspecified"
"II Neoplasms","C81-C96 Malignant neoplasms, stated or presumed to be primary, of lymphoid, haematopoietic and related tissue","C92 Myeloid leukaemia","C92.0 Acute myeloblastic leukaemia [AML]"
"II Neoplasms","C81-C96 Malignant neoplasms, stated or presumed to be primary, of lymphoid, haematopoietic and related tissue","C92 Myeloid leukaemia","C92.1 Chronic myeloid leukaemia [CML], BCR/ABL-positive"
"II Neoplasms","C81-C96 Malignant neoplasms, stated or presumed to be primary, of lymphoid, haematopoietic and related tissue","C92 Myeloid leukaemia","C92.2 Atypical chronic myeloid leukaemia, BCR/ABL- negative"
"II Neoplasms","C81-C96 Malignant neoplasms, stated or presumed to be primary, of lymphoid, haematopoietic and related tissue","C92 Myeloid leukaemia","C92.3 Myeloid sarcoma"
"II Neoplasms","C81-C96 Malignant neoplasms, stated or presumed to be primary, of lymphoid, haematopoietic and related tissue","C92 Myeloid leukaemia","C92.4 Acute promyelocytic leukaemia [PML]"
"II Neoplasms","C81-C96 Malignant neoplasms, stated or presumed to be primary, of lymphoid, haematopoietic and related tissue","C92 Myeloid leukaemia","C92.5 Acute myelomonocytic leukaemia"
"II Neoplasms","C81-C96 Malignant neoplasms, stated or presumed to be primary, of lymphoid, haematopoietic and related tissue","C92 Myeloid leukaemia","C92.6 Acute myeloid leukaemia with 11q23-abnormality"
"II Neoplasms","C81-C96 Malignant neoplasms, stated or presumed to be primary, of lymphoid, haematopoietic and related tissue","C92 Myeloid leukaemia","C92.7 Other myeloid leukaemia"
"II Neoplasms","C81-C96 Malignant neoplasms, stated or presumed to be primary, of lymphoid, haematopoietic and related tissue","C92 Myeloid leukaemia","C92.8 Acute myeloid leukaemia with multilineage dysplasia"
"II Neoplasms","C81-C96 Malignant neoplasms, stated or presumed to be primary, of lymphoid, haematopoietic and related tissue","C92 Myeloid leukaemia","C92.9 Myeloid leukaemia, unspecified"
"II Neoplasms","C81-C96 Malignant neoplasms, stated or presumed to be primary, of lymphoid, haematopoietic and related tissue","C93 Monocytic leukaemia","C93.0 Acute monoblastic/monocytic leukaemia"
"II Neoplasms","C81-C96 Malignant neoplasms, stated or presumed to be primary, of lymphoid, haematopoietic and related tissue","C93 Monocytic leukaemia","C93.1 Chronic myelomonocytic leukaemia"
"II Neoplasms","C81-C96 Malignant neoplasms, stated or presumed to be primary, of lymphoid, haematopoietic and related tissue","C93 Monocytic leukaemia","C93.3 Juvenile myelomonocytic leukaemia"
"II Neoplasms","C81-C96 Malignant neoplasms, stated or presumed to be primary, of lymphoid, haematopoietic and related tissue","C93 Monocytic leukaemia","C93.7 Other monocytic leukaemia"
"II Neoplasms","C81-C96 Malignant neoplasms, stated or presumed to be primary, of lymphoid, haematopoietic and related tissue","C93 Monocytic leukaemia","C93.9 Monocytic leukaemia, unspecified"
"II Neoplasms","C81-C96 Malignant neoplasms, stated or presumed to be primary, of lymphoid, haematopoietic and related tissue","C94 Other leukaemias of specified cell type","C94.0 Acute erythroid leukaemia"
"II Neoplasms","C81-C96 Malignant neoplasms, stated or presumed to be primary, of lymphoid, haematopoietic and related tissue","C94 Other leukaemias of specified cell type","C94.2 Acute megakaryoblastic leukaemia"
"II Neoplasms","C81-C96 Malignant neoplasms, stated or presumed to be primary, of lymphoid, haematopoietic and related tissue","C94 Other leukaemias of specified cell type","C94.3 Mast cell leukaemia"
"II Neoplasms","C81-C96 Malignant neoplasms, stated or presumed to be primary, of lymphoid, haematopoietic and related tissue","C94 Other leukaemias of specified cell type","C94.4 Acute panmyelosis with myelofibrosis"
"II Neoplasms","C81-C96 Malignant neoplasms, stated or presumed to be primary, of lymphoid, haematopoietic and related tissue","C94 Other leukaemias of specified cell type","C94.6 Myelodysplastic and myeloproliferative disease, not elsewhere classified"
"II Neoplasms","C81-C96 Malignant neoplasms, stated or presumed to be primary, of lymphoid, haematopoietic and related tissue","C94 Other leukaemias of specified cell type","C94.7 Other specified leukaemias"
"II Neoplasms","C81-C96 Malignant neoplasms, stated or presumed to be primary, of lymphoid, haematopoietic and related tissue","C95 Leukaemia of unspecified cell type","C95.0 Acute leukaemia of unspecified cell type"
"II Neoplasms","C81-C96 Malignant neoplasms, stated or presumed to be primary, of lymphoid, haematopoietic and related tissue","C95 Leukaemia of unspecified cell type","C95.1 Chronic leukaemia of unspecified cell type"
"II Neoplasms","C81-C96 Malignant neoplasms, stated or presumed to be primary, of lymphoid, haematopoietic and related tissue","C95 Leukaemia of unspecified cell type","C95.7 Other leukaemia of unspecified cell type"
"II Neoplasms","C81-C96 Malignant neoplasms, stated or presumed to be primary, of lymphoid, haematopoietic and related tissue","C95 Leukaemia of unspecified cell type","C95.9 Leukaemia, unspecified"
"II Neoplasms","C81-C96 Malignant neoplasms, stated or presumed to be primary, of lymphoid, haematopoietic and related tissue","C96 Other and unspecified malignant neoplasms of lymphoid, haematopoietic and related tissue","C96.0 Multifocal and multisystemic (disseminated) Langerhans-cell histiocytosis [Letterer-Siwe disease]"
"II Neoplasms","C81-C96 Malignant neoplasms, stated or presumed to be primary, of lymphoid, haematopoietic and related tissue","C96 Other and unspecified malignant neoplasms of lymphoid, haematopoietic and related tissue","C96.2 Malignant mast cell tumour"
"II Neoplasms","C81-C96 Malignant neoplasms, stated or presumed to be primary, of lymphoid, haematopoietic and related tissue","C96 Other and unspecified malignant neoplasms of lymphoid, haematopoietic and related tissue","C96.4 Sarcoma of dendritic cells (accessory cells)"
"II Neoplasms","C81-C96 Malignant neoplasms, stated or presumed to be primary, of lymphoid, haematopoietic and related tissue","C96 Other and unspecified malignant neoplasms of lymphoid, haematopoietic and related tissue","C96.5 Multifocal and unisystemic Langerhans-cell histiocytosis"
"II Neoplasms","C81-C96 Malignant neoplasms, stated or presumed to be primary, of lymphoid, haematopoietic and related tissue","C96 Other and unspecified malignant neoplasms of lymphoid, haematopoietic and related tissue","C96.6 Unifocal Langerhans-cell histiocytosis"
"II Neoplasms","C81-C96 Malignant neoplasms, stated or presumed to be primary, of lymphoid, haematopoietic and related tissue","C96 Other and unspecified malignant neoplasms of lymphoid, haematopoietic and related tissue","C96.7 Other specified malignant neoplasms of lymphoid, haematopoietic and related tissue"
"II Neoplasms","C81-C96 Malignant neoplasms, stated or presumed to be primary, of lymphoid, haematopoietic and related tissue","C96 Other and unspecified malignant neoplasms of lymphoid, haematopoietic and related tissue","C96.8 Histiocytic sarcoma"
"II Neoplasms","C81-C96 Malignant neoplasms, stated or presumed to be primary, of lymphoid, haematopoietic and related tissue","C96 Other and unspecified malignant neoplasms of lymphoid, haematopoietic and related tissue","C96.9 Malignant neoplasm of lymphoid, haematopoietic and related tissue, unspecified"
"II Neoplasms","C81-C96 Malignant neoplasms, stated or presumed to be primary, of lymphoid, haematopoietic and related tissue","C96 Other and unspecified malignant neoplasms of lymphoid, haematopoietic and related tissue",NA
"II Neoplasms","C97-C97 Malignant neoplasms of independent (primary) multiple sites","C97 Malignant neoplasms of independent (primary) multiple sites",NA
"II Neoplasms","D00-D09 In situ neoplasms","D00 Carcinoma in situ of oral cavity, oesophagus and stomach","D00.0 Carcinoma in situ: Lip, oral cavity and pharynx"
"II Neoplasms","D00-D09 In situ neoplasms","D00 Carcinoma in situ of oral cavity, oesophagus and stomach","D00.1 Carcinoma in situ: Oesophagus"
"II Neoplasms","D00-D09 In situ neoplasms","D00 Carcinoma in situ of oral cavity, oesophagus and stomach","D00.2 Carcinoma in situ: Stomach"
"II Neoplasms","D00-D09 In situ neoplasms","D01 Carcinoma in situ of other and unspecified digestive organs","D01.0 Carcinoma in situ: Colon"
"II Neoplasms","D00-D09 In situ neoplasms","D01 Carcinoma in situ of other and unspecified digestive organs","D01.1 Carcinoma in situ: Rectosigmoid junction"
"II Neoplasms","D00-D09 In situ neoplasms","D01 Carcinoma in situ of other and unspecified digestive organs","D01.2 Carcinoma in situ: Rectum"
"II Neoplasms","D00-D09 In situ neoplasms","D01 Carcinoma in situ of other and unspecified digestive organs","D01.3 Carcinoma in situ: Anus and anal canal"
"II Neoplasms","D00-D09 In situ neoplasms","D01 Carcinoma in situ of other and unspecified digestive organs","D01.4 Carcinoma in situ: Other and unspecified parts of intestine"
"II Neoplasms","D00-D09 In situ neoplasms","D01 Carcinoma in situ of other and unspecified digestive organs","D01.5 Carcinoma in situ: Liver, gallbladder and bile ducts"
"II Neoplasms","D00-D09 In situ neoplasms","D01 Carcinoma in situ of other and unspecified digestive organs","D01.7 Carcinoma in situ: Other specified digestive organs"
"II Neoplasms","D00-D09 In situ neoplasms","D01 Carcinoma in situ of other and unspecified digestive organs","D01.9 Carcinoma in situ: Digestive organ, unspecified"
"II Neoplasms","D00-D09 In situ neoplasms","D02 Carcinoma in situ of middle ear and respiratory system","D02.0 Carcinoma in situ: Larynx"
"II Neoplasms","D00-D09 In situ neoplasms","D02 Carcinoma in situ of middle ear and respiratory system","D02.1 Carcinoma in situ: Trachea"
"II Neoplasms","D00-D09 In situ neoplasms","D02 Carcinoma in situ of middle ear and respiratory system","D02.2 Carcinoma in situ: Bronchus and lung"
"II Neoplasms","D00-D09 In situ neoplasms","D02 Carcinoma in situ of middle ear and respiratory system","D02.3 Carcinoma in situ: Other parts of respiratory system"
"II Neoplasms","D00-D09 In situ neoplasms","D02 Carcinoma in situ of middle ear and respiratory system","D02.4 Carcinoma in situ: Respiratory system, unspecified"
"II Neoplasms","D00-D09 In situ neoplasms","D03 Melanoma in situ","D03.0 Melanoma in situ of lip"
"II Neoplasms","D00-D09 In situ neoplasms","D03 Melanoma in situ","D03.1 Melanoma in situ of eyelid, including canthus"
"II Neoplasms","D00-D09 In situ neoplasms","D03 Melanoma in situ","D03.2 Melanoma in situ of ear and external auricular canal"
"II Neoplasms","D00-D09 In situ neoplasms","D03 Melanoma in situ","D03.3 Melanoma in situ of other and unspecified parts of face"
"II Neoplasms","D00-D09 In situ neoplasms","D03 Melanoma in situ","D03.4 Melanoma in situ of scalp and neck"
"II Neoplasms","D00-D09 In situ neoplasms","D03 Melanoma in situ","D03.5 Melanoma in situ of trunk"
"II Neoplasms","D00-D09 In situ neoplasms","D03 Melanoma in situ","D03.6 Melanoma in situ of upper limb, including shoulder"
"II Neoplasms","D00-D09 In situ neoplasms","D03 Melanoma in situ","D03.7 Melanoma in situ of lower limb, including hip"
"II Neoplasms","D00-D09 In situ neoplasms","D03 Melanoma in situ","D03.8 Melanoma in situ of other sites"
"II Neoplasms","D00-D09 In situ neoplasms","D03 Melanoma in situ","D03.9 Melanoma in situ, unspecified"
"II Neoplasms","D00-D09 In situ neoplasms","D04 Carcinoma in situ of skin","D04.0 Carcinoma in situ: Skin of lip"
"II Neoplasms","D00-D09 In situ neoplasms","D04 Carcinoma in situ of skin","D04.1 Carcinoma in situ: Skin of eyelid, including canthus"
"II Neoplasms","D00-D09 In situ neoplasms","D04 Carcinoma in situ of skin","D04.2 Carcinoma in situ: Skin of ear and external auricular canal"
"II Neoplasms","D00-D09 In situ neoplasms","D04 Carcinoma in situ of skin","D04.3 Carcinoma in situ: Skin of other and unspecified parts of face"
"II Neoplasms","D00-D09 In situ neoplasms","D04 Carcinoma in situ of skin","D04.4 Carcinoma in situ: Skin of scalp and neck"
"II Neoplasms","D00-D09 In situ neoplasms","D04 Carcinoma in situ of skin","D04.5 Carcinoma in situ: Skin of trunk"
"II Neoplasms","D00-D09 In situ neoplasms","D04 Carcinoma in situ of skin","D04.6 Carcinoma in situ: Skin of upper limb, including shoulder"
"II Neoplasms","D00-D09 In situ neoplasms","D04 Carcinoma in situ of skin","D04.7 Carcinoma in situ: Skin of lower limb, including hip"
"II Neoplasms","D00-D09 In situ neoplasms","D04 Carcinoma in situ of skin","D04.8 Carcinoma in situ: Skin of other sites"
"II Neoplasms","D00-D09 In situ neoplasms","D04 Carcinoma in situ of skin","D04.9 Carcinoma in situ: Skin, unspecified"
"II Neoplasms","D00-D09 In situ neoplasms","D05 Carcinoma in situ of breast","D05.0 Lobular carcinoma in situ"
"II Neoplasms","D00-D09 In situ neoplasms","D05 Carcinoma in situ of breast","D05.1 Intraductal carcinoma in situ"
"II Neoplasms","D00-D09 In situ neoplasms","D05 Carcinoma in situ of breast","D05.7 Other carcinoma in situ of breast"
"II Neoplasms","D00-D09 In situ neoplasms","D05 Carcinoma in situ of breast","D05.9 Carcinoma in situ of breast, unspecified"
"II Neoplasms","D00-D09 In situ neoplasms","D06 Carcinoma in situ of cervix uteri","D06.0 Carcinoma in situ: Endocervix"
"II Neoplasms","D00-D09 In situ neoplasms","D06 Carcinoma in situ of cervix uteri","D06.1 Carcinoma in situ: Exocervix"
"II Neoplasms","D00-D09 In situ neoplasms","D06 Carcinoma in situ of cervix uteri","D06.7 Carcinoma in situ: Other parts of cervix"
"II Neoplasms","D00-D09 In situ neoplasms","D06 Carcinoma in situ of cervix uteri","D06.9 Carcinoma in situ: Cervix, unspecified"
"II Neoplasms","D00-D09 In situ neoplasms","D07 Carcinoma in situ of other and unspecified genital organs","D07.0 Carcinoma in situ: Endometrium"
"II Neoplasms","D00-D09 In situ neoplasms","D07 Carcinoma in situ of other and unspecified genital organs","D07.1 Carcinoma in situ: Vulva"
"II Neoplasms","D00-D09 In situ neoplasms","D07 Carcinoma in situ of other and unspecified genital organs","D07.2 Carcinoma in situ: Vagina"
"II Neoplasms","D00-D09 In situ neoplasms","D07 Carcinoma in situ of other and unspecified genital organs","D07.3 Carcinoma in situ: Other and unspecified female genital organs"
"II Neoplasms","D00-D09 In situ neoplasms","D07 Carcinoma in situ of other and unspecified genital organs","D07.4 Carcinoma in situ: Penis"
"II Neoplasms","D00-D09 In situ neoplasms","D07 Carcinoma in situ of other and unspecified genital organs","D07.5 Carcinoma in situ: Prostate"
"II Neoplasms","D00-D09 In situ neoplasms","D07 Carcinoma in situ of other and unspecified genital organs","D07.6 Carcinoma in situ: Other and unspecified male genital organs"
"II Neoplasms","D00-D09 In situ neoplasms","D09 Carcinoma in situ of other and unspecified sites","D09.0 Carcinoma in situ: Bladder"
"II Neoplasms","D00-D09 In situ neoplasms","D09 Carcinoma in situ of other and unspecified sites","D09.1 Carcinoma in situ: Other and unspecified urinary organs"
"II Neoplasms","D00-D09 In situ neoplasms","D09 Carcinoma in situ of other and unspecified sites","D09.2 Carcinoma in situ: Eye"
"II Neoplasms","D00-D09 In situ neoplasms","D09 Carcinoma in situ of other and unspecified sites","D09.3 Carcinoma in situ: Thyroid and other endocrine glands"
"II Neoplasms","D00-D09 In situ neoplasms","D09 Carcinoma in situ of other and unspecified sites","D09.7 Carcinoma in situ of other specified sites"
"II Neoplasms","D00-D09 In situ neoplasms","D09 Carcinoma in situ of other and unspecified sites","D09.9 Carcinoma in situ, unspecified"
"II Neoplasms","D00-D09 In situ neoplasms","D09 Carcinoma in situ of other and unspecified sites",NA
"II Neoplasms","D10-D36 Benign neoplasms","D10 Benign neoplasm of mouth and pharynx","D10.0 Benign neoplasm: Lip"
"II Neoplasms","D10-D36 Benign neoplasms","D10 Benign neoplasm of mouth and pharynx","D10.1 Benign neoplasm: Tongue"
"II Neoplasms","D10-D36 Benign neoplasms","D10 Benign neoplasm of mouth and pharynx","D10.2 Benign neoplasm: Floor of mouth"
"II Neoplasms","D10-D36 Benign neoplasms","D10 Benign neoplasm of mouth and pharynx","D10.3 Benign neoplasm: Other and unspecified parts of mouth"
"II Neoplasms","D10-D36 Benign neoplasms","D10 Benign neoplasm of mouth and pharynx","D10.4 Benign neoplasm: Tonsil"
"II Neoplasms","D10-D36 Benign neoplasms","D10 Benign neoplasm of mouth and pharynx","D10.5 Benign neoplasm: Other parts of oropharynx"
"II Neoplasms","D10-D36 Benign neoplasms","D10 Benign neoplasm of mouth and pharynx","D10.6 Benign neoplasm: Nasopharynx"
"II Neoplasms","D10-D36 Benign neoplasms","D10 Benign neoplasm of mouth and pharynx","D10.7 Benign neoplasm: Hypopharynx"
"II Neoplasms","D10-D36 Benign neoplasms","D10 Benign neoplasm of mouth and pharynx","D10.9 Benign neoplasm: Pharynx, unspecified"
"II Neoplasms","D10-D36 Benign neoplasms","D11 Benign neoplasm of major salivary glands","D11.0 Benign neoplasm: Parotid gland"
"II Neoplasms","D10-D36 Benign neoplasms","D11 Benign neoplasm of major salivary glands","D11.7 Benign neoplasm: Other major salivary glands"
"II Neoplasms","D10-D36 Benign neoplasms","D11 Benign neoplasm of major salivary glands","D11.9 Benign neoplasm: Major salivary gland, unspecified"
"II Neoplasms","D10-D36 Benign neoplasms","D12 Benign neoplasm of colon, rectum, anus and anal canal","D12.0 Benign neoplasm: Caecum"
"II Neoplasms","D10-D36 Benign neoplasms","D12 Benign neoplasm of colon, rectum, anus and anal canal","D12.1 Benign neoplasm: Appendix"
"II Neoplasms","D10-D36 Benign neoplasms","D12 Benign neoplasm of colon, rectum, anus and anal canal","D12.2 Benign neoplasm: Ascending colon"
"II Neoplasms","D10-D36 Benign neoplasms","D12 Benign neoplasm of colon, rectum, anus and anal canal","D12.3 Benign neoplasm: Transverse colon"
"II Neoplasms","D10-D36 Benign neoplasms","D12 Benign neoplasm of colon, rectum, anus and anal canal","D12.4 Benign neoplasm: Descending colon"
"II Neoplasms","D10-D36 Benign neoplasms","D12 Benign neoplasm of colon, rectum, anus and anal canal","D12.5 Benign neoplasm: Sigmoid colon"
"II Neoplasms","D10-D36 Benign neoplasms","D12 Benign neoplasm of colon, rectum, anus and anal canal","D12.6 Benign neoplasm: Colon, unspecified"
"II Neoplasms","D10-D36 Benign neoplasms","D12 Benign neoplasm of colon, rectum, anus and anal canal","D12.7 Benign neoplasm: Rectosigmoid junction"
"II Neoplasms","D10-D36 Benign neoplasms","D12 Benign neoplasm of colon, rectum, anus and anal canal","D12.8 Benign neoplasm: Rectum"
"II Neoplasms","D10-D36 Benign neoplasms","D12 Benign neoplasm of colon, rectum, anus and anal canal","D12.9 Benign neoplasm: Anus and anal canal"
"II Neoplasms","D10-D36 Benign neoplasms","D13 Benign neoplasm of other and ill-defined parts of digestive system","D13.0 Benign neoplasm: Oesophagus"
"II Neoplasms","D10-D36 Benign neoplasms","D13 Benign neoplasm of other and ill-defined parts of digestive system","D13.1 Benign neoplasm: Stomach"
"II Neoplasms","D10-D36 Benign neoplasms","D13 Benign neoplasm of other and ill-defined parts of digestive system","D13.2 Benign neoplasm: Duodenum"
"II Neoplasms","D10-D36 Benign neoplasms","D13 Benign neoplasm of other and ill-defined parts of digestive system","D13.3 Benign neoplasm: Other and unspecified parts of small intestine"
"II Neoplasms","D10-D36 Benign neoplasms","D13 Benign neoplasm of other and ill-defined parts of digestive system","D13.4 Benign neoplasm: Liver"
"II Neoplasms","D10-D36 Benign neoplasms","D13 Benign neoplasm of other and ill-defined parts of digestive system","D13.5 Benign neoplasm: Extrahepatic bile ducts"
"II Neoplasms","D10-D36 Benign neoplasms","D13 Benign neoplasm of other and ill-defined parts of digestive system","D13.6 Benign neoplasm: Pancreas"
"II Neoplasms","D10-D36 Benign neoplasms","D13 Benign neoplasm of other and ill-defined parts of digestive system","D13.7 Benign neoplasm: Endocrine pancreas"
"II Neoplasms","D10-D36 Benign neoplasms","D13 Benign neoplasm of other and ill-defined parts of digestive system","D13.9 Benign neoplasm: Ill-defined sites within the digestive system"
"II Neoplasms","D10-D36 Benign neoplasms","D14 Benign neoplasm of middle ear and respiratory system","D14.0 Benign neoplasm: Middle ear, nasal cavity and accessory sinuses"
"II Neoplasms","D10-D36 Benign neoplasms","D14 Benign neoplasm of middle ear and respiratory system","D14.1 Benign neoplasm: Larynx"
"II Neoplasms","D10-D36 Benign neoplasms","D14 Benign neoplasm of middle ear and respiratory system","D14.2 Benign neoplasm: Trachea"
"II Neoplasms","D10-D36 Benign neoplasms","D14 Benign neoplasm of middle ear and respiratory system","D14.3 Benign neoplasm: Bronchus and lung"
"II Neoplasms","D10-D36 Benign neoplasms","D14 Benign neoplasm of middle ear and respiratory system","D14.4 Benign neoplasm: Respiratory system, unspecified"
"II Neoplasms","D10-D36 Benign neoplasms","D15 Benign neoplasm of other and unspecified intrathoracic organs","D15.0 Benign neoplasm: Thymus"
"II Neoplasms","D10-D36 Benign neoplasms","D15 Benign neoplasm of other and unspecified intrathoracic organs","D15.1 Benign neoplasm: Heart"
"II Neoplasms","D10-D36 Benign neoplasms","D15 Benign neoplasm of other and unspecified intrathoracic organs","D15.2 Benign neoplasm: Mediastinum"
"II Neoplasms","D10-D36 Benign neoplasms","D15 Benign neoplasm of other and unspecified intrathoracic organs","D15.7 Benign neoplasm: Other specified intrathoracic organs"
"II Neoplasms","D10-D36 Benign neoplasms","D15 Benign neoplasm of other and unspecified intrathoracic organs","D15.9 Benign neoplasm: Intrathoracic organ, unspecified"
"II Neoplasms","D10-D36 Benign neoplasms","D16 Benign neoplasm of bone and articular cartilage","D16.0 Benign neoplasm: Scapula and long bones of upper limb"
"II Neoplasms","D10-D36 Benign neoplasms","D16 Benign neoplasm of bone and articular cartilage","D16.1 Benign neoplasm: Short bones of upper limb"
"II Neoplasms","D10-D36 Benign neoplasms","D16 Benign neoplasm of bone and articular cartilage","D16.2 Benign neoplasm: Long bones of lower limb"
"II Neoplasms","D10-D36 Benign neoplasms","D16 Benign neoplasm of bone and articular cartilage","D16.3 Benign neoplasm: Short bones of lower limb"
"II Neoplasms","D10-D36 Benign neoplasms","D16 Benign neoplasm of bone and articular cartilage","D16.4 Benign neoplasm: Bones of skull and face"
"II Neoplasms","D10-D36 Benign neoplasms","D16 Benign neoplasm of bone and articular cartilage","D16.5 Benign neoplasm: Lower jaw bone"
"II Neoplasms","D10-D36 Benign neoplasms","D16 Benign neoplasm of bone and articular cartilage","D16.6 Benign neoplasm: Vertebral column"
"II Neoplasms","D10-D36 Benign neoplasms","D16 Benign neoplasm of bone and articular cartilage","D16.7 Benign neoplasm: Ribs, sternum and clavicle"
"II Neoplasms","D10-D36 Benign neoplasms","D16 Benign neoplasm of bone and articular cartilage","D16.8 Benign neoplasm: Pelvic bones, sacrum and coccyx"
"II Neoplasms","D10-D36 Benign neoplasms","D16 Benign neoplasm of bone and articular cartilage","D16.9 Benign neoplasm: Bone and articular cartilage, unspecified"
"II Neoplasms","D10-D36 Benign neoplasms","D17 Benign lipomatous neoplasm","D17.0 Benign lipomatous neoplasm of skin and subcutaneous tissue of head, face and neck"
"II Neoplasms","D10-D36 Benign neoplasms","D17 Benign lipomatous neoplasm","D17.1 Benign lipomatous neoplasm of skin and subcutaneous tissue of trunk"
"II Neoplasms","D10-D36 Benign neoplasms","D17 Benign lipomatous neoplasm","D17.2 Benign lipomatous neoplasm of skin and subcutaneous tissue of limbs"
"II Neoplasms","D10-D36 Benign neoplasms","D17 Benign lipomatous neoplasm","D17.3 Benign lipomatous neoplasm of skin and subcutaneous tissue of other and unspecified sites"
"II Neoplasms","D10-D36 Benign neoplasms","D17 Benign lipomatous neoplasm","D17.4 Benign lipomatous neoplasm of intrathoracic organs"
"II Neoplasms","D10-D36 Benign neoplasms","D17 Benign lipomatous neoplasm","D17.5 Benign lipomatous neoplasm of intra-abdominal organs"
"II Neoplasms","D10-D36 Benign neoplasms","D17 Benign lipomatous neoplasm","D17.6 Benign lipomatous neoplasm of spermatic cord"
"II Neoplasms","D10-D36 Benign neoplasms","D17 Benign lipomatous neoplasm","D17.7 Benign lipomatous neoplasm of other sites"
"II Neoplasms","D10-D36 Benign neoplasms","D17 Benign lipomatous neoplasm","D17.9 Benign lipomatous neoplasm, unspecified"
"II Neoplasms","D10-D36 Benign neoplasms","D18 Haemangioma and lymphangioma, any site","D18.0 Haemangioma, any site"
"II Neoplasms","D10-D36 Benign neoplasms","D18 Haemangioma and lymphangioma, any site","D18.1 Lymphangioma, any site"
"II Neoplasms","D10-D36 Benign neoplasms","D19 Benign neoplasm of mesothelial tissue","D19.0 Benign neoplasm: Mesothelial tissue of pleura"
"II Neoplasms","D10-D36 Benign neoplasms","D19 Benign neoplasm of mesothelial tissue","D19.1 Benign neoplasm: Mesothelial tissue of peritoneum"
"II Neoplasms","D10-D36 Benign neoplasms","D19 Benign neoplasm of mesothelial tissue","D19.7 Benign neoplasm: Mesothelial tissue of other sites"
"II Neoplasms","D10-D36 Benign neoplasms","D19 Benign neoplasm of mesothelial tissue","D19.9 Benign neoplasm: Mesothelial tissue, unspecified"
"II Neoplasms","D10-D36 Benign neoplasms","D20 Benign neoplasm of soft tissue of retroperitoneum and peritoneum","D20.0 Benign neoplasm: Retroperitoneum"
"II Neoplasms","D10-D36 Benign neoplasms","D20 Benign neoplasm of soft tissue of retroperitoneum and peritoneum","D20.1 Benign neoplasm: Peritoneum"
"II Neoplasms","D10-D36 Benign neoplasms","D21 Other benign neoplasms of connective and other soft tissue","D21.0 Benign neoplasm: Connective and other soft tissue of head, face and neck"
"II Neoplasms","D10-D36 Benign neoplasms","D21 Other benign neoplasms of connective and other soft tissue","D21.1 Benign neoplasm: Connective and other soft tissue of upper limb, including shoulder"
"II Neoplasms","D10-D36 Benign neoplasms","D21 Other benign neoplasms of connective and other soft tissue","D21.2 Benign neoplasm: Connective and other soft tissue of lower limb, including hip"
"II Neoplasms","D10-D36 Benign neoplasms","D21 Other benign neoplasms of connective and other soft tissue","D21.3 Benign neoplasm: Connective and other soft tissue of thorax"
"II Neoplasms","D10-D36 Benign neoplasms","D21 Other benign neoplasms of connective and other soft tissue","D21.4 Benign neoplasm: Connective and other soft tissue of abdomen"
"II Neoplasms","D10-D36 Benign neoplasms","D21 Other benign neoplasms of connective and other soft tissue","D21.5 Benign neoplasm: Connective and other soft tissue of pelvis"
"II Neoplasms","D10-D36 Benign neoplasms","D21 Other benign neoplasms of connective and other soft tissue","D21.6 Benign neoplasm: Connective and other soft tissue of trunk, unspecified"
"II Neoplasms","D10-D36 Benign neoplasms","D21 Other benign neoplasms of connective and other soft tissue","D21.9 Benign neoplasm: Connective and other soft tissue, unspecified"
"II Neoplasms","D10-D36 Benign neoplasms","D22 Melanocytic naevi","D22.0 Melanocytic naevi of lip"
"II Neoplasms","D10-D36 Benign neoplasms","D22 Melanocytic naevi","D22.1 Melanocytic naevi of eyelid, including canthus"
"II Neoplasms","D10-D36 Benign neoplasms","D22 Melanocytic naevi","D22.2 Melanocytic naevi of ear and external auricular canal"
"II Neoplasms","D10-D36 Benign neoplasms","D22 Melanocytic naevi","D22.3 Melanocytic naevi of other and unspecified parts of face"
"II Neoplasms","D10-D36 Benign neoplasms","D22 Melanocytic naevi","D22.4 Melanocytic naevi of scalp and neck"
"II Neoplasms","D10-D36 Benign neoplasms","D22 Melanocytic naevi","D22.5 Melanocytic naevi of trunk"
"II Neoplasms","D10-D36 Benign neoplasms","D22 Melanocytic naevi","D22.6 Melanocytic naevi of upper limb, including shoulder"
"II Neoplasms","D10-D36 Benign neoplasms","D22 Melanocytic naevi","D22.7 Melanocytic naevi of lower limb, including hip"
"II Neoplasms","D10-D36 Benign neoplasms","D22 Melanocytic naevi","D22.9 Melanocytic naevi, unspecified"
"II Neoplasms","D10-D36 Benign neoplasms","D23 Other benign neoplasms of skin","D23.0 Benign neoplasm: Skin of lip"
"II Neoplasms","D10-D36 Benign neoplasms","D23 Other benign neoplasms of skin","D23.1 Benign neoplasm: Skin of eyelid, including canthus"
"II Neoplasms","D10-D36 Benign neoplasms","D23 Other benign neoplasms of skin","D23.2 Benign neoplasm: Skin of ear and external auricular canal"
"II Neoplasms","D10-D36 Benign neoplasms","D23 Other benign neoplasms of skin","D23.3 Benign neoplasm: Skin of other and unspecified parts of face"
"II Neoplasms","D10-D36 Benign neoplasms","D23 Other benign neoplasms of skin","D23.4 Benign neoplasm: Skin of scalp and neck"
"II Neoplasms","D10-D36 Benign neoplasms","D23 Other benign neoplasms of skin","D23.5 Benign neoplasm: Skin of trunk"
"II Neoplasms","D10-D36 Benign neoplasms","D23 Other benign neoplasms of skin","D23.6 Benign neoplasm: Skin of upper limb, including shoulder"
"II Neoplasms","D10-D36 Benign neoplasms","D23 Other benign neoplasms of skin","D23.7 Benign neoplasm: Skin of lower limb, including hip"
"II Neoplasms","D10-D36 Benign neoplasms","D23 Other benign neoplasms of skin","D23.9 Benign neoplasm: Skin, unspecified"
"II Neoplasms","D10-D36 Benign neoplasms","D24 Benign neoplasm of breast",NA
"II Neoplasms","D10-D36 Benign neoplasms","D25 Leiomyoma of uterus","D25.0 Submucous leiomyoma of uterus"
"II Neoplasms","D10-D36 Benign neoplasms","D25 Leiomyoma of uterus","D25.1 Intramural leiomyoma of uterus"
"II Neoplasms","D10-D36 Benign neoplasms","D25 Leiomyoma of uterus","D25.2 Subserosal leiomyoma of uterus"
"II Neoplasms","D10-D36 Benign neoplasms","D25 Leiomyoma of uterus","D25.9 Leiomyoma of uterus, unspecified"
"II Neoplasms","D10-D36 Benign neoplasms","D26 Other benign neoplasms of uterus","D26.0 Other benign neoplasm: Cervix uteri"
"II Neoplasms","D10-D36 Benign neoplasms","D26 Other benign neoplasms of uterus","D26.1 Other benign neoplasm: Corpus uteri"
"II Neoplasms","D10-D36 Benign neoplasms","D26 Other benign neoplasms of uterus","D26.7 Other benign neoplasm: Other parts of uterus"
"II Neoplasms","D10-D36 Benign neoplasms","D26 Other benign neoplasms of uterus","D26.9 Other benign neoplasm: Uterus, unspecified"
"II Neoplasms","D10-D36 Benign neoplasms","D27 Benign neoplasm of ovary",NA
"II Neoplasms","D10-D36 Benign neoplasms","D28 Benign neoplasm of other and unspecified female genital organs","D28.0 Benign neoplasm: Vulva"
"II Neoplasms","D10-D36 Benign neoplasms","D28 Benign neoplasm of other and unspecified female genital organs","D28.1 Benign neoplasm: Vagina"
"II Neoplasms","D10-D36 Benign neoplasms","D28 Benign neoplasm of other and unspecified female genital organs","D28.2 Benign neoplasm: Uterine tubes and ligaments"
"II Neoplasms","D10-D36 Benign neoplasms","D28 Benign neoplasm of other and unspecified female genital organs","D28.7 Benign neoplasm: Other specified female genital organs"
"II Neoplasms","D10-D36 Benign neoplasms","D28 Benign neoplasm of other and unspecified female genital organs","D28.9 Benign neoplasm: Female genital organ, unspecified"
"II Neoplasms","D10-D36 Benign neoplasms","D29 Benign neoplasm of male genital organs","D29.0 Benign neoplasm: Penis"
"II Neoplasms","D10-D36 Benign neoplasms","D29 Benign neoplasm of male genital organs","D29.1 Benign neoplasm: Prostate"
"II Neoplasms","D10-D36 Benign neoplasms","D29 Benign neoplasm of male genital organs","D29.2 Benign neoplasm: Testis"
"II Neoplasms","D10-D36 Benign neoplasms","D29 Benign neoplasm of male genital organs","D29.3 Benign neoplasm: Epididymis"
"II Neoplasms","D10-D36 Benign neoplasms","D29 Benign neoplasm of male genital organs","D29.4 Benign neoplasm: Scrotum"
"II Neoplasms","D10-D36 Benign neoplasms","D29 Benign neoplasm of male genital organs","D29.7 Benign neoplasm: Other male genital organs"
"II Neoplasms","D10-D36 Benign neoplasms","D29 Benign neoplasm of male genital organs","D29.9 Benign neoplasm: Male genital organ, unspecified"
"II Neoplasms","D10-D36 Benign neoplasms","D30 Benign neoplasm of urinary organs","D30.0 Benign neoplasm: Kidney"
"II Neoplasms","D10-D36 Benign neoplasms","D30 Benign neoplasm of urinary organs","D30.1 Benign neoplasm: Renal pelvis"
"II Neoplasms","D10-D36 Benign neoplasms","D30 Benign neoplasm of urinary organs","D30.2 Benign neoplasm: Ureter"
"II Neoplasms","D10-D36 Benign neoplasms","D30 Benign neoplasm of urinary organs","D30.3 Benign neoplasm: Bladder"
"II Neoplasms","D10-D36 Benign neoplasms","D30 Benign neoplasm of urinary organs","D30.4 Benign neoplasm: Urethra"
"II Neoplasms","D10-D36 Benign neoplasms","D30 Benign neoplasm of urinary organs","D30.7 Benign neoplasm: Other urinary organs"
"II Neoplasms","D10-D36 Benign neoplasms","D30 Benign neoplasm of urinary organs","D30.9 Benign neoplasm: Urinary organ, unspecified"
"II Neoplasms","D10-D36 Benign neoplasms","D31 Benign neoplasm of eye and adnexa","D31.0 Benign neoplasm: Conjunctiva"
"II Neoplasms","D10-D36 Benign neoplasms","D31 Benign neoplasm of eye and adnexa","D31.1 Benign neoplasm: Cornea"
"II Neoplasms","D10-D36 Benign neoplasms","D31 Benign neoplasm of eye and adnexa","D31.2 Benign neoplasm: Retina"
"II Neoplasms","D10-D36 Benign neoplasms","D31 Benign neoplasm of eye and adnexa","D31.3 Benign neoplasm: Choroid"
"II Neoplasms","D10-D36 Benign neoplasms","D31 Benign neoplasm of eye and adnexa","D31.4 Benign neoplasm: Ciliary body"
"II Neoplasms","D10-D36 Benign neoplasms","D31 Benign neoplasm of eye and adnexa","D31.5 Benign neoplasm: Lacrimal gland and duct"
"II Neoplasms","D10-D36 Benign neoplasms","D31 Benign neoplasm of eye and adnexa","D31.6 Benign neoplasm: Orbit, unspecified"
"II Neoplasms","D10-D36 Benign neoplasms","D31 Benign neoplasm of eye and adnexa","D31.9 Benign neoplasm: Eye, unspecified"
"II Neoplasms","D10-D36 Benign neoplasms","D32 Benign neoplasm of meninges","D32.0 Benign neoplasm: Cerebral meninges"
"II Neoplasms","D10-D36 Benign neoplasms","D32 Benign neoplasm of meninges","D32.1 Benign neoplasm: Spinal meninges"
"II Neoplasms","D10-D36 Benign neoplasms","D32 Benign neoplasm of meninges","D32.9 Benign neoplasm: Meninges, unspecified"
"II Neoplasms","D10-D36 Benign neoplasms","D33 Benign neoplasm of brain and other parts of central nervous system","D33.0 Benign neoplasm: Brain, supratentorial"
"II Neoplasms","D10-D36 Benign neoplasms","D33 Benign neoplasm of brain and other parts of central nervous system","D33.1 Benign neoplasm: Brain, infratentorial"
"II Neoplasms","D10-D36 Benign neoplasms","D33 Benign neoplasm of brain and other parts of central nervous system","D33.2 Benign neoplasm: Brain, unspecified"
"II Neoplasms","D10-D36 Benign neoplasms","D33 Benign neoplasm of brain and other parts of central nervous system","D33.3 Benign neoplasm: Cranial nerves"
"II Neoplasms","D10-D36 Benign neoplasms","D33 Benign neoplasm of brain and other parts of central nervous system","D33.4 Benign neoplasm: Spinal cord"
"II Neoplasms","D10-D36 Benign neoplasms","D33 Benign neoplasm of brain and other parts of central nervous system","D33.7 Benign neoplasm: Other specified parts of central nervous system"
"II Neoplasms","D10-D36 Benign neoplasms","D33 Benign neoplasm of brain and other parts of central nervous system","D33.9 Benign neoplasm: Central nervous system, unspecified"
"II Neoplasms","D10-D36 Benign neoplasms","D34 Benign neoplasm of thyroid gland",NA
"II Neoplasms","D10-D36 Benign neoplasms","D35 Benign neoplasm of other and unspecified endocrine glands","D35.0 Benign neoplasm: Adrenal gland"
"II Neoplasms","D10-D36 Benign neoplasms","D35 Benign neoplasm of other and unspecified endocrine glands","D35.1 Benign neoplasm: Parathyroid gland"
"II Neoplasms","D10-D36 Benign neoplasms","D35 Benign neoplasm of other and unspecified endocrine glands","D35.2 Benign neoplasm: Pituitary gland"
"II Neoplasms","D10-D36 Benign neoplasms","D35 Benign neoplasm of other and unspecified endocrine glands","D35.3 Benign neoplasm: Craniopharyngeal duct"
"II Neoplasms","D10-D36 Benign neoplasms","D35 Benign neoplasm of other and unspecified endocrine glands","D35.4 Benign neoplasm: Pineal gland"
"II Neoplasms","D10-D36 Benign neoplasms","D35 Benign neoplasm of other and unspecified endocrine glands","D35.5 Benign neoplasm: Carotid body"
"II Neoplasms","D10-D36 Benign neoplasms","D35 Benign neoplasm of other and unspecified endocrine glands","D35.6 Benign neoplasm: Aortic body and other paraganglia"
"II Neoplasms","D10-D36 Benign neoplasms","D35 Benign neoplasm of other and unspecified endocrine glands","D35.7 Benign neoplasm: Other specified endocrine glands"
"II Neoplasms","D10-D36 Benign neoplasms","D35 Benign neoplasm of other and unspecified endocrine glands","D35.8 Benign neoplasm: Pluriglandular involvement"
"II Neoplasms","D10-D36 Benign neoplasms","D35 Benign neoplasm of other and unspecified endocrine glands","D35.9 Benign neoplasm: Endocrine gland, unspecified"
"II Neoplasms","D10-D36 Benign neoplasms","D36 Benign neoplasm of other and unspecified sites","D36.0 Benign neoplasm: Lymph nodes"
"II Neoplasms","D10-D36 Benign neoplasms","D36 Benign neoplasm of other and unspecified sites","D36.1 Benign neoplasm: Peripheral nerves and autonomic nervous system"
"II Neoplasms","D10-D36 Benign neoplasms","D36 Benign neoplasm of other and unspecified sites","D36.7 Benign neoplasm: Other specified sites"
"II Neoplasms","D10-D36 Benign neoplasms","D36 Benign neoplasm of other and unspecified sites","D36.9 Benign neoplasm: Benign neoplasm of unspecified site"
"II Neoplasms","D10-D36 Benign neoplasms","D36 Benign neoplasm of other and unspecified sites",NA
"II Neoplasms","D37-D48 Neoplasms of uncertain or unknown behaviour","D37 Neoplasm of uncertain or unknown behaviour of oral cavity and digestive organs","D37.0 Neoplasm of uncertain or unknown behaviour: Lip, oral cavity and pharynx"
"II Neoplasms","D37-D48 Neoplasms of uncertain or unknown behaviour","D37 Neoplasm of uncertain or unknown behaviour of oral cavity and digestive organs","D37.1 Neoplasm of uncertain or unknown behaviour: Stomach"
"II Neoplasms","D37-D48 Neoplasms of uncertain or unknown behaviour","D37 Neoplasm of uncertain or unknown behaviour of oral cavity and digestive organs","D37.2 Neoplasm of uncertain or unknown behaviour: Small intestine"
"II Neoplasms","D37-D48 Neoplasms of uncertain or unknown behaviour","D37 Neoplasm of uncertain or unknown behaviour of oral cavity and digestive organs","D37.3 Neoplasm of uncertain or unknown behaviour: Appendix"
"II Neoplasms","D37-D48 Neoplasms of uncertain or unknown behaviour","D37 Neoplasm of uncertain or unknown behaviour of oral cavity and digestive organs","D37.4 Neoplasm of uncertain or unknown behaviour: Colon"
"II Neoplasms","D37-D48 Neoplasms of uncertain or unknown behaviour","D37 Neoplasm of uncertain or unknown behaviour of oral cavity and digestive organs","D37.5 Neoplasm of uncertain or unknown behaviour: Rectum"
"II Neoplasms","D37-D48 Neoplasms of uncertain or unknown behaviour","D37 Neoplasm of uncertain or unknown behaviour of oral cavity and digestive organs","D37.6 Neoplasm of uncertain or unknown behaviour: Liver, gallbladder and bile ducts"
"II Neoplasms","D37-D48 Neoplasms of uncertain or unknown behaviour","D37 Neoplasm of uncertain or unknown behaviour of oral cavity and digestive organs","D37.7 Neoplasm of uncertain or unknown behaviour: Other digestive organs"
"II Neoplasms","D37-D48 Neoplasms of uncertain or unknown behaviour","D37 Neoplasm of uncertain or unknown behaviour of oral cavity and digestive organs","D37.9 Neoplasm of uncertain or unknown behaviour: Digestive organ, unspecified"
"II Neoplasms","D37-D48 Neoplasms of uncertain or unknown behaviour","D38 Neoplasm of uncertain or unknown behaviour of middle ear and respiratory and intrathoracic organs","D38.0 Neoplasm of uncertain or unknown behaviour: Larynx"
"II Neoplasms","D37-D48 Neoplasms of uncertain or unknown behaviour","D38 Neoplasm of uncertain or unknown behaviour of middle ear and respiratory and intrathoracic organs","D38.1 Neoplasm of uncertain or unknown behaviour: Trachea, bronchus and lung"
"II Neoplasms","D37-D48 Neoplasms of uncertain or unknown behaviour","D38 Neoplasm of uncertain or unknown behaviour of middle ear and respiratory and intrathoracic organs","D38.2 Neoplasm of uncertain or unknown behaviour: Pleura"
"II Neoplasms","D37-D48 Neoplasms of uncertain or unknown behaviour","D38 Neoplasm of uncertain or unknown behaviour of middle ear and respiratory and intrathoracic organs","D38.3 Neoplasm of uncertain or unknown behaviour: Mediastinum"
"II Neoplasms","D37-D48 Neoplasms of uncertain or unknown behaviour","D38 Neoplasm of uncertain or unknown behaviour of middle ear and respiratory and intrathoracic organs","D38.4 Neoplasm of uncertain or unknown behaviour: Thymus"
"II Neoplasms","D37-D48 Neoplasms of uncertain or unknown behaviour","D38 Neoplasm of uncertain or unknown behaviour of middle ear and respiratory and intrathoracic organs","D38.5 Neoplasm of uncertain or unknown behaviour: Other respiratory organs"
"II Neoplasms","D37-D48 Neoplasms of uncertain or unknown behaviour","D38 Neoplasm of uncertain or unknown behaviour of middle ear and respiratory and intrathoracic organs","D38.6 Neoplasm of uncertain or unknown behaviour: Respiratory organ, unspecified"
"II Neoplasms","D37-D48 Neoplasms of uncertain or unknown behaviour","D39 Neoplasm of uncertain or unknown behaviour of female genital organs","D39.0 Neoplasm of uncertain or unknown behaviour: Uterus"
"II Neoplasms","D37-D48 Neoplasms of uncertain or unknown behaviour","D39 Neoplasm of uncertain or unknown behaviour of female genital organs","D39.1 Neoplasm of uncertain or unknown behaviour: Ovary"
"II Neoplasms","D37-D48 Neoplasms of uncertain or unknown behaviour","D39 Neoplasm of uncertain or unknown behaviour of female genital organs","D39.2 Neoplasm of uncertain or unknown behaviour: Placenta"
"II Neoplasms","D37-D48 Neoplasms of uncertain or unknown behaviour","D39 Neoplasm of uncertain or unknown behaviour of female genital organs","D39.7 Neoplasm of uncertain or unknown behaviour: Other female genital organs"
"II Neoplasms","D37-D48 Neoplasms of uncertain or unknown behaviour","D39 Neoplasm of uncertain or unknown behaviour of female genital organs","D39.9 Neoplasm of uncertain or unknown behaviour: Female genital organ, unspecified"
"II Neoplasms","D37-D48 Neoplasms of uncertain or unknown behaviour","D40 Neoplasm of uncertain or unknown behaviour of male genital organs","D40.0 Neoplasm of uncertain or unknown behaviour: Prostate"
"II Neoplasms","D37-D48 Neoplasms of uncertain or unknown behaviour","D40 Neoplasm of uncertain or unknown behaviour of male genital organs","D40.1 Neoplasm of uncertain or unknown behaviour: Testis"
"II Neoplasms","D37-D48 Neoplasms of uncertain or unknown behaviour","D40 Neoplasm of uncertain or unknown behaviour of male genital organs","D40.7 Neoplasm of uncertain or unknown behaviour: Other male genital organs"
"II Neoplasms","D37-D48 Neoplasms of uncertain or unknown behaviour","D40 Neoplasm of uncertain or unknown behaviour of male genital organs","D40.9 Neoplasm of uncertain or unknown behaviour: Male genital organ, unspecified"
"II Neoplasms","D37-D48 Neoplasms of uncertain or unknown behaviour","D41 Neoplasm of uncertain or unknown behaviour of urinary organs","D41.0 Neoplasm of uncertain or unknown behaviour: Kidney"
"II Neoplasms","D37-D48 Neoplasms of uncertain or unknown behaviour","D41 Neoplasm of uncertain or unknown behaviour of urinary organs","D41.1 Neoplasm of uncertain or unknown behaviour: Renal pelvis"
"II Neoplasms","D37-D48 Neoplasms of uncertain or unknown behaviour","D41 Neoplasm of uncertain or unknown behaviour of urinary organs","D41.2 Neoplasm of uncertain or unknown behaviour: Ureter"
"II Neoplasms","D37-D48 Neoplasms of uncertain or unknown behaviour","D41 Neoplasm of uncertain or unknown behaviour of urinary organs","D41.3 Neoplasm of uncertain or unknown behaviour: Urethra"
"II Neoplasms","D37-D48 Neoplasms of uncertain or unknown behaviour","D41 Neoplasm of uncertain or unknown behaviour of urinary organs","D41.4 Neoplasm of uncertain or unknown behaviour: Bladder"
"II Neoplasms","D37-D48 Neoplasms of uncertain or unknown behaviour","D41 Neoplasm of uncertain or unknown behaviour of urinary organs","D41.7 Neoplasm of uncertain or unknown behaviour: Other urinary organs"
"II Neoplasms","D37-D48 Neoplasms of uncertain or unknown behaviour","D41 Neoplasm of uncertain or unknown behaviour of urinary organs","D41.9 Neoplasm of uncertain or unknown behaviour: Urinary organ, unspecified"
"II Neoplasms","D37-D48 Neoplasms of uncertain or unknown behaviour","D42 Neoplasm of uncertain or unknown behaviour of meninges","D42.0 Neoplasm of uncertain or unknown behaviour: Cerebral meninges"
"II Neoplasms","D37-D48 Neoplasms of uncertain or unknown behaviour","D42 Neoplasm of uncertain or unknown behaviour of meninges","D42.1 Neoplasm of uncertain or unknown behaviour: Spinal meninges"
"II Neoplasms","D37-D48 Neoplasms of uncertain or unknown behaviour","D42 Neoplasm of uncertain or unknown behaviour of meninges","D42.9 Neoplasm of uncertain or unknown behaviour: Meninges, unspecified"
"II Neoplasms","D37-D48 Neoplasms of uncertain or unknown behaviour","D43 Neoplasm of uncertain or unknown behaviour of brain and central nervous system","D43.0 Neoplasm of uncertain or unknown behaviour: Brain, supratentorial"
"II Neoplasms","D37-D48 Neoplasms of uncertain or unknown behaviour","D43 Neoplasm of uncertain or unknown behaviour of brain and central nervous system","D43.1 Neoplasm of uncertain or unknown behaviour: Brain, infratentorial"
"II Neoplasms","D37-D48 Neoplasms of uncertain or unknown behaviour","D43 Neoplasm of uncertain or unknown behaviour of brain and central nervous system","D43.2 Neoplasm of uncertain or unknown behaviour: Brain, unspecified"
"II Neoplasms","D37-D48 Neoplasms of uncertain or unknown behaviour","D43 Neoplasm of uncertain or unknown behaviour of brain and central nervous system","D43.3 Neoplasm of uncertain or unknown behaviour: Cranial nerves"
"II Neoplasms","D37-D48 Neoplasms of uncertain or unknown behaviour","D43 Neoplasm of uncertain or unknown behaviour of brain and central nervous system","D43.4 Neoplasm of uncertain or unknown behaviour: Spinal cord"
"II Neoplasms","D37-D48 Neoplasms of uncertain or unknown behaviour","D43 Neoplasm of uncertain or unknown behaviour of brain and central nervous system","D43.7 Neoplasm of uncertain or unknown behaviour: Other parts of central nervous system"
"II Neoplasms","D37-D48 Neoplasms of uncertain or unknown behaviour","D43 Neoplasm of uncertain or unknown behaviour of brain and central nervous system","D43.9 Neoplasm of uncertain or unknown behaviour: Central nervous system, unspecified"
"II Neoplasms","D37-D48 Neoplasms of uncertain or unknown behaviour","D44 Neoplasm of uncertain or unknown behaviour of endocrine glands","D44.0 Neoplasm of uncertain or unknown behaviour: Thyroid gland"
"II Neoplasms","D37-D48 Neoplasms of uncertain or unknown behaviour","D44 Neoplasm of uncertain or unknown behaviour of endocrine glands","D44.1 Neoplasm of uncertain or unknown behaviour: Adrenal gland"
"II Neoplasms","D37-D48 Neoplasms of uncertain or unknown behaviour","D44 Neoplasm of uncertain or unknown behaviour of endocrine glands","D44.2 Neoplasm of uncertain or unknown behaviour: Parathyroid gland"
"II Neoplasms","D37-D48 Neoplasms of uncertain or unknown behaviour","D44 Neoplasm of uncertain or unknown behaviour of endocrine glands","D44.3 Neoplasm of uncertain or unknown behaviour: Pituitary gland"
"II Neoplasms","D37-D48 Neoplasms of uncertain or unknown behaviour","D44 Neoplasm of uncertain or unknown behaviour of endocrine glands","D44.4 Neoplasm of uncertain or unknown behaviour: Craniopharyngeal duct"
"II Neoplasms","D37-D48 Neoplasms of uncertain or unknown behaviour","D44 Neoplasm of uncertain or unknown behaviour of endocrine glands","D44.5 Neoplasm of uncertain or unknown behaviour: Pineal gland"
"II Neoplasms","D37-D48 Neoplasms of uncertain or unknown behaviour","D44 Neoplasm of uncertain or unknown behaviour of endocrine glands","D44.6 Neoplasm of uncertain or unknown behaviour: Carotid body"
"II Neoplasms","D37-D48 Neoplasms of uncertain or unknown behaviour","D44 Neoplasm of uncertain or unknown behaviour of endocrine glands","D44.7 Neoplasm of uncertain or unknown behaviour: Aortic body and other paraganglia"
"II Neoplasms","D37-D48 Neoplasms of uncertain or unknown behaviour","D44 Neoplasm of uncertain or unknown behaviour of endocrine glands","D44.8 Neoplasm of uncertain or unknown behaviour: Pluriglandular involvement"
"II Neoplasms","D37-D48 Neoplasms of uncertain or unknown behaviour","D44 Neoplasm of uncertain or unknown behaviour of endocrine glands","D44.9 Neoplasm of uncertain or unknown behaviour: Endocrine gland, unspecified"
"II Neoplasms","D37-D48 Neoplasms of uncertain or unknown behaviour","D45 Polycythaemia vera",NA
"II Neoplasms","D37-D48 Neoplasms of uncertain or unknown behaviour","D46 Myelodysplastic syndromes","D46.0 Refractory anaemia without ring sideroblasts, so stated"
"II Neoplasms","D37-D48 Neoplasms of uncertain or unknown behaviour","D46 Myelodysplastic syndromes","D46.1 Refractory anaemia with ring sideroblasts"
"II Neoplasms","D37-D48 Neoplasms of uncertain or unknown behaviour","D46 Myelodysplastic syndromes","D46.2 Refractory anaemia with excess of blasts [RAEB]"
"II Neoplasms","D37-D48 Neoplasms of uncertain or unknown behaviour","D46 Myelodysplastic syndromes","D46.4 Refractory anaemia, unspecified"
"II Neoplasms","D37-D48 Neoplasms of uncertain or unknown behaviour","D46 Myelodysplastic syndromes","D46.5 Refractory anaemia with multi-lineage dysplasia"
"II Neoplasms","D37-D48 Neoplasms of uncertain or unknown behaviour","D46 Myelodysplastic syndromes","D46.6 Myelodysplastic syndrome with isolated del(5q) chromosomal abnormality"
"II Neoplasms","D37-D48 Neoplasms of uncertain or unknown behaviour","D46 Myelodysplastic syndromes","D46.7 Other myelodysplastic syndromes"
"II Neoplasms","D37-D48 Neoplasms of uncertain or unknown behaviour","D46 Myelodysplastic syndromes","D46.9 Myelodysplastic syndrome, unspecified"
"II Neoplasms","D37-D48 Neoplasms of uncertain or unknown behaviour","D47 Other neoplasms of uncertain or unknown behaviour of lymphoid, haematopoietic and related tissue","D47.0 Histiocytic and mast cell tumours of uncertain and unknown behaviour"
"II Neoplasms","D37-D48 Neoplasms of uncertain or unknown behaviour","D47 Other neoplasms of uncertain or unknown behaviour of lymphoid, haematopoietic and related tissue","D47.1 Chronic myeloproliferative disease"
"II Neoplasms","D37-D48 Neoplasms of uncertain or unknown behaviour","D47 Other neoplasms of uncertain or unknown behaviour of lymphoid, haematopoietic and related tissue","D47.2 Monoclonal gammopathy of undetermined significance (MGUS)"
"II Neoplasms","D37-D48 Neoplasms of uncertain or unknown behaviour","D47 Other neoplasms of uncertain or unknown behaviour of lymphoid, haematopoietic and related tissue","D47.3 Essential (haemorrhagic) thrombocythaemia"
"II Neoplasms","D37-D48 Neoplasms of uncertain or unknown behaviour","D47 Other neoplasms of uncertain or unknown behaviour of lymphoid, haematopoietic and related tissue","D47.4 Osteomyelofibrosis"
"II Neoplasms","D37-D48 Neoplasms of uncertain or unknown behaviour","D47 Other neoplasms of uncertain or unknown behaviour of lymphoid, haematopoietic and related tissue","D47.5 Chronic eosinophilic leukaemia [hypereosinophilic syndrome]"
"II Neoplasms","D37-D48 Neoplasms of uncertain or unknown behaviour","D47 Other neoplasms of uncertain or unknown behaviour of lymphoid, haematopoietic and related tissue","D47.7 Other specified neoplasms of uncertain or unknown behaviour of lymphoid, haematopoietic and related tissue"
"II Neoplasms","D37-D48 Neoplasms of uncertain or unknown behaviour","D47 Other neoplasms of uncertain or unknown behaviour of lymphoid, haematopoietic and related tissue","D47.9 Neoplasm of uncertain or unknown behaviour of lymphoid, haematopoietic and related tissue, unspecified"
"II Neoplasms","D37-D48 Neoplasms of uncertain or unknown behaviour","D48 Neoplasm of uncertain or unknown behaviour of other and unspecified sites","D48.0 Neoplasm of uncertain or unknown behaviour: Bone and articular cartilage"
"II Neoplasms","D37-D48 Neoplasms of uncertain or unknown behaviour","D48 Neoplasm of uncertain or unknown behaviour of other and unspecified sites","D48.1 Neoplasm of uncertain or unknown behaviour: Connective and other soft tissue"
"II Neoplasms","D37-D48 Neoplasms of uncertain or unknown behaviour","D48 Neoplasm of uncertain or unknown behaviour of other and unspecified sites","D48.2 Neoplasm of uncertain or unknown behaviour: Peripheral nerves and autonomic nervous system"
"II Neoplasms","D37-D48 Neoplasms of uncertain or unknown behaviour","D48 Neoplasm of uncertain or unknown behaviour of other and unspecified sites","D48.3 Neoplasm of uncertain or unknown behaviour: Retroperitoneum"
"II Neoplasms","D37-D48 Neoplasms of uncertain or unknown behaviour","D48 Neoplasm of uncertain or unknown behaviour of other and unspecified sites","D48.4 Neoplasm of uncertain or unknown behaviour: Peritoneum"
"II Neoplasms","D37-D48 Neoplasms of uncertain or unknown behaviour","D48 Neoplasm of uncertain or unknown behaviour of other and unspecified sites","D48.5 Neoplasm of uncertain or unknown behaviour: Skin"
"II Neoplasms","D37-D48 Neoplasms of uncertain or unknown behaviour","D48 Neoplasm of uncertain or unknown behaviour of other and unspecified sites","D48.6 Neoplasm of uncertain or unknown behaviour: Breast"
"II Neoplasms","D37-D48 Neoplasms of uncertain or unknown behaviour","D48 Neoplasm of uncertain or unknown behaviour of other and unspecified sites","D48.7 Neoplasm of uncertain or unknown behaviour: Other specified sites"
"II Neoplasms","D37-D48 Neoplasms of uncertain or unknown behaviour","D48 Neoplasm of uncertain or unknown behaviour of other and unspecified sites","D48.9 Neoplasm of uncertain or unknown behaviour: Neoplasm of uncertain or unknown behaviour, unspecified"
"II Neoplasms","D37-D48 Neoplasms of uncertain or unknown behaviour","D48 Neoplasm of uncertain or unknown behaviour of other and unspecified sites",NA
"III Diseases of the blood and blood-forming organs and certain disorders involving the immune mechanism","D50-D53 Nutritional anaemias","D50 Iron deficiency anaemia","D50.0 Iron deficiency anaemia secondary to blood loss (chronic)"
"III Diseases of the blood and blood-forming organs and certain disorders involving the immune mechanism","D50-D53 Nutritional anaemias","D50 Iron deficiency anaemia","D50.1 Sideropenic dysphagia"
"III Diseases of the blood and blood-forming organs and certain disorders involving the immune mechanism","D50-D53 Nutritional anaemias","D50 Iron deficiency anaemia","D50.8 Other iron deficiency anaemias"
"III Diseases of the blood and blood-forming organs and certain disorders involving the immune mechanism","D50-D53 Nutritional anaemias","D50 Iron deficiency anaemia","D50.9 Iron deficiency anaemia, unspecified"
"III Diseases of the blood and blood-forming organs and certain disorders involving the immune mechanism","D50-D53 Nutritional anaemias","D51 Vitamin B 12 deficiency anaemia","D51.0 Vitamin B 12 deficiency anaemia due to intrinsic factor deficiency"
"III Diseases of the blood and blood-forming organs and certain disorders involving the immune mechanism","D50-D53 Nutritional anaemias","D51 Vitamin B 12 deficiency anaemia","D51.1 Vitamin B 12 deficiency anaemia due to selective vitamin B 12 malabsorption with proteinuria"
"III Diseases of the blood and blood-forming organs and certain disorders involving the immune mechanism","D50-D53 Nutritional anaemias","D51 Vitamin B 12 deficiency anaemia","D51.2 Transcobalamin II deficiency"
"III Diseases of the blood and blood-forming organs and certain disorders involving the immune mechanism","D50-D53 Nutritional anaemias","D51 Vitamin B 12 deficiency anaemia","D51.3 Other dietary vitamin B 12 deficiency anaemia"
"III Diseases of the blood and blood-forming organs and certain disorders involving the immune mechanism","D50-D53 Nutritional anaemias","D51 Vitamin B 12 deficiency anaemia","D51.8 Other vitamin B 12 deficiency anaemias"
"III Diseases of the blood and blood-forming organs and certain disorders involving the immune mechanism","D50-D53 Nutritional anaemias","D51 Vitamin B 12 deficiency anaemia","D51.9 Vitamin B 12 deficiency anaemia, unspecified"
"III Diseases of the blood and blood-forming organs and certain disorders involving the immune mechanism","D50-D53 Nutritional anaemias","D52 Folate deficiency anaemia","D52.0 Dietary folate deficiency anaemia"
"III Diseases of the blood and blood-forming organs and certain disorders involving the immune mechanism","D50-D53 Nutritional anaemias","D52 Folate deficiency anaemia","D52.1 Drug-induced folate deficiency anaemia"
"III Diseases of the blood and blood-forming organs and certain disorders involving the immune mechanism","D50-D53 Nutritional anaemias","D52 Folate deficiency anaemia","D52.8 Other folate deficiency anaemias"
"III Diseases of the blood and blood-forming organs and certain disorders involving the immune mechanism","D50-D53 Nutritional anaemias","D52 Folate deficiency anaemia","D52.9 Folate deficiency anaemia, unspecified"
"III Diseases of the blood and blood-forming organs and certain disorders involving the immune mechanism","D50-D53 Nutritional anaemias","D53 Other nutritional anaemias","D53.0 Protein deficiency anaemia"
"III Diseases of the blood and blood-forming organs and certain disorders involving the immune mechanism","D50-D53 Nutritional anaemias","D53 Other nutritional anaemias","D53.1 Other megaloblastic anaemias, not elsewhere classified"
"III Diseases of the blood and blood-forming organs and certain disorders involving the immune mechanism","D50-D53 Nutritional anaemias","D53 Other nutritional anaemias","D53.2 Scorbutic anaemia"
"III Diseases of the blood and blood-forming organs and certain disorders involving the immune mechanism","D50-D53 Nutritional anaemias","D53 Other nutritional anaemias","D53.8 Other specified nutritional anaemias"
"III Diseases of the blood and blood-forming organs and certain disorders involving the immune mechanism","D50-D53 Nutritional anaemias","D53 Other nutritional anaemias","D53.9 Nutritional anaemia, unspecified"
"III Diseases of the blood and blood-forming organs and certain disorders involving the immune mechanism","D50-D53 Nutritional anaemias","D53 Other nutritional anaemias",NA
"III Diseases of the blood and blood-forming organs and certain disorders involving the immune mechanism","D55-D59 Haemolytic anaemias","D55 Anaemia due to enzyme disorders","D55.0 Anaemia due to glucose-6-phosphate dehydrogenase [G6PD] deficiency"
"III Diseases of the blood and blood-forming organs and certain disorders involving the immune mechanism","D55-D59 Haemolytic anaemias","D55 Anaemia due to enzyme disorders","D55.1 Anaemia due to other disorders of glutathione metabolism"
"III Diseases of the blood and blood-forming organs and certain disorders involving the immune mechanism","D55-D59 Haemolytic anaemias","D55 Anaemia due to enzyme disorders","D55.2 Anaemia due to disorders of glycolytic enzymes"
"III Diseases of the blood and blood-forming organs and certain disorders involving the immune mechanism","D55-D59 Haemolytic anaemias","D55 Anaemia due to enzyme disorders","D55.3 Anaemia due to disorders of nucleotide metabolism"
"III Diseases of the blood and blood-forming organs and certain disorders involving the immune mechanism","D55-D59 Haemolytic anaemias","D55 Anaemia due to enzyme disorders","D55.8 Other anaemias due to enzyme disorders"
"III Diseases of the blood and blood-forming organs and certain disorders involving the immune mechanism","D55-D59 Haemolytic anaemias","D55 Anaemia due to enzyme disorders","D55.9 Anaemia due to enzyme disorder, unspecified"
"III Diseases of the blood and blood-forming organs and certain disorders involving the immune mechanism","D55-D59 Haemolytic anaemias","D56 Thalassaemia","D56.0 Alpha thalassaemia"
"III Diseases of the blood and blood-forming organs and certain disorders involving the immune mechanism","D55-D59 Haemolytic anaemias","D56 Thalassaemia","D56.1 Beta thalassaemia"
"III Diseases of the blood and blood-forming organs and certain disorders involving the immune mechanism","D55-D59 Haemolytic anaemias","D56 Thalassaemia","D56.2 Delta-beta thalassaemia"
"III Diseases of the blood and blood-forming organs and certain disorders involving the immune mechanism","D55-D59 Haemolytic anaemias","D56 Thalassaemia","D56.3 Thalassaemia trait"
"III Diseases of the blood and blood-forming organs and certain disorders involving the immune mechanism","D55-D59 Haemolytic anaemias","D56 Thalassaemia","D56.4 Hereditary persistence of fetal haemoglobin [HPFH]"
"III Diseases of the blood and blood-forming organs and certain disorders involving the immune mechanism","D55-D59 Haemolytic anaemias","D56 Thalassaemia","D56.8 Other thalassaemias"
"III Diseases of the blood and blood-forming organs and certain disorders involving the immune mechanism","D55-D59 Haemolytic anaemias","D56 Thalassaemia","D56.9 Thalassaemia, unspecified"
"III Diseases of the blood and blood-forming organs and certain disorders involving the immune mechanism","D55-D59 Haemolytic anaemias","D57 Sickle-cell disorders","D57.0 Sickle-cell anaemia with crisis"
"III Diseases of the blood and blood-forming organs and certain disorders involving the immune mechanism","D55-D59 Haemolytic anaemias","D57 Sickle-cell disorders","D57.1 Sickle-cell anaemia without crisis"
"III Diseases of the blood and blood-forming organs and certain disorders involving the immune mechanism","D55-D59 Haemolytic anaemias","D57 Sickle-cell disorders","D57.2 Double heterozygous sickling disorders"
"III Diseases of the blood and blood-forming organs and certain disorders involving the immune mechanism","D55-D59 Haemolytic anaemias","D57 Sickle-cell disorders","D57.3 Sickle-cell trait"
"III Diseases of the blood and blood-forming organs and certain disorders involving the immune mechanism","D55-D59 Haemolytic anaemias","D57 Sickle-cell disorders","D57.8 Other sickle-cell disorders"
"III Diseases of the blood and blood-forming organs and certain disorders involving the immune mechanism","D55-D59 Haemolytic anaemias","D58 Other hereditary haemolytic anaemias","D58.0 Hereditary spherocytosis"
"III Diseases of the blood and blood-forming organs and certain disorders involving the immune mechanism","D55-D59 Haemolytic anaemias","D58 Other hereditary haemolytic anaemias","D58.1 Hereditary elliptocytosis"
"III Diseases of the blood and blood-forming organs and certain disorders involving the immune mechanism","D55-D59 Haemolytic anaemias","D58 Other hereditary haemolytic anaemias","D58.2 Other haemoglobinopathies"
"III Diseases of the blood and blood-forming organs and certain disorders involving the immune mechanism","D55-D59 Haemolytic anaemias","D58 Other hereditary haemolytic anaemias","D58.8 Other specified hereditary haemolytic anaemias"
"III Diseases of the blood and blood-forming organs and certain disorders involving the immune mechanism","D55-D59 Haemolytic anaemias","D58 Other hereditary haemolytic anaemias","D58.9 Hereditary haemolytic anaemia, unspecified"
"III Diseases of the blood and blood-forming organs and certain disorders involving the immune mechanism","D55-D59 Haemolytic anaemias","D59 Acquired haemolytic anaemia","D59.0 Drug-induced autoimmune haemolytic anaemia"
"III Diseases of the blood and blood-forming organs and certain disorders involving the immune mechanism","D55-D59 Haemolytic anaemias","D59 Acquired haemolytic anaemia","D59.1 Other autoimmune haemolytic anaemias"
"III Diseases of the blood and blood-forming organs and certain disorders involving the immune mechanism","D55-D59 Haemolytic anaemias","D59 Acquired haemolytic anaemia","D59.2 Drug-induced nonautoimmune haemolytic anaemia"
"III Diseases of the blood and blood-forming organs and certain disorders involving the immune mechanism","D55-D59 Haemolytic anaemias","D59 Acquired haemolytic anaemia","D59.3 Haemolytic-uraemic syndrome"
"III Diseases of the blood and blood-forming organs and certain disorders involving the immune mechanism","D55-D59 Haemolytic anaemias","D59 Acquired haemolytic anaemia","D59.4 Other nonautoimmune haemolytic anaemias"
"III Diseases of the blood and blood-forming organs and certain disorders involving the immune mechanism","D55-D59 Haemolytic anaemias","D59 Acquired haemolytic anaemia","D59.5 Paroxysmal nocturnal haemoglobinuria [Marchiafava-Micheli]"
"III Diseases of the blood and blood-forming organs and certain disorders involving the immune mechanism","D55-D59 Haemolytic anaemias","D59 Acquired haemolytic anaemia","D59.6 Haemoglobinuria due to haemolysis from other external causes"
"III Diseases of the blood and blood-forming organs and certain disorders involving the immune mechanism","D55-D59 Haemolytic anaemias","D59 Acquired haemolytic anaemia","D59.8 Other acquired haemolytic anaemias"
"III Diseases of the blood and blood-forming organs and certain disorders involving the immune mechanism","D55-D59 Haemolytic anaemias","D59 Acquired haemolytic anaemia","D59.9 Acquired haemolytic anaemia, unspecified"
"III Diseases of the blood and blood-forming organs and certain disorders involving the immune mechanism","D55-D59 Haemolytic anaemias","D59 Acquired haemolytic anaemia",NA
"III Diseases of the blood and blood-forming organs and certain disorders involving the immune mechanism","D60-D64 Aplastic and other anaemias","D60 Acquired pure red cell aplasia [erythroblastopenia]","D60.0 Chronic acquired pure red cell aplasia"
"III Diseases of the blood and blood-forming organs and certain disorders involving the immune mechanism","D60-D64 Aplastic and other anaemias","D60 Acquired pure red cell aplasia [erythroblastopenia]","D60.1 Transient acquired pure red cell aplasia"
"III Diseases of the blood and blood-forming organs and certain disorders involving the immune mechanism","D60-D64 Aplastic and other anaemias","D60 Acquired pure red cell aplasia [erythroblastopenia]","D60.8 Other acquired pure red cell aplasias"
"III Diseases of the blood and blood-forming organs and certain disorders involving the immune mechanism","D60-D64 Aplastic and other anaemias","D60 Acquired pure red cell aplasia [erythroblastopenia]","D60.9 Acquired pure red cell aplasia, unspecified"
"III Diseases of the blood and blood-forming organs and certain disorders involving the immune mechanism","D60-D64 Aplastic and other anaemias","D61 Other aplastic anaemias","D61.0 Constitutional aplastic anaemia"
"III Diseases of the blood and blood-forming organs and certain disorders involving the immune mechanism","D60-D64 Aplastic and other anaemias","D61 Other aplastic anaemias","D61.1 Drug-induced aplastic anaemia"
"III Diseases of the blood and blood-forming organs and certain disorders involving the immune mechanism","D60-D64 Aplastic and other anaemias","D61 Other aplastic anaemias","D61.2 Aplastic anaemia due to other external agents"
"III Diseases of the blood and blood-forming organs and certain disorders involving the immune mechanism","D60-D64 Aplastic and other anaemias","D61 Other aplastic anaemias","D61.3 Idiopathic aplastic anaemia"
"III Diseases of the blood and blood-forming organs and certain disorders involving the immune mechanism","D60-D64 Aplastic and other anaemias","D61 Other aplastic anaemias","D61.8 Other specified aplastic anaemias"
"III Diseases of the blood and blood-forming organs and certain disorders involving the immune mechanism","D60-D64 Aplastic and other anaemias","D61 Other aplastic anaemias","D61.9 Aplastic anaemia, unspecified"
"III Diseases of the blood and blood-forming organs and certain disorders involving the immune mechanism","D60-D64 Aplastic and other anaemias","D62 Acute posthaemorrhagic anaemia",NA
"III Diseases of the blood and blood-forming organs and certain disorders involving the immune mechanism","D60-D64 Aplastic and other anaemias","D63 Anaemia in chronic diseases classified elsewhere","D63.0 Anaemia in neoplastic disease"
"III Diseases of the blood and blood-forming organs and certain disorders involving the immune mechanism","D60-D64 Aplastic and other anaemias","D63 Anaemia in chronic diseases classified elsewhere","D63.8 Anaemia in other chronic diseases classified elsewhere"
"III Diseases of the blood and blood-forming organs and certain disorders involving the immune mechanism","D60-D64 Aplastic and other anaemias","D64 Other anaemias","D64.0 Hereditary sideroblastic anaemia"
"III Diseases of the blood and blood-forming organs and certain disorders involving the immune mechanism","D60-D64 Aplastic and other anaemias","D64 Other anaemias","D64.1 Secondary sideroblastic anaemia due to disease"
"III Diseases of the blood and blood-forming organs and certain disorders involving the immune mechanism","D60-D64 Aplastic and other anaemias","D64 Other anaemias","D64.2 Secondary sideroblastic anaemia due to drugs and toxins"
"III Diseases of the blood and blood-forming organs and certain disorders involving the immune mechanism","D60-D64 Aplastic and other anaemias","D64 Other anaemias","D64.3 Other sideroblastic anaemias"
"III Diseases of the blood and blood-forming organs and certain disorders involving the immune mechanism","D60-D64 Aplastic and other anaemias","D64 Other anaemias","D64.4 Congenital dyserythropoietic anaemia"
"III Diseases of the blood and blood-forming organs and certain disorders involving the immune mechanism","D60-D64 Aplastic and other anaemias","D64 Other anaemias","D64.8 Other specified anaemias"
"III Diseases of the blood and blood-forming organs and certain disorders involving the immune mechanism","D60-D64 Aplastic and other anaemias","D64 Other anaemias","D64.9 Anaemia, unspecified"
"III Diseases of the blood and blood-forming organs and certain disorders involving the immune mechanism","D60-D64 Aplastic and other anaemias","D64 Other anaemias",NA
"III Diseases of the blood and blood-forming organs and certain disorders involving the immune mechanism","D65-D69 Coagulation defects, purpura and other haemorrhagic conditions","D65 Disseminated intravascular coagulation [defibrination syndrome]",NA
"III Diseases of the blood and blood-forming organs and certain disorders involving the immune mechanism","D65-D69 Coagulation defects, purpura and other haemorrhagic conditions","D66 Hereditary factor VIII deficiency",NA
"III Diseases of the blood and blood-forming organs and certain disorders involving the immune mechanism","D65-D69 Coagulation defects, purpura and other haemorrhagic conditions","D67 Hereditary factor IX deficiency",NA
"III Diseases of the blood and blood-forming organs and certain disorders involving the immune mechanism","D65-D69 Coagulation defects, purpura and other haemorrhagic conditions","D68 Other coagulation defects","D68.0 Von Willebrand disease"
"III Diseases of the blood and blood-forming organs and certain disorders involving the immune mechanism","D65-D69 Coagulation defects, purpura and other haemorrhagic conditions","D68 Other coagulation defects","D68.1 Hereditary factor XI deficiency"
"III Diseases of the blood and blood-forming organs and certain disorders involving the immune mechanism","D65-D69 Coagulation defects, purpura and other haemorrhagic conditions","D68 Other coagulation defects","D68.2 Hereditary deficiency of other clotting factors"
"III Diseases of the blood and blood-forming organs and certain disorders involving the immune mechanism","D65-D69 Coagulation defects, purpura and other haemorrhagic conditions","D68 Other coagulation defects","D68.3 Haemorrhagic disorder due to circulating anticoagulants"
"III Diseases of the blood and blood-forming organs and certain disorders involving the immune mechanism","D65-D69 Coagulation defects, purpura and other haemorrhagic conditions","D68 Other coagulation defects","D68.4 Acquired coagulation factor deficiency"
"III Diseases of the blood and blood-forming organs and certain disorders involving the immune mechanism","D65-D69 Coagulation defects, purpura and other haemorrhagic conditions","D68 Other coagulation defects","D68.5 Primary thrombophilia"
"III Diseases of the blood and blood-forming organs and certain disorders involving the immune mechanism","D65-D69 Coagulation defects, purpura and other haemorrhagic conditions","D68 Other coagulation defects","D68.6 Other thrombophilia"
"III Diseases of the blood and blood-forming organs and certain disorders involving the immune mechanism","D65-D69 Coagulation defects, purpura and other haemorrhagic conditions","D68 Other coagulation defects","D68.8 Other specified coagulation defects"
"III Diseases of the blood and blood-forming organs and certain disorders involving the immune mechanism","D65-D69 Coagulation defects, purpura and other haemorrhagic conditions","D68 Other coagulation defects","D68.9 Coagulation defect, unspecified"
"III Diseases of the blood and blood-forming organs and certain disorders involving the immune mechanism","D65-D69 Coagulation defects, purpura and other haemorrhagic conditions","D69 Purpura and other haemorrhagic conditions","D69.0 Allergic purpura"
"III Diseases of the blood and blood-forming organs and certain disorders involving the immune mechanism","D65-D69 Coagulation defects, purpura and other haemorrhagic conditions","D69 Purpura and other haemorrhagic conditions","D69.1 Qualitative platelet defects"
"III Diseases of the blood and blood-forming organs and certain disorders involving the immune mechanism","D65-D69 Coagulation defects, purpura and other haemorrhagic conditions","D69 Purpura and other haemorrhagic conditions","D69.2 Other nonthrombocytopenic purpura"
"III Diseases of the blood and blood-forming organs and certain disorders involving the immune mechanism","D65-D69 Coagulation defects, purpura and other haemorrhagic conditions","D69 Purpura and other haemorrhagic conditions","D69.3 Idiopathic thrombocytopenic purpura"
"III Diseases of the blood and blood-forming organs and certain disorders involving the immune mechanism","D65-D69 Coagulation defects, purpura and other haemorrhagic conditions","D69 Purpura and other haemorrhagic conditions","D69.4 Other primary thrombocytopenia"
"III Diseases of the blood and blood-forming organs and certain disorders involving the immune mechanism","D65-D69 Coagulation defects, purpura and other haemorrhagic conditions","D69 Purpura and other haemorrhagic conditions","D69.5 Secondary thrombocytopenia"
"III Diseases of the blood and blood-forming organs and certain disorders involving the immune mechanism","D65-D69 Coagulation defects, purpura and other haemorrhagic conditions","D69 Purpura and other haemorrhagic conditions","D69.6 Thrombocytopenia, unspecified"
"III Diseases of the blood and blood-forming organs and certain disorders involving the immune mechanism","D65-D69 Coagulation defects, purpura and other haemorrhagic conditions","D69 Purpura and other haemorrhagic conditions","D69.8 Other specified haemorrhagic conditions"
"III Diseases of the blood and blood-forming organs and certain disorders involving the immune mechanism","D65-D69 Coagulation defects, purpura and other haemorrhagic conditions","D69 Purpura and other haemorrhagic conditions","D69.9 Haemorrhagic condition, unspecified"
"III Diseases of the blood and blood-forming organs and certain disorders involving the immune mechanism","D65-D69 Coagulation defects, purpura and other haemorrhagic conditions","D69 Purpura and other haemorrhagic conditions",NA
"III Diseases of the blood and blood-forming organs and certain disorders involving the immune mechanism","D70-D77 Other diseases of blood and blood-forming organs","D70 Agranulocytosis",NA
"III Diseases of the blood and blood-forming organs and certain disorders involving the immune mechanism","D70-D77 Other diseases of blood and blood-forming organs","D71 Functional disorders of polymorphonuclear neutrophils",NA
"III Diseases of the blood and blood-forming organs and certain disorders involving the immune mechanism","D70-D77 Other diseases of blood and blood-forming organs","D72 Other disorders of white blood cells","D72.0 Genetic anomalies of leukocytes"
"III Diseases of the blood and blood-forming organs and certain disorders involving the immune mechanism","D70-D77 Other diseases of blood and blood-forming organs","D72 Other disorders of white blood cells","D72.1 Eosinophilia"
"III Diseases of the blood and blood-forming organs and certain disorders involving the immune mechanism","D70-D77 Other diseases of blood and blood-forming organs","D72 Other disorders of white blood cells","D72.8 Other specified disorders of white blood cells"
"III Diseases of the blood and blood-forming organs and certain disorders involving the immune mechanism","D70-D77 Other diseases of blood and blood-forming organs","D72 Other disorders of white blood cells","D72.9 Disorder of white blood cells, unspecified"
"III Diseases of the blood and blood-forming organs and certain disorders involving the immune mechanism","D70-D77 Other diseases of blood and blood-forming organs","D73 Diseases of spleen","D73.0 Hyposplenism"
"III Diseases of the blood and blood-forming organs and certain disorders involving the immune mechanism","D70-D77 Other diseases of blood and blood-forming organs","D73 Diseases of spleen","D73.1 Hypersplenism"
"III Diseases of the blood and blood-forming organs and certain disorders involving the immune mechanism","D70-D77 Other diseases of blood and blood-forming organs","D73 Diseases of spleen","D73.2 Chronic congestive splenomegaly"
"III Diseases of the blood and blood-forming organs and certain disorders involving the immune mechanism","D70-D77 Other diseases of blood and blood-forming organs","D73 Diseases of spleen","D73.3 Abscess of spleen"
"III Diseases of the blood and blood-forming organs and certain disorders involving the immune mechanism","D70-D77 Other diseases of blood and blood-forming organs","D73 Diseases of spleen","D73.4 Cyst of spleen"
"III Diseases of the blood and blood-forming organs and certain disorders involving the immune mechanism","D70-D77 Other diseases of blood and blood-forming organs","D73 Diseases of spleen","D73.5 Infarction of spleen"
"III Diseases of the blood and blood-forming organs and certain disorders involving the immune mechanism","D70-D77 Other diseases of blood and blood-forming organs","D73 Diseases of spleen","D73.8 Other diseases of spleen"
"III Diseases of the blood and blood-forming organs and certain disorders involving the immune mechanism","D70-D77 Other diseases of blood and blood-forming organs","D73 Diseases of spleen","D73.9 Disease of spleen, unspecified"
"III Diseases of the blood and blood-forming organs and certain disorders involving the immune mechanism","D70-D77 Other diseases of blood and blood-forming organs","D74 Methaemoglobinaemia","D74.0 Congenital methaemoglobinaemia"
"III Diseases of the blood and blood-forming organs and certain disorders involving the immune mechanism","D70-D77 Other diseases of blood and blood-forming organs","D74 Methaemoglobinaemia","D74.8 Other methaemoglobinaemias"
"III Diseases of the blood and blood-forming organs and certain disorders involving the immune mechanism","D70-D77 Other diseases of blood and blood-forming organs","D74 Methaemoglobinaemia","D74.9 Methaemoglobinaemia, unspecified"
"III Diseases of the blood and blood-forming organs and certain disorders involving the immune mechanism","D70-D77 Other diseases of blood and blood-forming organs","D75 Other diseases of blood and blood-forming organs","D75.0 Familial erythrocytosis"
"III Diseases of the blood and blood-forming organs and certain disorders involving the immune mechanism","D70-D77 Other diseases of blood and blood-forming organs","D75 Other diseases of blood and blood-forming organs","D75.1 Secondary polycythaemia"
"III Diseases of the blood and blood-forming organs and certain disorders involving the immune mechanism","D70-D77 Other diseases of blood and blood-forming organs","D75 Other diseases of blood and blood-forming organs","D75.8 Other specified diseases of blood and blood-forming organs"
"III Diseases of the blood and blood-forming organs and certain disorders involving the immune mechanism","D70-D77 Other diseases of blood and blood-forming organs","D75 Other diseases of blood and blood-forming organs","D75.9 Disease of blood and blood-forming organs, unspecified"
"III Diseases of the blood and blood-forming organs and certain disorders involving the immune mechanism","D70-D77 Other diseases of blood and blood-forming organs","D76 Other specified diseases with participation of lymphoreticular and reticulohistiocytic tissue","D76.1 Haemophagocytic lymphohistiocytosis"
"III Diseases of the blood and blood-forming organs and certain disorders involving the immune mechanism","D70-D77 Other diseases of blood and blood-forming organs","D76 Other specified diseases with participation of lymphoreticular and reticulohistiocytic tissue","D76.2 Haemophagocytic syndrome, infection-associated"
"III Diseases of the blood and blood-forming organs and certain disorders involving the immune mechanism","D70-D77 Other diseases of blood and blood-forming organs","D76 Other specified diseases with participation of lymphoreticular and reticulohistiocytic tissue","D76.3 Other histiocytosis syndromes"
"III Diseases of the blood and blood-forming organs and certain disorders involving the immune mechanism","D70-D77 Other diseases of blood and blood-forming organs","D77 Other disorders of blood and blood-forming organs in diseases classified elsewhere",NA
"III Diseases of the blood and blood-forming organs and certain disorders involving the immune mechanism","D80-D89 Certain disorders involving the immune mechanism","D80 Immunodeficiency with predominantly antibody defects","D80.0 Hereditary hypogammaglobulinaemia"
"III Diseases of the blood and blood-forming organs and certain disorders involving the immune mechanism","D80-D89 Certain disorders involving the immune mechanism","D80 Immunodeficiency with predominantly antibody defects","D80.1 Nonfamilial hypogammaglobulinaemia"
"III Diseases of the blood and blood-forming organs and certain disorders involving the immune mechanism","D80-D89 Certain disorders involving the immune mechanism","D80 Immunodeficiency with predominantly antibody defects","D80.2 Selective deficiency of immunoglobulin A [IgA]"
"III Diseases of the blood and blood-forming organs and certain disorders involving the immune mechanism","D80-D89 Certain disorders involving the immune mechanism","D80 Immunodeficiency with predominantly antibody defects","D80.3 Selective deficiency of immunoglobulin G [IgG] subclasses"
"III Diseases of the blood and blood-forming organs and certain disorders involving the immune mechanism","D80-D89 Certain disorders involving the immune mechanism","D80 Immunodeficiency with predominantly antibody defects","D80.4 Selective deficiency of immunoglobulin M [IgM]"
"III Diseases of the blood and blood-forming organs and certain disorders involving the immune mechanism","D80-D89 Certain disorders involving the immune mechanism","D80 Immunodeficiency with predominantly antibody defects","D80.5 Immunodeficiency with increased immunoglobulin M [IgM]"
"III Diseases of the blood and blood-forming organs and certain disorders involving the immune mechanism","D80-D89 Certain disorders involving the immune mechanism","D80 Immunodeficiency with predominantly antibody defects","D80.6 Antibody deficiency with near-normal immunoglobulins or with hyperimmunoglobulinaemia"
"III Diseases of the blood and blood-forming organs and certain disorders involving the immune mechanism","D80-D89 Certain disorders involving the immune mechanism","D80 Immunodeficiency with predominantly antibody defects","D80.7 Transient hypogammaglobulinaemia of infancy"
"III Diseases of the blood and blood-forming organs and certain disorders involving the immune mechanism","D80-D89 Certain disorders involving the immune mechanism","D80 Immunodeficiency with predominantly antibody defects","D80.8 Other immunodeficiencies with predominantly antibody defects"
"III Diseases of the blood and blood-forming organs and certain disorders involving the immune mechanism","D80-D89 Certain disorders involving the immune mechanism","D80 Immunodeficiency with predominantly antibody defects","D80.9 Immunodeficiency with predominantly antibody defects, unspecified"
"III Diseases of the blood and blood-forming organs and certain disorders involving the immune mechanism","D80-D89 Certain disorders involving the immune mechanism","D81 Combined immunodeficiencies","D81.0 Severe combined immunodeficiency [SCID] with reticular dysgenesis"
"III Diseases of the blood and blood-forming organs and certain disorders involving the immune mechanism","D80-D89 Certain disorders involving the immune mechanism","D81 Combined immunodeficiencies","D81.1 Severe combined immunodeficiency [SCID] with low T- and B-cell numbers"
"III Diseases of the blood and blood-forming organs and certain disorders involving the immune mechanism","D80-D89 Certain disorders involving the immune mechanism","D81 Combined immunodeficiencies","D81.2 Severe combined immunodeficiency [SCID] with low or normal B-cell numbers"
"III Diseases of the blood and blood-forming organs and certain disorders involving the immune mechanism","D80-D89 Certain disorders involving the immune mechanism","D81 Combined immunodeficiencies","D81.3 Adenosine deaminase [ADA] deficiency"
"III Diseases of the blood and blood-forming organs and certain disorders involving the immune mechanism","D80-D89 Certain disorders involving the immune mechanism","D81 Combined immunodeficiencies","D81.4 Nezelof syndrome"
"III Diseases of the blood and blood-forming organs and certain disorders involving the immune mechanism","D80-D89 Certain disorders involving the immune mechanism","D81 Combined immunodeficiencies","D81.5 Purine nucleoside phosphorylase [PNP] deficiency"
"III Diseases of the blood and blood-forming organs and certain disorders involving the immune mechanism","D80-D89 Certain disorders involving the immune mechanism","D81 Combined immunodeficiencies","D81.6 Major histocompatibility complex class I deficiency"
"III Diseases of the blood and blood-forming organs and certain disorders involving the immune mechanism","D80-D89 Certain disorders involving the immune mechanism","D81 Combined immunodeficiencies","D81.7 Major histocompatibility complex class II deficiency"
"III Diseases of the blood and blood-forming organs and certain disorders involving the immune mechanism","D80-D89 Certain disorders involving the immune mechanism","D81 Combined immunodeficiencies","D81.8 Other combined immunodeficiencies"
"III Diseases of the blood and blood-forming organs and certain disorders involving the immune mechanism","D80-D89 Certain disorders involving the immune mechanism","D81 Combined immunodeficiencies","D81.9 Combined immunodeficiency, unspecified"
"III Diseases of the blood and blood-forming organs and certain disorders involving the immune mechanism","D80-D89 Certain disorders involving the immune mechanism","D82 Immunodeficiency associated with other major defects","D82.0 Wiskott-Aldrich syndrome"
"III Diseases of the blood and blood-forming organs and certain disorders involving the immune mechanism","D80-D89 Certain disorders involving the immune mechanism","D82 Immunodeficiency associated with other major defects","D82.1 Di George syndrome"
"III Diseases of the blood and blood-forming organs and certain disorders involving the immune mechanism","D80-D89 Certain disorders involving the immune mechanism","D82 Immunodeficiency associated with other major defects","D82.2 Immunodeficiency with short-limbed stature"
"III Diseases of the blood and blood-forming organs and certain disorders involving the immune mechanism","D80-D89 Certain disorders involving the immune mechanism","D82 Immunodeficiency associated with other major defects","D82.3 Immunodeficiency following hereditary defective response to Epstein-Barr virus"
"III Diseases of the blood and blood-forming organs and certain disorders involving the immune mechanism","D80-D89 Certain disorders involving the immune mechanism","D82 Immunodeficiency associated with other major defects","D82.4 Hyperimmunoglobulin E [IgE] syndrome"
"III Diseases of the blood and blood-forming organs and certain disorders involving the immune mechanism","D80-D89 Certain disorders involving the immune mechanism","D82 Immunodeficiency associated with other major defects","D82.8 Immunodeficiency associated with other specified major defects"
"III Diseases of the blood and blood-forming organs and certain disorders involving the immune mechanism","D80-D89 Certain disorders involving the immune mechanism","D82 Immunodeficiency associated with other major defects","D82.9 Immunodeficiency associated with major defect, unspecified"
"III Diseases of the blood and blood-forming organs and certain disorders involving the immune mechanism","D80-D89 Certain disorders involving the immune mechanism","D83 Common variable immunodeficiency","D83.0 Common variable immunodeficiency with predominant abnormalities of B-cell numbers and function"
"III Diseases of the blood and blood-forming organs and certain disorders involving the immune mechanism","D80-D89 Certain disorders involving the immune mechanism","D83 Common variable immunodeficiency","D83.1 Common variable immunodeficiency with predominant immunoregulatory T-cell disorders"
"III Diseases of the blood and blood-forming organs and certain disorders involving the immune mechanism","D80-D89 Certain disorders involving the immune mechanism","D83 Common variable immunodeficiency","D83.2 Common variable immunodeficiency with autoantibodies to B- or T-cells"
"III Diseases of the blood and blood-forming organs and certain disorders involving the immune mechanism","D80-D89 Certain disorders involving the immune mechanism","D83 Common variable immunodeficiency","D83.8 Other common variable immunodeficiencies"
"III Diseases of the blood and blood-forming organs and certain disorders involving the immune mechanism","D80-D89 Certain disorders involving the immune mechanism","D83 Common variable immunodeficiency","D83.9 Common variable immunodeficiency, unspecified"
"III Diseases of the blood and blood-forming organs and certain disorders involving the immune mechanism","D80-D89 Certain disorders involving the immune mechanism","D84 Other immunodeficiencies","D84.0 Lymphocyte function antigen-1 [LFA-1] defect"
"III Diseases of the blood and blood-forming organs and certain disorders involving the immune mechanism","D80-D89 Certain disorders involving the immune mechanism","D84 Other immunodeficiencies","D84.1 Defects in the complement system"
"III Diseases of the blood and blood-forming organs and certain disorders involving the immune mechanism","D80-D89 Certain disorders involving the immune mechanism","D84 Other immunodeficiencies","D84.8 Other specified immunodeficiencies"
"III Diseases of the blood and blood-forming organs and certain disorders involving the immune mechanism","D80-D89 Certain disorders involving the immune mechanism","D84 Other immunodeficiencies","D84.9 Immunodeficiency, unspecified"
"III Diseases of the blood and blood-forming organs and certain disorders involving the immune mechanism","D80-D89 Certain disorders involving the immune mechanism","D86 Sarcoidosis","D86.0 Sarcoidosis of lung"
"III Diseases of the blood and blood-forming organs and certain disorders involving the immune mechanism","D80-D89 Certain disorders involving the immune mechanism","D86 Sarcoidosis","D86.1 Sarcoidosis of lymph nodes"
"III Diseases of the blood and blood-forming organs and certain disorders involving the immune mechanism","D80-D89 Certain disorders involving the immune mechanism","D86 Sarcoidosis","D86.2 Sarcoidosis of lung with sarcoidosis of lymph nodes"
"III Diseases of the blood and blood-forming organs and certain disorders involving the immune mechanism","D80-D89 Certain disorders involving the immune mechanism","D86 Sarcoidosis","D86.3 Sarcoidosis of skin"
"III Diseases of the blood and blood-forming organs and certain disorders involving the immune mechanism","D80-D89 Certain disorders involving the immune mechanism","D86 Sarcoidosis","D86.8 Sarcoidosis of other and combined sites"
"III Diseases of the blood and blood-forming organs and certain disorders involving the immune mechanism","D80-D89 Certain disorders involving the immune mechanism","D86 Sarcoidosis","D86.9 Sarcoidosis, unspecified"
"III Diseases of the blood and blood-forming organs and certain disorders involving the immune mechanism","D80-D89 Certain disorders involving the immune mechanism","D89 Other disorders involving the immune mechanism, not elsewhere classified","D89.0 Polyclonal hypergammaglobulinaemia"
"III Diseases of the blood and blood-forming organs and certain disorders involving the immune mechanism","D80-D89 Certain disorders involving the immune mechanism","D89 Other disorders involving the immune mechanism, not elsewhere classified","D89.1 Cryoglobulinaemia"
"III Diseases of the blood and blood-forming organs and certain disorders involving the immune mechanism","D80-D89 Certain disorders involving the immune mechanism","D89 Other disorders involving the immune mechanism, not elsewhere classified","D89.2 Hypergammaglobulinaemia, unspecified"
"III Diseases of the blood and blood-forming organs and certain disorders involving the immune mechanism","D80-D89 Certain disorders involving the immune mechanism","D89 Other disorders involving the immune mechanism, not elsewhere classified","D89.3 Immune reconstitution syndrome"
"III Diseases of the blood and blood-forming organs and certain disorders involving the immune mechanism","D80-D89 Certain disorders involving the immune mechanism","D89 Other disorders involving the immune mechanism, not elsewhere classified","D89.8 Other specified disorders involving the immune mechanism, not elsewhere classified"
"III Diseases of the blood and blood-forming organs and certain disorders involving the immune mechanism","D80-D89 Certain disorders involving the immune mechanism","D89 Other disorders involving the immune mechanism, not elsewhere classified","D89.9 Disorder involving the immune mechanism, unspecified"
"III Diseases of the blood and blood-forming organs and certain disorders involving the immune mechanism","D80-D89 Certain disorders involving the immune mechanism","D89 Other disorders involving the immune mechanism, not elsewhere classified",NA
"IV Endocrine, nutritional and metabolic diseases","E00-E07 Disorders of thyroid gland","E00 Congenital iodine-deficiency syndrome","E00.0 Congenital iodine-deficiency syndrome, neurological type"
"IV Endocrine, nutritional and metabolic diseases","E00-E07 Disorders of thyroid gland","E00 Congenital iodine-deficiency syndrome","E00.1 Congenital iodine-deficiency syndrome, myxoedematous type"
"IV Endocrine, nutritional and metabolic diseases","E00-E07 Disorders of thyroid gland","E00 Congenital iodine-deficiency syndrome","E00.2 Congenital iodine-deficiency syndrome, mixed type"
"IV Endocrine, nutritional and metabolic diseases","E00-E07 Disorders of thyroid gland","E00 Congenital iodine-deficiency syndrome","E00.9 Congenital iodine-deficiency syndrome, unspecified"
"IV Endocrine, nutritional and metabolic diseases","E00-E07 Disorders of thyroid gland","E01 Iodine-deficiency-related thyroid disorders and allied conditions","E01.0 Iodine-deficiency-related diffuse (endemic) goitre"
"IV Endocrine, nutritional and metabolic diseases","E00-E07 Disorders of thyroid gland","E01 Iodine-deficiency-related thyroid disorders and allied conditions","E01.1 Iodine-deficiency-related multinodular (endemic) goitre"
"IV Endocrine, nutritional and metabolic diseases","E00-E07 Disorders of thyroid gland","E01 Iodine-deficiency-related thyroid disorders and allied conditions","E01.2 Iodine-deficiency-related (endemic) goitre, unspecified"
"IV Endocrine, nutritional and metabolic diseases","E00-E07 Disorders of thyroid gland","E01 Iodine-deficiency-related thyroid disorders and allied conditions","E01.8 Other iodine-deficiency-related thyroid disorders and allied conditions"
"IV Endocrine, nutritional and metabolic diseases","E00-E07 Disorders of thyroid gland","E02 Subclinical iodine-deficiency hypothyroidism",NA
"IV Endocrine, nutritional and metabolic diseases","E00-E07 Disorders of thyroid gland","E03 Other hypothyroidism","E03.0 Congenital hypothyroidism with diffuse goitre"
"IV Endocrine, nutritional and metabolic diseases","E00-E07 Disorders of thyroid gland","E03 Other hypothyroidism","E03.1 Congenital hypothyroidism without goitre"
"IV Endocrine, nutritional and metabolic diseases","E00-E07 Disorders of thyroid gland","E03 Other hypothyroidism","E03.2 Hypothyroidism due to medicaments and other exogenous substances"
"IV Endocrine, nutritional and metabolic diseases","E00-E07 Disorders of thyroid gland","E03 Other hypothyroidism","E03.3 Postinfectious hypothyroidism"
"IV Endocrine, nutritional and metabolic diseases","E00-E07 Disorders of thyroid gland","E03 Other hypothyroidism","E03.4 Atrophy of thyroid (acquired)"
"IV Endocrine, nutritional and metabolic diseases","E00-E07 Disorders of thyroid gland","E03 Other hypothyroidism","E03.5 Myxoedema coma"
"IV Endocrine, nutritional and metabolic diseases","E00-E07 Disorders of thyroid gland","E03 Other hypothyroidism","E03.8 Other specified hypothyroidism"
"IV Endocrine, nutritional and metabolic diseases","E00-E07 Disorders of thyroid gland","E03 Other hypothyroidism","E03.9 Hypothyroidism, unspecified"
"IV Endocrine, nutritional and metabolic diseases","E00-E07 Disorders of thyroid gland","E04 Other nontoxic goitre","E04.0 Nontoxic diffuse goitre"
"IV Endocrine, nutritional and metabolic diseases","E00-E07 Disorders of thyroid gland","E04 Other nontoxic goitre","E04.1 Nontoxic single thyroid nodule"
"IV Endocrine, nutritional and metabolic diseases","E00-E07 Disorders of thyroid gland","E04 Other nontoxic goitre","E04.2 Nontoxic multinodular goitre"
"IV Endocrine, nutritional and metabolic diseases","E00-E07 Disorders of thyroid gland","E04 Other nontoxic goitre","E04.8 Other specified nontoxic goitre"
"IV Endocrine, nutritional and metabolic diseases","E00-E07 Disorders of thyroid gland","E04 Other nontoxic goitre","E04.9 Nontoxic goitre, unspecified"
"IV Endocrine, nutritional and metabolic diseases","E00-E07 Disorders of thyroid gland","E05 Thyrotoxicosis [hyperthyroidism]","E05.0 Thyrotoxicosis with diffuse goitre"
"IV Endocrine, nutritional and metabolic diseases","E00-E07 Disorders of thyroid gland","E05 Thyrotoxicosis [hyperthyroidism]","E05.1 Thyrotoxicosis with toxic single thyroid nodule"
"IV Endocrine, nutritional and metabolic diseases","E00-E07 Disorders of thyroid gland","E05 Thyrotoxicosis [hyperthyroidism]","E05.2 Thyrotoxicosis with toxic multinodular goitre"
"IV Endocrine, nutritional and metabolic diseases","E00-E07 Disorders of thyroid gland","E05 Thyrotoxicosis [hyperthyroidism]","E05.3 Thyrotoxicosis from ectopic thyroid tissue"
"IV Endocrine, nutritional and metabolic diseases","E00-E07 Disorders of thyroid gland","E05 Thyrotoxicosis [hyperthyroidism]","E05.4 Thyrotoxicosis factitia"
"IV Endocrine, nutritional and metabolic diseases","E00-E07 Disorders of thyroid gland","E05 Thyrotoxicosis [hyperthyroidism]","E05.5 Thyroid crisis or storm"
"IV Endocrine, nutritional and metabolic diseases","E00-E07 Disorders of thyroid gland","E05 Thyrotoxicosis [hyperthyroidism]","E05.8 Other thyrotoxicosis"
"IV Endocrine, nutritional and metabolic diseases","E00-E07 Disorders of thyroid gland","E05 Thyrotoxicosis [hyperthyroidism]","E05.9 Thyrotoxicosis, unspecified"
"IV Endocrine, nutritional and metabolic diseases","E00-E07 Disorders of thyroid gland","E06 Thyroiditis","E06.0 Acute thyroiditis"
"IV Endocrine, nutritional and metabolic diseases","E00-E07 Disorders of thyroid gland","E06 Thyroiditis","E06.1 Subacute thyroiditis"
"IV Endocrine, nutritional and metabolic diseases","E00-E07 Disorders of thyroid gland","E06 Thyroiditis","E06.2 Chronic thyroiditis with transient thyrotoxicosis"
"IV Endocrine, nutritional and metabolic diseases","E00-E07 Disorders of thyroid gland","E06 Thyroiditis","E06.3 Autoimmune thyroiditis"
"IV Endocrine, nutritional and metabolic diseases","E00-E07 Disorders of thyroid gland","E06 Thyroiditis","E06.4 Drug-induced thyroiditis"
"IV Endocrine, nutritional and metabolic diseases","E00-E07 Disorders of thyroid gland","E06 Thyroiditis","E06.5 Other chronic thyroiditis"
"IV Endocrine, nutritional and metabolic diseases","E00-E07 Disorders of thyroid gland","E06 Thyroiditis","E06.9 Thyroiditis, unspecified"
"IV Endocrine, nutritional and metabolic diseases","E00-E07 Disorders of thyroid gland","E07 Other disorders of thyroid","E07.0 Hypersecretion of calcitonin"
"IV Endocrine, nutritional and metabolic diseases","E00-E07 Disorders of thyroid gland","E07 Other disorders of thyroid","E07.1 Dyshormogenetic goitre"
"IV Endocrine, nutritional and metabolic diseases","E00-E07 Disorders of thyroid gland","E07 Other disorders of thyroid","E07.8 Other specified disorders of thyroid"
"IV Endocrine, nutritional and metabolic diseases","E00-E07 Disorders of thyroid gland","E07 Other disorders of thyroid","E07.9 Disorder of thyroid, unspecified"
"IV Endocrine, nutritional and metabolic diseases","E00-E07 Disorders of thyroid gland","E07 Other disorders of thyroid",NA
"IV Endocrine, nutritional and metabolic diseases","E10-E14 Diabetes mellitus","E10 Type 1 diabetes mellitus","E10.0 Type 1 diabetes mellitus with coma"
"IV Endocrine, nutritional and metabolic diseases","E10-E14 Diabetes mellitus","E10 Type 1 diabetes mellitus","E10.1 Type 1 diabetes mellitus with ketoacidosis"
"IV Endocrine, nutritional and metabolic diseases","E10-E14 Diabetes mellitus","E10 Type 1 diabetes mellitus","E10.2 Type 1 diabetes mellitus with renal complications"
"IV Endocrine, nutritional and metabolic diseases","E10-E14 Diabetes mellitus","E10 Type 1 diabetes mellitus","E10.3 Type 1 diabetes mellitus with ophthalmic complications"
"IV Endocrine, nutritional and metabolic diseases","E10-E14 Diabetes mellitus","E10 Type 1 diabetes mellitus","E10.4 Type 1 diabetes mellitus with neurological complications"
"IV Endocrine, nutritional and metabolic diseases","E10-E14 Diabetes mellitus","E10 Type 1 diabetes mellitus","E10.5 Type 1 diabetes mellitus with peripheral circulatory complications"
"IV Endocrine, nutritional and metabolic diseases","E10-E14 Diabetes mellitus","E10 Type 1 diabetes mellitus","E10.6 Type 1 diabetes mellitus with other specified complications"
"IV Endocrine, nutritional and metabolic diseases","E10-E14 Diabetes mellitus","E10 Type 1 diabetes mellitus","E10.7 Type 1 diabetes mellitus with multiple complications"
"IV Endocrine, nutritional and metabolic diseases","E10-E14 Diabetes mellitus","E10 Type 1 diabetes mellitus","E10.8 Type 1 diabetes mellitus with unspecified complications"
"IV Endocrine, nutritional and metabolic diseases","E10-E14 Diabetes mellitus","E10 Type 1 diabetes mellitus","E10.9 Type 1 diabetes mellitus without complications"
"IV Endocrine, nutritional and metabolic diseases","E10-E14 Diabetes mellitus","E11 Type 2 diabetes mellitus","E11.0 Type 2 diabetes mellitus with coma"
"IV Endocrine, nutritional and metabolic diseases","E10-E14 Diabetes mellitus","E11 Type 2 diabetes mellitus","E11.1 Type 2 diabetes mellitus with ketoacidosis"
"IV Endocrine, nutritional and metabolic diseases","E10-E14 Diabetes mellitus","E11 Type 2 diabetes mellitus","E11.2 Type 2 diabetes mellitus with renal complications"
"IV Endocrine, nutritional and metabolic diseases","E10-E14 Diabetes mellitus","E11 Type 2 diabetes mellitus","E11.3 Type 2 diabetes mellitus with ophthalmic complications"
"IV Endocrine, nutritional and metabolic diseases","E10-E14 Diabetes mellitus","E11 Type 2 diabetes mellitus","E11.4 Type 2 diabetes mellitus with neurological complications"
"IV Endocrine, nutritional and metabolic diseases","E10-E14 Diabetes mellitus","E11 Type 2 diabetes mellitus","E11.5 Type 2 diabetes mellitus with peripheral circulatory complications"
"IV Endocrine, nutritional and metabolic diseases","E10-E14 Diabetes mellitus","E11 Type 2 diabetes mellitus","E11.6 Type 2 diabetes mellitus with other specified complications"
"IV Endocrine, nutritional and metabolic diseases","E10-E14 Diabetes mellitus","E11 Type 2 diabetes mellitus","E11.7 Type 2 diabetes mellitus with multiple complications"
"IV Endocrine, nutritional and metabolic diseases","E10-E14 Diabetes mellitus","E11 Type 2 diabetes mellitus","E11.8 Type 2 diabetes mellitus with unspecified complications"
"IV Endocrine, nutritional and metabolic diseases","E10-E14 Diabetes mellitus","E11 Type 2 diabetes mellitus","E11.9 Type 2 diabetes mellitus without complications"
"IV Endocrine, nutritional and metabolic diseases","E10-E14 Diabetes mellitus","E12 Malnutrition-related diabetes mellitus","E12.0 Malnutrition-related diabetes mellitus with coma"
"IV Endocrine, nutritional and metabolic diseases","E10-E14 Diabetes mellitus","E12 Malnutrition-related diabetes mellitus","E12.1 Malnutrition-related diabetes mellitus with ketoacidosis"
"IV Endocrine, nutritional and metabolic diseases","E10-E14 Diabetes mellitus","E12 Malnutrition-related diabetes mellitus","E12.2 Malnutrition-related diabetes mellitus with renal complications"
"IV Endocrine, nutritional and metabolic diseases","E10-E14 Diabetes mellitus","E12 Malnutrition-related diabetes mellitus","E12.3 Malnutrition-related diabetes mellitus with ophthalmic complications"
"IV Endocrine, nutritional and metabolic diseases","E10-E14 Diabetes mellitus","E12 Malnutrition-related diabetes mellitus","E12.4 Malnutrition-related diabetes mellitus with neurological complications"
"IV Endocrine, nutritional and metabolic diseases","E10-E14 Diabetes mellitus","E12 Malnutrition-related diabetes mellitus","E12.5 Malnutrition-related diabetes mellitus with peripheral circulatory complications"
"IV Endocrine, nutritional and metabolic diseases","E10-E14 Diabetes mellitus","E12 Malnutrition-related diabetes mellitus","E12.6 Malnutrition-related diabetes mellitus with other specified complications"
"IV Endocrine, nutritional and metabolic diseases","E10-E14 Diabetes mellitus","E12 Malnutrition-related diabetes mellitus","E12.7 Malnutrition-related diabetes mellitus with multiple complications"
"IV Endocrine, nutritional and metabolic diseases","E10-E14 Diabetes mellitus","E12 Malnutrition-related diabetes mellitus","E12.8 Malnutrition-related diabetes mellitus with unspecified complications"
"IV Endocrine, nutritional and metabolic diseases","E10-E14 Diabetes mellitus","E12 Malnutrition-related diabetes mellitus","E12.9 Malnutrition-related diabetes mellitus without complications"
"IV Endocrine, nutritional and metabolic diseases","E10-E14 Diabetes mellitus","E13 Other specified diabetes mellitus","E13.0 Other specified diabetes mellitus with coma"
"IV Endocrine, nutritional and metabolic diseases","E10-E14 Diabetes mellitus","E13 Other specified diabetes mellitus","E13.1 Other specified diabetes mellitus with ketoacidosis"
"IV Endocrine, nutritional and metabolic diseases","E10-E14 Diabetes mellitus","E13 Other specified diabetes mellitus","E13.2 Other specified diabetes mellitus with renal complications"
"IV Endocrine, nutritional and metabolic diseases","E10-E14 Diabetes mellitus","E13 Other specified diabetes mellitus","E13.3 Other specified diabetes mellitus with ophthalmic complications"
"IV Endocrine, nutritional and metabolic diseases","E10-E14 Diabetes mellitus","E13 Other specified diabetes mellitus","E13.4 Other specified diabetes mellitus with neurological complications"
"IV Endocrine, nutritional and metabolic diseases","E10-E14 Diabetes mellitus","E13 Other specified diabetes mellitus","E13.5 Other specified diabetes mellitus with peripheral circulatory complications"
"IV Endocrine, nutritional and metabolic diseases","E10-E14 Diabetes mellitus","E13 Other specified diabetes mellitus","E13.6 Other specified diabetes mellitus with other specified complications"
"IV Endocrine, nutritional and metabolic diseases","E10-E14 Diabetes mellitus","E13 Other specified diabetes mellitus","E13.7 Other specified diabetes mellitus with multiple complications"
"IV Endocrine, nutritional and metabolic diseases","E10-E14 Diabetes mellitus","E13 Other specified diabetes mellitus","E13.8 Other specified diabetes mellitus with unspecified complications"
"IV Endocrine, nutritional and metabolic diseases","E10-E14 Diabetes mellitus","E13 Other specified diabetes mellitus","E13.9 Other specified diabetes mellitus without complications"
"IV Endocrine, nutritional and metabolic diseases","E10-E14 Diabetes mellitus","E14 Unspecified diabetes mellitus","E14.0 Unspecified diabetes mellitus with coma"
"IV Endocrine, nutritional and metabolic diseases","E10-E14 Diabetes mellitus","E14 Unspecified diabetes mellitus","E14.1 Unspecified diabetes mellitus with ketoacidosis"
"IV Endocrine, nutritional and metabolic diseases","E10-E14 Diabetes mellitus","E14 Unspecified diabetes mellitus","E14.2 Unspecified diabetes mellitus with renal complications"
"IV Endocrine, nutritional and metabolic diseases","E10-E14 Diabetes mellitus","E14 Unspecified diabetes mellitus","E14.3 Unspecified diabetes mellitus with ophthalmic complications"
"IV Endocrine, nutritional and metabolic diseases","E10-E14 Diabetes mellitus","E14 Unspecified diabetes mellitus","E14.4 Unspecified diabetes mellitus with neurological complications"
"IV Endocrine, nutritional and metabolic diseases","E10-E14 Diabetes mellitus","E14 Unspecified diabetes mellitus","E14.5 Unspecified diabetes mellitus with peripheral circulatory complications"
"IV Endocrine, nutritional and metabolic diseases","E10-E14 Diabetes mellitus","E14 Unspecified diabetes mellitus","E14.6 Unspecified diabetes mellitus with other specified complications"
"IV Endocrine, nutritional and metabolic diseases","E10-E14 Diabetes mellitus","E14 Unspecified diabetes mellitus","E14.7 Unspecified diabetes mellitus with multiple complications"
"IV Endocrine, nutritional and metabolic diseases","E10-E14 Diabetes mellitus","E14 Unspecified diabetes mellitus","E14.8 Unspecified diabetes mellitus with unspecified complications"
"IV Endocrine, nutritional and metabolic diseases","E10-E14 Diabetes mellitus","E14 Unspecified diabetes mellitus","E14.9 Unspecified diabetes mellitus without complications"
"IV Endocrine, nutritional and metabolic diseases","E10-E14 Diabetes mellitus","E14 Unspecified diabetes mellitus",NA
"IV Endocrine, nutritional and metabolic diseases","E15-E16 Other disorders of glucose regulation and pancreatic internal secretion","E15 Nondiabetic hypoglycaemic coma",NA
"IV Endocrine, nutritional and metabolic diseases","E15-E16 Other disorders of glucose regulation and pancreatic internal secretion","E16 Other disorders of pancreatic internal secretion","E16.0 Drug-induced hypoglycaemia without coma"
"IV Endocrine, nutritional and metabolic diseases","E15-E16 Other disorders of glucose regulation and pancreatic internal secretion","E16 Other disorders of pancreatic internal secretion","E16.1 Other hypoglycaemia"
"IV Endocrine, nutritional and metabolic diseases","E15-E16 Other disorders of glucose regulation and pancreatic internal secretion","E16 Other disorders of pancreatic internal secretion","E16.2 Hypoglycaemia, unspecified"
"IV Endocrine, nutritional and metabolic diseases","E15-E16 Other disorders of glucose regulation and pancreatic internal secretion","E16 Other disorders of pancreatic internal secretion","E16.3 Increased secretion of glucagon"
"IV Endocrine, nutritional and metabolic diseases","E15-E16 Other disorders of glucose regulation and pancreatic internal secretion","E16 Other disorders of pancreatic internal secretion","E16.4 Abnormal secretion of gastrin"
"IV Endocrine, nutritional and metabolic diseases","E15-E16 Other disorders of glucose regulation and pancreatic internal secretion","E16 Other disorders of pancreatic internal secretion","E16.8 Other specified disorders of pancreatic internal secretion"
"IV Endocrine, nutritional and metabolic diseases","E15-E16 Other disorders of glucose regulation and pancreatic internal secretion","E16 Other disorders of pancreatic internal secretion","E16.9 Disorder of pancreatic internal secretion, unspecified"
"IV Endocrine, nutritional and metabolic diseases","E15-E16 Other disorders of glucose regulation and pancreatic internal secretion","E16 Other disorders of pancreatic internal secretion",NA
"IV Endocrine, nutritional and metabolic diseases","E20-E35 Disorders of other endocrine glands","E20 Hypoparathyroidism","E20.0 Idiopathic hypoparathyroidism"
"IV Endocrine, nutritional and metabolic diseases","E20-E35 Disorders of other endocrine glands","E20 Hypoparathyroidism","E20.1 Pseudohypoparathyroidism"
"IV Endocrine, nutritional and metabolic diseases","E20-E35 Disorders of other endocrine glands","E20 Hypoparathyroidism","E20.8 Other hypoparathyroidism"
"IV Endocrine, nutritional and metabolic diseases","E20-E35 Disorders of other endocrine glands","E20 Hypoparathyroidism","E20.9 Hypoparathyroidism, unspecified"
"IV Endocrine, nutritional and metabolic diseases","E20-E35 Disorders of other endocrine glands","E21 Hyperparathyroidism and other disorders of parathyroid gland","E21.0 Primary hyperparathyroidism"
"IV Endocrine, nutritional and metabolic diseases","E20-E35 Disorders of other endocrine glands","E21 Hyperparathyroidism and other disorders of parathyroid gland","E21.1 Secondary hyperparathyroidism, not elsewhere classified"
"IV Endocrine, nutritional and metabolic diseases","E20-E35 Disorders of other endocrine glands","E21 Hyperparathyroidism and other disorders of parathyroid gland","E21.2 Other hyperparathyroidism"
"IV Endocrine, nutritional and metabolic diseases","E20-E35 Disorders of other endocrine glands","E21 Hyperparathyroidism and other disorders of parathyroid gland","E21.3 Hyperparathyroidism, unspecified"
"IV Endocrine, nutritional and metabolic diseases","E20-E35 Disorders of other endocrine glands","E21 Hyperparathyroidism and other disorders of parathyroid gland","E21.4 Other specified disorders of parathyroid gland"
"IV Endocrine, nutritional and metabolic diseases","E20-E35 Disorders of other endocrine glands","E21 Hyperparathyroidism and other disorders of parathyroid gland","E21.5 Disorder of parathyroid gland, unspecified"
"IV Endocrine, nutritional and metabolic diseases","E20-E35 Disorders of other endocrine glands","E22 Hyperfunction of pituitary gland","E22.0 Acromegaly and pituitary gigantism"
"IV Endocrine, nutritional and metabolic diseases","E20-E35 Disorders of other endocrine glands","E22 Hyperfunction of pituitary gland","E22.1 Hyperprolactinaemia"
"IV Endocrine, nutritional and metabolic diseases","E20-E35 Disorders of other endocrine glands","E22 Hyperfunction of pituitary gland","E22.2 Syndrome of inappropriate secretion of antidiuretic hormone"
"IV Endocrine, nutritional and metabolic diseases","E20-E35 Disorders of other endocrine glands","E22 Hyperfunction of pituitary gland","E22.8 Other hyperfunction of pituitary gland"
"IV Endocrine, nutritional and metabolic diseases","E20-E35 Disorders of other endocrine glands","E22 Hyperfunction of pituitary gland","E22.9 Hyperfunction of pituitary gland, unspecified"
"IV Endocrine, nutritional and metabolic diseases","E20-E35 Disorders of other endocrine glands","E23 Hypofunction and other disorders of pituitary gland","E23.0 Hypopituitarism"
"IV Endocrine, nutritional and metabolic diseases","E20-E35 Disorders of other endocrine glands","E23 Hypofunction and other disorders of pituitary gland","E23.1 Drug-induced hypopituitarism"
"IV Endocrine, nutritional and metabolic diseases","E20-E35 Disorders of other endocrine glands","E23 Hypofunction and other disorders of pituitary gland","E23.2 Diabetes insipidus"
"IV Endocrine, nutritional and metabolic diseases","E20-E35 Disorders of other endocrine glands","E23 Hypofunction and other disorders of pituitary gland","E23.3 Hypothalamic dysfunction, not elsewhere classified"
"IV Endocrine, nutritional and metabolic diseases","E20-E35 Disorders of other endocrine glands","E23 Hypofunction and other disorders of pituitary gland","E23.6 Other disorders of pituitary gland"
"IV Endocrine, nutritional and metabolic diseases","E20-E35 Disorders of other endocrine glands","E23 Hypofunction and other disorders of pituitary gland","E23.7 Disorder of pituitary gland, unspecified"
"IV Endocrine, nutritional and metabolic diseases","E20-E35 Disorders of other endocrine glands","E24 Cushing syndrome","E24.0 Pituitary-dependent Cushing disease"
"IV Endocrine, nutritional and metabolic diseases","E20-E35 Disorders of other endocrine glands","E24 Cushing syndrome","E24.1 Nelson syndrome"
"IV Endocrine, nutritional and metabolic diseases","E20-E35 Disorders of other endocrine glands","E24 Cushing syndrome","E24.2 Drug-induced Cushing syndrome"
"IV Endocrine, nutritional and metabolic diseases","E20-E35 Disorders of other endocrine glands","E24 Cushing syndrome","E24.3 Ectopic ACTH syndrome"
"IV Endocrine, nutritional and metabolic diseases","E20-E35 Disorders of other endocrine glands","E24 Cushing syndrome","E24.4 Alcohol-induced pseudo-Cushing syndrome"
"IV Endocrine, nutritional and metabolic diseases","E20-E35 Disorders of other endocrine glands","E24 Cushing syndrome","E24.8 Other Cushing syndrome"
"IV Endocrine, nutritional and metabolic diseases","E20-E35 Disorders of other endocrine glands","E24 Cushing syndrome","E24.9 Cushing syndrome, unspecified"
"IV Endocrine, nutritional and metabolic diseases","E20-E35 Disorders of other endocrine glands","E25 Adrenogenital disorders","E25.0 Congenital adrenogenital disorders associated with enzyme deficiency"
"IV Endocrine, nutritional and metabolic diseases","E20-E35 Disorders of other endocrine glands","E25 Adrenogenital disorders","E25.8 Other adrenogenital disorders"
"IV Endocrine, nutritional and metabolic diseases","E20-E35 Disorders of other endocrine glands","E25 Adrenogenital disorders","E25.9 Adrenogenital disorder, unspecified"
"IV Endocrine, nutritional and metabolic diseases","E20-E35 Disorders of other endocrine glands","E26 Hyperaldosteronism","E26.0 Primary hyperaldosteronism"
"IV Endocrine, nutritional and metabolic diseases","E20-E35 Disorders of other endocrine glands","E26 Hyperaldosteronism","E26.1 Secondary hyperaldosteronism"
"IV Endocrine, nutritional and metabolic diseases","E20-E35 Disorders of other endocrine glands","E26 Hyperaldosteronism","E26.8 Other hyperaldosteronism"
"IV Endocrine, nutritional and metabolic diseases","E20-E35 Disorders of other endocrine glands","E26 Hyperaldosteronism","E26.9 Hyperaldosteronism, unspecified"
"IV Endocrine, nutritional and metabolic diseases","E20-E35 Disorders of other endocrine glands","E27 Other disorders of adrenal gland","E27.0 Other adrenocortical overactivity"
"IV Endocrine, nutritional and metabolic diseases","E20-E35 Disorders of other endocrine glands","E27 Other disorders of adrenal gland","E27.1 Primary adrenocortical insufficiency"
"IV Endocrine, nutritional and metabolic diseases","E20-E35 Disorders of other endocrine glands","E27 Other disorders of adrenal gland","E27.2 Addisonian crisis"
"IV Endocrine, nutritional and metabolic diseases","E20-E35 Disorders of other endocrine glands","E27 Other disorders of adrenal gland","E27.3 Drug-induced adrenocortical insufficiency"
"IV Endocrine, nutritional and metabolic diseases","E20-E35 Disorders of other endocrine glands","E27 Other disorders of adrenal gland","E27.4 Other and unspecified adrenocortical insufficiency"
"IV Endocrine, nutritional and metabolic diseases","E20-E35 Disorders of other endocrine glands","E27 Other disorders of adrenal gland","E27.5 Adrenomedullary hyperfunction"
"IV Endocrine, nutritional and metabolic diseases","E20-E35 Disorders of other endocrine glands","E27 Other disorders of adrenal gland","E27.8 Other specified disorders of adrenal gland"
"IV Endocrine, nutritional and metabolic diseases","E20-E35 Disorders of other endocrine glands","E27 Other disorders of adrenal gland","E27.9 Disorder of adrenal gland, unspecified"
"IV Endocrine, nutritional and metabolic diseases","E20-E35 Disorders of other endocrine glands","E28 Ovarian dysfunction","E28.0 Ovarian dysfunction: Estrogen excess"
"IV Endocrine, nutritional and metabolic diseases","E20-E35 Disorders of other endocrine glands","E28 Ovarian dysfunction","E28.1 Ovarian dysfunction: Androgen excess"
"IV Endocrine, nutritional and metabolic diseases","E20-E35 Disorders of other endocrine glands","E28 Ovarian dysfunction","E28.2 Polycystic ovarian syndrome"
"IV Endocrine, nutritional and metabolic diseases","E20-E35 Disorders of other endocrine glands","E28 Ovarian dysfunction","E28.3 Primary ovarian failure"
"IV Endocrine, nutritional and metabolic diseases","E20-E35 Disorders of other endocrine glands","E28 Ovarian dysfunction","E28.8 Other ovarian dysfunction"
"IV Endocrine, nutritional and metabolic diseases","E20-E35 Disorders of other endocrine glands","E28 Ovarian dysfunction","E28.9 Ovarian dysfunction, unspecified"
"IV Endocrine, nutritional and metabolic diseases","E20-E35 Disorders of other endocrine glands","E29 Testicular dysfunction","E29.0 Testicular hyperfunction"
"IV Endocrine, nutritional and metabolic diseases","E20-E35 Disorders of other endocrine glands","E29 Testicular dysfunction","E29.1 Testicular hypofunction"
"IV Endocrine, nutritional and metabolic diseases","E20-E35 Disorders of other endocrine glands","E29 Testicular dysfunction","E29.8 Other testicular dysfunction"
"IV Endocrine, nutritional and metabolic diseases","E20-E35 Disorders of other endocrine glands","E29 Testicular dysfunction","E29.9 Testicular dysfunction, unspecified"
"IV Endocrine, nutritional and metabolic diseases","E20-E35 Disorders of other endocrine glands","E30 Disorders of puberty, not elsewhere classified","E30.0 Delayed puberty"
"IV Endocrine, nutritional and metabolic diseases","E20-E35 Disorders of other endocrine glands","E30 Disorders of puberty, not elsewhere classified","E30.1 Precocious puberty"
"IV Endocrine, nutritional and metabolic diseases","E20-E35 Disorders of other endocrine glands","E30 Disorders of puberty, not elsewhere classified","E30.8 Other disorders of puberty"
"IV Endocrine, nutritional and metabolic diseases","E20-E35 Disorders of other endocrine glands","E30 Disorders of puberty, not elsewhere classified","E30.9 Disorder of puberty, unspecified"
"IV Endocrine, nutritional and metabolic diseases","E20-E35 Disorders of other endocrine glands","E31 Polyglandular dysfunction","E31.0 Autoimmune polyglandular failure"
"IV Endocrine, nutritional and metabolic diseases","E20-E35 Disorders of other endocrine glands","E31 Polyglandular dysfunction","E31.1 Polyglandular hyperfunction"
"IV Endocrine, nutritional and metabolic diseases","E20-E35 Disorders of other endocrine glands","E31 Polyglandular dysfunction","E31.8 Other polyglandular dysfunction"
"IV Endocrine, nutritional and metabolic diseases","E20-E35 Disorders of other endocrine glands","E31 Polyglandular dysfunction","E31.9 Polyglandular dysfunction, unspecified"
"IV Endocrine, nutritional and metabolic diseases","E20-E35 Disorders of other endocrine glands","E32 Diseases of thymus","E32.0 Persistent hyperplasia of thymus"
"IV Endocrine, nutritional and metabolic diseases","E20-E35 Disorders of other endocrine glands","E32 Diseases of thymus","E32.1 Abscess of thymus"
"IV Endocrine, nutritional and metabolic diseases","E20-E35 Disorders of other endocrine glands","E32 Diseases of thymus","E32.8 Other diseases of thymus"
"IV Endocrine, nutritional and metabolic diseases","E20-E35 Disorders of other endocrine glands","E32 Diseases of thymus","E32.9 Disease of thymus, unspecified"
"IV Endocrine, nutritional and metabolic diseases","E20-E35 Disorders of other endocrine glands","E34 Other endocrine disorders","E34.0 Carcinoid syndrome"
"IV Endocrine, nutritional and metabolic diseases","E20-E35 Disorders of other endocrine glands","E34 Other endocrine disorders","E34.1 Other hypersecretion of intestinal hormones"
"IV Endocrine, nutritional and metabolic diseases","E20-E35 Disorders of other endocrine glands","E34 Other endocrine disorders","E34.2 Ectopic hormone secretion, not elsewhere classified"
"IV Endocrine, nutritional and metabolic diseases","E20-E35 Disorders of other endocrine glands","E34 Other endocrine disorders","E34.3 Short stature, not elsewhere classified"
"IV Endocrine, nutritional and metabolic diseases","E20-E35 Disorders of other endocrine glands","E34 Other endocrine disorders","E34.4 Constitutional tall stature"
"IV Endocrine, nutritional and metabolic diseases","E20-E35 Disorders of other endocrine glands","E34 Other endocrine disorders","E34.5 Androgen resistance syndrome"
"IV Endocrine, nutritional and metabolic diseases","E20-E35 Disorders of other endocrine glands","E34 Other endocrine disorders","E34.8 Other specified endocrine disorders"
"IV Endocrine, nutritional and metabolic diseases","E20-E35 Disorders of other endocrine glands","E34 Other endocrine disorders","E34.9 Endocrine disorder, unspecified"
"IV Endocrine, nutritional and metabolic diseases","E20-E35 Disorders of other endocrine glands","E35 Disorders of endocrine glands in diseases classified elsewhere","E35.0 Disorders of thyroid gland in diseases classified elsewhere"
"IV Endocrine, nutritional and metabolic diseases","E20-E35 Disorders of other endocrine glands","E35 Disorders of endocrine glands in diseases classified elsewhere","E35.1 Disorders of adrenal glands in diseases classified elsewhere"
"IV Endocrine, nutritional and metabolic diseases","E20-E35 Disorders of other endocrine glands","E35 Disorders of endocrine glands in diseases classified elsewhere","E35.8 Disorders of other endocrine glands in diseases classified elsewhere"
"IV Endocrine, nutritional and metabolic diseases","E20-E35 Disorders of other endocrine glands","E35 Disorders of endocrine glands in diseases classified elsewhere",NA
"IV Endocrine, nutritional and metabolic diseases","E40-E46 Malnutrition","E40 Kwashiorkor",NA
"IV Endocrine, nutritional and metabolic diseases","E40-E46 Malnutrition","E41 Nutritional marasmus",NA
"IV Endocrine, nutritional and metabolic diseases","E40-E46 Malnutrition","E42 Marasmic kwashiorkor",NA
"IV Endocrine, nutritional and metabolic diseases","E40-E46 Malnutrition","E43 Unspecified severe protein-energy malnutrition",NA
"IV Endocrine, nutritional and metabolic diseases","E40-E46 Malnutrition","E44 Protein-energy malnutrition of moderate and mild degree","E44.0 Moderate protein-energy malnutrition"
"IV Endocrine, nutritional and metabolic diseases","E40-E46 Malnutrition","E44 Protein-energy malnutrition of moderate and mild degree","E44.1 Mild protein-energy malnutrition"
"IV Endocrine, nutritional and metabolic diseases","E40-E46 Malnutrition","E45 Retarded development following protein-energy malnutrition",NA
"IV Endocrine, nutritional and metabolic diseases","E40-E46 Malnutrition","E46 Unspecified protein-energy malnutrition",NA
"IV Endocrine, nutritional and metabolic diseases","E50-E64 Other nutritional deficiencies","E50 Vitamin A deficiency","E50.0 Vitamin A deficiency with conjunctival xerosis"
"IV Endocrine, nutritional and metabolic diseases","E50-E64 Other nutritional deficiencies","E50 Vitamin A deficiency","E50.1 Vitamin A deficiency with Bitot spot and conjunctival xerosis"
"IV Endocrine, nutritional and metabolic diseases","E50-E64 Other nutritional deficiencies","E50 Vitamin A deficiency","E50.2 Vitamin A deficiency with corneal xerosis"
"IV Endocrine, nutritional and metabolic diseases","E50-E64 Other nutritional deficiencies","E50 Vitamin A deficiency","E50.3 Vitamin A deficiency with corneal ulceration and xerosis"
"IV Endocrine, nutritional and metabolic diseases","E50-E64 Other nutritional deficiencies","E50 Vitamin A deficiency","E50.4 Vitamin A deficiency with keratomalacia"
"IV Endocrine, nutritional and metabolic diseases","E50-E64 Other nutritional deficiencies","E50 Vitamin A deficiency","E50.5 Vitamin A deficiency with night blindness"
"IV Endocrine, nutritional and metabolic diseases","E50-E64 Other nutritional deficiencies","E50 Vitamin A deficiency","E50.6 Vitamin A deficiency with xerophthalmic scars of cornea"
"IV Endocrine, nutritional and metabolic diseases","E50-E64 Other nutritional deficiencies","E50 Vitamin A deficiency","E50.7 Other ocular manifestations of vitamin A deficiency"
"IV Endocrine, nutritional and metabolic diseases","E50-E64 Other nutritional deficiencies","E50 Vitamin A deficiency","E50.8 Other manifestations of vitamin A deficiency"
"IV Endocrine, nutritional and metabolic diseases","E50-E64 Other nutritional deficiencies","E50 Vitamin A deficiency","E50.9 Vitamin A deficiency, unspecified"
"IV Endocrine, nutritional and metabolic diseases","E50-E64 Other nutritional deficiencies","E51 Thiamine deficiency","E51.1 Beriberi"
"IV Endocrine, nutritional and metabolic diseases","E50-E64 Other nutritional deficiencies","E51 Thiamine deficiency","E51.2 Wernicke encephalopathy"
"IV Endocrine, nutritional and metabolic diseases","E50-E64 Other nutritional deficiencies","E51 Thiamine deficiency","E51.8 Other manifestations of thiamine deficiency"
"IV Endocrine, nutritional and metabolic diseases","E50-E64 Other nutritional deficiencies","E51 Thiamine deficiency","E51.9 Thiamine deficiency, unspecified"
"IV Endocrine, nutritional and metabolic diseases","E50-E64 Other nutritional deficiencies","E52 Niacin deficiency [pellagra]",NA
"IV Endocrine, nutritional and metabolic diseases","E50-E64 Other nutritional deficiencies","E53 Deficiency of other B group vitamins","E53.0 Riboflavin deficiency"
"IV Endocrine, nutritional and metabolic diseases","E50-E64 Other nutritional deficiencies","E53 Deficiency of other B group vitamins","E53.1 Pyridoxine deficiency"
"IV Endocrine, nutritional and metabolic diseases","E50-E64 Other nutritional deficiencies","E53 Deficiency of other B group vitamins","E53.8 Deficiency of other specified B group vitamins"
"IV Endocrine, nutritional and metabolic diseases","E50-E64 Other nutritional deficiencies","E53 Deficiency of other B group vitamins","E53.9 Vitamin B deficiency, unspecified"
"IV Endocrine, nutritional and metabolic diseases","E50-E64 Other nutritional deficiencies","E54 Ascorbic acid deficiency",NA
"IV Endocrine, nutritional and metabolic diseases","E50-E64 Other nutritional deficiencies","E55 Vitamin D deficiency","E55.0 Rickets, active"
"IV Endocrine, nutritional and metabolic diseases","E50-E64 Other nutritional deficiencies","E55 Vitamin D deficiency","E55.9 Vitamin D deficiency, unspecified"
"IV Endocrine, nutritional and metabolic diseases","E50-E64 Other nutritional deficiencies","E56 Other vitamin deficiencies","E56.0 Deficiency of vitamin E"
"IV Endocrine, nutritional and metabolic diseases","E50-E64 Other nutritional deficiencies","E56 Other vitamin deficiencies","E56.1 Deficiency of vitamin K"
"IV Endocrine, nutritional and metabolic diseases","E50-E64 Other nutritional deficiencies","E56 Other vitamin deficiencies","E56.8 Deficiency of other vitamins"
"IV Endocrine, nutritional and metabolic diseases","E50-E64 Other nutritional deficiencies","E56 Other vitamin deficiencies","E56.9 Vitamin deficiency, unspecified"
"IV Endocrine, nutritional and metabolic diseases","E50-E64 Other nutritional deficiencies","E58 Dietary calcium deficiency",NA
"IV Endocrine, nutritional and metabolic diseases","E50-E64 Other nutritional deficiencies","E59 Dietary selenium deficiency",NA
"IV Endocrine, nutritional and metabolic diseases","E50-E64 Other nutritional deficiencies","E60 Dietary zinc deficiency",NA
"IV Endocrine, nutritional and metabolic diseases","E50-E64 Other nutritional deficiencies","E61 Deficiency of other nutrient elements","E61.0 Copper deficiency"
"IV Endocrine, nutritional and metabolic diseases","E50-E64 Other nutritional deficiencies","E61 Deficiency of other nutrient elements","E61.1 Iron deficiency"
"IV Endocrine, nutritional and metabolic diseases","E50-E64 Other nutritional deficiencies","E61 Deficiency of other nutrient elements","E61.2 Magnesium deficiency"
"IV Endocrine, nutritional and metabolic diseases","E50-E64 Other nutritional deficiencies","E61 Deficiency of other nutrient elements","E61.3 Manganese deficiency"
"IV Endocrine, nutritional and metabolic diseases","E50-E64 Other nutritional deficiencies","E61 Deficiency of other nutrient elements","E61.4 Chromium deficiency"
"IV Endocrine, nutritional and metabolic diseases","E50-E64 Other nutritional deficiencies","E61 Deficiency of other nutrient elements","E61.5 Molybdenum deficiency"
"IV Endocrine, nutritional and metabolic diseases","E50-E64 Other nutritional deficiencies","E61 Deficiency of other nutrient elements","E61.6 Vanadium deficiency"
"IV Endocrine, nutritional and metabolic diseases","E50-E64 Other nutritional deficiencies","E61 Deficiency of other nutrient elements","E61.7 Deficiency of multiple nutrient elements"
"IV Endocrine, nutritional and metabolic diseases","E50-E64 Other nutritional deficiencies","E61 Deficiency of other nutrient elements","E61.8 Deficiency of other specified nutrient elements"
"IV Endocrine, nutritional and metabolic diseases","E50-E64 Other nutritional deficiencies","E61 Deficiency of other nutrient elements","E61.9 Deficiency of nutrient element, unspecified"
"IV Endocrine, nutritional and metabolic diseases","E50-E64 Other nutritional deficiencies","E63 Other nutritional deficiencies","E63.0 Essential fatty acid [EFA] deficiency"
"IV Endocrine, nutritional and metabolic diseases","E50-E64 Other nutritional deficiencies","E63 Other nutritional deficiencies","E63.1 Imbalance of constituents of food intake"
"IV Endocrine, nutritional and metabolic diseases","E50-E64 Other nutritional deficiencies","E63 Other nutritional deficiencies","E63.8 Other specified nutritional deficiencies"
"IV Endocrine, nutritional and metabolic diseases","E50-E64 Other nutritional deficiencies","E63 Other nutritional deficiencies","E63.9 Nutritional deficiency, unspecified"
"IV Endocrine, nutritional and metabolic diseases","E50-E64 Other nutritional deficiencies","E64 Sequelae of malnutrition and other nutritional deficiencies","E64.0 Sequelae of protein-energy malnutrition"
"IV Endocrine, nutritional and metabolic diseases","E50-E64 Other nutritional deficiencies","E64 Sequelae of malnutrition and other nutritional deficiencies","E64.1 Sequelae of vitamin A deficiency"
"IV Endocrine, nutritional and metabolic diseases","E50-E64 Other nutritional deficiencies","E64 Sequelae of malnutrition and other nutritional deficiencies","E64.2 Sequelae of vitamin C deficiency"
"IV Endocrine, nutritional and metabolic diseases","E50-E64 Other nutritional deficiencies","E64 Sequelae of malnutrition and other nutritional deficiencies","E64.3 Sequelae of rickets"
"IV Endocrine, nutritional and metabolic diseases","E50-E64 Other nutritional deficiencies","E64 Sequelae of malnutrition and other nutritional deficiencies","E64.8 Sequelae of other nutritional deficiencies"
"IV Endocrine, nutritional and metabolic diseases","E50-E64 Other nutritional deficiencies","E64 Sequelae of malnutrition and other nutritional deficiencies","E64.9 Sequelae of unspecified nutritional deficiency"
"IV Endocrine, nutritional and metabolic diseases","E50-E64 Other nutritional deficiencies","E64 Sequelae of malnutrition and other nutritional deficiencies",NA
"IV Endocrine, nutritional and metabolic diseases","E65-E68 Obesity and other hyperalimentation","E65 Localized adiposity",NA
"IV Endocrine, nutritional and metabolic diseases","E65-E68 Obesity and other hyperalimentation","E66 Obesity","E66.0 Obesity due to excess calories"
"IV Endocrine, nutritional and metabolic diseases","E65-E68 Obesity and other hyperalimentation","E66 Obesity","E66.1 Drug-induced obesity"
"IV Endocrine, nutritional and metabolic diseases","E65-E68 Obesity and other hyperalimentation","E66 Obesity","E66.2 Extreme obesity with alveolar hypoventilation"
"IV Endocrine, nutritional and metabolic diseases","E65-E68 Obesity and other hyperalimentation","E66 Obesity","E66.8 Other obesity"
"IV Endocrine, nutritional and metabolic diseases","E65-E68 Obesity and other hyperalimentation","E66 Obesity","E66.9 Obesity, unspecified"
"IV Endocrine, nutritional and metabolic diseases","E65-E68 Obesity and other hyperalimentation","E67 Other hyperalimentation","E67.0 Hypervitaminosis A"
"IV Endocrine, nutritional and metabolic diseases","E65-E68 Obesity and other hyperalimentation","E67 Other hyperalimentation","E67.1 Hypercarotenaemia"
"IV Endocrine, nutritional and metabolic diseases","E65-E68 Obesity and other hyperalimentation","E67 Other hyperalimentation","E67.2 Megavitamin-B 6 syndrome"
"IV Endocrine, nutritional and metabolic diseases","E65-E68 Obesity and other hyperalimentation","E67 Other hyperalimentation","E67.3 Hypervitaminosis D"
"IV Endocrine, nutritional and metabolic diseases","E65-E68 Obesity and other hyperalimentation","E67 Other hyperalimentation","E67.8 Other specified hyperalimentation"
"IV Endocrine, nutritional and metabolic diseases","E65-E68 Obesity and other hyperalimentation","E68 Sequelae of hyperalimentation",NA
"IV Endocrine, nutritional and metabolic diseases","E70-E90 Metabolic disorders","E70 Disorders of aromatic amino-acid metabolism","E70.0 Classical phenylketonuria"
"IV Endocrine, nutritional and metabolic diseases","E70-E90 Metabolic disorders","E70 Disorders of aromatic amino-acid metabolism","E70.1 Other hyperphenylalaninaemias"
"IV Endocrine, nutritional and metabolic diseases","E70-E90 Metabolic disorders","E70 Disorders of aromatic amino-acid metabolism","E70.2 Disorders of tyrosine metabolism"
"IV Endocrine, nutritional and metabolic diseases","E70-E90 Metabolic disorders","E70 Disorders of aromatic amino-acid metabolism","E70.3 Albinism"
"IV Endocrine, nutritional and metabolic diseases","E70-E90 Metabolic disorders","E70 Disorders of aromatic amino-acid metabolism","E70.8 Other disorders of aromatic amino-acid metabolism"
"IV Endocrine, nutritional and metabolic diseases","E70-E90 Metabolic disorders","E70 Disorders of aromatic amino-acid metabolism","E70.9 Disorder of aromatic amino-acid metabolism, unspecified"
"IV Endocrine, nutritional and metabolic diseases","E70-E90 Metabolic disorders","E71 Disorders of branched-chain amino-acid metabolism and fatty-acid metabolism","E71.0 Maple-syrup-urine disease"
"IV Endocrine, nutritional and metabolic diseases","E70-E90 Metabolic disorders","E71 Disorders of branched-chain amino-acid metabolism and fatty-acid metabolism","E71.1 Other disorders of branched-chain amino-acid metabolism"
"IV Endocrine, nutritional and metabolic diseases","E70-E90 Metabolic disorders","E71 Disorders of branched-chain amino-acid metabolism and fatty-acid metabolism","E71.2 Disorder of branched-chain amino-acid metabolism, unspecified"
"IV Endocrine, nutritional and metabolic diseases","E70-E90 Metabolic disorders","E71 Disorders of branched-chain amino-acid metabolism and fatty-acid metabolism","E71.3 Disorders of fatty-acid metabolism"
"IV Endocrine, nutritional and metabolic diseases","E70-E90 Metabolic disorders","E72 Other disorders of amino-acid metabolism","E72.0 Disorders of amino-acid transport"
"IV Endocrine, nutritional and metabolic diseases","E70-E90 Metabolic disorders","E72 Other disorders of amino-acid metabolism","E72.1 Disorders of sulfur-bearing amino-acid metabolism"
"IV Endocrine, nutritional and metabolic diseases","E70-E90 Metabolic disorders","E72 Other disorders of amino-acid metabolism","E72.2 Disorders of urea cycle metabolism"
"IV Endocrine, nutritional and metabolic diseases","E70-E90 Metabolic disorders","E72 Other disorders of amino-acid metabolism","E72.3 Disorders of lysine and hydroxylysine metabolism"
"IV Endocrine, nutritional and metabolic diseases","E70-E90 Metabolic disorders","E72 Other disorders of amino-acid metabolism","E72.4 Disorders of ornithine metabolism"
"IV Endocrine, nutritional and metabolic diseases","E70-E90 Metabolic disorders","E72 Other disorders of amino-acid metabolism","E72.5 Disorders of glycine metabolism"
"IV Endocrine, nutritional and metabolic diseases","E70-E90 Metabolic disorders","E72 Other disorders of amino-acid metabolism","E72.8 Other specified disorders of amino-acid metabolism"
"IV Endocrine, nutritional and metabolic diseases","E70-E90 Metabolic disorders","E72 Other disorders of amino-acid metabolism","E72.9 Disorder of amino-acid metabolism, unspecified"
"IV Endocrine, nutritional and metabolic diseases","E70-E90 Metabolic disorders","E73 Lactose intolerance","E73.0 Congenital lactase deficiency"
"IV Endocrine, nutritional and metabolic diseases","E70-E90 Metabolic disorders","E73 Lactose intolerance","E73.1 Secondary lactase deficiency"
"IV Endocrine, nutritional and metabolic diseases","E70-E90 Metabolic disorders","E73 Lactose intolerance","E73.8 Other lactose intolerance"
"IV Endocrine, nutritional and metabolic diseases","E70-E90 Metabolic disorders","E73 Lactose intolerance","E73.9 Lactose intolerance, unspecified"
"IV Endocrine, nutritional and metabolic diseases","E70-E90 Metabolic disorders","E74 Other disorders of carbohydrate metabolism","E74.0 Glycogen storage disease"
"IV Endocrine, nutritional and metabolic diseases","E70-E90 Metabolic disorders","E74 Other disorders of carbohydrate metabolism","E74.1 Disorders of fructose metabolism"
"IV Endocrine, nutritional and metabolic diseases","E70-E90 Metabolic disorders","E74 Other disorders of carbohydrate metabolism","E74.2 Disorders of galactose metabolism"
"IV Endocrine, nutritional and metabolic diseases","E70-E90 Metabolic disorders","E74 Other disorders of carbohydrate metabolism","E74.3 Other disorders of intestinal carbohydrate absorption"
"IV Endocrine, nutritional and metabolic diseases","E70-E90 Metabolic disorders","E74 Other disorders of carbohydrate metabolism","E74.4 Disorders of pyruvate metabolism and gluconeogenesis"
"IV Endocrine, nutritional and metabolic diseases","E70-E90 Metabolic disorders","E74 Other disorders of carbohydrate metabolism","E74.8 Other specified disorders of carbohydrate metabolism"
"IV Endocrine, nutritional and metabolic diseases","E70-E90 Metabolic disorders","E74 Other disorders of carbohydrate metabolism","E74.9 Disorder of carbohydrate metabolism, unspecified"
"IV Endocrine, nutritional and metabolic diseases","E70-E90 Metabolic disorders","E75 Disorders of sphingolipid metabolism and other lipid storage disorders","E75.0 GM 2 gangliosidosis"
"IV Endocrine, nutritional and metabolic diseases","E70-E90 Metabolic disorders","E75 Disorders of sphingolipid metabolism and other lipid storage disorders","E75.1 Other gangliosidosis"
"IV Endocrine, nutritional and metabolic diseases","E70-E90 Metabolic disorders","E75 Disorders of sphingolipid metabolism and other lipid storage disorders","E75.2 Other sphingolipidosis"
"IV Endocrine, nutritional and metabolic diseases","E70-E90 Metabolic disorders","E75 Disorders of sphingolipid metabolism and other lipid storage disorders","E75.3 Sphingolipidosis, unspecified"
"IV Endocrine, nutritional and metabolic diseases","E70-E90 Metabolic disorders","E75 Disorders of sphingolipid metabolism and other lipid storage disorders","E75.4 Neuronal ceroid lipofuscinosis"
"IV Endocrine, nutritional and metabolic diseases","E70-E90 Metabolic disorders","E75 Disorders of sphingolipid metabolism and other lipid storage disorders","E75.5 Other lipid storage disorders"
"IV Endocrine, nutritional and metabolic diseases","E70-E90 Metabolic disorders","E75 Disorders of sphingolipid metabolism and other lipid storage disorders","E75.6 Lipid storage disorder, unspecified"
"IV Endocrine, nutritional and metabolic diseases","E70-E90 Metabolic disorders","E76 Disorders of glycosaminoglycan metabolism","E76.0 Mucopolysaccharidosis, type I"
"IV Endocrine, nutritional and metabolic diseases","E70-E90 Metabolic disorders","E76 Disorders of glycosaminoglycan metabolism","E76.1 Mucopolysaccharidosis, type II"
"IV Endocrine, nutritional and metabolic diseases","E70-E90 Metabolic disorders","E76 Disorders of glycosaminoglycan metabolism","E76.2 Other mucopolysaccharidoses"
"IV Endocrine, nutritional and metabolic diseases","E70-E90 Metabolic disorders","E76 Disorders of glycosaminoglycan metabolism","E76.3 Mucopolysaccharidosis, unspecified"
"IV Endocrine, nutritional and metabolic diseases","E70-E90 Metabolic disorders","E76 Disorders of glycosaminoglycan metabolism","E76.8 Other disorders of glucosaminoglycan metabolism"
"IV Endocrine, nutritional and metabolic diseases","E70-E90 Metabolic disorders","E76 Disorders of glycosaminoglycan metabolism","E76.9 Disorder of glucosaminoglycan metabolism, unspecified"
"IV Endocrine, nutritional and metabolic diseases","E70-E90 Metabolic disorders","E77 Disorders of glycoprotein metabolism","E77.0 Defects in post-translational modification of lysosomal enzymes"
"IV Endocrine, nutritional and metabolic diseases","E70-E90 Metabolic disorders","E77 Disorders of glycoprotein metabolism","E77.1 Defects in glycoprotein degradation"
"IV Endocrine, nutritional and metabolic diseases","E70-E90 Metabolic disorders","E77 Disorders of glycoprotein metabolism","E77.8 Other disorders of glycoprotein metabolism"
"IV Endocrine, nutritional and metabolic diseases","E70-E90 Metabolic disorders","E77 Disorders of glycoprotein metabolism","E77.9 Disorder of glycoprotein metabolism, unspecified"
"IV Endocrine, nutritional and metabolic diseases","E70-E90 Metabolic disorders","E78 Disorders of lipoprotein metabolism and other lipidaemias","E78.0 Pure hypercholesterolaemia"
"IV Endocrine, nutritional and metabolic diseases","E70-E90 Metabolic disorders","E78 Disorders of lipoprotein metabolism and other lipidaemias","E78.1 Pure hyperglyceridaemia"
"IV Endocrine, nutritional and metabolic diseases","E70-E90 Metabolic disorders","E78 Disorders of lipoprotein metabolism and other lipidaemias","E78.2 Mixed hyperlipidaemia"
"IV Endocrine, nutritional and metabolic diseases","E70-E90 Metabolic disorders","E78 Disorders of lipoprotein metabolism and other lipidaemias","E78.3 Hyperchylomicronaemia"
"IV Endocrine, nutritional and metabolic diseases","E70-E90 Metabolic disorders","E78 Disorders of lipoprotein metabolism and other lipidaemias","E78.4 Other hyperlipidaemia"
"IV Endocrine, nutritional and metabolic diseases","E70-E90 Metabolic disorders","E78 Disorders of lipoprotein metabolism and other lipidaemias","E78.5 Hyperlipidaemia, unspecified"
"IV Endocrine, nutritional and metabolic diseases","E70-E90 Metabolic disorders","E78 Disorders of lipoprotein metabolism and other lipidaemias","E78.6 Lipoprotein deficiency"
"IV Endocrine, nutritional and metabolic diseases","E70-E90 Metabolic disorders","E78 Disorders of lipoprotein metabolism and other lipidaemias","E78.8 Other disorders of lipoprotein metabolism"
"IV Endocrine, nutritional and metabolic diseases","E70-E90 Metabolic disorders","E78 Disorders of lipoprotein metabolism and other lipidaemias","E78.9 Disorder of lipoprotein metabolism, unspecified"
"IV Endocrine, nutritional and metabolic diseases","E70-E90 Metabolic disorders","E79 Disorders of purine and pyrimidine metabolism","E79.0 Hyperuricaemia without signs of inflammatory arthritis and tophaceous disease"
"IV Endocrine, nutritional and metabolic diseases","E70-E90 Metabolic disorders","E79 Disorders of purine and pyrimidine metabolism","E79.1 Lesch-Nyhan syndrome"
"IV Endocrine, nutritional and metabolic diseases","E70-E90 Metabolic disorders","E79 Disorders of purine and pyrimidine metabolism","E79.8 Other disorders of purine and pyrimidine metabolism"
"IV Endocrine, nutritional and metabolic diseases","E70-E90 Metabolic disorders","E79 Disorders of purine and pyrimidine metabolism","E79.9 Disorder of purine and pyrimidine metabolism, unspecified"
"IV Endocrine, nutritional and metabolic diseases","E70-E90 Metabolic disorders","E80 Disorders of porphyrin and bilirubin metabolism","E80.0 Hereditary erythropoietic porphyria"
"IV Endocrine, nutritional and metabolic diseases","E70-E90 Metabolic disorders","E80 Disorders of porphyrin and bilirubin metabolism","E80.1 Porphyria cutanea tarda"
"IV Endocrine, nutritional and metabolic diseases","E70-E90 Metabolic disorders","E80 Disorders of porphyrin and bilirubin metabolism","E80.2 Other porphyria"
"IV Endocrine, nutritional and metabolic diseases","E70-E90 Metabolic disorders","E80 Disorders of porphyrin and bilirubin metabolism","E80.3 Defects of catalase and peroxidase"
"IV Endocrine, nutritional and metabolic diseases","E70-E90 Metabolic disorders","E80 Disorders of porphyrin and bilirubin metabolism","E80.4 Gilbert syndrome"
"IV Endocrine, nutritional and metabolic diseases","E70-E90 Metabolic disorders","E80 Disorders of porphyrin and bilirubin metabolism","E80.5 Crigler-Najjar syndrome"
"IV Endocrine, nutritional and metabolic diseases","E70-E90 Metabolic disorders","E80 Disorders of porphyrin and bilirubin metabolism","E80.6 Other disorders of bilirubin metabolism"
"IV Endocrine, nutritional and metabolic diseases","E70-E90 Metabolic disorders","E80 Disorders of porphyrin and bilirubin metabolism","E80.7 Disorder of bilirubin metabolism, unspecified"
"IV Endocrine, nutritional and metabolic diseases","E70-E90 Metabolic disorders","E83 Disorders of mineral metabolism","E83.0 Disorders of copper metabolism"
"IV Endocrine, nutritional and metabolic diseases","E70-E90 Metabolic disorders","E83 Disorders of mineral metabolism","E83.1 Disorders of iron metabolism"
"IV Endocrine, nutritional and metabolic diseases","E70-E90 Metabolic disorders","E83 Disorders of mineral metabolism","E83.2 Disorders of zinc metabolism"
"IV Endocrine, nutritional and metabolic diseases","E70-E90 Metabolic disorders","E83 Disorders of mineral metabolism","E83.3 Disorders of phosphorus metabolism and phosphatases"
"IV Endocrine, nutritional and metabolic diseases","E70-E90 Metabolic disorders","E83 Disorders of mineral metabolism","E83.4 Disorders of magnesium metabolism"
"IV Endocrine, nutritional and metabolic diseases","E70-E90 Metabolic disorders","E83 Disorders of mineral metabolism","E83.5 Disorders of calcium metabolism"
"IV Endocrine, nutritional and metabolic diseases","E70-E90 Metabolic disorders","E83 Disorders of mineral metabolism","E83.8 Other disorders of mineral metabolism"
"IV Endocrine, nutritional and metabolic diseases","E70-E90 Metabolic disorders","E83 Disorders of mineral metabolism","E83.9 Disorder of mineral metabolism, unspecified"
"IV Endocrine, nutritional and metabolic diseases","E70-E90 Metabolic disorders","E84 Cystic fibrosis","E84.0 Cystic fibrosis with pulmonary manifestations"
"IV Endocrine, nutritional and metabolic diseases","E70-E90 Metabolic disorders","E84 Cystic fibrosis","E84.1 Cystic fibrosis with intestinal manifestations"
"IV Endocrine, nutritional and metabolic diseases","E70-E90 Metabolic disorders","E84 Cystic fibrosis","E84.8 Cystic fibrosis with other manifestations"
"IV Endocrine, nutritional and metabolic diseases","E70-E90 Metabolic disorders","E84 Cystic fibrosis","E84.9 Cystic fibrosis, unspecified"
"IV Endocrine, nutritional and metabolic diseases","E70-E90 Metabolic disorders","E85 Amyloidosis","E85.0 Non-neuropathic heredofamilial amyloidosis"
"IV Endocrine, nutritional and metabolic diseases","E70-E90 Metabolic disorders","E85 Amyloidosis","E85.1 Neuropathic heredofamilial amyloidosis"
"IV Endocrine, nutritional and metabolic diseases","E70-E90 Metabolic disorders","E85 Amyloidosis","E85.2 Heredofamilial amyloidosis, unspecified"
"IV Endocrine, nutritional and metabolic diseases","E70-E90 Metabolic disorders","E85 Amyloidosis","E85.3 Secondary systemic amyloidosis"
"IV Endocrine, nutritional and metabolic diseases","E70-E90 Metabolic disorders","E85 Amyloidosis","E85.4 Organ-limited amyloidosis"
"IV Endocrine, nutritional and metabolic diseases","E70-E90 Metabolic disorders","E85 Amyloidosis","E85.8 Other amyloidosis"
"IV Endocrine, nutritional and metabolic diseases","E70-E90 Metabolic disorders","E85 Amyloidosis","E85.9 Amyloidosis, unspecified"
"IV Endocrine, nutritional and metabolic diseases","E70-E90 Metabolic disorders","E86 Volume depletion",NA
"IV Endocrine, nutritional and metabolic diseases","E70-E90 Metabolic disorders","E87 Other disorders of fluid, electrolyte and acid-base balance","E87.0 Hyperosmolality and hypernatraemia"
"IV Endocrine, nutritional and metabolic diseases","E70-E90 Metabolic disorders","E87 Other disorders of fluid, electrolyte and acid-base balance","E87.1 Hypo-osmolality and hyponatraemia"
"IV Endocrine, nutritional and metabolic diseases","E70-E90 Metabolic disorders","E87 Other disorders of fluid, electrolyte and acid-base balance","E87.2 Acidosis"
"IV Endocrine, nutritional and metabolic diseases","E70-E90 Metabolic disorders","E87 Other disorders of fluid, electrolyte and acid-base balance","E87.3 Alkalosis"
"IV Endocrine, nutritional and metabolic diseases","E70-E90 Metabolic disorders","E87 Other disorders of fluid, electrolyte and acid-base balance","E87.4 Mixed disorder of acid-base balance"
"IV Endocrine, nutritional and metabolic diseases","E70-E90 Metabolic disorders","E87 Other disorders of fluid, electrolyte and acid-base balance","E87.5 Hyperkalaemia"
"IV Endocrine, nutritional and metabolic diseases","E70-E90 Metabolic disorders","E87 Other disorders of fluid, electrolyte and acid-base balance","E87.6 Hypokalaemia"
"IV Endocrine, nutritional and metabolic diseases","E70-E90 Metabolic disorders","E87 Other disorders of fluid, electrolyte and acid-base balance","E87.7 Fluid overload"
"IV Endocrine, nutritional and metabolic diseases","E70-E90 Metabolic disorders","E87 Other disorders of fluid, electrolyte and acid-base balance","E87.8 Other disorders of electrolyte and fluid balance, not elsewhere classified"
"IV Endocrine, nutritional and metabolic diseases","E70-E90 Metabolic disorders","E88 Other metabolic disorders","E88.0 Disorders of plasma-protein metabolism, not elsewhere classified"
"IV Endocrine, nutritional and metabolic diseases","E70-E90 Metabolic disorders","E88 Other metabolic disorders","E88.1 Lipodystrophy, not elsewhere classified"
"IV Endocrine, nutritional and metabolic diseases","E70-E90 Metabolic disorders","E88 Other metabolic disorders","E88.2 Lipomatosis, not elsewhere classified"
"IV Endocrine, nutritional and metabolic diseases","E70-E90 Metabolic disorders","E88 Other metabolic disorders","E88.3 Tumour lysis syndrome"
"IV Endocrine, nutritional and metabolic diseases","E70-E90 Metabolic disorders","E88 Other metabolic disorders","E88.8 Other specified metabolic disorders"
"IV Endocrine, nutritional and metabolic diseases","E70-E90 Metabolic disorders","E88 Other metabolic disorders","E88.9 Metabolic disorder, unspecified"
"IV Endocrine, nutritional and metabolic diseases","E70-E90 Metabolic disorders","E89 Postprocedural endocrine and metabolic disorders, not elsewhere classified","E89.0 Postprocedural hypothyroidism"
"IV Endocrine, nutritional and metabolic diseases","E70-E90 Metabolic disorders","E89 Postprocedural endocrine and metabolic disorders, not elsewhere classified","E89.1 Postprocedural hypoinsulinaemia"
"IV Endocrine, nutritional and metabolic diseases","E70-E90 Metabolic disorders","E89 Postprocedural endocrine and metabolic disorders, not elsewhere classified","E89.2 Postprocedural hypoparathyroidism"
"IV Endocrine, nutritional and metabolic diseases","E70-E90 Metabolic disorders","E89 Postprocedural endocrine and metabolic disorders, not elsewhere classified","E89.3 Postprocedural hypopituitarism"
"IV Endocrine, nutritional and metabolic diseases","E70-E90 Metabolic disorders","E89 Postprocedural endocrine and metabolic disorders, not elsewhere classified","E89.4 Postprocedural ovarian failure"
"IV Endocrine, nutritional and metabolic diseases","E70-E90 Metabolic disorders","E89 Postprocedural endocrine and metabolic disorders, not elsewhere classified","E89.5 Postprocedural testicular hypofunction"
"IV Endocrine, nutritional and metabolic diseases","E70-E90 Metabolic disorders","E89 Postprocedural endocrine and metabolic disorders, not elsewhere classified","E89.6 Postprocedural adrenocortical(-medullary) hypofunction"
"IV Endocrine, nutritional and metabolic diseases","E70-E90 Metabolic disorders","E89 Postprocedural endocrine and metabolic disorders, not elsewhere classified","E89.8 Other postprocedural endocrine and metabolic disorders"
"IV Endocrine, nutritional and metabolic diseases","E70-E90 Metabolic disorders","E89 Postprocedural endocrine and metabolic disorders, not elsewhere classified","E89.9 Postprocedural endocrine and metabolic disorder, unspecified"
"IV Endocrine, nutritional and metabolic diseases","E70-E90 Metabolic disorders","E90 Nutritional and metabolic disorders in diseases classified elsewhere",NA
"V Mental and behavioural disorders","F00-F09 Organic, including symptomatic, mental disorders","F00 Dementia in Alzheimer disease","F00.0 Dementia in Alzheimer disease with early onset"
"V Mental and behavioural disorders","F00-F09 Organic, including symptomatic, mental disorders","F00 Dementia in Alzheimer disease","F00.1 Dementia in Alzheimer disease with late onset"
"V Mental and behavioural disorders","F00-F09 Organic, including symptomatic, mental disorders","F00 Dementia in Alzheimer disease","F00.2 Dementia in Alzheimer disease, atypical or mixed type"
"V Mental and behavioural disorders","F00-F09 Organic, including symptomatic, mental disorders","F00 Dementia in Alzheimer disease","F00.9 Dementia in Alzheimer disease, unspecified"
"V Mental and behavioural disorders","F00-F09 Organic, including symptomatic, mental disorders","F01 Vascular dementia","F01.0 Vascular dementia of acute onset"
"V Mental and behavioural disorders","F00-F09 Organic, including symptomatic, mental disorders","F01 Vascular dementia","F01.1 Multi-infarct dementia"
"V Mental and behavioural disorders","F00-F09 Organic, including symptomatic, mental disorders","F01 Vascular dementia","F01.2 Subcortical vascular dementia"
"V Mental and behavioural disorders","F00-F09 Organic, including symptomatic, mental disorders","F01 Vascular dementia","F01.3 Mixed cortical and subcortical vascular dementia"
"V Mental and behavioural disorders","F00-F09 Organic, including symptomatic, mental disorders","F01 Vascular dementia","F01.8 Other vascular dementia"
"V Mental and behavioural disorders","F00-F09 Organic, including symptomatic, mental disorders","F01 Vascular dementia","F01.9 Vascular dementia, unspecified"
"V Mental and behavioural disorders","F00-F09 Organic, including symptomatic, mental disorders","F02 Dementia in other diseases classified elsewhere","F02.0 Dementia in Pick disease"
"V Mental and behavioural disorders","F00-F09 Organic, including symptomatic, mental disorders","F02 Dementia in other diseases classified elsewhere","F02.1 Dementia in Creutzfeldt-Jakob disease"
"V Mental and behavioural disorders","F00-F09 Organic, including symptomatic, mental disorders","F02 Dementia in other diseases classified elsewhere","F02.2 Dementia in Huntington disease"
"V Mental and behavioural disorders","F00-F09 Organic, including symptomatic, mental disorders","F02 Dementia in other diseases classified elsewhere","F02.3 Dementia in Parkinson disease"
"V Mental and behavioural disorders","F00-F09 Organic, including symptomatic, mental disorders","F02 Dementia in other diseases classified elsewhere","F02.4 Dementia in human immunodeficiency virus [HIV] disease"
"V Mental and behavioural disorders","F00-F09 Organic, including symptomatic, mental disorders","F02 Dementia in other diseases classified elsewhere","F02.8 Dementia in other specified diseases classified elsewhere"
"V Mental and behavioural disorders","F00-F09 Organic, including symptomatic, mental disorders","F03 Unspecified dementia",NA
"V Mental and behavioural disorders","F00-F09 Organic, including symptomatic, mental disorders","F04 Organic amnesic syndrome, not induced by alcohol and other psychoactive substances",NA
"V Mental and behavioural disorders","F00-F09 Organic, including symptomatic, mental disorders","F05 Delirium, not induced by alcohol and other psychoactive substances","F05.0 Delirium not superimposed on dementia, so described"
"V Mental and behavioural disorders","F00-F09 Organic, including symptomatic, mental disorders","F05 Delirium, not induced by alcohol and other psychoactive substances","F05.1 Delirium superimposed on dementia"
"V Mental and behavioural disorders","F00-F09 Organic, including symptomatic, mental disorders","F05 Delirium, not induced by alcohol and other psychoactive substances","F05.8 Other delirium"
"V Mental and behavioural disorders","F00-F09 Organic, including symptomatic, mental disorders","F05 Delirium, not induced by alcohol and other psychoactive substances","F05.9 Delirium, unspecified"
"V Mental and behavioural disorders","F00-F09 Organic, including symptomatic, mental disorders","F06 Other mental disorders due to brain damage and dysfunction and to physical disease","F06.0 Organic hallucinosis"
"V Mental and behavioural disorders","F00-F09 Organic, including symptomatic, mental disorders","F06 Other mental disorders due to brain damage and dysfunction and to physical disease","F06.1 Organic catatonic disorder"
"V Mental and behavioural disorders","F00-F09 Organic, including symptomatic, mental disorders","F06 Other mental disorders due to brain damage and dysfunction and to physical disease","F06.2 Organic delusional [schizophrenia-like] disorder"
"V Mental and behavioural disorders","F00-F09 Organic, including symptomatic, mental disorders","F06 Other mental disorders due to brain damage and dysfunction and to physical disease","F06.3 Organic mood [affective] disorders"
"V Mental and behavioural disorders","F00-F09 Organic, including symptomatic, mental disorders","F06 Other mental disorders due to brain damage and dysfunction and to physical disease","F06.4 Organic anxiety disorder"
"V Mental and behavioural disorders","F00-F09 Organic, including symptomatic, mental disorders","F06 Other mental disorders due to brain damage and dysfunction and to physical disease","F06.5 Organic dissociative disorder"
"V Mental and behavioural disorders","F00-F09 Organic, including symptomatic, mental disorders","F06 Other mental disorders due to brain damage and dysfunction and to physical disease","F06.6 Organic emotionally labile [asthenic] disorder"
"V Mental and behavioural disorders","F00-F09 Organic, including symptomatic, mental disorders","F06 Other mental disorders due to brain damage and dysfunction and to physical disease","F06.7 Mild cognitive disorder"
"V Mental and behavioural disorders","F00-F09 Organic, including symptomatic, mental disorders","F06 Other mental disorders due to brain damage and dysfunction and to physical disease","F06.8 Other specified mental disorders due to brain damage and dysfunction and to physical disease"
"V Mental and behavioural disorders","F00-F09 Organic, including symptomatic, mental disorders","F06 Other mental disorders due to brain damage and dysfunction and to physical disease","F06.9 Unspecified mental disorder due to brain damage and dysfunction and to physical disease"
"V Mental and behavioural disorders","F00-F09 Organic, including symptomatic, mental disorders","F07 Personality and behavioural disorders due to brain disease, damage and dysfunction","F07.0 Organic personality disorder"
"V Mental and behavioural disorders","F00-F09 Organic, including symptomatic, mental disorders","F07 Personality and behavioural disorders due to brain disease, damage and dysfunction","F07.1 Postencephalitic syndrome"
"V Mental and behavioural disorders","F00-F09 Organic, including symptomatic, mental disorders","F07 Personality and behavioural disorders due to brain disease, damage and dysfunction","F07.2 Postconcussional syndrome"
"V Mental and behavioural disorders","F00-F09 Organic, including symptomatic, mental disorders","F07 Personality and behavioural disorders due to brain disease, damage and dysfunction","F07.8 Other organic personality and behavioural disorders due to brain disease, damage and dysfunction"
"V Mental and behavioural disorders","F00-F09 Organic, including symptomatic, mental disorders","F07 Personality and behavioural disorders due to brain disease, damage and dysfunction","F07.9 Unspecified organic personality and behavioural disorder due to brain disease, damage and dysfunction"
"V Mental and behavioural disorders","F00-F09 Organic, including symptomatic, mental disorders","F09 Unspecified organic or symptomatic mental disorder",NA
"V Mental and behavioural disorders","F10-F19 Mental and behavioural disorders due to psychoactive substance use","F10 Mental and behavioural disorders due to use of alcohol","F10.0 Mental and behavioural disorders due to use of alcohol : acute intoxication"
"V Mental and behavioural disorders","F10-F19 Mental and behavioural disorders due to psychoactive substance use","F10 Mental and behavioural disorders due to use of alcohol","F10.1 Mental and behavioural disorders due to use of alcohol : harmful use"
"V Mental and behavioural disorders","F10-F19 Mental and behavioural disorders due to psychoactive substance use","F10 Mental and behavioural disorders due to use of alcohol","F10.2 Mental and behavioural disorders due to use of alcohol : dependence syndrome"
"V Mental and behavioural disorders","F10-F19 Mental and behavioural disorders due to psychoactive substance use","F10 Mental and behavioural disorders due to use of alcohol","F10.3 Mental and behavioural disorders due to use of alcohol withdrawal state"
"V Mental and behavioural disorders","F10-F19 Mental and behavioural disorders due to psychoactive substance use","F10 Mental and behavioural disorders due to use of alcohol","F10.4 Mental and behavioural disorders due to use of alcohol withdrawal state with delirium"
"V Mental and behavioural disorders","F10-F19 Mental and behavioural disorders due to psychoactive substance use","F10 Mental and behavioural disorders due to use of alcohol","F10.5 Mental and behavioural disorders due to use of alcohol : psychotic disorder"
"V Mental and behavioural disorders","F10-F19 Mental and behavioural disorders due to psychoactive substance use","F10 Mental and behavioural disorders due to use of alcohol","F10.6 Mental and behavioural disorders due to use of alcohol : amnesic syndrome"
"V Mental and behavioural disorders","F10-F19 Mental and behavioural disorders due to psychoactive substance use","F10 Mental and behavioural disorders due to use of alcohol","F10.7 Mental and behavioural disorders due to use of alcohol : residual and late-onset psychotic disorder"
"V Mental and behavioural disorders","F10-F19 Mental and behavioural disorders due to psychoactive substance use","F10 Mental and behavioural disorders due to use of alcohol","F10.8 Mental and behavioural disorders due to use of alcohol : other mental and behavioural disorders"
"V Mental and behavioural disorders","F10-F19 Mental and behavioural disorders due to psychoactive substance use","F10 Mental and behavioural disorders due to use of alcohol","F10.9 Mental and behavioural disorders due to use of alcohol : unspecified mental and behavioural disorder"
"V Mental and behavioural disorders","F10-F19 Mental and behavioural disorders due to psychoactive substance use","F11 Mental and behavioural disorders due to use of opioids","F11.0 Mental and behavioural disorders due to use of opioids : acute intoxication"
"V Mental and behavioural disorders","F10-F19 Mental and behavioural disorders due to psychoactive substance use","F11 Mental and behavioural disorders due to use of opioids","F11.1 Mental and behavioural disorders due to use of opioids : harmful use"
"V Mental and behavioural disorders","F10-F19 Mental and behavioural disorders due to psychoactive substance use","F11 Mental and behavioural disorders due to use of opioids","F11.2 Mental and behavioural disorders due to use of opioids : dependence syndrome"
"V Mental and behavioural disorders","F10-F19 Mental and behavioural disorders due to psychoactive substance use","F11 Mental and behavioural disorders due to use of opioids","F11.3 Mental and behavioural disorders due to use of opioids withdrawal state"
"V Mental and behavioural disorders","F10-F19 Mental and behavioural disorders due to psychoactive substance use","F11 Mental and behavioural disorders due to use of opioids","F11.4 Mental and behavioural disorders due to use of opioids withdrawal state with delirium"
"V Mental and behavioural disorders","F10-F19 Mental and behavioural disorders due to psychoactive substance use","F11 Mental and behavioural disorders due to use of opioids","F11.5 Mental and behavioural disorders due to use of opioids : psychotic disorder"
"V Mental and behavioural disorders","F10-F19 Mental and behavioural disorders due to psychoactive substance use","F11 Mental and behavioural disorders due to use of opioids","F11.6 Mental and behavioural disorders due to use of opioids : amnesic syndrome"
"V Mental and behavioural disorders","F10-F19 Mental and behavioural disorders due to psychoactive substance use","F11 Mental and behavioural disorders due to use of opioids","F11.7 Mental and behavioural disorders due to use of opioids : residual and late-onset psychotic disorder"
"V Mental and behavioural disorders","F10-F19 Mental and behavioural disorders due to psychoactive substance use","F11 Mental and behavioural disorders due to use of opioids","F11.8 Mental and behavioural disorders due to use of opioids : other mental and behavioural disorders"
"V Mental and behavioural disorders","F10-F19 Mental and behavioural disorders due to psychoactive substance use","F11 Mental and behavioural disorders due to use of opioids","F11.9 Mental and behavioural disorders due to use of opioids : unspecified mental and behavioural disorder"
"V Mental and behavioural disorders","F10-F19 Mental and behavioural disorders due to psychoactive substance use","F12 Mental and behavioural disorders due to use of cannabinoids","F12.0 Mental and behavioural disorders due to use of cannabinoids : acute intoxication"
"V Mental and behavioural disorders","F10-F19 Mental and behavioural disorders due to psychoactive substance use","F12 Mental and behavioural disorders due to use of cannabinoids","F12.1 Mental and behavioural disorders due to use of cannabinoids : harmful use"
"V Mental and behavioural disorders","F10-F19 Mental and behavioural disorders due to psychoactive substance use","F12 Mental and behavioural disorders due to use of cannabinoids","F12.2 Mental and behavioural disorders due to use of cannabinoids : dependence syndrome"
"V Mental and behavioural disorders","F10-F19 Mental and behavioural disorders due to psychoactive substance use","F12 Mental and behavioural disorders due to use of cannabinoids","F12.3 Mental and behavioural disorders due to use of cannabinoids withdrawal state"
"V Mental and behavioural disorders","F10-F19 Mental and behavioural disorders due to psychoactive substance use","F12 Mental and behavioural disorders due to use of cannabinoids","F12.4 Mental and behavioural disorders due to use of cannabinoids withdrawal state with delirium"
"V Mental and behavioural disorders","F10-F19 Mental and behavioural disorders due to psychoactive substance use","F12 Mental and behavioural disorders due to use of cannabinoids","F12.5 Mental and behavioural disorders due to use of cannabinoids : psychotic disorder"
"V Mental and behavioural disorders","F10-F19 Mental and behavioural disorders due to psychoactive substance use","F12 Mental and behavioural disorders due to use of cannabinoids","F12.6 Mental and behavioural disorders due to use of cannabinoids : amnesic syndrome"
"V Mental and behavioural disorders","F10-F19 Mental and behavioural disorders due to psychoactive substance use","F12 Mental and behavioural disorders due to use of cannabinoids","F12.7 Mental and behavioural disorders due to use of cannabinoids : residual and late-onset psychotic disorder"
"V Mental and behavioural disorders","F10-F19 Mental and behavioural disorders due to psychoactive substance use","F12 Mental and behavioural disorders due to use of cannabinoids","F12.8 Mental and behavioural disorders due to use of cannabinoids : other mental and behavioural disorders"
"V Mental and behavioural disorders","F10-F19 Mental and behavioural disorders due to psychoactive substance use","F12 Mental and behavioural disorders due to use of cannabinoids","F12.9 Mental and behavioural disorders due to use of cannabinoids : unspecified mental and behavioural disorder"
"V Mental and behavioural disorders","F10-F19 Mental and behavioural disorders due to psychoactive substance use","F13 Mental and behavioural disorders due to use of sedatives or hypnotics","F13.0 Mental and behavioural disorders due to use of sedatives or hypnotics : acute intoxication"
"V Mental and behavioural disorders","F10-F19 Mental and behavioural disorders due to psychoactive substance use","F13 Mental and behavioural disorders due to use of sedatives or hypnotics","F13.1 Mental and behavioural disorders due to use of sedatives or hypnotics : harmful use"
"V Mental and behavioural disorders","F10-F19 Mental and behavioural disorders due to psychoactive substance use","F13 Mental and behavioural disorders due to use of sedatives or hypnotics","F13.2 Mental and behavioural disorders due to use of sedatives or hypnotics : dependence syndrome"
"V Mental and behavioural disorders","F10-F19 Mental and behavioural disorders due to psychoactive substance use","F13 Mental and behavioural disorders due to use of sedatives or hypnotics","F13.3 Mental and behavioural disorders due to use of sedatives or hypnotics withdrawal state"
"V Mental and behavioural disorders","F10-F19 Mental and behavioural disorders due to psychoactive substance use","F13 Mental and behavioural disorders due to use of sedatives or hypnotics","F13.4 Mental and behavioural disorders due to use of sedatives or hypnotics withdrawal state with delirium"
"V Mental and behavioural disorders","F10-F19 Mental and behavioural disorders due to psychoactive substance use","F13 Mental and behavioural disorders due to use of sedatives or hypnotics","F13.5 Mental and behavioural disorders due to use of sedatives or hypnotics : psychotic disorder"
"V Mental and behavioural disorders","F10-F19 Mental and behavioural disorders due to psychoactive substance use","F13 Mental and behavioural disorders due to use of sedatives or hypnotics","F13.6 Mental and behavioural disorders due to use of sedatives or hypnotics : amnesic syndrome"
"V Mental and behavioural disorders","F10-F19 Mental and behavioural disorders due to psychoactive substance use","F13 Mental and behavioural disorders due to use of sedatives or hypnotics","F13.7 Mental and behavioural disorders due to use of sedatives or hypnotics : residual and late-onset psychotic disorder"
"V Mental and behavioural disorders","F10-F19 Mental and behavioural disorders due to psychoactive substance use","F13 Mental and behavioural disorders due to use of sedatives or hypnotics","F13.8 Mental and behavioural disorders due to use of sedatives or hypnotics : other mental and behavioural disorders"
"V Mental and behavioural disorders","F10-F19 Mental and behavioural disorders due to psychoactive substance use","F13 Mental and behavioural disorders due to use of sedatives or hypnotics","F13.9 Mental and behavioural disorders due to use of sedatives or hypnotics : unspecified mental and behavioural disorder"
"V Mental and behavioural disorders","F10-F19 Mental and behavioural disorders due to psychoactive substance use","F14 Mental and behavioural disorders due to use of cocaine","F14.0 Mental and behavioural disorders due to use of cocaine : acute intoxication"
"V Mental and behavioural disorders","F10-F19 Mental and behavioural disorders due to psychoactive substance use","F14 Mental and behavioural disorders due to use of cocaine","F14.1 Mental and behavioural disorders due to use of cocaine : harmful use"
"V Mental and behavioural disorders","F10-F19 Mental and behavioural disorders due to psychoactive substance use","F14 Mental and behavioural disorders due to use of cocaine","F14.2 Mental and behavioural disorders due to use of cocaine : dependence syndrome"
"V Mental and behavioural disorders","F10-F19 Mental and behavioural disorders due to psychoactive substance use","F14 Mental and behavioural disorders due to use of cocaine","F14.3 Mental and behavioural disorders due to use of cocaine withdrawal state"
"V Mental and behavioural disorders","F10-F19 Mental and behavioural disorders due to psychoactive substance use","F14 Mental and behavioural disorders due to use of cocaine","F14.4 Mental and behavioural disorders due to use of cocaine withdrawal state with delirium"
"V Mental and behavioural disorders","F10-F19 Mental and behavioural disorders due to psychoactive substance use","F14 Mental and behavioural disorders due to use of cocaine","F14.5 Mental and behavioural disorders due to use of cocaine : psychotic disorder"
"V Mental and behavioural disorders","F10-F19 Mental and behavioural disorders due to psychoactive substance use","F14 Mental and behavioural disorders due to use of cocaine","F14.6 Mental and behavioural disorders due to use of cocaine : amnesic syndrome"
"V Mental and behavioural disorders","F10-F19 Mental and behavioural disorders due to psychoactive substance use","F14 Mental and behavioural disorders due to use of cocaine","F14.7 Mental and behavioural disorders due to use of cocaine : residual and late-onset psychotic disorder"
"V Mental and behavioural disorders","F10-F19 Mental and behavioural disorders due to psychoactive substance use","F14 Mental and behavioural disorders due to use of cocaine","F14.8 Mental and behavioural disorders due to use of cocaine : other mental and behavioural disorders"
"V Mental and behavioural disorders","F10-F19 Mental and behavioural disorders due to psychoactive substance use","F14 Mental and behavioural disorders due to use of cocaine","F14.9 Mental and behavioural disorders due to use of cocaine : unspecified mental and behavioural disorder"
"V Mental and behavioural disorders","F10-F19 Mental and behavioural disorders due to psychoactive substance use","F15 Mental and behavioural disorders due to use of other stimulants, including caffeine","F15.0 Mental and behavioural disorders due to use of other stimulants, including caffeine : acute intoxication"
"V Mental and behavioural disorders","F10-F19 Mental and behavioural disorders due to psychoactive substance use","F15 Mental and behavioural disorders due to use of other stimulants, including caffeine","F15.1 Mental and behavioural disorders due to use of other stimulants, including caffeine : harmful use"
"V Mental and behavioural disorders","F10-F19 Mental and behavioural disorders due to psychoactive substance use","F15 Mental and behavioural disorders due to use of other stimulants, including caffeine","F15.2 Mental and behavioural disorders due to use of other stimulants, including caffeine : dependence syndrome"
"V Mental and behavioural disorders","F10-F19 Mental and behavioural disorders due to psychoactive substance use","F15 Mental and behavioural disorders due to use of other stimulants, including caffeine","F15.3 Mental and behavioural disorders due to use of other stimulants, including caffeine withdrawal state"
"V Mental and behavioural disorders","F10-F19 Mental and behavioural disorders due to psychoactive substance use","F15 Mental and behavioural disorders due to use of other stimulants, including caffeine","F15.4 Mental and behavioural disorders due to use of other stimulants, including caffeine withdrawal state with delirium"
"V Mental and behavioural disorders","F10-F19 Mental and behavioural disorders due to psychoactive substance use","F15 Mental and behavioural disorders due to use of other stimulants, including caffeine","F15.5 Mental and behavioural disorders due to use of other stimulants, including caffeine : psychotic disorder"
"V Mental and behavioural disorders","F10-F19 Mental and behavioural disorders due to psychoactive substance use","F15 Mental and behavioural disorders due to use of other stimulants, including caffeine","F15.6 Mental and behavioural disorders due to use of other stimulants, including caffeine : amnesic syndrome"
"V Mental and behavioural disorders","F10-F19 Mental and behavioural disorders due to psychoactive substance use","F15 Mental and behavioural disorders due to use of other stimulants, including caffeine","F15.7 Mental and behavioural disorders due to use of other stimulants, including caffeine : residual and late-onset psychotic disorder"
"V Mental and behavioural disorders","F10-F19 Mental and behavioural disorders due to psychoactive substance use","F15 Mental and behavioural disorders due to use of other stimulants, including caffeine","F15.8 Mental and behavioural disorders due to use of other stimulants, including caffeine : other mental and behavioural disorders"
"V Mental and behavioural disorders","F10-F19 Mental and behavioural disorders due to psychoactive substance use","F15 Mental and behavioural disorders due to use of other stimulants, including caffeine","F15.9 Mental and behavioural disorders due to use of other stimulants, including caffeine : unspecified mental and behavioural disorder"
"V Mental and behavioural disorders","F10-F19 Mental and behavioural disorders due to psychoactive substance use","F16 Mental and behavioural disorders due to use of hallucinogens","F16.0 Mental and behavioural disorders due to use of hallucinogens : acute intoxication"
"V Mental and behavioural disorders","F10-F19 Mental and behavioural disorders due to psychoactive substance use","F16 Mental and behavioural disorders due to use of hallucinogens","F16.1 Mental and behavioural disorders due to use of hallucinogens : harmful use"
"V Mental and behavioural disorders","F10-F19 Mental and behavioural disorders due to psychoactive substance use","F16 Mental and behavioural disorders due to use of hallucinogens","F16.2 Mental and behavioural disorders due to use of hallucinogens : dependence syndrome"
"V Mental and behavioural disorders","F10-F19 Mental and behavioural disorders due to psychoactive substance use","F16 Mental and behavioural disorders due to use of hallucinogens","F16.3 Mental and behavioural disorders due to use of hallucinogens withdrawal state"
"V Mental and behavioural disorders","F10-F19 Mental and behavioural disorders due to psychoactive substance use","F16 Mental and behavioural disorders due to use of hallucinogens","F16.4 Mental and behavioural disorders due to use of hallucinogens withdrawal state with delirium"
"V Mental and behavioural disorders","F10-F19 Mental and behavioural disorders due to psychoactive substance use","F16 Mental and behavioural disorders due to use of hallucinogens","F16.5 Mental and behavioural disorders due to use of hallucinogens : psychotic disorder"
"V Mental and behavioural disorders","F10-F19 Mental and behavioural disorders due to psychoactive substance use","F16 Mental and behavioural disorders due to use of hallucinogens","F16.6 Mental and behavioural disorders due to use of hallucinogens : amnesic syndrome"
"V Mental and behavioural disorders","F10-F19 Mental and behavioural disorders due to psychoactive substance use","F16 Mental and behavioural disorders due to use of hallucinogens","F16.7 Mental and behavioural disorders due to use of hallucinogens : residual and late-onset psychotic disorder"
"V Mental and behavioural disorders","F10-F19 Mental and behavioural disorders due to psychoactive substance use","F16 Mental and behavioural disorders due to use of hallucinogens","F16.8 Mental and behavioural disorders due to use of hallucinogens : other mental and behavioural disorders"
"V Mental and behavioural disorders","F10-F19 Mental and behavioural disorders due to psychoactive substance use","F16 Mental and behavioural disorders due to use of hallucinogens","F16.9 Mental and behavioural disorders due to use of hallucinogens : unspecified mental and behavioural disorder"
"V Mental and behavioural disorders","F10-F19 Mental and behavioural disorders due to psychoactive substance use","F17 Mental and behavioural disorders due to use of tobacco","F17.0 Mental and behavioural disorders due to use of tobacco : acute intoxication"
"V Mental and behavioural disorders","F10-F19 Mental and behavioural disorders due to psychoactive substance use","F17 Mental and behavioural disorders due to use of tobacco","F17.1 Mental and behavioural disorders due to use of tobacco : harmful use"
"V Mental and behavioural disorders","F10-F19 Mental and behavioural disorders due to psychoactive substance use","F17 Mental and behavioural disorders due to use of tobacco","F17.2 Mental and behavioural disorders due to use of tobacco : dependence syndrome"
"V Mental and behavioural disorders","F10-F19 Mental and behavioural disorders due to psychoactive substance use","F17 Mental and behavioural disorders due to use of tobacco","F17.3 Mental and behavioural disorders due to use of tobacco withdrawal state"
"V Mental and behavioural disorders","F10-F19 Mental and behavioural disorders due to psychoactive substance use","F17 Mental and behavioural disorders due to use of tobacco","F17.4 Mental and behavioural disorders due to use of tobacco withdrawal state with delirium"
"V Mental and behavioural disorders","F10-F19 Mental and behavioural disorders due to psychoactive substance use","F17 Mental and behavioural disorders due to use of tobacco","F17.5 Mental and behavioural disorders due to use of tobacco : psychotic disorder"
"V Mental and behavioural disorders","F10-F19 Mental and behavioural disorders due to psychoactive substance use","F17 Mental and behavioural disorders due to use of tobacco","F17.6 Mental and behavioural disorders due to use of tobacco : amnesic syndrome"
"V Mental and behavioural disorders","F10-F19 Mental and behavioural disorders due to psychoactive substance use","F17 Mental and behavioural disorders due to use of tobacco","F17.7 Mental and behavioural disorders due to use of tobacco : residual and late-onset psychotic disorder"
"V Mental and behavioural disorders","F10-F19 Mental and behavioural disorders due to psychoactive substance use","F17 Mental and behavioural disorders due to use of tobacco","F17.8 Mental and behavioural disorders due to use of tobacco : other mental and behavioural disorders"
"V Mental and behavioural disorders","F10-F19 Mental and behavioural disorders due to psychoactive substance use","F17 Mental and behavioural disorders due to use of tobacco","F17.9 Mental and behavioural disorders due to use of tobacco : unspecified mental and behavioural disorder"
"V Mental and behavioural disorders","F10-F19 Mental and behavioural disorders due to psychoactive substance use","F18 Mental and behavioural disorders due to use of volatile solvents","F18.0 Mental and behavioural disorders due to use of volatile solvents : acute intoxication"
"V Mental and behavioural disorders","F10-F19 Mental and behavioural disorders due to psychoactive substance use","F18 Mental and behavioural disorders due to use of volatile solvents","F18.1 Mental and behavioural disorders due to use of volatile solvents : harmful use"
"V Mental and behavioural disorders","F10-F19 Mental and behavioural disorders due to psychoactive substance use","F18 Mental and behavioural disorders due to use of volatile solvents","F18.2 Mental and behavioural disorders due to use of volatile solvents : dependence syndrome"
"V Mental and behavioural disorders","F10-F19 Mental and behavioural disorders due to psychoactive substance use","F18 Mental and behavioural disorders due to use of volatile solvents","F18.3 Mental and behavioural disorders due to use of volatile solvents withdrawal state"
"V Mental and behavioural disorders","F10-F19 Mental and behavioural disorders due to psychoactive substance use","F18 Mental and behavioural disorders due to use of volatile solvents","F18.4 Mental and behavioural disorders due to use of volatile solvents withdrawal state with delirium"
"V Mental and behavioural disorders","F10-F19 Mental and behavioural disorders due to psychoactive substance use","F18 Mental and behavioural disorders due to use of volatile solvents","F18.5 Mental and behavioural disorders due to use of volatile solvents : psychotic disorder"
"V Mental and behavioural disorders","F10-F19 Mental and behavioural disorders due to psychoactive substance use","F18 Mental and behavioural disorders due to use of volatile solvents","F18.6 Mental and behavioural disorders due to use of volatile solvents : amnesic syndrome"
"V Mental and behavioural disorders","F10-F19 Mental and behavioural disorders due to psychoactive substance use","F18 Mental and behavioural disorders due to use of volatile solvents","F18.7 Mental and behavioural disorders due to use of volatile solvents : residual and late-onset psychotic disorder"
"V Mental and behavioural disorders","F10-F19 Mental and behavioural disorders due to psychoactive substance use","F18 Mental and behavioural disorders due to use of volatile solvents","F18.8 Mental and behavioural disorders due to use of volatile solvents : other mental and behavioural disorders"
"V Mental and behavioural disorders","F10-F19 Mental and behavioural disorders due to psychoactive substance use","F18 Mental and behavioural disorders due to use of volatile solvents","F18.9 Mental and behavioural disorders due to use of volatile solvents : unspecified mental and behavioural disorder"
"V Mental and behavioural disorders","F10-F19 Mental and behavioural disorders due to psychoactive substance use","F19 Mental and behavioural disorders due to multiple drug use and use of other psychoactive substances","F19.0 Mental and behavioural disorders due to multiple drug use and use of other psychoactive substances : acute intoxication"
"V Mental and behavioural disorders","F10-F19 Mental and behavioural disorders due to psychoactive substance use","F19 Mental and behavioural disorders due to multiple drug use and use of other psychoactive substances","F19.1 Mental and behavioural disorders due to multiple drug use and use of other psychoactive substances : harmful use"
"V Mental and behavioural disorders","F10-F19 Mental and behavioural disorders due to psychoactive substance use","F19 Mental and behavioural disorders due to multiple drug use and use of other psychoactive substances","F19.2 Mental and behavioural disorders due to multiple drug use and use of other psychoactive substances : dependence syndrome"
"V Mental and behavioural disorders","F10-F19 Mental and behavioural disorders due to psychoactive substance use","F19 Mental and behavioural disorders due to multiple drug use and use of other psychoactive substances","F19.3 Mental and behavioural disorders due to multiple drug use and use of other psychoactive substances withdrawal state"
"V Mental and behavioural disorders","F10-F19 Mental and behavioural disorders due to psychoactive substance use","F19 Mental and behavioural disorders due to multiple drug use and use of other psychoactive substances","F19.4 Mental and behavioural disorders due to multiple drug use and use of other psychoactive substances withdrawal state with delirium"
"V Mental and behavioural disorders","F10-F19 Mental and behavioural disorders due to psychoactive substance use","F19 Mental and behavioural disorders due to multiple drug use and use of other psychoactive substances","F19.5 Mental and behavioural disorders due to multiple drug use and use of other psychoactive substances : psychotic disorder"
"V Mental and behavioural disorders","F10-F19 Mental and behavioural disorders due to psychoactive substance use","F19 Mental and behavioural disorders due to multiple drug use and use of other psychoactive substances","F19.6 Mental and behavioural disorders due to multiple drug use and use of other psychoactive substances : amnesic syndrome"
"V Mental and behavioural disorders","F10-F19 Mental and behavioural disorders due to psychoactive substance use","F19 Mental and behavioural disorders due to multiple drug use and use of other psychoactive substances","F19.7 Mental and behavioural disorders due to multiple drug use and use of other psychoactive substances : residual and late-onset psychotic disorder"
"V Mental and behavioural disorders","F10-F19 Mental and behavioural disorders due to psychoactive substance use","F19 Mental and behavioural disorders due to multiple drug use and use of other psychoactive substances","F19.8 Mental and behavioural disorders due to multiple drug use and use of other psychoactive substances : other mental and behavioural disorders"
[truncated: 1,868,683 more chars]
