# Supplementary material for: Database of age trajectories of mortality in 110 countries and web application: Data report
Source: Front Public Health. 2022 Jul 29;10:911589. doi: 10.3389/fpubh.2022.911589 (PMC9374568; doi:10.3389/fpubh.2022.911589)
Supplement: Supplementary file 1 [file Data_Sheet_1.zip › ATM_Dolejs/Data/Lnxx.txt]

Country	Year	USCensusName	Sex	#Frmat	#IM_Frmat	Infant Living at age 0 day	Infant Living at age 1-6 days	Infant Living at age 7-27 days	Infant Living at age 28-364 days	Living at age 1 year	Living at age 2 years	Living at age 3 years	Living at age 4 years	Living at age 5-9 years	Living at age 10-14 years	Living at age 15-19 years	Living at age 20-24 years	Living at age 25-29 years	Living at age 30-34 years	Living at age 35-39 years	Living at age 40-44 years	Living at age 45-49 years	Living at age 50-54 years	Living at age 55-59 years	Living at age 60-64 years	Living at age 65-69 years	Living at age 70-74 years	Living at age 75-79 years	Living at age 80-84 years	Living at age 85-89 years	Living at age 90-94 years
1125	2014	Egypt	1	NA	NA	1380405	1380405	1380405	1380405	1309578	1254155	1185270	1101833	4704921	4396776	4451980	4758103	4366364	3369705	2720336	2392628	2207335	1900988	1517619	1088658	763196	547891	321709	151804	52856	10950
1125	2014	Egypt	2	NA	NA	1299639	1299639	1299639	1299639	1230968	1176579	1109743	1029276	4375154	4102069	4196388	4495101	4183181	3318576	2639731	2310002	2187700	1824377	1513491	1133547	773317	534110	326209	165828	61763	14035
1125	2015	Egypt	1	NA	NA	1411740	1411740	1411740	1411740	1342044	1288217	1239433	1174433	4903948	4436615	4531819	4761718	4506760	3471376	2832432	2464034	2259814	1952953	1558102	1128821	773402	560319	332885	155707	54513	11416
1125	2015	Egypt	2	NA	NA	1329306	1329306	1329306	1329306	1261630	1208664	1160756	1097669	4557773	4127100	4260964	4507934	4303750	3423975	2772963	2327971	2259114	1864823	1555641	1182354	801734	549342	337949	169706	64479	14748
1300	2005	Mauritius	1	NA	NA	9604	9604	9604	9604	9740	9889	10009	10092	49650	54433	49901	53415	55612	45927	48170	50118	43072	36670	26618	16697	12715	9069	6480	3421	1056	204
1300	2005	Mauritius	2	NA	NA	9194	9194	9194	9194	9331	9474	9590	9673	48446	53311	47971	52118	55183	45194	47677	50429	44681	38780	29620	20034	16309	12474	10114	6504	2718	795
1300	2006	Mauritius	1	NA	NA	9495	9495	9495	9495	9582	9733	9883	10004	49684	53400	51692	50459	57171	47721	46079	50851	44403	37301	28785	17748	12686	9495	6302	3723	1125	228
1300	2006	Mauritius	2	NA	NA	9089	9089	9089	9089	9179	9323	9469	9586	48104	52619	49771	48994	56704	47146	45480	51153	45861	39635	31664	21320	16296	13142	9772	7002	2835	858
1300	2007	Mauritius	1	NA	NA	9438	9438	9438	9438	9475	9574	9728	9878	49776	52134	53374	48006	58151	49687	44474	51052	45668	37981	30772	19038	12787	9873	6181	3957	1217	251
1300	2007	Mauritius	2	NA	NA	9034	9034	9034	9034	9075	9172	9318	9465	47899	51611	51381	46495	57581	49262	43807	51333	46967	40514	33563	22812	16439	13755	9533	7380	3001	920
1300	2008	Mauritius	1	NA	NA	9383	9383	9383	9383	9418	9469	9568	9725	49971	50722	54470	47585	57272	51593	43784	50573	46764	38898	32423	20546	13122	10122	6191	4094	1330	276
1300	2008	Mauritius	2	NA	NA	8981	8981	8981	8981	9020	9069	9167	9314	47932	50089	52737	46013	56516	51287	43112	50804	47937	41534	35223	24456	16872	14179	9526	7584	3216	982
1300	2009	Mauritius	1	NA	NA	9324	9324	9324	9324	9364	9412	9464	9564	49810	49812	54753	48197	55507	53391	44189	49268	47807	40045	33646	22310	13679	10231	6363	4119	1472	299
1300	2009	Mauritius	2	NA	NA	8925	8925	8925	8925	8967	9014	9065	9163	47734	48907	53460	46417	54565	53159	43596	49396	48899	42692	36554	26268	17616	14383	9801	7574	3504	1037
1300	2010	Mauritius	1	NA	NA	9265	9265	9265	9265	9306	9358	9407	9461	49216	49559	54275	49622	52971	55144	45445	47352	48819	41315	34494	24287	14434	10255	6648	4062	1634	322
1300	2010	Mauritius	2	NA	NA	8868	8868	8868	8868	8913	8960	9010	9063	47166	48387	53194	47795	51875	54927	44988	47345	49871	43890	37587	28230	18618	14434	10296	7414	3833	1094
1300	2011	Mauritius	1	NA	NA	9220	9220	9220	9220	9247	9300	9354	9404	48588	49601	53261	51443	50076	56712	47244	45317	49568	42633	35135	26314	15390	10270	6996	3973	1793	347
1300	2011	Mauritius	2	NA	NA	8824	8824	8824	8824	8856	8907	8956	9008	46559	48054	52517	49624	48790	56461	46945	45175	50604	45071	38452	30218	19852	14466	10893	7202	4157	1160
1300	2012	Mauritius	1	NA	NA	9186	9186	9186	9186	9203	9241	9296	9351	47990	49700	52011	53145	47669	57708	49203	43763	49792	43890	35825	28176	16559	10398	7304	3927	1912	382
1300	2012	Mauritius	2	NA	NA	8791	8791	8791	8791	8812	8851	8904	8953	45985	47852	51525	51256	46327	57351	49061	43524	50798	46181	39339	32069	21282	14644	11438	7074	4407	1246
1300	2013	Mauritius	1	NA	NA	9153	9153	9153	9153	9169	9198	9236	9294	47465	49899	50611	54258	47277	56853	51108	43109	49351	44985	36739	29735	17924	10716	7518	3966	1987	424
1300	2013	Mauritius	2	NA	NA	8758	8758	8758	8758	8780	8807	8847	8902	45475	47888	50015	52629	45869	56303	51090	42843	50292	47155	40366	33695	22859	15076	11831	7123	4547	1358
1300	2014	Mauritius	1	NA	NA	9113	9113	9113	9113	9137	9163	9195	9233	47036	49741	49711	54555	47905	55116	52906	43530	48102	46030	37874	30903	19520	11219	7629	4110	2007	477
1300	2014	Mauritius	2	NA	NA	8720	8720	8720	8720	8747	8774	8805	8844	45064	47694	48839	53366	46291	54369	52962	43339	48907	48125	41528	35009	24598	15790	12041	7380	4564	1503
1300	2015	Mauritius	1	NA	NA	9059	9059	9059	9059	9097	9131	9160	9192	46706	49152	49462	54088	49339	52611	54655	44787	46259	47046	39122	31734	21308	11883	7679	4326	1991	536
1300	2015	Mauritius	2	NA	NA	8668	8668	8668	8668	8709	8742	8771	8802	44746	47129	48326	53106	47679	51699	54732	44730	46891	49103	42725	36040	26481	16736	12125	7804	4493	1668
1300	2016	Mauritius	1	NA	NA	8997	8997	8997	8997	9044	9091	9128	9157	46438	48526	49507	53081	51160	49746	56223	46577	44296	47807	40419	32379	23142	12718	7726	4579	1963	594
1300	2016	Mauritius	2	NA	NA	8608	8608	8608	8608	8657	8705	8738	8769	44486	46525	47995	52434	49509	48632	56265	46683	44753	49846	43907	36914	28391	17891	12199	8298	4400	1829
1300	2017	Mauritius	1	NA	NA	8931	8931	8931	8931	8982	9039	9087	9125	46192	47930	49607	51841	52858	47362	57221	48525	42803	48060	41659	33072	24838	13732	7865	4803	1960	639
1300	2017	Mauritius	2	NA	NA	8545	8545	8545	8545	8598	8652	8702	8735	44248	45953	47794	51447	51140	46180	57156	48798	43126	50056	45021	37809	30176	19229	12398	8750	4368	1954
1300	2018	Mauritius	1	NA	NA	8875	8875	8875	8875	8916	8977	9036	9084	45967	47407	49808	50448	53971	46980	56382	50422	42188	47671	42744	33980	26267	14918	8148	4965	2007	666
1300	2018	Mauritius	2	NA	NA	8490	8490	8490	8490	8535	8594	8649	8699	44031	45444	47831	49942	52511	45727	56119	50820	42466	49574	46004	38839	31752	20706	12817	9082	4451	2030
1310	2000	Morocco	1	NA	NA	320866	320866	320866	320866	314223	313698	317592	320899	1614573	1699212	1572772	1316814	1129848	962738	873754	799385	628336	432528	354594	310325	261310	198903	126954	64503	21447	4151
1310	2000	Morocco	2	NA	NA	307503	307503	307503	307503	301761	301340	305200	308483	1553662	1652967	1579619	1374230	1214152	1054128	939362	808643	612344	438977	392989	349845	277752	203238	133665	70940	24600	4850
1310	2001	Morocco	1	NA	NA	323329	323329	323329	323329	317235	312752	312728	316803	1607847	1669346	1601069	1329228	1150092	977542	879405	815506	672687	456765	359805	314079	265349	205117	130521	66811	22447	4409
1310	2001	Morocco	2	NA	NA	309829	309829	309829	309829	304574	300366	300475	304498	1546905	1623883	1607853	1390190	1235389	1073101	955583	834474	654365	457131	393080	356818	286921	211113	137605	74001	26119	5291
1310	2002	Morocco	1	NA	NA	325601	325601	325601	325601	319910	315841	311834	311984	1601527	1635604	1624779	1343704	1169061	993526	886289	828768	711047	487866	367902	317117	269285	210815	134477	68997	23462	4670
1310	2002	Morocco	2	NA	NA	311970	311970	311970	311970	307078	303260	299554	299818	1540581	1591066	1630626	1408211	1255823	1092540	971503	858853	692963	481974	395569	361770	295673	219329	141994	76836	27654	5743
1310	2003	Morocco	1	NA	NA	328017	328017	328017	328017	322384	318590	314962	311125	1589343	1606841	1620257	1381356	1185458	1010879	895168	839231	742528	526092	378635	319628	273383	215878	138832	71084	24499	4922
1310	2003	Morocco	2	NA	NA	314248	314248	314248	314248	309387	305842	302487	298933	1528651	1563035	1626440	1447239	1274610	1112456	987927	881266	727305	514113	400672	364356	304282	227825	146843	79476	29208	6176
1310	2004	Morocco	1	NA	NA	330408	330408	330408	330408	324990	321134	317749	314281	1576092	1585787	1609233	1416690	1198394	1030487	906274	846913	768010	569814	392049	322211	277654	220326	143523	73139	25555	5180
1310	2004	Morocco	2	NA	NA	316502	316502	316502	316502	311822	308224	305108	301894	1515694	1542432	1615616	1483330	1291112	1133587	1005300	901079	758097	552512	408563	364966	312872	236404	152177	81996	30785	6617
1310	2007	Morocco	1	NA	NA	334165	334165	334165	334165	330904	328468	325675	322398	1566648	1573806	1558513	1516348	1244418	1105241	962740	873836	822298	698766	469151	342650	289910	233456	159400	81166	29058	6116
1310	2007	Morocco	2	NA	NA	319995	319995	319995	319995	317306	315077	312538	309515	1505789	1524345	1553004	1564562	1332738	1197503	1057084	948121	837934	671107	463034	369622	331203	260437	170938	90226	35291	8050
1310	2008	Morocco	1	NA	NA	334765	334765	334765	334765	331828	329886	327750	325077	1577256	1563746	1542437	1521285	1284458	1126737	986028	886349	835266	730758	507663	355235	293017	237893	164026	84371	30190	6451
1310	2008	Morocco	2	NA	NA	320533	320533	320533	320533	318131	316380	314465	312028	1515684	1513406	1532984	1562962	1367555	1215885	1076141	962316	861030	704659	493661	375777	333600	267981	177695	93512	36627	8548
1310	2009	Morocco	1	NA	NA	335564	335564	335564	335564	332577	330865	329199	327174	1591389	1551401	1532548	1521372	1322703	1144095	1011852	901360	845827	757170	550955	370531	296394	242433	168226	87782	31325	6796
1310	2009	Morocco	2	NA	NA	321254	321254	321254	321254	318788	317258	315796	313976	1528957	1500826	1519410	1556669	1399750	1231162	1097042	977178	881158	735245	530007	384478	334531	275462	184538	97123	37932	9057
1310	2010	Morocco	1	NA	NA	336314	336314	336314	336314	333512	331665	330208	328646	1604470	1542633	1527984	1514186	1359460	1159383	1038790	918990	855116	778721	595864	389698	300808	246886	172023	91366	32514	7141
1310	2010	Morocco	2	NA	NA	321921	321921	321921	321921	319615	317963	316701	315327	1541219	1492135	1511454	1543705	1429663	1244648	1118954	993145	898605	763324	569501	396924	335062	282424	191214	101192	39274	9564
1310	2011	Morocco	1	NA	NA	336505	336505	336505	336505	334390	332648	331036	329677	1616220	1539349	1527837	1498033	1393558	1175268	1065334	938904	864542	796728	638291	414148	307271	250833	175713	94814	33796	7483
1310	2011	Morocco	2	NA	NA	322057	322057	322057	322057	320383	318834	317431	316250	1552187	1488691	1508612	1522570	1456765	1257979	1140862	1010265	914124	789734	608645	414441	336704	288203	197808	105465	40723	10054
1310	2012	Morocco	1	NA	NA	336206	336206	336206	336206	334703	333571	332046	330525	1626403	1542685	1525745	1478169	1424902	1192731	1090212	960551	875301	812319	675376	444392	316484	254225	179350	98075	35196	7820
1310	2012	Morocco	2	NA	NA	321724	321724	321724	321724	320615	319643	318325	316997	1561637	1491598	1504662	1498343	1480272	1272611	1161757	1028418	928645	814845	644986	437682	340631	292462	204174	109955	42331	10521
1310	2013	Morocco	1	NA	NA	335508	335508	335508	335508	334521	333926	332994	331554	1634715	1553484	1515973	1462605	1430275	1232904	1111958	984053	888169	825577	706424	480535	328159	257340	183091	101108	36715	8154
1310	2013	Morocco	2	NA	NA	321009	321009	321009	321009	320374	319914	319155	317907	1569280	1501668	1493975	1478752	1479104	1307653	1180445	1047742	943120	837926	677866	467206	346861	295095	210490	114624	44098	10977
1310	2014	Morocco	1	NA	NA	334473	334473	334473	334473	333935	333784	333373	332518	1641371	1567795	1503923	1453168	1430821	1271303	1129607	1010070	903495	836520	732258	521134	342250	260736	186934	103943	38330	8501
1310	2014	Morocco	2	NA	NA	319976	319976	319976	319976	319744	319711	319446	318752	1575312	1515103	1481641	1465551	1473246	1340080	1196048	1068896	958255	858131	707948	502174	355420	296537	216813	119379	46035	11436
1430	1996	South Africa	1	NA	NA	499359	499359	499359	499359	501310	503688	517258	524013	2668674	2485293	2157108	1921521	1685280	1513413	1359564	1141983	911014	724034	583704	444531	322947	211150	120398	55406	18233	3697
1430	1996	South Africa	2	NA	NA	494505	494505	494505	494505	498282	504643	512924	519685	2658214	2486106	2176016	1957974	1744438	1572980	1428055	1213644	1005491	807582	680081	532446	413596	279424	172637	91947	37072	9381
1430	2005	South Africa	1	NA	NA	508909	508909	508909	508909	498382	492468	488538	484593	2399457	2535790	2762060	2537013	2118403	1794312	1503767	1319779	1159008	938764	729275	555729	417874	278230	162525	73343	23302	4634
1430	2005	South Africa	2	NA	NA	502354	502354	502354	502354	493073	487207	483148	479793	2384043	2543793	2718302	2483477	2081210	1770275	1518075	1346291	1208722	1008828	834142	660241	536116	372065	238045	114242	42290	10466
1430	2006	South Africa	1	NA	NA	511951	511951	511951	511951	501655	495491	490863	487276	2397908	2486506	2770063	2659614	2199901	1842450	1530209	1326186	1170218	961165	748463	566741	426434	287050	167311	76009	24119	4724
1430	2006	South Africa	2	NA	NA	505535	505535	505535	505535	496461	490358	485761	482001	2376571	2496712	2721971	2582854	2142573	1803093	1537889	1355286	1219886	1030238	852591	674674	545771	384780	244458	119306	43444	10479
1430	2007	South Africa	1	NA	NA	519765	519765	519765	519765	505133	498943	493989	489693	2402678	2441678	2761422	2771604	2289847	1892777	1562600	1332107	1177037	981955	767814	578199	433646	296514	171894	78820	24905	4854
1430	2007	South Africa	2	NA	NA	512801	512801	512801	512801	499870	493771	488869	484556	2376366	2450689	2710749	2674301	2210335	1838629	1561396	1367007	1228033	1052644	868990	691300	552375	399075	250005	124981	44543	10615
1430	2009	South Africa	1	NA	NA	540084	540084	540084	540084	525304	512375	502745	498001	2427869	2391567	2698788	2931235	2492787	2008325	1640148	1352411	1184728	1015978	806975	603798	447630	315368	182124	84726	26642	5203
1430	2009	South Africa	2	NA	NA	532353	532353	532353	532353	518031	504976	495953	491247	2385710	2380583	2654052	2802340	2369927	1923722	1618883	1396187	1241977	1091395	900904	727330	564092	427684	261625	136186	47208	11134
1430	2010	South Africa	1	NA	NA	545633	545633	545633	545633	533049	521756	509874	500549	2435623	2370277	2614598	2936766	2587325	2066013	1674963	1363076	1183387	1024150	823474	615908	454110	322909	187588	87390	27635	5384
1430	2010	South Africa	2	NA	NA	539468	539468	539468	539468	526880	515065	503052	494287	2392577	2355876	2593941	2817548	2459096	1974001	1647660	1412814	1250033	1104350	917459	743158	572450	438363	269169	140813	49061	11420
1430	2011	South Africa	1	NA	NA	547433	547433	547433	547433	538758	529313	518956	507367	2443846	2360315	2497998	2881238	2669377	2124470	1710693	1380231	1184079	1029516	840121	629950	460999	329319	193549	89924	28667	5580
1430	2011	South Africa	2	NA	NA	539974	539974	539974	539974	534562	524185	513308	501541	2405955	2342007	2516678	2795123	2550245	2029023	1676666	1429510	1261094	1115227	937117	759514	583813	446248	278630	144617	51350	11736
1430	2012	South Africa	1	NA	NA	541298	541298	541298	541298	542843	537086	528420	518287	2467001	2366489	2407963	2809330	2743510	2196699	1757467	1412221	1193219	1038243	860623	649157	470312	335740	200540	92652	29818	5779
1430	2012	South Africa	2	NA	NA	534363	534363	534363	534363	536411	533026	523438	512741	2435013	2339220	2453889	2757157	2635988	2090096	1707682	1444827	1274932	1127155	961899	779354	599099	452623	289896	148224	53977	12067
1430	2013	South Africa	1	NA	NA	536033	536033	536033	536033	536616	540972	535890	527414	2496801	2373822	2355089	2731259	2799572	2277186	1809952	1451497	1206605	1047278	880994	670057	481376	341920	207732	95658	31078	6011
1430	2013	South Africa	2	NA	NA	529271	529271	529271	529271	531195	535225	532518	523083	2474567	2342699	2412608	2712772	2703496	2161237	1741795	1461650	1287207	1138473	986995	800773	617749	458577	301989	152070	56806	12486
1430	2014	South Africa	1	NA	NA	536031	536031	536031	536031	531576	534806	539807	534918	2532805	2385098	2346222	2646447	2837219	2367831	1869424	1495979	1224070	1056556	899217	691337	494619	348462	214779	99141	32429	6303
1430	2014	South Africa	2	NA	NA	529040	529040	529040	529040	526280	530072	534753	532202	2519200	2354193	2392181	2663249	2750448	2244240	1782765	1482681	1298455	1150006	1009497	822799	638103	465807	313460	156902	59655	13080
1430	2015	South Africa	1	NA	NA	541018	541018	541018	541018	532128	530204	534070	539254	2574730	2401874	2366771	2570411	2849465	2472453	1938823	1545026	1247047	1067612	915351	712830	510108	355725	221473	103109	33830	6640
1430	2015	South Africa	2	NA	NA	533736	533736	533736	533736	526274	525302	529731	534568	2567367	2374216	2389655	2612561	2770117	2341743	1832000	1507071	1309196	1163298	1028904	846042	659229	475470	323430	163097	62404	13871
2005	2000	Anguilla	1	NA	NA	110	110	110	110	113	110	108	104	509	554	454	414	474	515	495	432	327	247	180	152	121	107	88	54	25	7
2005	2000	Anguilla	2	NA	NA	104	104	104	104	105	101	101	100	506	554	459	414	460	488	560	476	293	211	169	156	131	117	92	67	42	15
2005	2001	Anguilla	1	NA	NA	111	111	111	111	128	114	110	109	515	554	480	408	471	516	511	456	357	255	194	157	128	108	87	54	27	5
2005	2001	Anguilla	2	NA	NA	105	105	105	105	118	106	101	102	504	559	490	416	456	492	581	530	328	223	173	159	141	115	89	69	41	15
2005	2002	Anguilla	1	NA	NA	105	105	105	105	128	129	115	110	530	546	509	406	463	522	528	470	382	274	203	170	132	107	91	51	29	7
2005	2002	Anguilla	2	NA	NA	99	99	99	99	118	119	107	101	516	551	515	420	454	499	597	578	365	237	186	163	143	120	87	67	42	16
2005	2003	Anguilla	1	NA	NA	102	102	102	102	121	129	130	115	546	537	533	415	454	521	537	491	412	284	221	177	137	113	88	57	28	6
2005	2003	Anguilla	2	NA	NA	96	96	96	96	113	119	119	108	527	538	543	431	454	495	605	627	406	258	191	172	149	125	84	65	45	16
2005	2004	Anguilla	1	NA	NA	103	103	103	103	118	122	130	130	560	534	549	433	447	515	544	511	436	305	232	185	151	113	91	54	29	10
2005	2004	Anguilla	2	NA	NA	97	97	97	97	109	114	120	119	535	538	557	452	454	492	613	667	453	276	209	175	150	132	84	64	44	17
2005	2005	Anguilla	1	NA	NA	104	104	104	104	119	119	122	130	587	531	557	462	441	510	548	528	455	331	249	194	156	114	91	58	30	11
2005	2005	Anguilla	2	NA	NA	98	98	98	98	110	110	114	121	555	532	568	478	454	492	614	701	504	305	220	180	159	128	90	63	42	20
2005	2006	Anguilla	1	NA	NA	105	105	105	105	120	119	119	122	615	537	556	487	435	506	548	543	479	361	254	208	163	121	91	59	31	11
2005	2006	Anguilla	2	NA	NA	99	99	99	99	111	111	111	114	575	532	571	510	457	488	614	724	556	341	231	183	163	139	90	61	44	19
2005	2008	Anguilla	1	NA	NA	107	107	107	107	119	121	121	121	635	567	539	540	440	488	552	567	514	414	283	235	179	128	97	60	33	12
2005	2008	Anguilla	2	NA	NA	102	102	102	102	114	113	112	112	598	553	550	565	470	485	618	742	655	417	266	201	175	146	99	59	42	23
2005	2009	Anguilla	1	NA	NA	107	107	107	107	121	120	122	121	641	581	535	557	457	480	545	574	532	437	306	242	186	144	96	62	31	13
2005	2009	Anguilla	2	NA	NA	103	103	103	103	115	115	113	112	602	560	550	579	491	485	615	749	694	464	283	218	180	146	106	58	43	22
2005	2010	Anguilla	1	NA	NA	108	108	108	108	122	122	119	123	631	607	535	562	487	472	540	576	548	457	330	259	196	146	98	63	33	12
2005	2010	Anguilla	2	NA	NA	105	105	105	105	115	116	116	113	594	581	543	589	517	486	613	748	730	513	312	229	186	154	103	64	41	22
2005	2011	Anguilla	1	NA	NA	110	110	110	110	122	123	122	120	623	635	538	563	511	465	536	576	564	478	358	263	209	153	104	64	34	12
2005	2011	Anguilla	2	NA	NA	106	106	106	106	118	116	116	117	586	599	544	592	551	485	609	750	750	565	348	240	188	159	111	65	40	23
2005	2012	Anguilla	1	NA	NA	112	112	112	112	124	123	123	122	622	648	550	556	537	463	526	581	578	491	384	286	212	164	107	65	34	13
2005	2012	Anguilla	2	NA	NA	107	107	107	107	119	119	116	117	589	613	552	585	575	490	607	754	762	617	382	255	201	163	111	67	41	23
2005	2013	Anguilla	1	NA	NA	113	113	113	113	126	125	124	123	624	654	568	545	562	470	517	579	586	513	412	292	231	169	109	68	36	14
2005	2013	Anguilla	2	NA	NA	109	109	109	109	119	120	120	116	594	622	566	571	604	499	605	751	768	664	423	277	205	169	119	72	39	23
2005	2014	Anguilla	1	NA	NA	115	115	115	115	127	127	125	124	626	660	582	542	578	487	509	572	593	530	433	316	237	175	124	66	37	14
2005	2014	Anguilla	2	NA	NA	110	110	110	110	121	120	121	120	600	625	571	571	618	523	602	750	775	699	471	293	221	178	117	78	39	23
2005	2015	Anguilla	1	NA	NA	117	117	117	117	129	127	128	124	628	651	608	542	583	517	501	566	595	547	453	338	254	183	126	69	37	15
2005	2015	Anguilla	2	NA	NA	112	112	112	112	123	122	120	122	606	617	594	564	628	546	607	744	776	735	519	320	235	181	127	75	44	21
2005	2016	Anguilla	1	NA	NA	118	118	118	118	131	130	128	128	629	643	636	545	585	540	494	562	596	563	474	364	256	199	131	73	38	15
2005	2016	Anguilla	2	NA	NA	113	113	113	113	125	124	122	121	616	608	612	566	628	585	603	741	777	756	572	355	244	184	131	81	44	23
2005	2017	Anguilla	1	NA	NA	120	120	120	120	131	132	131	128	638	641	649	557	578	567	491	552	601	577	487	388	280	199	142	75	38	16
2005	2017	Anguilla	2	NA	NA	116	116	116	116	125	126	124	123	621	610	626	574	623	606	609	740	782	767	621	391	258	197	134	81	47	23
2005	2018	Anguilla	1	NA	NA	121	121	121	121	134	132	132	131	644	645	655	573	567	594	498	544	598	585	507	416	285	217	146	77	41	16
2005	2018	Anguilla	2	NA	NA	116	116	116	116	129	126	126	125	626	616	635	588	608	636	618	738	778	774	668	431	279	200	143	86	51	22
2010	1998	Antigua and Barbuda	1	NA	NA	817	817	817	817	848	822	769	742	3521	3256	3112	2897	2978	3001	2678	2185	1760	1356	1009	829	707	632	497	296	131	37
2010	1998	Antigua and Barbuda	2	NA	NA	784	784	784	784	813	790	740	713	3481	3391	3215	3055	3286	3422	3115	2516	1992	1522	1112	930	880	784	641	414	212	73
2010	1999	Antigua and Barbuda	1	NA	NA	782	782	782	782	819	851	825	773	3595	3292	3114	2945	2924	3053	2738	2302	1821	1426	1049	846	706	617	501	299	131	38
2010	1999	Antigua and Barbuda	2	NA	NA	750	750	750	750	787	816	794	744	3532	3409	3249	3100	3235	3477	3214	2652	2074	1610	1173	942	873	774	637	419	213	73
2010	2001	Antigua and Barbuda	1	NA	NA	843	843	843	843	832	787	826	858	3831	3373	3145	3009	2859	3076	2886	2508	1968	1574	1152	878	722	597	498	311	136	40
2010	2001	Antigua and Barbuda	2	NA	NA	808	808	808	808	800	756	794	825	3719	3451	3331	3170	3157	3527	3401	2928	2265	1794	1307	984	864	774	625	431	217	74
2010	2002	Antigua and Barbuda	1	NA	NA	747	747	747	747	845	835	791	830	3948	3457	3179	3022	2859	3050	2964	2591	2055	1654	1209	898	738	597	486	320	140	43
2010	2002	Antigua and Barbuda	2	NA	NA	716	716	716	716	811	804	759	799	3826	3505	3378	3189	3146	3514	3488	3057	2381	1877	1391	1020	865	774	613	444	220	77
2010	2003	Antigua and Barbuda	1	NA	NA	712	712	712	712	749	848	839	795	4039	3536	3213	3034	2878	3003	3029	2665	2161	1723	1278	927	748	597	479	329	145	43
2010	2003	Antigua and Barbuda	2	NA	NA	682	682	682	682	719	815	807	764	3910	3555	3411	3218	3164	3465	3565	3175	2517	1957	1473	1071	871	764	613	451	225	79
2010	2004	Antigua and Barbuda	1	NA	NA	732	732	732	732	714	752	851	844	4092	3606	3257	3035	2919	2944	3080	2731	2279	1783	1347	965	762	597	468	332	149	43
2010	2004	Antigua and Barbuda	2	NA	NA	701	701	701	701	685	723	819	811	3957	3605	3439	3248	3193	3407	3626	3283	2656	2042	1556	1128	883	762	604	447	230	80
2010	2005	Antigua and Barbuda	1	NA	NA	724	724	724	724	734	717	755	856	4159	3703	3297	3049	2951	2900	3099	2812	2383	1850	1419	1011	769	603	459	326	153	42
2010	2005	Antigua and Barbuda	2	NA	NA	694	694	694	694	704	689	726	824	4024	3671	3462	3292	3227	3343	3670	3384	2800	2128	1648	1188	896	751	605	440	233	80
2010	2007	Antigua and Barbuda	1	NA	NA	711	711	711	711	711	729	740	726	4086	3956	3433	3096	2992	2875	3072	2962	2561	2008	1567	1113	805	621	450	313	157	46
2010	2007	Antigua and Barbuda	2	NA	NA	681	681	681	681	683	701	711	698	3955	3885	3550	3378	3267	3310	3665	3564	3061	2340	1815	1336	952	754	601	420	244	80
2010	2008	Antigua and Barbuda	1	NA	NA	712	712	712	712	713	714	733	744	3983	4045	3510	3134	3001	2893	3028	3025	2633	2111	1634	1176	831	628	450	307	162	47
2010	2008	Antigua and Barbuda	2	NA	NA	683	683	683	683	684	687	704	716	3854	3970	3597	3413	3296	3329	3615	3641	3178	2472	1893	1413	1001	758	594	419	247	82
2010	2009	Antigua and Barbuda	1	NA	NA	713	713	713	713	715	716	718	737	3932	4101	3579	3176	3003	2936	2965	3080	2697	2227	1692	1243	865	641	452	301	163	47
2010	2009	Antigua and Barbuda	2	NA	NA	684	684	684	684	686	687	692	708	3805	4019	3647	3439	3328	3358	3557	3702	3286	2610	1974	1495	1056	770	595	416	245	84
2010	2012	Antigua and Barbuda	1	NA	NA	723	723	723	723	720	721	722	728	3659	4094	3929	3351	3067	3009	2901	3072	2930	2504	1914	1455	1006	684	477	296	159	53
2010	2012	Antigua and Barbuda	2	NA	NA	692	692	692	692	693	692	696	697	3543	4016	3927	3553	3456	3434	3465	3744	3566	3014	2271	1749	1257	842	599	425	240	95
2010	2013	Antigua and Barbuda	1	NA	NA	726	726	726	726	726	724	724	726	3660	3991	4019	3432	3102	3018	2920	3031	2990	2579	2013	1520	1066	708	485	300	157	55
2010	2013	Antigua and Barbuda	2	NA	NA	697	697	697	697	695	697	696	701	3541	3916	4013	3599	3493	3463	3484	3695	3643	3131	2404	1826	1332	888	606	423	243	98
2010	2015	Antigua and Barbuda	1	NA	NA	735	735	735	735	734	731	734	733	3634	3835	4141	3597	3186	3034	2996	2928	3066	2722	2229	1641	1193	782	505	308	157	57
2010	2015	Antigua and Barbuda	2	NA	NA	704	704	704	704	704	705	703	704	3519	3768	4126	3717	3544	3537	3553	3575	3751	3340	2679	1997	1498	994	636	427	249	102
2010	2016	Antigua and Barbuda	1	NA	NA	741	741	741	741	737	738	735	738	3644	3705	4167	3730	3237	3055	3017	2907	3071	2796	2322	1710	1260	824	521	316	158	56
2010	2016	Antigua and Barbuda	2	NA	NA	710	710	710	710	708	708	709	707	3527	3639	4151	3832	3572	3582	3572	3557	3761	3435	2814	2087	1584	1062	656	436	252	101
2010	2017	Antigua and Barbuda	1	NA	NA	747	747	747	747	743	741	742	739	3660	3670	4067	3849	3323	3085	3038	2907	3042	2873	2401	1793	1329	869	538	326	159	55
2010	2017	Antigua and Barbuda	2	NA	NA	716	716	716	716	713	712	712	714	3539	3605	4060	3931	3633	3626	3590	3550	3752	3517	2943	2202	1659	1132	690	442	259	101
2020	2003	Argentina	1	NA	NA	361676	361676	361676	361676	356641	357814	358031	352624	1731639	1743791	1666534	1699363	1546867	1308627	1172386	1132534	1086015	988971	833162	679748	561478	452030	323442	183741	81701	21211
2020	2003	Argentina	2	NA	NA	340519	340519	340519	340519	336680	338586	339553	335190	1649706	1672825	1633322	1672291	1524597	1299679	1174284	1136777	1092837	1004615	868440	750024	673294	604884	494941	335596	177376	58724
2020	2005	Argentina	1	NA	NA	377640	377640	377640	377640	372371	360327	355935	357202	1753766	1740644	1698580	1650481	1635260	1387850	1199827	1139395	1096943	1022896	879628	711620	575703	458463	335326	196993	84873	23598
2020	2005	Argentina	2	NA	NA	353768	353768	353768	353768	349771	339434	336146	338147	1670481	1661430	1652145	1636255	1613280	1379201	1203037	1146550	1106412	1041214	912843	778405	682887	609445	512573	355817	189311	67699
2020	2006	Argentina	1	NA	NA	363689	363689	363689	363689	376883	371920	359980	355630	1768363	1724593	1717129	1635274	1667043	1425793	1227532	1142487	1101183	1035668	901523	730163	584680	462462	339741	204928	88749	25350
2020	2006	Argentina	2	NA	NA	340034	340034	340034	340034	353155	349396	339175	335923	1681869	1645132	1663613	1624354	1645861	1418228	1230450	1151139	1112509	1054939	935289	795652	689950	612213	518794	367263	197055	71532
2020	2007	Argentina	1	NA	NA	357434	357434	357434	357434	362956	376461	371590	359695	1772961	1716714	1731725	1634977	1677529	1471226	1257746	1146193	1105089	1045584	922469	750537	594545	467309	343123	210710	92689	26988
2020	2007	Argentina	2	NA	NA	332706	332706	332706	332706	339430	352804	349151	338966	1682621	1638180	1671215	1622729	1660410	1464325	1260216	1156451	1118161	1065753	957647	814765	698285	615075	522625	377896	204258	74850
2020	2008	Argentina	1	NA	NA	369099	369099	369099	369099	356733	362579	376162	371333	1779173	1724976	1731797	1644792	1672305	1522046	1288414	1152394	1108834	1053103	942085	772172	606040	472796	346083	216035	97087	28466
2020	2008	Argentina	2	NA	NA	345911	345911	345911	345911	332127	339108	352579	348961	1684815	1644868	1666934	1625755	1662810	1515147	1290578	1164031	1123472	1074225	978961	835456	708459	618260	525632	387560	212205	78076
2020	2009	Argentina	1	NA	NA	378596	378596	378596	378596	368419	356388	362314	375930	1798205	1733088	1731586	1661729	1653855	1568904	1325815	1163367	1112495	1058877	959458	794351	619158	478685	348958	219325	100551	29443
2020	2009	Argentina	2	NA	NA	358787	358787	358787	358787	345361	331844	338917	352415	1698814	1651942	1662197	1635438	1650506	1561605	1327612	1175834	1128474	1081294	998232	856928	720772	621909	527949	394373	219458	81128
2020	2010	Argentina	1	NA	NA	381522	381522	381522	381522	377971	368089	356155	362117	1816823	1748261	1730416	1679592	1626955	1612869	1369054	1180736	1116424	1063950	974609	816229	634472	485563	352464	221159	102086	29807
2020	2010	Argentina	2	NA	NA	360917	360917	360917	360917	358281	345100	331684	338782	1712212	1666471	1656237	1645478	1628008	1604559	1370511	1193227	1133497	1087891	1014986	878870	735405	626839	530225	398684	225154	83716
2020	2011	Argentina	1	NA	NA	385809	385809	385809	385809	380924	377665	367876	355985	1822165	1763670	1715716	1700049	1614347	1646605	1408378	1209494	1120422	1069098	987728	837942	652535	494213	357620	224009	104093	30647
2020	2011	Argentina	2	NA	NA	363089	363089	363089	363089	360433	358037	344953	331569	1713197	1678431	1640570	1657608	1616994	1637816	1410045	1221038	1138573	1094346	1029004	901275	752597	633747	533571	403015	231884	87231
2020	2012	Argentina	1	NA	NA	382059	382059	382059	382059	385238	380622	377452	367703	1822808	1768966	1708987	1716376	1616490	1659275	1455055	1240783	1125094	1073991	998175	858862	672606	504072	363226	227056	106416	31572
2020	2012	Argentina	2	NA	NA	358265	358265	358265	358265	362627	360193	357888	344836	1709064	1679708	1634241	1665831	1616216	1653093	1456562	1251158	1144349	1100404	1040153	923596	771846	642333	537107	406827	238594	90993
2020	2013	Argentina	1	NA	NA	380804	380804	380804	380804	381509	384937	380410	377278	1830994	1775664	1718001	1717872	1628185	1655882	1506784	1272236	1132146	1078578	1006388	878331	693772	515510	369024	230115	108769	32655
2020	2013	Argentina	2	NA	NA	358115	358115	358115	358115	357821	362389	360045	357769	1715080	1682266	1641393	1662052	1619897	1656070	1507636	1281748	1152308	1106104	1049019	944924	792499	652838	540817	410260	244533	95007
2020	2014	Argentina	1	NA	NA	383817	383817	383817	383817	380261	381213	384724	380236	1837042	1794998	1726569	1718618	1646413	1638885	1554275	1310062	1143767	1082987	1013018	895774	715356	528427	375157	233626	110921	33753
2020	2014	Argentina	2	NA	NA	361693	361693	361693	361693	357675	357587	362241	359926	1723969	1696498	1648756	1657669	1630022	1644242	1554249	1318911	1164361	1111508	1056541	964332	813868	665409	545232	413578	249702	98884
2020	2015	Argentina	1	NA	NA	382506	382506	382506	382506	383282	379971	381005	384552	1841403	1813745	1741924	1717895	1664829	1612847	1598444	1353336	1161392	1087452	1018806	911158	736542	543146	382213	237576	113050	34845
2020	2015	Argentina	2	NA	NA	359554	359554	359554	359554	361260	357446	357443	362124	1731519	1709994	1663404	1651878	1640266	1622063	1597260	1361795	1181890	1116840	1063534	981245	835606	680019	550930	417106	254270	102765
2020	2016	Argentina	1	NA	NA	380568	380568	380568	380568	381982	382996	379768	380836	1863852	1819131	1757394	1703501	1685406	1600570	1632153	1392520	1190029	1091780	1024377	924266	757138	559707	390102	242038	115201	35853
2020	2016	Argentina	2	NA	NA	357736	357736	357736	357736	359133	361034	357304	357329	1754870	1711021	1675398	1636322	1652459	1611192	1630498	1401250	1209655	1122124	1070251	995329	857570	696703	557959	420924	258235	106679
2020	2017	Argentina	1	NA	NA	378640	378640	378640	378640	380056	381703	382795	379602	1888706	1819820	1762788	1697044	1701890	1602947	1644960	1438991	1221157	1096774	1029717	934895	777055	577990	398919	246758	117442	36956
2020	2017	Argentina	2	NA	NA	355923	355923	355923	355923	357326	358911	360895	357191	1780633	1706928	1676730	1630089	1660758	1610524	1645833	1447658	1239715	1128113	1076597	1006682	879498	715321	566472	424878	261902	110584
2025	2000	Aruba	1	NA	NA	604	604	604	604	631	698	737	726	3342	3230	3377	2971	2942	3024	4153	4000	3215	2532	1969	1693	1238	829	536	295	125	27
2025	2000	Aruba	2	NA	NA	600	600	600	600	627	662	692	699	3323	3318	3496	2789	2919	3357	4434	3988	3837	3169	2564	2150	1717	1169	711	543	257	67
2025	2001	Aruba	1	NA	NA	592	592	592	592	602	631	698	737	3429	3220	3403	3077	2934	2926	4043	4118	3364	2659	2031	1737	1294	858	548	301	124	29
2025	2001	Aruba	2	NA	NA	587	587	587	587	600	628	662	693	3365	3302	3570	2909	2870	3211	4385	4080	3932	3309	2655	2220	1784	1246	723	542	259	70
2025	2002	Aruba	1	NA	NA	593	593	593	593	591	602	632	698	3526	3241	3415	3178	2930	2913	3890	4208	3535	2793	2120	1772	1354	902	558	308	123	32
2025	2002	Aruba	2	NA	NA	588	588	588	588	588	600	629	664	3397	3327	3571	3087	2835	3139	4255	4220	4016	3455	2759	2296	1853	1326	762	532	265	76
2025	2003	Aruba	1	NA	NA	598	598	598	598	593	592	603	633	3570	3300	3403	3302	2957	2971	3703	4282	3725	2938	2238	1797	1421	951	574	319	124	32
2025	2003	Aruba	2	NA	NA	593	593	593	593	589	590	601	632	3410	3374	3535	3296	2846	3134	4074	4400	4074	3630	2889	2372	1925	1405	822	527	268	81
2025	2004	Aruba	1	NA	NA	606	606	606	606	598	594	594	604	3544	3379	3382	3402	3034	3081	3483	4334	3920	3092	2363	1833	1489	1005	600	332	125	33
2025	2004	Aruba	2	NA	NA	600	600	600	600	595	591	592	603	3408	3414	3496	3480	2910	3167	3874	4580	4131	3794	3042	2453	2003	1490	898	515	282	83
2025	2005	Aruba	1	NA	NA	614	614	614	614	606	598	596	595	3459	3464	3354	3484	3125	3170	3272	4337	4096	3242	2496	1882	1542	1057	632	338	131	34
2025	2005	Aruba	2	NA	NA	609	609	609	609	601	596	593	594	3353	3454	3450	3634	2990	3195	3667	4701	4180	3946	3199	2542	2071	1568	976	513	293	85
2025	2006	Aruba	1	NA	NA	622	622	622	622	614	606	600	598	3329	3564	3360	3524	3248	3186	3207	4262	4234	3405	2633	1948	1590	1112	660	349	137	33
2025	2006	Aruba	2	NA	NA	617	617	617	617	610	603	597	595	3248	3510	3453	3723	3128	3177	3557	4691	4304	4062	3356	2642	2148	1638	1046	532	297	87
2025	2007	Aruba	1	NA	NA	631	631	631	631	621	615	607	602	3188	3671	3391	3546	3354	3197	3214	4127	4338	3583	2769	2037	1630	1166	698	359	143	32
2025	2007	Aruba	2	NA	NA	625	625	625	625	618	612	605	598	3151	3549	3489	3732	3318	3156	3505	4587	4460	4163	3509	2750	2227	1705	1122	564	297	93
2025	2009	Aruba	1	NA	NA	649	649	649	649	639	631	624	618	3067	3678	3521	3505	3570	3286	3365	3710	4457	3951	3056	2268	1687	1282	780	389	155	35
2025	2009	Aruba	2	NA	NA	643	643	643	643	635	628	621	616	3058	3551	3570	3648	3696	3215	3516	4189	4805	4265	3836	3029	2375	1849	1259	669	292	102
2025	2010	Aruba	1	NA	NA	658	658	658	658	648	640	633	625	3080	3595	3604	3479	3651	3378	3453	3503	4460	4126	3201	2395	1736	1330	822	412	160	36
2025	2010	Aruba	2	NA	NA	652	652	652	652	644	637	629	623	3071	3496	3609	3603	3850	3296	3544	3982	4926	4315	3989	3181	2465	1913	1330	728	295	108
2025	2011	Aruba	1	NA	NA	668	668	668	668	657	649	641	635	3110	3466	3704	3485	3692	3500	3469	3439	4388	4263	3360	2528	1797	1375	864	433	167	39
2025	2011	Aruba	2	NA	NA	661	661	661	661	653	646	639	630	3100	3392	3665	3605	3941	3432	3526	3874	4916	4442	4103	3335	2563	1988	1392	781	312	110
2025	2012	Aruba	1	NA	NA	677	677	677	677	668	657	651	642	3148	3323	3813	3516	3713	3608	3480	3446	4254	4368	3536	2656	1883	1412	908	460	172	42
2025	2012	Aruba	2	NA	NA	670	670	670	670	662	655	648	640	3135	3295	3703	3641	3951	3622	3507	3821	4815	4596	4203	3487	2670	2065	1453	840	334	112
2025	2013	Aruba	1	NA	NA	685	685	685	685	677	669	658	653	3189	3227	3851	3572	3703	3728	3503	3505	4074	4442	3715	2793	1989	1436	957	485	180	45
2025	2013	Aruba	2	NA	NA	678	678	678	678	671	664	657	649	3177	3228	3714	3691	3908	3828	3513	3818	4632	4775	4262	3657	2796	2136	1518	893	365	114
2025	2014	Aruba	1	NA	NA	693	693	693	693	684	678	670	660	3232	3205	3817	3646	3675	3822	3570	3598	3846	4488	3894	2932	2100	1467	1006	516	190	47
2025	2014	Aruba	2	NA	NA	685	685	685	685	679	673	666	658	3220	3201	3707	3723	3866	4000	3565	3834	4421	4940	4309	3809	2943	2208	1585	951	401	114
2025	2015	Aruba	1	NA	NA	698	698	698	698	692	685	680	671	3274	3216	3737	3729	3649	3903	3662	3686	3643	4493	4065	3071	2219	1514	1047	545	204	48
2025	2015	Aruba	2	NA	NA	690	690	690	690	686	681	675	667	3263	3214	3650	3763	3822	4153	3645	3864	4217	5061	4359	3962	3091	2295	1646	1009	439	117
2025	2016	Aruba	1	NA	NA	703	703	703	703	697	693	687	681	3320	3248	3607	3829	3657	3943	3784	3702	3582	4423	4200	3226	2342	1570	1085	576	215	52
2025	2016	Aruba	2	NA	NA	696	696	696	696	691	687	683	677	3305	3247	3544	3818	3825	4244	3784	3843	4110	5054	4486	4076	3240	2390	1716	1059	473	126
2030	2001	Bahamas, The	1	NA	NA	2655	2655	2655	2655	2706	2796	2892	2926	14674	13347	12732	12949	13477	13381	11973	9338	7347	5575	4226	3243	2328	1453	889	522	212	48
2030	2001	Bahamas, The	2	NA	NA	2574	2574	2574	2574	2621	2716	2809	2843	14239	12955	12364	12706	13645	13626	12469	10260	8400	6595	5211	4132	3185	2222	1522	998	472	135
2030	2002	Bahamas, The	1	NA	NA	2618	2618	2618	2618	2649	2702	2794	2891	14589	13935	12565	12822	13417	13440	12323	9836	7615	5851	4377	3343	2435	1543	917	533	224	56
2030	2002	Bahamas, The	2	NA	NA	2544	2544	2544	2544	2568	2617	2714	2807	14165	13519	12215	12538	13519	13694	12764	10696	8694	6901	5400	4283	3316	2342	1577	1026	504	151
2030	2003	Bahamas, The	1	NA	NA	2582	2582	2582	2582	2611	2646	2700	2792	14495	14426	12468	12723	13340	13442	12627	10347	7896	6132	4547	3447	2532	1640	951	539	238	61
2030	2003	Bahamas, The	2	NA	NA	2507	2507	2507	2507	2537	2564	2616	2712	14079	13997	12123	12418	13355	13716	13012	11141	8985	7223	5594	4442	3438	2471	1631	1047	533	164
2030	2004	Bahamas, The	1	NA	NA	2591	2591	2591	2591	2575	2608	2644	2698	14365	14670	12549	12676	13228	13410	12867	10838	8206	6417	4728	3550	2625	1732	991	545	247	66
2030	2004	Bahamas, The	2	NA	NA	2516	2516	2516	2516	2499	2534	2562	2614	13955	14238	12198	12373	13147	13700	13210	11564	9290	7547	5812	4592	3560	2593	1695	1064	557	178
2030	2005	Bahamas, The	1	NA	NA	2615	2615	2615	2615	2583	2571	2606	2642	14176	14702	12824	12710	13019	13357	13041	11281	8564	6687	4921	3652	2701	1819	1036	547	251	68
2030	2005	Bahamas, The	2	NA	NA	2540	2540	2540	2540	2508	2495	2532	2560	13769	14272	12467	12377	12892	13638	13368	11940	9637	7850	6046	4751	3677	2709	1763	1080	567	188
2030	2006	Bahamas, The	1	NA	NA	2608	2608	2608	2608	2607	2579	2569	2604	13918	14635	13305	12646	12821	13302	13152	11661	8984	6935	5130	3763	2774	1888	1085	556	248	69
2030	2006	Bahamas, The	2	NA	NA	2533	2533	2533	2533	2531	2505	2492	2530	13516	14212	12928	12321	12641	13539	13479	12271	10022	8131	6305	4912	3795	2812	1841	1099	572	193
2030	2007	Bahamas, The	1	NA	NA	2601	2601	2601	2601	2600	2603	2576	2567	13598	14548	13890	12477	12691	13239	13203	11996	9451	7176	5370	3888	2843	1963	1142	565	247	72
2030	2007	Bahamas, The	2	NA	NA	2526	2526	2526	2526	2524	2528	2503	2490	13203	14136	13491	12170	12473	13410	13542	12555	10440	8406	6589	5081	3921	2916	1929	1126	575	200
2030	2008	Bahamas, The	1	NA	NA	2593	2593	2593	2593	2593	2596	2601	2574	13273	14455	14378	12381	12592	13160	13203	12286	9938	7435	5622	4030	2922	2033	1206	582	246	72
2030	2008	Bahamas, The	2	NA	NA	2518	2518	2518	2518	2518	2520	2527	2501	12885	14051	13966	12081	12350	13248	13562	12798	10870	8686	6892	5258	4063	3016	2029	1157	582	208
2030	2011	Bahamas, The	1	NA	NA	2588	2588	2588	2588	2578	2577	2581	2585	12910	13882	14587	13220	12525	12661	13083	12826	11231	8500	6392	4578	3219	2247	1399	675	259	78
2030	2011	Bahamas, The	2	NA	NA	2514	2514	2514	2514	2505	2503	2504	2510	12545	13490	14183	12886	12259	12547	13400	13273	11997	9713	7787	5949	4520	3351	2329	1326	624	228
2030	2012	Bahamas, The	1	NA	NA	2593	2593	2593	2593	2581	2575	2575	2579	12891	13566	14503	13803	12362	12540	13030	12891	11572	8962	6635	4813	3343	2315	1467	717	269	79
2030	2012	Bahamas, The	2	NA	NA	2518	2518	2518	2518	2507	2502	2502	2502	12527	13177	14110	13449	12110	12384	13277	13345	12289	10131	8063	6234	4688	3476	2428	1402	648	233
2030	2014	Bahamas, The	1	NA	NA	2601	2601	2601	2601	2592	2583	2576	2572	12906	13026	14283	14536	12357	12409	12864	12885	12118	9910	7192	5314	3641	2479	1598	814	295	82
2030	2014	Bahamas, The	2	NA	NA	2527	2527	2527	2527	2518	2508	2502	2499	12540	12652	13905	14166	12100	12225	12924	13367	12740	10981	8645	6845	5069	3757	2629	1571	711	249
2040	2000	Barbados	1	NA	NA	1871	1871	1871	1871	1877	1883	1891	1875	10510	10433	11076	10556	11704	12569	11989	11098	9211	6227	4738	3514	2894	2532	2029	1490	729	208
2040	2000	Barbados	2	NA	NA	1853	1853	1853	1853	1859	1866	1873	1865	10329	10165	10912	10493	11590	12524	12112	11681	10070	7059	5692	4683	4123	3826	3203	2406	1255	415
2040	2002	Barbados	1	NA	NA	1885	1885	1885	1885	1869	1863	1869	1876	9731	10792	10827	10467	11227	12304	12246	11439	10037	7232	5100	3813	2915	2479	1982	1426	736	224
2040	2002	Barbados	2	NA	NA	1869	1869	1869	1869	1854	1848	1856	1864	9635	10390	10753	10475	11164	12254	12316	11857	10880	8116	6016	4949	4149	3765	3197	2391	1323	455
2040	2005	Barbados	1	NA	NA	1848	1848	1848	1848	1858	1871	1873	1860	9322	10435	10352	10979	10445	11584	12420	11803	10853	8897	5911	4384	3129	2435	1976	1350	744	244
2040	2005	Barbados	2	NA	NA	1833	1833	1833	1833	1845	1861	1862	1851	9296	10322	10150	10892	10471	11553	12461	12019	11536	9871	6849	5443	4375	3708	3229	2366	1420	527
2040	2006	Barbados	1	NA	NA	1839	1839	1839	1839	1842	1855	1868	1870	9308	10014	10515	10954	10321	11350	12320	11938	11045	9333	6359	4564	3255	2446	1966	1336	740	251
2040	2006	Barbados	2	NA	NA	1824	1824	1824	1824	1830	1843	1860	1861	9283	9958	10212	10937	10385	11335	12363	12115	11645	10318	7323	5602	4499	3725	3213	2380	1435	550
2040	2007	Barbados	1	NA	NA	1830	1830	1830	1830	1834	1838	1852	1866	9287	9660	10712	10732	10358	11115	12161	12065	11199	9709	6882	4737	3413	2469	1954	1337	727	255
2040	2007	Barbados	2	NA	NA	1814	1814	1814	1814	1822	1828	1842	1859	9272	9627	10376	10736	10455	11128	12198	12226	11718	10678	7888	5767	4642	3755	3201	2394	1440	575
2040	2008	Barbados	1	NA	NA	1816	1816	1816	1816	1825	1831	1835	1850	9278	9409	10801	10451	10500	10875	11945	12183	11325	10025	7444	4931	3582	2519	1937	1343	714	260
2040	2008	Barbados	2	NA	NA	1802	1802	1802	1802	1811	1821	1827	1841	9267	9388	10583	10348	10620	10926	11973	12334	11765	10959	8500	5959	4797	3809	3184	2417	1442	598
2040	2012	Barbados	1	NA	NA	1769	1769	1769	1769	1774	1781	1790	1803	9148	9219	9586	10617	10628	10254	10990	11995	11835	10862	9274	6432	4274	2926	1972	1343	707	261
2040	2012	Barbados	2	NA	NA	1755	1755	1755	1755	1761	1770	1782	1796	9148	9266	9615	10363	10715	10426	11083	12117	12098	11522	10410	7598	5442	4239	3234	2444	1492	655
2040	2013	Barbados	1	NA	NA	1758	1758	1758	1758	1764	1771	1778	1788	9086	9210	9335	10709	10348	10396	10753	11784	11954	10989	9583	6966	4457	3077	2017	1336	714	259
2040	2013	Barbados	2	NA	NA	1744	1744	1744	1744	1752	1760	1769	1781	9086	9260	9377	10569	10330	10591	10882	11896	12207	11575	10687	8194	5630	4388	3290	2441	1516	660
2045	1997	Belize	1	NA	NA	4008	4008	4008	4008	3943	3845	3758	3744	18286	16366	13085	9829	8716	7909	6479	5153	3783	2775	2398	2184	1856	1279	746	392	153	35
2045	1997	Belize	2	NA	NA	3836	3836	3836	3836	3753	3686	3635	3580	17555	15843	13050	10170	9041	8037	6307	4865	3537	2528	2128	2001	1834	1292	798	466	197	53
2045	1998	Belize	1	NA	NA	4051	4051	4051	4051	3989	3316	3796	3754	18421	16722	13477	10281	8722	8175	6790	5394	4103	2911	2443	2242	1929	1342	771	396	154	38
2045	1998	Belize	2	NA	NA	3876	3876	3876	3876	3499	3722	3360	3609	17663	16176	13417	10673	9086	8367	6666	5095	3834	2663	2152	2036	1900	1367	807	469	199	52
2045	1999	Belize	1	NA	NA	4092	4092	4092	4092	4033	3307	2693	3793	18567	16981	13845	10807	8797	8349	7097	5660	4413	3092	2488	2306	1988	1413	800	402	156	38
2045	1999	Belize	2	NA	NA	3914	3914	3914	3914	3511	3171	3368	3035	17809	16406	13760	11220	9223	8608	7016	5362	4122	2835	2188	2064	1957	1443	831	470	202	53
2045	2000	Belize	1	NA	NA	4130	4130	4130	4130	4075	3755	2630	2691	18697	17206	14246	11328	8956	8452	7388	5960	4704	3299	2558	2348	2053	1482	833	411	158	39
2045	2000	Belize	2	NA	NA	3950	3950	3950	3950	3760	3155	3027	3015	17328	16604	14135	11753	9446	8761	7353	5676	4395	3036	2246	2092	2004	1517	864	471	202	54
2045	2002	Belize	1	NA	NA	4215	4215	4215	4215	4161	4082	3643	3482	16616	17988	15089	12160	9602	8709	7989	6584	5227	3829	2770	2387	2129	1647	956	448	168	41
2045	2002	Belize	2	NA	NA	4032	4032	4032	4032	3967	3713	3600	2932	16139	17400	14960	12584	10201	9118	8088	6326	4893	3551	2464	2085	2008	1689	989	499	213	58
2045	2003	Belize	1	NA	NA	4257	4257	4257	4257	4203	4123	4052	3643	16366	18302	15577	12539	10030	8810	8316	6903	5471	4132	2905	2417	2150	1716	1030	474	174	43
2045	2003	Belize	2	NA	NA	4071	4071	4071	4071	4005	3949	3695	3586	15500	17724	15451	12961	10690	9248	8475	6686	5126	3841	2605	2095	1992	1749	1074	522	220	61
2045	2004	Belize	1	NA	NA	4297	4297	4297	4297	4245	4161	4086	4053	16265	18572	16011	12919	10512	8962	8568	7225	5739	4424	3085	2450	2176	1762	1109	506	181	44
2045	2004	Belize	2	NA	NA	4109	4109	4109	4109	4042	3984	3928	3678	15486	18023	15885	13335	11209	9457	8787	7039	5399	4122	2780	2126	1971	1785	1163	552	229	63
2045	2005	Belize	1	NA	NA	4333	4333	4333	4333	4286	4213	4121	4087	16531	18772	16449	13362	10980	9173	8763	7536	6042	4699	3282	2516	2183	1805	1184	540	189	46
2045	2005	Belize	2	NA	NA	4142	4142	4142	4142	4086	4020	3969	3909	16131	17629	16337	13765	11711	9730	9026	7388	5711	4391	2982	2185	1954	1798	1248	591	235	65
2045	2006	Belize	1	NA	NA	4373	4373	4373	4373	4323	4252	4183	4122	17927	17782	16912	13801	11424	9459	8915	7838	6354	4964	3517	2602	2193	1837	1255	580	199	47
2045	2006	Belize	2	NA	NA	4181	4181	4181	4181	4118	4069	4004	3955	17027	17116	16824	14196	12162	10076	9227	7745	6038	4642	3220	2282	1931	1800	1328	631	245	67
2045	2009	Belize	1	NA	NA	4472	4472	4472	4472	4436	4385	4306	4256	20695	16354	17942	15153	12539	10728	9313	8713	7287	5707	4363	3014	2268	1903	1405	718	236	52
2045	2009	Belize	2	NA	NA	4274	4274	4274	4274	4233	4182	4128	4075	19601	15795	17910	15554	13267	11496	9759	8821	7056	5381	4039	2705	1974	1755	1472	797	284	75
2045	2010	Belize	1	NA	NA	4484	4484	4484	4484	4463	4416	4369	4307	20899	16620	18140	15594	12977	11193	9519	8903	7592	6003	4625	3202	2329	1911	1439	763	251	55
2045	2010	Belize	2	NA	NA	4284	4284	4284	4284	4259	4222	4174	4121	19999	16439	17518	16004	13695	11993	10030	9056	7402	5685	4303	2898	2031	1743	1483	854	301	78
2045	2011	Belize	1	NA	NA	4490	4490	4490	4490	4476	4442	4398	4369	21116	18018	17181	16071	13413	11618	9790	9046	7884	6304	4877	3417	2407	1918	1461	805	269	58
2045	2011	Belize	2	NA	NA	4291	4291	4291	4291	4267	4248	4213	4166	20209	17330	17010	16493	14121	12433	10367	9256	7752	6004	4549	3125	2122	1723	1486	906	322	81
2045	2012	Belize	1	NA	NA	4497	4497	4497	4497	4481	4459	4422	4398	21355	19501	16183	16580	13851	11931	10122	9172	8167	6591	5096	3666	2509	1918	1470	841	286	61
2045	2012	Belize	2	NA	NA	4296	4296	4296	4296	4278	4254	4241	4204	20417	18375	16360	16966	14544	12769	10771	9443	8126	6312	4780	3380	2233	1722	1471	950	346	85
2045	2013	Belize	1	NA	NA	4493	4493	4493	4493	4488	4470	4444	4421	21559	20186	16063	16999	14356	12242	10482	9234	8456	6879	5309	3916	2614	1925	1470	866	304	65
2045	2013	Belize	2	NA	NA	4292	4292	4292	4292	4285	4269	4250	4234	20624	19404	15744	17309	15024	13107	11223	9566	8493	6655	5001	3646	2365	1726	1459	978	375	88
2045	2014	Belize	1	NA	NA	4492	4492	4492	4492	4484	4482	4461	4442	21743	20745	16119	17428	14829	12540	10860	9336	8660	7160	5533	4153	2754	1927	1467	877	324	69
2045	2014	Belize	2	NA	NA	4290	4290	4290	4290	4285	4279	4267	4246	20816	19810	15756	17640	15452	13425	11696	9760	8784	6988	5259	3904	2522	1750	1438	994	405	94
2045	2015	Belize	1	NA	NA	4483	4483	4483	4483	4483	4481	4477	4458	21915	20915	16565	17836	15342	12886	11203	9472	8794	7426	5784	4361	2901	1953	1446	885	340	71
2045	2015	Belize	2	NA	NA	4282	4282	4282	4282	4285	4280	4279	4266	20980	20157	16424	17287	15901	13793	12134	10010	8998	7318	5551	4151	2704	1795	1418	998	432	98
2045	2016	Belize	1	NA	NA	4471	4471	4471	4471	4474	4477	4479	4473	22052	21097	18137	17118	15912	13230	11494	9661	8877	7675	6036	4558	3073	1991	1417	887	355	74
2045	2016	Belize	2	NA	NA	4269	4269	4269	4269	4275	4284	4278	4279	21118	20315	17326	16832	16391	14160	12506	10323	9178	7648	5857	4379	2919	1871	1394	995	456	106
2050	1999	Bermuda	1	NA	NA	424	424	424	424	431	438	434	427	2144	2025	1918	1824	2055	2587	3014	2733	2312	1941	1544	1264	1136	751	481	286	122	33
2050	1999	Bermuda	2	NA	NA	404	404	404	404	409	416	413	405	2100	2007	1873	1789	1983	2566	3160	2969	2424	2049	1726	1460	1314	1068	815	536	264	88
2050	2000	Bermuda	1	NA	NA	428	428	428	428	424	432	439	434	2176	2020	1967	1813	2011	2437	3013	2806	2388	1999	1635	1249	1176	792	496	295	128	35
2050	2000	Bermuda	2	NA	NA	407	407	407	407	404	410	416	414	2096	2021	1917	1785	1933	2407	3108	3072	2522	2111	1794	1485	1342	1100	843	558	280	95
2050	2001	Bermuda	1	NA	NA	427	427	427	427	429	425	433	439	2195	2027	2014	1820	1969	2309	2968	2871	2471	2062	1714	1264	1196	837	516	303	132	38
2050	2001	Bermuda	2	NA	NA	407	407	407	407	407	404	410	417	2081	2054	1955	1793	1892	2265	3028	3143	2630	2182	1861	1518	1367	1130	871	582	298	102
2050	2002	Bermuda	1	NA	NA	426	426	426	426	428	430	426	433	2174	2087	2042	1843	1926	2215	2879	2931	2552	2130	1785	1314	1197	885	543	317	141	40
2050	2002	Bermuda	2	NA	NA	406	406	406	406	407	407	405	410	2060	2094	1983	1818	1856	2157	2908	3187	2747	2259	1922	1569	1389	1166	901	606	319	111
2050	2003	Bermuda	1	NA	NA	427	427	427	427	427	429	431	426	2169	2127	2050	1893	1889	2138	2750	2982	2638	2204	1844	1386	1185	942	576	325	149	46
2050	2003	Bermuda	2	NA	NA	407	407	407	407	406	408	407	405	2053	2108	2008	1852	1829	2072	2758	3205	2868	2343	1980	1631	1405	1205	930	635	340	121
2050	2004	Bermuda	1	NA	NA	427	427	427	427	428	428	429	432	2171	2160	2043	1950	1859	2082	2602	3013	2718	2283	1897	1479	1165	994	615	339	157	49
2050	2004	Bermuda	2	NA	NA	408	408	408	408	407	406	408	408	2055	2110	2021	1894	1814	2007	2592	3191	2988	2432	2038	1702	1420	1241	964	662	362	135
2050	2005	Bermuda	1	NA	NA	427	427	427	427	428	429	428	430	2176	2191	2038	1999	1849	2039	2449	3015	2791	2365	1956	1570	1157	1036	654	358	167	54
2050	2005	Bermuda	2	NA	NA	407	407	407	407	408	408	405	409	2058	2106	2035	1939	1809	1957	2432	3137	3094	2530	2102	1772	1445	1273	998	692	384	149
2050	2006	Bermuda	1	NA	NA	418	418	418	418	428	429	429	429	2172	2212	2042	2047	1856	1997	2321	2971	2856	2447	2022	1649	1177	1059	697	376	177	55
2050	2006	Bermuda	2	NA	NA	398	398	398	398	407	409	408	405	2052	2091	2068	1978	1815	1916	2289	3056	3164	2643	2174	1837	1481	1298	1032	721	406	161
2050	2007	Bermuda	1	NA	NA	407	407	407	407	418	429	430	429	2163	2188	2103	2075	1878	1954	2225	2881	2920	2527	2089	1717	1226	1065	737	399	185	61
2050	2007	Bermuda	2	NA	NA	387	387	387	387	398	408	409	408	2041	2069	2108	2006	1841	1879	2178	2934	3210	2757	2250	1900	1533	1318	1066	749	425	173
2050	2009	Bermuda	1	NA	NA	401	401	401	401	405	408	419	431	2162	2185	2177	2073	1985	1883	2091	2605	3000	2692	2240	1828	1380	1036	833	454	199	69
2050	2009	Bermuda	2	NA	NA	383	383	383	383	385	387	398	408	2044	2065	2123	2043	1917	1833	2027	2614	3213	2998	2423	2015	1660	1352	1134	803	466	201
2050	2010	Bermuda	1	NA	NA	401	401	401	401	401	405	409	420	2161	2188	2208	2069	2035	1869	2049	2452	3001	2763	2319	1884	1467	1029	868	484	211	74
2050	2010	Bermuda	2	NA	NA	381	381	381	381	383	386	387	398	2046	2065	2120	2056	1963	1828	1974	2453	3157	3105	2519	2078	1729	1374	1166	830	489	212
2050	2011	Bermuda	1	NA	NA	401	401	401	401	401	402	405	410	2149	2185	2230	2072	2082	1877	2005	2323	2956	2828	2401	1948	1542	1048	890	514	224	78
2050	2011	Bermuda	2	NA	NA	382	382	382	382	381	383	386	387	2033	2062	2104	2088	2002	1833	1935	2306	3075	3174	2633	2149	1791	1412	1187	861	509	225
2050	2012	Bermuda	1	NA	NA	402	402	402	402	401	402	402	406	2129	2175	2206	2133	2108	1901	1960	2229	2865	2893	2478	2014	1606	1095	894	547	238	82
2050	2012	Bermuda	2	NA	NA	382	382	382	382	382	382	383	386	2017	2049	2080	2129	2030	1860	1895	2195	2952	3219	2746	2223	1856	1460	1207	890	531	237
2050	2013	Bermuda	1	NA	NA	403	403	403	403	403	401	403	402	2107	2169	2200	2172	2117	1949	1923	2149	2738	2941	2562	2086	1660	1159	886	587	254	84
2050	2013	Bermuda	2	NA	NA	384	384	384	384	382	382	382	384	1993	2046	2076	2142	2053	1893	1865	2111	2797	3233	2870	2310	1909	1517	1225	921	550	251
2050	2014	Bermuda	1	NA	NA	404	404	404	404	404	403	402	403	2078	2172	2202	2205	2108	2006	1890	2092	2593	2970	2644	2160	1712	1235	872	621	273	90
2050	2014	Bermuda	2	NA	NA	385	385	385	385	384	382	382	382	1968	2052	2077	2143	2064	1936	1849	2041	2628	3223	2984	2396	1968	1582	1242	949	574	262
2050	2015	Bermuda	1	NA	NA	405	405	405	405	405	404	404	402	2049	2171	2204	2238	2101	2055	1877	2051	2439	2972	2714	2237	1765	1316	867	649	294	94
2050	2015	Bermuda	2	NA	NA	386	386	386	386	385	384	382	382	1942	2053	2076	2140	2077	1982	1843	1989	2465	3165	3092	2490	2030	1651	1261	979	594	276
2050	2016	Bermuda	1	NA	NA	406	406	406	406	406	405	405	404	2030	2161	2201	2257	2103	2104	1884	2006	2312	2928	2777	2317	1828	1382	886	665	313	102
2050	2016	Bermuda	2	NA	NA	387	387	387	387	386	386	384	382	1924	2041	2073	2123	2109	2021	1846	1949	2319	3082	3159	2606	2099	1707	1299	998	619	288
2050	2017	Bermuda	1	NA	NA	407	407	407	407	407	406	406	405	2027	2140	2188	2232	2166	2126	1910	1960	2218	2837	2841	2394	1889	1442	931	666	336	109
2050	2017	Bermuda	2	NA	NA	388	388	388	388	387	387	386	384	1919	2025	2059	2098	2151	2048	1874	1909	2204	2957	3205	2716	2173	1772	1342	1017	642	302
2070	2006	Brazil	1	NA	NA	1682589	1682589	1682589	1682589	1705876	1732559	1756289	1776620	8853169	8536122	8688805	8985345	8385354	7381290	6840223	6292488	5334492	4360046	3424381	2553267	1918781	1363415	876166	455459	163259	36692
2070	2006	Brazil	2	NA	NA	1613209	1613209	1613209	1613209	1638230	1664895	1688624	1709060	8526618	8234709	8420776	8804607	8328225	7418138	6925456	6492740	5611157	4693519	3799337	2953565	2345882	1792348	1293002	774324	334363	95042
2070	2007	Brazil	1	NA	NA	1651482	1651482	1651482	1651482	1674141	1702149	1730017	1754214	8886743	8565504	8604137	8954307	8560996	7486083	6920048	6382294	5504181	4502650	3559276	2661310	1975045	1412457	908346	476412	173598	39054
2070	2007	Brazil	2	NA	NA	1583328	1583328	1583328	1583328	1607639	1635570	1663277	1687428	8558339	8263257	8336712	8770543	8498410	7528029	7005796	6579802	5786451	4844269	3945354	3073254	2409349	1850695	1329529	807518	353516	100444
2070	2008	Brazil	1	NA	NA	1620116	1620116	1620116	1620116	1643380	1670570	1699707	1728019	8880375	8611173	8535641	8900936	8684361	7637972	6991234	6463309	5676240	4647334	3695831	2778237	2034982	1463301	941688	497628	184501	41636
2070	2008	Brazil	2	NA	NA	1553216	1553216	1553216	1553216	1578009	1605098	1634017	1662126	8551619	8307062	8268844	8714256	8616249	7680864	7082490	6655075	5963817	4996729	4093191	3203283	2476834	1912630	1366886	840735	373901	106434
2070	2009	Brazil	1	NA	NA	1588809	1588809	1588809	1588809	1612351	1639959	1668227	1697787	8830071	8673883	8482126	8806609	8773421	7837990	7062240	6541053	5835069	4796610	3833527	2900356	2102857	1514678	976630	519277	195717	44515
2070	2009	Brazil	2	NA	NA	1523159	1523159	1523159	1523159	1548140	1575582	1603610	1632912	8502625	8366870	8215995	8617688	8699142	7878141	7165342	6722910	6126802	5153567	4242244	3339366	2553596	1975626	1407044	873561	395080	113197
2070	2010	Brazil	1	NA	NA	1558049	1558049	1558049	1558049	1581369	1609076	1637712	1666385	8732387	8754168	8464636	8684077	8833120	8044826	7150324	6601082	5978014	4952008	3972126	3024901	2181536	1565993	1013463	541528	207074	47729
2070	2010	Brazil	2	NA	NA	1493624	1493624	1493624	1493624	1518316	1545823	1574156	1602550	8408016	8443248	8198389	8493632	8752541	8080534	7261157	6777932	6272323	5316396	4392200	3478242	2643251	2038199	1451346	905858	416717	120835
2070	2011	Brazil	1	NA	NA	1537882	1537882	1537882	1537882	1550904	1578236	1606923	1635946	8604006	8825443	8480549	8582086	8845832	8237946	7232484	6675741	6096177	5113838	4110945	3151432	2271926	1616820	1052616	564420	218577	51279
2070	2011	Brazil	2	NA	NA	1474210	1474210	1474210	1474210	1488995	1516104	1544459	1573139	8283734	8510837	8213259	8389832	8759507	8268661	7351980	6847114	6390598	5485694	4542104	3619279	2747011	2099602	1500684	937512	438845	129331
2070	2012	Brazil	1	NA	NA	1527558	1527558	1527558	1527558	1530979	1547908	1576174	1605231	8464131	8859974	8511573	8501257	8819047	8415230	7339661	6757953	6187639	5281243	4250187	3280434	2372662	1668257	1094049	588041	230299	55121
2070	2012	Brazil	2	NA	NA	1464234	1464234	1464234	1464234	1469757	1486885	1514799	1543485	8148255	8543091	8242551	8307056	8727151	8440186	7463434	6929053	6479160	5660564	4691984	3762979	2863281	2161331	1554667	968993	461494	138582
2070	2013	Brazil	1	NA	NA	1516349	1516349	1516349	1516349	1520867	1528096	1545936	1574554	8315955	8854622	8558807	8436380	8770144	8541059	7493191	6831744	6270708	5451088	4391625	3411251	2481553	1723079	1137050	612626	242316	59197
2070	2013	Brazil	2	NA	NA	1453441	1453441	1453441	1453441	1459935	1467733	1485637	1513867	8004755	8536942	8287072	8240417	8672626	8559637	7617587	7007396	6556169	5837558	4843678	3908646	2989401	2226928	1611830	1001419	484443	148472
2070	2014	Brazil	1	NA	NA	1503741	1503741	1503741	1503741	1509869	1518079	1526198	1544387	8163289	8805403	8622986	8386270	8680738	8633120	7694118	6905364	6350636	5608324	4537640	3543388	2595350	1784934	1180627	638478	254705	63433
2070	2014	Brazil	2	NA	NA	1441308	1441308	1441308	1441308	1449295	1457980	1466533	1484746	7856937	8488562	8347564	8188735	8577950	8644337	7815935	7091825	6625849	6000523	4999772	4055683	3121426	2301158	1670048	1036250	507415	158857
2070	2015	Brazil	1	NA	NA	1489855	1489855	1489855	1489855	1497471	1507176	1516244	1524708	8010680	8708873	8704622	8371705	8563352	8696206	7901778	6995657	6413322	5750392	4689673	3676621	2711631	1856274	1224323	665794	267540	67778
2070	2015	Brazil	2	NA	NA	1427948	1427948	1427948	1427948	1437313	1447410	1456821	1465675	7709204	8394611	8424588	8172183	8455842	8699659	8019357	7189074	6682871	6146428	5161834	4203786	3256343	2387301	1728095	1074463	530324	169622
2085	1996	Virgin Islands, British	1	NA	NA	148	148	148	148	155	169	172	192	899	765	741	754	935	1109	972	759	620	450	307	200	172	159	109	61	29	8
2085	1996	Virgin Islands, British	2	NA	NA	143	143	143	143	152	167	172	190	930	761	755	790	1010	1106	976	747	555	392	282	178	176	140	102	65	31	10
2085	1997	Virgin Islands, British	1	NA	NA	164	164	164	164	154	161	174	176	931	793	758	776	926	1120	1027	802	650	492	334	215	170	160	113	64	30	8
2085	1997	Virgin Islands, British	2	NA	NA	159	159	159	159	150	159	173	178	974	788	772	809	1014	1139	1031	802	599	427	307	193	173	147	108	67	31	11
2085	1998	Virgin Islands, British	1	NA	NA	160	160	160	160	169	160	166	178	942	823	773	801	921	1120	1079	850	682	531	367	231	171	158	121	65	31	8
2085	1998	Virgin Islands, British	2	NA	NA	155	155	155	155	166	157	165	179	995	821	787	836	1015	1164	1085	861	643	465	330	213	174	155	113	69	33	11
2085	1999	Virgin Islands, British	1	NA	NA	151	151	151	151	166	175	164	170	947	855	788	831	923	1107	1128	902	710	573	398	253	176	156	127	68	31	10
2085	1999	Virgin Islands, British	2	NA	NA	147	147	147	147	163	173	163	171	1007	858	803	867	1015	1182	1136	922	688	505	357	237	171	164	118	75	36	12
2085	2000	Virgin Islands, British	1	NA	NA	163	163	163	163	156	172	180	168	936	891	804	861	929	1092	1169	958	738	613	432	278	181	154	131	72	32	10
2085	2000	Virgin Islands, British	2	NA	NA	159	159	159	159	154	170	179	169	993	908	820	898	1016	1197	1182	980	738	549	383	260	176	171	125	77	40	13
2085	2001	Virgin Islands, British	1	NA	NA	163	163	163	163	168	162	177	184	916	928	826	884	941	1083	1191	1012	778	646	469	305	189	155	133	77	33	10
2085	2001	Virgin Islands, British	2	NA	NA	158	158	158	158	167	161	176	185	945	986	839	925	1023	1206	1223	1039	790	590	414	286	180	178	132	82	41	14
2085	2002	Virgin Islands, British	1	NA	NA	145	145	145	145	169	174	167	181	908	960	854	902	962	1074	1203	1066	822	675	509	332	204	153	134	82	35	10
2085	2002	Virgin Islands, British	2	NA	NA	140	140	140	140	165	174	167	182	941	1030	865	942	1043	1212	1252	1094	846	635	449	311	196	175	137	89	44	16
2085	2003	Virgin Islands, British	1	NA	NA	134	134	134	134	151	175	179	171	913	971	884	916	988	1068	1204	1118	869	707	548	364	216	156	134	85	38	11
2085	2003	Virgin Islands, British	2	NA	NA	129	129	129	129	148	172	180	173	944	1051	898	957	1070	1214	1277	1147	904	679	487	333	216	176	146	92	46	15
2085	2006	Virgin Islands, British	1	NA	NA	141	141	141	141	163	165	153	168	939	948	1000	988	1092	1103	1173	1234	1033	806	663	463	286	175	134	92	45	11
2085	2006	Virgin Islands, British	2	NA	NA	137	137	137	137	159	164	152	170	979	1006	1074	1033	1183	1237	1330	1291	1086	828	611	417	285	185	166	108	53	19
2085	2010	Virgin Islands, British	1	NA	NA	157	157	157	157	159	159	161	166	910	959	1041	1138	1192	1245	1191	1230	1231	1010	786	620	399	240	144	96	54	15
2085	2010	Virgin Islands, British	2	NA	NA	151	151	151	151	155	159	159	170	950	1028	1146	1201	1294	1387	1364	1393	1300	1066	799	570	379	261	168	129	65	24
2090	2000	Canada	1	NA	NA	170519	170519	170519	170519	175154	173183	182275	195771	1044606	1059302	1082218	1065299	1073442	1157752	1370449	1320034	1165682	1046766	786382	618993	559121	473956	329215	208386	108359	37829
2090	2000	Canada	2	NA	NA	161741	161741	161741	161741	166274	164569	173531	186831	994022	1007653	1026796	1011927	1035286	1146487	1344495	1307458	1174143	1035704	786610	633766	601981	579215	469883	335444	211151	98840
2110	1999	Cayman Islands	1	NA	NA	282	282	282	282	295	297	299	289	1460	1175	1122	1172	1319	1636	1898	1732	1451	1118	818	664	461	328	210	116	51	13
2110	1999	Cayman Islands	2	NA	NA	278	278	278	278	291	292	294	306	1491	1170	1173	1129	1462	1641	2026	1906	1606	1091	826	639	488	349	237	168	102	39
2110	2000	Cayman Islands	1	NA	NA	284	284	284	284	296	298	299	301	1481	1248	1146	1189	1322	1617	1923	1820	1530	1205	873	696	498	345	222	123	54	14
2110	2000	Cayman Islands	2	NA	NA	280	280	280	280	291	294	294	297	1528	1244	1198	1146	1454	1643	2032	1988	1712	1197	877	676	516	371	248	174	102	41
2110	2002	Cayman Islands	1	NA	NA	288	288	288	288	300	301	301	303	1524	1399	1202	1218	1353	1590	1907	1985	1701	1370	1010	759	575	385	248	138	60	16
2110	2002	Cayman Islands	2	NA	NA	284	284	284	284	295	296	296	299	1554	1412	1226	1233	1392	1707	1965	2151	1885	1452	987	757	577	419	280	183	109	42
2110	2003	Cayman Islands	1	NA	NA	291	291	291	291	302	302	304	303	1525	1490	1230	1237	1368	1584	1889	2046	1787	1454	1090	790	616	407	263	147	63	18
2110	2003	Cayman Islands	2	NA	NA	286	286	286	286	298	297	299	298	1553	1507	1238	1279	1366	1741	1930	2206	1964	1582	1058	802	609	447	296	187	112	45
2110	2004	Cayman Islands	1	NA	NA	293	293	293	293	305	305	304	307	1544	1541	1272	1259	1388	1578	1869	2090	1876	1539	1166	835	656	427	282	155	66	19
2110	2004	Cayman Islands	2	NA	NA	289	289	289	289	300	300	300	302	1544	1578	1278	1320	1359	1751	1914	2236	2048	1696	1145	854	643	468	320	194	113	49
2110	2005	Cayman Islands	1	NA	NA	296	296	296	296	307	308	308	306	1560	1564	1344	1283	1406	1581	1851	2117	1960	1617	1253	888	684	462	295	165	71	20
2110	2005	Cayman Islands	2	NA	NA	292	292	292	292	302	303	302	303	1540	1613	1353	1348	1374	1744	1914	2243	2130	1802	1250	903	679	494	340	204	120	48
2110	2009	Cayman Islands	1	NA	NA	312	312	312	312	321	320	320	318	1595	1626	1639	1408	1477	1645	1813	2063	2231	1960	1578	1172	817	605	367	210	90	26
2110	2009	Cayman Islands	2	NA	NA	307	307	307	307	317	316	314	313	1575	1630	1688	1425	1547	1650	2026	2123	2377	2139	1742	1167	854	615	430	264	136	56
2110	2010	Cayman Islands	1	NA	NA	318	318	318	318	326	324	322	322	1606	1643	1661	1480	1498	1667	1815	2048	2255	2044	1657	1255	866	631	397	220	96	28
2110	2010	Cayman Islands	2	NA	NA	313	313	313	313	321	319	319	316	1587	1624	1724	1500	1577	1663	2018	2125	2384	2219	1848	1270	902	650	454	283	142	60
2110	2013	Cayman Islands	1	NA	NA	336	336	336	336	344	341	337	334	1652	1667	1702	1725	1582	1713	1862	2015	2224	2268	1906	1490	1066	714	490	261	116	36
2110	2013	Cayman Islands	2	NA	NA	331	331	331	331	339	334	332	328	1632	1649	1749	1765	1615	1797	1929	2224	2285	2434	2098	1646	1075	770	535	342	174	67
2120	1997	Chile	1	NA	NA	139945	139945	139945	139945	141188	143162	145730	147188	750199	683330	613826	606278	618385	640015	566017	444275	365823	305916	254290	188789	172806	111251	72074	40481	15485	3844
2120	1997	Chile	2	NA	NA	133458	133458	133458	133458	134911	137363	139629	140615	716886	657384	596480	596051	614887	653424	598517	480265	395355	336195	281809	222774	213832	149396	110034	69445	30429	9146
2120	1998	Chile	1	NA	NA	137911	137911	137911	137911	139801	141127	143133	145716	753257	690059	634125	601068	614146	640542	586648	466067	377444	314821	263146	195156	173025	118337	73337	41505	16164	4005
2120	1998	Chile	2	NA	NA	131587	131587	131587	131587	133351	134877	137360	139636	719625	663145	614973	590394	609587	650879	617025	503348	408881	346057	292000	228951	214927	158637	112210	71965	32034	9539
2120	1999	Chile	1	NA	NA	135429	135429	135429	135429	137770	139742	141100	143119	748583	704156	653917	595181	611748	636511	605089	489998	389627	324370	270847	204755	170607	126624	74683	42493	16862	4189
2120	1999	Chile	2	NA	NA	129220	129220	129220	129220	131482	133319	134875	137368	715421	676017	633147	583819	606645	643956	632646	528140	423387	356197	301609	238383	212756	169615	114295	74357	33741	9994
2120	2000	Chile	1	NA	NA	129888	129888	129888	129888	135300	137706	139708	141079	738134	722478	670422	591672	610059	629685	620157	514776	403150	334576	278031	216214	167746	134883	76797	43600	17654	4429
2120	2000	Chile	2	NA	NA	124141	124141	124141	124141	129122	131442	133309	134874	706366	692467	648245	579369	604680	634419	644457	553154	439368	366877	310834	249884	209685	180599	117205	76826	35657	10604
2120	2001	Chile	1	NA	NA	125141	125141	125141	125141	129768	135232	137665	139680	726537	739463	680555	595876	607755	622283	630799	538749	418916	345295	285411	227614	166858	141396	80149	44784	18544	4719
2120	2001	Chile	2	NA	NA	120299	120299	120299	120299	124047	129077	131423	133300	695584	707593	657179	582536	602124	624657	651648	576672	457351	378356	320034	261682	208458	189407	121681	79312	37702	11365
2120	2002	Chile	1	NA	NA	122582	122582	122582	122582	125034	129706	135194	137640	716832	750590	683075	612151	603977	616059	636439	560995	437531	356536	293424	237913	169295	145173	84629	45934	19314	5008
2120	2002	Chile	2	NA	NA	118073	118073	118073	118073	120210	124002	129057	131412	686090	717771	658246	597687	597952	616594	653986	597628	477732	390846	329484	272640	210717	194677	128038	81710	39727	12213
2120	2003	Chile	1	NA	NA	119960	119960	119960	119960	122486	124981	129675	135173	707245	753496	689680	632264	598606	611635	636830	581375	459052	368130	302205	246802	175600	145990	90437	46962	19955	5296
2120	2003	Chile	2	NA	NA	114981	114981	114981	114981	117995	120165	123984	129047	676816	720331	663826	615878	591921	610948	651173	615847	500539	404224	339171	282653	216889	196129	136518	83896	41714	13148
2120	2004	Chile	1	NA	NA	117696	117696	117696	117696	119865	122438	124955	129657	696691	748694	703632	651875	592609	609017	632678	599605	482688	380234	311613	254469	184881	144585	97208	47986	20541	5574
2120	2004	Chile	2	NA	NA	112900	112900	112900	112900	114899	117957	120151	123977	666199	715960	676513	633793	584994	607621	643971	631173	525028	418538	349135	292042	226131	194646	146472	85916	43565	14106
2120	2005	Chile	1	NA	NA	116977	116977	116977	116977	117605	119820	122414	124940	683247	738229	721841	668336	589124	607215	625873	614587	507280	393758	321776	261601	195904	142628	103869	49414	21100	5848
2120	2005	Chile	2	NA	NA	111803	111803	111803	111803	112825	114865	117945	120147	652815	706832	692855	648801	580374	605457	634324	642857	549862	434399	359729	301093	237316	192246	156302	88442	45309	15074
2120	2006	Chile	1	NA	NA	117405	117405	117405	117405	116886	117563	119797	122400	667133	726701	738805	678564	593451	604946	618634	625283	531275	409578	332660	268952	207100	142391	109238	51701	21700	6149
2120	2006	Chile	2	NA	NA	111979	111979	111979	111979	111734	112798	114856	117944	638105	696065	707962	657767	583540	602892	624640	650097	573327	452367	371218	310195	248796	191576	164314	92286	47084	16098
2120	2007	Chile	1	NA	NA	119573	119573	119573	119573	117317	116845	117543	119785	649874	717044	749943	681185	609732	601260	612500	630980	553461	428102	343964	276739	217090	145105	112317	54708	22276	6408
2120	2007	Chile	2	NA	NA	114669	114669	114669	114669	111887	111695	112781	114847	622766	686587	718110	658843	598681	598720	616592	652475	594183	472664	383621	319526	259396	194081	169138	97460	48698	17071
2120	2008	Chile	1	NA	NA	123384	123384	123384	123384	119482	117283	116828	117535	632037	707492	752866	687768	629800	595976	608111	631437	573642	449333	355467	285257	225478	151206	113126	58697	22860	6649
2120	2008	Chile	2	NA	NA	118406	118406	118406	118406	114603	111836	111676	112772	606205	677320	720630	664381	616840	592703	610917	649693	612367	495315	396873	329094	269177	200120	170669	104309	50196	18025
2120	2009	Chile	1	NA	NA	124690	124690	124690	124690	123298	119446	117265	116819	614413	696966	748098	701606	649394	590042	605526	627413	591681	472602	367491	294527	232872	159963	112572	63642	23670	6973
2120	2009	Chile	2	NA	NA	119719	119719	119719	119719	118334	114580	111832	111678	589937	666705	716228	676994	634712	585768	607577	642547	627739	519667	411128	338988	278535	209051	169893	112640	51970	19146
2120	2010	Chile	1	NA	NA	124304	124304	124304	124304	124606	123260	119428	117256	601588	683544	737682	719715	665827	586604	603771	620748	606506	496767	380753	304485	239672	170111	111670	68482	24705	7292
2120	2010	Chile	2	NA	NA	119352	119352	119352	119352	119648	118311	114575	111834	577645	653325	707091	693272	649670	581146	605407	632966	639475	544339	426875	349454	287517	219751	168342	120821	54120	20250
2120	2011	Chile	1	NA	NA	123918	123918	123918	123918	124221	124569	123241	119419	593913	667451	726199	736614	676013	590933	601558	613629	617131	520255	396123	315019	246548	180142	112123	72333	26153	7606
2120	2011	Chile	2	NA	NA	118983	118983	118983	118983	119283	119625	118306	114577	569336	638625	696332	708335	658587	584303	602862	623350	646781	567668	444655	360748	296471	230701	168250	127421	57056	21328
2120	2012	Chile	1	NA	NA	123510	123510	123510	123510	123837	124184	124551	123231	590942	650211	716590	747703	678621	607190	597936	607622	622889	542022	414163	325987	253946	189109	114936	74747	28065	7942
2120	2012	Chile	2	NA	NA	118593	118593	118593	118593	118916	119261	119620	118307	565977	623292	686867	718460	659655	599411	598722	615372	649253	588496	464757	373028	305657	240951	170981	131600	60969	22392
2120	2013	Chile	1	NA	NA	123111	123111	123111	123111	123431	123801	124167	124541	594393	632394	707080	750648	685196	627235	592752	603376	623484	561952	434872	337169	262121	196754	120325	75649	30500	8284
2120	2013	Chile	2	NA	NA	118212	118212	118212	118212	118528	118895	119256	119621	569450	606748	677617	720991	665206	617542	592744	609773	646574	606665	487194	386175	315079	250432	176777	133209	65958	23412
2120	2014	Chile	1	NA	NA	122775	122775	122775	122775	123033	123397	123784	124158	601400	614796	696598	745959	699028	646775	586956	600928	619656	579791	457596	348833	270953	203513	127688	75503	33282	8650
2120	2014	Chile	2	NA	NA	117892	117892	117892	117892	118148	118508	118890	119258	576302	590502	667030	716621	677823	635398	585867	606500	639552	621995	511303	400261	324816	259439	185056	132925	71669	24453
2120	2015	Chile	1	NA	NA	122446	122446	122446	122446	122699	123000	123380	123775	608738	601990	683222	735649	717109	663173	583636	599296	613225	594488	481201	361692	280429	209790	136117	75224	35983	9113
2120	2015	Chile	2	NA	NA	117577	117577	117577	117577	117831	118128	118504	118892	583882	578227	653683	707522	694095	650347	581297	604390	630106	633734	535732	415813	335114	268119	194880	132168	77248	25710
2120	2016	Chile	1	NA	NA	122208	122208	122208	122208	122372	122667	122983	123372	615254	594329	667181	724275	733987	673368	588021	597209	606344	605075	504160	376582	290452	216163	144432	75961	38131	9746
2120	2016	Chile	2	NA	NA	117351	117351	117351	117351	117517	117812	118124	118507	590938	569935	639014	696801	709156	659270	584481	601903	620631	641086	558846	433362	346219	276789	204925	132686	81769	27396
2120	2017	Chile	1	NA	NA	121973	121973	121973	121973	122135	122340	122652	122975	619209	591365	649993	714766	745088	676041	604249	593718	600561	610892	525471	394035	300889	223016	151906	78357	39506	10570
2120	2017	Chile	2	NA	NA	117127	117127	117127	117127	117292	117499	117809	118126	594869	566587	623712	687374	719284	660365	599585	597826	612776	643648	579515	453189	358284	285688	214371	135496	84720	29599
2130	1997	Colombia	1	NA	NA	444017	444017	444017	444017	444135	444792	444838	444093	2162905	1978965	1761639	1702992	1736498	1590310	1350478	1071204	786945	573696	476038	399836	317783	225952	133972	61385	19792	3816
2130	1997	Colombia	2	NA	NA	424400	424400	424400	424400	425338	426336	426837	426521	2084458	1915240	1722144	1697623	1742156	1623486	1408623	1156632	898763	706580	561086	458787	366581	267726	162742	81016	30655	7124
2130	1998	Colombia	1	NA	NA	439306	439306	439306	439306	440277	441880	442896	443135	2179299	2014792	1787669	1695231	1707476	1613420	1389736	1121469	832929	598346	485523	407179	325409	233676	139904	64581	21010	4103
2130	1998	Colombia	2	NA	NA	419568	419568	419568	419568	421305	423144	424488	425141	2098528	1948247	1744328	1690718	1711843	1645004	1445810	1203670	938335	735525	578529	470552	376465	278155	170962	84925	32337	7623
2130	2010	Colombia	1	NA	NA	419695	419695	419695	419695	416005	412707	409633	406884	2031811	2119255	2148938	2017166	1771219	1570728	1542804	1547270	1376169	1134022	850102	587741	422450	318250	213401	114105	43176	10116
2130	2010	Colombia	2	NA	NA	398358	398358	398358	398358	395287	392298	389479	386941	1937364	2027689	2072754	1964977	1748747	1583842	1575301	1604299	1456742	1234465	968795	731506	545806	404810	281149	166055	72093	20191
2130	2011	Colombia	1	NA	NA	421535	421535	421535	421535	418217	415236	412144	409172	2025471	2098797	2150252	2050986	1818990	1583339	1532470	1560553	1410916	1176985	898302	626321	435694	325557	219413	118643	45646	10907
2130	2011	Colombia	2	NA	NA	400078	400078	400078	400078	397352	394662	391832	389080	1929962	2007021	2071274	1996228	1791853	1590893	1566548	1614536	1490405	1276434	1017503	765942	570855	418802	291220	173656	77534	22227
2130	2012	Colombia	1	NA	NA	423152	423152	423152	423152	420111	417465	414683	411689	2025648	2076972	2145706	2078975	1865200	1609270	1525970	1563648	1442005	1218264	946767	667293	452784	333350	225354	123149	48181	11746
2130	2012	Colombia	2	NA	NA	401586	401586	401586	401586	399112	396744	394204	391438	1928952	1985205	2064149	2021553	1833657	1611269	1561558	1613501	1520463	1317055	1066211	802876	597948	434190	301727	181353	83085	24483
2130	2013	Colombia	1	NA	NA	424697	424697	424697	424697	421781	419376	416922	414233	2031055	2055912	2136453	2100724	1909250	1648919	1533615	1545104	1469260	1258533	994893	709379	474726	341886	231236	127617	50784	12635
2130	2013	Colombia	2	NA	NA	403024	403024	403024	403024	400659	398519	396295	393815	1933158	1964160	2052606	2040556	1873612	1645533	1568853	1591466	1546655	1356786	1113775	842877	626758	451263	312800	189255	88686	26960
2140	1997	Costa Rica	1	NA	NA	39876	39876	39876	39876	40593	41072	41155	41319	211541	208889	182166	162841	157056	150300	131353	103906	81303	63488	50106	39673	31926	22496	14803	7845	3339	859
2140	1997	Costa Rica	2	NA	NA	38059	38059	38059	38059	38772	39259	39348	39554	203234	198813	171268	154999	154345	151941	134368	105767	81986	62935	49171	40347	33615	24475	17503	10440	5169	1527
2140	1998	Costa Rica	1	NA	NA	39317	39317	39317	39317	40050	40792	41285	41380	212178	212453	188954	167531	158600	153655	136434	109560	85505	66804	52400	41052	32835	23540	15328	8130	3367	874
2140	1998	Costa Rica	2	NA	NA	37526	37526	37526	37526	38248	38987	39487	39581	203822	203176	177488	159323	155460	154926	139573	111850	86194	66548	51273	41565	34612	25631	18089	10889	5319	1626
2140	1999	Costa Rica	1	NA	NA	39417	39417	39417	39417	39474	40236	40991	41495	211730	215299	196198	172533	160390	156335	141096	115250	90116	70094	54981	42500	33779	24533	15895	8434	3385	892
2140	1999	Costa Rica	2	NA	NA	37641	37641	37641	37641	37700	38449	39199	39705	203330	206874	184178	164004	156733	157160	144351	117955	90877	70156	53773	42829	35599	26798	18720	11371	5457	1737
2140	2000	Costa Rica	1	NA	NA	39719	39719	39719	39719	39545	39628	40403	41166	210882	217207	203137	177562	162440	158378	145132	121137	94676	73659	57539	44222	34588	25575	16386	8751	3366	908
2140	2000	Costa Rica	2	NA	NA	37945	37945	37945	37945	37783	37864	38625	39381	202465	208817	191476	168672	158186	158721	148403	124182	95731	73943	56439	44352	36419	28070	19294	11893	5568	1835
2140	2001	Costa Rica	1	NA	NA	39154	39154	39154	39154	39778	39634	39728	40509	209736	216547	209912	182545	164829	159559	148728	126787	99287	77362	60095	46123	35470	26545	16940	9070	3380	915
2140	2001	Costa Rica	2	NA	NA	37394	37394	37394	37394	38015	37876	37970	38735	201228	208296	198737	173169	159827	159441	151802	130157	100797	77815	59260	46037	37266	29274	19942	12397	5713	1918
2140	2002	Costa Rica	1	NA	NA	37361	37361	37361	37361	39163	39814	39682	39784	207973	216182	214012	187571	167667	160273	151839	131956	104097	81154	62700	48194	36473	27457	17606	9409	3449	923
2140	2002	Costa Rica	2	NA	NA	35672	35672	35672	35672	37418	38057	37931	38030	199352	208023	203575	177582	161926	159571	154644	135589	106138	81790	62259	47926	38201	30392	20759	12915	5934	2002
2140	2003	Costa Rica	1	NA	NA	36505	36505	36505	36505	37377	39201	39863	39738	205903	215812	216365	192992	171160	160952	154601	136574	109301	84956	65667	50242	37735	28234	18428	9747	3581	930
2140	2003	Costa Rica	2	NA	NA	34841	34841	34841	34841	35700	37466	38114	37993	197217	207605	206866	182390	164776	159593	156989	140393	111929	85779	65668	49884	39362	31329	21789	13392	6240	2081
2140	2004	Costa Rica	1	NA	NA	36823	36823	36823	36823	36530	37420	39253	39922	203921	214480	218173	199005	175029	161920	156723	140828	114585	89188	68615	52556	39038	29044	19209	10112	3720	933
2140	2004	Costa Rica	2	NA	NA	35135	35135	35135	35135	34872	35752	37524	38177	195240	206180	209650	187861	168092	159795	158598	144788	117761	90244	69082	52225	40521	32234	22799	13875	6533	2143
2140	2005	Costa Rica	1	NA	NA	36480	36480	36480	36480	36846	36576	37474	39313	202169	212957	219327	205022	179158	163302	158313	144538	120141	93432	71926	54926	40611	29799	20081	10483	3896	943
2140	2005	Costa Rica	2	NA	NA	34801	34801	34801	34801	35169	34925	35812	37587	193522	204586	210933	194257	171703	160373	159644	148524	123763	94916	72711	54763	41942	33026	23934	14365	6884	2214
2140	2007	Costa Rica	1	NA	NA	36615	36615	36615	36615	36245	36554	36948	36690	197293	209772	217999	215468	188705	168168	159964	151007	130638	102504	79189	59939	44348	31544	21675	11394	4269	1001
2140	2007	Costa Rica	2	NA	NA	34957	34957	34957	34957	34600	34888	35282	35051	188832	201167	209878	205978	180145	163706	160259	154593	134996	105150	80433	60475	45433	34799	26091	15674	7648	2463
2140	2008	Costa Rica	1	NA	NA	37263	37263	37263	37263	36634	36290	36608	37006	194196	207702	217613	217807	194085	171613	160613	153712	135154	107575	82888	62850	46314	32681	22330	11974	4448	1051
2140	2008	Costa Rica	2	NA	NA	35572	35572	35572	35572	34985	34650	34945	35344	185848	199037	209452	209255	184936	166544	160285	156934	139778	110898	84398	63862	47353	35903	26944	16515	7977	2619
2140	2009	Costa Rica	1	NA	NA	37619	37619	37619	37619	37275	36673	36336	36659	191426	205672	216213	219552	200019	175404	161534	155773	139304	112713	86982	65739	48543	33877	23037	12549	4658	1108
2140	2009	Costa Rica	2	NA	NA	35911	35911	35911	35911	35594	35027	34701	34999	183150	197022	207977	211958	190328	169811	160466	158530	144143	116679	88814	67253	49646	37035	27806	17376	8346	2786
2140	2012	Costa Rica	1	NA	NA	38432	38432	38432	38432	38209	37958	37666	37361	184133	198616	211020	218828	215911	188658	167533	158850	149235	128352	99868	75914	55537	38721	25249	14359	5398	1321
2140	2012	Costa Rica	2	NA	NA	36685	36685	36685	36685	36482	36245	35975	35690	176007	190199	202487	211549	207779	181412	164148	160084	153864	133759	103546	78453	57712	41720	30220	20087	9631	3361
2140	2013	Costa Rica	1	NA	NA	38584	38584	38584	38584	38424	38226	37981	37694	184728	195347	208762	218241	218054	193870	170874	159454	151880	132764	104795	79478	58291	40524	26244	14862	5730	1394
2140	2013	Costa Rica	2	NA	NA	36830	36830	36830	36830	36686	36502	36272	36006	176560	187041	200186	210894	210796	185997	166869	160056	156165	138485	109209	82341	60991	43560	31257	20820	10224	3542
2140	2014	Costa Rica	1	NA	NA	38693	38693	38693	38693	38576	38440	38250	38010	185371	192450	206592	216696	219654	199667	174579	160344	153904	136838	109801	83430	61033	42562	27291	15412	6059	1480
2140	2014	Costa Rica	2	NA	NA	36933	36933	36933	36933	36831	36706	36529	36304	177172	184208	198046	209253	213299	191220	170038	160194	157735	142809	114913	86677	64282	45746	32323	21566	10837	3745
2140	2015	Costa Rica	1	NA	NA	38771	38771	38771	38771	38686	38593	38464	38278	186703	189034	204669	214985	220587	205447	178544	161645	155427	140408	115081	87393	64073	44626	28538	15940	6422	1566
2140	2015	Costa Rica	2	NA	NA	37007	37007	37007	37007	36934	36852	36734	36560	178458	180849	196171	207455	214303	197345	173490	160706	158748	146495	120792	91215	67765	48103	33605	22244	11501	3955
2140	2016	Costa Rica	1	NA	NA	38804	38804	38804	38804	38764	38704	38617	38492	188599	185970	202595	213383	219437	211577	182947	163635	156359	143722	120277	91530	67321	46757	29941	16520	6774	1669
2140	2016	Costa Rica	2	NA	NA	37038	37038	37038	37038	37009	36955	36880	36765	180267	177856	194166	205713	213266	203964	177352	161866	159215	149706	126528	96041	71404	50662	35053	22955	12151	4192
2140	2017	Costa Rica	1	NA	NA	38769	38769	38769	38769	38798	38782	38729	38645	190348	185067	199465	211458	218888	215444	187759	166350	157038	146704	125147	95950	70720	48986	31484	17167	7111	1784
2140	2017	Costa Rica	2	NA	NA	37004	37004	37004	37004	37041	37030	36983	36911	181927	176961	191148	203658	212753	208517	181556	163864	159314	152511	131830	101190	75181	53434	36678	23721	12764	4472
2150	2001	Cuba	1	NA	NA	72132	72132	72132	72132	75129	77030	77251	76389	387206	456828	417489	330194	473177	556273	557078	387577	314226	305063	273799	232010	177662	139415	100930	65087	29973	8649
2150	2001	Cuba	2	NA	NA	68144	68144	68144	68144	70979	72786	73008	72193	366509	432253	396735	316352	461059	540070	553392	396749	330212	317668	284715	238121	186191	149322	114618	80944	44891	15918
2150	2002	Cuba	1	NA	NA	71535	71535	71535	71535	72057	75065	76979	77206	379729	452861	424528	332520	440741	542291	568790	416700	318561	304365	278648	238177	183699	141964	103040	66263	31223	9171
2150	2002	Cuba	2	NA	NA	67605	67605	67605	67605	68076	70917	72739	72964	359285	428187	402556	317317	429484	526319	562668	424054	334241	317992	290337	245378	192127	152377	116943	82638	46735	17201
2150	2003	Cuba	1	NA	NA	71053	71053	71053	71053	71461	72000	75018	76938	378551	438251	434171	346058	403417	527028	571012	451464	325207	302402	283470	243421	190763	144387	105467	67463	32582	9781
2150	2003	Cuba	2	NA	NA	67128	67128	67128	67128	67533	68021	70872	72698	358009	414160	410867	329339	392319	512155	562391	456959	340111	317273	295629	252301	198896	155477	119562	84369	48590	18543
2150	2004	Cuba	1	NA	NA	67478	67478	67478	67478	70984	71403	71955	74977	379637	419863	443475	366897	364901	509591	565438	487281	335337	300323	287607	247983	198059	147000	107843	68363	33669	10320
2150	2004	Cuba	2	NA	NA	63707	63707	63707	63707	67057	67475	67977	70831	358917	396581	418919	348702	353386	496380	554725	491035	349208	316367	300216	258705	206077	158673	122229	85848	50149	19721
2150	2005	Cuba	1	NA	NA	63370	63370	63370	63370	67413	70928	71358	71915	379970	400482	448238	392427	332294	488469	555378	518263	350582	299656	290350	252288	204943	150299	110153	69156	34438	10810
2150	2005	Cuba	2	NA	NA	59833	59833	59833	59833	63645	67001	67434	67939	359147	378077	422832	372536	319907	476986	543278	520369	363334	316543	303653	264626	213301	162431	124897	87217	51370	20763
2150	2006	Cuba	1	NA	NA	59344	59344	59344	59344	63315	67361	70886	71320	376871	384205	450475	406920	318546	462272	543315	540215	371779	301519	291420	256578	210923	154785	112528	70215	35106	11281
2150	2006	Cuba	2	NA	NA	56026	56026	56026	56026	59779	63597	66963	67399	356158	362584	424441	385587	304773	452179	530734	540741	383459	318824	305674	270164	220235	167183	127720	88804	52531	21779
2150	2007	Cuba	1	NA	NA	57267	57267	57267	57267	59293	63270	67323	70851	371836	376637	446222	413416	320730	430644	529811	551448	399767	305621	290785	261017	215991	160443	114988	71939	35947	11852
2150	2007	Cuba	2	NA	NA	54058	54058	54058	54058	55977	59737	63563	66930	351387	355341	420045	390808	305451	421260	517850	550366	410502	322923	306229	275364	226818	172876	130718	90839	53870	22824
2150	2008	Cuba	1	NA	NA	60159	60159	60159	60159	57218	59251	63233	67290	365510	375359	431270	422430	333918	394035	514869	553043	433073	311854	288956	265435	220258	166627	117299	73774	36645	12388
2150	2008	Cuba	2	NA	NA	56794	56794	56794	56794	54011	55938	59706	63533	345374	354016	405639	398418	317091	384692	504478	550440	442935	328770	305688	280174	232971	179096	133606	92968	55044	23743
2150	2009	Cuba	1	NA	NA	64664	64664	64664	64664	60109	57176	59218	63201	355894	376357	412555	431101	354376	356261	497799	546900	467417	321539	287140	269209	224067	172817	119740	75595	37167	12811
2150	2009	Cuba	2	NA	NA	61049	61049	61049	61049	56748	53974	55909	59678	336235	354863	387681	405775	336061	346373	489474	543162	476491	337801	304990	284336	238642	185645	136693	95190	56108	24552
2150	2010	Cuba	1	NA	NA	65978	65978	65978	65978	64611	60067	57143	59188	344141	376606	392840	435231	379484	324351	477059	536284	496936	336195	286691	271584	227652	178511	122697	77362	37692	13142
2150	2010	Cuba	2	NA	NA	62294	62294	62294	62294	61002	56712	53947	55883	325109	355030	368806	409002	359491	313495	470855	532121	505334	351760	305368	287400	243831	192165	140301	97515	57210	25277
2150	2011	Cuba	1	NA	NA	66753	66753	66753	66753	65926	64567	60034	57113	331426	373415	376206	436824	393543	311177	451251	523701	517542	356671	288696	272311	231218	183545	126638	79249	38475	13485
2150	2011	Cuba	2	NA	NA	63031	63031	63031	63031	62249	60966	56685	53924	313069	351977	352936	409927	372123	298917	446840	519984	525342	371657	307848	289098	248656	198433	144709	99989	58490	25997
2150	2012	Cuba	1	NA	NA	66233	66233	66233	66233	66702	65883	64532	60005	317235	368272	368251	431930	399547	313714	420011	509623	527632	383750	292822	271376	234974	187992	131564	81269	39671	13916
2150	2012	Cuba	2	NA	NA	62545	62545	62545	62545	62988	62212	60939	56660	299597	346914	345009	404386	376635	299979	416564	507203	534490	398306	312042	289324	253040	204534	149942	102610	60101	26824
2150	2013	Cuba	1	NA	NA	64400	64400	64400	64400	66183	66659	65849	64502	306397	361848	366621	416424	408009	327029	383745	494131	528243	415955	298933	269209	238627	191759	136945	83225	40955	14315
2150	2013	Cuba	2	NA	NA	60818	60818	60818	60818	62503	62952	62184	60912	289329	340561	342869	388626	383237	311747	380494	493711	533962	430117	317932	288429	256921	210201	155694	105247	61872	27649
2150	2014	Cuba	1	NA	NA	64120	64120	64120	64120	64352	66141	66625	65818	303610	352164	367331	397288	416160	347462	346289	476678	521359	449174	308367	267136	241580	195093	142420	85384	42307	14699
2150	2014	Cuba	2	NA	NA	60553	60553	60553	60553	60778	62468	62924	62159	286714	331301	343169	369812	389679	330648	342625	478768	526308	463014	327038	287561	260315	215292	161767	108087	63732	28453
2150	2015	Cuba	1	NA	NA	63385	63385	63385	63385	64070	64307	66105	66591	306213	340065	366921	376531	419483	372287	314099	454867	509625	477658	322584	266325	243095	198264	147564	87999	43680	15118
2150	2015	Cuba	2	NA	NA	59859	59859	59859	59859	60510	60743	62438	62895	289190	319745	342390	349550	391667	353803	309896	459794	514557	491149	340802	287593	262515	219922	167843	111388	65687	29300
2150	2016	Cuba	1	NA	NA	62511	62511	62511	62511	63333	64025	64268	66070	313586	326944	362883	358440	419936	385962	300253	427565	495422	497232	342383	267815	243007	201327	152055	91229	45023	15595
2150	2016	Cuba	2	NA	NA	59035	59035	59035	59035	59815	60472	60711	62408	296179	307205	338117	331813	390927	365961	295204	435127	501280	510304	360189	289535	263257	224024	173669	115293	67698	30211
2150	2017	Cuba	1	NA	NA	61607	61607	61607	61607	62461	63290	63987	64235	322524	312605	357210	349605	414105	391654	302421	395543	480177	506475	368596	271581	241669	204491	155888	94993	46289	16158
2150	2017	Cuba	2	NA	NA	58181	58181	58181	58181	58993	59779	60442	60682	304654	293608	332454	322958	384393	370128	296197	404663	487898	518919	386244	293485	263032	227734	179264	119756	69707	31219
2160	2001	Dominica	1	NA	NA	599	599	599	599	605	624	645	677	3870	3629	3363	2936	2209	3080	2495	2134	1989	1451	1190	1039	985	917	710	456	189	51
2160	2001	Dominica	2	NA	NA	575	575	575	575	582	598	620	645	3660	3479	3300	2805	2154	3191	2373	1804	1658	1343	1182	1203	1196	1092	861	652	327	121
2160	2002	Dominica	1	NA	NA	597	597	597	597	596	603	622	643	3773	3661	3374	3096	2161	2961	2645	2154	2047	1537	1221	1053	970	908	711	457	193	55
2160	2002	Dominica	2	NA	NA	572	572	572	572	573	580	595	618	3573	3498	3291	2999	2054	3066	2576	1862	1696	1399	1191	1189	1188	1093	870	652	332	122
2160	2003	Dominica	1	NA	NA	591	591	591	591	594	593	601	620	3560	3748	3408	3164	2210	2745	2817	2194	2077	1643	1250	1075	964	889	719	456	201	55
2160	2003	Dominica	2	NA	NA	567	567	567	567	569	570	577	592	3384	3566	3297	3108	2070	2819	2808	1932	1718	1459	1214	1177	1173	1097	891	640	344	123
2160	2004	Dominica	1	NA	NA	586	586	586	586	588	591	591	599	3357	3797	3423	3197	2378	2470	2978	2245	2089	1760	1287	1100	961	871	726	455	207	57
2160	2004	Dominica	2	NA	NA	562	562	562	562	564	565	568	574	3198	3608	3285	3157	2229	2497	3024	2035	1718	1534	1238	1174	1160	1095	909	633	352	126
2160	2008	Dominica	1	NA	NA	573	573	573	573	570	570	572	576	2905	3433	3520	3181	2972	2073	2705	2781	2162	2037	1596	1212	1013	839	699	469	217	64
2160	2008	Dominica	2	NA	NA	549	549	549	549	546	547	547	548	2781	3266	3324	3078	2931	1919	2768	2768	1899	1691	1440	1204	1134	1065	942	664	364	138
2160	2009	Dominica	1	NA	NA	572	572	572	572	570	567	568	569	2860	3228	3561	3188	2998	2236	2433	2940	2212	2050	1709	1248	1038	839	687	475	219	66
2160	2009	Dominica	2	NA	NA	549	549	549	549	545	543	543	544	2736	3076	3359	3059	2975	2071	2448	2982	2002	1689	1513	1230	1132	1056	942	681	362	142
2160	2010	Dominica	1	NA	NA	571	571	571	571	569	567	565	566	2831	3057	3543	3201	2991	2415	2213	3011	2320	2043	1816	1297	1063	842	684	472	219	68
2160	2010	Dominica	2	NA	NA	548	548	548	548	545	542	540	539	2705	2926	3331	3054	2965	2269	2172	3094	2145	1707	1569	1264	1131	1056	941	690	362	149
2160	2011	Dominica	1	NA	NA	570	570	570	570	568	566	565	563	2806	2927	3518	3177	2960	2608	2053	3003	2428	2065	1892	1367	1086	851	678	470	223	70
2160	2011	Dominica	2	NA	NA	547	547	547	547	545	542	538	536	2680	2811	3299	3021	2923	2479	1971	3102	2299	1746	1611	1314	1133	1053	937	702	368	151
2160	2012	Dominica	1	NA	NA	570	570	570	570	567	565	564	563	2781	2835	3411	3194	2948	2758	1990	2883	2573	2083	1950	1445	1119	868	669	469	226	70
2160	2012	Dominica	2	NA	NA	547	547	547	547	543	542	538	535	2657	2721	3204	3024	2891	2660	1855	2976	2499	1802	1645	1370	1144	1045	934	707	380	151
2160	2014	Dominica	1	NA	NA	571	571	571	571	568	563	563	560	2750	2725	2992	3315	2987	2846	2199	2397	2899	2175	1991	1651	1178	912	670	456	233	72
2160	2014	Dominica	2	NA	NA	547	547	547	547	544	540	536	536	2624	2612	2821	3122	2875	2807	2020	2409	2940	1974	1667	1501	1190	1038	920	719	402	151
2160	2015	Dominica	1	NA	NA	569	569	569	569	568	565	561	561	2740	2697	2820	3299	2999	2838	2379	2180	2969	2280	1986	1751	1226	932	675	455	232	73
2160	2015	Dominica	2	NA	NA	546	546	546	546	543	541	536	533	2615	2580	2674	3092	2869	2797	2220	2135	3052	2115	1685	1556	1224	1038	921	720	410	153
2170	1996	Dominican Republic	1	NA	NA	103796	103796	103796	103796	102312	101252	100271	99084	478241	445841	405051	368882	346323	309869	252897	199748	159683	125665	102616	80461	66024	39593	23627	12256	4134	893
2170	1996	Dominican Republic	2	NA	NA	100067	100067	100067	100067	98710	97634	96639	95448	460776	428277	390418	357506	335734	298815	241435	189433	153211	123571	103353	84440	68606	42077	25995	13607	4970	1198
2170	1997	Dominican Republic	1	NA	NA	103971	103971	103971	103971	102634	101712	100813	99889	482136	451014	411324	370302	346655	315962	262178	207628	165133	130310	104917	82688	66602	42731	23679	12504	4307	913
2170	1997	Dominican Republic	2	NA	NA	100271	100271	100271	100271	99047	98104	97190	96244	464649	433668	395588	358375	335842	304817	250667	197026	157942	127717	105557	86620	70163	45458	26282	14115	5150	1226
2170	1998	Dominican Republic	1	NA	NA	104124	104124	104124	104124	102863	102057	101290	100446	485954	456244	417747	372592	346671	321016	271393	215883	170776	135391	107281	85314	66731	46059	23894	12719	4468	932
2170	1998	Dominican Republic	2	NA	NA	100453	100453	100453	100453	99297	98467	97679	96811	468425	439078	401113	360063	335603	309782	259870	205107	162920	132230	107844	89016	71290	49109	26705	14615	5339	1259
2170	2005	Dominican Republic	1	NA	NA	101489	101489	101489	101489	101642	102132	102730	102743	505214	486672	456554	413681	363586	332586	314145	277252	223747	174460	136542	102897	78396	54061	35730	14449	5087	1140
2170	2005	Dominican Republic	2	NA	NA	98068	98068	98068	98068	98301	98773	99327	99286	488007	469656	439646	395828	349691	320218	302596	266740	214348	167489	134643	105872	84385	61864	41079	17726	6800	1610
2170	2006	Dominican Republic	1	NA	NA	100515	100515	100515	100515	100703	101229	101822	102458	506794	490399	461072	419689	370442	334534	316167	284471	232631	181593	141553	106545	80455	55346	36576	15538	5121	1165
2170	2006	Dominican Republic	2	NA	NA	97124	97124	97124	97124	97387	97898	98472	99057	489723	473386	444265	402220	355416	321882	304540	274016	223327	174415	139169	109319	86466	63444	42555	19091	6922	1675
2170	2007	Dominican Republic	1	NA	NA	99555	99555	99555	99555	99764	100309	100932	101562	507804	493325	465590	425837	377951	337116	317353	290910	241782	189169	146642	110683	82410	57045	36956	16863	5150	1190
2170	2007	Dominican Republic	2	NA	NA	96193	96193	96193	96193	96475	97005	97612	98215	490907	476367	448817	408714	362028	324116	305630	280495	232613	181911	143771	113219	88485	65257	43614	20734	7026	1748
2170	2008	Dominican Republic	1	NA	NA	98585	98585	98585	98585	98837	99389	100026	100684	507670	495691	470029	432030	385608	340585	318264	296395	250904	197118	151926	115198	84424	58994	37125	18218	5234	1212
2170	2008	Dominican Republic	2	NA	NA	95252	95252	95252	95252	95575	96114	96734	97369	490964	478832	453268	415217	368986	327193	306431	285990	241893	189890	148619	117448	90581	67223	44430	22461	7187	1818
2170	2009	Dominican Republic	1	NA	NA	97580	97580	97580	97580	97900	98481	99119	99790	506400	497756	474355	438261	392822	345224	319393	300819	259622	205352	157638	119860	86730	60975	37405	19367	5430	1232
2170	2009	Dominican Republic	2	NA	NA	94278	94278	94278	94278	94665	95233	95857	96505	489890	481011	457613	421688	375709	331426	307414	290401	250784	198224	153985	121820	92925	69208	45271	24016	7489	1878
2170	2011	Dominican Republic	1	NA	NA	97174	97174	97174	97174	95885	96599	97313	98005	500213	501419	482817	448918	406255	358479	323430	306410	274867	222445	170769	129220	92734	64552	38995	20644	6232	1258
2170	2011	Dominican Republic	2	NA	NA	93873	93873	93873	93873	92708	93408	94107	94779	484099	484939	466145	432701	389102	343432	311046	295877	266275	215671	166809	130549	98877	72961	47554	26167	8628	1964
2170	2012	Dominican Republic	1	NA	NA	98167	98167	98167	98167	96545	95561	96350	97093	495826	502562	485903	453708	412824	366309	326329	307846	281332	231413	178028	133963	96419	66184	40261	20862	6789	1268
2170	2012	Dominican Republic	2	NA	NA	94826	94826	94826	94826	93332	92396	93171	93892	479886	486252	469308	437568	396071	350424	313619	297186	272783	224840	174106	134963	102491	74735	48985	26835	9401	1996
2170	2013	Dominican Republic	1	NA	NA	97727	97727	97727	97727	97545	96220	95312	96129	491376	502492	488311	458224	419247	374176	330039	308995	286868	240364	185647	138891	100434	67869	41693	20991	7343	1295
2170	2013	Dominican Republic	2	NA	NA	94398	94398	94398	94398	94287	93018	92156	92954	475585	486360	471825	442121	402840	357618	316930	298161	278294	233986	181861	139606	106397	76580	50523	27374	10197	2052
2180	1997	Ecuador	1	NA	NA	157886	157886	157886	157886	155508	153175	150701	148619	723035	685578	630627	554997	469223	406774	350382	294027	234216	188633	150368	122308	98436	74381	51022	29310	12531	3511
2180	1997	Ecuador	2	NA	NA	151599	151599	151599	151599	149730	147749	145673	143882	705394	674907	634849	575655	500511	436422	368590	303698	240333	191467	154336	126090	100759	77816	56729	36026	17525	5744
2180	1998	Ecuador	1	NA	NA	158076	158076	158076	158076	156443	154825	152665	150258	727102	695177	638513	569089	481931	417448	361570	304965	246075	195926	156932	126816	101913	77711	53280	30745	13161	3712
2180	1998	Ecuador	2	NA	NA	151753	151753	151753	151753	150653	149248	147429	145404	708399	683548	641367	588317	512159	448044	382593	315183	253390	199206	160821	130836	104545	81014	58727	37508	18276	6031
2180	1999	Ecuador	1	NA	NA	157498	157498	157498	157498	156459	155510	154047	151947	730074	701694	643967	579893	492156	425418	370918	314856	257531	203297	163344	131094	105192	80864	55614	32264	13856	3935
2180	1999	Ecuador	2	NA	NA	151255	151255	151255	151255	150698	150013	148754	146981	710779	689801	645928	598227	522084	457238	394660	325918	265879	206983	167093	135174	108141	84019	60815	39024	19106	6349
2180	2000	Ecuador	1	NA	NA	156565	156565	156565	156565	156038	155611	154799	153391	735146	703636	647311	586540	498724	429835	378015	324027	268443	211182	169570	135194	108340	83834	58022	33861	14612	4185
2180	2000	Ecuador	2	NA	NA	150259	150259	150259	150259	150339	150151	149595	148378	715040	692435	649008	604795	529953	463691	404121	336156	277368	215099	173009	138961	111476	86762	62990	40543	20024	6707
2180	2001	Ecuador	1	NA	NA	154878	154878	154878	154878	155607	155623	155319	154554	744587	704749	652353	592102	506484	434540	385143	333776	279679	220721	176273	139915	111892	86900	60862	35489	15471	4462
2180	2001	Ecuador	2	NA	NA	148431	148431	148431	148431	149539	149946	149874	149354	721767	693308	652709	609366	537916	469478	412392	346811	288091	224605	178955	142974	114835	89527	65570	41916	21016	7109
2180	2002	Ecuador	1	NA	NA	153563	153563	153563	153563	154045	155287	155414	155154	754694	706801	659205	597304	516363	441039	392726	343965	291020	231889	183367	145467	115832	90052	63927	37301	16419	4765
2180	2002	Ecuador	2	NA	NA	147297	147297	147297	147297	147773	149193	149703	149665	729519	693850	657891	613012	546833	475995	420660	358186	298479	235828	185230	147763	118432	92485	68274	43518	22063	7544
2180	2003	Ecuador	1	NA	NA	153775	153775	153775	153775	153232	154216	155564	155732	764821	713376	668903	604171	528707	450077	401402	355356	303167	244847	191396	151974	120308	93434	67188	39302	17445	5090
2180	2003	Ecuador	2	NA	NA	147359	147359	147359	147359	147120	147901	149419	149960	737862	698024	665983	618169	558005	484972	430231	371196	309809	249045	192698	153734	122600	95912	71224	45396	23191	8012
2180	2004	Ecuador	1	NA	NA	153887	153887	153887	153887	153908	153861	154947	156336	775507	724021	681255	614555	544084	462101	411185	367608	315988	258862	200675	159187	125230	97053	70533	41480	18558	5449
2180	2004	Ecuador	2	NA	NA	147495	147495	147495	147495	147514	147575	148451	149998	746382	705313	675963	625919	571392	496747	441032	385116	322219	263396	201596	160738	127321	99778	74336	47528	24386	8526
2180	2005	Ecuador	1	NA	NA	154306	154306	154306	154306	153923	154429	154485	155610	783163	737381	691813	626494	559106	475299	420641	379003	328356	272455	210636	166566	130151	100704	73710	43707	19696	5826
2180	2005	Ecuador	2	NA	NA	147889	147889	147889	147889	147581	147892	148045	148950	752104	715019	684259	634902	584278	509818	451787	398277	335078	277314	211565	168146	132213	103826	77413	49774	25613	9055
2180	2006	Ecuador	1	NA	NA	153815	153815	153815	153815	153854	153949	154552	154649	784747	750597	698581	637893	571023	488569	428809	388295	339135	284526	220897	173596	134911	104200	76541	46000	20752	6213
2180	2006	Ecuador	2	NA	NA	147530	147530	147530	147530	147617	147591	147995	148176	752587	724906	689433	643651	594405	522780	461440	409594	347589	289533	222399	175213	137160	107719	80356	52165	26701	9584
2180	2007	Ecuador	1	NA	NA	153186	153186	153186	153186	152929	153433	153626	154266	781546	761441	703501	648422	580589	501578	436189	395488	348275	294798	231438	179974	139655	107428	79013	48206	21813	6612
2180	2007	Ecuador	2	NA	NA	146911	146911	146911	146911	146940	147301	147364	147797	749283	733818	692433	652101	602267	535451	470333	419348	359453	300085	233970	181787	142256	111385	83151	54450	27856	10111
2180	2008	Ecuador	1	NA	NA	152356	152356	152356	152356	152349	152546	153143	153373	777668	769606	710563	659541	589899	515619	444713	402076	357085	304366	242637	186531	144759	110773	81389	50400	22923	7023
2180	2008	Ecuador	2	NA	NA	146113	146113	146113	146113	146350	146644	147091	147182	745325	740822	696723	661182	609584	548690	479999	428649	371438	310088	246415	188646	147866	115124	86042	56725	29121	10650
2180	2009	Ecuador	1	NA	NA	151496	151496	151496	151496	151552	151987	152275	152909	773004	775757	718527	670066	599446	529876	454106	408150	365505	313651	254049	193764	150217	114275	83814	52564	24114	7468
2180	2009	Ecuador	2	NA	NA	145284	145284	145284	145284	145578	146072	146449	146921	740925	746112	701871	669759	616883	561702	490439	437483	383045	320201	259094	196243	153919	119007	89088	59008	30509	11228
2180	2010	Ecuador	1	NA	NA	150532	150532	150532	150532	150725	151211	151736	152059	768376	779310	728949	678405	609908	543370	464702	414208	373420	322825	265185	201805	156018	117926	86376	54657	25358	7934
2180	2010	Ecuador	2	NA	NA	144356	144356	144356	144356	144775	145317	145891	146294	737024	748877	709291	676361	624868	573695	501939	446194	393924	330896	271338	204894	160336	123067	92329	61298	31989	11842
2180	2011	Ecuador	1	NA	NA	149779	149779	149779	149779	149793	150408	150978	151537	764603	779233	741293	684827	621423	555407	477151	420742	380813	331667	275723	210790	162011	121833	89082	56643	26697	8380
2180	2011	Ecuador	2	NA	NA	143629	143629	143629	143629	143872	144531	145150	145750	734252	748215	718471	681273	633849	584188	514670	455097	404152	342197	282651	214944	166854	127513	95679	63626	33614	12405
2180	2012	Ecuador	1	NA	NA	149245	149245	149245	149245	149072	149496	150194	150797	761725	776662	753218	691111	633497	566419	490838	428193	387737	340302	285536	220781	167949	126140	91870	58541	28057	8852
2180	2012	Ecuador	2	NA	NA	143112	143112	143112	143112	143168	143646	144379	145022	732047	745420	728152	685293	643606	593390	528202	464439	413987	353902	293116	226317	173346	132446	99083	66011	35248	13041
2180	2013	Ecuador	1	NA	NA	148631	148631	148631	148631	148568	148796	149302	150031	758475	773362	762243	699247	645809	576814	505309	436739	394096	348724	294727	231439	174105	130803	94778	60393	29423	9352
2180	2013	Ecuador	2	NA	NA	142519	142519	142519	142519	142675	142959	143508	144265	729489	741942	735815	690445	653764	601760	542104	474453	423335	365780	303053	238550	180109	137859	102563	68494	36891	13744
2180	2014	Ecuador	1	NA	NA	147944	147944	147944	147944	147984	148313	148620	149158	755348	769279	769262	708274	657542	587442	519999	446141	399958	356773	303656	242312	180903	135797	97835	62303	30783	9899
2180	2014	Ecuador	2	NA	NA	141855	141855	141855	141855	142106	142481	142837	143407	726786	738025	741767	696449	663418	610118	555779	485238	432227	377289	313107	251022	187590	143698	106185	71118	38564	14523
2180	2015	Ecuador	1	NA	NA	147159	147159	147159	147159	147328	147750	148155	148493	751816	765227	773697	719734	667116	598974	533941	456730	405807	364338	312485	252934	188472	141105	101028	64334	32111	10471
2180	2015	Ecuador	2	NA	NA	141098	141098	141098	141098	141465	141928	142372	142750	723485	734609	745199	704718	671105	619155	568443	497077	440998	388088	323741	263084	196096	149884	109979	73915	40255	15361
2180	2016	Ecuador	1	NA	NA	146589	146589	146589	146589	146566	147107	147602	148038	748437	761955	774422	732986	674674	611465	546441	469153	412165	371417	321016	263008	196937	146606	104459	66481	33382	11086
2180	2016	Ecuador	2	NA	NA	140548	140548	140548	140548	140725	141298	141827	142292	720125	732257	745148	714646	676990	629097	579574	510119	449971	398248	334973	274247	205949	156173	114138	76806	41989	16263
2180	2017	Ecuador	1	NA	NA	146220	146220	146220	146220	146009	146350	146963	147487	745069	759439	772493	745612	681851	624325	557877	482812	419487	378094	329382	272426	206368	152076	108253	68693	34614	11715
2180	2017	Ecuador	2	NA	NA	140189	140189	140189	140189	140186	140563	141199	141750	716789	730373	742833	724901	681762	639627	589313	523903	459397	408022	346604	284588	217072	162442	118745	79750	43778	17182
2190	1997	El Salvador	1	NA	NA	79962	79962	79962	79962	80509	80287	79350	78697	381198	350271	313460	253095	189983	161248	134468	114958	97998	82470	66606	55704	47740	36041	24781	14010	5723	1545
2190	1997	El Salvador	2	NA	NA	76447	76447	76447	76447	76973	76765	75835	75119	364160	336982	311945	270460	230297	198796	160548	134842	111078	93335	77765	65099	54817	41640	29529	17605	7796	2286
2190	1998	El Salvador	1	NA	NA	78403	78403	78403	78403	79196	80047	79904	79003	384415	353646	316844	259265	195292	163526	136959	116921	99790	84375	68393	56370	48167	36859	25192	14292	5823	1573
2190	1998	El Salvador	2	NA	NA	74961	74961	74961	74961	75714	76487	76353	75449	366991	339726	314062	274456	233593	203312	165888	138506	114270	95611	79589	66176	55626	42732	30020	17993	7972	2342
2190	1999	El Salvador	1	NA	NA	76822	76822	76822	76822	77713	78782	79698	79588	387143	357631	319768	265838	202965	165297	139823	118902	101646	86181	70407	57214	48453	37736	25658	14598	5953	1602
2190	1999	El Salvador	2	NA	NA	73442	73442	73442	73442	74304	75281	76116	76006	369497	343190	315841	279119	237899	207254	171963	142007	117831	97973	81588	67458	56344	43884	30620	18410	8175	2399
2190	2000	El Salvador	1	NA	NA	75003	75003	75003	75003	76125	77268	78391	79336	389252	361309	320847	270441	210865	166586	142597	120766	103437	87863	72499	58231	48673	38591	26164	14915	6103	1634
2190	2000	El Salvador	2	NA	NA	71668	71668	71668	71668	72744	73807	74839	75694	371366	346478	316283	282389	241674	210135	178058	145404	121471	100330	83607	68838	56974	44991	31285	18844	8405	2462
2190	2001	El Salvador	1	NA	NA	72641	72641	72641	72641	74239	75587	76776	77924	389793	363932	319494	271382	216662	167606	144760	122376	105053	89407	74488	59423	48940	39318	26711	15232	6261	1670
2190	2001	El Salvador	2	NA	NA	69387	69387	69387	69387	70853	72110	73221	74270	371577	348916	315174	282877	243629	211716	183343	148883	124921	102661	85529	70214	57565	45947	31992	19288	8648	2536
2190	2002	El Salvador	1	NA	NA	69845	69845	69845	69845	71862	73660	75048	76258	388466	365646	317774	270320	220217	169069	146399	123888	106568	90891	76323	60796	49361	39887	27310	15566	6423	1713
2190	2002	El Salvador	2	NA	NA	66707	66707	66707	66707	68534	70160	71459	72583	369934	350547	314087	281767	244452	212621	187608	152767	128236	105124	87417	71623	58257	46752	32758	19752	8903	2617
2190	2003	El Salvador	1	NA	NA	66933	66933	66933	66933	69126	71319	73150	74556	385529	367259	317614	269011	222809	172311	147446	125628	108068	92401	78005	62396	49969	40298	28020	15897	6595	1763
2190	2003	El Salvador	2	NA	NA	63926	63926	63926	63926	65914	67881	69543	70855	366792	351947	314304	280428	245338	213895	190950	157409	131392	107909	89354	73173	59139	47440	33700	20165	9170	2708
2190	2005	El Salvador	1	NA	NA	61161	61161	61161	61161	63403	65808	68178	70411	374095	370718	321534	265767	226596	183880	148052	129846	110987	95521	81057	66112	51670	40860	29541	16704	6960	1891
2190	2005	El Salvador	2	NA	NA	58408	58408	58408	58408	60429	62607	64744	66750	354899	354636	317895	277410	247203	217971	195241	168289	137331	114370	93451	76680	61426	48607	35663	21226	9741	2923
2190	2006	El Salvador	1	NA	NA	59503	59503	59503	59503	60586	62951	65372	67754	365382	371561	324585	264679	227472	189610	149086	132001	112596	97135	82556	67991	52817	41203	30224	17179	7173	1961
2190	2006	El Salvador	2	NA	NA	56792	56792	56792	56792	57748	59863	62063	64208	346159	355042	320597	276513	247669	219922	196816	173587	140824	117803	95762	78570	62786	49255	36592	21864	10063	3041
2190	2007	El Salvador	1	NA	NA	59221	59221	59221	59221	58950	60144	62524	64954	355419	370841	327508	264707	227855	193910	151058	133926	114297	98755	84063	69763	54155	41691	30795	17704	7404	2030
2190	2007	El Salvador	2	NA	NA	56540	56540	56540	56540	56148	57192	59324	61532	336284	353921	323075	276592	247649	221481	198187	178110	144897	121235	98303	80506	64237	50045	37427	22561	10406	3166
2190	2008	El Salvador	1	NA	NA	58986	58986	58986	58986	58766	58599	59806	62194	344662	369257	331831	267915	228961	197886	155103	135501	116350	100443	85641	71422	55717	42358	31262	18318	7634	2107
2190	2008	El Salvador	2	NA	NA	56320	56320	56320	56320	56023	55713	56771	58910	325852	351943	326412	279278	248323	223703	200236	181943	149874	124641	101257	82573	65885	51046	38197	23397	10722	3296
2190	2009	El Salvador	1	NA	NA	58840	58840	58840	58840	58522	58396	58242	59457	332591	365351	334923	271249	229052	201121	160926	136223	118577	102013	87223	72944	57455	43145	31629	18955	7894	2186
2190	2009	El Salvador	2	NA	NA	56195	56195	56195	56195	55823	55600	55304	56368	314411	348070	329385	282730	248595	225991	202889	184880	155469	127794	104515	84674	67660	52200	38886	24263	11093	3433
2190	2010	El Salvador	1	NA	NA	58668	58668	58668	58668	58340	58108	57993	57846	319312	358433	336799	274818	228562	203173	167423	136731	120892	103572	88805	74395	59271	44071	31970	19583	8179	2270
2190	2010	El Salvador	2	NA	NA	55987	55987	55987	55987	55642	55338	55127	54837	301899	341321	331384	286342	248541	227728	205626	187038	161269	130964	107941	86847	69503	53477	39553	25123	11511	3578
2190	2011	El Salvador	1	NA	NA	58504	58504	58504	58504	58191	57941	57718	57610	306736	349843	338411	279859	229090	205006	173614	138126	123241	105303	90449	75871	61076	45196	32384	20172	8490	2364
2190	2011	El Salvador	2	NA	NA	55835	55835	55835	55835	55424	55139	54846	54642	289910	332722	332398	290663	249226	229252	208217	189014	166824	134640	111480	89235	71441	54887	40293	25953	11972	3737
2190	2012	El Salvador	1	NA	NA	58652	58652	58652	58652	58201	57958	57716	57500	297377	341897	341964	288273	233134	207821	179277	140966	125690	107321	92207	77423	62836	46531	32947	20719	8841	2465
2190	2012	El Salvador	2	NA	NA	56022	56022	56022	56022	55495	55140	54865	54577	281173	324545	334285	297417	253109	231750	211220	191305	171990	139185	115252	92029	73570	56491	41213	26757	12482	3905
2190	2013	El Salvador	1	NA	NA	59169	59169	59169	59169	58591	58206	57968	57733	291702	335350	348165	300126	241020	211948	184905	146047	127903	109758	94062	79073	64523	48084	33670	21227	9236	2567
2190	2013	El Salvador	2	NA	NA	56546	56546	56546	56546	56001	55524	55178	54908	276170	317501	337603	306647	260416	235460	215071	194498	176625	144756	119100	95302	75901	58321	42339	27536	13064	4063
2190	2014	El Salvador	1	NA	NA	59462	59462	59462	59462	58888	58373	57993	57761	287534	324072	346887	308693	249072	214727	189791	152715	129277	112316	95819	80703	66066	49766	34470	21631	9663	2681
2190	2014	El Salvador	2	NA	NA	56702	56702	56702	56702	56227	55732	55262	54920	272461	306679	335357	313095	267359	238066	218774	197964	180171	150732	122565	98755	78161	60206	43566	28238	13688	4249
2190	2015	El Salvador	1	NA	NA	59851	59851	59851	59851	58871	58359	57849	57475	284338	309245	339443	313913	256856	216374	193232	159758	130256	114799	97448	82240	67458	51449	35318	21972	10081	2801
2190	2015	El Salvador	2	NA	NA	57166	57166	57166	57166	56055	55627	55141	54674	269542	292956	328056	316812	273676	239776	221614	201152	182688	156683	125875	102233	80377	62064	44841	28895	14304	4461
2230	2001	Grenada	1	NA	NA	953	953	953	953	927	948	1017	1067	5614	6149	5702	3938	3858	3162	3761	3415	2507	1896	1408	1465	1329	1139	612	235	70	14
2230	2001	Grenada	2	NA	NA	912	912	912	912	905	894	991	1022	5475	6195	5777	3827	3656	2979	3565	3269	2273	1819	1497	1673	1556	1453	850	359	118	35
2230	2002	Grenada	1	NA	NA	932	932	932	932	949	924	946	1015	5474	5880	6002	3956	3884	3175	3689	3539	2686	2016	1469	1467	1356	1159	664	254	69	14
2230	2002	Grenada	2	NA	NA	865	865	865	865	908	903	892	989	5329	5956	6067	3859	3697	2972	3475	3375	2452	1894	1528	1665	1583	1453	906	387	117	35
2230	2003	Grenada	1	NA	NA	915	915	915	915	929	945	921	944	5351	5690	6100	4083	3828	3280	3544	3642	2894	2113	1551	1466	1385	1166	710	273	70	15
2230	2003	Grenada	2	NA	NA	859	859	859	859	862	905	902	890	5211	5733	6204	4024	3645	3064	3312	3458	2673	1948	1585	1651	1608	1434	969	406	120	34
2230	2004	Grenada	1	NA	NA	980	980	980	980	912	926	942	919	5208	5556	6039	4304	3715	3429	3365	3724	3099	2215	1659	1462	1423	1160	757	291	75	14
2230	2004	Grenada	2	NA	NA	952	952	952	952	856	860	903	900	5008	5581	6184	4292	3547	3216	3111	3504	2909	2010	1657	1631	1637	1415	1027	424	129	31
2230	2005	Grenada	1	NA	NA	976	976	976	976	978	908	924	940	5016	5452	5909	4594	3604	3574	3205	3776	3276	2337	1780	1467	1448	1158	797	312	79	15
2230	2005	Grenada	2	NA	NA	936	936	936	936	949	854	858	901	4808	5491	6030	4648	3438	3380	2921	3527	3108	2103	1733	1624	1663	1396	1073	443	141	32
2230	2006	Grenada	1	NA	NA	959	959	959	959	973	975	906	922	4856	5351	5662	4978	3517	3674	3130	3775	3425	2489	1894	1495	1470	1169	832	340	86	15
2230	2006	Grenada	2	NA	NA	871	871	871	871	934	946	853	856	4669	5372	5780	5042	3370	3491	2822	3506	3261	2240	1811	1628	1679	1400	1107	474	155	30
2230	2007	Grenada	1	NA	NA	983	983	983	983	956	970	973	904	4713	5219	5405	5290	3544	3705	3144	3706	3546	2665	2007	1552	1476	1201	853	377	96	15
2230	2007	Grenada	2	NA	NA	893	893	893	893	869	931	945	851	4504	5231	5548	5348	3413	3534	2819	3420	3367	2415	1887	1654	1676	1431	1120	519	171	32
2230	2008	Grenada	1	NA	NA	979	979	979	979	980	953	968	971	4604	5099	5227	5406	3681	3652	3250	3565	3648	2869	2101	1627	1481	1231	872	410	106	18
2230	2008	Grenada	2	NA	NA	890	890	890	890	890	867	929	944	4366	5116	5338	5498	3587	3488	2913	3260	3449	2637	1938	1709	1666	1462	1118	572	186	35
2230	2009	Grenada	1	NA	NA	972	972	972	972	976	977	951	967	4632	4963	5105	5360	3910	3545	3400	3386	3730	3070	2199	1729	1481	1268	879	444	118	20
2230	2009	Grenada	2	NA	NA	884	884	884	884	887	888	866	928	4420	4917	5192	5496	3864	3395	3067	3064	3495	2869	1999	1779	1650	1495	1117	620	201	40
2230	2010	Grenada	1	NA	NA	963	963	963	963	970	973	975	950	4679	4777	5015	5247	4205	3441	3543	3231	3783	3242	2320	1840	1486	1298	887	474	131	23
2230	2010	Grenada	2	NA	NA	876	876	876	876	882	885	886	865	4450	4716	5115	5357	4231	3286	3236	2877	3519	3068	2094	1847	1648	1524	1115	661	217	46
2230	2013	Grenada	1	NA	NA	940	940	940	940	947	951	956	965	4806	4384	4693	4615	5039	3528	3623	3272	3576	3604	2823	2129	1627	1326	951	526	178	30
2230	2013	Grenada	2	NA	NA	856	856	856	856	861	864	871	878	4475	4282	4766	4715	5106	3446	3354	2872	3257	3405	2616	2038	1726	1535	1187	708	295	62
2230	2016	Grenada	1	NA	NA	908	908	908	908	916	926	933	941	4788	4486	4251	4359	4680	4450	3330	3660	3168	3735	3317	2460	1901	1355	1017	550	223	43
2230	2016	Grenada	2	NA	NA	827	827	827	827	833	842	852	856	4349	4338	4259	4428	4761	4501	3099	3310	2780	3459	3185	2312	1919	1532	1262	735	362	86
2230	2017	Grenada	1	NA	NA	898	898	898	898	906	915	924	931	4756	4546	4120	4255	4451	4769	3364	3687	3183	3665	3429	2614	1991	1397	1023	570	228	49
2230	2017	Grenada	2	NA	NA	817	817	817	817	825	832	841	851	4321	4368	4107	4309	4561	4813	3152	3356	2776	3377	3289	2473	1988	1555	1268	761	374	97
2230	2018	Grenada	1	NA	NA	888	888	888	888	895	905	913	922	4720	4615	4029	4161	4298	4895	3502	3638	3283	3533	3522	2791	2061	1454	1027	590	236	54
2230	2018	Grenada	2	NA	NA	808	808	808	808	815	824	830	840	4290	4403	3979	4223	4373	4979	3327	3317	2872	3220	3368	2680	2033	1601	1267	790	379	110
2250	2005	Guatemala	1	NA	NA	191471	191471	191471	191471	187421	184505	182571	182052	898531	830082	703534	578827	492081	409262	309114	269149	226713	190421	153686	119249	83054	60893	41344	19995	6186	1253
2250	2005	Guatemala	2	NA	NA	183535	183535	183535	183535	180028	177305	175453	174952	863387	798726	686999	576422	503113	428448	338715	297256	253359	208690	162400	126523	90954	68791	49502	25040	8241	1954
2250	2006	Guatemala	1	NA	NA	193516	193516	193516	193516	189091	186100	183518	181721	900913	847667	727496	596477	506641	429806	321635	275875	232684	196212	158771	124731	86408	61658	42153	20957	6573	1324
2250	2006	Guatemala	2	NA	NA	185498	185498	185498	185498	181636	178838	176471	174746	866185	815869	710096	593639	516468	447823	350696	304878	260556	217032	169214	132412	94855	69747	50694	26595	8841	2061
2250	2007	Guatemala	1	NA	NA	195787	195787	195787	195787	191116	187724	185062	182615	901239	861842	749891	615671	520573	446724	337950	281656	239030	201776	164173	129754	90543	62731	42754	21880	7016	1401
2250	2007	Guatemala	2	NA	NA	187676	187676	187676	187676	183581	180408	177958	175715	867070	829856	731714	612534	529167	463929	365849	311640	267830	224798	176735	137922	99453	71137	51531	28088	9575	2181
2250	2010	Guatemala	1	NA	NA	201592	201592	201592	201592	197482	194153	191014	187801	905633	884040	811576	684473	565551	482755	401157	301238	260726	218373	181467	143381	105776	68207	44168	24343	8497	1686
2250	2010	Guatemala	2	NA	NA	193245	193245	193245	193245	189690	186588	183693	180720	872738	852536	791703	680223	571008	498430	423606	333560	291183	246825	201452	154517	115911	78323	53242	32035	12203	2673
2250	2011	Guatemala	1	NA	NA	203277	203277	203277	203277	199321	196144	193120	190110	911303	885850	828416	707430	581675	496161	420821	313280	267226	224199	187064	148215	110767	71152	44919	24953	8976	1816
2250	2011	Guatemala	2	NA	NA	194861	194861	194861	194861	191453	188501	185718	182940	878447	854869	808251	702405	586902	510679	442214	345047	298578	253785	209522	161049	121437	81886	54223	32996	13086	2918
2250	2012	Guatemala	1	NA	NA	204799	204799	204799	204799	201020	197971	195093	192197	919514	885879	842172	729098	600101	509554	437339	329296	272919	230439	192482	153379	115393	74761	45901	25445	9449	1962
2250	2012	Guatemala	2	NA	NA	196320	196320	196320	196320	193083	190255	187616	184948	886499	855525	821878	723404	605111	522903	457962	359947	305230	260938	217118	168330	126678	86099	55567	33745	13957	3214
2250	2013	Guatemala	1	NA	NA	205933	205933	205933	205933	202562	199664	196908	194155	928823	885726	852522	749740	621051	522905	450632	348817	277978	237514	197786	158781	119663	78925	47092	25861	9920	2120
2250	2013	Guatemala	2	NA	NA	197408	197408	197408	197408	194560	191883	189359	186833	895512	856039	832262	743484	625872	535063	470768	377766	311358	268611	224461	176096	131753	90830	57262	34342	14815	3545
2250	2014	Guatemala	1	NA	NA	206705	206705	206705	206705	203717	201197	198587	195954	938471	886304	859124	769490	643265	536964	461666	370114	283865	244723	203122	164321	123813	83419	48604	26277	10367	2289
2250	2014	Guatemala	2	NA	NA	198148	198148	198148	198148	195666	193355	190975	188562	904859	857179	839086	762784	647840	548049	481428	397187	318066	276320	231547	184174	136903	95928	59371	34896	15642	3904
2250	2015	Guatemala	1	NA	NA	207015	207015	207015	207015	204512	202349	200109	197619	948247	888688	862448	787356	665366	552097	471892	391210	292132	251694	208637	169878	128074	87946	50533	26773	10772	2458
2250	2015	Guatemala	2	NA	NA	198446	198446	198446	198446	196426	194461	192438	190166	914320	859948	842818	780417	669559	562552	491045	416571	326618	283771	238591	192178	142504	101074	61973	35574	16385	4274
2250	2016	Guatemala	1	NA	NA	206405	206405	206405	206405	204832	203122	201232	199110	957520	893358	863111	802326	686198	566701	484361	410239	303844	258018	214272	175205	132573	92279	52932	27403	11125	2624
2250	2016	Guatemala	2	NA	NA	197863	197863	197863	197863	196731	195203	193518	191601	923316	864849	844125	795294	689792	577023	502387	434555	337722	290870	245294	199904	148685	106092	65044	36479	17025	4643
2250	2017	Guatemala	1	NA	NA	204975	204975	204975	204975	204265	203452	202007	200232	966117	900730	862190	814578	706030	583779	496917	426221	319481	263579	220325	180388	137383	96332	55839	28179	11430	2792
2250	2017	Guatemala	2	NA	NA	196491	196491	196491	196491	196185	195520	194263	192680	931644	872223	843947	807564	709128	593964	513826	449769	352245	297280	252221	207218	155590	110890	68666	37636	17564	5016
2260	2001	Guyana	1	NA	NA	11287	11287	11287	11287	11163	11008	10624	10082	42585	44278	43336	38428	33708	30320	26324	21254	18414	13569	10258	8019	6095	4590	2950	1469	517	108
2260	2001	Guyana	2	NA	NA	10833	10833	10833	10833	10742	10601	10235	9720	41017	42419	40849	34940	29626	26754	24713	22346	20979	15289	11116	8313	6278	4835	3316	1836	713	175
2260	2004	Guyana	1	NA	NA	9898	9898	9898	9898	10573	10996	11068	11023	49642	38633	43413	36497	32483	29483	27228	23004	18711	15805	10959	8282	6261	4498	3072	1525	524	119
2260	2004	Guyana	2	NA	NA	9500	9500	9500	9500	10169	10582	10656	10622	47802	36982	41008	33165	28376	25890	24667	22772	20768	18220	12053	8956	6615	4844	3383	1879	747	186
2260	2005	Guyana	1	NA	NA	9116	9116	9116	9116	9801	10520	10956	11032	51470	38953	42214	35931	32302	29093	27322	23555	18922	16397	11376	8455	6306	4501	3095	1547	532	120
2260	2005	Guyana	2	NA	NA	8748	8748	8748	8748	9426	10123	10547	10625	49565	37284	39879	32630	28216	25498	24584	22860	20722	18900	12645	9199	6759	4888	3405	1892	759	192
2260	2006	Guyana	1	NA	NA	8256	8256	8256	8256	9024	9748	10476	10917	52800	40610	39845	36026	31055	28499	27165	23939	19279	16746	11915	8612	6326	4519	3098	1568	541	122
2260	2006	Guyana	2	NA	NA	7923	7923	7923	7923	8676	9379	10085	10513	50831	38874	37580	32733	26957	24934	24300	22869	20760	19208	13417	9402	6895	4943	3413	1903	770	200
2260	2007	Guyana	1	NA	NA	7654	7654	7654	7654	8179	8979	9713	10444	53675	43074	37553	36450	30414	28139	27033	24389	19808	16941	12631	8806	6397	4565	3082	1603	547	123
2260	2007	Guyana	2	NA	NA	7344	7344	7344	7344	7863	8637	9349	10058	51671	41260	35395	33205	26357	24548	24138	22904	20906	19310	14402	9649	7093	5032	3416	1927	777	202
2260	2010	Guyana	1	NA	NA	6942	6942	6942	6942	7106	7288	7527	8093	50405	49960	35761	36671	30152	28128	26540	25405	21842	17494	14805	9829	6867	4766	3071	1679	579	129
2260	2010	Guyana	2	NA	NA	6658	6658	6658	6658	6826	7006	7242	7789	48515	47958	33805	33776	26352	24377	23550	23076	21555	19266	17202	11084	7844	5440	3509	1999	809	213
2260	2011	Guyana	1	NA	NA	6755	6755	6755	6755	6884	7075	7264	7504	47502	51442	37729	34982	31034	27484	26298	25457	22404	17945	15233	10407	7074	4830	3101	1686	594	131
2260	2011	Guyana	2	NA	NA	6477	6477	6477	6477	6614	6799	6985	7222	45716	49393	35744	32229	27350	23724	23240	22979	21687	19427	17631	11936	8105	5598	3578	2017	822	216
2260	2012	Guyana	1	NA	NA	6616	6616	6616	6616	6701	6855	7052	7243	44117	52392	40338	33054	31873	27171	26130	25440	22945	18516	15471	11110	7283	4916	3142	1683	612	132
2260	2012	Guyana	2	NA	NA	6343	6343	6343	6343	6435	6589	6779	6968	42449	50317	38301	30437	28299	23452	22996	22919	21785	19638	17797	12937	8372	5793	3661	2026	839	218
2260	2013	Guyana	1	NA	NA	6503	6503	6503	6503	6566	6673	6834	7032	40946	52367	42969	31520	32678	27113	26063	25354	23400	19207	15605	11862	7520	5022	3199	1676	626	135
2260	2013	Guyana	2	NA	NA	6234	6234	6234	6234	6304	6411	6571	6763	39387	50296	40869	29031	29211	23465	22854	22789	21901	19897	17792	13982	8691	6004	3759	2043	849	223
2260	2014	Guyana	1	NA	NA	6416	6416	6416	6416	6453	6539	6652	6815	38307	51220	45382	30836	32967	27122	26053	25208	23756	19902	15767	12558	7821	5159	3249	1679	637	140
2260	2014	Guyana	2	NA	NA	6150	6150	6150	6150	6196	6280	6393	6554	36837	49192	43222	28426	29618	23567	22767	22618	21976	20141	17756	14914	9130	6223	3870	2063	866	226
2270	1999	Haiti	1	NA	NA	130786	130786	130786	130786	126672	125009	123913	121619	560296	493052	423231	363028	317168	264849	213693	171852	142837	119210	98161	77411	56641	36868	20461	8730	2446	396
2270	1999	Haiti	2	NA	NA	130389	130389	130389	130389	126855	125093	124020	121755	562384	497388	429883	370879	323263	269899	219887	180972	153303	130895	110135	88602	66852	45681	27106	12756	4074	770
2270	2002	Haiti	1	NA	NA	129145	129145	129145	129145	125683	124720	124020	123368	594834	526595	457738	388022	335018	285649	232529	186313	151035	125996	103491	81935	60544	39887	22205	9600	2732	446
2270	2002	Haiti	2	NA	NA	128729	128729	128729	128729	125786	124608	123907	123263	595343	529586	462784	395371	341550	290366	237744	193589	160998	137206	115553	93836	71261	49067	29035	13868	4505	862
2270	2003	Haiti	1	NA	NA	129088	129088	129088	129088	125340	124164	123812	123329	602581	538093	469701	398471	341370	292926	239801	192162	154601	128371	105333	83604	61873	40955	22871	9903	2842	466
2270	2003	Haiti	2	NA	NA	128740	128740	128740	128740	125557	124212	123703	123207	602639	540554	474387	405408	348063	297485	244424	198629	164278	139379	117442	95786	72896	50359	29825	14250	4678	900
2270	2004	Haiti	1	NA	NA	129121	129121	129121	129121	125361	123807	123252	123120	607464	550367	481559	409718	348378	300055	247067	198248	158906	130809	107308	85277	63204	42005	23546	10210	2952	488
2270	2004	Haiti	2	NA	NA	128831	128831	128831	128831	125754	124087	123372	123056	607299	552405	485942	416317	355467	304863	251549	204333	168156	141702	119477	97739	74598	51675	30671	14643	4857	939
2280	2008	Honduras	1	NA	NA	103821	103821	103821	103821	104468	105108	105589	105916	523228	474453	404216	350402	310447	261943	210480	164176	133165	110488	88811	68783	52686	39370	26393	15025	6144	1636
2280	2008	Honduras	2	NA	NA	101227	101227	101227	101227	101929	102586	103105	103466	509993	468047	410913	364813	327358	278821	229326	185472	152767	127232	102163	78274	60237	46420	31520	18357	8188	2412
2280	2009	Honduras	1	NA	NA	102577	102577	102577	102577	103438	104292	104949	105452	527084	483854	415265	355152	315452	270385	218502	171883	136760	114279	92192	71812	54453	40752	27435	15647	6434	1717
2280	2009	Honduras	2	NA	NA	100007	100007	100007	100007	100913	101773	102458	102992	514074	476719	422064	370953	334135	288933	237789	193454	157562	131828	106586	82229	62247	48019	33119	19147	8576	2534
2280	2010	Honduras	1	NA	NA	101152	101152	101152	101152	102217	103266	104137	104813	528521	492978	426629	360623	320039	278228	226636	179868	140981	118023	95641	74921	56440	42168	28541	16302	6753	1799
2280	2010	Honduras	2	NA	NA	98611	98611	98611	98611	99708	100763	101644	102346	515944	485083	433283	377752	340523	298586	246569	201704	162855	136417	111061	86336	64575	49654	34778	19986	8999	2664
2280	2011	Honduras	1	NA	NA	99711	99711	99711	99711	100817	102057	103120	104007	527494	502130	437917	367217	324539	285279	234944	187884	146083	121664	99127	78048	58673	43645	29677	16996	7087	1892
2280	2011	Honduras	2	NA	NA	97197	97197	97197	97197	98334	99565	100640	101537	515506	493370	444102	385572	346768	307474	255791	210039	168833	140997	115552	90483	67314	51346	36465	20865	9450	2811
2280	2012	Honduras	1	NA	NA	98291	98291	98291	98291	99398	100664	101915	102995	525198	510085	448729	375514	329043	291572	243449	195809	152157	125116	102658	81154	61172	45148	30904	17669	7437	1996
2280	2012	Honduras	2	NA	NA	95804	95804	95804	95804	96937	98196	99447	100533	513125	501160	454203	394733	352858	315535	265514	218353	175573	145525	120039	94643	70487	53068	37965	22001	9935	2966
2280	2013	Honduras	1	NA	NA	96662	96662	96662	96662	97962	99215	100489	101757	521833	516137	458755	385536	333581	297177	252008	203659	159041	128443	106236	84264	63854	46690	32113	18424	7803	2106
2280	2013	Honduras	2	NA	NA	94212	94212	94212	94212	95525	96768	98046	99309	509721	507114	463405	405105	358757	322853	275568	226642	182974	150037	124517	98837	74007	54826	39450	23239	10439	3138
2290	2005	Jamaica	1	NA	NA	29413	29413	29413	29413	29648	29915	30276	30743	159300	155847	148464	134649	116457	104287	93059	77129	61101	48877	41808	36181	29255	24164	18395	9807	4063	1055
2290	2005	Jamaica	2	NA	NA	28154	28154	28154	28154	28455	28776	29191	29707	154700	151609	146160	136177	122073	110660	96012	78962	63058	49300	42413	38091	32033	28410	22680	13590	6607	1863
2290	2006	Jamaica	1	NA	NA	28802	28802	28802	28802	29064	29348	29640	30016	156959	155814	146580	134112	114716	101772	93044	79562	64034	50857	43244	37012	30135	24049	19114	10167	4153	1084
2290	2006	Jamaica	2	NA	NA	27567	27567	27567	27567	27889	28230	28572	29000	152473	151522	144008	135775	120291	109269	96429	80737	66176	51449	43459	38648	32482	28114	23719	13919	6824	1918
2290	2010	Jamaica	1	NA	NA	26358	26358	26358	26358	26636	26960	27311	27668	145144	152372	141756	129338	111675	93394	87331	84999	75643	61385	49396	41554	33012	25724	19810	12147	4645	1182
2290	2010	Jamaica	2	NA	NA	25220	25220	25220	25220	25549	25917	26309	26718	141002	148269	138316	130217	117697	102840	94663	86073	76032	63132	49435	41517	34224	28610	24677	16628	7373	2224
2290	2011	Jamaica	1	NA	NA	25832	25832	25832	25832	26050	26366	26707	27071	142098	150034	141724	127521	111316	91960	85136	85178	78142	64312	51326	42887	33762	26467	19750	12586	4814	1211
2290	2011	Jamaica	2	NA	NA	24714	24714	24714	24714	24984	25343	25727	26130	138021	146019	138188	128079	117435	101383	93644	86752	77931	66267	51539	42500	34753	29022	24469	17302	7559	2296
2290	2012	Jamaica	1	NA	NA	25374	25374	25374	25374	25535	25791	26122	26476	139193	147298	141880	125765	110788	91133	83078	84746	80155	67219	53576	44263	34631	27133	19813	12896	5014	1245
2290	2012	Jamaica	2	NA	NA	24271	24271	24271	24271	24485	24785	25159	25554	135164	143360	138304	125938	116767	100585	92542	87057	79637	69149	54000	43684	35348	29393	24340	17779	7824	2360
2290	2013	Jamaica	1	NA	NA	24932	24932	24932	24932	25095	25291	25562	25904	136349	144536	141578	124718	110256	90843	81302	83701	81717	70104	56071	45630	35624	27702	20059	13025	5240	1282
2290	2013	Jamaica	2	NA	NA	23844	23844	23844	23844	24054	24296	24611	24995	132363	140639	137958	124506	115912	100304	91410	86993	81165	71721	56801	45047	36002	29729	24380	17976	8168	2405
2290	2014	Jamaica	1	NA	NA	24517	24517	24517	24517	24671	24866	25077	25358	133512	141799	140847	124370	109650	91033	79835	82190	82913	72963	58672	47004	36707	28218	20455	13020	5477	1318
2290	2014	Jamaica	2	NA	NA	23444	23444	23444	23444	23638	23875	24131	24456	129556	137934	137175	123758	114849	100472	90261	86692	82518	74026	59836	46541	36724	30094	24545	17954	8551	2445
2310	1998	Mexico	1	NA	NA	1196215	1196215	1196215	1196215	1188736	1181214	1174077	1167637	5723599	5487199	5080812	4763587	4227004	3498013	2970949	2419654	1870821	1567872	1312671	1035471	785259	559178	365570	214647	93005	26928
2310	1998	Mexico	2	NA	NA	1143877	1143877	1143877	1143877	1137900	1131809	1125888	1120391	5497970	5292537	5030735	4792983	4358150	3809653	3302819	2689728	2068911	1728504	1438806	1150728	889605	641650	426234	263321	126259	41781
2310	2000	Mexico	1	NA	NA	1181736	1181736	1181736	1181736	1177305	1174330	1170938	1164793	5743950	5549292	5111139	4703008	4383962	3690146	3105082	2626715	2012082	1641703	1382213	1107033	837722	606539	392018	231242	101449	29242
2310	2000	Mexico	2	NA	NA	1129661	1129661	1129661	1129661	1126849	1124917	1122431	1117627	5516582	5348570	5050913	4802985	4494785	3976961	3466159	2944459	2245792	1828692	1525532	1232723	952897	703474	461204	283761	135688	45357
2310	2001	Mexico	1	NA	NA	1175774	1175774	1175774	1175774	1172357	1170603	1168372	1165281	5752473	5572248	5169706	4681300	4429130	3789177	3188853	2713947	2099400	1682246	1414512	1143365	868340	629792	407909	239554	106946	30913
2310	2001	Mexico	2	NA	NA	1123087	1123087	1123087	1123087	1121014	1120396	1119215	1116964	5523151	5372702	5078830	4789675	4544694	4045124	3553154	3047065	2362315	1884435	1566625	1277957	989649	733012	483918	294236	143198	47905
2310	2007	Mexico	1	NA	NA	1154498	1154498	1154498	1154498	1153171	1154085	1155137	1154305	5750204	5645012	5420209	4976871	4391397	4210007	3707282	3160913	2691215	2101231	1633305	1339386	1060571	782169	530928	304348	138937	43730
2310	2007	Mexico	2	NA	NA	1102492	1102492	1102492	1102492	1100682	1100831	1101429	1102256	5503944	5452839	5299834	4974674	4623243	4455827	4003595	3566732	3069335	2425498	1865061	1511559	1218371	913230	638950	382815	181775	62602
2310	2008	Mexico	1	NA	NA	1153122	1153122	1153122	1153122	1151509	1151640	1152964	1154187	5749196	5658685	5451300	5064201	4442121	4213365	3810112	3241665	2765663	2213952	1683592	1371043	1091905	809754	550561	319765	143632	45445
2310	2008	Mexico	2	NA	NA	1101195	1101195	1101195	1101195	1099415	1098748	1099347	1100084	5497913	5461472	5324903	5041288	4659227	4483325	4096186	3642358	3159794	2558298	1931759	1555846	1253732	947861	662677	403758	188947	64711
2310	2010	Mexico	1	NA	NA	1151367	1151367	1151367	1151367	1149856	1149324	1149392	1150048	5752570	5692204	5520349	5217735	4631545	4219790	4004048	3414275	2918056	2427340	1816413	1442708	1153062	864323	590080	350191	154517	48402
2310	2010	Mexico	2	NA	NA	1099543	1099543	1099543	1099543	1098282	1097483	1097134	1097007	5490771	5475683	5375695	5165888	4774176	4526071	4282254	3793787	3341442	2805652	2110060	1658397	1324958	1020564	713077	444745	207250	69236
2310	2011	Mexico	1	NA	NA	1149253	1149253	1149253	1149253	1149131	1148795	1148590	1148797	5751676	5707770	5554633	5276821	4752882	4239552	4071582	3510544	2999334	2518547	1903424	1482834	1182574	891903	610938	364503	161512	49838
2310	2011	Mexico	2	NA	NA	1097508	1097508	1097508	1097508	1097604	1097246	1096814	1096580	5488297	5479662	5398961	5217455	4851439	4546000	4360226	3871855	3434522	2910402	2224752	1715617	1362075	1057520	741076	463787	218810	71780
2310	2012	Mexico	1	NA	NA	1150692	1150692	1150692	1150692	1147010	1148042	1148024	1147955	5746459	5716042	5584496	5325199	4863579	4282192	4107703	3617463	3078017	2601076	2004512	1525712	1212075	920376	632727	378612	169854	51473
2310	2012	Mexico	2	NA	NA	1098807	1098807	1098807	1098807	1095473	1096448	1096447	1096127	5483288	5479503	5419335	5257232	4927684	4578079	4412764	3961253	3518611	3008491	2350957	1775650	1403018	1093211	770985	482680	231879	74826
2320	1995	Montserrat	1	NA	NA	86	86	86	86	86	84	83	80	430	582	545	487	398	340	256	191	154	167	191	208	217	195	160	109	56	19
2320	1995	Montserrat	2	NA	NA	81	81	81	81	80	78	76	86	457	616	613	545	436	398	333	218	145	134	178	165	150	168	101	57	20	5
2320	1996	Montserrat	1	NA	NA	60	60	60	60	65	66	64	63	309	436	423	386	313	270	208	156	118	124	142	154	165	149	123	111	58	20
2320	1996	Montserrat	2	NA	NA	55	55	55	55	62	61	60	58	330	459	474	431	344	311	268	183	118	97	131	130	108	126	78	54	18	4
2320	1998	Montserrat	1	NA	NA	18	18	18	18	34	25	26	27	122	160	178	164	139	117	95	71	52	47	55	59	64	59	50	87	56	20
2320	1998	Montserrat	2	NA	NA	17	17	17	17	32	22	25	25	123	169	194	184	154	130	118	88	57	40	46	53	43	45	33	37	14	2
2320	1999	Montserrat	1	NA	NA	180	180	180	180	19	28	29	19	123	133	176	157	142	114	95	61	57	42	50	44	47	44	29	62	56	19
2320	1999	Montserrat	2	NA	NA	162	162	162	162	16	29	19	28	109	148	185	181	151	123	114	94	56	33	45	39	33	22	19	24	15	2
2320	2000	Montserrat	1	NA	NA	14	14	14	14	214	22	33	34	141	146	209	190	169	135	129	84	56	54	55	53	65	47	42	38	55	20
2320	2000	Montserrat	2	NA	NA	13	13	13	13	191	20	34	22	146	158	214	219	180	157	140	111	72	44	42	58	38	30	15	23	13	2
2320	2001	Montserrat	1	NA	NA	64	64	64	64	15	229	24	33	158	150	215	202	192	151	130	109	64	57	58	48	56	57	30	27	52	18
2320	2001	Montserrat	2	NA	NA	60	60	60	60	14	201	23	36	144	160	224	233	208	169	146	130	82	53	49	47	45	25	18	15	12	1
2320	2002	Montserrat	1	NA	NA	18	18	18	18	73	17	261	27	189	164	234	239	224	176	152	122	79	82	52	73	62	55	41	17	44	18
2320	2002	Montserrat	2	NA	NA	16	16	16	16	69	16	229	26	169	171	248	266	252	191	176	155	113	52	44	63	54	33	24	9	10	1
2320	2003	Montserrat	1	NA	NA	38	38	38	38	17	67	15	240	154	166	196	224	200	181	144	118	90	59	48	72	48	53	35	19	60	25
2320	2003	Montserrat	2	NA	NA	36	36	36	36	14	64	14	211	155	151	216	243	225	194	163	149	101	68	45	50	45	32	19	8	12	2
2320	2004	Montserrat	1	NA	NA	17	17	17	17	42	19	73	17	400	181	192	256	225	210	166	137	86	82	57	69	58	57	45	26	58	36
2320	2004	Montserrat	2	NA	NA	17	17	17	17	39	16	70	15	368	157	218	269	261	220	180	160	137	79	43	61	48	40	17	18	10	4
2320	2005	Montserrat	1	NA	NA	34	34	34	34	15	38	18	66	352	158	165	232	210	188	152	141	96	59	58	58	52	57	38	28	34	35
2320	2005	Montserrat	2	NA	NA	32	32	32	32	16	35	15	63	310	163	178	239	243	200	176	153	120	79	47	42	56	29	19	9	11	3
2320	2006	Montserrat	1	NA	NA	24	24	24	24	35	15	39	19	389	168	160	232	215	206	160	139	116	66	59	58	49	48	47	23	26	32
2320	2006	Montserrat	2	NA	NA	24	24	24	24	32	17	35	16	357	154	173	237	249	224	178	154	138	86	52	51	42	39	16	10	6	3
2320	2007	Montserrat	1	NA	NA	27	27	27	27	23	34	15	37	361	174	149	213	216	203	161	138	110	72	72	44	60	45	37	28	17	30
2320	2007	Montserrat	2	NA	NA	25	25	25	25	23	31	17	33	325	155	155	225	243	228	173	158	141	100	45	38	48	39	19	10	4	3
2320	2008	Montserrat	1	NA	NA	26	26	26	26	31	26	38	17	419	172	186	216	250	223	202	161	128	99	65	49	75	43	46	29	16	31
2320	2008	Montserrat	2	NA	NA	25	25	25	25	27	26	35	19	376	173	169	240	272	250	214	182	162	111	70	49	48	40	23	10	4	1
2320	2009	Montserrat	1	NA	NA	31	31	31	31	26	31	26	38	169	405	184	194	258	227	214	166	138	87	80	55	62	51	44	30	16	20
2320	2009	Montserrat	2	NA	NA	29	29	29	29	25	27	26	35	160	373	159	222	271	264	221	180	162	134	76	42	56	36	26	8	7	0
2320	2010	Montserrat	1	NA	NA	31	31	31	31	31	26	31	26	190	391	178	182	258	235	209	168	157	105	63	62	59	50	49	29	16	10
2320	2010	Montserrat	2	NA	NA	29	29	29	29	29	25	27	26	180	345	183	197	266	271	220	194	172	129	84	49	42	49	22	9	3	2
2320	2011	Montserrat	1	NA	NA	30	30	30	30	31	31	26	31	143	425	183	174	253	234	224	174	150	125	69	63	56	46	40	33	15	9
2320	2011	Montserrat	2	NA	NA	29	29	29	29	28	29	25	27	135	391	167	190	257	272	243	192	166	145	92	53	49	36	27	8	4	2
2320	2012	Montserrat	1	NA	NA	30	30	30	30	30	31	31	26	152	406	196	167	239	242	228	180	152	122	79	77	45	58	37	27	15	6
2320	2012	Montserrat	2	NA	NA	29	29	29	29	29	28	29	25	144	366	174	175	251	272	255	192	176	155	109	47	38	44	30	9	3	1
2320	2013	Montserrat	1	NA	NA	30	30	30	30	30	30	31	31	138	418	172	185	216	248	223	201	160	125	96	60	45	64	34	29	15	5
2320	2013	Montserrat	2	NA	NA	28	28	28	28	29	29	28	29	132	376	173	169	238	270	249	214	177	159	106	66	44	38	26	12	2	1
2320	2014	Montserrat	1	NA	NA	30	30	30	30	30	30	30	31	152	169	404	184	193	256	227	212	166	134	85	76	49	54	38	29	15	5
2320	2014	Montserrat	2	NA	NA	28	28	28	28	28	29	29	28	142	160	373	158	220	271	262	220	177	157	130	72	37	44	26	13	3	1
2320	2016	Montserrat	1	NA	NA	29	29	29	29	29	30	30	29	149	143	424	183	174	253	231	223	173	146	122	65	57	49	36	27	16	5
2320	2016	Montserrat	2	NA	NA	27	27	27	27	28	28	28	29	138	134	391	166	190	256	270	241	189	164	139	87	48	39	25	13	3	1
2320	2017	Montserrat	1	NA	NA	28	28	28	28	29	29	30	30	147	152	405	196	167	238	240	227	178	150	119	74	70	39	45	24	13	5
2320	2017	Montserrat	2	NA	NA	26	26	26	26	27	28	28	28	140	144	365	173	175	251	269	254	190	172	149	103	42	32	31	15	3	1
2320	2018	Montserrat	1	NA	NA	28	28	28	28	28	29	29	30	151	138	417	171	185	215	248	222	197	158	121	91	55	39	51	22	16	5
2320	2018	Montserrat	2	NA	NA	26	26	26	26	26	27	28	28	143	132	375	173	168	238	267	248	211	173	155	99	59	37	26	15	3	1
2340	1997	Nicaragua	1	NA	NA	70490	70490	70490	70490	72127	73823	75129	75748	336563	296323	266188	224137	183217	148508	113162	89674	67227	52333	43288	33448	25663	18506	8780	4448	1488	276
2340	1997	Nicaragua	2	NA	NA	67628	67628	67628	67628	69365	71046	72325	72993	326344	290172	262295	222940	189771	159203	121618	96876	73660	57318	45946	37784	31173	23154	10013	5905	2368	503
2340	1998	Nicaragua	1	NA	NA	68811	68811	68811	68811	69636	71729	73511	74844	348777	299402	271253	228354	186026	152428	117577	92649	70757	54033	44514	34875	26664	20059	10063	4702	1623	305
2340	1998	Nicaragua	2	NA	NA	66022	66022	66022	66022	66965	69005	70770	72071	337599	293245	268723	227666	192737	164718	127623	100250	77669	59632	47566	38704	32025	24981	11828	6047	2560	560
2340	1999	Nicaragua	1	NA	NA	68205	68205	68205	68205	68023	69248	71424	73233	358968	303153	275768	232696	188990	155859	122485	95690	74700	55750	45661	36413	27563	21412	11500	4966	1748	337
2340	1999	Nicaragua	2	NA	NA	65428	65428	65428	65428	65409	66615	68736	70522	346878	296857	274397	232926	195737	169440	134146	103960	81791	62123	49375	39662	32782	26462	13963	6219	2719	614
2340	2000	Nicaragua	1	NA	NA	67565	67565	67565	67565	67504	67669	68962	71160	365184	308790	279496	237631	192439	158991	127322	98840	78450	57969	46887	37957	28613	22580	13111	5298	1891	367
2340	2000	Nicaragua	2	NA	NA	64786	64786	64786	64786	64878	65088	66363	68500	352355	302222	278902	239090	199332	173328	140837	107939	85941	64791	51346	40898	33508	27713	16317	6474	2895	665
2340	2001	Nicaragua	1	NA	NA	66676	66676	66676	66676	66907	67162	67393	68707	365700	317589	282421	243055	197275	160829	131968	102392	81921	60597	48260	39424	29726	23603	14724	5681	2020	403
2340	2001	Nicaragua	2	NA	NA	63923	63923	63923	63923	64268	64569	64845	66135	352555	310376	282274	245937	204396	175584	147441	112548	89778	67841	53466	42284	34212	28785	18657	6809	3028	728
2340	2002	Nicaragua	1	NA	NA	65613	65613	65613	65613	66059	66577	66894	67144	360040	329444	285236	248307	201303	163869	136248	106419	85044	63692	49813	40724	30968	24526	16081	6300	2143	437
2340	2002	Nicaragua	2	NA	NA	62893	62893	62893	62893	63435	63972	64332	64623	346948	321338	285280	252624	208659	178964	153644	117813	93302	71338	55714	43789	34985	29705	20447	7664	3133	789
2340	2003	Nicaragua	1	NA	NA	64397	64397	64397	64397	65035	65742	66315	66650	351517	341678	288372	253441	205590	166744	140212	110847	88031	67175	51490	41921	32284	25396	17213	7081	2256	475
2340	2003	Nicaragua	2	NA	NA	61716	61716	61716	61716	62435	63150	63742	64115	338649	332619	288413	259112	213446	181994	159187	123814	96679	75301	57992	45376	35882	30479	21842	8862	3213	848
2340	2007	Nicaragua	1	NA	NA	59215	59215	59215	59215	59698	60716	62007	63093	326072	353195	318646	267896	226001	182380	151926	129591	101821	81238	60876	47001	37559	28984	20435	10522	2947	611
2340	2007	Nicaragua	2	NA	NA	56736	56736	56736	56736	57274	58271	59528	60605	313735	342154	316662	275977	238651	198129	173597	149800	114189	90742	69464	53258	40695	33124	25448	14190	4021	1020
2340	2008	Nicaragua	1	NA	NA	58190	58190	58190	58190	58757	59433	60490	61791	322103	344828	331026	271324	231463	186915	154948	133610	106248	84197	64234	48590	38645	30055	21082	11190	3291	645
2340	2008	Nicaragua	2	NA	NA	55754	55754	55754	55754	56369	57033	58067	59330	309771	333932	327981	279225	245264	202995	176679	155353	120164	94100	73348	55479	42218	33957	26116	15117	4640	1053
2340	2009	Nicaragua	1	NA	NA	57026	57026	57026	57026	57750	58501	59215	60281	317337	336889	341450	275495	236505	191687	158189	137186	111176	87235	67967	50194	39663	31185	21661	11786	3666	682
2340	2009	Nicaragua	2	NA	NA	54638	54638	54638	54638	55401	56135	56834	57875	305041	326127	337345	283022	251170	208427	179805	160145	126660	97789	77342	57873	43905	34823	26736	15912	5338	1097
2340	2010	Nicaragua	1	NA	NA	55703	55703	55703	55703	56604	57503	58290	59015	311643	329993	347957	281593	240860	197130	161958	140487	116030	90374	71515	52221	40727	32292	22303	12298	4068	725
2340	2010	Nicaragua	2	NA	NA	53370	53370	53370	53370	54298	55175	55940	56646	299449	319279	342923	288563	255940	214765	183514	164105	133317	101734	81355	60426	45738	35890	27331	16611	6077	1155
2340	2011	Nicaragua	1	NA	NA	54868	54868	54868	54868	55299	56367	57300	58096	305511	324354	348842	290888	244528	203158	167165	142546	120716	93908	74813	54620	41918	33343	22985	12770	4467	777
2340	2011	Nicaragua	2	NA	NA	52568	52568	52568	52568	53043	54078	54985	55757	293442	313637	343253	296887	259617	221813	188681	166466	139897	106298	85086	63345	47717	37096	27932	17264	6803	1232
2340	2012	Nicaragua	1	NA	NA	54542	54542	54542	54542	54478	55072	56171	57113	299460	320173	343627	303273	248173	209136	171654	145829	125069	97899	77804	57437	43257	34282	23745	13212	4816	866
2340	2012	Nicaragua	2	NA	NA	52253	52253	52253	52253	52252	52830	53893	54805	287526	309381	337808	308009	262950	228736	193085	169940	146096	111506	88530	66693	49820	38414	28595	17873	7409	1411
2340	2013	Nicaragua	1	NA	NA	54135	54135	54135	54135	54164	54260	54884	55991	293583	316405	335597	316084	252221	215107	176492	148997	129133	102289	80679	60595	44700	35155	24540	13643	5129	971
2340	2013	Nicaragua	2	NA	NA	51863	51863	51863	51863	51946	52045	52650	53717	281789	305505	329689	319457	266425	235503	198020	173077	151662	117431	91855	70477	51965	39815	29364	18434	7940	1651
2340	2014	Nicaragua	1	NA	NA	53658	53658	53658	53658	53771	53953	54079	54711	287884	311840	327998	326943	257010	220663	181564	152385	132765	107167	83639	64099	46152	35976	25379	14033	5418	1088
2340	2014	Nicaragua	2	NA	NA	51405	51405	51405	51405	51565	51744	51870	52479	276235	300867	321985	328955	270450	241564	203522	176259	156474	123875	95505	74369	54273	41363	30154	18972	8422	1916
2340	2015	Nicaragua	1	NA	NA	53100	53100	53100	53100	53307	53568	53778	53913	282412	306351	321433	333912	263715	225532	187305	156296	136127	111977	86696	67440	47993	36844	26208	14474	5676	1213
2340	2015	Nicaragua	2	NA	NA	50869	50869	50869	50869	51117	51368	51573	51702	270898	295367	315235	334676	276210	246499	209923	180017	160472	130481	99407	78285	56741	43046	31114	19500	8868	2198
2340	2016	Nicaragua	1	NA	NA	52823	52823	52823	52823	52761	53111	53400	53618	277409	300421	316121	335288	273595	229728	193624	161623	138272	116624	90138	70556	50176	37826	27000	14944	5925	1335
2340	2016	Nicaragua	2	NA	NA	50601	50601	50601	50601	50590	50926	51200	51409	266010	289451	309687	335169	284744	250344	217032	185220	162890	137012	103917	81939	59558	44871	32188	20039	9302	2475
2340	2017	Nicaragua	1	NA	NA	52828	52828	52828	52828	52496	52573	52948	53247	273026	294574	312258	330600	286547	233898	199896	166249	141620	120951	94024	73393	52744	38931	27714	15468	6165	1448
2340	2017	Nicaragua	2	NA	NA	50604	50604	50604	50604	50330	50403	50763	51039	261720	283622	305523	329902	296065	253849	224016	189671	166410	143174	109056	85326	62784	46811	33360	20629	9717	2722
2340	2018	Nicaragua	1	NA	NA	52765	52765	52765	52765	52510	52315	52418	52800	269254	288899	308807	323107	299929	238466	206165	171217	144859	125002	98293	76131	55620	40126	28383	16020	6402	1554
2340	2018	Nicaragua	2	NA	NA	50542	50542	50542	50542	50340	50148	50243	50607	258009	277973	301731	321973	307711	257495	230847	194649	169597	148718	114900	88607	66422	48790	34606	21297	10116	2952
2350	1998	Panama	1	NA	NA	34556	34556	34556	34556	34691	32996	32003	31427	155547	148241	138089	133516	123371	112189	93583	75606	64250	53953	43859	34419	27251	20451	13832	7796	3115	799
2350	1998	Panama	2	NA	NA	33161	33161	33161	33161	33311	31679	30737	30195	149369	141017	132365	129390	120175	108496	91124	74606	63996	54028	43750	34081	27642	21737	15307	9217	4428	1451
2350	1999	Panama	1	NA	NA	33065	33065	33065	33065	34432	34594	32951	31969	156047	150157	139053	135022	124675	114648	97587	77973	66171	55521	45588	35568	28054	21141	14196	8083	3254	847
2350	1999	Panama	2	NA	NA	31743	31743	31743	31743	33049	33229	31623	30700	150380	142632	133097	130467	121683	111016	94877	76933	65875	55707	45720	35351	28406	22474	15933	9635	4650	1553
2350	2000	Panama	1	NA	NA	33738	33738	33738	33738	32935	34349	34547	32912	156910	151567	139993	136689	126126	116820	101312	80789	68125	57159	47276	36874	28921	21825	14659	8368	3425	903
2350	2000	Panama	2	NA	NA	32383	32383	32383	32383	31610	32970	33179	31582	151201	144065	134092	131751	123202	113319	98401	79654	67770	57435	47609	36808	29256	23226	16615	10094	4898	1667
2350	2001	Panama	1	NA	NA	34164	34164	34164	34164	33602	32852	34299	34515	158540	152748	142887	136435	127813	118720	104691	84133	70095	58899	48908	38329	29805	22528	15176	8635	3600	968
2350	2001	Panama	2	NA	NA	32769	32769	32769	32769	32257	31513	32923	33138	152523	145724	136663	131322	124803	115447	101650	82839	69661	59212	49405	38478	30182	23955	17345	10599	5175	1800
2350	2002	Panama	1	NA	NA	33361	33361	33361	33361	34050	33509	32805	34264	161732	154006	145132	136411	129795	120325	107762	87969	72020	60694	50493	39910	30697	23256	15738	8906	3787	1034
2350	2002	Panama	2	NA	NA	32005	32005	32005	32005	32668	32176	31468	32887	155419	147415	138551	131230	126515	117305	104662	86388	71582	61058	51096	40335	31193	24667	18048	11105	5454	1924
2350	2003	Panama	1	NA	NA	32818	32818	32818	32818	33251	33963	33465	32773	164675	154944	147297	136594	131834	121713	110544	92036	74090	62578	52015	41584	31650	23991	16302	9183	3978	1094
2350	2003	Panama	2	NA	NA	31484	31484	31484	31484	31911	32606	32143	31439	158121	148874	140355	131338	128184	118986	107437	90168	73622	62954	52769	42275	32294	25389	18762	11638	5761	2050
2350	2004	Panama	1	NA	NA	33100	33100	33100	33100	32712	33163	33914	33436	166053	155499	149272	137596	133387	123092	113037	96051	76465	64531	53557	43273	32743	24728	16852	9450	4138	1151
2350	2004	Panama	2	NA	NA	31750	31750	31750	31750	31394	31849	32576	32113	159389	149915	142033	132175	129383	120593	110017	93939	75954	64849	54473	44200	33542	26135	19475	12201	6093	2194
2350	2005	Panama	1	NA	NA	33607	33607	33607	33607	32990	32625	33113	33883	167536	156413	150742	138596	135118	124614	115258	99758	79287	66501	55163	44898	33965	25502	17401	9763	4282	1212
2350	2005	Panama	2	NA	NA	32236	32236	32236	32236	31654	31331	31816	32543	160807	150771	143493	133239	130765	122200	112395	97483	78661	66739	56199	46058	34955	26950	20152	12782	6434	2340
2350	2006	Panama	1	NA	NA	34415	34415	34415	34415	33493	32898	32572	33078	168499	158046	151928	141470	134892	126320	117194	103100	82603	68450	56836	46458	35345	26276	17988	10110	4415	1273
2350	2006	Panama	2	NA	NA	33008	33008	33008	33008	32134	31584	31292	31777	161736	152092	145122	135767	130338	123813	114543	100734	81800	68590	57971	47821	36552	27828	20787	13382	6787	2491
2350	2007	Panama	1	NA	NA	34827	34827	34827	34827	34300	33400	32842	32536	167037	161208	153148	143667	134840	128287	118792	106134	86392	70363	58595	47980	36855	27089	18608	10496	4559	1341
2350	2007	Panama	2	NA	NA	33403	33403	33403	33403	32904	32060	31541	31249	160331	154954	146754	137566	130181	125489	116387	103732	85310	70460	59799	49488	38318	28759	21434	13989	7167	2658
2350	2008	Panama	1	NA	NA	34493	34493	34493	34493	34714	34208	33346	32807	165290	164115	154035	145778	134977	130291	120164	108874	90401	72412	60459	49442	38464	27970	19251	10898	4719	1413
2350	2008	Panama	2	NA	NA	33083	33083	33083	33083	33302	32832	32018	31500	158669	157602	148146	139271	130189	127068	118016	106478	89047	72465	61653	51136	40178	29786	22092	14604	7565	2838
2350	2009	Panama	1	NA	NA	34140	34140	34140	34140	34384	34625	34155	33311	165315	165456	154544	147695	135934	131810	121521	111339	94358	74752	62373	50941	40069	28985	19896	11323	4896	1487
2350	2009	Panama	2	NA	NA	32745	32745	32745	32745	32985	33233	32790	31979	158717	158825	149138	140857	130907	128158	119547	109015	92762	74761	63522	52797	42033	30967	22787	15208	7976	3027
2350	2010	Panama	1	NA	NA	33777	33777	33777	33777	34036	34298	34573	34121	165194	166920	155437	149137	136915	133528	123034	113548	98024	77540	64315	52509	41621	30122	20584	11753	5103	1555
2350	2010	Panama	2	NA	NA	32397	32397	32397	32397	32651	32919	33193	32751	158586	160215	149976	142270	131896	129473	121099	111368	96273	77439	65395	54491	43838	32311	23553	15795	8405	3227
2350	2011	Panama	1	NA	NA	33591	33591	33591	33591	33677	33953	34248	34540	165445	167890	157085	150344	139793	133338	124755	115496	101349	80822	66242	54153	43124	31409	21276	12217	5332	1622
2350	2011	Panama	2	NA	NA	32218	32218	32218	32218	32308	32587	32880	33157	158810	161149	151312	143916	134428	129056	122710	113520	99515	80559	67245	56248	45570	33844	24381	16353	8855	3437
2350	2012	Panama	1	NA	NA	33588	33588	33588	33588	33494	33598	33904	34217	166923	166454	160280	151611	142028	133337	126750	117120	104380	84573	68140	55882	44594	32809	22000	12704	5576	1692
2350	2012	Panama	2	NA	NA	32215	32215	32215	32215	32132	32247	32550	32846	160209	159772	154206	145602	136288	128958	124423	115388	102519	84059	69119	58073	47214	35540	25259	16925	9311	3659
2350	2013	Panama	1	NA	NA	33576	33576	33576	33576	33494	33418	33552	33874	168617	164735	163217	152548	144178	133522	128781	118522	107123	88542	70171	57713	46009	34301	22785	13208	5832	1772
2350	2013	Panama	2	NA	NA	32204	32204	32204	32204	32132	32074	32212	32516	161822	158139	156888	147049	138052	129025	126039	117042	105277	87786	71126	59920	48846	37325	26224	17514	9773	3896
2350	2014	Panama	1	NA	NA	33516	33516	33516	33516	33486	33420	33374	33524	169695	164787	164587	153111	146134	134522	130332	119909	109595	92462	72488	59589	47465	35796	23681	13718	6103	1858
2350	2014	Panama	2	NA	NA	32147	32147	32147	32147	32124	32076	32041	32180	162856	158212	158145	148098	139697	129800	127169	118597	107830	91489	73424	61786	50488	39111	27330	18131	10234	4142
2350	2015	Panama	1	NA	NA	33427	33427	33427	33427	33428	33415	33377	33347	169923	164690	166083	154053	147621	135543	132081	121451	111816	96097	75241	61502	48984	37243	24686	14259	6382	1957
2350	2015	Panama	2	NA	NA	32061	32061	32061	32061	32070	32070	32046	32010	163075	158108	159569	148991	141171	130845	128521	120175	110200	94994	76095	63658	52166	40854	28582	18814	10684	4401
2350	2016	Panama	1	NA	NA	33381	33381	33381	33381	33342	33360	33375	33350	169164	164965	167089	155746	148875	138447	131936	123198	113780	99401	78478	63395	50579	38654	25816	14809	6682	2067
2350	2016	Panama	2	NA	NA	32018	32018	32018	32018	31987	32019	32040	32018	162354	158357	160538	150382	142877	133425	128154	121810	112368	98235	79204	65508	53906	42529	30013	19544	11120	4673
2350	2017	Panama	1	NA	NA	33377	33377	33377	33377	33299	33276	33321	33349	167992	166463	165695	158982	150186	140710	131983	125216	115426	102415	82171	65268	52256	40035	27044	15386	6998	2182
2350	2017	Panama	2	NA	NA	32013	32013	32013	32013	31947	31938	31991	32013	161235	159781	159200	153327	144622	135338	128098	123549	114261	101237	82690	67382	55714	44127	31587	20319	11571	4954
2360	1996	Paraguay	1	NA	NA	76761	76761	76761	76761	75075	73814	72657	71537	335990	286598	241172	215077	188796	167524	155381	126780	96088	81983	61841	49932	42110	31144	19832	10792	4280	1090
2360	1996	Paraguay	2	NA	NA	73632	73632	73632	73632	72232	71119	70075	69054	325127	279593	239636	218911	191768	166282	152444	121822	92373	80417	61694	52025	45590	35486	24575	14935	6944	2066
2360	1997	Paraguay	1	NA	NA	75388	75388	75388	75388	75899	74698	73585	72486	343706	296001	247422	218617	193545	170340	159562	134175	100082	85615	64802	51070	43129	32384	20707	11272	4498	1152
2360	1997	Paraguay	2	NA	NA	72327	72327	72327	72327	73028	71973	70973	69966	332447	288547	245597	221827	198127	169268	156541	128889	95595	83679	64371	52979	46570	36779	25554	15522	7279	2191
2360	1998	Paraguay	1	NA	NA	71794	71794	71794	71794	74570	75525	74472	73415	350409	305585	254799	221656	198390	173851	162926	140951	105573	88636	68196	52529	43981	33596	21667	11757	4735	1217
2360	1998	Paraguay	2	NA	NA	68891	68891	68891	68891	71757	72773	71830	70865	338813	297676	252628	224819	203756	173243	159772	135482	100328	86189	67533	54207	47378	38058	26616	16137	7620	2334
2360	1999	Paraguay	1	NA	NA	68008	68008	68008	68008	71034	74212	75302	74303	356070	315285	262800	225091	202896	178152	165555	147162	112357	91069	72040	54301	44708	34796	22704	12253	4980	1290
2360	1999	Paraguay	2	NA	NA	65263	65263	65263	65263	68365	71514	72631	71724	344198	306922	260246	228112	208828	178301	162237	141618	106414	88005	71191	55700	48051	39326	27756	16776	7976	2484
2360	2000	Paraguay	1	NA	NA	65764	65764	65764	65764	67299	70702	73997	75134	361024	324684	271411	228983	206970	183309	167738	152756	119951	93203	76189	56439	45406	35969	23778	12778	5242	1363
2360	2000	Paraguay	2	NA	NA	63108	63108	63108	63108	64776	68140	71378	72527	348933	315871	268449	231838	213173	184453	164251	147197	113451	89427	75188	57533	48668	40554	28940	17460	8346	2640
2360	2001	Paraguay	1	NA	NA	65129	65129	65129	65129	65088	66992	70502	73836	365656	333314	280487	233790	210670	188692	169999	157661	127664	95898	80225	58927	46254	37037	24861	13354	5511	1446
2360	2001	Paraguay	2	NA	NA	62496	62496	62496	62496	62646	64570	68014	71277	353386	324070	277109	236426	216778	191088	166458	152083	120762	91355	79014	59752	49399	41674	30131	18203	8731	2804
2360	2002	Paraguay	1	NA	NA	64439	64439	64439	64439	64476	64797	66807	70352	367967	341027	289871	240029	214214	193430	172817	161825	134978	99843	83775	61792	47355	37982	25903	14003	5788	1532
2360	2002	Paraguay	2	NA	NA	61837	61837	61837	61837	62053	62452	64454	67920	355620	331390	286059	242391	219703	197443	169446	156178	127781	94565	82243	62387	50360	42631	31310	19017	9142	2973
2360	2003	Paraguay	1	NA	NA	63684	63684	63684	63684	63807	64195	64622	66668	365854	347728	299440	247384	217260	198267	176325	165183	141686	105256	86735	65069	48758	38778	26932	14710	6069	1627
2360	2003	Paraguay	2	NA	NA	61115	61115	61115	61115	61411	61867	62342	64368	353591	337759	295184	249419	222707	203067	173422	159411	134340	99264	84733	65497	51582	43434	32482	19896	9574	3146
2360	2004	Paraguay	1	NA	NA	62835	62835	62835	62835	63074	63536	64025	64490	359142	353390	309123	255366	220701	202765	180617	167813	147837	111938	89128	68783	50448	39471	27955	15470	6362	1726
2360	2004	Paraguay	2	NA	NA	60303	60303	60303	60303	60706	61232	61761	62260	347119	343149	304426	257033	226010	208140	178475	161883	140446	105300	86547	69090	53057	44115	33651	20838	10026	3328
2360	2005	Paraguay	1	NA	NA	61901	61901	61901	61901	62247	62813	63372	63896	349376	358348	318507	263952	224595	206838	185758	170002	153387	119413	91235	72787	52485	40143	28961	16258	6673	1831
2360	2005	Paraguay	2	NA	NA	59409	59409	59409	59409	59912	60534	61130	61682	337686	347891	313374	265230	229746	212486	184619	163909	146001	112275	87976	73016	54857	44752	34787	21819	10508	3522
2360	2006	Paraguay	1	NA	NA	60869	60869	60869	60869	61336	61995	62654	63248	338195	362988	327123	273003	229397	210540	191124	172271	158256	127005	93896	76682	54851	40954	29882	17056	7015	1940
2360	2006	Paraguay	2	NA	NA	58420	58420	58420	58420	59036	59746	60437	61053	326880	352351	321569	273887	234339	216098	191243	166126	150874	119521	89907	76774	57028	45496	35833	22809	11033	3726
2360	2011	Paraguay	1	NA	NA	56153	56153	56153	56153	56297	57205	58080	58888	307332	335692	356802	319525	268497	229277	212943	193342	172843	157201	124358	89989	71688	48917	33388	20838	9208	2572
2360	2011	Paraguay	2	NA	NA	53896	53896	53896	53896	54184	55125	56017	56836	296979	325958	349878	318326	271778	233700	216247	190888	164943	149437	117782	87597	73604	52919	39579	27655	14292	4963
2360	2012	Paraguay	1	NA	NA	56082	56082	56082	56082	55703	56100	57079	57979	302998	325208	359139	327219	277827	235492	216487	198057	175661	161309	131413	93767	74946	51416	34314	21475	9672	2735
2360	2012	Paraguay	2	NA	NA	53825	53825	53825	53825	53611	54059	55048	55956	292781	315796	352140	325649	280714	239666	219190	197220	167947	153511	124672	90764	76707	55386	40509	28453	15003	5277
2360	2013	Paraguay	1	NA	NA	55930	55930	55930	55930	55644	55513	55978	56982	298472	317470	357078	333913	287345	242804	219551	202868	179159	164631	137900	98921	77681	54264	35470	22028	10140	2913
2360	2013	Paraguay	2	NA	NA	53680	53680	53680	53680	53549	53491	53986	54989	288393	308295	350144	332029	289828	246685	222215	202833	171920	156748	131117	95361	79124	58286	41658	29154	15718	5617
2360	2014	Paraguay	1	NA	NA	55700	55700	55700	55700	55503	55459	55395	55885	293757	312588	350446	339581	296972	250743	222998	207350	183424	167258	143861	105257	79922	57486	36834	22537	10612	3105
2360	2014	Paraguay	2	NA	NA	53459	53459	53459	53459	53413	53432	53421	53930	283819	303549	343724	337435	299057	254289	225535	207903	176961	159233	137135	101241	80918	61622	43014	29786	16449	5979
2360	2015	Paraguay	1	NA	NA	55408	55408	55408	55408	55284	55323	55344	55305	288836	308981	340774	344552	306314	259278	226891	211420	188519	169456	149256	112337	81919	60960	38460	23048	11088	3304
2360	2015	Paraguay	2	NA	NA	53179	53179	53179	53179	53201	53300	53364	53367	279048	300042	334350	342196	307996	262470	229288	212257	183076	161291	142616	108024	82365	65262	44641	30401	17173	6362
2360	2016	Paraguay	1	NA	NA	55803	55803	55803	55803	55002	55109	55211	55255	284325	304980	329697	349207	314897	268273	231689	215120	193837	171737	153998	119531	84436	64342	40336	23658	11529	3507
2360	2016	Paraguay	2	NA	NA	53555	53555	53555	53555	52928	53092	53233	53312	274671	296153	323610	346675	316189	271116	233887	215880	189671	163535	147437	115074	84295	68754	46582	31102	17855	6752
2360	2017	Paraguay	1	NA	NA	56850	56850	56850	56850	55402	54833	54999	55125	280716	300670	319271	351563	322580	277578	237890	218664	198532	174552	158054	126367	88065	67326	42491	24406	11932	3711
2360	2017	Paraguay	2	NA	NA	54558	54558	54558	54558	53309	52822	53027	53182	271163	291971	313478	348953	323518	280041	239854	218834	195986	166547	151495	121861	87419	71724	48865	31957	18470	7153
2370	1999	Peru	1	NA	NA	298752	298752	298752	298752	304275	309944	314896	319187	1539567	1376103	1262774	1201131	1094249	963812	821492	682015	566478	452914	372436	308538	237052	160235	95511	47418	16672	3300
2370	1999	Peru	2	NA	NA	287048	287048	287048	287048	292762	298441	303470	307827	1488221	1340229	1244948	1194010	1095445	967794	829198	689172	566696	455304	378823	319622	252794	179619	113995	61289	23757	5322
2370	2000	Peru	1	NA	NA	293772	293772	293772	293772	296019	302604	308475	313591	1557867	1406999	1266878	1205710	1106851	976728	841191	698233	585360	468126	381189	316849	246532	167964	99951	49372	17682	3560
2370	2000	Peru	2	NA	NA	282238	282238	282238	282238	284792	291361	297277	302423	1505394	1369673	1251569	1202335	1112919	985920	853357	709825	587728	471104	387639	327572	261832	187200	118703	63489	25044	5691
2370	2002	Peru	1	NA	NA	290905	290905	290905	290905	290130	289744	293117	299998	1561153	1464910	1293611	1211229	1126563	1001057	874453	733832	620037	501821	402319	332674	264508	184449	109823	53906	19558	4162
2370	2002	Peru	2	NA	NA	279437	279437	279437	279437	279051	278931	282454	289310	1507966	1424902	1280148	1216116	1142765	1021449	896739	754865	628587	506575	409243	342915	279044	203300	129136	68618	27405	6549
2370	2003	Peru	1	NA	NA	289033	289033	289033	289033	288683	288697	288463	291955	1545378	1491507	1315657	1213501	1132249	1012920	888045	753136	635615	520151	414740	340266	273083	193071	115291	56503	20461	4489
2370	2003	Peru	2	NA	NA	277619	277619	277619	277619	277627	277887	277940	281539	1492602	1450272	1302187	1222325	1153711	1039131	915986	779137	648139	526233	422067	350459	287286	211731	134862	71561	28534	7020
2370	2004	Peru	1	NA	NA	286886	286886	286886	286886	286954	287304	287451	287333	1517574	1516118	1343441	1214894	1135846	1024361	900064	772497	650770	538779	428314	348121	281393	201698	121180	59308	21394	4818
2370	2004	Peru	2	NA	NA	275536	275536	275536	275536	275931	276516	276930	277053	1465695	1473755	1329475	1227560	1162523	1056489	934023	803648	667674	546680	436231	358345	295320	220209	140949	74754	29710	7485
2370	2005	Peru	1	NA	NA	285641	285641	285641	285641	284880	285611	286079	286334	1485974	1534131	1373438	1217898	1138703	1034861	911073	790762	666327	557016	443031	356702	289461	210194	127411	62335	22420	5139
2370	2005	Peru	2	NA	NA	274337	274337	274337	274337	273908	274854	275575	276053	1435120	1490944	1358910	1234115	1170267	1072996	951371	827294	687956	567303	451709	367077	303181	228614	147391	78220	30998	7951
2370	2006	Peru	1	NA	NA	285419	285419	285419	285419	283661	283550	284392	284962	1458861	1541148	1402188	1227016	1140100	1043801	921525	807072	682812	574387	458775	366415	297331	218440	133958	65610	23563	5460
2370	2006	Peru	2	NA	NA	274136	274136	274136	274136	272735	272840	273913	274694	1408832	1497627	1387151	1245577	1176952	1088056	968419	849374	709389	587660	468427	377067	310923	236842	154178	81996	32464	8420
2370	2007	Peru	1	NA	NA	285159	285159	285159	285159	283461	282341	282338	283274	1436646	1536806	1429520	1242175	1140733	1050369	931541	821188	700497	590520	475625	377319	304963	226471	140789	69143	24833	5775
2370	2007	Peru	2	NA	NA	273901	273901	273901	273901	272555	271672	271901	273027	1387233	1493437	1414032	1262375	1182796	1100845	985241	869654	732180	607420	486483	388410	318527	244904	161299	86084	34115	8889
2370	2008	Peru	1	NA	NA	284887	284887	284887	284887	283237	282165	281149	281240	1419982	1520871	1455417	1263251	1141707	1054447	941841	833589	719139	605633	493372	389364	312417	234318	147833	72950	26228	6100
2370	2008	Peru	2	NA	NA	273653	273653	273653	273653	272355	271512	270749	271029	1370958	1478016	1439351	1284297	1188573	1111026	1002208	888486	756076	626682	505792	401040	326122	252835	168690	90488	35946	9388
2370	2011	Peru	1	NA	NA	283574	283574	283574	283574	282484	281597	280708	279859	1396506	1435440	1505644	1350414	1156662	1063334	973141	866902	772620	652398	546273	431845	337386	256607	168789	86050	31178	7267
2370	2011	Peru	2	NA	NA	272427	272427	272427	272427	271667	271001	270345	269697	1347759	1394698	1486991	1369810	1212885	1135072	1051257	941044	826162	687687	566550	446739	352531	275829	191080	105598	42571	11224
2370	2012	Peru	1	NA	NA	282523	282523	282523	282523	281854	281337	280544	279741	1391841	1414027	1502384	1379079	1173841	1066282	981705	878262	787290	670270	562251	448096	347574	263578	175503	90875	33112	7747
2370	2012	Peru	2	NA	NA	271427	271427	271427	271427	271072	270758	270196	269586	1343151	1373562	1483120	1397135	1230662	1142200	1065031	958472	846806	710618	586283	464570	363620	283236	198364	111201	45178	11987
2370	2013	Peru	1	NA	NA	281279	281279	281279	281279	280856	280744	280318	279608	1388752	1398244	1487768	1406573	1197243	1070045	988278	890295	800496	689183	577325	465229	358794	270377	182107	95874	35201	8272
2370	2013	Peru	2	NA	NA	270241	270241	270241	270241	270120	270196	269982	269465	1340109	1357833	1468104	1422951	1253665	1149494	1076468	976215	866128	734711	605591	483648	375929	290638	205585	117039	47991	12833
2370	2014	Peru	1	NA	NA	279840	279840	279840	279840	279663	279784	279759	279414	1387553	1388563	1461461	1432540	1226919	1073859	993741	902721	812664	708365	592165	482693	371001	277352	188587	100938	37466	8846
2370	2014	Peru	2	NA	NA	268866	268866	268866	268866	268982	269277	269449	269278	1338936	1347982	1441657	1446940	1282039	1156233	1086305	993963	884470	759187	625003	503552	389491	298348	212738	123005	51029	13765
2370	2015	Peru	1	NA	NA	278184	278184	278184	278184	278276	278628	278833	278886	1387308	1382439	1431630	1452407	1259370	1080127	999438	915075	824429	726757	607560	499885	384220	284855	194926	105983	39885	9471
2370	2015	Peru	2	NA	NA	267282	267282	267282	267282	267654	268172	268559	268773	1338693	1341592	1411660	1464749	1312694	1164657	1095589	1011273	902368	782997	645263	523715	404299	306776	219817	129016	54278	14788
2370	2016	Peru	1	NA	NA	276820	276820	276820	276820	276670	277279	277711	277993	1386640	1377301	1406485	1461815	1291171	1093222	1004673	926796	836314	743582	624028	516398	398374	293216	201130	110948	42447	10154
2370	2016	Peru	2	NA	NA	265976	265976	265976	265976	266116	266877	267483	267910	1338045	1336192	1386087	1472200	1342310	1178284	1104331	1027609	920247	805480	666762	543732	420309	316264	226833	134997	57729	15909
2370	2017	Peru	1	NA	NA	275747	275747	275747	275747	275355	275710	276397	276903	1385198	1373459	1386418	1460383	1322110	1113015	1010119	937115	848512	758657	641822	531931	413533	302495	207164	115868	45144	10897
2370	2017	Peru	2	NA	NA	264950	264950	264950	264950	264854	265371	266217	266862	1336641	1332088	1365354	1468945	1370686	1197497	1112730	1042188	938205	826419	689720	563304	437601	326910	233771	140963	61382	17135
2380	1999	Puerto Rico	1	NA	NA	NA	NA	NA	NA	NA	NA	NA	NA	NA	NA	NA	NA	NA	NA	NA	NA	NA	NA	NA	NA	NA	NA	NA	NA	NA	NA
2380	1999	Puerto Rico	2	NA	NA	NA	NA	NA	NA	NA	NA	NA	NA	NA	NA	NA	NA	NA	NA	NA	NA	NA	NA	NA	NA	NA	NA	NA	NA	NA	NA
2380	2000	Puerto Rico	1	NA	NA	NA	NA	NA	NA	NA	NA	NA	NA	NA	NA	NA	NA	NA	NA	NA	NA	NA	NA	NA	NA	NA	NA	NA	NA	NA	NA
2380	2000	Puerto Rico	2	NA	NA	NA	NA	NA	NA	NA	NA	NA	NA	NA	NA	NA	NA	NA	NA	NA	NA	NA	NA	NA	NA	NA	NA	NA	NA	NA	NA
2380	2001	Puerto Rico	1	NA	NA	NA	NA	NA	NA	NA	NA	NA	NA	NA	NA	NA	NA	NA	NA	NA	NA	NA	NA	NA	NA	NA	NA	NA	NA	NA	NA
2380	2001	Puerto Rico	2	NA	NA	NA	NA	NA	NA	NA	NA	NA	NA	NA	NA	NA	NA	NA	NA	NA	NA	NA	NA	NA	NA	NA	NA	NA	NA	NA	NA
2380	2002	Puerto Rico	1	NA	NA	NA	NA	NA	NA	NA	NA	NA	NA	NA	NA	NA	NA	NA	NA	NA	NA	NA	NA	NA	NA	NA	NA	NA	NA	NA	NA
2380	2002	Puerto Rico	2	NA	NA	NA	NA	NA	NA	NA	NA	NA	NA	NA	NA	NA	NA	NA	NA	NA	NA	NA	NA	NA	NA	NA	NA	NA	NA	NA	NA
2380	2003	Puerto Rico	1	NA	NA	NA	NA	NA	NA	NA	NA	NA	NA	NA	NA	NA	NA	NA	NA	NA	NA	NA	NA	NA	NA	NA	NA	NA	NA	NA	NA
2380	2003	Puerto Rico	2	NA	NA	NA	NA	NA	NA	NA	NA	NA	NA	NA	NA	NA	NA	NA	NA	NA	NA	NA	NA	NA	NA	NA	NA	NA	NA	NA	NA
2380	2004	Puerto Rico	1	NA	NA	NA	NA	NA	NA	NA	NA	NA	NA	NA	NA	NA	NA	NA	NA	NA	NA	NA	NA	NA	NA	NA	NA	NA	NA	NA	NA
2380	2004	Puerto Rico	2	NA	NA	NA	NA	NA	NA	NA	NA	NA	NA	NA	NA	NA	NA	NA	NA	NA	NA	NA	NA	NA	NA	NA	NA	NA	NA	NA	NA
2380	2005	Puerto Rico	1	NA	NA	NA	NA	NA	NA	NA	NA	NA	NA	NA	NA	NA	NA	NA	NA	NA	NA	NA	NA	NA	NA	NA	NA	NA	NA	NA	NA
2380	2005	Puerto Rico	2	NA	NA	NA	NA	NA	NA	NA	NA	NA	NA	NA	NA	NA	NA	NA	NA	NA	NA	NA	NA	NA	NA	NA	NA	NA	NA	NA	NA
2380	2006	Puerto Rico	1	NA	NA	NA	NA	NA	NA	NA	NA	NA	NA	NA	NA	NA	NA	NA	NA	NA	NA	NA	NA	NA	NA	NA	NA	NA	NA	NA	NA
2380	2006	Puerto Rico	2	NA	NA	NA	NA	NA	NA	NA	NA	NA	NA	NA	NA	NA	NA	NA	NA	NA	NA	NA	NA	NA	NA	NA	NA	NA	NA	NA	NA
2380	2007	Puerto Rico	1	NA	NA	NA	NA	NA	NA	NA	NA	NA	NA	NA	NA	NA	NA	NA	NA	NA	NA	NA	NA	NA	NA	NA	NA	NA	NA	NA	NA
2380	2007	Puerto Rico	2	NA	NA	NA	NA	NA	NA	NA	NA	NA	NA	NA	NA	NA	NA	NA	NA	NA	NA	NA	NA	NA	NA	NA	NA	NA	NA	NA	NA
2380	2008	Puerto Rico	1	NA	NA	NA	NA	NA	NA	NA	NA	NA	NA	NA	NA	NA	NA	NA	NA	NA	NA	NA	NA	NA	NA	NA	NA	NA	NA	NA	NA
2380	2008	Puerto Rico	2	NA	NA	NA	NA	NA	NA	NA	NA	NA	NA	NA	NA	NA	NA	NA	NA	NA	NA	NA	NA	NA	NA	NA	NA	NA	NA	NA	NA
2380	2009	Puerto Rico	1	NA	NA	NA	NA	NA	NA	NA	NA	NA	NA	NA	NA	NA	NA	NA	NA	NA	NA	NA	NA	NA	NA	NA	NA	NA	NA	NA	NA
2380	2009	Puerto Rico	2	NA	NA	NA	NA	NA	NA	NA	NA	NA	NA	NA	NA	NA	NA	NA	NA	NA	NA	NA	NA	NA	NA	NA	NA	NA	NA	NA	NA
2380	2010	Puerto Rico	1	NA	NA	22247	22247	22247	22247	22382	22403	23171	23745	122270	136801	144217	131268	117769	119411	115433	114787	115450	110657	102341	99948	81028	62033	43976	27843	15307	6097
2380	2010	Puerto Rico	2	NA	NA	21214	21214	21214	21214	21415	21484	21943	22315	115784	130668	138682	130897	124700	128372	124848	126901	132380	129118	121649	117971	96386	74983	57523	39724	24986	10531
2380	2011	Puerto Rico	1	NA	NA	21001	21001	21001	21001	21881	21905	21947	22737	117631	133309	140796	132823	114216	117179	112593	113392	114681	110248	102729	98782	84226	63379	45347	28417	15394	6096
2380	2011	Puerto Rico	2	NA	NA	20017	20017	20017	20017	20858	20973	21053	21520	111118	126665	134472	131380	119771	126346	121989	124335	131001	128043	122297	117168	100610	76928	58981	40661	25475	10881
2380	2012	Puerto Rico	1	NA	NA	20234	20234	20234	20234	20595	21349	21399	21466	114130	128267	137359	133307	111608	113805	110584	112011	113316	109284	103484	96898	87288	65220	46832	28977	15541	6115
2380	2012	Puerto Rico	2	NA	NA	19121	19121	19121	19121	19641	20408	20538	20630	107739	121445	131053	130894	116142	123622	120182	122081	128769	126926	122831	115695	104359	79687	60471	41725	25894	11338
2380	2013	Puerto Rico	1	NA	NA	19177	19177	19177	19177	19790	20030	20809	20885	110299	123021	133393	132833	109957	109901	108894	110313	110988	108919	103698	95705	89613	67396	48421	29664	15829	6124
2380	2013	Puerto Rico	2	NA	NA	17918	17918	17918	17918	18707	19149	19932	20077	104495	115740	127236	130047	114087	119545	119190	119762	125104	126720	122669	114605	107241	82573	62132	42817	26354	11885
2380	2015	Puerto Rico	1	NA	NA	16525	16525	16525	16525	17417	17993	18509	18799	101507	111658	124374	126534	110942	99236	104697	104542	106043	107225	103282	95552	91762	71701	51736	31958	16068	6314
2380	2015	Puerto Rico	2	NA	NA	15630	15630	15630	15630	16482	16929	17638	18108	97056	105188	118918	123695	114153	108926	115720	114762	118042	124880	121807	114250	110332	88146	65663	46237	27042	12912
2380	2016	Puerto Rico	1	NA	NA	15000	15000	15000	15000	16017	16759	17362	17902	96177	106321	120305	122391	111508	94674	101604	101265	104334	106083	102732	96189	91020	74907	53132	33270	16630	6456
2380	2016	Puerto Rico	2	NA	NA	14188	14188	14188	14188	15194	15939	16403	17126	92643	100251	114870	119555	114694	103952	113513	111765	115364	123348	120668	114959	109838	92367	67557	47698	28007	13363
2380	2017	Puerto Rico	1	NA	NA	14056	14056	14056	14056	14525	15401	16168	16794	91294	102394	114925	118581	111472	91515	97660	98935	102748	104541	101693	97062	89547	77984	54975	34654	17183	6633
2380	2017	Puerto Rico	2	NA	NA	13294	13294	13294	13294	13781	14686	15446	15923	88276	96657	109608	116195	114249	100242	110595	109819	113048	121032	119526	115521	108590	96118	70218	49157	29039	13781
2385	1998	Saint Kitts and Nevis	1	NA	NA	421	421	421	421	404	387	410	437	2365	2292	2185	1968	1802	1930	1795	1473	990	651	509	473	455	425	335	246	105	24
2385	1998	Saint Kitts and Nevis	2	NA	NA	432	432	432	432	433	414	428	432	2185	2291	2135	1992	1804	1828	1828	1488	910	651	577	543	595	544	439	344	169	48
2385	1999	Saint Kitts and Nevis	1	NA	NA	432	432	432	432	421	404	388	411	2329	2289	2189	2021	1793	1897	1860	1557	1097	694	531	470	456	413	328	244	108	25
2385	1999	Saint Kitts and Nevis	2	NA	NA	419	419	419	419	432	434	416	429	2180	2257	2182	1984	1842	1801	1840	1600	1012	680	585	543	577	546	431	343	172	53
2385	2000	Saint Kitts and Nevis	1	NA	NA	421	421	421	421	433	420	406	388	2257	2306	2192	2049	1810	1853	1910	1633	1212	749	556	473	453	408	327	238	112	27
2385	2000	Saint Kitts and Nevis	2	NA	NA	423	423	423	423	419	433	436	418	2152	2245	2199	2040	1842	1778	1835	1693	1127	719	597	553	554	547	427	336	180	55
2385	2001	Saint Kitts and Nevis	1	NA	NA	404	404	404	404	421	433	422	406	2157	2346	2174	2020	1881	1820	1948	1702	1322	820	587	485	449	402	332	232	116	30
2385	2001	Saint Kitts and Nevis	2	NA	NA	410	410	410	410	424	420	435	437	2138	2229	2202	2022	1896	1769	1833	1761	1253	766	614	565	536	545	429	330	187	59
2385	2002	Saint Kitts and Nevis	1	NA	NA	383	383	383	383	405	422	434	423	2099	2356	2148	2017	1931	1811	1961	1772	1426	907	616	496	453	398	335	227	124	33
2385	2002	Saint Kitts and Nevis	2	NA	NA	390	390	390	390	411	425	422	436	2172	2202	2198	1979	1946	1782	1826	1806	1383	833	632	570	525	539	436	321	190	64
2385	2003	Saint Kitts and Nevis	1	NA	NA	376	376	376	376	383	405	424	435	2095	2327	2132	2048	1936	1816	1942	1844	1517	1005	659	509	453	398	334	224	127	36
2385	2003	Saint Kitts and Nevis	2	NA	NA	366	366	366	366	391	412	427	424	2194	2196	2171	2010	1949	1792	1810	1823	1510	920	653	578	519	530	444	313	193	67
2385	2004	Saint Kitts and Nevis	1	NA	NA	356	356	356	356	377	383	407	425	2093	2293	2128	2052	1990	1806	1911	1907	1601	1109	699	531	451	402	325	224	126	39
2385	2004	Saint Kitts and Nevis	2	NA	NA	334	334	334	334	367	392	414	428	2188	2191	2136	2057	1940	1830	1786	1836	1618	1022	682	587	522	514	449	311	196	71
2385	2005	Saint Kitts and Nevis	1	NA	NA	337	337	337	337	357	378	384	408	2107	2221	2146	2054	2017	1826	1869	1957	1675	1222	753	556	455	401	326	226	126	42
2385	2005	Saint Kitts and Nevis	2	NA	NA	319	319	319	319	335	368	394	416	2186	2163	2126	2072	1999	1830	1763	1831	1712	1135	721	598	532	498	454	312	196	76
2385	2006	Saint Kitts and Nevis	1	NA	NA	336	336	336	336	338	357	380	385	2125	2122	2185	2037	1992	1893	1837	1995	1744	1327	820	586	468	397	322	230	124	43
2385	2006	Saint Kitts and Nevis	2	NA	NA	325	325	325	325	320	337	370	395	2185	2149	2109	2077	1978	1885	1755	1830	1780	1257	766	617	545	481	455	316	195	81
2385	2007	Saint Kitts and Nevis	1	NA	NA	334	334	334	334	337	339	359	381	2104	2065	2194	2011	1987	1943	1829	2007	1808	1428	900	610	479	399	318	230	121	45
2385	2007	Saint Kitts and Nevis	2	NA	NA	337	337	337	337	326	322	339	372	2142	2184	2082	2072	1938	1933	1769	1824	1825	1386	832	635	549	476	452	325	192	85
2385	2008	Saint Kitts and Nevis	1	NA	NA	345	345	345	345	335	338	340	361	2064	2059	2166	1995	2017	1948	1834	1989	1879	1515	994	651	488	401	320	230	118	47
2385	2008	Saint Kitts and Nevis	2	NA	NA	349	349	349	349	338	328	324	341	2079	2204	2077	2047	1966	1939	1778	1811	1842	1510	917	656	560	472	445	333	192	87
2385	2009	Saint Kitts and Nevis	1	NA	NA	357	357	357	357	346	336	339	342	1988	2059	2134	1990	2023	2002	1825	1960	1943	1596	1094	691	511	401	324	228	121	48
2385	2009	Saint Kitts and Nevis	2	NA	NA	347	347	347	347	350	340	330	326	1994	2200	2072	2010	2016	1928	1816	1787	1855	1617	1018	680	569	475	435	337	191	89
2385	2010	Saint Kitts and Nevis	1	NA	NA	357	357	357	357	358	347	338	340	1906	2072	2061	2009	2025	2030	1845	1920	1992	1670	1202	740	535	407	324	230	124	48
2385	2010	Saint Kitts and Nevis	2	NA	NA	348	348	348	348	348	351	343	331	1894	2197	2043	2000	2029	1990	1815	1765	1851	1708	1128	720	579	486	419	344	191	90
2385	2011	Saint Kitts and Nevis	1	NA	NA	357	357	357	357	358	359	349	339	1839	2090	1963	2047	2007	2006	1912	1890	2032	1737	1304	803	562	418	324	229	127	48
2385	2011	Saint Kitts and Nevis	2	NA	NA	347	347	347	347	350	349	354	344	1807	2199	2029	1984	2035	1967	1870	1756	1851	1776	1245	766	597	497	408	343	195	90
2385	2012	Saint Kitts and Nevis	1	NA	NA	356	356	356	356	358	359	360	350	1792	2070	1908	2056	1983	2000	1963	1884	2046	1800	1401	882	586	430	327	228	129	48
2385	2012	Saint Kitts and Nevis	2	NA	NA	346	346	346	346	348	352	351	356	1757	2154	2064	1958	2029	1928	1918	1773	1842	1821	1371	828	615	500	406	342	200	88
2385	2013	Saint Kitts and Nevis	1	NA	NA	354	354	354	354	357	359	361	362	1762	2030	1899	2031	1964	2033	1968	1891	2029	1872	1484	971	625	439	329	232	130	47
2385	2013	Saint Kitts and Nevis	2	NA	NA	345	345	345	345	347	350	355	352	1742	2090	2085	1951	2007	1955	1925	1781	1832	1837	1492	910	636	510	401	338	207	89
2385	2014	Saint Kitts and Nevis	1	NA	NA	354	354	354	354	355	358	361	362	1764	1954	1900	1997	1962	2037	2023	1882	2002	1934	1565	1064	661	460	332	234	129	50
2385	2014	Saint Kitts and Nevis	2	NA	NA	345	345	345	345	346	349	352	356	1753	2007	2080	1948	1967	2005	1916	1818	1810	1851	1596	1009	660	519	406	331	212	89
2385	2015	Saint Kitts and Nevis	1	NA	NA	353	353	353	353	355	357	359	363	1784	1872	1913	1926	1979	2040	2050	1904	1965	1981	1637	1166	708	481	336	236	131	51
2385	2015	Saint Kitts and Nevis	2	NA	NA	345	345	345	345	346	348	350	354	1784	1905	2079	1918	1958	2020	1975	1819	1789	1848	1686	1115	697	533	415	322	215	91
2385	2016	Saint Kitts and Nevis	1	NA	NA	352	352	352	352	354	356	359	360	1806	1806	1933	1827	2018	2022	2027	1970	1936	2021	1703	1264	765	506	346	235	132	53
2385	2016	Saint Kitts and Nevis	2	NA	NA	344	344	344	344	346	347	351	351	1807	1820	2079	1904	1943	2024	1955	1873	1782	1847	1755	1229	742	548	427	315	217	93
2400	1996	Saint Lucia	1	NA	NA	1746	1746	1746	1746	1858	1817	1779	1751	8188	8759	7796	7001	6286	5351	4124	3496	2662	2112	1798	1527	1374	1158	923	671	357	110
2400	1996	Saint Lucia	2	NA	NA	1693	1693	1693	1693	1732	1706	1669	1657	8136	8817	7605	7080	6516	5745	4503	3753	2903	2341	1985	1776	1676	1434	1123	861	538	210
2400	1997	Saint Lucia	1	NA	NA	1664	1664	1664	1664	1726	1839	1801	1761	8135	8736	7801	7030	6292	5491	4354	3607	2843	2185	1833	1569	1397	1183	930	696	373	117
2400	1997	Saint Lucia	2	NA	NA	1648	1648	1648	1648	1675	1714	1686	1653	8008	8875	7571	7078	6530	5870	4747	3894	3090	2415	2037	1814	1678	1474	1159	883	556	221
2400	1998	Saint Lucia	1	NA	NA	1588	1588	1588	1588	1647	1706	1822	1784	8156	8631	7833	7048	6279	5607	4590	3699	3042	2257	1879	1609	1410	1213	943	718	390	123
2400	1998	Saint Lucia	2	NA	NA	1512	1512	1512	1512	1630	1658	1696	1668	7920	8789	7648	7070	6530	5971	4999	4023	3290	2508	2088	1853	1686	1509	1198	912	573	233
2400	1999	Saint Lucia	1	NA	NA	1468	1468	1468	1468	1570	1632	1686	1804	8356	8373	7897	7030	6259	5701	4815	3812	3229	2350	1927	1654	1427	1238	965	743	413	129
2400	1999	Saint Lucia	2	NA	NA	1409	1409	1409	1409	1494	1612	1641	1677	7990	8474	7848	7027	6519	6057	5237	4158	3484	2619	2149	1888	1705	1541	1233	940	598	242
2400	2003	Saint Lucia	1	NA	NA	1281	1281	1281	1281	1340	1402	1428	1405	8163	7868	8045	6931	6295	5829	5413	4606	3729	2998	2181	1848	1574	1336	1092	839	522	184
2400	2003	Saint Lucia	2	NA	NA	1207	1207	1207	1207	1267	1329	1369	1347	7788	7637	8282	6913	6509	6203	5815	5054	4084	3286	2486	2082	1809	1612	1383	1089	704	305
2400	2004	Saint Lucia	1	NA	NA	1257	1257	1257	1257	1266	1326	1386	1412	7794	8062	7801	6992	6273	5810	5508	4835	3836	3177	2269	1890	1634	1357	1116	862	542	197
2400	2004	Saint Lucia	2	NA	NA	1185	1185	1185	1185	1191	1252	1314	1352	7472	7703	7984	7096	6460	6195	5899	5297	4225	3479	2597	2147	1837	1629	1413	1123	721	319
2400	2005	Saint Lucia	1	NA	NA	1267	1267	1267	1267	1242	1252	1312	1370	7415	8285	7506	7159	6183	5805	5581	5029	3974	3335	2383	1941	1692	1379	1146	884	562	208
2400	2005	Saint Lucia	2	NA	NA	1196	1196	1196	1196	1169	1177	1237	1298	7157	7814	7610	7370	6353	6198	5970	5490	4396	3660	2727	2231	1876	1640	1439	1148	751	330
2400	2009	Saint Lucia	1	NA	NA	1228	1228	1228	1228	1232	1239	1235	1213	6345	7530	7530	6914	6237	5818	5616	5540	4868	3754	3055	2220	1885	1572	1222	995	624	256
2400	2009	Saint Lucia	2	NA	NA	1159	1159	1159	1159	1162	1167	1159	1140	5999	7204	7259	7217	6500	6136	6039	5958	5386	4227	3464	2600	2108	1751	1496	1285	862	384
2400	2010	Saint Lucia	1	NA	NA	1209	1209	1209	1209	1213	1219	1225	1222	6152	7162	7736	6656	6384	5739	5612	5616	5067	3893	3209	2337	1937	1629	1246	1023	644	266
2400	2010	Saint Lucia	2	NA	NA	1141	1141	1141	1141	1144	1148	1154	1145	5792	6902	7362	6882	6750	6036	6042	6034	5583	4403	3644	2734	2198	1791	1508	1316	885	404
2400	2011	Saint Lucia	1	NA	NA	1193	1193	1193	1193	1195	1199	1206	1212	6009	6887	7698	6533	6457	5708	5618	5673	5226	4079	3334	2480	1995	1686	1281	1040	666	276
2400	2011	Saint Lucia	2	NA	NA	1127	1127	1127	1127	1126	1131	1135	1140	5645	6597	7335	6688	6894	5987	6046	6085	5741	4627	3808	2890	2280	1841	1529	1339	919	419
2400	2012	Saint Lucia	1	NA	NA	1181	1181	1181	1181	1179	1182	1186	1192	5927	6603	7562	6498	6445	5712	5639	5683	5371	4311	3434	2643	2065	1727	1324	1066	688	281
2400	2012	Saint Lucia	2	NA	NA	1116	1116	1116	1116	1112	1113	1118	1122	5566	6264	7264	6582	6943	5957	6042	6110	5869	4886	3947	3084	2362	1901	1559	1350	953	437
2400	2013	Saint Lucia	1	NA	NA	1167	1167	1167	1167	1167	1166	1170	1172	5897	6325	7348	6523	6372	5737	5649	5675	5490	4557	3520	2830	2140	1776	1375	1082	713	290
2400	2013	Saint Lucia	2	NA	NA	1103	1103	1103	1103	1102	1098	1101	1105	5538	5992	7072	6513	6875	6018	6029	6118	5979	5152	4080	3285	2463	1961	1592	1363	986	456
2400	2014	Saint Lucia	1	NA	NA	1152	1152	1152	1152	1153	1155	1153	1157	5868	6130	7015	6684	6183	5790	5632	5663	5590	4790	3629	3010	2228	1822	1432	1102	734	303
2400	2014	Saint Lucia	2	NA	NA	1089	1089	1089	1089	1089	1088	1086	1088	5513	5788	6780	6572	6632	6175	5987	6112	6070	5406	4223	3489	2581	2031	1626	1385	1012	477
2400	2015	Saint Lucia	1	NA	NA	1137	1137	1137	1137	1139	1140	1143	1140	5814	5944	6673	6869	5951	5932	5559	5657	5672	4987	3770	3167	2347	1876	1484	1127	757	314
2400	2015	Saint Lucia	2	NA	NA	1075	1075	1075	1075	1075	1076	1076	1073	5462	5588	6497	6665	6325	6415	5890	6118	6148	5606	4402	3676	2719	2121	1665	1402	1040	494
2410	2005	Saint Pierre and Miquelon	1	NA	NA	32	32	32	32	32	36	34	39	201	206	182	174	174	225	304	270	242	252	216	153	132	77	59	38	16	8
2410	2005	Saint Pierre and Miquelon	2	NA	NA	30	30	30	30	32	32	33	37	189	194	173	167	176	243	281	254	225	208	198	156	120	126	90	80	50	20
2410	2006	Saint Pierre and Miquelon	1	NA	NA	31	31	31	31	32	33	36	35	199	212	164	165	172	211	299	278	237	248	228	154	135	85	57	39	16	8
2410	2006	Saint Pierre and Miquelon	2	NA	NA	29	29	29	29	31	32	33	33	190	199	150	164	167	230	292	259	222	202	207	160	125	126	94	79	51	20
2410	2008	Saint Pierre and Miquelon	1	NA	NA	29	29	29	29	31	31	33	34	194	199	153	161	159	178	275	305	233	237	236	168	136	98	55	44	19	7
2410	2008	Saint Pierre and Miquelon	2	NA	NA	28	28	28	28	28	31	31	34	181	188	140	157	157	196	286	278	225	202	203	178	128	126	104	75	55	23
2410	2009	Saint Pierre and Miquelon	1	NA	NA	28	28	28	28	29	31	32	33	190	194	153	155	149	170	257	312	239	229	239	177	132	107	55	47	20	7
2410	2009	Saint Pierre and Miquelon	2	NA	NA	27	27	27	27	28	29	31	32	179	183	139	151	148	185	276	288	227	204	195	184	141	120	114	71	57	24
2410	2010	Saint Pierre and Miquelon	1	NA	NA	27	27	27	27	29	29	31	33	188	192	154	131	153	164	237	310	255	222	232	187	136	110	59	46	23	6
2410	2010	Saint Pierre and Miquelon	2	NA	NA	26	26	26	26	27	29	29	32	175	180	142	125	158	176	259	292	238	203	192	189	151	115	119	74	54	26
2420	2002	Saint Vincent and the Grenadines	1	NA	NA	1011	1011	1011	1011	1038	1041	1052	1059	5707	5726	5508	5020	4382	4110	4019	3512	2790	1966	1519	1324	1138	935	648	374	156	41
2420	2002	Saint Vincent and the Grenadines	2	NA	NA	986	986	986	986	1014	1023	1031	1044	5625	5641	5375	4874	4145	3789	3686	3287	2651	1867	1494	1393	1259	1134	894	593	277	82
2420	2003	Saint Vincent and the Grenadines	1	NA	NA	966	966	966	966	993	1021	1025	1037	5492	5662	5426	4945	4386	4082	4033	3607	2910	2104	1559	1343	1159	938	660	380	158	43
2420	2003	Saint Vincent and the Grenadines	2	NA	NA	942	942	942	942	971	1000	1010	1018	5414	5588	5293	4798	4161	3769	3681	3356	2757	1993	1525	1398	1262	1119	907	598	284	84
2420	2004	Saint Vincent and the Grenadines	1	NA	NA	922	922	922	922	949	978	1005	1011	5327	5562	5335	4868	4389	4060	4035	3686	3021	2256	1614	1367	1173	939	677	384	163	40
2420	2004	Saint Vincent and the Grenadines	2	NA	NA	899	899	899	899	928	958	987	998	5246	5500	5207	4716	4176	3751	3676	3409	2850	2134	1565	1405	1267	1104	919	606	290	87
2420	2005	Saint Vincent and the Grenadines	1	NA	NA	886	886	886	886	907	934	964	991	5152	5494	5222	4802	4378	4045	4022	3750	3132	2410	1678	1398	1194	938	690	392	166	42
2420	2005	Saint Vincent and the Grenadines	2	NA	NA	865	865	865	865	886	915	947	976	5077	5431	5110	4642	4179	3741	3657	3450	2935	2285	1614	1417	1278	1090	930	613	297	89
2420	2006	Saint Vincent and the Grenadines	1	NA	NA	869	869	869	869	871	893	921	951	5008	5419	5093	4747	4352	4037	4003	3794	3239	2556	1764	1431	1212	946	704	398	169	45
2420	2006	Saint Vincent and the Grenadines	2	NA	NA	847	847	847	847	853	874	905	936	4937	5355	4995	4579	4166	3737	3645	3466	3025	2415	1689	1435	1286	1084	935	623	302	95
2420	2007	Saint Vincent and the Grenadines	1	NA	NA	846	846	846	846	855	858	881	908	4893	5253	5014	4695	4314	4037	3981	3822	3348	2683	1873	1474	1230	956	711	406	175	46
2420	2007	Saint Vincent and the Grenadines	2	NA	NA	825	825	825	825	836	841	864	895	4820	5192	4928	4532	4127	3746	3626	3477	3106	2531	1790	1461	1289	1087	936	628	313	98
2420	2008	Saint Vincent and the Grenadines	1	NA	NA	824	824	824	824	833	842	847	869	4749	5065	4976	4639	4265	4047	3957	3838	3444	2799	2006	1515	1249	977	717	417	176	49
2420	2008	Saint Vincent and the Grenadines	2	NA	NA	803	803	803	803	814	826	831	855	4678	5008	4897	4478	4079	3769	3609	3478	3176	2636	1911	1494	1295	1094	926	644	317	102
2420	2009	Saint Vincent and the Grenadines	1	NA	NA	802	802	802	802	811	822	830	837	4589	4921	4902	4578	4212	4057	3940	3844	3522	2911	2150	1571	1270	993	719	433	179	50
2420	2009	Saint Vincent and the Grenadines	2	NA	NA	782	782	782	782	792	805	816	823	4522	4861	4835	4422	4023	3792	3594	3480	3231	2726	2052	1530	1304	1103	920	654	326	106
2420	2010	Saint Vincent and the Grenadines	1	NA	NA	780	780	780	780	790	800	811	820	4424	4768	4855	4498	4169	4054	3927	3838	3587	3016	2304	1633	1301	1013	721	442	186	52
2420	2010	Saint Vincent and the Grenadines	2	NA	NA	760	760	760	760	772	783	797	807	4356	4713	4787	4358	3974	3805	3590	3463	3276	2810	2200	1579	1318	1117	910	666	333	111
2420	2011	Saint Vincent and the Grenadines	1	NA	NA	761	761	761	761	768	780	790	801	4259	4646	4802	4401	4135	4039	3923	3823	3632	3124	2444	1716	1335	1032	728	456	191	52
2420	2011	Saint Vincent and the Grenadines	2	NA	NA	742	742	742	742	750	763	775	789	4196	4592	4731	4276	3937	3798	3592	3456	3296	2900	2325	1658	1337	1127	908	674	342	113
2420	2012	Saint Vincent and the Grenadines	1	NA	NA	745	745	745	745	750	758	770	781	4116	4547	4668	4348	4104	4011	3927	3804	3663	3233	2569	1821	1378	1048	740	462	196	56
2420	2012	Saint Vincent and the Grenadines	2	NA	NA	726	726	726	726	733	742	755	767	4056	4491	4601	4234	3911	3775	3600	3446	3308	2983	2439	1756	1366	1132	914	678	350	120
2420	2013	Saint Vincent and the Grenadines	1	NA	NA	729	729	729	729	735	741	748	761	3996	4421	4514	4331	4069	3973	3937	3786	3683	3328	2682	1953	1414	1070	760	467	203	57
2420	2013	Saint Vincent and the Grenadines	2	NA	NA	711	711	711	711	718	725	735	748	3934	4365	4453	4223	3877	3741	3627	3433	3315	3050	2546	1875	1399	1140	925	675	361	122
2420	2014	Saint Vincent and the Grenadines	1	NA	NA	715	715	715	715	719	726	732	740	3895	4278	4399	4281	4029	3929	3952	3775	3692	3404	2792	2095	1468	1088	775	472	213	58
2420	2014	Saint Vincent and the Grenadines	2	NA	NA	696	696	696	696	703	711	718	728	3832	4229	4333	4187	3841	3697	3654	3423	3320	3110	2634	2014	1434	1153	935	676	370	128
2420	2015	Saint Vincent and the Grenadines	1	NA	NA	699	699	699	699	705	711	718	724	3802	4133	4275	4255	3971	3895	3951	3766	3690	3472	2894	2245	1528	1118	794	475	219	62
2420	2015	Saint Vincent and the Grenadines	2	NA	NA	681	681	681	681	688	697	704	711	3743	4078	4217	4158	3805	3657	3669	3423	3310	3154	2717	2164	1482	1168	950	673	380	133
2420	2016	Saint Vincent and the Grenadines	1	NA	NA	686	686	686	686	690	696	704	711	3712	3986	4175	4225	3899	3871	3939	3766	3679	3516	3001	2382	1609	1151	811	483	228	64
2420	2016	Saint Vincent and the Grenadines	2	NA	NA	669	669	669	669	674	680	691	698	3651	3937	4120	4127	3744	3632	3667	3431	3306	3177	2806	2286	1561	1190	960	675	388	140
2420	2017	Saint Vincent and the Grenadines	1	NA	NA	675	675	675	675	678	682	689	696	3625	3860	4101	4118	3864	3850	3914	3775	3665	3547	3109	2502	1712	1190	827	493	234	66
2420	2017	Saint Vincent and the Grenadines	2	NA	NA	658	658	658	658	662	668	674	685	3565	3812	4042	4027	3722	3617	3646	3442	3302	3191	2890	2399	1657	1218	970	683	394	144
2430	2001	Suriname	1	NA	NA	5388	5388	5388	5388	5443	5533	5698	5447	24103	24335	27795	20777	20389	20734	18581	13175	9929	6957	5522	5409	4562	3400	2145	978	363	99
2430	2001	Suriname	2	NA	NA	5182	5182	5182	5182	5255	5349	5509	5274	23294	23428	26646	19784	19708	20448	18160	13004	10143	7636	6326	6248	5347	3938	2553	1196	463	151
2430	2007	Suriname	1	NA	NA	5293	5293	5293	5293	4940	4849	5055	5362	27437	24744	24498	27831	22348	20265	20704	19118	14039	10048	7147	5179	4716	3854	2564	1358	473	113
2430	2007	Suriname	2	NA	NA	5085	5085	5085	5085	4758	4676	4879	5176	26476	23877	23543	26530	21160	19438	20342	18734	13846	10279	7830	6083	5663	4751	3211	1768	665	167
2430	2008	Suriname	1	NA	NA	5328	5328	5328	5328	5254	4929	4850	5060	27136	25435	24905	26972	24227	20109	20718	19711	15200	10476	7702	5327	4625	3945	2619	1411	511	116
2430	2008	Suriname	2	NA	NA	5120	5120	5120	5120	5060	4750	4676	4882	26169	24547	23917	25681	22950	19157	20269	19337	14943	10656	8310	6224	5588	4871	3333	1848	726	177
2430	2009	Suriname	1	NA	NA	5148	5148	5148	5148	5288	5241	4927	4854	26686	26282	24771	26160	26124	20040	20702	20117	16322	11010	8264	5532	4562	4005	2689	1459	545	124
2430	2009	Suriname	2	NA	NA	4948	4948	4948	4948	5095	5050	4749	4677	25719	25339	23799	24918	24745	18986	20145	19792	16015	11124	8794	6430	5526	4963	3453	1928	785	190
2430	2010	Suriname	1	NA	NA	4965	4965	4965	4965	5109	5274	5236	4929	26121	27154	24320	25476	27762	20263	20642	20372	17310	11715	8786	5822	4549	4021	2757	1510	580	131
2430	2010	Suriname	2	NA	NA	4772	4772	4772	4772	4924	5083	5048	4750	25161	26165	23375	24285	26285	19131	19966	20091	16978	11753	9249	6704	5515	5005	3572	2018	843	208
2430	2011	Suriname	1	NA	NA	4855	4855	4855	4855	4928	5093	5269	5235	25726	27618	24389	24832	28411	21201	20502	20521	18141	12622	9236	6205	4570	4000	2834	1560	611	141
2430	2011	Suriname	2	NA	NA	4666	4666	4666	4666	4749	4913	5079	5048	24774	26599	23455	23700	26898	19990	19722	20222	17805	12594	9642	7056	5547	5006	3694	2110	896	228
2430	2012	Suriname	1	NA	NA	4823	4823	4823	4823	4818	4912	5086	5267	25506	27596	24910	24802	28168	22535	20302	20571	18837	13675	9628	6676	4638	3954	2907	1610	642	154
2430	2012	Suriname	2	NA	NA	4635	4635	4635	4635	4642	4738	4909	5077	24569	26560	23978	23703	26671	21252	19435	20214	18525	13591	9988	7480	5633	4966	3811	2205	947	254
2440	1999	Trinidad and Tobago	1	NA	NA	8985	8985	8985	8985	8823	8819	8979	9307	53092	69852	71568	56771	48071	50046	55964	45815	36235	29282	21970	17202	12532	9708	6445	3364	1277	237
2440	1999	Trinidad and Tobago	2	NA	NA	8566	8566	8566	8566	8558	8448	8524	8894	51428	67034	68107	54250	46135	48623	53783	43914	35188	28492	22681	18452	14714	11876	8041	4903	2616	611
2440	2000	Trinidad and Tobago	1	NA	NA	9020	9020	9020	9020	8855	8738	8742	8903	50622	65727	72478	58736	48142	47904	55931	47563	37501	30432	22708	17763	12727	9730	6515	3376	1301	253
2440	2000	Trinidad and Tobago	2	NA	NA	8616	8616	8616	8616	8443	8473	8367	8443	48820	63029	68899	56109	45873	46328	53715	45481	36434	29485	23343	18952	14926	12122	8298	4868	2676	665
2440	2001	Trinidad and Tobago	1	NA	NA	8914	8914	8914	8914	8888	8772	8662	8667	48445	60883	73306	60639	48444	46403	54814	49412	38963	31452	23649	18245	13079	9744	6585	3422	1317	271
2440	2001	Trinidad and Tobago	2	NA	NA	8593	8593	8593	8593	8492	8359	8393	8288	46427	58276	69795	57805	45922	44580	52584	47185	37781	30475	24129	19452	15250	12321	8588	4947	2689	743
2440	2002	Trinidad and Tobago	1	NA	NA	8599	8599	8599	8599	8788	8806	8697	8589	46235	57030	72254	62972	49098	45467	52759	51329	40540	32368	24753	18679	13543	9741	6654	3479	1321	291
2440	2002	Trinidad and Tobago	2	NA	NA	8327	8327	8327	8327	8466	8411	8280	8316	44104	54420	68974	59852	46409	43317	50544	49002	39181	31468	25017	19944	15672	12466	8915	5098	2667	833
2440	2003	Trinidad and Tobago	1	NA	NA	8301	8301	8301	8301	8470	8707	8733	8626	44280	53999	69817	65143	50218	45022	50184	52974	42215	33277	25965	19125	14092	9771	6726	3553	1329	309
2440	2003	Trinidad and Tobago	2	NA	NA	8098	8098	8098	8098	8200	8386	8335	8203	42116	51624	66576	61731	47433	42501	47956	50589	40642	32497	25986	20462	16171	12602	9253	5305	2637	926
2440	2004	Trinidad and Tobago	1	NA	NA	8347	8347	8347	8347	8176	8392	8635	8664	43161	51161	66670	66525	51880	44909	47640	53935	43963	34304	27163	19678	14647	9877	6791	3628	1344	326
2440	2004	Trinidad and Tobago	2	NA	NA	8141	8141	8141	8141	7975	8122	8311	8261	40931	48955	63388	62882	49029	42022	45346	51516	42174	33627	26985	21046	16693	12780	9556	5539	2631	997
2440	2005	Trinidad and Tobago	1	NA	NA	8405	8405	8405	8405	8224	8101	8322	8567	42541	48734	62615	67525	53919	45040	45570	53939	45698	35555	28277	20393	15174	10079	6848	3701	1369	338
2440	2005	Trinidad and Tobago	2	NA	NA	8197	8197	8197	8197	8021	7899	8049	8238	40325	46399	59459	63775	50980	41842	43132	51496	43764	34883	27990	21725	17208	13029	9823	5782	2669	1045
2440	2006	Trinidad and Tobago	1	NA	NA	8459	8459	8459	8459	8286	8150	8033	8255	42223	46601	57855	68451	55905	45407	44137	52878	47539	36995	29270	21290	15630	10406	6893	3770	1407	345
2440	2006	Trinidad and Tobago	2	NA	NA	8250	8250	8250	8250	8079	7947	7827	7978	40146	44062	54788	64779	52779	41975	41466	50426	45483	36242	28983	22511	17716	13363	10033	6035	2755	1065
2440	2007	Trinidad and Tobago	1	NA	NA	8498	8498	8498	8498	8342	8214	8084	7968	41831	44434	54079	67510	58323	46123	43263	50900	49449	38551	30177	22343	16055	10827	6934	3843	1449	354
2440	2007	Trinidad and Tobago	2	NA	NA	8288	8288	8288	8288	8136	8006	7877	7758	39862	41792	51014	64066	54931	42546	40279	48453	47313	37645	29979	23394	18208	13780	10192	6308	2872	1071
2440	2008	Trinidad and Tobago	1	NA	NA	8531	8531	8531	8531	8384	8271	8149	8021	41231	42524	51121	65188	60583	47299	42870	48414	51089	40201	31077	23493	16490	11315	6992	3917	1499	360
2440	2008	Trinidad and Tobago	2	NA	NA	8320	8320	8320	8320	8176	8065	7937	7810	39327	39859	48296	61784	56909	43652	39536	45935	48915	39107	31003	24348	18727	14255	10341	6583	3014	1070
2440	2009	Trinidad and Tobago	1	NA	NA	8545	8545	8545	8545	8420	8315	8207	8088	40648	41445	48355	62161	62057	49012	42808	45951	52068	41925	32089	24633	17022	11806	7113	3984	1546	371
2440	2009	Trinidad and Tobago	2	NA	NA	8334	8334	8334	8334	8211	8106	7999	7870	38961	38725	45707	58708	58164	45328	39127	43397	49863	40638	32132	25333	19303	14755	10525	6831	3173	1082
2440	2010	Trinidad and Tobago	1	NA	NA	8544	8544	8544	8544	8436	8353	8253	8147	40090	40868	45999	58230	63150	51100	42989	43956	52110	43636	33316	25700	17698	12277	7302	4048	1595	383
2440	2010	Trinidad and Tobago	2	NA	NA	8333	8333	8333	8333	8227	8143	8041	7934	38595	38172	43227	54898	59162	47356	39012	41250	49878	42231	33380	26325	19970	15250	10771	7055	3338	1114
2440	2011	Trinidad and Tobago	1	NA	NA	8532	8532	8532	8532	8438	8371	8292	8194	39691	40588	43939	53596	64172	53137	43400	42587	51110	45456	34721	26658	18536	12692	7584	4104	1641	400
2440	2011	Trinidad and Tobago	2	NA	NA	8321	8321	8321	8321	8229	8161	8080	7977	38320	38040	40970	50343	60272	49231	39212	39644	48859	43948	34731	27306	20738	15737	11089	7241	3510	1166
2440	2012	Trinidad and Tobago	1	NA	NA	8500	8500	8500	8500	8429	8374	8312	8235	39650	40237	41839	49942	63341	55600	44158	41764	49222	47340	36238	27540	19513	13086	7934	4158	1691	420
2440	2012	Trinidad and Tobago	2	NA	NA	8290	8290	8290	8290	8220	8164	8099	8018	38343	37810	38776	46683	59669	51460	39847	38510	46951	45777	36123	28294	21596	16215	11473	7392	3697	1231
2445	1996	Turks and Caicos Islands	1	NA	NA	217	217	217	217	215	212	209	210	776	638	588	724	757	866	690	623	390	301	144	134	105	70	54	34	13	2
2445	1996	Turks and Caicos Islands	2	NA	NA	208	208	208	208	206	205	202	199	764	630	616	750	751	826	633	521	351	224	150	125	144	100	69	43	21	5
2445	1997	Turks and Caicos Islands	1	NA	NA	222	222	222	222	220	217	215	212	858	663	603	725	807	886	763	641	448	309	182	121	116	69	55	34	14	3
2445	1997	Turks and Caicos Islands	2	NA	NA	213	213	213	213	212	208	208	205	838	655	634	758	806	847	710	545	393	245	162	127	142	105	70	45	23	5
2445	1998	Turks and Caicos Islands	1	NA	NA	230	230	230	230	225	222	220	219	940	684	625	726	861	898	845	654	514	315	223	113	125	76	52	38	14	4
2445	1998	Turks and Caicos Islands	2	NA	NA	219	219	219	219	217	215	211	211	911	687	652	762	864	868	789	572	442	264	177	129	130	124	70	50	22	8
2445	1999	Turks and Caicos Islands	1	NA	NA	236	236	236	236	234	227	225	223	1024	711	649	724	913	921	916	676	577	328	261	115	130	81	54	40	16	5
2445	1999	Turks and Caicos Islands	2	NA	NA	224	224	224	224	223	221	218	215	986	719	670	769	921	891	866	608	487	288	193	135	126	132	74	53	26	8
2445	2000	Turks and Caicos Islands	1	NA	NA	239	239	239	239	239	238	229	229	1107	737	673	729	955	950	982	713	623	359	288	121	134	88	55	41	17	5
2445	2000	Turks and Caicos Islands	2	NA	NA	229	229	229	229	227	227	224	221	1070	741	692	782	965	929	928	656	531	315	210	142	121	137	78	56	27	9
2445	2001	Turks and Caicos Islands	1	NA	NA	243	243	243	243	242	243	241	232	1135	820	698	744	981	1001	1026	769	658	401	302	144	128	97	57	40	18	6
2445	2001	Turks and Caicos Islands	2	NA	NA	232	232	232	232	232	231	231	227	1094	826	722	792	1001	980	975	716	562	359	224	148	122	136	85	55	27	9
2445	2002	Turks and Caicos Islands	1	NA	NA	247	247	247	247	248	246	247	246	1163	910	734	786	1015	1079	1065	852	683	461	311	177	122	106	58	43	19	6
2445	2002	Turks and Caicos Islands	2	NA	NA	236	236	236	236	237	237	236	236	1126	912	762	840	1039	1061	1013	804	590	400	247	159	126	134	91	56	27	11
2445	2006	Turks and Caicos Islands	1	NA	NA	294	294	294	294	281	275	276	281	1389	1347	1069	1224	1607	1762	1533	1291	916	713	409	282	164	143	108	58	32	10
2445	2006	Turks and Caicos Islands	2	NA	NA	282	282	282	282	273	262	265	269	1340	1324	1156	1304	1617	1716	1443	1194	845	581	350	244	198	158	146	80	46	16
2445	2007	Turks and Caicos Islands	1	NA	NA	313	313	313	313	302	291	289	290	1461	1431	1225	1382	1854	2002	1759	1406	1048	759	468	286	203	144	126	63	35	12
2445	2007	Turks and Caicos Islands	2	NA	NA	300	300	300	300	291	284	274	277	1404	1412	1324	1479	1868	1940	1650	1287	962	622	390	269	226	178	151	94	47	19
2445	2008	Turks and Caicos Islands	1	NA	NA	334	334	334	334	322	314	307	303	1527	1528	1399	1535	2131	2280	2019	1538	1192	806	540	289	243	149	145	74	38	13
2445	2008	Turks and Caicos Islands	2	NA	NA	320	320	320	320	311	302	298	287	1468	1507	1498	1669	2132	2204	1888	1405	1085	670	435	286	261	205	155	113	50	23
2445	2009	Turks and Caicos Islands	1	NA	NA	361	361	361	361	342	333	326	320	1583	1607	1548	1646	2339	2523	2269	1686	1326	867	613	296	281	161	159	86	43	15
2445	2009	Turks and Caicos Islands	2	NA	NA	345	345	345	345	330	321	313	310	1517	1583	1645	1806	2345	2441	2124	1525	1208	735	476	312	286	236	164	127	57	26
2445	2012	Turks and Caicos Islands	1	NA	NA	407	407	407	407	401	390	373	355	1683	1683	1706	1706	2280	2805	2686	2133	1599	1144	772	440	290	223	161	120	52	23
2445	2012	Turks and Caicos Islands	2	NA	NA	390	390	390	390	384	376	356	344	1616	1636	1761	1894	2382	2757	2552	1957	1438	1022	607	395	322	287	195	148	81	33
2445	2013	Turks and Caicos Islands	1	NA	NA	413	413	413	413	409	403	393	377	1722	1689	1733	1750	2191	2827	2781	2298	1675	1260	810	513	288	251	155	130	57	23
2445	2013	Turks and Caicos Islands	2	NA	NA	395	395	395	395	392	387	379	360	1659	1640	1768	1921	2335	2793	2658	2118	1517	1128	656	438	319	302	214	147	93	34
2445	2014	Turks and Caicos Islands	1	NA	NA	415	415	415	415	414	412	405	396	1780	1697	1747	1800	2105	2809	2859	2446	1774	1364	859	587	291	276	157	133	62	24
2445	2014	Turks and Caicos Islands	2	NA	NA	398	398	398	398	397	394	389	382	1717	1640	1769	1950	2278	2797	2750	2274	1601	1231	721	475	336	306	233	149	101	36
2445	2015	Turks and Caicos Islands	1	NA	NA	415	415	415	415	416	416	414	407	1847	1712	1754	1857	2010	2754	2920	2583	1884	1457	938	638	325	279	167	137	68	25
2445	2015	Turks and Caicos Islands	2	NA	NA	397	397	397	397	400	399	396	392	1780	1655	1758	1990	2204	2769	2829	2413	1714	1312	805	518	346	316	248	153	107	40
2450	1999	United States	1	NA	NA	1943639	1943639	1943639	1943639	1935343	1933818	1957234	2019773	10553842	10357700	10323033	9492814	9879090	10354226	11408395	10998678	9666473	8279041	6319787	5079476	4399510	3893975	3011385	1802331	850552	276941
2450	1999	United States	2	NA	NA	1852123	1852123	1852123	1852123	1848658	1849877	1869267	1925812	10052618	9855664	9761569	9098615	9695967	10249123	11474154	11195450	9987734	8644571	6765034	5613729	5141988	4983436	4331221	3079977	1876500	821915
2450	2000	United States	1	NA	NA	1974134	1974134	1974134	1974134	1942607	1944116	1952707	1997055	10479357	10574642	10440023	9766853	9747890	10329041	11293101	11166435	9953393	8703385	6557328	5166923	4398477	3910134	3056882	1853013	884531	283565
2450	2000	United States	2	NA	NA	1881822	1881822	1881822	1881822	1856084	1856028	1868411	1905329	9984495	10063054	9854932	9349814	9532373	10195193	11357751	11351556	10266134	9076062	7008609	5696206	5125432	4949894	4381737	3131527	1921874	834626
2450	2001	United States	1	NA	NA	2049753	2049753	2049753	2049753	1972806	1942915	1945267	1956035	10329064	10747209	10547387	10080336	9516234	10388245	11094408	11314915	10193034	9146153	6759579	5302150	4427615	3913438	3077254	1926631	907745	287793
2450	2001	United States	2	NA	NA	1962905	1962905	1962905	1962905	1882601	1857181	1857443	1871311	9844298	10231469	9908897	9676950	9303113	10263930	11141510	11500919	10505949	9541132	7209396	5834170	5134618	4908508	4378159	3211574	1938921	844325
2450	2002	United States	1	NA	NA	2018522	2018522	2018522	2018522	2044479	1972924	1944897	1950720	10172682	10889999	10628491	10327520	9442754	10388113	10847772	11353422	10466497	9168094	7341077	5508597	4474667	3897210	3101769	1998991	931697	295083
2450	2002	United States	2	NA	NA	1932939	1932939	1932939	1932939	1960195	1883190	1859439	1861887	9699735	10371422	9981879	9916245	9248586	10270193	10903446	11536009	10785791	9571812	7801990	6051668	5163814	4852844	4368692	3295412	1954677	854633
2450	2003	United States	1	NA	NA	2033237	2033237	2033237	2033237	2009420	2043525	1974987	1951950	10039604	10970478	10710599	10497965	9464481	10278392	10604058	11343445	10705411	9337624	7672601	5816925	4577090	3875623	3131860	2051421	967279	305514
2450	2003	United States	2	NA	NA	1942634	1942634	1942634	1942634	1926719	1959311	1885740	1864923	9581247	10444875	10086567	10093723	9307104	10193818	10660101	11546602	11017265	9759654	8141956	6377463	5253706	4794496	4365982	3347175	1985288	870396
2450	2004	United States	1	NA	NA	2052042	2052042	2052042	2052042	2020169	2008411	2045933	1983939	9951006	10967974	10859759	10654919	9627975	10118356	10421329	11363212	10880756	9565045	8059227	6060330	4703011	3854159	3140080	2111081	994922	318505
2450	2004	United States	2	NA	NA	1962216	1962216	1962216	1962216	1932894	1925324	1962287	1892670	9503231	10443706	10242793	10190641	9479080	10041145	10453320	11562414	11184506	9999623	8547949	6637798	5370418	4739945	4321319	3417423	2003997	888781
2450	2005	United States	1	NA	NA	2047711	2047711	2047711	2047711	2036538	2020295	2012820	2058231	9915167	10864197	11051425	10737149	9822166	9888783	10387033	11253162	11060083	9821292	8495361	6277726	4809127	3874001	3164353	2156614	1041951	333670
2450	2005	United States	2	NA	NA	1956682	1956682	1956682	1956682	1950494	1932337	1930395	1971897	9473900	10348382	10434789	10222806	9712544	9835154	10411620	11453723	11357088	10257441	9007859	6860551	5469500	4729069	4299256	3454579	2060970	908917
2450	2009	United States	1	NA	NA	2044418	2044418	2044418	2044418	2080878	2097732	2056282	2062779	10307755	10571832	11388239	10924709	10611357	9844555	10215627	10430574	11285671	10783563	9334386	7741673	5684499	4173443	3159284	2272851	1244381	404624
2450	2009	United States	2	NA	NA	1959169	1959169	1959169	1959169	1997919	2005270	1969393	1970678	9874744	10088732	10804571	10459413	10466871	9800559	10292169	10549441	11576574	11221280	9946217	8383324	6407878	4967279	4135780	3454860	2316789	992895
2450	2010	United States	1	NA	NA	2018474	2018474	2018474	2018474	2020235	2088545	2101149	2084214	10380298	10578206	11277894	11072082	10660751	10051162	9991819	10399313	11175035	10959294	9587000	8157926	5894811	4273114	3186724	2306346	1283269	433460
2450	2010	United States	2	NA	NA	1932956	1932956	1932956	1932956	1937495	2002076	2010539	1993132	9950930	10102400	10703205	10629216	10482126	10016775	10085444	10503896	11459901	11392162	10206660	8831132	6625768	5062736	4133094	3452124	2357048	1038573
2450	2017	United States	1	NA	NA	1991761	1991761	1991761	1991761	2030158	2055454	2050601	2042956	10371605	10601061	10777647	11305787	11881203	11070233	10591534	9718958	10350967	10486678	10670901	9529176	7909083	5930226	3889203	2504028	1478807	632539
2450	2017	United States	2	NA	NA	1902229	1902229	1902229	1902229	1942553	1964591	1956345	1954324	9937741	10166733	10316950	10736534	11447733	10864243	10588771	9857321	10549240	10845455	11275415	10399277	8884148	6881322	4832968	3455253	2411495	1291867
2455	1999	Virgin Islands, U.S.	1	NA	NA	NA	NA	NA	NA	NA	NA	NA	NA	NA	NA	NA	NA	NA	NA	NA	NA	NA	NA	NA	NA	NA	NA	NA	NA	NA	NA
2455	1999	Virgin Islands, U.S.	2	NA	NA	NA	NA	NA	NA	NA	NA	NA	NA	NA	NA	NA	NA	NA	NA	NA	NA	NA	NA	NA	NA	NA	NA	NA	NA	NA	NA
2455	2000	Virgin Islands, U.S.	1	NA	NA	843	843	843	843	881	892	881	864	5050	4782	4275	2782	2867	3368	3661	3701	3407	3828	3401	2353	1620	1121	657	362	194	51
2455	2000	Virgin Islands, U.S.	2	NA	NA	783	783	783	783	754	857	873	863	4999	4884	4468	3111	3530	3846	4263	4145	4111	4166	3458	2447	1902	1299	965	558	316	141
2455	2001	Virgin Islands, U.S.	1	NA	NA	759	759	759	759	840	878	890	879	4855	4754	4394	2773	2734	3293	3664	3723	3435	3741	3587	2478	1713	1160	669	374	183	58
2455	2001	Virgin Islands, U.S.	2	NA	NA	718	718	718	718	780	751	855	872	4850	4830	4605	3072	3345	3848	4218	4161	4120	4146	3675	2493	2031	1305	957	600	285	139
2455	2002	Virgin Islands, U.S.	1	NA	NA	778	778	778	778	756	837	876	888	4709	4779	4335	2868	2619	3247	3625	3747	3495	3623	3747	2617	1799	1190	685	388	182	60
2455	2002	Virgin Islands, U.S.	2	NA	NA	735	735	735	735	715	778	749	853	4697	4820	4632	3103	3230	3853	4093	4224	4112	4067	3890	2617	2115	1335	959	605	284	135
2455	2003	Virgin Islands, U.S.	1	NA	NA	803	803	803	803	775	753	834	875	4591	4840	4124	3090	2509	3167	3576	3751	3565	3516	3828	2802	1897	1214	733	391	184	66
2455	2003	Virgin Islands, U.S.	2	NA	NA	758	758	758	758	732	713	776	747	4547	4770	4474	3359	3082	3836	3997	4252	4117	4029	4001	2826	2158	1390	963	630	282	132
2455	2004	Virgin Islands, U.S.	1	NA	NA	787	787	787	787	800	772	750	833	4468	4867	3992	3269	2433	3056	3513	3733	3683	3456	3772	3015	2003	1264	775	402	182	70
2455	2004	Virgin Islands, U.S.	2	NA	NA	744	744	744	744	755	730	711	774	4299	4756	4305	3630	2974	3710	3918	4272	4124	4046	4012	3079	2222	1449	963	637	287	126
2455	2005	Virgin Islands, U.S.	1	NA	NA	809	809	809	809	783	798	770	748	4322	4758	3973	3422	2417	2909	3450	3704	3744	3422	3733	3210	2129	1332	822	413	178	71
2455	2005	Virgin Islands, U.S.	2	NA	NA	764	764	764	764	741	752	728	710	4098	4736	4193	3804	2883	3570	3877	4258	4111	4056	4048	3298	2265	1588	948	642	298	120
2455	2006	Virgin Islands, U.S.	1	NA	NA	772	772	772	772	805	780	796	769	4207	4562	3945	3541	2407	2780	3376	3707	3767	3452	3650	3387	2247	1416	855	424	186	68
2455	2006	Virgin Islands, U.S.	2	NA	NA	730	730	730	730	761	738	750	727	3945	4587	4139	3941	2844	3387	3879	4212	4128	4065	4032	3508	2311	1709	955	639	325	107
2455	2007	Virgin Islands, U.S.	1	NA	NA	814	814	814	814	769	802	778	794	4098	4417	3970	3481	2500	2666	3332	3669	3787	3512	3534	3537	2376	1490	878	436	193	66
2455	2007	Virgin Islands, U.S.	2	NA	NA	770	770	770	770	727	759	736	748	3799	4436	4129	3968	2875	3272	3883	4090	4188	4058	3953	3719	2430	1784	983	640	329	110
2455	2008	Virgin Islands, U.S.	1	NA	NA	886	886	886	886	811	765	800	777	4001	4300	4030	3273	2720	2555	3254	3617	3793	3579	3429	3609	2542	1574	896	468	195	66
2455	2008	Virgin Islands, U.S.	2	NA	NA	838	838	838	838	767	725	757	734	3695	4284	4081	3809	3131	3123	3868	3992	4219	4059	3918	3825	2629	1825	1032	643	344	109
2455	2009	Virgin Islands, U.S.	1	NA	NA	856	856	856	856	883	808	763	798	3905	4175	4058	3140	2897	2481	3142	3558	3771	3693	3371	3554	2736	1665	936	498	199	65
2455	2009	Virgin Islands, U.S.	2	NA	NA	811	811	811	811	835	765	722	756	3683	4035	4065	3642	3400	3017	3742	3914	4237	4069	3933	3836	2873	1883	1083	642	347	112
2455	2010	Virgin Islands, U.S.	1	NA	NA	828	828	828	828	852	880	806	762	3869	4031	3948	3121	3050	2464	2998	3493	3745	3753	3337	3517	2917	1778	991	531	204	63
2455	2010	Virgin Islands, U.S.	2	NA	NA	783	783	783	783	808	833	763	720	3664	3834	4048	3528	3574	2928	3602	3873	4225	4055	3943	3873	3083	1926	1208	631	351	119
2455	2011	Virgin Islands, U.S.	1	NA	NA	786	786	786	786	824	849	878	804	3884	3917	3756	3094	3167	2455	2869	3423	3746	3775	3368	3439	3079	1882	1069	558	212	68
2455	2011	Virgin Islands, U.S.	2	NA	NA	744	744	744	744	780	806	830	762	3673	3684	3901	3476	3712	2887	3421	3875	4178	4075	3953	3857	3286	1971	1332	651	358	133
2455	2015	Virgin Islands, U.S.	1	NA	NA	723	723	723	723	717	715	730	776	4087	3596	3267	3079	2753	3121	2561	3047	3542	3765	3671	3160	3215	2475	1414	718	303	80
2455	2015	Virgin Islands, U.S.	2	NA	NA	683	683	683	683	679	677	692	737	3873	3429	3231	3399	3312	3630	2961	3600	3847	4173	3952	3784	3644	2670	1602	972	419	173
2455	2016	Virgin Islands, U.S.	1	NA	NA	717	717	717	717	720	714	713	728	4100	3602	3154	2915	2716	3248	2553	2921	3472	3771	3696	3193	3148	2608	1501	785	323	86
2455	2016	Virgin Islands, U.S.	2	NA	NA	679	679	679	679	680	677	676	690	3890	3437	3104	3281	3262	3773	2919	3420	3848	4128	3974	3794	3632	2846	1642	1091	443	181
2455	2017	Virgin Islands, U.S.	1	NA	NA	706	706	706	706	714	717	711	712	4023	3627	3055	2795	2725	3199	2660	2808	3431	3737	3721	3249	3050	2725	1594	841	339	92
2455	2017	Virgin Islands, U.S.	2	NA	NA	668	668	668	668	676	678	676	674	3821	3467	2993	3163	3253	3801	2956	3305	3853	4010	4031	3792	3565	3023	1736	1171	479	189
2460	1997	Uruguay	1	NA	NA	29222	29222	29222	29222	28480	27688	27722	27251	135381	126405	132743	127678	112760	103789	103382	94657	84719	77077	69836	65151	60830	47426	31418	18043	8466	2155
2460	1997	Uruguay	2	NA	NA	28291	28291	28291	28291	27568	26756	26741	26241	129726	121133	129315	125749	112627	106991	108868	99958	89230	83278	77594	76060	74120	63805	46960	31999	18203	5686
2460	1998	Uruguay	1	NA	NA	28210	28210	28210	28210	29114	28407	27624	27661	135985	127612	130720	128166	114646	102578	103844	96200	85886	77450	70343	63894	60629	48082	32389	18068	8656	2273
2460	1998	Uruguay	2	NA	NA	27310	27310	27310	27310	28193	27495	26695	26683	130521	122173	127240	126746	114412	105756	109008	102078	90120	84103	77709	75186	73923	65019	48518	31953	18767	6052
2460	1999	Uruguay	1	NA	NA	27243	27243	27243	27243	28108	29039	28342	27563	136409	130814	127328	128451	116285	102096	103740	97645	87151	78002	70707	63079	60017	48570	33205	18259	8700	2389
2460	1999	Uruguay	2	NA	NA	26368	26368	26368	26368	27217	28119	27432	26638	131152	125141	123872	127414	116145	105191	108682	103841	91365	84931	77918	74513	73457	65928	49957	32184	19011	6439
2460	2000	Uruguay	1	NA	NA	26775	26775	26775	26775	27149	28035	28974	28281	136245	132986	125626	128467	117576	102539	102966	99002	88535	78774	70969	62857	59071	49053	33988	18718	8702	2536
2460	2000	Uruguay	2	NA	NA	25909	25909	25909	25909	26282	27144	28057	27374	131227	127312	122002	127637	117747	105462	107803	105215	93055	85681	78292	74129	72794	66626	51399	32863	19107	6920
2460	2001	Uruguay	1	NA	NA	26255	26255	26255	26255	26682	27079	27972	28913	136960	134009	125248	128041	118586	103788	101620	100225	90035	79703	71213	63100	57898	49479	34746	19382	8707	2686
2460	2001	Uruguay	2	NA	NA	25405	25405	25405	25405	25825	26211	27084	28000	132145	128441	121429	127281	119222	106480	106420	106238	95107	86350	78882	73977	71992	67078	52840	33896	19119	7404
2460	2002	Uruguay	1	NA	NA	26056	26056	26056	26056	26164	26612	27016	27912	138897	134491	125386	126989	119300	105563	100082	101154	91578	80753	71483	63588	56647	49683	35405	20098	8711	2804
2460	2002	Uruguay	2	NA	NA	25211	25211	25211	25211	25321	25756	26151	27027	134216	129102	121392	126184	120487	108038	104881	106835	97335	87027	79631	73995	71119	67234	54133	35099	19080	7790
2460	2004	Uruguay	1	NA	NA	25238	25238	25238	25238	25618	25895	26032	26490	138855	135520	129788	121609	120080	109082	98421	101526	94543	83151	72439	64483	54977	49167	36442	21382	8945	2918
2460	2004	Uruguay	2	NA	NA	24421	24421	24421	24421	24795	25057	25193	25640	134414	130527	125398	120756	122155	111549	103105	106666	101194	89156	81281	74361	69754	66759	56069	37498	19401	8204
2460	2005	Uruguay	1	NA	NA	24340	24340	24340	24340	25154	25552	25835	25975	137789	135362	131977	119983	120168	110413	98877	100778	95893	84525	73206	64767	54846	48445	36879	21943	9231	2934
2460	2005	Uruguay	2	NA	NA	23547	23547	23547	23547	24343	24727	24999	25138	133419	130602	127569	118911	122398	113158	103381	105808	102563	90836	82030	74744	69429	66205	56717	38641	19903	8274
2460	2006	Uruguay	1	NA	NA	23710	23710	23710	23710	24266	25093	25496	25782	135511	136085	133046	119793	119947	111562	100162	99487	97137	86036	74145	65050	55137	47552	37281	22509	9615	2954
2460	2006	Uruguay	2	NA	NA	22930	22930	22930	22930	23476	24278	24671	24946	131197	131520	128699	118387	122101	114668	104408	104461	103593	92881	82714	75346	69323	65534	57170	39812	20623	8318
2460	2007	Uruguay	1	NA	NA	23710	23710	23710	23710	23644	24210	25042	25448	132425	138040	133585	120222	119246	112533	102019	98027	98127	87637	75255	65409	55699	46672	37591	23085	10071	3000
2460	2007	Uruguay	2	NA	NA	22925	22925	22925	22925	22863	23415	24225	24620	128162	133594	129358	118428	121104	116004	105981	102978	104221	95119	83436	76128	69416	64848	57441	40960	21516	8404
2460	2009	Uruguay	1	NA	NA	23114	23114	23114	23114	23359	23600	23550	24125	128112	138089	134738	125417	114989	114207	105885	96570	98734	90791	77883	66583	56838	45674	37585	24122	10957	3200
2460	2009	Uruguay	2	NA	NA	22348	22348	22348	22348	22578	22804	22755	23317	123888	133818	130767	122632	115996	117921	109574	101331	104187	99034	85704	77885	69959	63857	57382	42843	23384	8824
2460	2010	Uruguay	1	NA	NA	22819	22819	22819	22819	23061	23315	23564	23514	125806	137086	134645	128054	114049	114874	107472	97128	98144	92260	79392	67453	57274	45758	37223	24585	11361	3362
2460	2010	Uruguay	2	NA	NA	22061	22061	22061	22061	22288	22524	22756	22711	121592	132845	130827	124912	114347	118326	111245	101670	103419	100446	87456	78703	70425	63684	57077	43541	24295	9192
2460	2012	Uruguay	1	NA	NA	22467	22467	22467	22467	22561	22732	22989	23252	121197	131845	137419	130452	115517	115023	110082	100421	95696	94698	82711	69613	58149	46757	36137	25302	12128	3745
2460	2012	Uruguay	2	NA	NA	21722	21722	21722	21722	21804	21956	22197	22441	117000	127632	133795	126988	114322	117416	114224	104396	100786	102215	91870	80239	71905	63842	56165	44410	26056	10140
2460	2013	Uruguay	1	NA	NA	22321	22321	22321	22321	22423	22526	22703	22962	119041	129489	138149	131447	117608	113971	111174	102498	94727	95363	84402	70889	58724	47385	35738	25476	12485	3945
2460	2013	Uruguay	2	NA	NA	21581	21581	21581	21581	21673	21760	21919	22162	114861	125277	134571	127969	115740	115726	115409	106279	99738	102493	94076	81249	72805	64101	55770	44596	26836	10665
2460	2014	Uruguay	1	NA	NA	22179	22179	22179	22179	22279	22391	22499	22679	117040	127638	137539	132224	121669	111654	112171	104402	94475	95510	86020	72289	59465	47948	35619	25489	12819	4137
2460	2014	Uruguay	2	NA	NA	21444	21444	21444	21444	21536	21632	21727	21888	112895	123414	133975	128798	119134	112830	116313	108146	99363	102338	95968	82625	73724	64459	55533	44634	27516	11191
2460	2015	Uruguay	1	NA	NA	22044	22044	22044	22044	22139	22249	22367	22477	115628	125371	136577	132391	124701	111067	113004	106037	95116	95035	87556	73805	60370	48432	35812	25331	13142	4319
2460	2015	Uruguay	2	NA	NA	21314	21314	21314	21314	21402	21499	21603	21699	111514	121156	132972	129085	121776	111498	116832	109904	99823	101659	97505	84431	74582	64933	55492	44527	28095	11714
2460	2016	Uruguay	1	NA	NA	21968	21968	21968	21968	22005	22111	22226	22346	114619	123001	134392	133388	126521	111818	113481	107485	96544	94018	88973	75427	61402	48899	36246	25061	13433	4503
2460	2016	Uruguay	2	NA	NA	21240	21240	21240	21240	21274	21367	21472	21577	110543	118799	130743	130179	123382	111492	116834	111554	101028	100497	98718	86580	75381	65592	55597	44319	28565	12241
2460	2017	Uruguay	1	NA	NA	21955	21955	21955	21955	21930	21977	22089	22205	113452	120831	131387	135529	127693	113066	113422	108730	98507	92815	90126	77106	62552	49406	36828	24782	13671	4682
2460	2017	Uruguay	2	NA	NA	21227	21227	21227	21227	21201	21240	21339	21447	109434	116650	127695	132362	124473	112034	116157	113012	102768	99184	99522	88910	76224	66397	55840	44083	28928	12752
2470	1996	Venezuela	1	NA	NA	290776	290776	290776	290776	288950	288256	287513	286552	1418524	1340253	1159041	1028349	916049	831771	731211	623817	482456	342878	273682	213741	176004	118200	76619	42979	17392	4440
2470	1996	Venezuela	2	NA	NA	278511	278511	278511	278511	277106	276510	275921	275135	1363218	1300387	1128692	1019979	931597	860885	757492	645854	495712	351886	287493	228441	193531	135690	93114	57469	26808	8197
2470	1997	Venezuela	1	NA	NA	291291	291291	291291	291291	289340	288473	287951	287276	1423055	1356396	1185374	1042364	931600	844219	750261	642853	508580	362522	278306	220807	177788	126167	77877	44465	18052	4628
2470	1997	Venezuela	2	NA	NA	278944	278944	278944	278944	277385	276616	276230	275707	1367050	1316935	1160935	1036642	949553	876252	781190	668017	525824	373947	293301	237764	196449	144964	94894	59330	27737	8508
2470	1998	Venezuela	1	NA	NA	291668	291668	291668	291668	289944	288887	288182	287725	1427173	1367759	1212876	1056306	947520	855761	768934	660473	534261	384888	283426	228723	178802	134442	79540	46105	18778	4840
2470	1998	Venezuela	2	NA	NA	279246	279246	279246	279246	277876	276913	276346	276024	1370765	1327814	1194694	1054022	968317	890615	804827	688784	555721	399222	299517	248122	198596	154686	97128	61363	28739	8852
2470	1999	Venezuela	1	NA	NA	291897	291897	291897	291897	290405	289514	288610	287966	1430414	1375774	1239233	1071594	963008	867438	786348	677759	558654	408723	290910	236287	180435	141746	82252	47724	19569	5074
2470	1999	Venezuela	2	NA	NA	279409	279409	279409	279409	278232	277422	276653	276147	1373779	1334850	1226858	1073974	987188	905215	827152	709529	584340	426391	308336	258050	201533	163466	100537	63373	29813	9228
2470	2000	Venezuela	1	NA	NA	291953	291953	291953	291953	290714	289997	289250	288405	1432644	1381606	1262590	1089043	977561	879963	801963	695398	581218	433024	302014	242780	183594	147272	86429	49185	20430	5333
2470	2000	Venezuela	2	NA	NA	279408	279408	279408	279408	278448	277795	277171	276462	1375311	1340129	1254914	1097599	1005722	920970	847324	731186	610964	454392	321269	266641	206302	170382	105623	65202	30963	9635
2470	2001	Venezuela	1	NA	NA	293128	293128	293128	293128	290844	290327	289746	289054	1435683	1384874	1281190	1109517	990746	893638	815565	713633	601540	457649	317077	247882	188658	150775	92144	50571	21302	5619
2470	2001	Venezuela	2	NA	NA	280477	280477	280477	280477	278496	278028	277553	276987	1377613	1343065	1276952	1125703	1023365	938235	865090	754117	635076	483118	338734	273462	213401	175099	112493	66967	32110	10074
2470	2002	Venezuela	1	NA	NA	295238	295238	295238	295238	291625	290004	289576	288996	1434963	1392131	1298082	1136235	1006192	910245	828761	732742	620373	483355	336461	252905	195084	152784	98930	51909	22351	5932
2470	2002	Venezuela	2	NA	NA	282453	282453	282453	282453	279116	277569	277225	276750	1376050	1347624	1292382	1156268	1039267	954907	878956	776292	656121	512269	360145	279178	221876	178489	120893	68830	33540	10569
2470	2003	Venezuela	1	NA	NA	297180	297180	297180	297180	293330	290340	288788	288321	1430946	1400360	1314982	1167249	1025227	929813	842491	752356	638444	509271	359496	259262	202606	153907	105970	53572	23498	6274
2470	2003	Venezuela	2	NA	NA	284263	284263	284263	284263	280699	277710	276252	275856	1370925	1351876	1303528	1186682	1054715	970807	889639	796603	674791	540695	384739	285319	230978	181187	129941	71260	35163	11130
2470	2004	Venezuela	1	NA	NA	298689	298689	298689	298689	295282	292013	289080	287482	1426825	1404764	1329377	1197456	1045990	949755	856703	771042	656221	533881	384043	267983	210409	155253	112259	56006	24642	6648
2470	2004	Venezuela	2	NA	NA	285658	285658	285658	285658	282494	279249	276340	274821	1365619	1353374	1311886	1215708	1072494	987010	900267	815272	693045	567607	411168	293958	240150	184031	138239	74648	36792	11731
2470	2005	Venezuela	1	NA	NA	299983	299983	299983	299983	296806	293937	290719	287733	1422739	1405147	1342197	1225268	1069092	969614	872219	788326	674393	556735	409074	280241	217515	157965	117170	59495	25705	7053
2470	2005	Venezuela	2	NA	NA	286848	286848	286848	286848	283884	281005	277832	274856	1360297	1351193	1319267	1241242	1093580	1003080	911892	831485	711731	592341	438314	306556	248184	188304	145031	79360	38330	12377
2470	2006	Venezuela	1	NA	NA	301005	301005	301005	301005	298183	295505	292684	289412	1420098	1403759	1353043	1249229	1094982	988620	889284	803940	693309	577511	434382	296358	223628	162413	120506	64084	26732	7469
2470	2006	Venezuela	2	NA	NA	287785	287785	287785	287785	285144	282441	279631	276394	1356468	1347936	1324937	1261895	1118708	1018442	925187	845212	731410	614496	466013	323530	254706	194395	150004	85443	39837	13027
2470	2007	Venezuela	1	NA	NA	303388	303388	303388	303388	300533	298100	295538	292591	1425941	1405208	1369125	1273259	1127712	1010592	910995	821062	715112	598232	461149	316815	229982	168892	123053	69721	27775	7964
2470	2007	Venezuela	2	NA	NA	290052	290052	290052	290052	287299	284828	282262	279388	1360950	1348057	1335997	1281702	1151657	1036991	943456	859901	754195	636163	495460	345396	261185	202657	154065	92913	41371	13788
2470	2008	Venezuela	1	NA	NA	303649	303649	303649	303649	302895	300540	298073	295528	1434477	1406704	1382469	1293958	1161699	1032964	933784	837681	736982	618008	487725	339856	237099	176437	125055	75527	29176	8506
2470	2008	Venezuela	2	NA	NA	290228	290228	290228	290228	289603	287070	284587	282028	1368210	1348246	1345347	1297515	1186140	1056303	962760	873700	776839	656566	524611	370443	268248	211919	157429	100647	43342	14609
2470	2009	Venezuela	1	NA	NA	304760	304760	304760	304760	302057	301694	299375	296854	1439724	1403037	1386942	1307628	1190809	1053027	953399	851821	755701	635584	511700	363459	245672	183771	126746	80512	31030	9052
2470	2009	Venezuela	2	NA	NA	291248	291248	291248	291248	288689	288263	285786	283240	1372614	1343149	1347033	1306102	1215193	1074174	979306	884565	795564	674828	551190	396058	276689	220625	160461	107345	45918	15432
2470	2010	Venezuela	1	NA	NA	304908	304908	304908	304908	303238	300898	300563	298191	1447095	1399915	1387787	1320210	1217339	1075067	972633	867240	772745	653757	534187	387554	257362	190388	129703	84651	33380	9573
2470	2010	Venezuela	2	NA	NA	291352	291352	291352	291352	289765	287390	287015	284476	1379245	1338581	1345350	1314153	1240863	1095322	995474	896601	812240	693545	575736	422549	289033	228166	164565	112903	49420	16215
2470	2011	Venezuela	1	NA	NA	305294	305294	305294	305294	303423	302085	299770	299379	1455512	1398033	1386736	1330462	1240232	1099890	991048	884022	788416	672484	554550	411958	272744	196292	133958	87593	36484	10083
2470	2011	Venezuela	2	NA	NA	291682	291682	291682	291682	289894	288472	286144	285704	1387022	1335314	1342487	1320121	1261630	1120443	1011140	910187	826229	713330	597760	449451	305362	234502	170383	117129	53654	16990
2470	2012	Venezuela	1	NA	NA	305694	305694	305694	305694	303724	302187	300865	298501	1462884	1397909	1382476	1340485	1258243	1127177	1008530	901886	802389	691605	573107	436315	291072	201565	139438	89677	39975	10611
2470	2012	Venezuela	2	NA	NA	292061	292061	292061	292061	290144	288526	287142	284752	1393812	1334258	1336990	1326056	1276698	1148901	1025629	925103	837967	733465	617196	476818	325307	239806	177362	120307	58435	17790
2470	2013	Venezuela	1	NA	NA	305035	305035	305035	305035	304140	302500	300991	299611	1467510	1400564	1378085	1347678	1272906	1155482	1026175	920599	815690	710444	590398	460418	311544	207452	145533	91291	43390	11278
2470	2013	Venezuela	2	NA	NA	291470	291470	291470	291470	290536	288790	287224	285773	1397958	1335917	1331451	1329975	1287631	1178706	1040876	940761	848712	753171	635230	503699	348049	245597	184938	122888	63181	18784
2470	2014	Venezuela	1	NA	NA	303154	303154	303154	303154	302506	302015	300337	298840	1466930	1401288	1370155	1347822	1282078	1180146	1042588	937185	827425	727098	606295	482338	332830	214735	151528	92620	46386	12113
2470	2014	Venezuela	2	NA	NA	289681	289681	289681	289681	289054	288357	286598	284974	1397335	1335969	1322039	1327825	1292561	1204232	1055658	954775	857458	770004	651929	528458	371619	252822	192195	125138	67427	20028
3020	2001	Bahrain	1	NA	NA	7031	7031	7031	7031	7189	7064	6807	6718	32458	29407	28286	31655	40364	44574	41349	36866	28228	14192	6688	4864	3662	2927	1815	903	313	71
3020	2001	Bahrain	2	NA	NA	6858	6858	6858	6858	6995	6863	6613	6528	31553	28041	26008	25591	27713	28200	26121	20729	13575	7616	5346	4592	3836	2761	1690	908	372	112
3020	2002	Bahrain	1	NA	NA	7024	7024	7024	7024	7065	7244	7119	6855	33264	30225	30193	35541	44902	48419	44395	38884	30649	16558	7506	4964	3807	3024	1945	973	344	82
3020	2002	Bahrain	2	NA	NA	6865	6865	6865	6865	6890	7048	6916	6658	32339	28848	27699	27311	29488	29710	27575	22320	15047	8504	5595	4728	3997	2940	1822	979	411	120
3020	2003	Bahrain	1	NA	NA	7303	7303	7303	7303	7158	7207	7385	7257	34164	31765	32217	41758	53468	55401	50120	42379	33752	19643	8709	5089	3998	3118	2080	1049	384	90
3020	2003	Bahrain	2	NA	NA	7133	7133	7133	7133	7004	7036	7191	7053	33214	30537	29512	30003	32411	32262	29645	24286	16802	9629	5954	4905	4159	3131	1963	1054	448	135
3020	2004	Bahrain	1	NA	NA	7712	7712	7712	7712	7438	7301	7351	7523	35160	33205	34191	46962	61991	62660	56326	46065	36819	23021	10218	5283	4205	3211	2223	1128	430	100
3020	2004	Bahrain	2	NA	NA	7529	7529	7529	7529	7272	7151	7180	7329	34184	32228	31221	32571	35335	34956	31754	26271	18626	10933	6413	5087	4323	3309	2119	1126	491	147
3020	2005	Bahrain	1	NA	NA	7865	7865	7865	7865	7849	7584	7446	7491	36380	34374	36002	51429	70123	70287	62826	50125	39972	26471	12057	5657	4400	3318	2362	1213	473	114
3020	2005	Bahrain	2	NA	NA	7680	7680	7680	7680	7672	7421	7299	7321	35397	33612	32916	35108	38252	37787	33959	28282	20549	12360	7011	5302	4487	3492	2276	1214	539	159
3020	2006	Bahrain	1	NA	NA	7769	7769	7769	7769	8005	7999	7732	7589	37468	35696	37296	55564	77487	78327	69518	54709	43324	29848	14234	6293	4580	3447	2484	1320	515	131
3020	2006	Bahrain	2	NA	NA	7587	7587	7587	7587	7828	7825	7574	7443	36502	34985	34351	37744	41114	40740	36297	30365	22537	13888	7780	5567	4670	3673	2443	1321	583	179
3020	2007	Bahrain	1	NA	NA	7986	7986	7986	7986	7914	8156	8149	7877	38451	37057	38567	58506	84564	86738	76349	59908	46807	33060	16837	7216	4726	3615	2591	1432	566	148
3020	2007	Bahrain	2	NA	NA	7803	7803	7803	7803	7737	7984	7978	7721	37537	36314	35733	40157	43971	43756	38781	32489	24549	15541	8732	5881	4860	3856	2624	1441	639	204
3020	2008	Bahrain	1	NA	NA	8417	8417	8417	8417	8088	8022	8264	8256	39342	38369	40552	59158	88443	93093	81370	64152	49302	35442	19236	8438	4867	3808	2690	1546	619	169
3020	2008	Bahrain	2	NA	NA	8222	8222	8222	8222	7912	7851	8096	8084	38474	37242	37468	41635	46072	46081	40803	34124	26192	17033	9645	6240	5054	4029	2814	1567	703	227
3020	2009	Bahrain	1	NA	NA	8619	8619	8619	8619	8477	8154	8085	8327	40061	39736	42946	59102	88837	97153	84428	67157	50720	36992	21226	9745	4909	3969	2783	1657	677	188
3020	2009	Bahrain	2	NA	NA	8421	8421	8421	8421	8288	7981	7918	8161	39237	38084	39121	42667	47350	47668	42302	35220	27414	18295	10484	6615	5209	4185	2986	1704	763	257
3020	2010	Bahrain	1	NA	NA	8749	8749	8749	8749	8675	8537	8214	8144	40619	40961	45094	59660	88576	100759	87646	70214	52270	38501	23235	11102	4916	3987	2868	1768	730	210
3020	2010	Bahrain	2	NA	NA	8546	8546	8546	8546	8483	8352	8044	7977	39831	38998	40389	43724	48564	49159	43822	36311	28554	19611	11408	7036	5328	4298	3152	1840	833	285
3020	2011	Bahrain	1	NA	NA	8866	8866	8866	8866	8800	8732	8593	8268	41066	41762	47220	60356	88261	103464	91113	73205	54071	40037	25125	12494	5145	3925	2945	1855	797	232
3020	2011	Bahrain	2	NA	NA	8661	8661	8661	8661	8603	8542	8410	8100	40280	39667	41495	44536	49856	50491	45348	37420	29648	20921	12392	7534	5453	4401	3296	1977	907	312
3020	2012	Bahrain	1	NA	NA	8972	8972	8972	8972	8912	8852	8783	8643	41589	42269	49117	61543	87285	105709	94859	76065	56250	41501	26811	13999	5633	3865	3017	1928	864	254
3020	2012	Bahrain	2	NA	NA	8762	8762	8762	8762	8713	8657	8596	8460	40782	40176	42429	45321	50977	51743	46841	38583	30688	22182	13470	8111	5620	4494	3420	2117	988	344
3020	2013	Bahrain	1	NA	NA	9058	9058	9058	9058	9016	8961	8901	8831	42273	42752	50394	63555	86270	107024	98792	78890	58794	42822	28353	15638	6274	3827	3088	1995	930	277
3020	2013	Bahrain	2	NA	NA	8847	8847	8847	8847	8810	8764	8708	8643	41435	40709	42941	46645	51741	52939	48288	39826	31679	23381	14640	8763	5843	4579	3533	2262	1069	378
3020	2014	Bahrain	1	NA	NA	9129	9129	9129	9129	9101	9065	9010	8947	42817	43279	51420	65701	86033	107282	102689	81773	61624	44116	29795	17502	6898	3841	3145	2059	997	305
3020	2014	Bahrain	2	NA	NA	8916	8916	8916	8916	8896	8860	8815	8754	41959	41278	43435	48026	52537	54023	49701	41163	32651	24529	15856	9552	6105	4652	3640	2397	1163	410
3030	1996	Brunei	1	NA	NA	3796	3796	3796	3796	3715	3642	3594	3147	16504	14451	14098	14163	14615	14786	14859	11820	7476	4539	3119	2136	1651	1090	726	378	140	29
3030	1996	Brunei	2	NA	NA	3649	3649	3649	3649	3583	3525	3489	3055	15787	13839	13428	13371	13942	13214	12278	9446	6022	3393	2842	2387	1497	1013	653	436	179	43
3030	1997	Brunei	1	NA	NA	3787	3787	3787	3787	3776	3701	3630	3583	16217	15019	14207	14463	14853	14864	14996	12417	8098	4850	3220	2218	1675	1131	740	388	144	31
3030	1997	Brunei	2	NA	NA	3626	3626	3626	3626	3628	3565	3510	3473	15545	14422	13613	13752	14254	13562	12558	9999	6577	3691	2831	2466	1606	1052	676	436	186	46
3030	1998	Brunei	1	NA	NA	3737	3737	3737	3737	3767	3763	3689	3619	16378	15541	14287	14768	15161	14993	14963	12947	8759	5201	3334	2319	1694	1177	756	401	146	32
3030	1998	Brunei	2	NA	NA	3567	3567	3567	3567	3603	3610	3547	3493	15721	14970	13746	14211	14588	13986	12731	10507	7159	4076	2817	2517	1745	1088	708	433	194	48
3030	1999	Brunei	1	NA	NA	3733	3733	3733	3733	3717	3754	3750	3678	16614	15965	14352	15082	15517	15182	14817	13390	9434	5593	3467	2436	1709	1231	768	416	149	33
3030	1999	Brunei	2	NA	NA	3549	3549	3549	3549	3543	3582	3591	3528	15953	15347	13937	14730	14947	14446	12866	10966	7737	4544	2829	2546	1886	1133	742	431	201	50
3030	2000	Brunei	1	NA	NA	3758	3758	3758	3758	3714	3703	3741	3739	16877	16267	14482	15433	15894	15388	14679	13711	10069	6038	3639	2558	1737	1274	789	428	154	34
3030	2000	Brunei	2	NA	NA	3560	3560	3560	3560	3523	3522	3561	3571	16180	15572	14266	15270	15353	14906	13031	11359	8298	5047	2913	2557	2012	1188	779	437	204	53
3030	2014	Brunei	1	NA	NA	3688	3688	3688	3688	3636	3587	3539	3496	16919	17631	18069	18115	20157	19482	18132	15083	12244	10985	9834	6761	3784	2162	1327	685	282	67
3030	2014	Brunei	2	NA	NA	3532	3532	3532	3532	3475	3415	3357	3306	15824	16412	17795	19154	21747	21036	19344	16024	13074	10813	9210	6427	3558	2011	1648	980	367	105
3030	2015	Brunei	1	NA	NA	3717	3717	3717	3717	3671	3623	3574	3528	17002	17345	18098	18382	20458	19604	18505	15475	12442	10829	10114	7320	4154	2300	1404	711	294	70
3030	2015	Brunei	2	NA	NA	3560	3560	3560	3560	3507	3451	3393	3335	15901	16177	17733	19383	21982	21396	19926	16477	13546	10968	9580	6949	4017	2094	1668	1056	394	114
3030	2016	Brunei	1	NA	NA	3745	3745	3745	3745	3701	3658	3610	3563	17156	17034	18045	19056	20240	19794	18923	15859	12658	10768	10295	7829	4564	2484	1474	740	309	74
3030	2016	Brunei	2	NA	NA	3587	3587	3587	3587	3534	3484	3429	3370	16049	15910	17615	19973	21776	21846	20430	16952	13984	11229	9891	7456	4489	2245	1690	1118	429	124
3030	2017	Brunei	1	NA	NA	3774	3774	3774	3774	3728	3688	3646	3599	17307	16774	17991	19645	19974	20337	19048	16217	12922	10801	10343	8288	5039	2695	1544	781	319	80
3030	2017	Brunei	2	NA	NA	3615	3615	3615	3615	3561	3511	3461	3407	16191	15673	17543	20455	21543	22485	20723	17467	14397	11593	10122	7935	4976	2495	1694	1169	473	132
3030	2018	Brunei	1	NA	NA	3803	3803	3803	3803	3758	3715	3675	3635	17463	16579	17953	19753	20145	20844	19129	16570	13257	10902	10252	8706	5550	2947	1620	833	328	87
3030	2018	Brunei	2	NA	NA	3642	3642	3642	3642	3590	3538	3489	3438	16346	15481	17513	20455	21738	23059	20939	18027	14818	12036	10264	8383	5488	2819	1701	1209	527	141
3080	2004	Cyprus	1	NA	NA	5545	5545	5545	5545	5457	5521	5744	5892	33970	38740	42597	50787	45734	41746	39072	36911	32938	28402	24839	19604	14663	10728	7214	4005	1720	489
3080	2004	Cyprus	2	NA	NA	5300	5300	5300	5300	5210	5259	5461	5591	32203	36578	37125	41018	36590	35816	36739	37852	34202	30461	26414	21460	16992	13701	10123	6194	3183	1118
3080	2005	Cyprus	1	NA	NA	5569	5569	5569	5569	5603	5535	5608	5833	32836	38973	43267	52018	48397	42691	40420	37571	34594	29356	25484	20795	15183	11067	7396	4170	1707	499
3080	2005	Cyprus	2	NA	NA	5322	5322	5322	5322	5349	5269	5323	5524	31037	36725	37668	42129	38950	36428	37685	38409	36041	31224	27462	22526	17624	13946	10451	6432	3194	1153
3080	2006	Cyprus	1	NA	NA	5654	5654	5654	5654	5610	5661	5601	5677	31664	38871	43915	52466	50981	43587	41575	38130	36072	30374	26083	21908	15813	11430	7601	4355	1720	511
3080	2006	Cyprus	2	NA	NA	5400	5400	5400	5400	5357	5395	5318	5371	29874	36565	38215	42523	41238	36963	38364	38745	37693	32034	28429	23574	18347	14216	10752	6686	3219	1181
3080	2007	Cyprus	1	NA	NA	5871	5871	5871	5871	5684	5654	5709	5652	30578	38057	44769	52454	53203	44536	42493	38770	37211	31476	26716	22852	16571	11822	7841	4537	1767	527
3080	2007	Cyprus	2	NA	NA	5606	5606	5606	5606	5425	5391	5430	5354	28812	35762	38980	42506	43202	37570	38735	39006	38972	32988	29307	24598	19132	14563	11049	6942	3287	1213
3080	2008	Cyprus	1	NA	NA	6018	6018	6018	6018	5900	5728	5701	5758	29913	36717	45574	52673	54851	45834	43234	39628	38043	32736	27414	23637	17460	12223	8109	4692	1846	539
3080	2008	Cyprus	2	NA	NA	5747	5747	5747	5747	5631	5457	5426	5465	28164	34464	39716	42686	44686	38539	38920	39432	39847	34244	30077	25601	19998	14999	11310	7205	3402	1230
3080	2009	Cyprus	1	NA	NA	6162	6162	6162	6162	6045	5942	5774	5749	29589	35390	45943	52966	56082	47549	43836	40598	38612	34171	28168	24276	18456	12653	8392	4836	1949	547
3080	2009	Cyprus	2	NA	NA	5885	5885	5885	5885	5770	5664	5489	5461	27861	33174	40045	42935	45818	39914	39001	39936	40377	35770	30731	26593	20943	15524	11543	7473	3552	1248
3080	2010	Cyprus	1	NA	NA	6298	6298	6298	6298	6190	6085	5988	5820	29380	34058	46042	53438	56740	49630	44385	41631	39051	35646	28990	24811	19505	13135	8695	4975	2064	556
3080	2010	Cyprus	2	NA	NA	6016	6016	6016	6016	5909	5801	5696	5523	27681	31871	40132	43358	46444	41637	39087	40470	40640	37433	31366	27553	21932	16125	11786	7743	3730	1275
3080	2011	Cyprus	1	NA	NA	6427	6427	6427	6427	6325	6229	6129	6033	29332	32782	45859	54012	56909	51901	45053	42619	39482	37012	29924	25338	20505	13705	9005	5134	2170	571
3080	2011	Cyprus	2	NA	NA	6140	6140	6140	6140	6038	5939	5834	5727	27658	30635	39946	43889	46612	43577	39335	40928	40822	38985	32104	28472	22933	16815	12060	8012	3915	1310
3080	2012	Cyprus	1	NA	NA	6548	6548	6548	6548	6451	6364	6272	6173	29671	31672	44970	54836	56837	54050	45942	43498	40084	38113	30981	25935	21371	14381	9331	5309	2271	593
3080	2012	Cyprus	2	NA	NA	6253	6253	6253	6253	6163	6068	5969	5866	28001	29556	39120	44677	46548	45450	39857	41251	41058	40241	33036	29326	23931	17571	12401	8279	4104	1358
3080	2013	Cyprus	1	NA	NA	6660	6660	6660	6660	6572	6488	6405	6316	30176	30979	43505	55563	56990	55638	47181	44204	40898	38912	32193	26594	22096	15174	9663	5505	2357	627
3080	2013	Cyprus	2	NA	NA	6361	6361	6361	6361	6275	6191	6099	5999	28502	28889	37769	45394	46670	46857	40750	41379	41444	41096	34264	30077	24911	18402	12818	8517	4300	1431
3080	2014	Cyprus	1	NA	NA	6759	6759	6759	6759	6684	6608	6528	6447	30716	30628	42019	55791	57202	56831	48840	44774	41820	39449	33577	27305	22690	16057	10024	5708	2445	667
3080	2014	Cyprus	2	NA	NA	6458	6458	6458	6458	6382	6302	6220	6128	29024	28569	36402	45658	46849	47925	42051	41402	41904	41599	35762	30704	25882	19308	13314	8738	4500	1519
3080	2015	Cyprus	1	NA	NA	6844	6844	6844	6844	6782	6719	6647	6569	31395	30393	40516	55668	57581	57459	50871	45296	42797	39854	35001	28085	23192	16992	10425	5928	2528	713
3080	2015	Cyprus	2	NA	NA	6538	6538	6538	6538	6479	6409	6330	6250	29678	28373	35015	45624	47183	48491	43713	41423	42389	41835	37386	31324	26815	20255	13875	8969	4709	1618
3080	2016	Cyprus	1	NA	NA	6913	6913	6913	6913	6866	6816	6756	6688	32126	30314	39066	55232	58042	57607	53095	45934	43741	40243	36319	28977	23686	17880	10899	6154	2623	753
3080	2016	Cyprus	2	NA	NA	6605	6605	6605	6605	6557	6506	6436	6359	30392	28330	33693	45292	47611	48607	45589	41615	42790	41981	38908	32042	27712	21213	14516	9229	4912	1725
3090	2001	Hong Kong	1	NA	NA	28981	28981	28981	28981	28139	28373	30861	33647	204569	208166	232913	227931	238782	253446	318236	333520	272402	226642	138190	134050	127357	101532	63931	35528	16437	4943
3090	2001	Hong Kong	2	NA	NA	26495	26495	26495	26495	25678	25764	27965	30876	185908	192734	228399	240237	276826	319944	376511	345871	269510	209376	117323	117013	120926	108372	80770	52371	29551	12697
3090	2002	Hong Kong	1	NA	NA	30613	30613	30613	30613	30521	29683	29967	32520	204129	216837	230852	232808	235703	246095	302335	329051	276918	235766	146723	130309	126140	105950	66881	37974	17221	5673
3090	2002	Hong Kong	2	NA	NA	26874	26874	26874	26874	26729	25929	26023	28228	179553	192956	221826	245708	273833	311520	372988	355402	285269	221979	131152	112518	120818	110237	84092	55464	30763	13941
3090	2003	Hong Kong	1	NA	NA	28583	28583	28583	28583	32094	31998	31151	31489	200402	227438	230123	238958	229858	241531	283848	322374	283518	238120	159353	123885	127180	109093	70667	39979	17940	6339
3090	2003	Hong Kong	2	NA	NA	26043	26043	26043	26043	27051	26915	26123	26227	170092	194603	214932	250773	269510	306701	362985	366545	299158	233962	148128	108131	120873	112909	87456	58943	31757	14873
3090	2004	Hong Kong	1	NA	NA	26279	26279	26279	26279	27114	30658	30506	29586	178452	217970	222819	241450	228700	240931	275227	327859	303830	248688	178840	124330	124744	114607	74623	42348	18862	6920
3090	2004	Hong Kong	2	NA	NA	25549	25549	25549	25549	26325	27339	27213	26436	159473	194984	212967	255259	269850	306561	352761	371291	314623	243432	167774	106653	118819	116209	91175	62101	33610	15663
3090	2005	Hong Kong	1	NA	NA	28371	28371	28371	28371	24023	24893	28440	28204	154079	203147	211261	239819	228290	242480	268107	335205	324849	260469	203506	129115	125235	115627	79204	44490	20225	7422
3090	2005	Hong Kong	2	NA	NA	26399	26399	26399	26399	25860	26640	27662	27551	150010	196017	212012	257463	271820	309655	342592	375304	325976	252178	187613	109459	117426	117224	94526	65390	35581	16501
3090	2006	Hong Kong	1	NA	NA	28264	28264	28264	28264	25911	21596	22431	25893	135653	188060	199700	234544	232394	240906	263873	333883	343686	276021	226627	134469	124497	114469	84843	47388	22000	7731
3090	2006	Hong Kong	2	NA	NA	26950	26950	26950	26950	26299	25766	26554	27591	144021	196305	209406	257044	278824	309363	334078	374152	337287	263197	206044	115897	114614	115917	99344	68335	38558	17005
3090	2007	Hong Kong	1	NA	NA	30212	30212	30212	30212	25142	22822	18501	19253	119050	166685	190616	223978	237766	239975	261618	332487	357705	293334	245186	149902	122073	113571	89752	50336	23712	8015
3090	2007	Hong Kong	2	NA	NA	27992	27992	27992	27992	26457	25810	25284	26088	140574	190708	211009	253740	288043	309648	328059	370612	345119	277174	218012	129548	110620	116350	101913	71947	41200	17670
3090	2008	Hong Kong	1	NA	NA	34227	34227	34227	34227	30163	25085	22838	18576	117622	160335	193122	212395	240369	234810	251077	310796	355879	305584	251432	167198	118634	114233	92937	53610	24956	8243
3090	2008	Hong Kong	2	NA	NA	28983	28983	28983	28983	27392	25861	25218	24702	137598	180970	212161	246198	293421	306750	324988	361606	356241	290566	229628	146187	106487	116637	104737	75193	43849	18106
3090	2009	Hong Kong	1	NA	NA	31813	31813	31813	31813	33719	29643	27514	25412	126657	167646	203087	207907	237438	229971	235843	276021	337136	310179	250418	180426	119517	111944	97303	56475	26144	8454
3090	2009	Hong Kong	2	NA	NA	28236	28236	28236	28236	27284	25695	25183	24548	133219	168778	209997	239795	292679	303385	323789	352221	362108	306419	239012	165385	105003	114706	107920	78594	46191	18998
3090	2010	Hong Kong	1	NA	NA	31308	31308	31308	31308	26753	28661	28178	29060	130606	171778	210698	205947	233581	226042	228454	247539	319421	313692	249572	195453	122867	112758	97740	59775	27197	8871
3090	2010	Hong Kong	2	NA	NA	28933	28933	28933	28933	25576	24624	24038	24548	127355	158091	209141	235336	289974	301086	324767	342173	367139	318412	247854	184856	107688	113394	108957	81677	48631	19951
3090	2011	Hong Kong	1	NA	NA	35011	35011	35011	35011	26199	21647	26544	29709	132232	176238	215398	205254	227615	226520	221468	227132	296890	317172	253802	209312	126678	112587	96538	64133	28884	9482
3090	2011	Hong Kong	2	NA	NA	30978	30978	30978	30978	26723	23367	23403	23821	120726	151204	208051	230088	285551	304324	322332	333515	366840	330342	258983	202984	113922	110766	107968	86153	50994	21534
3090	2012	Hong Kong	1	NA	NA	37232	37232	37232	37232	33309	24501	19952	27836	134880	175981	213911	211170	219160	228621	219633	215111	277390	315560	259805	218738	138569	110772	95511	67815	30588	10038
3090	2012	Hong Kong	2	NA	NA	32233	32233	32233	32233	30130	25876	22523	23546	116548	145407	200051	227880	276699	307942	319484	327397	364710	339187	273152	214663	127062	106755	108297	88487	53807	22855
3090	2013	Hong Kong	1	NA	NA	36075	36075	36075	36075	37434	33517	24713	20167	137951	164641	206056	217908	211505	231946	220338	212954	260629	314791	272878	224821	153626	107772	96383	70423	32653	10452
3090	2013	Hong Kong	2	NA	NA	31539	31539	31539	31539	32344	30243	25995	22643	116112	139446	188401	226342	265385	309346	314570	324675	357147	351127	286589	225949	143107	102503	108382	90911	56257	24125
3090	2014	Hong Kong	1	NA	NA	35593	35593	35593	35593	36277	37641	33727	24926	137145	151325	196818	220488	209083	232313	222002	212946	244264	309448	286760	230352	167444	108595	95108	74220	34570	10923
3090	2014	Hong Kong	2	NA	NA	31421	31421	31421	31421	31650	32457	30360	26115	117270	133183	175336	222933	257424	307096	310645	324107	348852	357501	302292	235084	161707	100897	106468	93695	58866	25341
3090	2015	Hong Kong	1	NA	NA	35045	35045	35045	35045	35795	36485	37850	33939	135675	143663	188845	221867	208281	231122	222189	216041	229152	301772	297138	234661	182882	111612	96150	74686	36711	11391
3090	2015	Hong Kong	2	NA	NA	31242	31242	31242	31242	31533	31764	32573	30479	121040	127865	163627	220272	250521	301902	306843	325342	340026	363363	314323	243731	180517	103289	104952	94420	61157	26662
3090	2016	Hong Kong	1	NA	NA	34444	34444	34444	34444	35248	36003	36694	38062	139992	138906	183612	220892	208512	227618	225483	217057	219366	287549	306228	242875	196908	115054	96186	73943	39670	12239
3090	2016	Hong Kong	2	NA	NA	31014	31014	31014	31014	31353	31647	31881	32691	128232	122712	155690	217181	242549	294464	307778	322669	332527	364190	326479	254670	197986	109097	102141	93401	64610	28104
3090	2017	Hong Kong	1	NA	NA	33825	33825	33825	33825	34647	35456	36213	36905	147209	138479	177113	215077	214288	220701	228799	219223	213579	273684	308333	251333	206847	125993	94679	73299	42061	13063
3090	2017	Hong Kong	2	NA	NA	30763	30763	30763	30763	31126	31466	31764	32000	137074	119807	149494	208322	239261	284359	310234	319559	326889	362661	335469	268645	209308	121721	98249	93603	66376	29805
3130	2016	Iran	1	NA	NA	752758	752758	752758	752758	758049	747836	717656	683993	3296661	3038132	2852329	3602268	4487517	4355146	3717701	2919612	2477623	1904383	1607687	1202664	753069	495393	358728	232944	90958	26605
3130	2016	Iran	2	NA	NA	718575	718575	718575	718575	723738	714006	685243	653172	3147911	2893042	2712080	3431059	4248028	4204632	3559940	2741135	2407825	1946690	1637789	1244480	850593	563429	410882	267252	118481	37669
3160	1995	Japan	1	NA	NA	628980	628980	628980	628980	626781	617050	625858	628488	3351431	3851660	4416455	5117826	4478788	4074093	3939207	4566719	5218315	4417742	3867623	3571928	2963897	1912024	1253532	825065	358329	100929
3160	1995	Japan	2	NA	NA	596138	596138	596138	596138	594115	584929	593378	596333	3192403	3672020	4196903	4877402	4330574	3978385	3880375	4537289	5209612	4518461	4029947	3841669	3378106	2730751	2004035	1470692	763492	264958
3160	1996	Japan	1	NA	NA	628506	628506	628506	628506	634508	632351	622751	631605	3258664	3750422	4242548	5019987	4674827	4047003	3910094	4361889	5523563	4258654	3952788	3639410	3047968	2073868	1278720	849241	382829	105603
3160	1996	Japan	2	NA	NA	589548	589548	589548	589548	595373	593374	584307	592789	3110705	3593931	4045582	4821628	4539874	3959425	3839304	4314027	5494450	4328684	4094533	3909033	3447784	2837125	2082297	1521527	829627	281139
3160	1997	Japan	1	NA	NA	623072	623072	623072	623072	634409	640430	638407	628864	3198109	3651738	4095397	4865040	4787238	4111844	3921191	4181920	5459273	4367258	4075877	3695314	3127357	2243667	1314718	864963	406856	113681
3160	1997	Japan	2	NA	NA	590519	590519	590519	590519	589254	595112	593215	584200	3043125	3513361	3923498	4704889	4671507	4040591	3844608	4117487	5419636	4401668	4196077	3956780	3523399	2941711	2173264	1558427	893214	307670
3160	1998	Japan	1	NA	NA	622227	622227	622227	622227	622021	633374	639517	637540	3157376	3558350	3985256	4712544	4905329	4218804	3940078	4045720	5174107	4614487	4178491	3717091	3196144	2403700	1371181	874245	430513	122973
3160	1998	Japan	2	NA	NA	589512	589512	589512	589512	589694	588464	594418	592576	2987119	3418088	3823844	4545562	4779539	4152788	3868708	3982374	5145157	4638362	4302307	3971336	3600301	3037619	2278425	1589163	953252	339367
3160	1999	Japan	1	NA	NA	639479	639479	639479	639479	641096	640912	652383	658558	3122536	3390801	3862976	4390250	4895958	4295158	3989152	4032694	4885355	4934174	4401111	3703837	3250329	2535082	1468803	873072	453962	133742
3160	1999	Japan	2	NA	NA	587027	587027	587027	587027	588620	588825	587690	593692	2960389	3307789	3748604	4363103	4864144	4259879	3894770	3923295	4797297	4880258	4471611	3938539	3658795	3133967	2401443	1604039	1009106	378030
3160	2000	Japan	1	NA	NA	620634	620634	620634	620634	659796	661427	661361	672863	3163387	3227372	3732607	4121493	4790018	4318660	4075391	4019812	4665720	5290324	4452417	3755545	3315171	2629627	1578771	901221	473763	145738
3160	2000	Japan	2	NA	NA	586860	586860	586860	586860	586367	587983	588276	587184	2957769	3193328	3674590	4202384	4886578	4338831	3977132	3871747	4513413	5162358	4457906	3952519	3725059	3209018	2490255	1681307	1055404	419567
3160	2001	Japan	1	NA	NA	620089	620089	620089	620089	620878	660031	661775	661744	3220386	3156233	3639420	4018958	4720425	4510151	4032630	3973863	4444710	5571698	4283642	3854051	3390050	2708936	1718460	926875	492734	158298
3160	2001	Japan	2	NA	NA	587412	587412	587412	587412	585949	585482	587178	587507	2946605	3109503	3597885	4066075	4847375	4560000	3964850	3833743	4294378	5449088	4277758	4024704	3799971	3280373	2595782	1758660	1101993	463186
3160	2002	Japan	1	NA	NA	612180	612180	612180	612180	619237	620032	659273	661053	3253977	3116650	3555193	3936807	4600222	4625431	4083800	3965897	4241706	5481562	4367040	3974634	3448429	2787326	1864292	960142	507007	171587
3160	2002	Japan	2	NA	NA	579921	579921	579921	579921	586562	585123	584733	586458	2940449	3040641	3520860	3953570	4739902	4703883	4054976	3842945	4099756	5373314	4349626	4126049	3850342	3359222	2699274	1846757	1138449	506623
3160	2003	Japan	1	NA	NA	601746	601746	601746	601746	611120	618177	619065	658330	3296782	3088429	3455962	3876611	4430639	4706329	4164633	3975884	4099914	5197475	4607635	4094043	3474612	2857204	2002152	1008513	518172	185267
3160	2003	Japan	2	NA	NA	570135	570135	570135	570135	578970	585631	584265	583899	2942823	2984557	3427851	3855555	4582185	4814556	4172417	3870870	3965757	5097944	4579488	4227739	3865642	3437379	2794559	1946739	1171062	548616
3160	2004	Japan	1	NA	NA	591515	591515	591515	591515	602514	611886	619027	619948	3331936	3092037	3328533	3817892	4231536	4767568	4246385	3990652	4035523	4855733	4860061	4272819	3463159	2912582	2116989	1087416	523276	199296
3160	2004	Japan	2	NA	NA	558551	558551	558551	558551	569118	577972	584698	583353	2933419	2956375	3317666	3781250	4403073	4894910	4278274	3897695	3907686	4753377	4817933	4394722	3837247	3498677	2890127	2060770	1192098	589022
3160	2005	Japan	1	NA	NA	577463	577463	577463	577463	595077	606080	615526	622698	3284710	3164113	3208841	3683016	4092957	4766541	4301157	4049729	3973792	4581339	5144510	4264866	3510472	2976316	2202301	1177723	547503	211627
3160	2005	Japan	2	NA	NA	541180	541180	541180	541180	554218	564804	573718	580462	2913176	2948836	3231716	3752436	4254992	4894609	4333567	3967855	3849111	4465185	5086911	4376923	3850708	3566450	2966285	2147897	1262401	623481
3160	2006	Japan	1	NA	NA	576033	576033	576033	576033	578721	596337	607415	616886	3236618	3227130	3139970	3580390	3977092	4690948	4489609	4006220	3927682	4363916	5415399	4102873	3608298	3049063	2276389	1289252	569197	223022
3160	2006	Japan	2	NA	NA	545084	545084	545084	545084	535850	548905	559547	568477	2894504	2931285	3172655	3726326	4138605	4831576	4521023	3934819	3799949	4238692	5356035	4189486	3916060	3638066	3038988	2249155	1332102	657492
3160	2007	Japan	1	NA	NA	587868	587868	587868	587868	574348	577048	594734	605835	3184260	3261412	3110100	3518947	3888431	4564985	4600649	4057217	3922759	4167591	5330112	4187878	3730454	3110225	2350763	1404158	594808	231791
3160	2007	Japan	2	NA	NA	556974	556974	556974	556974	542900	533689	546796	557454	2875099	2920255	3098577	3657840	4039374	4720116	4646070	4007978	3802224	4044026	5279625	4257639	4015271	3689349	3118262	2348116	1408872	685017
3160	2008	Japan	1	NA	NA	589200	589200	589200	589200	586104	572603	575376	593080	3122222	3303759	3090099	3440348	3819595	4391827	4679517	4137589	3932894	4029934	5058925	4424736	3850972	3145053	2418430	1512179	629279	238760
3160	2008	Japan	2	NA	NA	558198	558198	558198	558198	555352	541302	532144	545266	2848469	2916795	3028976	3561900	3957911	4570003	4743709	4107683	3821414	3908800	5009719	4484037	4117134	3709601	3196229	2439201	1493768	709831
3160	2009	Japan	1	NA	NA	583677	583677	583677	583677	587161	584082	570660	573449	3050251	3334330	3100714	3335301	3765190	4188795	4732753	4212341	3942529	3962305	4724012	4666084	4019959	3140568	2474092	1603049	682235	242541
3160	2009	Japan	2	NA	NA	552971	552971	552971	552971	556272	553446	539448	530309	2811726	2901823	2985534	3442757	3895748	4397935	4815413	4199750	3839925	3847537	4668816	4716080	4279066	3682956	3258088	2529573	1587111	726946
3160	2010	Japan	1	NA	NA	576536	576536	576536	576536	582236	585737	582734	569332	2999079	3274737	3170105	3234154	3674551	4063087	4727175	4258575	3996608	3898744	4452626	4932515	4007989	3192601	2536292	1672042	743914	256225
3160	2010	Japan	2	NA	NA	546646	546646	546646	546646	552050	555371	552593	538616	2763956	2886497	2959244	3313303	3837435	4251512	4831820	4267498	3916785	3795676	4392105	4985839	4264287	3699499	3325014	2601408	1662238	777286
3160	2011	Japan	1	NA	NA	567870	567870	567870	567870	575553	581271	584847	581861	2945155	3219395	3226972	3164946	3597983	3955211	4649590	4440262	3950243	3852090	4239692	5186817	3851909	3288505	2604314	1731742	817287	268214
3160	2011	Japan	2	NA	NA	537800	537800	537800	537800	545986	551414	554770	552016	2728561	2878364	2937382	3209456	3754842	4122710	4789162	4476018	3895049	3755441	4177400	5257408	4084211	3764321	3391967	2665904	1743923	826840
3160	2012	Japan	1	NA	NA	558789	558789	558789	558789	566540	574229	580023	583619	2910934	3167460	3259503	3127052	3523035	3854009	4518828	4548606	3998907	3845969	4049846	5106547	3936887	3406361	2663630	1792773	890880	281166
3160	2012	Japan	2	NA	NA	529148	529148	529148	529148	536177	544377	549858	553213	2711656	2859857	2925636	3120785	3662833	4012265	4678972	4603309	3967494	3757639	3986771	5184380	4153231	3861499	3440105	2735767	1821573	877130
3160	2013	Japan	1	NA	NA	553653	553653	553653	553653	558186	565944	573703	579517	2891375	3107636	3299478	3098492	3435414	3777624	4346226	4629110	4080839	3858138	3919691	4851499	4167066	3521966	2702034	1851562	959762	297496
3160	2013	Japan	2	NA	NA	524427	524427	524427	524427	528357	535399	543650	549144	2709031	2834506	2918625	3042628	3556458	3927429	4532313	4704316	4068568	3777625	3854993	4921132	4378026	3962706	3462130	2807373	1895813	928850
3160	2014	Japan	1	NA	NA	542775	542775	542775	542775	554049	558589	566411	574192	2882936	3040919	3328388	3100566	3330360	3731805	4154391	4690870	4162834	3874947	3861109	4538203	4401915	3679088	2705606	1902638	1018444	322033
3160	2014	Japan	2	NA	NA	513899	513899	513899	513899	524539	528479	535576	543840	2717160	2802494	2900624	2991571	3435251	3872772	4370721	4784771	4167058	3800866	3798017	4588925	4607251	4120353	3440921	2866251	1969556	982093
3160	2015	Japan	1	NA	NA	534709	534709	534709	534709	544020	555298	559899	567745	2890042	2995328	3267077	3161922	3238445	3658335	4042759	4696035	4217927	3936750	3807478	4286536	4657981	3669569	2761255	1962116	1065581	351580
3160	2015	Japan	2	NA	NA	506102	506102	506102	506102	514469	525117	529112	536225	2735204	2757914	2881744	2962439	3311007	3822697	4232201	4807100	4239642	3881003	3749443	4318472	4871035	4107251	3462713	2931643	2031774	1027620
3160	2016	Japan	1	NA	NA	526751	526751	526751	526751	536518	545832	557166	561792	2894777	2947177	3209865	3210524	3178920	3599543	3949394	4630156	4407727	3899826	3771129	4091705	4901663	3529402	2858777	2031051	1110548	386019
3160	2016	Japan	2	NA	NA	498549	498549	498549	498549	507065	515439	526142	530155	2737298	2725818	2868756	2937999	3213863	3749340	4111985	4771089	4452838	3863555	3712666	4109098	5136342	3936229	3533492	3003216	2093719	1080333
3160	2017	Japan	1	NA	NA	512108	512108	512108	512108	528565	538336	547703	559060	2879639	2920461	3158938	3235125	3142654	3545609	3865514	4513562	4526303	3957952	3774898	3919078	4832586	3615264	2974182	2093219	1158042	420104
3160	2017	Japan	2	NA	NA	484674	484674	484674	484674	499517	508040	516465	527188	2719331	2715742	2850177	2918535	3127211	3670978	4015838	4673079	4588883	3943232	3720306	3924957	5065974	4007132	3634161	3058528	2161453	1132470
3190	1995	Kuwait	1	NA	NA	20394	20394	20394	20394	19844	19159	19552	19191	107691	73361	57808	71453	124676	127278	107814	75196	48745	29331	18895	9999	5305	2833	1672	844	295	63
3190	1995	Kuwait	2	NA	NA	19589	19589	19589	19589	18981	18400	18857	18463	104798	68800	54630	63796	78610	73003	58606	39352	24588	15317	10481	6740	4320	2697	1624	860	315	71
3190	1996	Kuwait	1	NA	NA	21910	21910	21910	21910	20768	20162	19418	19649	104994	80483	56093	77657	132706	138189	113642	80126	52028	32091	20295	10505	5266	2829	1678	865	309	65
3190	1996	Kuwait	2	NA	NA	20864	20864	20864	20864	19817	19173	18551	18863	101618	76302	52215	66011	81864	78400	62744	42423	26217	16090	10680	6966	4450	2770	1626	902	334	76
3190	1997	Kuwait	1	NA	NA	22282	22282	22282	22282	22251	21065	20346	19499	99022	87411	56453	89583	133807	143367	117567	85160	55276	34404	21559	11551	5567	2986	1697	883	319	68
3190	1997	Kuwait	2	NA	NA	21101	21101	21101	21101	20917	19855	19141	18442	94722	83536	52302	70819	82260	81281	65057	45283	28162	17302	11224	7450	4719	2922	1687	938	355	82
3190	1998	Kuwait	1	NA	NA	21437	21437	21437	21437	22580	22394	21176	20373	95536	90524	58044	99607	136485	147861	121289	90084	58578	36695	22764	12623	5896	3173	1710	897	329	71
3190	1998	Kuwait	2	NA	NA	20456	20456	20456	20456	21125	20843	19782	19017	90368	86722	53949	75220	83061	83882	67264	48096	30209	18610	11817	7956	5014	3088	1759	966	375	89
3190	1999	Kuwait	1	NA	NA	21144	21144	21144	21144	21850	22683	22371	21137	94688	90490	61906	106547	141445	151194	125199	94640	61970	38957	24027	13649	6266	3374	1748	906	338	74
3190	1999	Kuwait	2	NA	NA	20130	20130	20130	20130	20570	21024	20672	19621	88733	86464	57863	78422	84676	85951	69519	50748	32361	19999	12513	8466	5336	3266	1857	985	399	96
3190	2001	Kuwait	1	NA	NA	21382	21382	21382	21382	21804	21875	22075	22434	99190	85112	72919	112867	157242	154537	134075	102367	69150	43419	26768	15427	7220	3795	1890	942	358	82
3190	2001	Kuwait	2	NA	NA	20523	20523	20523	20523	20400	20294	20414	20560	91526	80277	69216	81549	90697	88125	74605	55366	36973	23000	14261	9458	6101	3696	2080	1059	446	113
3190	2002	Kuwait	1	NA	NA	21791	21791	21791	21791	21902	22076	21944	21954	102039	83767	76884	114335	166158	156004	138505	105596	72972	45666	28173	16168	7833	4018	2006	961	370	87
3190	2002	Kuwait	2	NA	NA	20959	20959	20959	20959	20719	20427	20191	20198	93633	78246	73500	82452	94718	88699	77256	57383	39370	24623	15301	9953	6546	3938	2212	1112	470	122
3190	2010	Kuwait	1	NA	NA	28022	28022	28022	28022	27967	27598	26987	26117	112346	94625	84677	134707	197513	199151	160795	129581	96155	65962	40168	22184	11877	6792	3369	1518	509	132
3190	2010	Kuwait	2	NA	NA	26607	26607	26607	26607	26261	25672	24991	24253	103436	85614	78593	102119	113750	109395	89013	72993	54932	39718	26153	16764	10620	6867	3847	1904	754	222
3190	2011	Kuwait	1	NA	NA	28139	28139	28139	28139	28106	27866	27350	26638	115802	94714	87393	134879	200591	201658	166533	130694	98904	68065	42048	23075	12333	7150	3641	1639	555	141
3190	2011	Kuwait	2	NA	NA	26717	26717	26717	26717	26384	25935	25285	24561	106818	85762	80877	101800	117110	110922	91970	73774	56902	41359	27847	17929	11379	7275	4163	2055	814	237
3190	2013	Kuwait	1	NA	NA	28261	28261	28261	28261	28259	28065	27704	27206	122203	96423	90555	137580	204626	205535	177732	133697	103826	71752	46054	25011	13240	7820	4242	1896	664	160
3190	2013	Kuwait	2	NA	NA	26839	26839	26839	26839	26529	26116	25610	25041	112384	87830	83586	103388	121647	113665	98634	75317	60676	44370	31339	20442	13130	8167	4864	2393	954	278
3190	2014	Kuwait	1	NA	NA	28293	28293	28293	28293	28294	28107	27767	27296	124681	98224	91097	139516	205931	207917	181893	136441	105625	73587	47954	26107	13735	8137	4541	2038	727	175
3190	2014	Kuwait	2	NA	NA	26871	26871	26871	26871	26568	26155	25670	25118	114551	89789	83914	104916	122879	115878	101303	76714	62169	45877	33018	21807	14096	8705	5230	2588	1037	301
3210	2017	Lebanon	1	NA	NA	44548	44548	44548	44548	44780	43953	46905	53644	266855	264799	259763	263542	273819	276040	260867	231147	204246	166213	133733	98596	53841	43645	46779	26665	9996	2317
3210	2017	Lebanon	2	NA	NA	42473	42473	42473	42473	42691	41897	44682	51062	254466	252868	248750	250735	265691	263727	249283	228389	197422	174103	145493	115387	75029	58468	52741	33117	14033	3811
3236	2000	Malaysia	1	NA	NA	248766	248766	248766	248766	273244	280341	277674	277673	1345386	1265746	1200068	1077249	981295	908706	843270	747310	614145	471031	353773	265254	192062	127717	80877	45230	17826	3753
3236	2000	Malaysia	2	NA	NA	233124	233124	233124	233124	256035	262703	260248	260342	1263019	1196885	1158650	1059247	958369	887623	820535	719557	577559	423582	325775	262490	200572	139047	89933	51320	21743	5027
3236	2001	Malaysia	1	NA	NA	251752	251752	251752	251752	250836	275350	282600	279961	1377022	1284034	1245708	1121950	1016079	931432	862872	772661	641337	494813	370274	275665	199986	132441	83798	46701	19443	4210
3236	2001	Malaysia	2	NA	NA	235908	235908	235908	235908	235108	258069	264860	262414	1293210	1211432	1196412	1096608	987111	906583	839213	744423	605061	448419	339373	270619	208412	144988	93695	52807	23329	5504
3236	2002	Malaysia	1	NA	NA	258434	258434	258434	258434	254725	253821	278480	285793	1407635	1309850	1285916	1166479	1048188	950071	877440	795751	667288	519936	387879	287118	207865	137935	86429	48252	21208	4846
3236	2002	Malaysia	2	NA	NA	241826	241826	241826	241826	238736	237976	261058	267874	1321544	1233930	1228062	1130064	1010932	919293	852800	766694	630673	475957	354414	279508	216182	151905	97683	54655	24958	6153
3236	2003	Malaysia	1	NA	NA	246558	246558	246558	246558	261408	257747	256990	281696	1432098	1341728	1321152	1213630	1083758	970271	892101	816632	692727	546002	406795	299482	215715	144082	88873	49893	22862	5606
3236	2003	Malaysia	2	NA	NA	235663	235663	235663	235663	244663	241642	240997	264092	1343457	1263109	1256319	1165599	1038367	932486	865978	786662	655502	504922	371121	289218	223777	159243	101796	56836	26297	6875
3236	2004	Malaysia	1	NA	NA	244728	244728	244728	244728	249539	264436	260922	260220	1445842	1382726	1344427	1262164	1121674	992792	907153	835211	717766	572264	427131	312768	224005	150635	91475	51797	24182	6453
3236	2004	Malaysia	2	NA	NA	234369	234369	234369	234369	238513	247583	244672	244045	1355886	1300636	1274470	1202608	1067864	947192	878811	804368	680111	533660	390291	300132	231349	166927	106259	59350	27154	7573
3236	2005	Malaysia	1	NA	NA	244388	244388	244388	244388	247715	252582	267613	264154	1434760	1425349	1361267	1311296	1160693	1018311	923188	851607	742614	598477	448813	327229	233056	157460	94554	54056	25358	7417
3236	2005	Malaysia	2	NA	NA	229287	229287	229287	229287	237222	241446	250615	247723	1345404	1340428	1286622	1240823	1097738	964371	891560	819944	704779	561363	411977	312509	239196	174713	111171	62315	27882	8281
3236	2006	Malaysia	1	NA	NA	241552	241552	241552	241552	247392	250770	255771	270850	1422189	1461676	1382199	1359439	1200880	1046369	941140	866374	767321	624404	471840	342867	243162	164115	98266	56461	26584	8507
3236	2006	Malaysia	2	NA	NA	225900	225900	225900	225900	232158	240166	244488	253670	1333639	1375001	1302774	1279129	1127846	984012	904885	833855	729128	587742	436497	326063	247576	182199	116584	65613	28860	9025
3236	2007	Malaysia	1	NA	NA	238213	238213	238213	238213	244557	250455	253965	259015	1413164	1492358	1408137	1399629	1245384	1078396	959755	880990	790085	649556	496299	359559	254209	170579	102773	58659	28051	9600
3236	2007	Malaysia	2	NA	NA	222945	222945	222945	222945	228768	235115	243212	247548	1324956	1403372	1325288	1310788	1161285	1007838	917604	847416	751277	613039	463526	340723	256650	189402	122676	69020	30251	9756
3236	2008	Malaysia	1	NA	NA	243737	243737	243737	243737	241214	247616	253646	257207	1386460	1516881	1440119	1435002	1292561	1113914	979850	895598	810688	674089	521384	377425	265928	176920	107950	60732	29651	10595
3236	2008	Malaysia	2	NA	NA	228460	228460	228460	228460	225805	231717	238158	246266	1304707	1425306	1354488	1339056	1196781	1035271	930774	860601	771167	637603	491909	356934	266508	196325	129178	72415	31926	10385
3236	2009	Malaysia	1	NA	NA	253942	253942	253942	253942	246729	244277	250810	256889	1362030	1530655	1481117	1458499	1341109	1151775	1002193	910526	828958	698280	546403	396483	278512	183633	113311	62799	31339	11428
3236	2009	Malaysia	2	NA	NA	237969	237969	237969	237969	231312	228749	234758	241211	1286924	1437781	1392020	1357180	1233730	1064759	945450	873426	788765	661893	520072	375424	277401	203185	135954	75678	33686	10850
3236	2010	Malaysia	1	NA	NA	255954	255954	255954	255954	256932	249798	247478	254059	1358715	1519649	1523615	1475471	1390211	1190758	1027594	926417	845056	722202	571126	416539	291952	191281	118201	65124	33032	12126
3236	2010	Malaysia	2	NA	NA	240226	240226	240226	240226	240821	234258	231793	237816	1284098	1427358	1431854	1369330	1271866	1094609	962610	886123	804241	686214	547123	396150	289477	210642	142486	78947	35421	11176
3236	2011	Malaysia	1	NA	NA	258890	258890	258890	258890	257675	258721	251659	249426	1341573	1500271	1550168	1487556	1433423	1229083	1054181	943068	859181	745929	595485	437860	306122	200240	122732	68012	34715	12820
3236	2011	Malaysia	2	NA	NA	242647	242647	242647	242647	242012	242700	236205	233782	1268402	1409761	1459526	1381210	1309383	1124808	981987	899659	818739	710504	572657	419517	302541	218588	148558	82703	37130	11516
3236	2012	Malaysia	1	NA	NA	262383	262383	262383	262383	259349	258198	259303	252267	1307647	1477760	1562444	1494498	1462112	1269156	1083212	959086	872361	767806	619323	460680	321196	210503	127372	71837	36399	13722
3236	2012	Malaysia	2	NA	NA	245525	245525	245525	245525	243393	242824	243573	237093	1238218	1389565	1474102	1393538	1338426	1158629	1005188	912653	833454	732968	597083	445295	316690	227130	154371	87350	38946	12060
3236	2013	Malaysia	1	NA	NA	260550	260550	260550	260550	262836	259876	258782	259911	1291284	1437569	1569858	1506571	1484281	1310916	1115624	976455	885190	787584	642629	484259	337503	221781	132032	76180	38207	14799
3236	2013	Malaysia	2	NA	NA	243578	243578	243578	243578	246269	244202	243696	244459	1219853	1357868	1482611	1411101	1362779	1194498	1032020	925833	847679	753358	620814	472442	332186	236629	160038	92544	40901	12783
3255	2000	Maldives	1	NA	NA	3042	3042	3042	3042	3245	3383	3519	3626	20387	20200	18339	17426	15363	13032	10673	7870	4924	3922	3893	3303	2461	1698	956	467	146	23
3255	2000	Maldives	2	NA	NA	2910	2910	2910	2910	3110	3246	3379	3486	19674	19476	15959	12336	11032	9917	8657	6713	3966	3144	3322	2798	2057	1424	850	422	156	35
3255	2001	Maldives	1	NA	NA	2858	2858	2858	2858	3006	3227	3372	3510	19675	20707	19374	18305	15957	13441	11078	8388	5331	3942	3858	3367	2507	1776	1016	498	165	26
3255	2001	Maldives	2	NA	NA	2734	2734	2734	2734	2881	3098	3238	3373	18968	20013	16850	12899	11226	10128	8938	7181	4399	3165	3292	2905	2157	1499	905	457	169	38
3255	2002	Maldives	1	NA	NA	2815	2815	2815	2815	2826	2989	3217	3363	18940	21009	20325	19300	16654	13872	11449	8884	5822	4005	3791	3439	2550	1841	1087	529	180	32
3255	2002	Maldives	2	NA	NA	2694	2694	2694	2694	2707	2870	3090	3233	18243	20324	17681	13604	11432	10354	9183	7589	4934	3229	3222	3013	2262	1573	966	492	182	43
3255	2003	Maldives	1	NA	NA	2766	2766	2766	2766	2784	2811	2980	3209	18176	21076	21334	20476	17569	14429	11886	9398	6411	4145	3733	3512	2583	1905	1160	559	200	36
3255	2003	Maldives	2	NA	NA	2647	2647	2647	2647	2669	2696	2864	3085	17497	20394	18438	14443	11698	10585	9416	7955	5522	3361	3144	3100	2371	1649	1030	529	197	48
3255	2004	Maldives	1	NA	NA	2717	2717	2717	2717	2736	2770	2802	2973	17420	20868	22344	22054	18875	15266	12477	9997	7080	4417	3713	3584	2623	1960	1232	592	218	41
3255	2004	Maldives	2	NA	NA	2600	2600	2600	2600	2623	2659	2690	2859	16765	20180	19123	15417	12067	10827	9651	8290	6110	3587	3085	3159	2478	1728	1098	562	217	53
3255	2005	Maldives	1	NA	NA	2667	2667	2667	2667	2688	2722	2762	2795	16623	20337	23486	23942	20546	16385	13277	10682	7800	4827	3777	3637	2671	2011	1296	636	232	48
3255	2005	Maldives	2	NA	NA	2552	2552	2552	2552	2577	2614	2653	2686	15998	19645	19786	16444	12578	11080	9893	8612	6657	3910	3069	3184	2581	1815	1161	606	234	59
3255	2007	Maldives	1	NA	NA	2763	2763	2763	2763	2664	2626	2668	2707	15047	18897	26010	29544	25888	20228	15856	12616	9570	6215	4191	3767	2796	2090	1415	728	268	60
3255	2007	Maldives	2	NA	NA	2644	2644	2644	2644	2555	2521	2563	2605	14479	18218	20807	18504	14151	11701	10474	9230	7585	4906	3179	3108	2791	2004	1293	697	278	71
3255	2008	Maldives	1	NA	NA	2809	2809	2809	2809	2736	2651	2619	2662	14394	18137	27357	33456	29951	23286	17877	14028	10725	7216	4605	3899	2868	2121	1465	784	284	66
3255	2008	Maldives	2	NA	NA	2688	2688	2688	2688	2623	2546	2517	2559	13854	17472	21009	19533	15251	12152	10829	9540	7999	5518	3332	3047	2878	2106	1360	748	300	79
3255	2010	Maldives	1	NA	NA	2832	2832	2832	2832	2813	2770	2717	2638	13491	16590	26408	34860	31911	24673	18586	14538	11408	8183	5006	3772	2885	2192	1559	880	330	79
3255	2010	Maldives	2	NA	NA	2712	2712	2712	2712	2698	2658	2609	2538	12986	15976	20241	20810	17114	12889	11217	9947	8606	6612	3856	2967	2958	2304	1507	851	351	94
3255	2015	Maldives	1	NA	NA	3011	3011	3011	3011	2957	2908	2856	2801	13641	13464	20740	30373	30877	24560	18150	13793	11193	9069	6520	3822	2474	2311	1728	1077	469	118
3255	2015	Maldives	2	NA	NA	2884	2884	2884	2884	2836	2793	2745	2691	13128	12972	16381	20550	20369	16399	12279	10770	9619	8344	6386	3661	2734	2662	1945	1134	510	150
3255	2017	Maldives	1	NA	NA	3074	3074	3074	3074	3018	2976	2940	2896	13944	13267	18396	27098	29710	24758	18393	13778	11098	9201	7069	4371	2456	2200	1804	1136	521	138
3255	2017	Maldives	2	NA	NA	2944	2944	2944	2944	2895	2859	2825	2785	13418	12782	14791	18954	21039	17959	13399	11066	9979	8820	7207	4563	2816	2599	2124	1271	583	178
3255	2016	Maldives	1	NA	NA	3042	3042	3042	3042	2987	2946	2901	2851	13804	13312	19528	28747	30396	24683	18241	13753	11142	9153	6809	4059	2450	2265	1763	1107	499	125
3255	2016	Maldives	2	NA	NA	2913	2913	2913	2913	2866	2829	2789	2741	13283	12821	15552	19761	20814	17210	12770	10912	9791	8603	6826	4063	2759	2643	2034	1200	549	162
3255	2014	Maldives	1	NA	NA	2982	2982	2982	2982	2919	2862	2806	2782	13472	13822	21915	31826	31199	24474	18117	13896	11242	8957	6197	3676	2526	2332	1690	1045	441	108
3255	2014	Maldives	2	NA	NA	2855	2855	2855	2855	2800	2750	2694	2677	12964	13311	17189	21170	19841	15533	11913	10622	9444	8071	5879	3366	2752	2635	1860	1069	478	134
3255	2013	Maldives	1	NA	NA	2944	2944	2944	2944	2874	2812	2787	2788	13346	14364	23056	32954	31480	24429	18133	14028	11314	8809	5847	3606	2624	2311	1661	1006	413	100
3255	2013	Maldives	2	NA	NA	2819	2819	2819	2819	2757	2699	2680	2681	12843	13837	17954	21468	19276	14701	11659	10460	9261	7771	5329	3161	2805	2581	1767	1014	442	125
3255	2012	Maldives	1	NA	NA	2899	2899	2899	2899	2823	2794	2794	2758	13293	15016	24200	33814	31683	24451	18209	14191	11370	8632	5504	3615	2724	2277	1630	969	382	93
3255	2012	Maldives	2	NA	NA	2776	2776	2776	2776	2706	2685	2685	2649	12798	14460	18738	21484	18632	13967	11479	10286	9069	7436	4773	3037	2876	2500	1677	957	410	115
3255	2011	Maldives	1	NA	NA	2848	2848	2848	2848	2806	2801	2763	2711	13337	15764	25315	34440	31821	24533	18363	14362	11408	8422	5216	3675	2816	2233	1594	930	351	87
3255	2011	Maldives	2	NA	NA	2726	2726	2726	2726	2692	2690	2653	2606	12838	15181	19501	21256	17904	13360	11342	10109	8857	7055	4263	2985	2932	2401	1590	905	379	103
3285	2010	Oman	1	NA	NA	34822	34822	34822	34822	33456	32229	31324	30783	154696	159534	157455	165908	189209	172480	130946	104481	76313	52131	35843	25870	19102	13015	7929	4019	1517	369
3285	2010	Oman	2	NA	NA	33245	33245	33245	33245	31944	30768	29902	29381	147327	151279	148648	144684	146069	121261	81642	58743	43638	34880	28709	23172	17975	11979	7376	4188	1882	557
3285	2014	Oman	1	NA	NA	39120	39120	39120	39120	38102	37048	35923	34695	157912	152838	159870	175107	196070	199009	157721	110427	83490	56151	39561	28063	21348	15266	9542	4943	1892	479
3285	2014	Oman	2	NA	NA	37349	37349	37349	37349	36384	35372	34293	33121	150426	144980	150654	153343	152006	146872	110555	70155	51527	38306	32396	26376	21027	15395	9251	5029	2265	708
3300	2006	Philippines	1	NA	NA	1179895	1179895	1179895	1179895	1161402	1143955	1128604	1114451	5332965	4875864	4554856	4236307	3827634	3237687	2713148	2267005	1851342	1486435	1114554	833851	602805	409763	238378	113702	39815	8495
3300	2006	Philippines	2	NA	NA	1129882	1129882	1129882	1129882	1113442	1097074	1082878	1069729	5124783	4696191	4403650	4107913	3668111	3066647	2629025	2296050	1987232	1667412	1230756	940563	736460	532566	335754	176704	69849	17192
3300	2007	Philippines	1	NA	NA	1189552	1189552	1189552	1189552	1172802	1157270	1141109	1126457	5407914	4955141	4606263	4291749	3907254	3335576	2786574	2330396	1908752	1534714	1163590	857584	619713	420230	246287	116037	40311	8640
3300	2007	Philippines	2	NA	NA	1139107	1139107	1139107	1139107	1124328	1109790	1094802	1081183	5196243	4769801	4450552	4157607	3753399	3161380	2682347	2343874	2033495	1723756	1303721	968093	756895	550636	348934	182867	72006	17960
3300	2009	Philippines	1	NA	NA	1203433	1203433	1203433	1203433	1190743	1178867	1166262	1152574	5544183	5136940	4711882	4387701	4021478	3527525	2931618	2451136	2022603	1625881	1265868	911500	655383	440435	261803	121393	41438	8883
3300	2009	Philippines	2	NA	NA	1152351	1152351	1152351	1152351	1141437	1130400	1118791	1106078	5326032	4941181	4543348	4229698	3865060	3351417	2793730	2435597	2121821	1817005	1455489	1038581	799074	586432	376251	196788	76688	19434
3300	2010	Philippines	1	NA	NA	1208416	1208416	1208416	1208416	1196931	1187129	1176412	1164359	5612288	5223516	4770924	4435634	4066167	3614692	3006797	2509009	2076680	1671257	1313089	943987	673706	451284	269002	124653	42146	8972
3300	2010	Philippines	2	NA	NA	1157095	1157095	1157095	1157095	1147324	1138268	1128461	1117304	5390872	5023428	4594980	4263819	3905854	3431354	2857284	2477606	2162950	1858426	1522663	1086981	822048	604140	390139	204609	79347	20141
3300	2011	Philippines	1	NA	NA	1212220	1212220	1212220	1212220	1202114	1193488	1184799	1174587	5677502	5304537	4838181	4484860	4120830	3683456	3087684	2567767	2129545	1717985	1356903	981240	691972	463189	276040	128365	42906	9044
3300	2011	Philippines	2	NA	NA	1160710	1160710	1160710	1160710	1152244	1144311	1136434	1127040	5452942	5100524	4654890	4300799	3943020	3503714	2930584	2517743	2203021	1899196	1581654	1146271	846154	622025	404407	213034	82230	20838
3320	2013	Qatar	1	NA	NA	10323	10323	10323	10323	10162	9939	9758	9639	43308	36174	55242	153392	253689	282222	254150	194164	121037	65989	36165	16843	6060	2324	1189	473	147	36
3320	2013	Qatar	2	NA	NA	10089	10089	10089	10089	9932	9709	9527	9411	41476	35445	31931	42933	61954	67178	48560	32633	22412	15684	9973	5511	2879	1715	1078	539	217	65
3320	2014	Qatar	1	NA	NA	10624	10624	10624	10624	10479	10295	10056	9869	45194	37837	55324	152958	259620	296561	270233	206581	128481	67455	37498	18131	6847	2444	1252	514	153	41
3320	2014	Qatar	2	NA	NA	10383	10383	10383	10383	10241	10059	9818	9631	43506	37019	32539	43330	63218	70304	51154	33271	22344	15858	10268	5971	3073	1777	1116	580	228	70
3320	2015	Qatar	1	NA	NA	10885	10885	10885	10885	10764	10596	10394	10146	47113	39378	55454	152039	262713	307677	284748	218337	136157	69684	38565	19282	7682	2654	1305	557	162	41
3320	2015	Qatar	2	NA	NA	10638	10638	10638	10638	10519	10354	10151	9901	45549	38475	33298	43549	64174	72609	53960	34052	22380	15935	10580	6404	3283	1857	1160	627	236	78
3320	2017	Qatar	1	NA	NA	11275	11275	11275	11275	11215	11100	10936	10739	50732	42076	56329	149709	262858	321502	308428	239755	151439	76477	40074	21313	9417	3301	1403	630	196	46
3320	2017	Qatar	2	NA	NA	11020	11020	11020	11020	10959	10849	10683	10484	49334	41143	35521	44296	64740	75304	59608	36038	22786	15923	11197	7127	3815	2081	1260	695	280	85
3325	2015	Korea, South	1	NA	NA	221771	221771	221771	221771	222103	234493	242920	239263	1166729	1292613	1683699	1876746	1706010	2057559	2054090	2085183	2071508	2070920	1940787	1371389	1027319	754305	559407	314195	116491	36304
3325	2015	Korea, South	2	NA	NA	210724	210724	210724	210724	211077	222383	230078	225507	1095298	1189374	1530399	1644903	1523066	1846615	1843375	2086514	2052147	2132378	1967645	1428766	1114953	937322	807707	556533	287095	115970
3325	2016	Korea, South	1	NA	NA	213466	213466	213466	213466	221261	221611	234011	242443	1181646	1213247	1626594	1890155	1736772	1954070	2141883	2055909	2110738	2011412	2028159	1493827	1041899	771214	586209	343523	127483	40209
3325	2016	Korea, South	2	NA	NA	202816	202816	202816	202816	210293	210664	221983	229684	1112283	1120773	1487173	1659650	1535090	1746751	1909375	2006332	2096449	2086409	2062994	1549102	1135636	936143	839517	588141	307292	126760
3325	2017	Korea, South	1	NA	NA	193761	193761	193761	193761	212962	220772	221133	233538	1185034	1184767	1546120	1871926	1801527	1856147	2200717	2022322	2162625	1955176	2090630	1571260	1099181	797428	619262	366271	145472	44174
3325	2017	Korea, South	2	NA	NA	184065	184065	184065	184065	202390	209881	210268	221591	1118059	1100054	1415460	1651255	1574722	1654034	1958450	1929942	2140378	2049274	2130674	1627459	1188759	951931	871180	615111	334974	137568
3340	2009	Saudi Arabia	1	NA	NA	274459	274459	274459	274459	269208	263777	266077	272945	1433032	1378595	1362590	1416174	1635315	1679668	1475568	1116966	776357	513577	324212	235771	178167	98167	64296	37876	14401	3551
3340	2009	Saudi Arabia	2	NA	NA	261988	261988	261988	261988	257033	251861	254059	260635	1356523	1251461	1227626	1254561	1262058	1098901	945877	694331	528964	356527	227703	166520	117991	76170	49934	28071	11692	3427
3350	2012	Singapore	1	NA	NA	30321	30321	30321	30321	28743	29022	30660	31529	157133	182175	210466	230801	233975	227676	217055	201764	193762	179763	150766	114361	66708	51428	31743	20727	11274	5114
3350	2012	Singapore	2	NA	NA	28841	28841	28841	28841	27249	27441	28958	29772	148564	171857	195381	219367	246319	240147	234616	213190	198332	176423	148486	115628	71048	60384	40299	28274	16058	8148
3350	2013	Singapore	1	NA	NA	30332	30332	30332	30332	30603	28990	29237	30854	157209	178959	208320	233662	233397	234458	215282	206013	195128	182518	156674	119575	75634	52453	33082	21693	12105	5468
3350	2013	Singapore	2	NA	NA	28851	28851	28851	28851	29023	27404	27574	29078	148224	168463	192776	218516	239830	249128	231323	218953	201893	179960	154944	120265	80364	61201	41946	29340	17311	8686
3350	2014	Singapore	1	NA	NA	29965	29965	29965	29965	30614	30850	29204	29432	157688	175662	204960	234949	235723	238494	215779	210150	195014	185108	161785	125411	84086	53494	35769	22688	12990	5842
3350	2014	Singapore	2	NA	NA	28502	28502	28502	28502	29033	29177	27538	27694	148330	164928	189160	217545	235892	255096	228480	224781	204298	183975	160753	125512	88620	61469	45426	30846	18752	9076
3350	2015	Singapore	1	NA	NA	30577	30577	30577	30577	30247	30861	31065	29399	156716	170623	203733	238840	234635	241555	218345	212316	197318	186378	166814	130769	95550	51570	38421	24069	13899	6217
3350	2015	Singapore	2	NA	NA	29086	29086	29086	29086	28685	29187	29310	27659	147113	159683	187681	220506	227852	258956	228394	228402	209057	186556	165672	131218	100187	58839	48285	33205	20100	9441
3350	2016	Singapore	1	NA	NA	29955	29955	29955	29955	30859	30494	31075	31261	155317	166178	202525	238254	239441	241731	223551	213877	196330	188188	171890	137800	104093	52347	41800	24933	14690	6638
3350	2016	Singapore	2	NA	NA	28494	28494	28494	28494	29268	28840	29321	29430	145577	154904	186328	219056	226964	256586	233528	231102	207859	191987	170576	138539	109077	59002	52634	34274	21156	10080
3350	2017	Singapore	1	NA	NA	28947	28947	28947	28947	30237	31106	30709	31270	155246	164645	199278	237962	245178	239214	228233	215176	198500	189410	174756	145098	107676	60653	43898	25426	15358	7155
3350	2017	Singapore	2	NA	NA	27534	27534	27534	27534	28677	29423	28973	29441	145372	152964	182980	218088	227707	250016	239537	232173	210567	195962	174087	145847	112478	67816	55415	34702	22156	10950
3370	2008	Syria	1	NA	NA	304678	304678	304678	304678	304052	303112	295520	292227	1421120	1328018	1176202	1127593	963994	742526	618609	525344	424205	325486	258225	177913	136693	95946	67969	38606	15770	4088
3370	2008	Syria	2	NA	NA	288520	288520	288520	288520	287427	286049	278893	277916	1356853	1263718	1103974	1067795	931327	720755	600491	506937	405414	306961	242920	167288	136651	91311	62898	35250	14666	3970
3370	2009	Syria	1	NA	NA	317156	317156	317156	317156	300170	299912	299041	291482	1414657	1344912	1178901	1131216	996079	768877	631585	539034	440373	335943	269957	184826	140917	96485	67980	38780	15808	4094
3370	2009	Syria	2	NA	NA	300267	300267	300267	300267	284542	283701	282394	275263	1349485	1285389	1107971	1066819	961266	746831	614098	521367	422035	317558	255284	173117	141651	93464	63926	36051	14994	4053
3370	2010	Syria	1	NA	NA	324790	324790	324790	324790	315662	299048	298856	298015	1422919	1364443	1199929	1139461	1030408	807752	651239	555240	458309	351653	280851	195857	144941	98452	69139	39205	15962	4125
3370	2010	Syria	2	NA	NA	307564	307564	307564	307564	299032	283555	282780	281492	1353844	1306943	1129926	1071535	992388	784320	633580	538046	440453	333724	266537	184011	145326	97412	66395	37197	15468	4173
3380	2017	Thailand	1	NA	NA	377443	377443	377443	377443	379914	383543	388908	394150	2028653	2126753	2219324	2499933	2344093	2423524	2692181	2676543	2657995	2539063	2229705	1766171	1282298	869006	632338	387372	176341	47200
3380	2017	Thailand	2	NA	NA	358716	358716	358716	358716	361135	364671	369873	374952	1931790	2031455	2143508	2452685	2350376	2479223	2736603	2796006	2860061	2773457	2465137	1986152	1473198	1033775	809028	545105	277821	86336
3400	2009	Turkey	1	NA	NA	686635	686635	686635	686635	688225	692884	695424	697125	3481989	3409484	3312467	3327981	3458025	3043750	2753810	2440054	2177632	1807940	1461338	1076955	760744	584908	423784	190809	51887	8893
3400	2009	Turkey	2	NA	NA	655555	655555	655555	655555	656911	660957	663135	664536	3318625	3251156	3166349	3185632	3326044	2967552	2680156	2362570	2138125	1769508	1462584	1110360	869548	729082	536362	312241	93531	21620
3400	2010	Turkey	1	NA	NA	681933	681933	681933	681933	682916	686788	691787	694501	3482860	3416743	3294820	3291914	3450814	3126159	2811674	2490553	2231284	1865186	1519736	1132380	789033	584228	432943	204715	57852	9313
3400	2010	Turkey	2	NA	NA	651131	651131	651131	651131	651939	655260	659793	662172	3319474	3257225	3149197	3153828	3318783	3042430	2743327	2407369	2193704	1826897	1521231	1162018	888070	738640	545465	333620	106114	22812
3400	2011	Turkey	1	NA	NA	675333	675333	675333	675333	678383	681565	685766	690934	3479382	3423450	3286141	3266248	3403944	3225227	2865269	2546265	2277354	1927890	1575201	1188869	824240	589022	436462	218763	64126	10234
3400	2011	Turkey	2	NA	NA	644893	644893	644893	644893	647698	650383	654173	658898	3316415	3262848	3139628	3132197	3275244	3131648	2799870	2462628	2237160	1892393	1574947	1218351	914714	745657	556980	349494	121114	24743
3400	2012	Turkey	1	NA	NA	670666	670666	670666	670666	673427	678594	682096	686462	3478724	3436767	3293087	3250576	3352057	3321292	2918344	2609353	2321967	1996467	1628678	1247519	867032	599300	435963	232929	70782	11543
3400	2012	Turkey	2	NA	NA	640487	640487	640487	640487	643041	647637	650775	654753	3316234	3274847	3144614	3119666	3226910	3218458	2853857	2529689	2274323	1965965	1625840	1279901	949381	752415	570592	361184	138014	27373
3400	2013	Turkey	1	NA	NA	665097	665097	665097	665097	670420	675222	680697	684362	3480072	3456457	3315415	3237694	3312785	3400379	2976329	2678107	2368719	2067416	1682462	1307729	915940	615526	433925	246176	77785	13179
3400	2013	Turkey	2	NA	NA	635222	635222	635222	635222	640229	644497	649526	652846	3318092	3293035	3164514	3108668	3190934	3289618	2910726	2605004	2310976	2042776	1677098	1344510	991575	761375	585306	370390	155430	30885
3400	2014	Turkey	1	NA	NA	659767	659767	659767	659767	665268	672555	677656	683290	3478632	3476809	3341551	3228058	3282398	3449718	3045107	2747252	2419491	2133932	1738631	1367846	968155	637363	433226	256971	84982	15033
3400	2014	Turkey	2	NA	NA	630180	630180	630180	630180	635377	642018	646704	651911	3317326	3312046	3188187	3099704	3163811	3333512	2975972	2680774	2352620	2114094	1732014	1408329	1039546	775148	599020	379230	171476	35420
3400	2015	Turkey	1	NA	NA	653870	653870	653870	653870	660271	667663	675239	680496	3475124	3496135	3366668	3227537	3262120	3455577	3137584	2813673	2477184	2192830	1799202	1427212	1021991	664807	436190	264562	92301	17045
3400	2015	Turkey	2	NA	NA	624593	624593	624593	624593	630667	637426	644464	649325	3314527	3330342	3210970	3098461	3146679	3338603	3060724	2752287	2404603	2175152	1793444	1469386	1092158	795952	610774	389327	185035	41030
3400	2016	Turkey	1	NA	NA	646671	646671	646671	646671	652837	661055	668726	676454	3459621	3502916	3383702	3228674	3246239	3417441	3242842	2872427	2537472	2242486	1863638	1482954	1076148	697576	442785	268554	99738	19178
3400	2016	Turkey	2	NA	NA	617765	617765	617765	617765	623636	631196	638339	645544	3300252	3336923	3226108	3097844	3134041	3303094	3156092	2813922	2464440	2222422	1861359	1524742	1148398	823335	620004	400919	195684	47699
4010	2002	Austria	1	NA	NA	39335	39335	39335	39335	39648	40539	41551	43093	237685	245870	246195	249762	261525	337049	369704	336394	278213	258836	224619	237382	153637	143707	102552	56034	24157	10114
4010	2002	Austria	2	NA	NA	37597	37597	37597	37597	37891	38684	39514	41118	226474	232643	236237	241657	262849	332937	354520	321863	273845	257456	231135	253037	178252	185161	187630	125411	63988	31134
4010	2003	Austria	1	NA	NA	39836	39836	39836	39836	39660	39982	40876	41890	232341	248724	246900	255103	255517	321398	369489	347039	287955	255737	230283	245063	155357	143165	105621	62031	22425	10753
4010	2003	Austria	2	NA	NA	37903	37903	37903	37903	37937	38235	39032	39867	221557	235486	236280	248560	255638	322025	355887	332509	282379	254878	236060	261793	178168	182284	181387	139916	58213	32422
4010	2004	Austria	1	NA	NA	40089	40089	40089	40089	40235	40058	40389	41280	226441	251141	248997	260093	253293	305612	366580	357427	298611	255180	233993	243925	166957	141525	109041	66147	22429	11337
4010	2004	Austria	2	NA	NA	38009	38009	38009	38009	38323	38362	38662	39458	215933	238100	237771	255607	252490	309968	355518	343196	291811	254877	238980	261086	189009	179041	175295	149999	56550	33581
4010	2005	Austria	1	NA	NA	40228	40228	40228	40228	40491	40645	40468	40804	221311	251664	251314	263149	254615	292809	360227	364894	310072	257811	241614	229829	187116	138977	112710	69334	24247	11347
4010	2005	Austria	2	NA	NA	38429	38429	38429	38429	38441	38762	38807	39107	211279	238770	239747	260512	253656	299488	352588	351262	302441	257892	245847	246033	209727	174940	170526	154594	61104	33163
4010	2006	Austria	1	NA	NA	39751	39751	39751	39751	40499	40770	40929	40750	216090	249556	253419	262253	259586	281040	351532	367970	322064	264279	249506	214728	207019	136776	115652	71161	28289	10841
4010	2006	Austria	2	NA	NA	38225	38225	38225	38225	38732	38748	39073	39120	206600	237140	241264	260109	259006	288537	347412	355515	312902	264529	254001	229300	230408	170781	167371	153720	70965	31204
4010	2007	Austria	1	NA	NA	39291	39291	39291	39291	39937	40686	40962	41124	211409	244959	255849	260307	265360	270881	339973	368748	333260	273337	249965	212931	220220	136255	117325	73466	32550	10025
4010	2007	Austria	2	NA	NA	37742	37742	37742	37742	38437	38949	38969	39295	202400	233250	243067	257412	265722	277463	340065	357827	322897	273162	254737	226166	244640	167973	165401	150705	81663	28529
4010	2008	Austria	1	NA	NA	39469	39469	39469	39469	39468	40122	40874	41149	208802	238672	257776	259936	270061	264785	324543	368804	344014	283151	247424	218426	227266	138507	117691	76466	36347	9593
4010	2008	Austria	2	NA	NA	37467	37467	37467	37467	37953	38652	39171	39190	200026	227614	244834	255826	271731	269708	329108	359235	333556	281524	252299	230890	252951	168228	163463	146686	91369	26505
4010	2009	Austria	1	NA	NA	39503	39503	39503	39503	39609	39610	40270	41023	207420	231435	258620	260135	273068	261522	308541	365936	354395	293821	247198	222068	226166	149644	117013	79561	38963	9904
4010	2009	Austria	2	NA	NA	37409	37409	37409	37409	37636	38125	38831	39351	198749	220878	245848	254526	275925	264729	316282	358480	343951	290667	252214	233668	252079	178759	161211	142373	98257	26583
4010	2010	Austria	1	NA	NA	39617	39617	39617	39617	39621	39735	39735	40399	206625	224994	257556	260454	273596	261244	295180	359519	361864	305030	250005	229500	213068	168107	115636	82631	41231	10993
4010	2010	Austria	2	NA	NA	37809	37809	37809	37809	37561	37791	38283	38994	198144	215047	244999	253821	277006	263439	304643	354986	351540	300974	254946	240238	237477	198487	158026	139056	101891	29622
4010	2011	Austria	1	NA	NA	40304	40304	40304	40304	39774	39784	39900	39901	206010	219145	255056	262322	271938	265693	283374	350927	365176	316823	256484	236957	199001	186389	114467	85308	42652	13080
4010	2011	Austria	2	NA	NA	38073	38073	38073	38073	38018	37773	38006	38499	197900	209870	243034	255283	275260	267865	293380	349768	355676	311338	261384	248052	221108	218266	154655	137425	102196	35332
4010	2012	Austria	1	NA	NA	40618	40618	40618	40618	40550	40026	40039	40155	205273	214462	251468	266783	271538	272433	273934	339948	366322	328111	265494	237510	197287	197987	114535	86966	44153	15051
4010	2012	Austria	2	NA	NA	37965	37965	37965	37965	38346	38295	38054	38286	197434	205665	239703	259072	273613	275155	282859	342884	358237	321399	269926	248852	217866	231607	152494	136527	100895	41322
4010	2013	Austria	1	NA	NA	40889	40889	40889	40889	40940	40877	40357	40371	204673	212165	246385	271752	274319	279328	269452	325901	367196	339245	275272	235240	202266	203954	116798	87632	46098	16717
4010	2013	Austria	2	NA	NA	38538	38538	38538	38538	38269	38654	38606	38366	196681	203477	234947	262968	274078	282335	276115	332711	360195	332372	278358	246563	222401	239269	153070	135426	98845	46676
4010	2014	Austria	1	NA	NA	41148	41148	41148	41148	41215	41270	41210	40692	204285	211289	240002	275416	278407	285499	268491	311952	365526	350362	286141	235184	205727	202805	126584	87475	47958	17824
4010	2014	Austria	2	NA	NA	39104	39104	39104	39104	38838	38573	38961	38914	196098	202604	229193	265869	275838	288522	272668	321033	360365	343265	287890	246646	225209	238497	163060	133971	96554	50603
4010	2015	Austria	1	NA	NA	41586	41586	41586	41586	41450	41523	41581	41522	204201	210983	234146	276469	282412	289274	270568	300496	360428	358630	297561	238169	212628	191165	142622	86640	49950	18776
4010	2015	Austria	2	NA	NA	39521	39521	39521	39521	39386	39125	38862	39250	195808	202393	224037	266347	278257	291773	272938	310585	357811	351418	298560	249594	231703	224816	181448	131677	94976	52928
4010	2016	Austria	1	NA	NA	42011	42011	42011	42011	41866	41735	41810	41871	205412	210672	228442	274891	286800	290237	276943	290308	353096	362651	309612	244638	219554	178705	158350	85932	51683	19459
4010	2016	Austria	2	NA	NA	39926	39926	39926	39926	39785	39655	39396	39134	196072	202334	219056	264684	281309	291491	278419	300193	353287	356060	309201	256190	239396	209506	199833	129145	94425	53435
4010	2017	Austria	1	NA	NA	42403	42403	42403	42403	42269	42128	42001	42077	207325	209979	223457	270561	291561	290975	284697	281895	343189	364290	321098	253560	220186	177514	168120	86223	52780	20249
4010	2017	Austria	2	NA	NA	40301	40301	40301	40301	40172	40037	39908	39650	196613	201830	214681	260808	284683	290391	286128	290113	346793	358988	319437	264877	240364	206776	212102	127642	94176	52919
4012	2007	Azerbaijan	1	NA	NA	85605	85605	85605	85605	83183	78928	71362	65677	349779	430033	501607	447530	360784	323813	318366	322920	317223	213672	137415	63890	95001	82052	52653	21134	4920	1349
4012	2007	Azerbaijan	2	NA	NA	73368	73368	73368	73368	71777	68111	61214	56249	306582	398612	478896	432664	361523	337125	344909	375325	345042	234701	162115	80414	130564	117391	83325	42850	15748	5434
4020	1998	Belgium	1	NA	NA	58520	58520	58520	58520	58821	58635	59116	60936	320838	306595	318285	318402	365591	402935	409425	384985	357787	323553	252204	254939	244374	199324	136085	60540	34913	9761
4020	1998	Belgium	2	NA	NA	55827	55827	55827	55827	56430	56281	56262	58020	306503	291202	304919	309593	356161	387945	397924	375826	348696	319674	258876	272913	282962	259797	207962	119603	91162	35732
4020	1999	Belgium	1	NA	NA	57829	57829	57829	57829	58540	59008	58784	59204	318750	309338	315802	316854	357972	393455	411859	390432	359839	334650	253696	254649	243681	199666	146422	58968	36131	10127
4020	1999	Belgium	2	NA	NA	55348	55348	55348	55348	55886	56616	56408	56337	304417	293864	302540	308834	349244	379446	400017	381873	351353	330167	258801	272584	280441	258820	222854	113561	92778	36841
4020	2000	Belgium	1	NA	NA	58075	58075	58075	58075	57783	58715	59160	58895	314122	313696	312472	319592	348893	385256	413612	395705	363476	344287	259377	252811	240743	201326	152024	63020	35975	10628
4020	2000	Belgium	2	NA	NA	55698	55698	55698	55698	55308	56093	56774	56552	299705	298308	298812	312020	340539	372673	401222	386885	356274	339155	263343	270080	275742	259300	229362	118547	91957	37944
4020	2001	Belgium	1	NA	NA	58002	58002	58002	58002	58160	57859	58806	59245	308226	318093	309494	323011	339318	379857	413209	400025	368801	348229	274801	247364	236502	204641	153242	71906	35112	11056
4020	2001	Belgium	2	NA	NA	55550	55550	55550	55550	55802	55397	56193	56867	294359	303103	294946	315115	330922	369013	399929	390936	362439	343253	278007	263401	269226	261111	229544	132658	88108	39190
4020	2002	Belgium	1	NA	NA	57544	57544	57544	57544	58198	58333	58067	58983	302882	321859	308402	325361	332155	375918	410171	404151	374331	348181	295992	240875	233370	207985	154722	81704	32433	11616
4020	2002	Belgium	2	NA	NA	54968	54968	54968	54968	55798	55993	55566	56323	289597	306945	293957	316589	324039	366462	396328	395063	368118	343486	298531	255776	263879	263300	229354	148491	81579	39934
4020	2003	Belgium	1	NA	NA	57799	57799	57799	57799	57638	58545	58572	58375	299227	323639	309917	326167	328596	372260	404964	407533	380014	349782	312093	238230	232824	210361	155591	90950	30020	12089
4020	2003	Belgium	2	NA	NA	55125	55125	55125	55125	55058	56172	56233	55784	285841	308876	296055	317328	321395	363731	391253	398552	373954	345100	314132	251970	261711	263802	228755	164155	74298	40801
4020	2004	Belgium	1	NA	NA	58994	58994	58994	58994	57931	58018	58800	58838	297077	322167	313298	324720	328624	366273	397200	410848	386194	352188	323430	240161	233441	211093	157042	97735	30415	12618
4020	2004	Belgium	2	NA	NA	56039	56039	56039	56039	55361	55420	56419	56401	283939	307299	299335	317432	322131	358514	384519	401474	380519	348208	324870	252311	261892	262168	228557	175555	71973	41713
4020	2005	Belgium	1	NA	NA	60570	60570	60570	60570	59235	58446	58381	59103	297540	318174	318569	322172	333086	358192	390404	413294	392025	356133	332903	245820	232284	209801	159962	103227	32514	12672
4020	2005	Belgium	2	NA	NA	57265	57265	57265	57265	56281	55909	55824	56703	284529	303170	304301	316833	327587	351068	379052	403089	386068	353330	333831	256731	259996	258267	230265	182083	75898	41555
4020	2006	Belgium	1	NA	NA	61693	61693	61693	61693	60793	59842	58937	58754	298556	313351	323951	320922	338786	350752	386523	414003	397085	361866	336875	260486	227690	207122	163989	104906	38521	12503
4020	2006	Belgium	2	NA	NA	58773	58773	58773	58773	57487	56897	56304	56198	285322	298706	309787	316930	334683	343312	376607	402433	390703	359600	338019	271067	253643	252781	232775	183286	86693	39838
4020	2007	Belgium	1	NA	NA	62709	62709	62709	62709	61917	61355	60292	59342	298572	308782	328323	321058	343823	345838	384156	412850	402043	367952	337571	280581	222008	205602	168074	107207	44388	11784
4020	2007	Belgium	2	NA	NA	60001	60001	60001	60001	58975	58028	57345	56636	285055	294678	314041	318143	340320	338504	375442	399811	395210	365693	338525	291141	246318	248358	235603	184267	97943	37206
4020	2008	Belgium	1	NA	NA	64043	64043	64043	64043	63018	62519	61806	60639	299227	305874	330421	323639	346849	344944	381945	409254	406627	374478	339590	296097	219846	206258	171165	109012	50021	11214
4020	2008	Belgium	2	NA	NA	60923	60923	60923	60923	60244	59502	58472	57709	285854	291559	316328	321628	344473	338115	373687	396009	399038	371851	340351	306354	242522	246783	236675	184930	108972	34556
4020	2009	Belgium	1	NA	NA	64895	64895	64895	64895	64314	63698	63036	62243	301783	304424	329667	328103	347714	348149	378049	403405	411447	381371	342422	307031	221908	207284	172863	111090	54327	11796
4020	2009	Belgium	2	NA	NA	61649	61649	61649	61649	61159	60855	59935	58874	288109	290445	315293	326059	347535	342164	370122	390311	402931	378945	343778	316836	242766	247028	235705	185830	117054	34457
4020	2010	Belgium	1	NA	NA	65739	65739	65739	65739	65166	65139	64415	63701	305545	305432	326397	334139	347026	354798	371767	398121	414898	388176	346746	316359	227453	206761	172745	114380	57666	12998
4020	2010	Belgium	2	NA	NA	62733	62733	62733	62733	61936	61911	61523	60530	290924	291649	311570	330819	348537	349918	364302	385949	405344	385466	349269	325760	247014	245468	232812	188033	122043	37460
4020	2011	Belgium	1	NA	NA	65858	65858	65858	65858	66590	66023	66004	65284	310991	307059	322515	341078	346968	362203	366046	395244	416699	393997	352802	320582	241163	202970	171752	118453	59310	15904
4020	2011	Belgium	2	NA	NA	62890	62890	62890	62890	63540	62750	62729	62340	295719	293101	308123	335601	349604	358338	358260	384507	405810	390734	356166	330107	260875	239445	228601	190939	123961	43884
4020	2012	Belgium	1	NA	NA	65161	65161	65161	65161	66617	67355	66796	66778	318254	308076	319951	346906	348353	368809	362635	393621	416166	399246	359072	321206	259764	197916	171474	122150	61124	18434
4020	2012	Belgium	2	NA	NA	62374	62374	62374	62374	63604	64260	63472	63454	302681	293816	305600	339635	351404	365020	354585	384519	403856	395651	362625	330937	280094	232546	224974	194135	124930	49844
4020	2013	Belgium	1	NA	NA	65164	65164	65164	65164	65793	67256	68001	67444	325893	309752	318868	350819	351808	372354	362353	391998	412932	403966	365162	323164	274162	195956	172544	125064	62436	20757
4020	2013	Belgium	2	NA	NA	62389	62389	62389	62389	62958	64194	64853	64067	309827	295345	303777	341700	354632	368813	354728	383380	400340	399766	368906	332825	294660	228757	223943	195522	125650	55290
4020	2014	Belgium	1	NA	NA	65625	65625	65625	65625	65777	66413	67883	68630	332850	312849	318686	351555	356774	373791	365981	388700	407536	408961	372040	326049	284382	197979	173750	126802	64112	22622
4020	2014	Belgium	2	NA	NA	62601	62601	62601	62601	62956	63531	64770	65431	316250	298279	303566	340725	357998	371533	358484	380265	395010	403589	375846	336346	304786	228956	224418	195110	126820	59320
4020	2015	Belgium	1	NA	NA	65928	65928	65928	65928	66219	66378	67021	68492	339206	316844	320305	349229	363495	373525	372982	382882	402693	412591	378808	330399	293091	203086	173482	127094	66499	24050
4020	2015	Belgium	2	NA	NA	62891	62891	62891	62891	63152	63512	64089	65331	322791	301428	305302	337175	362515	372419	365941	374479	390886	405812	382078	341623	313403	233004	223157	193055	129008	61918
4020	2016	Belgium	1	NA	NA	66192	66192	66192	66192	66504	66800	66966	67611	343675	322078	321990	345769	370415	373229	380098	377070	399895	414382	384414	336221	297056	215466	170315	126687	69231	24883
4020	2016	Belgium	2	NA	NA	63144	63144	63144	63144	63425	63691	64054	64633	327269	306015	306758	333593	366782	372937	373802	368284	389428	406026	387017	348256	317621	246117	217637	189968	131665	63275
4025	2011	Bosnia and Herzegovina	1	NA	NA	17810	17810	17810	17810	17818	17624	17358	17303	90968	117860	121921	144985	145920	142526	149910	160270	163692	151579	131400	95702	60734	66570	42313	15369	1933	130
4025	2011	Bosnia and Herzegovina	2	NA	NA	16615	16615	16615	16615	16503	16426	16281	16207	85657	110565	113842	137967	143754	143737	153375	154560	159808	155862	141391	111472	74829	90941	71375	41252	14985	2720
4025	2014	Bosnia and Herzegovina	1	NA	NA	17726	17726	17726	17726	17753	17763	17748	17764	87153	96868	124193	130920	145530	144645	142652	153226	162877	157359	140384	112968	72261	57704	46647	18527	3337	200
4025	2014	Bosnia and Herzegovina	2	NA	NA	16538	16538	16538	16538	16564	16575	16562	16454	81860	91570	115526	122922	141355	143401	146538	153007	157132	158547	149084	127981	89181	78225	76513	45642	18680	4126
4030	2005	Bulgaria	1	NA	NA	35816	35816	35816	35816	34748	33855	33954	35501	171429	205787	259425	279535	307192	288991	263102	255511	261418	262769	259987	199156	172998	162893	117451	66530	17591	5559
4030	2005	Bulgaria	2	NA	NA	33865	33865	33865	33865	32684	31517	31440	33119	157873	188568	242062	257473	282348	270258	250898	252555	267569	279375	288820	232638	216167	216261	169523	108314	27385	7645
4030	2006	Bulgaria	1	NA	NA	36904	36904	36904	36904	35695	34657	33772	33873	171459	194867	251259	274831	301043	294545	270513	249602	258174	259644	260051	205050	168919	159819	115715	67819	20594	5143
4030	2006	Bulgaria	2	NA	NA	34874	34874	34874	34874	33680	32526	31365	31291	158164	178324	233380	254012	275819	275325	255734	245668	262810	275742	289214	240598	211928	214773	167531	110587	32698	6821
4030	2007	Bulgaria	1	NA	NA	38096	38096	38096	38096	36794	35613	34583	33700	171465	186639	239788	270439	294314	301408	276372	244636	255741	257716	256840	211302	166741	154720	115763	68258	23447	4378
4030	2007	Bulgaria	2	NA	NA	35852	35852	35852	35852	34705	33540	32392	31234	158529	170475	221439	250878	268877	281639	259553	239114	259134	273364	286021	248840	210232	210427	167820	111175	38240	5599
4030	2008	Bulgaria	1	NA	NA	39041	39041	39041	39041	37994	36720	35547	34518	172951	176598	229422	266383	287753	307089	278112	244761	253823	254344	254244	217203	166571	148458	116355	68630	25614	3965
4030	2008	Bulgaria	2	NA	NA	36808	36808	36808	36808	35707	34581	33423	32278	160292	161274	210599	247432	262954	285278	260553	237895	255965	269436	283204	256577	211032	203782	169462	111755	42455	4967
4030	2009	Bulgaria	1	NA	NA	40274	40274	40274	40274	38947	37928	36662	35490	173262	170863	217585	262097	281448	307215	280350	250292	251465	251248	249755	224638	167606	141973	116973	68920	27141	4375
4030	2009	Bulgaria	2	NA	NA	38373	38373	38373	38373	36679	35601	34482	33327	160771	156374	198824	243602	257781	283308	262495	242012	252426	265541	277753	266405	212891	196205	172278	111657	45569	5485
4030	2010	Bulgaria	1	NA	NA	39683	39683	39683	39683	40179	38888	37876	36611	172396	170466	204720	257008	275889	303099	284622	257792	247518	248731	243512	232325	169669	137287	116338	69100	28422	4936
4030	2010	Bulgaria	2	NA	NA	37859	37859	37859	37859	38266	36592	35521	34405	160166	156266	186761	238753	253290	278476	266596	247015	247755	261288	270636	275939	216388	190892	173376	111783	47794	6485
4030	2011	Bulgaria	1	NA	NA	37329	37329	37329	37329	39602	40124	38841	37831	173599	170594	193931	249060	271520	297290	290462	265420	242090	246058	241055	232868	175160	134596	114522	68770	29294	5877
4030	2011	Bulgaria	2	NA	NA	35227	35227	35227	35227	37773	38200	36532	35464	161645	156810	176817	230612	250474	272520	272065	252191	241330	256991	267409	276621	224481	188108	173226	111658	49033	7880
4030	2012	Bulgaria	1	NA	NA	35782	35782	35782	35782	37261	39557	40085	38804	177646	170700	185808	237849	267501	290934	297592	271515	237633	244077	239626	230364	180867	133288	111252	69423	29797	6692
4030	2012	Bulgaria	2	NA	NA	33666	33666	33666	33666	35164	37726	38157	36492	166007	157437	169270	219226	247999	266157	278792	256379	235241	253694	265440	273844	232734	187372	170621	113123	49601	9126
4030	2013	Bulgaria	1	NA	NA	34572	34572	34572	34572	35727	37226	39528	40056	182839	172295	175881	227758	263853	284794	303584	273553	238133	242626	236855	228384	186100	133548	107157	70408	30209	7279
4030	2013	Bulgaria	2	NA	NA	32803	32803	32803	32803	33623	35133	37699	38131	171446	159444	160373	208924	245195	260798	282874	257751	234413	250871	261912	271569	240442	188812	166217	115593	50374	10024
4030	2014	Bulgaria	1	NA	NA	33567	33567	33567	33567	34522	35694	37198	39501	188444	172715	170254	216141	259908	278856	304025	276123	243864	240771	234354	224728	192657	134685	102835	71361	30724	7766
4030	2014	Bulgaria	2	NA	NA	31906	31906	31906	31906	32763	33596	35109	37676	177431	160128	155700	197562	241890	256092	281328	259988	238797	247663	258354	266796	250122	191221	161197	118782	51086	10857
4030	2015	Bulgaria	1	NA	NA	33022	33022	33022	33022	33514	34486	35663	37168	192477	171932	169924	203411	255033	273548	300141	280616	251485	237325	232371	219509	199487	136670	99826	71431	31261	8253
4030	2015	Bulgaria	2	NA	NA	31159	31159	31159	31159	31863	32731	33569	35083	181849	159670	155735	185769	237415	251939	276828	264304	243977	243298	254398	260339	259498	195030	157855	120553	52010	11577
4038	1995	Croatia	1	NA	NA	24822	24822	24822	24822	24618	24511	25093	26772	141190	160156	163213	154195	150760	162051	178797	183467	154579	112959	126857	123580	95773	60810	26162	22851	9851	2035
4038	1995	Croatia	2	NA	NA	23812	23812	23812	23812	23390	22963	23590	25646	135084	152781	157289	149506	149358	161885	176872	175482	146569	119271	145075	151787	135705	116585	52792	49950	23906	5852
4038	1996	Croatia	1	NA	NA	26521	26521	26521	26521	24603	24416	24315	24894	136765	154705	162500	155056	146746	159261	174082	183925	166799	108628	123667	120301	99823	61938	29941	19785	9799	2241
4038	1996	Croatia	2	NA	NA	24970	24970	24970	24970	23600	23195	22773	23401	130885	147511	156293	149958	144073	158301	172409	176973	157142	113144	140290	147488	137044	117251	62256	44207	24133	6613
4038	1997	Croatia	1	NA	NA	27835	27835	27835	27835	26366	24466	24279	24179	132104	149739	161704	154767	145686	156443	170054	184362	169713	113705	119962	118553	101686	63855	34319	16679	9833	2359
4038	1997	Croatia	2	NA	NA	26220	26220	26220	26220	24826	23468	23066	22644	125953	142939	154971	149650	141719	154923	168475	178602	159840	115560	134893	145253	137550	117233	73347	38151	24628	6955
4038	1998	Croatia	1	NA	NA	26003	26003	26003	26003	27677	26222	24326	24139	127139	145026	159560	155202	145889	153230	166444	180947	174551	120614	115731	116623	102454	66315	38245	13850	9868	2470
4038	1998	Croatia	2	NA	NA	24792	24792	24792	24792	26074	24688	23333	22931	120637	138613	152482	149754	141097	150990	164583	175896	165529	119444	129056	142230	138805	116290	83469	32519	25411	7258
4038	1999	Croatia	1	NA	NA	23486	23486	23486	23486	25949	27630	26183	24287	124382	140580	157563	156230	147350	150139	162253	178337	176301	131994	110574	113934	103173	69728	41048	12915	9978	2636
4038	1999	Croatia	2	NA	NA	22319	22319	22319	22319	24742	26035	24651	23295	117898	134370	150392	150856	142601	147935	160573	174724	168168	128595	122215	139115	139376	116447	90598	30885	26128	7763
4038	2000	Croatia	1	NA	NA	22765	22765	22765	22765	23520	25988	27672	26226	123081	136907	155376	157542	149803	147162	158268	174249	177101	147133	104082	112467	102898	74131	41658	15136	9959	2889
4038	2000	Croatia	2	NA	NA	21460	21460	21460	21460	22353	24783	26080	24697	116783	130943	148488	152712	145357	145261	157537	172261	170715	142219	114301	136768	138698	117931	91974	36122	26464	8502
4038	2001	Croatia	1	NA	NA	21800	21800	21800	21800	22951	23712	26183	27868	125088	136254	153832	159633	152258	144497	156640	170674	178241	159236	100943	111161	102216	78989	43468	18086	8964	3079
4038	2001	Croatia	2	NA	NA	20596	20596	20596	20596	21644	22544	24975	26274	118387	130412	147099	155406	149198	143366	157261	170702	174205	154031	110129	134476	137241	121172	94131	43971	24125	9167
4038	2002	Croatia	1	NA	NA	20684	20684	20684	20684	21985	23141	23906	26378	129681	134561	151984	161612	153502	144571	154844	167575	179467	162535	106745	109039	102279	81653	45725	21094	7802	3270
4038	2002	Croatia	2	NA	NA	19650	19650	19650	19650	20775	21830	22732	25163	122874	128406	145612	157171	151657	143629	156538	169176	177683	158067	113974	131164	137183	123366	95382	52533	21303	9848
4038	2003	Croatia	1	NA	NA	20364	20364	20364	20364	20732	22038	23196	23963	131596	131159	148944	161946	155422	145716	152584	164857	177124	167893	113924	105915	101471	82823	48008	23340	6652	3421
4038	2003	Croatia	2	NA	NA	19317	19317	19317	19317	19695	20825	21881	22785	125110	124680	142922	156734	153493	144453	154155	166964	176557	164756	118624	126624	135676	125652	95539	59488	18518	10530
4038	2004	Croatia	1	NA	NA	20537	20537	20537	20537	20415	20787	22097	23254	130885	129005	145213	161585	157796	148133	150544	161652	175574	170522	125321	101725	99655	83539	50581	24830	6443	3558
4038	2004	Croatia	2	NA	NA	19293	19293	19293	19293	19367	19750	20881	21938	124403	122552	139309	155846	155704	146758	151823	163850	176375	168105	128038	120535	133492	126837	96422	64131	18158	11089
4038	2005	Croatia	1	NA	NA	21191	21191	21191	21191	20591	20477	20853	22164	129317	127527	141396	160016	160052	151329	148362	158408	172339	172224	140519	96280	98864	83476	53371	25045	7333	3344
4038	2005	Croatia	2	NA	NA	19976	19976	19976	19976	19342	19429	19815	20946	122515	121262	135667	154086	157859	149630	149057	160789	174139	170860	141460	112784	131428	126675	98141	65853	21394	11003
4038	2006	Croatia	1	NA	NA	21449	21449	21449	21449	21231	20641	20531	20909	124745	127900	139072	157200	161949	153780	145698	156798	168963	173800	152816	93636	97895	83064	56420	25929	7947	2521
4038	2006	Croatia	2	NA	NA	20213	20213	20213	20213	20019	19395	19489	19875	118265	121278	133443	151026	159265	152119	145585	159025	171510	173655	152574	107801	128437	125194	100997	68552	25378	9296
4038	2007	Croatia	1	NA	NA	21305	21305	21305	21305	21484	21275	20690	20582	117632	131071	135898	153929	163360	154764	145427	154786	165794	175105	156599	99358	96075	83350	58292	27320	8561	1830
4038	2007	Croatia	2	NA	NA	20061	20061	20061	20061	20250	20067	19449	19544	111707	124354	129940	147847	159735	153307	144391	156813	168745	176201	156052	110748	124337	124795	102924	70590	29980	7759
4038	2008	Croatia	1	NA	NA	21809	21809	21809	21809	21342	21529	21325	20742	111753	132980	132547	150900	163692	156479	146333	152338	162979	172752	162030	106575	93555	83353	59709	29025	8911	1317
4038	2008	Croatia	2	NA	NA	20703	20703	20703	20703	20093	20292	20114	19498	106008	126582	126091	144958	159118	155023	145044	154110	166132	174633	162288	115145	119640	123519	105362	71859	34174	6610
4038	2009	Croatia	1	NA	NA	22505	22505	22505	22505	21834	21375	21566	21365	108384	132176	130338	146809	163011	158252	148174	149720	159246	170849	164436	117699	89873	82339	61033	31102	9195	1112
4038	2009	Croatia	2	NA	NA	21315	21315	21315	21315	20721	20122	20325	20150	102561	125803	123787	141034	157659	156732	146897	151296	162469	173873	165052	124066	113410	121377	106844	73318	37816	6593
4038	2010	Croatia	1	NA	NA	22456	22456	22456	22456	22497	21833	21380	21572	106204	130292	128499	142353	160860	159819	150657	146789	155349	167186	165762	132206	84844	81735	61550	33505	9413	1191
4038	2010	Croatia	2	NA	NA	21130	21130	21130	21130	21303	20720	20127	20332	100484	123594	122150	136884	155136	158130	149085	147911	158882	171119	167217	136832	105644	119175	106861	74985	40233	8272
4038	2011	Croatia	1	NA	NA	21611	21611	21611	21611	22428	22477	21819	21367	105386	125326	128472	139436	157440	161134	152438	143423	153083	163334	166900	143872	82344	80728	61454	36247	10063	1264
4038	2011	Croatia	2	NA	NA	20296	20296	20296	20296	21106	21288	20712	20121	99640	118927	121829	134199	151599	158995	151032	143930	156702	168084	169611	147439	100688	116079	105526	77529	42878	10424
4038	2012	Croatia	1	NA	NA	21248	21248	21248	21248	21590	22415	22469	21812	105704	117898	131296	135866	153510	162064	152835	142550	150514	159669	167757	147585	87686	78917	61774	38196	11196	1377
4038	2012	Croatia	2	NA	NA	19872	19872	19872	19872	20278	21098	21285	20711	99728	112014	124613	130362	148133	159102	151834	142312	154074	164961	171759	150675	103417	111956	105115	79393	45331	13041
4038	2013	Croatia	1	NA	NA	21020	21020	21020	21020	21226	21577	22405	22461	106693	111639	132940	132309	149813	161982	154031	142939	147576	156327	165090	152765	94525	76482	61845	39826	12683	1523
4038	2013	Croatia	2	NA	NA	19461	19461	19461	19461	19849	20266	21090	21279	100656	105882	126564	126325	144949	158065	153106	142499	150879	161964	169862	156556	107523	107300	103962	81688	47316	15751
4038	2014	Croatia	1	NA	NA	20372	20372	20372	20372	20997	21212	21567	22397	108163	107891	131897	129797	145114	160703	155249	144184	144406	152100	162825	155059	105092	73103	61145	41340	14656	1775
4038	2014	Croatia	2	NA	NA	19019	19019	19019	19019	19434	19833	20255	21080	102181	102043	125495	123805	140598	156203	154382	143883	147624	158007	168884	159187	116029	101292	102013	83250	49614	18538
4038	2015	Croatia	1	NA	NA	20087	20087	20087	20087	20355	20988	21207	21564	109056	105521	129828	127703	140236	157932	156283	146141	141057	147899	158953	156391	118741	68872	60712	42138	16768	2100
4038	2015	Croatia	2	NA	NA	18909	18909	18909	18909	18995	19421	19825	20249	102959	99764	123063	121919	136083	153469	155594	145777	144007	154282	166109	161396	128266	94103	99978	83564	51974	20917
4038	2016	Croatia	1	NA	NA	19892	19892	19892	19892	20070	20346	20983	21203	108980	104545	124728	127561	137121	154066	157197	147570	137503	145479	155028	157501	129622	67102	59926	42351	18822	2543
4038	2016	Croatia	2	NA	NA	18726	18726	18726	18726	18885	18983	19413	19819	102803	98755	118225	121405	133156	149722	156324	147558	139946	152006	163120	163800	138389	89693	97220	82708	54630	23251
4038	2017	Croatia	1	NA	NA	19706	19706	19706	19706	19875	20062	20341	20979	108829	104666	117149	130251	133396	149754	157756	147701	136457	142869	151386	158361	133365	72281	58573	42797	20182	3127
4038	2017	Croatia	2	NA	NA	18553	18553	18553	18553	18703	18873	18975	19407	102501	98666	111169	123995	129087	145943	156217	148231	138277	149369	160109	166023	141669	92489	93719	82543	56470	25287
4045	1994	Czechia	1	NA	NA	57957	57957	57957	57957	61748	63938	65487	64772	333384	366803	458589	406744	350871	335069	369311	408377	397388	306287	229475	232442	203873	158417	63698	58786	20750	3670
4045	1994	Czechia	2	NA	NA	55072	55072	55072	55072	58487	60331	62081	61851	317953	349286	439751	387990	336178	322928	362699	406392	402380	319631	253912	276599	276690	249333	114721	126009	56787	13682
4045	1995	Czechia	1	NA	NA	51662	51662	51662	51662	57920	61743	63944	65500	330187	352735	444642	430780	349383	345738	353428	404988	407157	319829	234639	225942	204243	162429	66695	56938	21708	4178
4045	1995	Czechia	2	NA	NA	49009	49009	49009	49009	55049	58495	60350	62099	314957	336357	425516	411982	334549	333032	345707	403014	411175	333582	258367	268088	273339	256309	119094	122227	58296	15053
4045	1996	Czechia	1	NA	NA	47599	47599	47599	47599	51662	57934	61753	63960	328413	345682	424744	449671	354822	352841	339546	399075	413647	334219	244384	218210	204995	163166	76795	51762	22634	4651
4045	1996	Czechia	2	NA	NA	45111	45111	45111	45111	49015	55053	58516	60376	312832	330153	405310	431155	339459	339567	330920	396402	416880	348824	267454	257953	271515	256880	136789	111236	59952	16273
4045	1997	Czechia	1	NA	NA	46251	46251	46251	46251	47610	51674	57964	61774	325795	340916	405346	461490	365623	357428	329007	391550	409040	357381	256031	212261	204732	162602	89388	45667	23610	5058
4045	1997	Czechia	2	NA	NA	43841	43841	43841	43841	45128	49035	55072	58546	310050	325078	386764	442979	349951	343140	319386	387986	412229	372407	279038	249825	268689	253563	160369	97984	61847	17239
4045	1998	Czechia	1	NA	NA	46338	46338	46338	46338	46269	47640	51700	58002	321605	337379	385389	465093	383888	357994	326098	381731	403745	374958	271253	208757	203414	162114	101392	39914	24686	5426
4045	1998	Czechia	2	NA	NA	43838	43838	43838	43838	43864	45156	49068	55105	305908	321239	367915	446838	367289	343048	315506	377748	406958	389707	294371	244946	264447	249696	183638	85476	63540	18081
4045	1999	Czechia	1	NA	NA	45970	45970	45970	45970	46355	46294	47675	51732	314393	333854	367072	458787	408528	352844	335914	366811	401234	383984	288993	209014	200354	162170	110271	37340	25438	5916
4045	1999	Czechia	2	NA	NA	43653	43653	43653	43653	43858	43892	45183	49103	298413	318528	350030	441403	390498	338231	323971	362449	404150	397606	312647	244431	258627	245704	201127	78474	65132	19082
4045	2000	Czechia	1	NA	NA	46225	46225	46225	46225	45972	46362	46310	47692	301310	330662	353018	444700	432364	351441	346645	351322	397949	393629	302110	214137	195512	163680	114625	39902	24627	6383
4045	2000	Czechia	2	NA	NA	43616	43616	43616	43616	43661	43875	43913	45207	285615	315543	337064	427038	414427	336598	334044	345575	400683	406206	326323	249104	251198	243613	208247	83530	63449	19934
4045	2001	Czechia	1	NA	NA	46667	46667	46667	46667	46240	45992	46390	46340	283467	328897	345727	423876	449827	355810	352753	337055	391654	399687	315802	223620	189650	165438	116268	46630	22580	6746
4045	2001	Czechia	2	NA	NA	43859	43859	43859	43859	43640	43687	43908	43948	268684	313425	330612	406088	433072	341174	340308	330578	393899	411658	341177	258094	242213	242962	209745	97373	57995	20784
4045	2002	Czechia	1	NA	NA	47049	47049	47049	47049	46757	46339	46098	46499	266151	326694	341065	404047	460250	365203	356202	325793	383642	394861	337927	234439	185208	166355	117170	54526	19881	7040
4045	2002	Czechia	2	NA	NA	44525	44525	44525	44525	43956	43740	43797	44018	252534	311043	325724	387112	444341	351259	343577	318868	385358	406834	364168	269369	234914	241164	208378	114465	51240	21649
4045	2003	Czechia	1	NA	NA	47778	47778	47778	47778	47171	46881	46470	46232	251260	323076	338505	385925	464696	383617	357076	323316	374294	389877	354695	248594	182550	166061	117849	61745	17531	7294
4045	2003	Czechia	2	NA	NA	45213	45213	45213	45213	44647	44083	43867	43931	238360	307463	322880	369302	448532	368748	343661	315216	375353	401634	380984	284235	230604	238034	206178	130466	45156	22361
4045	2004	Czechia	1	NA	NA	49111	49111	49111	49111	47863	47247	46980	46559	239624	316245	335950	369364	460148	409277	352753	334022	360190	387739	363379	265080	183305	164072	118841	67090	17164	7492
4045	2004	Czechia	2	NA	NA	46433	46433	46433	46433	45290	44717	44155	43941	227327	300304	321085	352497	443930	392610	339363	324058	360480	398965	388825	301875	230544	233503	203776	142386	42737	23337
4045	2005	Czechia	1	NA	NA	51340	51340	51340	51340	49238	47929	47304	47058	234476	303415	333559	357815	448751	435149	352910	346103	346051	385263	372704	277558	188510	160684	120931	70527	18829	7229
4045	2005	Czechia	2	NA	NA	48604	48604	48604	48604	46554	45347	44763	44216	222230	287720	318726	341237	431020	417602	338437	334813	344216	395758	397516	315066	235434	227314	203061	148437	46646	22901
4045	2006	Czechia	1	NA	NA	53423	53423	53423	53423	51538	49287	47971	47340	233745	285644	332519	354760	432706	456666	360519	354983	334792	380751	379473	290610	197808	156560	123292	72098	22718	6677
4045	2006	Czechia	2	NA	NA	50475	50475	50475	50475	48781	46600	45382	44802	221165	270817	317220	337634	412842	438008	344311	342148	330331	389782	403229	329483	244317	219957	203621	150809	55277	20955
4045	2007	Czechia	1	NA	NA	56385	56385	56385	56385	53639	51679	49408	48063	234886	268284	331124	356879	419925	473271	374967	362274	327458	375706	376258	311913	208351	153861	125301	73839	26521	5951
4045	2007	Czechia	2	NA	NA	53588	53588	53588	53588	50706	48897	46705	45477	222090	254611	315458	336993	398178	452548	356741	347170	320590	382554	399163	352200	255416	214155	203523	151702	65439	18563
4045	2008	Czechia	1	NA	NA	59947	59947	59947	59947	56505	53888	51867	49603	236787	253645	328011	361613	409754	483858	398189	366530	328359	368717	373193	328291	221671	152849	126124	75742	30344	5449
4045	2008	Czechia	2	NA	NA	57322	57322	57322	57322	53690	50912	49080	46868	223843	240592	312194	338531	384793	460120	376711	348957	318752	374037	394841	368906	269995	210970	202293	151688	75347	16731
4045	2009	Czechia	1	NA	NA	60889	60889	60889	60889	60267	56665	54076	52008	240369	242206	320834	361636	398273	482163	426136	363549	339851	356256	372175	337284	236477	154717	125572	77599	33365	5602
4045	2009	Czechia	2	NA	NA	58167	58167	58167	58167	57655	53839	51064	49241	226990	229697	304853	339014	370820	456991	401776	345244	328320	360075	392662	376986	286958	211799	199588	151307	82799	16573
4045	2010	Czechia	1	NA	NA	60347	60347	60347	60347	61196	60416	56809	54201	245873	237163	307524	356738	387486	470135	450723	362936	350696	342481	370117	346318	247692	159696	124017	79908	35503	6357
4045	2010	Czechia	2	NA	NA	57523	57523	57523	57523	58432	57823	53961	51189	232343	224637	292049	336497	360573	444049	426831	344140	338812	344306	389938	385639	299766	216976	194993	152216	87067	18917
4045	2011	Czechia	1	NA	NA	57976	57976	57976	57976	60626	61318	60513	56897	252824	236480	289695	351534	382776	452303	470094	368795	357895	331072	365713	352857	259401	168133	121743	82323	36997	7926
4045	2011	Czechia	2	NA	NA	54902	54902	54902	54902	57784	58547	57931	54039	239153	223658	275153	333440	356604	425229	446491	349628	345367	330648	384389	391470	313727	225620	189654	153844	89480	23122
4045	2012	Czechia	1	NA	NA	55369	55369	55369	55369	58173	60740	61399	60586	262146	237334	272044	345529	379781	435709	483026	380420	362940	322618	360536	350131	278791	177388	120305	84280	38458	9339
4045	2012	Czechia	2	NA	NA	52499	52499	52499	52499	55083	57891	58622	57999	248119	224382	258558	329194	353599	408191	458778	360657	348901	320091	377022	387632	335632	236208	185303	154700	90905	27726
4045	2013	Czechia	1	NA	NA	54571	54571	54571	54571	55570	58313	60857	61512	274529	238882	256967	338883	376755	419318	488157	399383	364084	321477	352822	347214	293651	188944	120181	85271	39936	10701
4045	2013	Czechia	2	NA	NA	51736	51736	51736	51736	52671	55202	57988	58713	260441	225693	243957	323632	351176	391580	463274	378489	348922	316906	368081	383437	351623	249790	183221	154521	91658	32120
4045	2014	Czechia	1	NA	NA	53764	53764	53764	53764	54776	55736	58467	61009	286432	242312	245546	330763	372618	404593	483953	424991	359872	331923	340592	346478	302075	201931	122207	85370	41346	11864
4045	2014	Czechia	2	NA	NA	50965	50965	50965	50965	51898	52802	55321	58103	272211	228556	232894	314877	349450	376187	458709	402440	344489	325856	354115	381416	359534	265742	184539	152986	92312	35565
4045	2015	Czechia	1	NA	NA	52971	52971	52971	52971	53972	54970	55924	58660	295563	247797	240947	318169	367772	394365	472582	449850	359672	343084	327860	345112	310680	211922	126703	84766	42958	12761
4045	2015	Czechia	2	NA	NA	50208	50208	50208	50208	51117	52041	52942	55460	281091	233790	227910	301692	346210	365966	445777	427343	343376	336301	338705	378964	368051	277903	189628	150094	93732	37784
4045	2016	Czechia	1	NA	NA	52206	52206	52206	52206	53174	54174	55176	56135	300217	254916	240844	301606	364063	390685	455705	469773	365892	350500	317293	341410	317009	222381	133888	83593	44565	13451
4045	2016	Czechia	2	NA	NA	49482	49482	49482	49482	50349	51262	52192	53092	285439	240668	227116	284824	343293	362333	427419	447156	349088	342956	325475	373808	373903	291211	197736	146617	95493	39219
4045	2017	Czechia	1	NA	NA	51463	51463	51463	51463	52408	53377	54380	55387	299623	264505	242209	285046	359793	388430	439587	482883	377451	355329	309279	336762	315033	239550	141662	82997	45835	14088
4045	2017	Czechia	2	NA	NA	48778	48778	48778	48778	49623	50494	51413	52342	284576	249772	228117	268413	339558	359565	410811	459696	360333	346649	315292	366898	370629	312016	207487	143882	96616	40208
4050	1994	Denmark	1	NA	NA	35016	35016	35016	35016	34696	34016	33138	32493	147388	141540	170658	190344	211927	201939	189860	187683	209065	168876	134189	115025	105903	92302	65035	41933	18425	5550
4050	1994	Denmark	2	NA	NA	33334	33334	33334	33334	32884	32287	31493	30893	139878	135824	162639	182707	201519	191687	182192	182456	201970	165689	136864	123461	121135	117673	94327	74540	42667	15892
4050	1995	Denmark	1	NA	NA	35749	35749	35749	35749	35230	34929	34254	33377	153083	139634	164737	191031	206296	208004	191107	187550	204430	180250	137706	115708	104637	91833	65527	41640	18929	5646
4050	1995	Denmark	2	NA	NA	33973	33973	33973	33973	33551	33110	32521	31727	145072	133960	156762	183832	197428	197146	183283	182021	198475	176220	139453	123777	118964	116813	94698	73909	43598	16304
4050	1996	Denmark	1	NA	NA	35270	35270	35270	35270	35999	35495	35201	34525	158780	140439	158769	189644	200866	214558	192760	188491	197865	192314	141486	117152	103851	90252	66867	41266	19349	5724
4050	1996	Denmark	2	NA	NA	33324	33324	33324	33324	34224	33812	33375	32787	150363	134467	151303	182925	192884	203531	184892	182684	193071	187099	142652	124718	117347	114036	96795	73091	44165	16720
4050	2001	Denmark	1	NA	NA	33857	33857	33857	33857	34169	34108	34663	35127	179408	161544	143079	161744	192103	201844	214385	191795	185879	193244	185185	133255	105534	87395	68143	43002	20414	6695
4050	2001	Denmark	2	NA	NA	32252	32252	32252	32252	32593	32442	32842	33320	170466	152769	137108	156664	188448	195567	205458	185542	181708	190475	182691	137231	116395	104837	95942	73386	45636	19719
4050	2002	Denmark	1	NA	NA	33144	33144	33144	33144	33979	34299	34238	34796	180028	166968	145406	156782	186804	197296	218455	193331	186829	186594	194123	138280	108056	87156	68093	43607	20403	6867
4050	2002	Denmark	2	NA	NA	31483	31483	31483	31483	32406	32753	32604	33008	171021	158037	138714	152625	183695	191978	209977	187236	182530	184434	191351	141426	118265	104024	94310	74134	45209	20032
4050	2003	Denmark	1	NA	NA	32950	32950	32950	32950	33236	34073	34401	34339	179322	171982	149037	152399	181308	194860	217757	196546	186977	182752	198033	145053	111316	87062	68347	43923	20502	6990
4050	2003	Denmark	2	NA	NA	31222	31222	31222	31222	31614	32537	32890	32739	170386	162961	141494	148291	178418	191038	209976	190565	182608	180841	195400	147716	120873	103326	92968	74467	44827	20274
4050	2004	Denmark	1	NA	NA	32999	32999	32999	32999	33013	33303	34139	34472	177540	175902	153899	148511	176084	193569	213197	201501	187046	181200	197136	153597	114792	87648	68177	44599	20850	7097
4050	2004	Denmark	2	NA	NA	31417	31417	31417	31417	31312	31712	32638	32991	168776	166893	145578	144254	173516	190893	206546	195120	182763	179454	194997	156051	123711	103221	91330	74886	44798	20605
4050	2005	Denmark	1	NA	NA	32833	32833	32833	32833	33058	33080	33370	34205	175185	179044	159034	146808	169879	193560	206792	206736	187851	180719	192799	163935	118256	88925	68321	45410	21052	7135
4050	2005	Denmark	2	NA	NA	31430	31430	31430	31430	31495	31391	31794	32724	166715	170048	150113	142378	167465	191504	201693	200028	183477	178872	191591	165955	126546	103881	90023	75219	45020	20789
4050	2006	Denmark	1	NA	NA	33012	33012	33012	33012	32899	33133	33158	33445	173291	180729	163892	147876	164160	191550	200489	212304	188879	181233	186449	174999	121875	90986	68377	45465	22160	7178
4050	2006	Denmark	2	NA	NA	31458	31458	31458	31458	31510	31576	31475	31878	165158	171642	154613	142940	162050	190093	196212	205580	184654	179309	186296	176209	129653	105321	89060	73773	46714	20822
4050	2007	Denmark	1	NA	NA	33048	33048	33048	33048	33117	33010	33249	33272	171619	180869	169079	151381	160776	186984	196520	216660	190659	182257	180001	183681	126672	93744	68644	45992	22778	7280
4050	2007	Denmark	2	NA	NA	31404	31404	31404	31404	31572	31630	31698	31596	163620	171783	159887	145696	158923	185630	192695	210099	186359	180242	180437	184694	133840	107538	88612	72773	47419	20822
4050	2008	Denmark	1	NA	NA	33137	33137	33137	33137	33213	33286	33183	33425	170310	180038	174313	156596	158988	183096	195232	216699	194425	182735	176406	187638	133249	97154	69041	46757	23105	7438
4050	2008	Denmark	2	NA	NA	31376	31376	31376	31376	31569	31740	31801	31872	162444	171052	165368	150065	156737	181375	192284	210437	189878	180544	177000	188760	140047	110281	88433	71933	47957	20868
4050	2009	Denmark	1	NA	NA	32873	32873	32873	32873	33325	33405	33480	33376	169615	178376	178697	162034	157021	179474	195008	212890	199768	183188	175063	187069	141353	100618	70091	47039	23771	7666
4050	2009	Denmark	2	NA	NA	31039	31039	31039	31039	31559	31756	31932	31995	161837	169501	169831	155045	154892	177853	192828	207497	194754	180967	175751	188621	148041	113333	88592	70827	48554	21028
4055	1997	Estonia	1	NA	NA	6596	6596	6596	6596	6743	6890	7305	8177	52414	55521	51684	49351	50770	44664	49222	47723	44797	33755	39743	32488	29084	17980	9102	5364	2692	699
4055	1997	Estonia	2	NA	NA	6183	6183	6183	6183	6407	6616	6924	7721	50186	53818	49933	48260	47583	47147	53111	52462	51357	40680	50641	45391	45632	39455	23986	15177	8932	2415
4055	1998	Estonia	1	NA	NA	6345	6345	6345	6345	6582	6729	6881	7296	48901	56078	51932	49012	50734	43580	48491	47493	44725	34954	37456	33024	28438	19343	9720	4991	2729	712
4055	1998	Estonia	2	NA	NA	5915	5915	5915	5915	6173	6401	6610	6919	46678	54240	50339	47950	47811	45994	52227	52387	51254	42361	47710	46206	44943	40034	26256	14269	9093	2481
4055	1999	Estonia	1	NA	NA	6265	6265	6265	6265	6339	6578	6728	6881	44824	56226	52615	48944	49010	44306	47353	47358	44482	37232	34664	33920	27564	20317	10242	4843	2719	720
4055	1999	Estonia	2	NA	NA	5929	5929	5929	5929	5911	6172	6400	6611	42533	54294	51109	47865	47552	45460	51021	52312	50887	45190	44355	47571	43540	40348	28279	13957	9169	2578
4055	2000	Estonia	1	NA	NA	6502	6502	6502	6502	6237	6314	6558	6711	40723	55949	53152	48975	47230	45815	45907	47101	44577	39519	32368	34360	26908	21294	10869	4719	2690	742
4055	2000	Estonia	2	NA	NA	6075	6075	6075	6075	5906	5889	6153	6385	38778	53571	51787	47741	47229	45372	49574	51964	50939	47805	41568	48334	42460	40416	30185	13967	9014	2739
4055	2001	Estonia	1	NA	NA	6589	6589	6589	6589	6445	6190	6273	6523	37548	54402	53480	49019	46690	47007	44208	46912	44749	40832	30726	34652	26526	22026	11508	4909	2543	764
4055	2001	Estonia	2	NA	NA	6102	6102	6102	6102	6019	5863	5851	6119	35756	51973	52076	47662	46836	45751	47731	51888	51060	49221	39520	48712	41853	40459	31465	14964	8464	2907
4055	2002	Estonia	1	NA	NA	6488	6488	6488	6488	6534	6403	6153	6241	35176	51602	54011	49000	46548	48097	42540	46714	44662	41281	30346	34327	26583	22164	12423	5344	2296	791
4055	2002	Estonia	2	NA	NA	6174	6174	6174	6174	6054	5983	5831	5824	33392	49418	52356	47582	46452	46409	46040	51700	50775	49700	38996	48050	42003	40457	32128	16757	7752	3045
4055	2003	Estonia	1	NA	NA	6535	6535	6535	6535	6433	6489	6365	6120	33165	48021	54481	49336	46452	48413	41766	46251	44698	41372	31611	32474	27170	21785	13468	5775	2168	817
4055	2003	Estonia	2	NA	NA	6325	6325	6325	6325	6126	6019	5951	5804	31434	45845	52698	47964	45990	46636	45044	50988	50817	49600	40652	45260	42914	39902	32619	18460	7418	3161
4055	2004	Estonia	1	NA	NA	6820	6820	6820	6820	6476	6385	6445	6328	31933	43816	54446	50033	46520	47076	42705	45337	44774	41236	33827	30162	28033	21225	14232	6181	2156	826
4055	2004	Estonia	2	NA	NA	6539	6539	6539	6539	6270	6084	5981	5916	30275	41583	52609	48684	45736	46303	44609	49925	50830	49202	43399	42046	44276	38748	32964	20062	7397	3219
4055	2005	Estonia	1	NA	NA	7258	7258	7258	7258	6758	6424	6338	6403	31356	39638	54055	50509	46535	45494	44263	44046	44701	41379	35963	28278	28502	20796	14929	6635	2121	811
4055	2005	Estonia	2	NA	NA	6764	6764	6764	6764	6479	6222	6040	5942	29540	37758	51769	49272	45450	45834	44513	48550	50523	49223	45930	39421	45081	37955	33268	21606	7488	3130
4055	2006	Estonia	1	NA	NA	7545	7545	7545	7545	7194	6704	6374	6293	31018	36436	52499	50771	46483	44896	45415	42406	44662	41631	37201	27002	28888	20629	15452	7082	2231	749
4055	2006	Estonia	2	NA	NA	6926	6926	6926	6926	6704	6430	6176	5999	29040	34700	50117	49481	45196	45272	44743	46662	50400	49317	47272	37530	45529	37663	33603	22760	8174	2910
4055	2007	Estonia	1	NA	NA	7861	7861	7861	7861	7487	7146	6662	6337	30783	34038	49718	51323	46471	44781	46542	40877	44591	41712	37657	26857	28713	20843	15575	7683	2473	669
4055	2007	Estonia	2	NA	NA	7345	7345	7345	7345	6877	6666	6396	6148	28891	32292	47553	49801	45039	44768	45288	44941	50178	49042	47751	37098	44972	38023	33884	23494	9375	2678
4055	2008	Estonia	1	NA	NA	8113	8113	8113	8113	7814	7449	7113	6634	30907	32055	46196	51942	46905	44793	47015	40309	44302	41947	37846	28096	27277	21448	15369	8324	2732	640
4055	2008	Estonia	2	NA	NA	7664	7664	7664	7664	7307	6850	6642	6377	29234	30318	44003	50230	45422	44288	45506	43958	49498	49132	47721	38739	42436	39021	33697	24156	10560	2621
4055	2013	Estonia	1	NA	NA	7081	7081	7081	7081	7203	7647	7825	7846	35861	29490	30118	43428	49445	45073	43617	46029	39500	42667	39510	34466	24612	22493	16030	9804	4213	968
4055	2013	Estonia	2	NA	NA	6759	6759	6759	6759	6852	7226	7493	7519	33736	27854	28213	40824	47080	43251	42976	44343	42669	48070	47593	45942	36624	39125	34024	26138	15003	4555
4055	2015	Estonia	1	NA	NA	6833	6833	6833	6833	6916	6991	7110	7551	37770	30685	28420	35419	48928	46204	43615	43361	42249	41130	40216	35072	28324	20073	17308	9705	4751	1186
4055	2015	Estonia	2	NA	NA	6522	6522	6522	6522	6607	6683	6778	7147	35694	29045	26403	33021	45805	44333	42242	43466	42193	45835	47482	45798	41672	34225	36237	25405	15990	5730
4055	2016	Estonia	1	NA	NA	6689	6689	6689	6689	6794	6877	6952	7071	37988	31640	28181	32534	47405	46557	43583	42896	43445	39858	40466	35610	29480	19389	17779	9840	4982	1298
4055	2016	Estonia	2	NA	NA	6384	6384	6384	6384	6490	6575	6652	6745	36080	29881	26030	30261	44134	44549	42012	42978	42524	44135	47484	46027	43076	32714	36790	25536	16390	6212
4055	2010	Estonia	1	NA	NA	8029	8029	8029	8029	8026	8022	7738	7382	32156	30258	37941	51875	48355	45042	44459	43244	42636	42440	38232	32212	24160	22803	14908	9228	3216	670
4055	2010	Estonia	2	NA	NA	7646	7646	7646	7646	7653	7585	7246	6794	30504	28397	36000	49413	46812	43700	44693	43409	47168	48931	47490	43913	37071	41252	32409	25194	12704	2877
4055	2011	Estonia	1	NA	NA	7802	7802	7802	7802	7971	7976	7977	7698	33108	29920	34810	50312	48710	45018	43940	44530	41273	42650	38727	33492	23279	23329	14982	9604	3463	741
4055	2011	Estonia	2	NA	NA	7342	7342	7342	7342	7595	7614	7548	7214	31342	27902	32942	47680	47069	43481	44192	43717	45368	48900	47710	45338	35361	41787	32351	25696	13579	3286
4055	2012	Estonia	1	NA	NA	7291	7291	7291	7291	7721	7899	7912	7921	34393	29537	32276	47243	49140	44872	43786	45655	39972	42801	39083	34116	23377	23453	15377	9805	3829	853
4055	2012	Estonia	2	NA	NA	6923	6923	6923	6923	7279	7546	7568	7508	32470	27649	30355	44723	47085	43153	43619	44240	43688	48720	47500	45925	35031	41403	32916	26132	14317	3915
4055	2014	Estonia	1	NA	NA	6960	6960	6960	6960	7034	7154	7597	7774	37061	29963	28933	39344	49372	45708	43614	44816	40600	42093	39935	34632	26518	21159	16800	9712	4486	1077
4055	2014	Estonia	2	NA	NA	6643	6643	6643	6643	6719	6813	7185	7451	34858	28376	27069	36630	46786	43791	42600	43943	42246	47124	47664	45674	39232	36445	35375	25675	15557	5171
4055	2017	Estonia	1	NA	NA	6526	6526	6526	6526	6653	6757	6841	6915	37436	33006	28018	30416	44754	47109	43531	42784	44536	38628	40617	35993	30044	19557	17904	10156	5116	1455
4055	2017	Estonia	2	NA	NA	6228	6228	6228	6228	6354	6460	6546	6622	35667	31066	25981	28145	41659	44740	41793	42504	43125	42566	47375	45864	43685	32498	36536	26162	16740	6614
4055	2018	Estonia	1	NA	NA	6343	6343	6343	6343	6491	6618	6721	6806	36489	34573	28157	28610	41440	47616	43854	42673	44931	38186	40506	36406	30386	20644	17192	10647	5145	1618
4055	2018	Estonia	2	NA	NA	6054	6054	6054	6054	6199	6325	6431	6518	34829	32411	26338	26387	38356	44997	42029	41984	43312	41655	46811	46016	43754	34060	34574	27190	16828	6990
4070	1996	Finland	1	NA	NA	31564	31564	31564	31564	32578	32979	33547	33726	162747	168169	166447	157466	173366	193319	194871	204881	220026	164436	135366	114125	105083	77293	46596	28485	13026	3194
4070	1996	Finland	2	NA	NA	30140	30140	30140	30140	31372	31853	32214	32415	155653	160596	159587	150216	166748	185173	187429	198483	212288	162309	140997	126164	130682	120336	91931	68191	37725	11717
4070	1997	Finland	1	NA	NA	30534	30534	30534	30534	31571	32595	32997	33567	165303	165765	166507	160615	166697	191587	193213	202908	216180	178463	138315	114863	105784	80274	48517	28198	13496	3423
4070	1997	Finland	2	NA	NA	29303	29303	29303	29303	30153	31391	31868	32236	158352	158441	159346	153399	160103	183959	185887	196956	208795	175644	143587	126352	129767	120385	94914	67873	39043	12380
4070	1998	Finland	1	NA	NA	29524	29524	29524	29524	30542	31584	32609	33013	167089	163128	167895	164388	159887	188826	193521	199650	211716	195188	137502	117825	105041	83043	50906	28211	13705	3688
4070	1998	Finland	2	NA	NA	28490	28490	28490	28490	29316	30170	31406	31884	160213	156150	160403	157396	153058	181686	186086	194140	204837	191959	142255	128884	127657	120402	97695	68054	40254	13063
4070	1999	Finland	1	NA	NA	29163	29163	29163	29163	29534	30554	31600	32622	167451	161736	169343	166993	155755	184203	194173	196999	206708	207770	139278	121876	103809	85637	53702	28316	13867	3871
4070	1999	Finland	2	NA	NA	27994	27994	27994	27994	28501	29333	30190	31423	160862	154770	161584	159936	148973	177399	186639	191353	201132	204115	143114	132968	124602	121025	101591	67458	40919	14010
4070	2000	Finland	1	NA	NA	29123	29123	29123	29123	29176	29551	30572	31620	166831	161951	169739	167301	155544	178797	193378	195035	202938	214568	147316	123190	103447	87570	56949	28640	13985	4162
4070	2000	Finland	2	NA	NA	27860	27860	27860	27860	28012	28519	29355	30213	160573	154801	161919	160162	148690	172053	186017	189049	198716	210692	149946	134245	122507	121850	104601	67659	41429	14815
4070	2001	Finland	1	NA	NA	28848	28848	28848	28848	29150	29207	29584	30604	164969	163668	169007	166638	157799	173032	192087	192830	201216	214156	157872	127135	103462	89126	59270	30387	14121	4392
4070	2001	Finland	2	NA	NA	27473	27473	27473	27473	27892	28048	28555	29391	158661	156582	161192	159308	150160	166415	184981	187142	197510	210238	159826	137866	121522	121776	104984	70924	41651	15807
4070	2002	Finland	1	NA	NA	28617	28617	28617	28617	28887	29193	29251	29628	161920	166317	166726	166845	161262	166720	190461	191318	199493	210597	171634	130182	104452	90140	61895	31970	14180	4618
4070	2002	Finland	2	NA	NA	27125	27125	27125	27125	27518	27939	28096	28604	155716	159362	159107	159127	153274	159867	183788	185677	196140	206856	172980	140445	121861	121252	105331	73783	41676	16675
4070	2003	Finland	1	NA	NA	28640	28640	28640	28640	28663	28937	29244	29303	158002	168096	164119	168397	165153	160309	187932	191763	196446	206343	187961	129624	107500	89970	64455	33910	14306	4802
4070	2003	Finland	2	NA	NA	27346	27346	27346	27346	27168	27562	27985	28142	152077	161260	156851	160530	157299	153071	181564	185919	193411	202994	189075	139112	124390	119585	105722	76424	42016	17200
4070	2004	Finland	1	NA	NA	29188	29188	29188	29188	28697	28723	29000	29307	154319	168426	162779	170121	168008	156590	183608	192512	193997	201514	200157	131443	111602	89524	67090	36156	14669	4943
4070	2004	Finland	2	NA	NA	27910	27910	27910	27910	27413	27238	27632	28055	148365	161951	155585	162115	160099	149319	177431	186554	190679	199468	201075	139938	128375	117002	106873	79920	42109	17756
4070	2005	Finland	1	NA	NA	29470	29470	29470	29470	29250	28765	28790	29070	151029	167855	163118	170963	168831	156858	178587	191898	192205	197905	206650	139162	113154	89937	69286	38848	15159	5132
4070	2005	Finland	2	NA	NA	28176	28176	28176	28176	27992	27498	27324	27717	145062	161675	155787	162930	160854	149426	172326	186111	188530	197222	207547	146645	129700	115329	108370	82984	42997	18398
4070	2006	Finland	1	NA	NA	29656	29656	29656	29656	29551	29333	28850	28876	148542	165991	164894	170645	168763	159586	173344	190936	190177	196313	206158	149307	117052	90661	71209	40940	16455	5287
4070	2006	Finland	2	NA	NA	28569	28569	28569	28569	28262	28080	27587	27413	142611	159712	157653	162647	160819	151375	167038	185281	186772	196134	207173	156324	133255	114691	108995	84186	45987	18844
4070	2007	Finland	1	NA	NA	30038	30038	30038	30038	29756	29653	29437	28955	146950	162948	167600	168895	169826	163530	167578	189701	188928	194736	202734	162411	119972	92042	72637	43148	17604	5414
4070	2007	Finland	2	NA	NA	28703	28703	28703	28703	28670	28366	28184	27691	140768	156783	160489	161018	161472	154948	160932	184282	185468	194901	203982	169219	135747	115280	109010	85293	48568	19280
4070	2008	Finland	1	NA	NA	30255	30255	30255	30255	30160	29881	29779	29564	146500	159184	169582	167110	172603	168286	161721	187557	189686	191969	198771	177836	119595	95074	73060	45477	18971	5616
4070	2008	Finland	2	NA	NA	28850	28850	28850	28850	28814	28783	28479	28298	140022	153316	162554	159386	163578	159503	154505	182277	185929	192324	200315	184969	134521	117862	107893	86369	50937	19908
4070	2009	Finland	1	NA	NA	30598	30598	30598	30598	30397	30304	30026	29925	146956	155730	170183	166356	175337	172001	158584	183667	190718	189899	194398	189425	121458	98971	73196	47816	20425	5870
4070	2009	Finland	2	NA	NA	29379	29379	29379	29379	28974	28940	28911	28606	140338	149765	163433	158593	165956	162880	151171	178370	186775	189793	196954	196712	135401	121772	105866	87908	53680	20248
4070	2010	Finland	1	NA	NA	31038	31038	31038	31038	30729	30530	30439	30162	147670	152643	169846	167009	176769	173461	159318	179065	190407	188453	191226	195736	128741	100530	73918	49635	22072	6118
4070	2010	Finland	2	NA	NA	29646	29646	29646	29646	29502	29098	29065	29037	140977	146629	163308	159055	167345	164115	151630	173498	186483	187833	194908	203122	141925	123087	104619	89502	55939	20865
4070	2011	Finland	1	NA	NA	30933	30933	30933	30933	31179	30872	30675	30584	148857	150360	168185	169080	177005	174034	162362	174166	189739	186737	189923	195503	138372	104225	74874	51316	23436	6730
4070	2011	Finland	2	NA	NA	29561	29561	29561	29561	29778	29636	29232	29199	142384	144355	161511	161243	167584	164537	153874	168487	185755	186221	193974	202830	151338	126517	104324	90306	57048	22550
4080	2000	France	1	NA	NA	408189	408189	408189	408189	399008	394553	393603	393649	1971880	2037594	2068264	2005793	2269138	2247425	2220395	2164821	2141559	2091597	1416657	1324491	1274663	1090952	849606	358673	250166	86597
4080	2000	France	2	NA	NA	388199	388199	388199	388199	379213	374742	373775	374958	1879756	1948593	1977999	1924349	2192413	2228252	2250506	2210394	2177378	2100139	1439180	1427498	1490097	1419410	1277805	629977	574628	262744
4080	2001	France	1	NA	NA	414502	414502	414502	414502	408410	399335	394940	394022	1960152	2037892	2052350	2038208	2198805	2266407	2230075	2173126	2129653	2154123	1510160	1302809	1263138	1106035	852428	428767	230646	89403
4080	2001	France	2	NA	NA	395365	395365	395365	395365	388446	379551	375131	374183	1868649	1948019	1962950	1955108	2120468	2236427	2256172	2218133	2177001	2172542	1535342	1393979	1466453	1428208	1275132	745189	529998	269065
4080	2002	France	1	NA	NA	411086	411086	411086	411086	414780	408784	399781	395436	1953405	2035354	2038490	2069821	2122035	2295383	2238831	2178646	2127071	2152922	1653157	1290507	1253555	1121288	859970	493735	210435	92015
4080	2002	France	2	NA	NA	392672	392672	392672	392672	395668	388819	380012	375611	1861233	1943496	1951223	1985009	2044623	2253651	2258296	2223423	2183043	2183280	1683246	1370021	1444239	1436536	1276634	858297	481630	274652
4080	2003	France	1	NA	NA	408699	408699	408699	408699	411397	415139	409276	400310	1960016	2022660	2038607	2081957	2055398	2319843	2241775	2188500	2127549	2137115	1786593	1301700	1246279	1132115	871460	548740	194574	94938
4080	2003	France	2	NA	NA	390480	390480	390480	390480	393003	396038	389304	380533	1866434	1929909	1951786	1997046	1980896	2266012	2252890	2232992	2189847	2180679	1821829	1372536	1424760	1438430	1282204	955042	440516	280606
4080	2004	France	1	NA	NA	410388	410388	410388	410388	409075	411788	415653	409822	1979769	2004618	2045549	2081099	2011942	2317144	2242981	2203856	2134643	2117773	1909603	1323208	1243874	1138556	886137	593911	189960	98757
4080	2004	France	2	NA	NA	391774	391774	391774	391774	390876	393402	396544	389839	1883727	1911129	1959206	1997249	1939492	2253851	2244089	2248037	2200311	2173672	1951681	1388086	1410910	1434360	1289940	1035927	418748	288799
4080	2005	France	1	NA	NA	413805	413805	413805	413805	410760	409520	412311	416201	2003352	1989787	2048258	2070281	2012305	2277113	2252445	2215926	2144449	2099747	2027258	1355355	1237319	1138694	905193	618446	213317	98853
4080	2005	France	2	NA	NA	394655	394655	394655	394655	392149	391321	393910	397072	1904775	1897390	1960974	1987467	1939826	2209105	2242105	2258453	2210199	2167418	2079197	1417723	1391774	1421935	1301129	1075697	455778	286522
4080	2006	France	1	NA	NA	421103	421103	421103	421103	414218	411250	410080	412895	2026238	1979012	2049048	2053755	2044143	2207463	2272661	2227292	2154775	2090066	2089417	1446510	1221432	1133927	923842	627839	259269	92248
4080	2006	France	2	NA	NA	402138	402138	402138	402138	395066	392620	391856	394469	1927170	1887136	1960806	1971814	1970270	2137516	2251138	2265498	2219393	2168749	2152361	1513165	1361110	1402482	1313077	1081321	545925	265982
4080	2007	France	1	NA	NA	424028	424028	424028	424028	421401	414623	411736	410587	2044911	1972305	2046599	2038835	2074410	2130537	2301642	2236815	2161717	2089139	2089970	1584343	1212762	1130704	942183	639734	301441	84770
4080	2007	France	2	NA	NA	404954	404954	404954	404954	402456	395469	393090	392346	1947240	1879705	1956309	1959001	1999015	2061140	2268160	2268026	2225493	2175838	2164015	1659035	1339171	1383921	1324460	1089442	633164	242943
4080	2008	France	1	NA	NA	423492	423492	423492	423492	424223	421619	414962	412102	2059117	1977918	2033541	2037791	2084861	2062918	2325128	2239676	2172303	2090203	2075526	1712163	1225479	1129236	957613	654688	335781	79263
4080	2008	France	2	NA	NA	404989	404989	404989	404989	405161	402696	395800	393457	1963054	1883926	1942265	1958258	2009328	1995950	2279305	2261943	2234746	2182427	2161606	1794838	1342015	1367381	1330021	1100995	706412	225374
4080	2009	France	1	NA	NA	425087	425087	425087	425087	423677	424448	421942	415316	2070036	1996484	2014850	2043980	2082718	2018221	2321320	2240500	2188079	2097755	2057139	1829045	1247287	1131369	968730	671956	362890	78902
4080	2009	France	2	NA	NA	406654	406654	406654	406654	405189	405386	403016	396147	1975171	1900060	1922778	1964645	2008003	1952923	2265890	2252179	2249180	2192145	2154470	1921712	1357272	1355789	1329101	1113217	765182	218992
4080	2010	France	1	NA	NA	426614	426614	426614	426614	425278	423909	424776	422296	2074901	2018974	1999302	2046341	2071032	2017453	2280572	2249403	2200338	2108703	2040079	1940545	1278030	1129815	975371	691815	379746	90790
4080	2010	France	2	NA	NA	407944	407944	407944	407944	406863	405426	405701	403367	1980894	1920087	1908291	1965705	1997098	1951910	2220210	2249378	2258950	2201481	2148127	2046093	1385740	1339097	1321428	1126877	797327	245438
4080	2011	France	1	NA	NA	428066	428066	428066	428066	426826	425529	424256	425148	2080633	2040742	1987512	2046989	2054042	2048192	2210467	2268795	2211561	2119719	2030856	2001296	1361949	1119042	976672	712173	389795	111543
4080	2011	France	2	NA	NA	409221	409221	409221	409221	408173	407119	405758	406069	1986889	1941380	1897048	1965106	1980542	1981193	2147720	2257500	2265109	2210005	2148531	2118014	1477358	1310609	1306217	1142117	807275	298537
4080	2012	France	1	NA	NA	426617	426617	426617	426617	428280	427082	425876	424631	2092793	2058659	1979987	2044479	2038982	2077910	2133466	2297067	2220686	2127603	2030503	2002138	1491820	1112777	977904	730427	400813	128786
4080	2012	France	2	NA	NA	407474	407474	407474	407474	409451	408431	407453	406127	1998404	1960770	1888813	1960396	1967317	2009291	2070778	2273934	2267024	2215613	2155061	2129396	1619049	1289744	1290752	1155065	817385	344763
4080	2013	France	1	NA	NA	424823	424823	424823	424823	426837	428537	427429	426250	2106877	2072880	1985589	2031540	2038160	2088454	2066355	2320531	2223852	2138966	2032653	1989185	1613340	1125958	979191	745186	412810	142264
4080	2013	France	2	NA	NA	405757	405757	405757	405757	407707	409714	408767	407821	2012238	1976608	1893025	1946398	1966603	2019637	2005846	2285234	2261226	2225124	2161952	2127414	1751960	1293169	1276617	1162457	828773	381412
4080	2014	France	1	NA	NA	422948	422948	422948	422948	425048	427098	428885	427803	2121070	2083909	2004242	2012979	2044540	2086547	2022160	2317040	2225132	2155225	2041179	1972691	1724013	1147557	982824	755511	425739	152668
4080	2014	France	2	NA	NA	403963	403963	403963	403963	405996	407971	410049	409137	2026642	1988834	1909258	1927001	1973082	2018420	1963128	2272163	2251888	2239888	2172116	2121086	1875981	1308784	1267107	1163294	840415	409728
4080	2015	France	1	NA	NA	421232	421232	421232	421232	423177	425312	427448	429261	2133579	2088890	2026845	1997573	2047042	2075096	2021654	2276890	2234396	2167850	2052622	1957555	1829083	1176847	982460	761658	439551	159766
4080	2015	France	2	NA	NA	402320	402320	402320	402320	404205	406263	408309	410419	2039647	1994661	1929408	1912595	1974243	2007664	1962294	2226864	2249439	2249979	2181850	2115527	1997235	1336915	1252319	1157551	852695	426488
4080	2016	France	1	NA	NA	419492	419492	419492	419492	421465	423442	425665	427824	2140547	2094638	2048627	1985881	2047763	2058266	2052365	2207483	2253863	2179232	2063857	1949527	1886362	1254530	973475	763406	453445	164910
4080	2016	France	2	NA	NA	400655	400655	400655	400655	402566	404475	406602	408679	2046707	2000664	1950713	1901399	1973673	1991169	1991567	2154739	2257711	2256321	2190592	2116369	2067383	1425455	1226066	1145035	865819	433854
4084	2005	Georgia	1	NA	NA	27942	27942	27942	27942	27700	27332	27556	27478	155639	190340	202637	176211	154816	153477	150021	171838	167137	143415	103089	80281	112152	79442	67965	24130	7422	3456
4084	2005	Georgia	2	NA	NA	25039	25039	25039	25039	24821	23985	23692	23420	134709	180504	197988	180782	162862	155354	155475	196941	189015	164093	122092	101790	142999	106187	102719	51904	24043	12705
4084	2006	Georgia	1	NA	NA	27433	27433	27433	27433	27988	27808	27444	27669	151531	181333	207352	185962	157567	154204	152555	163348	172544	147485	114722	70689	114278	80762	69127	29130	7987	3337
4084	2006	Georgia	2	NA	NA	24422	24422	24422	24422	25076	24918	24088	23795	129475	169753	200432	189085	165273	159090	152167	189529	195199	169333	135774	89653	147841	107120	103396	58931	25595	12699
4084	2007	Georgia	1	NA	NA	28177	28177	28177	28177	27300	27918	27741	27379	146651	170287	207881	191793	158985	154022	153384	154731	174759	150158	121958	68773	109061	83990	67640	34537	8647	3198
4084	2007	Georgia	2	NA	NA	25376	25376	25376	25376	24300	25009	24856	24027	124827	156662	200275	193454	166105	160505	150263	180369	198600	172932	144646	85973	143221	111153	101163	66200	26749	12572
4084	2009	Georgia	1	NA	NA	34560	34560	34560	34560	30734	28067	27269	27890	139664	159743	200213	199476	167809	153560	153253	146100	173206	156736	132632	84060	85526	91505	63328	44444	11194	3163
4084	2009	Georgia	2	NA	NA	32279	32279	32279	32279	27842	25285	24265	24982	121097	140506	191579	197101	173736	162465	151680	162798	199606	181926	157199	104074	113757	123389	94904	79519	31347	13291
4084	2010	Georgia	1	NA	NA	36128	36128	36128	36128	34560	30813	28153	27358	138808	157211	192322	204141	176920	154819	152367	147585	167404	161346	136642	96332	72593	96312	62330	46683	13808	3162
4084	2010	Georgia	2	NA	NA	34168	34168	34168	34168	32301	27912	25364	24347	121621	135965	182054	199509	182178	163945	155859	155318	195992	187612	162005	119246	97069	131687	92423	81571	36038	13414
4084	2015	Georgia	1	NA	NA	32253	32253	32253	32253	32659	32976	33276	34725	155433	136735	154639	189546	201017	174108	151862	148995	142672	159489	151157	124460	85524	61815	75774	42953	26637	6123
4084	2015	Georgia	2	NA	NA	29975	29975	29975	29975	30215	30364	30567	32138	142863	120050	134157	180165	197574	180519	162392	154316	153172	192422	182936	155657	112104	87637	112670	71879	54884	19736
4084	2016	Georgia	1	NA	NA	31632	31632	31632	31632	32135	32593	32919	33219	162663	135975	148664	178018	202916	181355	152523	148323	144192	150703	155154	126961	94147	54149	77068	43851	26969	7437
4084	2016	Georgia	2	NA	NA	29549	29549	29549	29549	29885	30162	30315	30520	150540	120445	127448	167467	197869	186689	162894	156587	148820	184235	187869	159540	123568	76552	115778	72200	54740	22391
4084	2017	Georgia	1	NA	NA	30991	30991	30991	30991	31527	32079	32546	32874	167849	136086	143783	167201	204036	187547	154564	148605	145524	142838	157242	129373	100130	53223	73603	45977	26501	8879
4084	2017	Georgia	2	NA	NA	29100	29100	29100	29100	29470	29841	30123	30277	155780	121712	122826	154608	198085	191383	164234	158391	147386	175389	191209	163220	131809	73984	112055	75130	53597	25052
4084	2018	Georgia	1	NA	NA	30359	30359	30359	30359	30898	31483	32042	32511	170133	139170	139625	159752	201908	192029	158244	148219	146594	137239	157601	131841	104765	57993	65919	48333	25992	10396
4084	2018	Georgia	2	NA	NA	28655	28655	28655	28655	29031	29436	29811	30095	158319	125314	120149	144304	195439	193992	167256	159240	147617	166452	192952	166759	138371	79747	101351	79011	52596	27855
4085	1998	Germany	1	NA	NA	408073	408073	408073	408073	411870	401720	397703	408315	2292665	2359141	2349242	2274010	2981248	3731445	3553315	3064769	2805321	2306506	2900350	2501898	1849912	1348937	873325	400957	272545	82368
4085	1998	Germany	2	NA	NA	387269	387269	387269	387269	390206	380791	376870	386659	2177552	2234978	2234657	2163088	2817770	3482714	3350823	2938867	2750224	2265179	2905684	2621396	2113650	2076024	1795182	1006871	822506	293771
4085	1999	Germany	1	NA	NA	397984	397984	397984	397984	408839	412698	402595	398600	2218236	2390897	2363429	2287837	2764224	3647475	3647532	3141515	2842053	2317655	2782829	2639942	1862491	1442924	920838	378719	278089	86227
4085	1999	Germany	2	NA	NA	378068	378068	378068	378068	387988	390968	381590	377686	2105583	2265915	2247736	2175058	2619545	3417960	3434802	3000011	2795628	2276186	2788863	2761135	2109482	2066279	1891138	936909	838755	311733
4085	2000	Germany	1	NA	NA	392812	392812	392812	392812	398890	409802	413703	403622	2136277	2422233	2364339	2322892	2589912	3531559	3715340	3234104	2868929	2426809	2577781	2743360	1927345	1522410	943554	408933	273578	89999
4085	2000	Germany	2	NA	NA	373473	373473	373473	373473	378984	388942	391955	382595	2027190	2296440	2248873	2216058	2458401	3322660	3490377	3081704	2820640	2385459	2585723	2863656	2164432	2052351	1900006	989885	827357	328696
4085	2001	Germany	1	NA	NA	384604	384604	384604	384604	393856	399986	410938	414864	2076152	2425820	2367909	2374558	2460614	3389613	3750784	3329507	2906935	2578090	2349662	2812920	2018954	1574139	965119	473341	255846	93719
4085	2001	Germany	2	NA	NA	364783	364783	364783	364783	374435	379999	389978	393008	1970165	2299722	2251996	2276355	2343035	3202578	3519370	3174512	2849713	2543092	2358171	2929574	2252005	2029619	1865879	1130057	774398	342337
4085	2002	Germany	1	NA	NA	372527	372527	372527	372527	386086	395378	401542	412519	2059769	2386194	2385025	2419396	2387813	3223402	3755689	3425183	2960372	2680009	2242226	2804758	2135287	1595534	1000612	541550	230943	98335
4085	2002	Germany	2	NA	NA	352810	352810	352810	352810	366077	375773	381375	391361	1953137	2264025	2267482	2325815	2281943	3053085	3527224	3267389	2890619	2655823	2250965	2914735	2369475	1999589	1831633	1279454	696201	355255
4085	2003	Germany	1	NA	NA	364953	364953	364953	364953	373648	387243	396568	402757	2050852	2321491	2411362	2447894	2374281	3012525	3716890	3525856	3022458	2743126	2222855	2729786	2275022	1587955	1065438	596989	207356	103311
4085	2003	Germany	2	NA	NA	346235	346235	346235	346235	353801	367109	376842	382452	1944027	2204819	2293217	2359319	2276480	2865192	3502512	3360854	2938034	2731812	2231700	2832625	2513236	1961969	1815303	1403909	618158	368391
4085	2004	Germany	1	NA	NA	361205	361205	361205	361205	365752	374484	388109	397457	2042386	2243114	2440402	2459670	2385855	2798373	3633659	3618274	3099158	2780091	2236371	2622936	2406428	1604266	1147575	629914	201537	107682
4085	2004	Germany	2	NA	NA	342971	342971	342971	342971	346956	354560	367904	377643	1936985	2129350	2323038	2374922	2296898	2674873	3438295	3443569	3000125	2778665	2244366	2718402	2649237	1961573	1813633	1476773	586221	380112
4085	2005	Germany	1	NA	NA	355720	355720	355720	355720	361789	366374	375136	388780	2037764	2155502	2463843	2453331	2417243	2622893	3512673	3679694	3188096	2805149	2342989	2430899	2507146	1667587	1217103	650794	225523	107896
4085	2005	Germany	2	NA	NA	337955	337955	337955	337955	343492	347515	355152	368502	1933422	2045607	2346772	2370604	2341075	2514038	3340272	3494202	3079295	2803097	2352194	2519089	2748852	2016678	1807352	1489218	637080	378519
4085	2006	Germany	1	NA	NA	347561	347561	347561	347561	356088	362192	366808	375577	2020896	2090798	2455269	2433909	2454290	2485830	3368224	3710874	3279782	2840598	2489784	2218448	2577368	1755766	1263353	673333	266986	102011
4085	2006	Germany	2	NA	NA	329512	329512	329512	329512	338277	343839	347895	355544	1917852	1984548	2342223	2357440	2389939	2393606	3219537	3520371	3168449	2830173	2506579	2298213	2814497	2102258	1790726	1466900	736220	352508
4085	2007	Germany	1	NA	NA	347752	347752	347752	347752	347922	356492	362628	367253	1979218	2067934	2405410	2430920	2476957	2399239	3196804	3710639	3370588	2890721	2587813	2119768	2574515	1865589	1284813	706067	308735	93238
4085	2007	Germany	2	NA	NA	329117	329117	329117	329117	329819	338622	344203	348272	1878405	1961803	2297603	2356031	2421175	2322383	3066475	3524557	3257016	2868275	2616205	2194478	2802037	2216285	1767321	1444464	833748	315549
4085	2008	Germany	1	NA	NA	349743	349743	349743	349743	348205	348405	357017	363163	1931049	2053530	2336180	2451938	2488930	2374401	2981250	3667805	3466027	2948897	2647067	2102361	2508269	1995573	1283315	758413	341561	85316
4085	2008	Germany	2	NA	NA	332053	332053	332053	332053	329525	330271	339090	344682	1832391	1947567	2230563	2368865	2434810	2303669	2871761	3494146	3344741	2911617	2688321	2173694	2722149	2353685	1737137	1434572	909077	281403
4085	2009	Germany	1	NA	NA	348042	348042	348042	348042	350246	348738	348967	357601	1889757	2041573	2256740	2480452	2487624	2376757	2763746	3581957	3553848	3020712	2680150	2116553	2413212	2119007	1302887	820645	360785	85446
4085	2009	Germany	2	NA	NA	330587	330587	330587	330587	332508	330013	330782	339608	1792818	1937289	2150129	2388651	2431348	2310973	2674845	3425756	3422246	2969120	2731462	2183333	2610581	2482923	1740215	1432467	945566	270174
4085	2010	Germany	1	NA	NA	346601	346601	346601	346601	348579	350813	349334	349585	1849116	2035385	2169252	2506973	2476357	2404199	2587543	3461985	3613809	3106456	2702540	2218375	2238314	2216516	1362053	872276	374785	98748
4085	2010	Germany	2	NA	NA	328670	328670	328670	328670	330984	332938	330466	331243	1753381	1932297	2063565	2406993	2415285	2345990	2509677	3326593	3470637	3045232	2753842	2286392	2417460	2579472	1794061	1428234	948619	300061
4085	2011	Germany	1	NA	NA	346138	346138	346138	346138	347095	349103	351363	349908	1809263	2016494	2103953	2505215	2467503	2442290	2451259	3319847	3645601	3196954	2736518	2356687	2042339	2283602	1440608	906046	390775	118648
4085	2011	Germany	2	NA	NA	328272	328272	328272	328272	329026	331370	333346	330884	1714916	1914239	2000485	2401997	2400927	2388910	2384640	3203252	3494113	3131701	2779373	2434835	2202702	2641820	1874609	1417219	936079	350659
4085	2012	Germany	1	NA	NA	346487	346487	346487	346487	346676	347662	349697	351980	1783932	1973119	2079823	2460078	2478795	2467072	2366280	3150441	3646515	3287101	2786316	2449891	1951879	2281778	1534727	921233	412199	137043
4085	2012	Germany	2	NA	NA	328643	328643	328643	328643	328744	329528	331895	333879	1690635	1872497	1977947	2361103	2404315	2417734	2310303	3047693	3495674	3218173	2816094	2541049	2101583	2627871	1978401	1399384	923244	395227
4085	2013	Germany	1	NA	NA	347329	347329	347329	347329	347024	347243	348255	350313	1769382	1926125	2065380	2391986	2504990	2483326	2345042	2940597	3608992	3384847	2845911	2508328	1938840	2224036	1644614	921526	445092	150534
4085	2013	Germany	2	NA	NA	329406	329406	329406	329406	329113	329247	330051	332426	1677076	1827448	1966086	2301109	2424881	2436174	2294259	2856278	3468111	3307093	2860596	2612811	2083572	2553225	2103120	1377656	919434	426788
4085	2014	Germany	1	NA	NA	348667	348667	348667	348667	347944	347669	347914	348948	1757976	1887422	2055454	2312258	2536497	2488461	2353056	2730400	3530640	3476757	2919990	2542734	1956098	2141491	1749347	939841	483220	158267
4085	2014	Germany	2	NA	NA	330710	330710	330710	330710	329946	329684	329839	330651	1666357	1789793	1960001	2228391	2455835	2443998	2307848	2665123	3405223	3388034	2920704	2657776	2096593	2451132	2222480	1386703	923291	443141
4085	2015	Germany	1	NA	NA	350130	350130	350130	350130	349403	348710	348462	348727	1750955	1849712	2053449	2226556	2563102	2479472	2381599	2557005	3414694	3538071	3005184	2565990	2053370	1987275	1833453	988468	514704	165141
4085	2015	Germany	2	NA	NA	332139	332139	332139	332139	331436	330704	330461	330625	1659261	1753021	1961089	2152482	2484951	2436497	2346753	2503695	3310249	3439317	2998239	2682121	2198848	2272107	2313550	1438842	926296	447601
4085	2016	Germany	1	NA	NA	351710	351710	351710	351710	350943	350246	349579	349353	1752111	1813244	2039183	2164900	2564643	2471319	2418432	2421183	3275165	3571027	3094499	2600147	2184064	1815263	1891786	1050459	535334	173816
4085	2016	Germany	2	NA	NA	333553	333553	333553	333553	332889	332218	331506	331270	1660737	1718002	1947478	2097143	2491540	2428086	2392310	2381047	3189991	3464955	3085496	2709388	2344361	2072969	2373244	1511410	924427	446480
4085	2017	Germany	1	NA	NA	353084	353084	353084	353084	352579	351843	351171	350526	1753614	1791521	2000843	2144782	2522959	2484768	2442456	2335832	3108377	3574110	3184063	2649760	2273028	1738574	1890853	1122030	544636	184932
4085	2017	Germany	2	NA	NA	334859	334859	334859	334859	334270	333636	332986	332282	1662999	1697196	1908717	2077406	2457770	2437465	2424837	2309386	3038053	3468995	3173028	2747996	2449332	1981383	2362494	1600124	916653	444541
4140	2014	Greece	1	NA	NA	47647	47647	47647	47647	49970	53037	56465	59215	287843	267112	274488	298549	325066	360150	393047	402395	390229	351417	333949	307080	286774	232135	217495	159866	75807	19220
4140	2014	Greece	2	NA	NA	45019	45019	45019	45019	47169	49932	53121	55700	268579	250749	263805	285562	313862	362553	409244	410428	411251	380245	361786	328768	316516	268158	279390	221273	120401	36400
4140	2015	Greece	1	NA	NA	47232	47232	47232	47232	47544	49792	52777	56129	290797	267227	270352	288666	315411	344342	384724	397674	392710	351058	335053	308292	288467	234117	216259	161850	81214	21410
4140	2015	Greece	2	NA	NA	44607	44607	44607	44607	44931	46984	49691	52821	271812	249528	259868	277140	306410	347040	402173	409373	413494	381501	367089	333493	318459	268232	276888	224920	126375	39337
4140	2016	Greece	1	NA	NA	48016	48016	48016	48016	47941	48172	50442	53247	291918	272017	271552	283967	309580	332897	376644	393927	394441	355019	335655	309668	288347	240653	212335	164835	85493	23239
4140	2016	Greece	2	NA	NA	45231	45231	45231	45231	45331	45618	47623	50196	273549	252836	258428	270847	301343	334167	393031	409672	412920	385220	370234	338778	318049	274954	270344	228709	131176	42225
4150	1996	Hungary	1	NA	NA	55334	55334	55334	55334	58000	59270	60533	62561	316986	326035	406516	424374	357673	305465	346694	419268	359101	302072	255982	233960	211356	167880	88180	56486	25176	5568
4150	1996	Hungary	2	NA	NA	52373	52373	52373	52373	54971	56227	57518	59703	302164	311070	387891	404025	344447	300346	349257	430323	378261	333623	312922	302407	295559	268070	157368	116159	60202	16325
4150	1997	Hungary	1	NA	NA	52561	52561	52561	52561	55343	58059	59342	60603	316085	321209	385308	439978	363931	311402	328933	418803	365856	304027	261325	228318	209500	165922	98960	50109	26335	5870
4150	1997	Hungary	2	NA	NA	49382	49382	49382	49382	52375	55009	56270	57570	301147	306575	367992	419028	349905	304673	331428	428521	387240	334643	316201	298720	293619	265100	180268	102741	62501	17035
4150	1998	Hungary	1	NA	NA	50492	50492	50492	50492	52623	55432	58160	59456	313803	319872	365044	448876	368051	322944	316415	407747	371341	310038	267486	223927	207913	164126	109553	43952	27384	6330
4150	1998	Hungary	2	NA	NA	47570	47570	47570	47570	49427	52445	55088	56343	298924	305093	348537	427972	352950	315053	318852	417008	393624	340586	319949	296289	292010	262424	201803	90731	64794	17912
4150	1999	Hungary	1	NA	NA	49069	49069	49069	49069	50617	52764	55591	58325	311090	320606	347016	444655	379041	335203	308635	384915	383813	315930	274441	221809	205399	164050	113350	43453	28060	6666
4150	1999	Hungary	2	NA	NA	46279	46279	46279	46279	47665	49534	52562	55208	296062	305187	331421	424378	363261	326173	309994	394772	406405	347075	324916	295656	289062	263147	211067	87777	66631	18680
4150	2000	Hungary	1	NA	NA	49224	49224	49224	49224	49224	50786	52938	55773	306979	320804	334781	425980	400012	346512	303728	359522	395754	325254	278138	223074	201276	164952	116636	46294	26209	7137
4150	2000	Hungary	2	NA	NA	46273	46273	46273	46273	46386	47794	49667	52696	291548	305070	319415	407202	383469	336381	303624	369404	418945	356782	327018	297472	285125	263238	215163	95390	64125	19789
4150	2001	Hungary	1	NA	NA	49793	49793	49793	49793	49377	49401	50966	53118	299322	320980	327606	403778	421081	355339	302418	338610	401889	338102	277860	227187	197297	165697	116516	52576	24542	7621
4150	2001	Hungary	2	NA	NA	46888	46888	46888	46888	46378	46514	47927	49801	283419	305062	312265	386900	403322	344846	300821	347554	424925	371455	324913	300215	281979	261771	215503	109986	60125	21228
4150	2002	Hungary	1	NA	NA	49561	49561	49561	49561	49945	49549	49576	51142	290055	320634	323252	382702	436370	361693	308702	321926	402125	345184	280480	233319	193722	165528	116678	58980	22141	8088
4150	2002	Hungary	2	NA	NA	46787	46787	46787	46787	46987	46502	46645	48059	273658	304434	308128	367058	418229	350486	305431	330411	423433	380615	326487	304084	279668	261330	214585	126115	53754	22830
4150	2003	Hungary	1	NA	NA	49027	49027	49027	49027	49711	50109	49722	49751	280637	318682	322249	362574	445143	365918	320462	310424	392085	351005	286852	239645	190875	165013	116566	65143	19882	8439
4150	2003	Hungary	2	NA	NA	46225	46225	46225	46225	46893	47100	46627	46774	264170	302441	306893	347677	427105	353633	315996	318312	412320	387015	332690	308342	278334	260800	213503	140869	48038	23987
4150	2004	Hungary	1	NA	NA	48583	48583	48583	48583	49198	49899	50303	49922	271027	316141	323091	344625	440928	377019	332903	303477	371003	363337	293277	246463	189924	163686	117643	67415	20584	8864
4150	2004	Hungary	2	NA	NA	45884	45884	45884	45884	46348	47032	47241	46771	254668	299695	307069	330589	423525	364005	327274	309817	390649	399698	339254	313500	278441	259199	215274	147265	47977	25200
4150	2005	Hungary	1	NA	NA	49351	49351	49351	49351	48786	49413	50126	50533	262847	312273	323321	332353	422350	398086	344390	299247	347267	374996	302489	250521	191916	161138	119062	69748	22329	8446
4150	2005	Hungary	2	NA	NA	46613	46613	46613	46613	46034	46504	47198	47409	246400	295349	306970	318569	406421	384305	337626	303816	366026	412141	348922	315948	280745	256779	216575	150914	53367	24387
4150	2006	Hungary	1	NA	NA	50523	50523	50523	50523	49565	49012	49646	50364	257845	304883	323600	325158	400226	419198	353473	298491	327723	380944	314339	250880	196112	158735	119881	70089	25764	8054
4150	2006	Hungary	2	NA	NA	47815	47815	47815	47815	46764	46203	46671	47371	241287	287416	307042	311401	386183	404214	346260	301384	344883	418146	363258	314315	283851	254971	216588	152335	62343	22764
4150	2007	Hungary	1	NA	NA	50385	50385	50385	50385	50720	49768	49226	49861	255161	295797	323399	320844	379238	434445	360045	305094	312250	381269	320755	253626	201882	156547	120147	70667	28990	7438
4150	2007	Hungary	2	NA	NA	48006	48006	48006	48006	47951	46910	46360	46827	238907	277780	306531	307276	366374	419149	352015	306230	328255	416806	372122	316046	287869	253845	217442	152796	71590	20467
4150	2008	Hungary	1	NA	NA	50239	50239	50239	50239	50561	50904	49957	49421	253794	286470	321665	319947	359176	443139	364408	316930	301675	372041	326249	259794	207970	155030	120526	71295	32006	6880
4150	2008	Hungary	2	NA	NA	47779	47779	47779	47779	48126	48082	47050	46503	237604	268360	304693	306088	346969	428028	355222	316882	316506	406058	378368	322224	292234	253487	218291	153328	79912	18727
4150	2009	Hungary	1	NA	NA	50419	50419	50419	50419	50393	50723	51070	50129	253239	276715	319193	320933	341342	438925	375526	329284	295318	352541	337782	265943	214451	155044	120330	72646	33400	7417
4150	2009	Hungary	2	NA	NA	47830	47830	47830	47830	47883	48242	48205	47176	237165	258754	301996	306328	329859	424385	365532	328068	308201	384922	390668	328667	297410	254215	218158	155806	83978	19550
4150	2010	Hungary	1	NA	NA	49911	49911	49911	49911	50552	50532	50868	51218	253131	268109	315152	321322	329270	420462	396386	340585	291430	330554	348797	274302	218366	157209	119101	74168	34869	8213
4150	2010	Hungary	2	NA	NA	47231	47231	47231	47231	47918	47983	48349	48314	237336	250181	297522	306298	317843	407188	385596	338180	302205	360761	402622	337818	299825	256740	217167	157957	86838	22478
4150	2011	Hungary	1	NA	NA	49322	49322	49322	49322	50031	50680	50664	51006	253525	262571	307434	321712	322317	398501	417218	349455	290774	312477	354614	285029	218978	161103	117806	75115	35447	9679
4150	2011	Hungary	2	NA	NA	46674	46674	46674	46674	47311	48009	48082	48449	238024	244674	289352	306410	310719	386865	405213	346514	299654	339936	408308	351331	298260	259844	216460	159163	88635	26839
4150	2012	Hungary	1	NA	NA	48697	48697	48697	48697	49441	50158	50810	50800	253968	259458	298070	321586	318208	377666	432274	355892	297260	298112	355237	291116	221775	166338	116640	75645	36084	10941
[truncated: 853 more rows]
