# Supplementary material for: Database of age trajectories of mortality in 110 countries and web application: Data report
Source: Front Public Health. 2022 Jul 29;10:911589. doi: 10.3389/fpubh.2022.911589 (PMC9374568; doi:10.3389/fpubh.2022.911589)
Supplement: Supplementary file 1 [file Data_Sheet_1.zip › ATM_Dolejs/Data/LperY_with_AgPop.txt]

CountryCode	CountryName	Live_per_year
1125	Egypt	91124345
1300	Mauritius	1305111.5
1303	Mayotte	0
1310	Morocco	30808653.0769231
1360	Reunion	0
1365	Rodrigues	0
1430	South Africa	50282103.8181818
2005	Anguilla	14444.2777777778
2010	Antigua and Barbuda	83604.4
2020	Argentina	41545012.7142857
2025	Aruba	101500.5
2030	Bahamas	308672.090909091
2040	Barbados	284455.25
2045	Belize	302850.764705882
2050	Bermuda	67088.6666666667
2070	Brazil	196670588.8
2085	British Virgin Islands	23319.8
2090	Canada	31058500
2110	Cayman Islands	44245.8888888889
2120	Chile	16262145.4285714
2130	Colombia	42680363.8333333
2140	Costa Rica	4294333.55555556
2150	Cuba	11226493.1176471
2160	Dominica	72761.9090909091
2170	Dominican Republic	8908368.09090909
2180	Ecuador	14062125.5238095
2190	El Salvador	5921481.11111111
2210	French Guiana	0
2230	Grenada	106760.5
2240	Guadeloupe	0
2250	Guatemala	14648138.2727273
2260	Guyana	787888
2270	Haiti	8584976
2280	Honduras	8060782.33333333
2290	Jamaica	2834438.14285714
2300	Martinique	0
2310	Mexico	108139431.375
2320	Montserrat	5128.27272727273
2330	Netherlands Antilles	0
2340	Nicaragua	5415375.63157895
2350	Panama	3277079.85
2360	Paraguay	5970610.38888889
2370	Peru	28390509.625
2380	Puerto Rico	1378885.77777778
2385	Saint Kitts and Nevis	48602.1578947368
2400	Saint Lucia	157209.357142857
2410	Saint Pierre and Miquelon	6087.4
2420	Saint Vincent and Grenadines	104387.25
2430	Suriname	531261.857142857
2440	Trinidad and Tobago	1245312.92857143
2445	Turks and Caicos Islands	31039.3333333333
2450	United States of America	294945547.5
2455	Virgin Islands (USA)	101436
2460	Uruguay	3274023.11111111
2470	Venezuela	26407785.5789474
3020	Bahrain	1032776
3030	Brunei Darussalam	373326.4
3080	Cyprus	1100712.38461538
3090	Hong Kong SAR	6983277.47058824
3130	Iran (Islamic Republic of)	80997363
3160	Japan	126695426.565217
3190	Kuwait	2151963.72727273
3210	Lebanon	6223011
3236	Malaysia	27033620.5714286
3255	Maldives	362453.625
3283	Occupied Palestinian Territory	0
3285	Oman	3087523.5
3300	Philippines	90877364.2
3320	Qatar	2169940.25
3325	Republic of Korea	50851456
3340	Saudi Arabia	27034662
3350	Singapore	5471630.5
3370	Syrian Arab Republic	21772516
3380	Thailand	68583514
3400	Turkey	76938196.875
4010	Austria	8439496.9375
4012	Azerbaijan	9012835
4020	Belgium	10678226.7894737
4025	Bosnia and Herzegovina	3876003.5
4030	Bulgaria	7389865.90909091
4038	Croatia	4403237.13043478
4045	Czech Republic	10407214.125
4050	Denmark	5371476.16666667
4055	Estonia	1320261.0952381
4070	Finland	5224377.75
4080	France	64034725.2352941
4084	Georgia	4872126.77777778
4085	Germany	81636317.6
4140	Greece	10731538.6666667
4150	Hungary	10033075.4090909
4160	Iceland	305391.913043478
4170	Ireland	4619854
4180	Italy	60247960.9285714
4182	Kazakhstan	18089930.5
4184	Kyrgyzstan	5310676.05882353
4186	Latvia	2231540.4
4188	Lithuania	3166217.95238095
4190	Luxembourg	550172.5
4195	TFYR Macedonia	2077354.25
4200	Malta	406841.636363636
4210	Netherlands	16414708.65
4220	Norway	4734403.38095238
4230	Poland	38556509.6842105
4240	Portugal	10414900.2
4260	Republic of Moldova	3872462.13043478
4270	Romania	22037678.2105263
4273	Serbia	7404046.7
4274	Slovakia	5408275.15384615
4276	Slovenia	2049776.95238095
4280	Spain	44669632.1052632
4290	Sweden	9280229.42857143
4300	Switzerland	7555748.68181818
4308	United Kingdom	61673934.3125
4310	United Kingdom, England and Wales	0
4320	United Kingdom, Northern Ireland	0
4330	United Kingdom, Scotland	0
4335	Uzbekistan	29336135.5
4350	Serbia and Montenegro, Former	0
5020	Australia	21121741.1052632
5070	Fiji	860379
5150	New Zealand	4147322.25
5198	Solomon Islands	647958.5
P110	P110	2286268560
P28EU	P28EU	444763906
P42SCA	P42SCA	562366561
P6AS	P6AS	371024659
P5BigEU	P5BigEU	312262570
P5SmallEU	P5SmallEU	72844571
P4NordEU	P4NordEU	24610487
P6SA	P6SA	351956406
P14EU	P14EU	409717628
P25	P25	1316723503
