# Supplementary material for: Database of age trajectories of mortality in 110 countries and web application: Data report
Source: Front Public Health. 2022 Jul 29;10:911589. doi: 10.3389/fpubh.2022.911589 (PMC9374568; doi:10.3389/fpubh.2022.911589)
Supplement: Supplementary file 1 [file Data_Sheet_1.zip › ATM_Dolejs/Data/yCACNS2021.txt]

Country	yes/no	Infant deaths at age 0 day	Infant deaths at age 1-6 days	Infant deaths at age 7-27 days	Infant deaths at age 28-364 days	Deaths at age 1 year	Deaths at age 2 years	Deaths at age 3 years	Deaths at age 4 years	Deaths at age 5-9 years	Deaths at age 10-14 years	Deaths at age 15-19 years	Deaths at age 20-24 years	Deaths at age 25-29 years	Deaths at age 30-34 years	Deaths at age 35-39 years	Deaths at age 40-44 years	Deaths at age 45-49 years	Deaths at age 50-54 years	Deaths at age 55-59 years	Deaths at age 60-64 years	Deaths at age 65-69 years	Deaths at age 70-74 years	Deaths at age 75-79 years	Deaths at age 80-84 years	Deaths at age 85-89 years	Deaths at age 90-94 years
1125	yes	0.00100994449455737	0.000538637063763929	0.000490544468785007	0.000114680146365169	3.73234426210388e-05	2.35408001639738e-05	1.93814877400376e-05	1.8395666253559e-05	1.0570712783163e-05	5.56774598887857e-06	4.58685324150912e-06	2.42943096896073e-06	2.70736469440909e-06	1.39874225096793e-06	1.55032227552291e-06	1.57983956202634e-06	1.34620258127614e-06	1.72341999175145e-06	9.76426938122035e-07	1.32351578733748e-06	2.24961105831667e-06	4.10647262214703e-06	6.06634151076169e-06	1.08857078431525e-05	2.14031017375038e-05	7.82028974173493e-05
1300	yes	0.0187892515185833	0.00457686895965492	0.00117002665134035	0.000111508911089515	3.15135567381893e-05	2.34724335827931e-05	7.76572364895823e-06	3.85297064036372e-06	3.7811071686767e-06	3.61407726463503e-06	1.40272226309599e-06	7.03344190623156e-07	0	0	0	0	0	0	0	0	0	0	0	0	0	0
1303	no	NA	NA	NA	NA	NA	NA	NA	NA	NA	NA	NA	NA	NA	NA	NA	NA	NA	NA	NA	NA	NA	NA	NA	NA	NA	NA
1310	yes	0.00903824795544962	0.00113879041224963	0.000179158708617935	2.20717369462799e-05	4.06957050471053e-06	2.16850748857919e-06	2.17816757296589e-06	1.21402848766407e-06	7.33793940681859e-07	4.67602021655191e-07	1.73143186496533e-07	1.31408558881232e-07	2.03407795406163e-07	3.00840679222041e-07	2.24505366969176e-07	3.34387881248163e-07	1.89748216924146e-07	5.77057287131357e-07	2.23622129884504e-07	1.99049696936884e-07	8.73603762786127e-07	1.56461442971916e-07	6.92996851022309e-07	1.30328026955311e-06	1.18313651857347e-06	0
1360	no	NA	NA	NA	NA	NA	NA	NA	NA	NA	NA	NA	NA	NA	NA	NA	NA	NA	NA	NA	NA	NA	NA	NA	NA	NA	NA
1365	no	NA	NA	NA	NA	NA	NA	NA	NA	NA	NA	NA	NA	NA	NA	NA	NA	NA	NA	NA	NA	NA	NA	NA	NA	NA	NA
1430	yes	0.012260258559903	0.00234279148145532	0.000529792051860172	8.78184402504243e-05	1.39058059188532e-05	5.02604195140223e-06	3.99507629042074e-06	2.05962728447366e-06	1.80735195735756e-06	1.39452133648739e-06	1.20768323024045e-06	6.52295632602656e-07	7.63635185843381e-07	7.6740829606287e-07	1.18097879302649e-06	1.14613315630925e-06	1.21095438418088e-06	1.14666523068898e-06	7.96407036203071e-07	8.81005441360684e-07	1.16046064217392e-06	1.74509127637596e-06	1.00537736135494e-06	1.23529840485917e-06	3.53578449629214e-06	2.15582287759238e-05
2005	yes	0	0.0156585156585157	0	0	0	0	0	0	0	0	4.98032770556303e-05	0	0	0	0	0	0	0	0	0	0	0	0	0	0	0
2010	yes	0	0	0.000794848510584551	0	4.49943757030371e-05	0	0	0	0	9.00698040981761e-06	0	0	0	0	0	0	0	0	0	0	0	0	0	0	0	0
2020	yes	0.0531903433162835	0.0047602020956217	0.00068939097040114	0.000132165469696423	2.17171142455818e-05	1.4406159363303e-05	7.93479896343754e-06	5.98811299688987e-06	4.5088272479398e-06	4.52904619637508e-06	3.23294298751528e-06	1.86690022804508e-06	8.50424355211525e-07	7.14416251633075e-07	5.85247776351074e-07	4.03666502845344e-07	3.7656269990184e-07	4.32769593235532e-07	6.1722478309995e-07	6.26997745441507e-07	8.08341436956239e-07	5.62662890906918e-07	1.76137739712455e-06	2.90432705231948e-06	2.61576675207872e-06	3.06934509997471e-06
2025	yes	0.0178179155479619	0.00296965259132699	0	0	0	0	0	0	0	0	0	0	0	0	0	0	0	0	9.50877660080254e-06	0	1.5341658740143e-05	0	0	0	0	0
2030	yes	0	0.00430968320876578	0.000307834514911841	9.59128310556182e-05	5.30870096087487e-05	3.51939184908848e-05	1.74285863673597e-05	0	0	6.53827670640849e-06	1.36970352767144e-05	0	3.54207990932275e-06	0	0	0	0	0	0	9.99000999000999e-06	0	0	0	0	0	0
2040	yes	0	0.00626932325661285	0.0005970784053917	3.72066662113522e-05	0	0	0	0	0	6.34727194251911e-06	0	5.87274926884272e-06	0	0	0	0	0	0	0	0	0	0	0	0	0	0
2045	yes	0.0380137057635027	0.00464611959331699	0.00072407058597148	9.7760271993182e-05	4.22681066001648e-05	7.23835168255485e-06	7.42203155847819e-06	1.49944145805687e-05	3.10842819220033e-06	4.8965761507362e-06	0	0	0	0	0	0	0	0	0	0	0	0	0	0	0	0
2050	yes	0	0	0	7.45413663738791e-05	0	0	0	0	0	0	0	0	1.40380430967923e-05	0	0	0	0	0	0	0	0	2.2868119554529e-05	0	0	0	0
2070	yes	0.054041304637194	0.00643122433099911	0.000932332230715212	0.00014381599959128	2.63354388360884e-05	1.38054377392571e-05	8.46518114233544e-06	6.6393190541447e-06	4.16540624999183e-06	3.28109361348906e-06	2.28931168060434e-06	1.47687274775811e-06	9.99976832906669e-07	8.75948927193272e-07	8.20042746778283e-07	7.27328830099147e-07	9.08780725333921e-07	8.79551367616334e-07	1.174027106337e-06	1.36679159041672e-06	1.23869449032886e-06	1.74315551349467e-06	3.04130378876542e-06	3.51819747047014e-06	7.46073322842713e-06	7.83326339348161e-06
2085	yes	0	0	0	0	0	0	0	0	0	0	0	0	0	0	0	0	0	0	0	0	0	0	0	0	0	0
2090	yes	0.028561969541925	0.000915447741728365	0.000523112995273352	5.21560731192422e-05	1.17155007790808e-05	0	1.12420813589428e-05	2.61368210307317e-06	3.92420784959296e-06	1.45141040806404e-06	9.48310442699764e-07	3.36987886729706e-06	9.48439058996703e-07	1.30194827880268e-06	1.47332688998373e-06	1.52236429264104e-06	0	0	0	7.98238128802108e-07	1.72250155455765e-06	9.49513421846975e-07	0	1.83880992221834e-06	0	0
2110	yes	0	0.0226990049751244	0	0	0.00018018018018018	0	0	0	0	0	0	0	0	0	0	0	0	0	0	0	0	0	0	0	0	0
2120	yes	0.0865255212307865	0.00438329452693029	0.000624487954281977	0.000133451972038938	2.38617323190868e-05	1.48239872906449e-05	8.97091229406269e-06	8.13439226725754e-06	5.83896937710279e-06	4.39308222758745e-06	3.80041609326291e-06	2.40015687711935e-06	1.08249072006835e-06	7.28183479241501e-07	6.61926288044311e-07	7.26449652478594e-07	5.73403777310615e-07	2.54922216603737e-07	3.74293847869264e-07	5.4934167286311e-07	3.92925610144711e-07	5.09542456351319e-07	5.43479836173438e-07	5.89439658030688e-07	0	0
2130	yes	0.0286507434331006	0.00316321659730933	0.00104228592861533	0.000118247054492003	2.28019199216574e-05	7.4250089150276e-06	7.65472978703132e-06	4.65385251981833e-06	3.52913015846492e-06	1.65342172525877e-06	1.29935930688318e-06	9.10757516492626e-07	3.25422452968436e-07	5.17705180670566e-07	4.44400843783882e-07	2.3264806071556e-07	2.63685491239808e-07	2.38346996839757e-07	2.00853143813663e-07	2.67727259280063e-07	1.81380921883046e-07	2.47916448190297e-07	3.7259489992101e-07	1.34613054774052e-06	0	0
2140	yes	0.0732630414532771	0.00719063184634016	0.00117582659122543	0.000179554437235749	4.07164315231055e-05	1.91446325445499e-05	1.24292265219222e-05	1.5263469284812e-05	5.42356547763557e-06	4.00211642957117e-06	3.97431550638124e-06	2.5597306025748e-06	8.99506800421329e-07	1.12097587675927e-06	1.74477409624628e-07	5.81695440554798e-07	8.87491779607391e-07	0	0	0	0	0	0	0	0	0
2150	yes	0.000681399519940037	0.000539441286619196	0.000251468870454061	4.29665869398391e-05	1.56880115906721e-05	1.00265567026848e-05	4.05367972777289e-06	4.90349695113933e-06	4.16840422544189e-06	5.54887708563463e-06	7.05591762171139e-06	8.84053718205861e-06	6.14305543135524e-06	4.9127296917869e-06	4.59292550408793e-06	4.34349072716007e-06	5.21650188205369e-06	5.0774151101811e-06	5.07865154327284e-06	3.29487518408742e-06	2.59908626523259e-06	2.62548850495495e-06	1.55281776530002e-06	3.38150055439702e-06	1.86959336967407e-06	1.60393927485905e-06
2160	yes	0.0292514826093925	0.00487524710156542	0.00139292774330441	8.67996516599185e-05	0	0	0	0	0	0	1.38661637871267e-05	0	0	0	0	0	0	0	0	0	0	0	0	0	0	0
2170	yes	0.0139770222275945	0.00289082989847839	0.000593401976386688	5.39672661177724e-05	1.71581152784206e-05	4.18023112962386e-06	3.71243135482398e-06	2.31648461414084e-06	1.58131606238534e-06	1.05150048641457e-06	6.08719356940755e-07	3.32074218587854e-07	2.44636168527899e-07	1.3650798114388e-07	0	3.40321900275814e-07	1.99930624073447e-07	4.99597324556408e-07	3.18139418873812e-07	8.20145395375692e-07	1.07409943475517e-06	7.68447543849538e-07	1.22109962463398e-06	4.86438105615442e-06	0	0
2180	yes	0.021560164032857	0.00258333496970269	0.000654851829054602	0.000110662482805586	2.49269130127434e-05	1.40487959383654e-05	6.86014181029889e-06	6.22150868075939e-06	3.26459483529575e-06	1.23754871301122e-06	9.19124248884004e-07	9.53414551540931e-07	6.08144588565252e-07	1.36958490666302e-07	3.62312126928497e-07	7.71126874394406e-07	3.42979753219208e-07	5.69727991509425e-07	1.10054410900749e-06	8.84750838996581e-07	1.63172757198611e-06	2.55789856695864e-06	2.92225743217733e-06	3.21503091252222e-06	3.70545006859714e-06	8.17547846987745e-06
2190	yes	0.0223078155497261	0.00276192002044228	0.000811883082932209	0.000152722009804187	3.94600477856842e-05	1.93318981904914e-05	1.23421744442936e-05	8.00890590336454e-06	5.73111835979322e-06	3.20425935787924e-06	2.89707032910889e-06	1.18643360628557e-06	1.52849269104189e-06	1.35870894389184e-06	1.8876329837437e-06	3.66778858206411e-07	0	0	0	0	4.6210379220856e-07	1.19540795986298e-06	0	0	3.1002849161838e-06	0
2210	no	NA	NA	NA	NA	NA	NA	NA	NA	NA	NA	NA	NA	NA	NA	NA	NA	NA	NA	NA	NA	NA	NA	NA	NA	NA	NA
2230	yes	0	0.00238636957999895	0	0.000127461876676502	0	0	0	0	0	0	0	0	0	0	0	1.04024716272586e-05	0	0	0	0	0	0	0	0	0	0
2240	no	NA	NA	NA	NA	NA	NA	NA	NA	NA	NA	NA	NA	NA	NA	NA	NA	NA	NA	NA	NA	NA	NA	NA	NA	NA	NA
2250	yes	0.0156873209305704	0.00622179840829217	0.00133024646546471	0.000134173280781628	2.89423575604207e-05	1.20604498122117e-05	6.22503551263048e-06	6.7838841080004e-06	3.15310770295203e-06	3.11053715549812e-06	1.9192385545221e-06	1.28093161644091e-06	1.05720282859148e-06	9.79905610146691e-07	5.30111387004637e-07	9.03777285520416e-07	1.58746713744592e-06	7.48241445542614e-07	1.13369944267335e-06	1.42547407704117e-06	4.61863542416393e-06	6.67000166750042e-06	3.49860143407673e-06	1.11200777770011e-05	2.01901916049183e-05	3.44186686858952e-05
2260	yes	0.0117247981086134	0.00195413301810223	0.000781653207240893	0.000132208405972495	3.71055219200871e-05	1.784779401266e-05	5.78007953389439e-06	1.12982222247329e-05	4.32320730103249e-06	1.10265254095252e-06	3.77267376935382e-06	0	0	0	0	2.12252487068517e-06	0	0	0	4.8004915703368e-06	0	0	0	0	0	0
2270	yes	0.000352715279529275	5.87858799215458e-05	1.67959656918702e-05	6.27979726164881e-06	2.97912231084559e-06	0	1.01010203040609e-06	0	2.11289627369613e-07	2.3651621082109e-07	2.71353852207124e-07	0	0	0	0	0	0	0	0	0	0	0	0	0	0	0
2280	yes	0.0291564923751673	0.00731469896429636	0.000993805253890415	6.92142252229492e-05	1.24828776528195e-05	9.0590675913504e-06	4.07983752455042e-06	3.23854385352714e-06	1.92563177972826e-06	1.86089630916593e-06	5.74769790329728e-07	8.90200054658283e-07	1.001627644923e-06	2.85976894210855e-07	0	8.55087105585728e-07	0	0	0	0	0	1.78219445167223e-06	2.57493047687712e-06	4.47111214443481e-06	0	0
2290	yes	0.0140988075333433	0.00318901598968479	0.00033568589365103	5.0801129306239e-05	8.20225671423064e-06	1.62267855549155e-05	2.67097584102352e-06	5.26598489715532e-06	5.01043673972886e-07	1.45134229811345e-06	5.04302202085996e-07	1.10808051091376e-06	0	7.1945810415595e-07	1.59014618213852e-06	8.54137999660053e-07	9.52179634401108e-07	0	0	0	2.10662914057958e-06	0	0	0	0	0
2300	no	NA	NA	NA	NA	NA	NA	NA	NA	NA	NA	NA	NA	NA	NA	NA	NA	NA	NA	NA	NA	NA	NA	NA	NA	NA	NA
2310	yes	0.0540820119824303	0.00427631426596928	0.00099748848391471	0.000161908300704308	3.30282004684059e-05	1.80756976048213e-05	1.1144090385414e-05	8.50826896008346e-06	5.84626048782731e-06	4.90997881921119e-06	3.16948434610533e-06	2.29853749805343e-06	1.26780692767331e-06	9.91537646836585e-07	7.61050519724709e-07	6.51061451335081e-07	9.62523240925755e-07	9.46971305850313e-07	1.13619441763538e-06	9.85396910485066e-07	1.47846448725458e-06	2.27711658745843e-06	3.0070659367144e-06	3.31982961896656e-06	4.39357132643516e-06	3.73055912376627e-06
2320	yes	0	0	0	0	0	0	0	0	0	0	0	0	0	0	0	0	0	0	0	0	0	0	0	0	0	0
2330	no	NA	NA	NA	NA	NA	NA	NA	NA	NA	NA	NA	NA	NA	NA	NA	NA	NA	NA	NA	NA	NA	NA	NA	NA	NA	NA
2340	yes	0.0580252361001152	0.009066443140643	0.00120100935109816	0.000164355268155169	2.91719737218861e-05	1.1984430892667e-05	8.75937855712889e-06	9.49878782514459e-06	2.77838677770784e-06	1.09534331640466e-06	8.52325852355684e-07	2.80213193670096e-07	6.64108961685562e-07	2.63006389214213e-07	6.28626684857028e-07	0	4.54895517323104e-07	0	1.46425693902212e-06	4.73571625103653e-07	1.87847753153025e-06	8.06217549743623e-07	0	4.32288492048053e-06	0	2.49351685617395e-05
2350	yes	0.0339712158358304	0.00566186930597173	0.00149931033886359	0.000244226250731646	4.08985564324341e-05	2.42992698069423e-05	1.98050723837309e-05	1.37632987874534e-05	6.6545512565263e-06	5.58487793770563e-06	3.49694832975756e-06	2.11304472311983e-06	1.49146657399688e-06	1.78941169312941e-06	2.15221960560145e-07	2.42621868964781e-07	0	0	0	0	0	0	0	0	0	0
2360	yes	0.0566121519310172	0.00662950855946315	0.000951002413390683	0.000114604454947687	2.78920326408761e-05	1.02492711876945e-05	7.49822909471675e-06	4.3686207215913e-06	3.76052980395076e-06	2.43530778811431e-06	9.13495368532807e-07	9.00931202490895e-07	2.26349811637346e-07	3.88350067553494e-07	7.24493307493072e-07	0	1.89800032379886e-07	2.25922225821916e-07	0	0	4.55557205684989e-07	5.90589662436667e-07	0	0	0	0
2370	yes	0.0236867265380288	0.0026205142865348	0.000507572711529189	7.62250639129241e-05	1.4319853391551e-05	8.14486251639433e-06	5.44863989716526e-06	5.0914220164599e-06	2.53872902252039e-06	1.99295379141719e-06	9.23934125930599e-07	7.60610709550913e-07	6.81070272594971e-07	4.0828964464015e-07	5.82325018691824e-07	5.48813102027392e-07	6.75727867663427e-07	6.01183760884369e-07	1.28418288452059e-06	1.35602495447523e-06	1.61959812816375e-06	1.92096509286265e-06	2.51579921909592e-06	5.75250080984425e-06	1.10560866060117e-05	1.85313531964731e-05
2380	yes	0.0848082300438263	0.00682365069318142	0.000696290887059329	0.000112811520574004	2.70599377621431e-05	1.88389197009887e-05	1.10165321425686e-05	1.07903189258597e-05	1.29214870047245e-05	6.10357150486607e-06	6.7031317031317e-06	3.93170074140643e-06	5.60654046551728e-06	7.70848562945567e-06	5.70522256073209e-06	3.78627726908441e-06	3.67812033338483e-06	1.22172918662158e-06	3.18186388495398e-06	1.34200717302834e-06	1.4794650254468e-06	2.79480018110305e-06	6.35353078412735e-06	0	3.34729153905118e-06	7.78052689728148e-06
2385	yes	0	0	0.00125439898823271	0.000312669184010526	0	0	6.95845800570594e-05	0	0	0	0	0	0	0	0	0	0	1.95228612705478e-05	2.63984583300335e-05	3.68690779043616e-05	4.7344001515008e-05	0	0	0	0	0.000444642063139173
2400	yes	0.0201668600475164	0.013444573365011	0	8.97634720215865e-05	0	2.66361239112484e-05	0	0	0	9.62746523281618e-06	0	0	5.54840427892938e-06	0	0	0	0	0	0	0	0	0	0	0	0	0
2410	yes	0	0	0	0	0	0	0	0	0	0	0	0	0	0	0	0	0	0	0	0	0	0	0	0	0	0
2420	yes	0.0143092363180179	0.00953949087867858	0.000681392205619899	0.000169842567572912	0	0	0	0	0	0	0	0	0	0	8.21834498968598e-06	0	0	1.11998387223224e-05	0	0	0	0	0	0	0	0
2430	yes	0.0363918641750228	0.0155965132178669	0.00148538221122542	0.000169695000392222	5.69289668815735e-05	1.42065634323057e-05	0	0	5.57294003237878e-06	2.78025684012689e-06	0	0	0	0	0	0	0	0	0	0	0	0	0	0	0	0
2440	yes	0.0400668766413065	0.00565045696223553	0.00110073836926666	0.000109747208330445	4.26635721355678e-05	1.28715037777864e-05	0	8.61255969580439e-06	1.66466213601122e-06	2.18614276969715e-06	3.08666554312041e-06	0	3.30913254399492e-06	0	0	0	0	9.73435907519695e-07	0	0	2.15689234950284e-06	0	0	7.34031152282103e-06	0	0
2445	yes	0	0	0	0	0	0	0	0	0	0	0	0	0	0	0	0	0	0	0	0	0	0	0	0	0	0
2450	yes	0.0335313294187241	0.00178371255804431	0.000331679357008857	4.67716241313871e-05	1.2967779263987e-05	7.77776535142791e-06	5.48313621926179e-06	4.32354182511706e-06	2.98897245309595e-06	2.34659062247426e-06	2.01332076799058e-06	1.8028193961207e-06	1.78598843708945e-06	1.50654535996037e-06	1.45175576135342e-06	1.19328794135575e-06	1.17988596444126e-06	1.00732928206864e-06	8.81779562163696e-07	9.97589380683211e-07	9.46701092602296e-07	8.32748858993469e-07	9.54059364912893e-07	1.2526893444089e-06	1.14603354764903e-06	6.96668731386366e-07
2455	yes	0.0632719393282773	0.00263633080534489	0.000753237372955683	0.000140812921353733	0	4.3105306263201e-05	0	0	7.95532290655678e-06	0	0	0	0	1.03637682661416e-05	0	0	0	0	0	0	0	0	0	0	0	0
2460	yes	0.0400922671353251	0.00330585360589523	0.000924433227180429	0.00016780770876569	2.40336471059483e-05	5.66732143120269e-06	1.1247860094617e-05	8.94469383990116e-06	3.07202269434822e-06	3.87612757627896e-06	2.34445999839724e-06	1.75487894735341e-06	1.86963546081489e-06	1.00498396673704e-06	1.28835132000611e-06	8.08115200593049e-07	1.15458708790622e-06	9.22842379136872e-07	6.78664320750331e-07	1.52462033142197e-06	4.25376788124501e-07	0	2.46823383060018e-06	1.80262516302491e-06	3.34333547864027e-06	0
2470	yes	0.0292408293972005	0.00544295588404819	0.0011264524968424	0.000207560850153836	3.9431451051111e-05	2.23331770922495e-05	1.36552890004448e-05	1.17930058446321e-05	7.37587681671684e-06	5.86191846129268e-06	3.65483060879846e-06	2.04760574440543e-06	1.67160730104578e-06	9.49951489143954e-07	7.02037520570796e-07	8.22590872354001e-07	7.26637236073883e-07	7.50994422223615e-07	5.4393406842195e-07	3.21554393940307e-07	8.72978754097817e-07	2.04461854209059e-06	1.25680639211731e-06	1.72998288700928e-06	3.05663875191326e-06	7.70309202113728e-06
3020	yes	0.0145142049220165	0.00564441302522865	0.000998331555482618	0.000143562857784535	3.11401752747008e-05	1.34400774148459e-05	9.04253154713194e-06	4.5670859251546e-06	1.89065223720879e-06	0	0	0	0	0	0	0	0	0	0	0	0	0	0	0	0	0
3030	yes	0.0347974123255022	0.00248552945182159	0	4.42527498840639e-05	1.37494843943352e-05	0	0	0	3.04939408539523e-06	0	0	0	0	2.81523605754342e-06	0	0	0	0	0	0	0	0	0	0	0	0
3080	yes	0.00229705662087238	0	0	1.3632383506661e-05	6.38105083145092e-06	6.45157128018529e-06	0	0	1.28166842468852e-06	2.30663214407224e-06	9.41736637698848e-07	0	0	8.35538458581941e-07	0	0	0	0	0	0	0	0	0	0	0	0
3090	yes	0.00492520626108412	0.000879501118050736	6.70096089943418e-05	1.14831006511075e-05	3.99202393617552e-06	2.07076851396475e-06	3.17177710442125e-06	2.12027470279049e-06	1.01603134903766e-06	6.86923467280547e-07	2.9029918814929e-07	1.27992398275482e-07	0	0	0	9.46822652542598e-08	9.41971272702096e-08	1.00872171052572e-07	1.2461652380213e-07	1.66041189505798e-07	2.13306894654764e-07	0	0	0	7.98984331118282e-07	0
3130	yes	0.0220786185044446	0.00384515266088642	0.000838727615738666	0.000133974879732235	3.57676238217774e-05	2.39423959634489e-05	1.21177647143522e-05	1.12177629537118e-05	5.12058830283842e-06	3.03481233226339e-06	1.25799523363577e-06	1.13744178253052e-06	1.0302734402948e-06	5.84127298628539e-07	8.24442975409202e-07	7.06620521991179e-07	2.04689518750379e-07	0	3.08121212419996e-07	4.08639622351607e-07	0	0	1.29935941580801e-06	0	0	0
3160	yes	0.00757656264219649	0.000454965158661309	6.36685936319032e-05	1.54566374377154e-05	8.0132408978277e-06	4.08917661352625e-06	3.23930765048883e-06	2.21824458105956e-06	1.17641455262854e-06	7.3246239040566e-07	6.6058955912163e-07	4.63559624290487e-07	3.03175543618216e-07	2.30756746237575e-07	1.63466861596812e-07	1.53466769039915e-07	1.29970553871315e-07	1.74214814701216e-07	1.09471196647813e-07	1.88299501553407e-07	2.28309855163625e-07	2.40642916053102e-07	3.15771060143898e-07	3.26811744452098e-07	2.71359539052823e-07	2.46290143877284e-07
3190	yes	0.0412099409979541	0.00260522615504308	0.000439843376825454	0.000126501404884746	2.93028271367622e-05	3.56475173484584e-05	2.42006719719918e-05	1.2355059705826e-05	7.89204039497031e-06	3.18390894869449e-06	1.95506733903605e-06	1.39585329209673e-06	6.96269250104092e-07	0	4.16490525881763e-07	5.55237527838222e-07	0	0	0	0	0	0	0	0	0	0
3210	yes	0	0.00279625990661258	0	3.73387821357763e-05	1.14323604394599e-05	0	0	0	0	0	1.96651806345167e-06	0	0	0	0	0	0	0	0	0	0	0	0	0	0	0
3236	yes	0.0281500348010085	0.00617513461825296	0.00025022253156452	2.38660744391763e-05	3.91590038297506e-06	3.86092766938104e-06	3.80601931822635e-06	1.25044182277738e-06	4.26562903818437e-07	2.32445916808536e-07	1.5666044628958e-07	5.47859439209982e-08	2.99185094598587e-08	0	0	4.19130806533411e-08	4.77717990840426e-08	1.16254757653298e-07	7.51778746102215e-08	1.01110067205839e-07	2.78559679322097e-07	2.01197325282758e-07	0	0	0	0
3255	yes	0.0161921767387182	0.00472271821545946	0.000385528017588528	4.8048002192042e-05	8.90105366222727e-05	3.32369461893841e-05	2.19353565043816e-05	0	8.1845451234434e-06	9.19300155177866e-06	1.54290748572425e-06	0	0	0	7.07774191721873e-06	2.91134375982579e-06	0	0	2.00142768508203e-05	1.79822155887827e-05	0	2.9565680158472e-05	0	0	0	0
3283	no	NA	NA	NA	NA	NA	NA	NA	NA	NA	NA	NA	NA	NA	NA	NA	NA	NA	NA	NA	NA	NA	NA	NA	NA	NA	NA
3285	yes	0.0378798361653844	0.00631330602756407	0.000360760344432232	7.49353831164874e-06	1.42973564187982e-05	7.38459720714534e-06	0	0	1.63837466679555e-06	0	0	0	0	0	0	0	0	0	0	0	0	0	0	0	0	0
3300	yes	0.0183858546667291	0.00273765687084967	0.000263692057906516	6.54504559425553e-05	2.05123484768762e-05	1.14106011627315e-05	8.62786031177213e-06	6.05318147206608e-06	3.88416143285162e-06	2.37870964516588e-06	9.97192123760387e-07	5.12867292534165e-07	5.11786350079725e-07	2.06407794335746e-07	3.87067838318667e-07	2.06644163668294e-07	4.39079200179183e-07	3.5289826819292e-07	3.75705753865993e-07	6.18005529295471e-07	1.38807724927508e-07	5.9046981715118e-07	6.35526907414851e-07	0	0	7.16337509581014e-06
3320	yes	0.0171287117097035	0.00642326689113882	0.000611739703917983	7.62405565713807e-05	1.18664783852096e-05	2.41251613370164e-05	0	0	0	0	0	0	0	0	0	0	0	0	0	0	0	0	0	0	0	0
3325	yes	0.001487848961726	0.0001487848961726	8.50199406700573e-05	2.29579068278196e-05	6.24958010633661e-06	3.78844131401329e-06	2.94032680262248e-06	7.18377386629273e-07	1.31213525373561e-06	4.22485941076167e-07	1.07649057613237e-07	2.83162185389114e-07	6.07460403452926e-07	8.99670864410964e-08	1.65181546908669e-07	0	7.91524670438809e-08	8.12640195670757e-08	8.18271076678628e-08	0	0	1.94237252646143e-07	4.66931665951483e-07	0	0	0
3340	yes	0.000680402723847836	0.00238140953346742	0.000194400778242239	9.69119606667541e-05	2.09029703120813e-05	7.75738017756643e-06	3.84514819201132e-06	1.87413321338881e-06	3.94328127604582e-06	0	0	0	0	0	0	0	0	0	0	0	0	0	0	0	0	0
3350	yes	0.00207737510849305	0.000692458369497683	0.000148383936320932	1.84929534880687e-05	8.49285750683675e-06	2.83450729177001e-06	0	0	5.48700156763635e-07	0	8.46171160117584e-07	0	1.06122827267765e-06	3.40941209120723e-07	3.68443139828224e-07	0	0	0	5.10933204169419e-07	0	0	0	0	0	0	0
3370	yes	0.00495123373892755	0.00237659219468522	0.000160325663927178	4.40762647382274e-05	1.11676629152626e-06	1.13935638896943e-06	1.15108973665369e-06	0	6.01042592522694e-07	0	0	1.51413773111609e-07	0	0	0	0	0	0	0	0	0	0	0	0	0	0
3380	yes	0.00793306880714628	0.00264435626904876	0.00028332388596951	5.73793923365551e-05	1.21449458807717e-05	4.00954807047182e-06	6.5895166062408e-06	3.90065296930706e-06	8.58489820456954e-06	4.3287877855076e-06	3.66734268016738e-06	2.62487435937922e-06	1.49111646066893e-06	1.22380371656951e-06	9.21016566509185e-07	2.01003225370846e-06	9.06116211941307e-07	1.12940751281878e-06	1.4909979931167e-06	1.86551104475814e-06	2.54037748557791e-06	2.1021862211153e-06	0	2.14482501981282e-06	2.20185748697601e-06	2.24658519051042e-05
3400	yes	0.0367104804135099	0.00455093415919861	0.000990600265126458	0.000206454305561353	3.70432267793009e-05	1.92712810678557e-05	9.28330973434731e-06	5.403587926484e-06	2.96297119684657e-06	1.90962883619636e-06	9.6184517916848e-07	8.81407899083575e-07	4.56700701271538e-07	2.68897450156881e-07	3.62228646264401e-07	3.34832690203444e-07	2.42019709332178e-07	2.17099002789846e-07	2.26266501285967e-07	1.92779808204333e-07	1.98456366688623e-07	2.70408300308969e-07	2.46920256239027e-07	8.36840391942566e-07	0	2.80898876404494e-06
4010	yes	0.0208555538625629	0.000337937215365602	0.000137933557292082	2.83643783986389e-05	1.02933037308475e-05	1.10417931872136e-05	6.27408169011213e-06	3.11114567939644e-06	4.20226649243269e-06	4.0374165490363e-06	3.49275834769245e-06	3.11286021928664e-06	1.38878328349337e-06	2.50391781488536e-06	1.29588452990991e-06	7.39349804691507e-07	1.39937552400783e-06	7.23282985604705e-07	9.48851675980437e-07	1.17216575205178e-06	8.84406194204103e-07	1.03277814049329e-06	6.38068574931264e-07	2.87581097869599e-07	2.02841916673555e-06	0
4012	yes	0	0.00114799368446214	0.000109332731853537	3.40650944944256e-05	2.58131130614352e-05	0	0	0	3.04710365180137e-06	0	0	0	0	0	1.5076702725114e-06	0	0	0	0	0	0	0	0	0	0	0
4020	yes	0.0142421856574037	0.00176708599823342	0.000369241850377133	3.47484912181956e-05	1.04149760412155e-05	5.2007737017677e-06	1.73305119259918e-06	1.73108690186079e-06	1.29400646399362e-06	1.46351500145921e-06	1.51740936408493e-06	1.60703908833315e-06	8.37983698474573e-07	6.48767273698982e-07	3.43888817168966e-07	8.02258839989876e-07	5.41401478635113e-07	7.82946290952095e-07	8.00450237249448e-07	4.53718778930244e-07	5.08890676339118e-07	2.31846290546294e-07	8.08603977576873e-07	3.87550107806751e-07	1.39975644237903e-06	0
4025	yes	0.0159414171119102	0	0.000759115100567153	1.57679694479824e-05	2.91383781578717e-05	7.3112241913786e-05	1.47169200429734e-05	1.47649421214269e-05	2.89320040041894e-06	2.39886965261969e-06	2.10312903537884e-06	0	0	0	0	0	0	0	0	0	0	0	0	0	0	0
4030	yes	0.0143869249998093	0.00193372647846899	0.00048619408601506	0.0001776503613454	5.45761464163779e-05	2.16149962300904e-05	6.38245183163603e-06	5.11801502905113e-06	7.17676641485963e-06	2.65376864338816e-06	2.49492113440889e-06	0	1.01876289584032e-06	0	6.56104370458835e-07	7.11149924093635e-07	0	3.55709095410428e-07	1.75075820961163e-07	1.88832698572217e-07	2.25596646731443e-07	0	6.4865713378521e-07	1.99438580396185e-06	0	0
4038	yes	0.0173259901972567	0.00202750949116834	0.000649505204963018	8.0947236226845e-05	2.50055012102663e-05	8.91984626149421e-06	9.81140516982561e-06	5.80910131266326e-06	4.8482326047745e-06	3.27041795080775e-06	2.97766344943191e-06	1.04519170010285e-06	2.89796273219926e-07	8.50195304031258e-07	2.78795225464487e-07	2.72029048349899e-07	2.69146945484959e-07	7.1153937559289e-07	0	1.65604644084155e-07	0	0	0	0	0	0
4045	yes	0.00687642141036673	0.00151978878997236	0.000284737946599036	7.4521919555e-05	1.78311848781826e-05	9.22118290136101e-06	7.5331179654555e-06	4.71107932004992e-06	4.52267288741158e-06	2.19321684817486e-06	1.48303606627649e-06	7.85995359258829e-07	3.74708363142722e-07	3.18765552770548e-07	2.69825583124115e-07	1.66549369646722e-07	1.69434137985468e-07	2.88008462379845e-07	6.20178230540962e-08	1.37922873253431e-07	2.41881840720808e-07	9.98448211789237e-08	0	2.1048014309282e-07	4.18955911593599e-07	0
4050	yes	0.0217813610970036	0.00324403250380904	0.000353091973203705	5.77572552606951e-05	1.51472502060657e-05	1.13509811661998e-05	6.30090342353287e-06	6.29420102671007e-06	5.28793431881963e-06	2.82340717484231e-06	2.65674108198437e-06	1.82169650952539e-06	3.03583192420135e-06	1.29449028258507e-06	1.67028631630463e-06	6.31386075537767e-07	1.7459929461885e-06	6.88151048237553e-07	4.76978740342075e-07	2.72182091997003e-07	3.43605889542389e-07	4.16777981119124e-07	0	0	2.50531753647116e-06	0
4055	yes	0.0102487425986178	0.00149460829563177	0.000244017680919472	0.000136852645975609	4.22785309619775e-05	3.52529753511196e-05	1.75889119499068e-05	2.4459189841749e-05	1.06529811368995e-05	6.07812210339493e-06	1.69414666679467e-06	3.7294109874841e-06	1.53140998448682e-06	1.57286287257189e-06	1.58312264609452e-06	1.03797105721504e-06	2.0880390338017e-06	5.45341907562365e-07	0	6.16335098927947e-07	0	8.00807213671381e-07	0	0	0	0
4070	yes	0.0125091837543402	0.00117273597696939	0.000111689140663752	2.78394297203417e-05	1.17126316473178e-05	5.29036149040064e-06	5.24943752276944e-06	3.12223552063277e-06	5.29772285533406e-06	3.72686767560167e-06	3.24658025288568e-06	2.10894301118334e-06	2.68270309930773e-06	1.66763482132683e-06	1.76802269292487e-06	1.32484000486879e-06	1.90785080606697e-06	2.24080669040855e-06	1.59208373511335e-06	1.67173830274261e-06	1.28146837823001e-06	8.92281408900448e-07	1.11928646234217e-06	5.43984698798392e-07	0	0
4080	yes	0.0105524741586519	0.00103429957634429	0.000290526583831489	2.1755916416362e-05	4.96186982814959e-06	1.58714001049388e-06	1.73740612215587e-06	1.08981634197042e-06	9.27180890607578e-07	1.0530268269856e-06	8.9033304866418e-07	8.97509584519566e-07	8.65373698362574e-07	8.59100779491236e-07	7.26154049063217e-07	7.61502058609216e-07	7.87406156533888e-07	5.72105461702865e-07	8.0347117402092e-07	8.745521778407e-07	9.23455719053614e-07	7.72623342117124e-07	8.72898839912151e-07	9.46234102171905e-07	5.35330377357952e-07	8.56852506550637e-07
4084	yes	0.0135678149127013	0.000791455869907578	0.000323043212207175	9.25993302647272e-05	1.32464868424539e-05	5.79171822904701e-06	1.95302200860501e-06	5.82859274456775e-06	1.52230056150056e-06	1.8672106971754e-06	9.75919511363607e-07	0	6.12539604513804e-07	9.80692453865775e-07	0	0	0	3.39696644102883e-07	0	0	4.92874270238034e-07	1.9272192089793e-06	5.7721427412419e-06	0	0	0
4085	yes	0.012683511548686	0.0009034948581034	0.000146980024763232	3.30955196272595e-05	1.04138008191721e-05	6.55759296713502e-06	4.15176787465813e-06	3.49527657917967e-06	2.76620585321519e-06	2.35643352813791e-06	2.01845768423665e-06	1.44681531032822e-06	1.06026591873153e-06	1.0689963020469e-06	9.30049447712758e-07	7.02854613212315e-07	4.98457348496167e-07	4.91710090036865e-07	4.67366144910631e-07	4.73287649965999e-07	3.93623453135e-07	3.93761663497336e-07	5.50518843365415e-07	4.06576154045487e-07	5.09174497027885e-07	2.09300848306803e-07
4140	yes	0.00788473170310205	0.00219020325086168	0.00012515447147781	6.62910182753387e-05	2.12099573679857e-05	1.703374384656e-05	3.22456863333108e-06	3.05522627005756e-06	2.37459468636947e-06	3.20621955293757e-06	1.25117845370608e-06	1.75980843898539e-06	5.34281647639116e-07	9.6100759724556e-07	4.23933055883279e-07	4.12631644968432e-07	0	0	0	0	0	0	0	0	0	0
4150	yes	0.0122612277882051	0.0010361600947779	0.000263151770102323	9.53144300834266e-05	2.4270609831744e-05	1.79444990448005e-05	9.52041153565598e-06	1.07089169135295e-05	6.91657593286037e-06	5.67590925867908e-06	4.4578615521207e-06	3.40586873100737e-06	4.29189641987673e-06	2.32589468210583e-06	2.33764930787258e-06	2.61270225740661e-06	1.81423080048139e-06	2.33362099101416e-06	1.31319609328309e-06	1.37743829535583e-06	8.01944483700122e-07	9.52931131455367e-07	1.10856556742691e-06	4.42535151120222e-07	0	0
4160	yes	0.00357825596784471	0	0	1.06179702309932e-05	9.81200204089643e-06	9.80209568805811e-06	9.78454433377038e-06	0	1.95324707794237e-06	3.97709195036589e-06	1.95124997073125e-06	3.85464889930501e-06	0	0	2.00672654738684e-06	2.0463540110585e-06	2.12681789759797e-06	0	0	0	0	4.69450508180175e-06	5.99779281224509e-06	0	0	0
4170	yes	0.0460705554293349	0.00236259258611974	0.000371264549247387	3.99607648097404e-05	1.77815360481129e-05	8.06918519385209e-06	6.178038719828e-06	2.10446124739836e-06	3.57989886785698e-06	2.42804960602467e-06	2.01359985340993e-06	1.81248074239211e-06	2.61676764897632e-06	3.57061625623028e-06	1.14576542286192e-06	4.24486233699198e-07	1.40471140204245e-06	0	1.17501978439562e-06	1.33352180441502e-06	8.42533802456155e-07	2.17387759982174e-06	0	0	0	0
4180	yes	0.00981973825959766	0.000657781510212283	0.000167801405666399	2.67685565834588e-05	7.70432347372537e-06	3.71592068277608e-06	3.07070607815561e-06	2.43101856863162e-06	1.95899993568809e-06	2.23715551777248e-06	2.19914542658709e-06	2.08009595102389e-06	1.57496030460205e-06	1.62457904153255e-06	1.96523627045503e-06	1.77188497971199e-06	1.72139722494019e-06	1.98193754385144e-06	2.35461983828397e-06	2.21013985644459e-06	2.30864369793456e-06	2.49062961061182e-06	2.28833253041466e-06	2.56539991494533e-06	1.85655882695737e-06	1.7508543771439e-06
4182	yes	0.00560267700512245	0.00124503933447165	0.000470065871178074	0.000171001587269528	5.22212906201858e-05	3.38398023755541e-05	1.71959681186751e-05	1.28710251771554e-05	9.60843122513326e-06	6.60135327742187e-06	7.91315627514282e-07	1.28506480019572e-06	1.49775733305735e-06	8.60622822409104e-07	4.00908458567113e-07	2.12466560419222e-07	4.73953303750748e-07	6.82749203459263e-07	1.03004937284156e-06	0	0	2.31500594570694e-06	0	0	3.48165169556438e-06	0
4184	yes	0.0847655289703506	0.00756944528404793	0.00127835628857258	0.000231887522367187	5.19088049667989e-05	2.92553469370697e-05	1.11373811880085e-05	4.82502838725034e-06	2.19979700273259e-06	9.83609029836906e-07	1.17089799040907e-06	1.1181744951554e-07	0	3.03297526532847e-07	1.74176974605171e-07	3.75440626505282e-07	0	0	0	0	0	0	0	0	0	0
4186	yes	0.0178521208564127	0.00148767673803439	0.000510060595897506	0.000127136765742998	4.3979134344039e-05	2.42789751359016e-05	1.19632966060128e-05	1.40150241058415e-05	1.10765324489148e-05	5.49006919683216e-06	6.2303743208892e-06	4.06114459299209e-06	3.84957774944061e-06	1.3109295473688e-06	2.82832003132522e-06	1.54819084610488e-06	3.17962294123389e-07	2.73218165046312e-06	1.08789660630654e-06	1.17193039202244e-06	0	0	6.84460354345125e-07	0	2.50319156925079e-06	0
4188	yes	0.0158346503052276	0.0009425387086445	0.000269296773898429	0.000156064272826003	2.29862159325125e-05	3.32817969749872e-05	1.63946398470231e-05	7.31792276371598e-06	8.07466155056111e-06	4.88904658004207e-06	3.84409955278173e-06	2.38510773423222e-06	8.93633686594177e-07	1.35354171107975e-06	1.94733708145235e-06	4.14061272373024e-07	4.24452721272509e-07	6.80854617794317e-07	2.49732536453458e-07	1.3956196523344e-06	0	0	0	0	1.44936568510791e-06	0
4190	yes	0.00982900228894574	0	0.000468047728045035	0	0	0	0	0	0	0	0	0	0	0	0	0	0	0	0	0	0	0	0	0	0	0
4195	yes	0.0139111212744874	0.000331217173202081	0.000189266956115475	0.000106146749868916	5.46421214257222e-06	0	0	0	0	0	8.16050738770734e-07	7.75093456893565e-07	0	0	0	0	0	0	0	0	0	0	0	0	0	0
4200	yes	0.0787622459108368	0.00196905614777092	0.00112517494158338	7.01147589710714e-05	4.26266544470257e-05	0	1.03538961711292e-05	0	1.16741056662218e-05	7.1136910097173e-06	3.29163381890418e-06	4.72404491621906e-06	3.15753245153977e-06	3.24250535418697e-06	1.63204287703047e-06	0	1.59083678014636e-06	0	0	0	0	0	0	0	0	0
4210	yes	0.0266742965628795	0.00346669558217928	0.000531926835360843	3.34325241604827e-05	8.41865110058078e-06	5.24570488241359e-06	2.61123331683034e-06	2.85741078579056e-06	1.79442410906202e-06	1.46908123507584e-06	2.03582150079947e-06	1.15201960557053e-06	7.61845519346043e-07	9.78612425441966e-07	1.25401965550408e-06	6.84054693150367e-07	7.31408034419737e-07	1.14601062453717e-06	8.94755175911458e-07	6.48055870192681e-07	1.27279188427165e-06	7.99131887048462e-07	3.06128040501964e-07	1.46501192592958e-06	5.22554633740151e-07	1.33919095456862e-06
4220	yes	0.0125399588845948	0.00145813475402265	0.000124982978916228	3.11530273856472e-05	1.27210480871519e-05	7.91031600130362e-06	3.93292320810119e-06	1.56302630026204e-06	2.6443401399167e-06	2.83934959965171e-06	2.07323528206286e-06	9.43423372087593e-07	1.04187519674697e-06	1.70240342478172e-06	1.11314399032344e-06	1.66921894880658e-06	5.7806433711556e-07	9.16567180937236e-07	8.50764215972281e-07	9.86069597581053e-07	1.62515026835874e-06	1.68347523159008e-06	6.62446660622945e-07	4.34013838097214e-07	7.20830338883967e-07	0
4230	yes	0.0387595656888446	0.00200919008492042	0.000394813723739637	6.98835600284081e-05	2.74609977551328e-05	1.40586551903935e-05	1.01304653347113e-05	8.13564506783976e-06	5.35531069653901e-06	3.61495940623588e-06	2.16200958791196e-06	1.02067561097239e-06	8.09980671448471e-07	4.11020055276836e-07	2.88440315910602e-07	3.71443102394449e-07	4.20424698124078e-07	2.47019195614672e-07	2.11659603691521e-07	2.03492542507048e-07	1.26497961184923e-07	1.16542700196468e-07	4.8019205377229e-08	7.45476671202147e-08	0	0
4240	yes	0.0088882296815955	0.000673350733454204	0.00023086310861287	2.63745687881172e-05	1.32040800607388e-05	4.31599096231493e-06	4.20501111174186e-06	4.0626542539037e-06	1.52805314568841e-06	1.41440064949278e-06	1.01873314421118e-06	6.59673033061163e-07	1.5256852157441e-06	8.36465664896798e-07	4.94883278067243e-07	2.41754012391344e-07	5.36142864916929e-07	1.42124309311388e-06	1.21912118430308e-06	6.59800562084099e-07	3.56946918780655e-07	4.25644756035323e-07	2.04890217260464e-06	0	1.19182834811399e-06	0
4260	yes	0.0250396665559237	0.0042328960130252	0.000936858272500547	0.000258994431523755	6.47988479345125e-05	3.70771070729811e-05	2.05176414411591e-05	1.37098233626358e-05	1.06535784355338e-05	5.30687600130431e-06	2.45624372378557e-06	1.07564673932481e-06	1.44360179803491e-06	9.38500235954601e-07	3.15460597709504e-07	6.30348705752279e-07	3.21388965977603e-07	3.57807932637647e-07	4.04231495292724e-07	2.42806611332659e-07	5.99252731843391e-07	0	0	0	2.44397791621555e-06	0
4270	yes	0.0178556869139829	0.00586032801279438	0.0015261270866652	0.00027660487374929	6.24268940033621e-05	2.83830707570209e-05	1.91160681090802e-05	9.72385704568803e-06	3.99259650481526e-06	1.70490115419729e-06	1.55555037038765e-06	5.5370457183768e-07	4.16725938489882e-07	4.64284103800229e-07	3.07062923180687e-07	4.27838137511324e-07	4.48287424792888e-07	3.38202637116274e-07	2.00551782129208e-07	1.33347551145564e-07	2.54834321759217e-07	3.56966307556578e-07	1.51880308596486e-07	0	3.0602967202494e-07	0
4273	yes	0.0119279689915431	0.00116686653178139	0.000321042643664722	0.00010387535891229	2.8816823402072e-05	1.52579424525894e-05	9.57790186481749e-06	6.74858094214239e-06	3.23203990974593e-06	1.55119177467436e-06	1.10714654235921e-06	3.10253762757635e-07	2.98636515262267e-07	9.84252162254363e-08	2.93538426675128e-07	9.61037151293676e-08	9.22439786820476e-08	9.35403993501561e-08	1.0135926833204e-07	0	1.24653976143971e-07	0	0	0	0	0
4274	yes	0.0177784993809997	0.0023046202901296	0.000752529074328031	0.000150938463257746	3.48599768583384e-05	2.11262956360996e-05	1.42996425089373e-05	1.02785090508696e-05	4.43493725302943e-06	1.78980126494204e-06	9.78587909389805e-07	5.40975270217147e-07	3.66531630305202e-07	1.80995966504886e-07	3.7038052154022e-07	3.85103132544411e-07	6.02733153759036e-07	2.17551583111993e-07	0	2.91641014409108e-07	0	0	0	0	0	0
4276	yes	0.00888862912986409	0.00133329436947961	0.000253960832281831	3.42884803229178e-05	1.21775980905526e-05	7.30673681134006e-06	4.87081383993044e-06	7.30565140840783e-06	4.83688570342345e-06	2.28345223269109e-06	2.02571359812921e-06	1.06977386050363e-06	9.80897030334241e-07	9.37160279398718e-07	0	9.18072439587773e-07	6.07100219193534e-07	3.19823048303834e-07	3.50408874595322e-07	3.95623142054819e-07	0	0	0	0	0	0
4280	yes	0.00611102258740177	0.000632174750420872	0.000248856092229169	4.51464065087903e-05	7.73731112732739e-06	4.5113408167609e-06	2.78595636542275e-06	2.09919856097606e-06	2.06343658675143e-06	1.52664918822974e-06	1.61001036415827e-06	9.0773758998142e-07	7.49142085740549e-07	6.48991353502619e-07	5.54261286169689e-07	3.20188028382107e-07	5.80819716351206e-07	5.04988164880944e-07	5.89921536367239e-07	6.49093119548024e-07	9.51475857990225e-07	5.583109285484e-07	9.62172359575091e-07	6.80507956544395e-07	4.03971524855156e-07	1.08714511778348e-06
4290	yes	0.00830899064658061	0.00113556205503268	0.000197833110632872	3.55042923770804e-05	9.13488108668545e-06	4.10422918015742e-06	3.1780016906969e-06	3.15615576620641e-06	2.90620871862616e-06	2.8407063579915e-06	2.45116538967993e-06	1.63466603568558e-06	1.75439407933466e-06	1.17045235174309e-06	1.67685201826671e-06	1.21344220943557e-06	1.68862026522391e-06	1.08320701076336e-06	7.25594332302049e-07	1.13646526258423e-06	3.93644530328933e-07	1.0496980718446e-06	4.33880012507315e-07	3.81891178581099e-07	0	0
4300	yes	0.0332466751874386	0.00134116099482236	0.000211762262340373	3.0161983953525e-05	7.5042832139575e-06	5.71780788394222e-06	2.83819990009536e-06	2.82184241477472e-06	2.6691409603369e-06	2.58916378855939e-06	2.72614071164016e-06	2.21011059292947e-06	1.26027495418675e-06	8.78764106161095e-07	9.12893456128661e-07	1.06869445842229e-06	7.95022206957796e-07	1.21219751234558e-06	9.81030884912422e-07	1.34593275944256e-06	1.56230450851137e-06	1.38833612543154e-06	1.89746335713638e-06	2.79018211011327e-06	2.94738455410493e-06	5.70610804629708e-06
4308	yes	0.0236583913221069	0.00145621654431694	0.000389691751296083	3.39603306611299e-05	1.01896895626161e-05	5.72082624100304e-06	4.37293411017222e-06	2.66663501112847e-06	2.24554797658163e-06	1.73370148087681e-06	2.03119548409266e-06	1.66753054855327e-06	1.60740223117533e-06	2.160552349164e-06	2.54573116754869e-06	2.45871393492468e-06	1.93759197285912e-06	1.65802011734146e-06	1.04918373505413e-06	1.09675938459827e-06	1.20822616331936e-06	1.19001564456654e-06	1.07915596292071e-06	1.03188946915951e-06	8.80185097058011e-07	1.16149048432328e-06
4310	no	NA	NA	NA	NA	NA	NA	NA	NA	NA	NA	NA	NA	NA	NA	NA	NA	NA	NA	NA	NA	NA	NA	NA	NA	NA	NA
4320	no	NA	NA	NA	NA	NA	NA	NA	NA	NA	NA	NA	NA	NA	NA	NA	NA	NA	NA	NA	NA	NA	NA	NA	NA	NA	NA
4330	no	NA	NA	NA	NA	NA	NA	NA	NA	NA	NA	NA	NA	NA	NA	NA	NA	NA	NA	NA	NA	NA	NA	NA	NA	NA	NA
4335	yes	0.00225491447799245	0.000751638159330815	0.000572676692823479	0.000124901296506011	1.14630737919744e-05	4.19691505758692e-06	4.21930691554952e-06	1.06246327861293e-06	4.2839431812048e-07	0	0	0	0	0	0	0	0	0	0	0	0	0	0	0	0	0
4350	no	NA	NA	NA	NA	NA	NA	NA	NA	NA	NA	NA	NA	NA	NA	NA	NA	NA	NA	NA	NA	NA	NA	NA	NA	NA	NA
5020	yes	0.0362758455046525	0.00129393009533641	0.000372965944041341	3.11921385341462e-05	8.11817035319705e-06	4.16845246959967e-06	3.7974205261592e-06	3.42692258924563e-06	1.84287211619309e-06	1.82305766878324e-06	1.7170791140469e-06	1.61694854532279e-06	1.48190923932353e-06	1.58551559314105e-06	9.13207012902228e-07	1.43985301980374e-06	6.84364032391022e-07	7.27195651492479e-07	1.03448476516442e-06	5.03030330163454e-07	1.03727293866562e-06	9.96625655520942e-07	1.17839009327449e-06	1.6593906993917e-06	1.17308685370833e-06	5.91699170674442e-07
5070	yes	0	0.0123463054103878	0.000881878957884843	0.000109907763297221	0.000155884645362432	0	0	0	0	0	2.49572606910665e-05	0	0	0	0	0	0	0	0	0	0	0	0	0	0	0
5150	yes	0.0370082856735476	0.00173476339094755	0.000312073837524955	4.46131040204116e-05	1.69259868908232e-05	1.37512733150195e-05	6.35250023821876e-06	4.24409937558688e-06	4.05987677205608e-06	6.37114466108696e-06	5.30462217192026e-06	3.91983331126612e-06	4.14797294323338e-06	3.7405147696426e-06	3.12982645320972e-06	2.01982621011323e-06	2.76573148066201e-06	1.62788729066532e-06	1.34003529652971e-06	1.58041698986194e-06	3.12689568050631e-06	1.95707450631572e-06	1.23516794887393e-06	8.37314765041104e-07	0	3.49950132106175e-06
5198	yes	0	0	0	3.49044812572499e-05	0	0	0	0	0	0	0	0	0	0	0	0	0	0	0	0	0	0	0	0	0	0
P110	NA	0.0275089600553752	0.00285228773610231	0.000527854533674543	8.61909675116132e-05	1.91905518046966e-05	1.04122873897449e-05	6.72463112449378e-06	5.09152793069728e-06	3.32641245450796e-06	2.4841926959416e-06	1.86961012826587e-06	1.32168613796846e-06	1.04512439440956e-06	9.02174652543272e-07	8.86907421995355e-07	8.12409274059768e-07	7.82313194997629e-07	7.39004024131493e-07	7.10191113140941e-07	7.25323339802312e-07	7.77801643073956e-07	8.10404360564402e-07	9.2266014604041e-07	1.05892675527972e-06	1.08547566428689e-06	1.13594636361332e-06
P28EU	NA	0.0149628266249989	0.0014885258835341	0.000335979340346564	5.58764291315702e-05	1.50789076569982e-05	8.11293889338222e-06	5.3590855256459e-06	3.992253571777e-06	3.01243734470397e-06	2.31665712624062e-06	1.95876390636678e-06	1.33643597444878e-06	1.09783814503541e-06	9.74741887395258e-07	9.34981794200528e-07	8.05505113726743e-07	7.84761559426419e-07	7.77041342788703e-07	7.58548101684347e-07	7.73933996422122e-07	7.77799049179943e-07	7.5013991013107e-07	7.97568024705467e-07	8.02211493861665e-07	6.88379286981388e-07	6.47472639113668e-07
P42SCA	NA	0.0432564416108729	0.00485892724920269	0.000881650405091255	0.000138535472455114	2.70015988797875e-05	1.43257889789399e-05	8.83639870575431e-06	7.22221087170841e-06	4.49841291857662e-06	3.57238181243493e-06	2.51223414626813e-06	1.72868146753016e-06	1.13893474002175e-06	9.1182765659896e-07	8.44353189588386e-07	7.87702392209844e-07	9.10699759993798e-07	8.47229751530301e-07	1.06939922937586e-06	1.05586293697476e-06	1.20941112047542e-06	1.57423919692452e-06	2.16134440780733e-06	2.9782765877266e-06	4.32014361331779e-06	5.20040355131558e-06
P6AS	NA	0.0129572630540852	0.00186650839471335	0.000143423560705424	2.96929480804907e-05	1.03799568618998e-05	5.75127110358338e-06	4.63047324780257e-06	2.94335371691544e-06	1.77943201468782e-06	1.03374545904357e-06	6.66942729850102e-07	4.3945730698049e-07	3.20933349228586e-07	2.08101925021462e-07	1.79922959723475e-07	1.76628038494889e-07	1.59115736275821e-07	1.94183119761156e-07	1.4652506289222e-07	2.21360367927495e-07	2.49980971400384e-07	2.63922696408807e-07	3.09691181241476e-07	3.15336787409268e-07	2.86612031025332e-07	4.12423005780108e-07
P5BigEU	NA	0.0130623884608604	0.000976707954393528	0.000252203033735624	3.14510682249695e-05	8.23545711454928e-06	4.45377619980428e-06	3.24707303424904e-06	2.37713409874686e-06	2.00201991783441e-06	1.79121823722693e-06	1.73594974976894e-06	1.37770577669098e-06	1.14488171004112e-06	1.22987113794385e-06	1.27378640629555e-06	1.13671479453283e-06	1.01624012900307e-06	9.50113425458454e-07	9.57510350716535e-07	9.65942823814473e-07	1.03373104812914e-06	9.75766981307178e-07	1.06103921894741e-06	1.0539390739466e-06	8.03130995063982e-07	9.26297136459973e-07
P5SmallEU	NA	0.0262381121698141	0.00163489756681212	0.000350651665510614	7.51758645712746e-05	2.40796232876712e-05	1.39086027001903e-05	9.44802305090304e-06	7.5910472313553e-06	5.30126450575405e-06	3.62999496164158e-06	2.43516310293048e-06	1.47826957342703e-06	1.27521963665711e-06	8.53894820158271e-07	7.07312295697878e-07	7.23697901173976e-07	7.01830926636467e-07	6.14541801914137e-07	4.20047185226781e-07	4.87247939268186e-07	3.39261009640456e-07	3.56433026131212e-07	2.88008624130241e-07	1.83868807105514e-07	3.59342443574612e-07	0
P4NordEU	NA	0.0121447096905614	0.00154162497041041	0.000188290072721882	3.64567574038659e-05	1.13931549924805e-05	6.35222510745847e-06	4.21457472737928e-06	3.23643756559735e-06	3.63801400590386e-06	3.00551835432954e-06	2.54595739048813e-06	1.59113667440935e-06	1.94718937296364e-06	1.40485564940958e-06	1.56085850729833e-06	1.25142241002971e-06	1.49254927513533e-06	1.23013469609206e-06	8.88834468517163e-07	1.08133817762157e-06	7.98840985110027e-07	1.06148352826175e-06	5.50452516692989e-07	3.70609688144919e-07	4.69136744603833e-07	0
P6SA	NA	0.0467758465003794	0.00517963445115044	0.000859972344100583	0.000141055177049443	2.57697774629696e-05	1.41179458957904e-05	8.78123529091067e-06	7.10151627162839e-06	4.55685241638166e-06	3.62521323949643e-06	2.48638921293203e-06	1.55242719680393e-06	9.90740299238361e-07	7.79953049983344e-07	7.13279861097103e-07	6.46559933469429e-07	7.2410961485284e-07	6.77545581999161e-07	9.03230805895216e-07	1.00418317790581e-06	1.02661525719664e-06	1.35015757537643e-06	2.1803808721477e-06	3.00543311591284e-06	4.86181723853259e-06	5.68921344095639e-06
P14EU	NA	0.0154048302588518	0.00113570582248624	0.000265783820891163	3.9778075549811e-05	1.1360407467026e-05	6.33113396185423e-06	4.46762268240586e-06	3.41461726458175e-06	2.75225534868935e-06	2.24670954635813e-06	1.9400586697401e-06	1.41346581937801e-06	1.2217040511777e-06	1.16244485448843e-06	1.18228500793078e-06	1.06678347890677e-06	9.84075232596604e-07	9.00322254145071e-07	8.46628773682984e-07	8.81790142246209e-07	8.95082410861077e-07	8.74550892796372e-07	9.0623927734855e-07	8.80906346029246e-07	7.21042660084015e-07	7.58685845494313e-07
P25	NA	0.030530180239721	0.00263230245598916	0.000492006097377311	7.79373226007991e-05	1.720381457922e-05	9.54748828904581e-06	6.30282584782414e-06	4.93655318034322e-06	3.37666236963315e-06	2.69459612156221e-06	2.04112728996986e-06	1.45472253157777e-06	1.13358526525245e-06	9.95926786185185e-07	9.54302961129615e-07	8.61722477668055e-07	8.3179990585812e-07	7.54447978206326e-07	7.34074621690145e-07	7.65968286035431e-07	7.91636921309165e-07	8.15933158828291e-07	9.59308371554682e-07	1.060303614369e-06	1.05069797424547e-06	9.43560349501126e-07
