# Supplementary material for: Database of age trajectories of mortality in 110 countries and web application: Data report
Source: Front Public Health. 2022 Jul 29;10:911589. doi: 10.3389/fpubh.2022.911589 (PMC9374568; doi:10.3389/fpubh.2022.911589)
Supplement: Supplementary file 1 [file Data_Sheet_1.zip › ATM_Dolejs/Data/yChapter1.txt]

Country	yes/no	Infant deaths at age 0 day	Infant deaths at age 1-6 days	Infant deaths at age 7-27 days	Infant deaths at age 28-364 days	Deaths at age 1 year	Deaths at age 2 years	Deaths at age 3 years	Deaths at age 4 years	Deaths at age 5-9 years	Deaths at age 10-14 years	Deaths at age 15-19 years	Deaths at age 20-24 years	Deaths at age 25-29 years	Deaths at age 30-34 years	Deaths at age 35-39 years	Deaths at age 40-44 years	Deaths at age 45-49 years	Deaths at age 50-54 years	Deaths at age 55-59 years	Deaths at age 60-64 years	Deaths at age 65-69 years	Deaths at age 70-74 years	Deaths at age 75-79 years	Deaths at age 80-84 years	Deaths at age 85-89 years	Deaths at age 90-94 years
1125	yes	0.00343381128149505	0.00495994962882618	0.00458803356098918	0.00137875904192688	0.000259903347835046	0.000103904221413402	6.55988815816657e-05	4.70111470924287e-05	2.32987138894204e-05	1.65274144090922e-05	1.50219443659424e-05	1.41986743297038e-05	2.06220544808182e-05	3.02570034288326e-05	4.17675060111466e-05	7.10927802911855e-05	0.000152906176523281	0.000361255344424822	0.00061889194094635	0.000977636994913288	0.00123825020109916	0.00129217005176893	0.00174862294047706	0.00222534970336446	0.00361712419363814	0.00592386947936421
1300	yes	0	0	0.000275300388550672	0.000227306626451704	0.000122115032360484	5.86810839569829e-05	2.71800327713538e-05	1.92648532018186e-05	1.28557643735008e-05	7.22815452927005e-06	7.01361131547995e-06	3.02438001967957e-05	8.98812264190428e-05	0.00014886639967651	0.000214377230548324	0.000222286304760532	0.000237996254610224	0.000271807920239386	0.000206203845027211	0.00028711208248591	0.000279029990288307	0.000419575905584663	0.000697361059673619	0.00115106336329752	0.00195001796069174	0.00402840649528635
1303	no	NA	NA	NA	NA	NA	NA	NA	NA	NA	NA	NA	NA	NA	NA	NA	NA	NA	NA	NA	NA	NA	NA	NA	NA	NA	NA
1310	yes	0.00229199589300875	0.00366863493566496	0.00121498434579979	0.000190432893187671	3.26762572878228e-05	2.44559455656431e-05	1.70623126548995e-05	1.06834506914439e-05	8.31633132772774e-06	7.80157057182608e-06	1.10811639357781e-05	1.95010301379748e-05	2.24620322641377e-05	3.28919142616098e-05	4.07851416660671e-05	4.96566003653522e-05	5.97706883311061e-05	9.04825826221968e-05	0.000111960146362175	0.000167500319972388	0.000195687242864092	0.000281317674463505	0.000294754660634822	0.000386205386544239	0.000508748702986592	0.00123490815039379
1360	no	NA	NA	NA	NA	NA	NA	NA	NA	NA	NA	NA	NA	NA	NA	NA	NA	NA	NA	NA	NA	NA	NA	NA	NA	NA	NA
1365	no	NA	NA	NA	NA	NA	NA	NA	NA	NA	NA	NA	NA	NA	NA	NA	NA	NA	NA	NA	NA	NA	NA	NA	NA	NA	NA
1430	yes	0.00914003851509475	0.00282605788570171	0.00301666295818398	0.00677922819854367	0.00214551717485099	0.000663349361410508	0.000342422427825618	0.00025673701846026	0.00020520821662773	0.000172826421309809	0.000282760101981819	0.000980983968736226	0.00244778602509987	0.0040924755887421	0.00487211427831924	0.00488999348472421	0.00447073005942229	0.00397398886949702	0.00353307398780648	0.00326670040691608	0.00310012597246602	0.00321470742983829	0.00408142993615653	0.00607231519215273	0.0112874027069966	0.0257836416160048
2005	yes	0	0	0	0	0	0	0	0	0	0	0	0.000107688994184794	0	0.0001085776330076	4.92368291482029e-05	9.01306894997747e-05	0.000196995813838956	6.07127678950883e-05	0.000163880694854146	0	0.000144487790781679	0.000369480879364493	0.00156903765690377	0.00210881484605652	0.00220264317180617	0.00521739130434783
2010	yes	0	0	0	0.000198122477415734	4.49943757030371e-05	8.92538379150304e-05	0	0	0	1.80139608196352e-05	9.28349950797453e-06	0.000110563875766409	9.44624039632226e-05	0.000217108119843682	0.000237135404315864	0.000261640266437005	0.00023142509135201	0.000426627436557558	0.000303674460977832	0.000380971731897493	0.00070051371005404	0.000974313551815766	0.00132681985404982	0.0023351895096102	0.00553059108192188	0.00959111559818274
2020	yes	0.00257372628949759	0.00117962454935306	0.000813651565066037	0.000399148204227639	7.50763587494323e-05	4.42052013339709e-05	2.47962467607423e-05	1.72657258076991e-05	1.09471075974755e-05	1.12187382845988e-05	1.97991345052407e-05	3.57929836825195e-05	6.1862920403464e-05	0.000102553300637651	0.000152444322961708	0.000184936924946431	0.000216021468843689	0.000256532498882539	0.000359878355887453	0.000532321085879839	0.000808139351597	0.00122966848902757	0.00195136596818712	0.00313458210102737	0.00524526627960585	0.00795697023717444
2025	yes	0	0	0	0	0	0	0	0	0	0	8.77493177490545e-06	8.97770835016654e-06	1.84316508308067e-05	9.17751142600173e-05	0.000102039080968011	0.0001320603748961	9.02886981122138e-05	0.000119261532590201	0.000152140425612841	0.000236605188751789	0.000582983032125433	0.000629498289862979	0.00140872126528783	0.00340618790803293	0.0049973698053656	0.0140121438580103
2030	yes	0	0	0.000307834514911841	0.000709754949811575	7.07826794783316e-05	0.000105581755472654	1.74285863673597e-05	5.17259215835029e-05	2.67363594436164e-05	4.90370752980637e-05	5.8212399926036e-05	0.000123925389833869	0.000442759988665344	0.000761890315374326	0.00119773861362628	0.00144952678347694	0.00138705232886086	0.00122857275945593	0.000882236621946397	0.000979020979020979	0.00100542931831892	0.00106106826837448	0.00155635167674869	0.00282181519675748	0.00627684175751569	0.00729673384294649
2040	yes	0	0.00208977441887095	0	0.000297653329690818	3.42735716489015e-05	6.82826903379993e-05	0	3.38914119162204e-05	6.62313062138211e-06	1.90418158275573e-05	2.42157135765398e-05	5.87274926884272e-05	0.000186849311869019	0.000270443306252208	0.000425840640969024	0.000304382051954868	0.000356788457893387	0.000306444461831364	0.000497235706580367	0.000662584536647779	0.00067097718677565	0.00113248109332412	0.00216429395921508	0.00413907284768212	0.00688689156063966	0.0115679224636548
2045	yes	0	0.00295662155938354	0.00120678430995247	0.00118064328484074	0.000309966115067876	8.68602201906582e-05	8.90643787017382e-05	2.99888291611375e-05	3.10842819220033e-05	3.10116489546626e-05	5.56701949199091e-05	0.000196059412193244	0.000419778609246776	0.000626838726932335	0.000729555643016905	0.000847820080467209	0.00092560243560484	0.000880620516708462	0.000867054260565288	0.00108197749082342	0.00117208591784863	0.00115013561300512	0.00178126982577717	0.00265980640097672	0.00650684931506849	0.0137636449928809
2050	yes	0	0	0	7.45413663738791e-05	0	0	0	0	0	0	1.33709502734359e-05	1.37872082282059e-05	0	9.46099367464994e-05	7.19674707032421e-05	0.000128299708118164	0.000264698396538559	0.000125992188484314	0.000120569086086327	0.000162680982593135	0.000270880361173815	0.000274417434654348	0.000366692131398014	0.000766663660142509	0.0019571136827774	0.00371017023134003
2070	yes	0.00404180457031367	0.00118876605009226	0.000432484410604992	0.0006797836958851	0.000140412694700123	5.84027273946454e-05	3.89711857774924e-05	3.07570315252471e-05	1.94900606276365e-05	1.7666528958039e-05	2.75191870414615e-05	5.44341437661835e-05	0.000101090143530085	0.000159724968815601	0.000215254387339743	0.000260049743651469	0.000295656662641969	0.000341686585637041	0.000410615980441366	0.00050355005341001	0.000673809844852117	0.000966988284306267	0.00145646853520422	0.00237180635624618	0.00432256231421997	0.00878220730172052
2085	yes	0	0	0	0	0.000313577924114142	0	0	0	0	0	5.80450429533318e-05	5.52211607487989e-05	9.75990630489947e-05	0	0.000129349372655543	0	0.000184252548826925	0.000158240367117652	0	0.00015976993129893	0.000233100233100233	0.000292568753657109	0.00154142581888247	0.000619195046439629	0.006426735218509	0.0121951219512195
2090	yes	0	0	0	7.1714600538958e-05	1.75732511686212e-05	2.96075226793624e-06	1.40526016986785e-05	0	5.88631177438944e-06	2.90282081612807e-06	6.16401787754847e-06	5.29552393432395e-06	1.51750249439473e-05	3.25487069700669e-05	5.30397680394144e-05	6.47004824372443e-05	7.30823886401761e-05	8.30744260421519e-05	9.40882089673692e-05	0.000122928671835525	0.000182585164783111	0.000312389915787655	0.00046802770123314	0.000748395638342864	0.00202497574410817	0
2110	yes	0	0	0	0	0	0	0	0	0	0	0	0	0	3.33912114331508e-05	5.78352274370319e-05	2.69411067406649e-05	2.82438004857934e-05	6.62536853612482e-05	4.31369165732034e-05	5.7927359091699e-05	0.000238435860753457	0.000112523911331158	0.000676361176868448	0.00226372382569327	0.00112549240292628	0.00627943485086342
2120	yes	0.000784003899125743	0.000261334633041914	0.000149334076023951	0.00015735066116794	3.29796300345103e-05	2.21397212782358e-05	1.45061560499737e-05	1.0782799051946e-05	6.1327539998501e-06	3.93251715534038e-06	6.65944471388271e-06	1.88788458842074e-05	5.0093191252818e-05	7.52328510395298e-05	8.58557332433944e-05	9.7102103547972e-05	0.000106785426528385	0.000135669603676509	0.000174358550799099	0.000226171814455926	0.000331727446364672	0.000485976117745071	0.000766125409059157	0.00130148276493176	0.00239371237416487	0.00408369609904733
2130	yes	0.00305414016291935	0.0011392427591842	0.000605980191055427	0.000748538379621819	0.000214218037158729	7.34473854837865e-05	4.75399007826155e-05	3.86472100558827e-05	2.38831831654254e-05	1.6120861821273e-05	2.54842083414508e-05	5.55562085060502e-05	0.000106134208589563	0.000149357944623458	0.000150096384988006	0.000146510116235624	0.000157354316897355	0.000180269778609803	0.000210694947860532	0.000270270668243223	0.000352967273984407	0.00050971621747925	0.000851751941219429	0.00136968783232598	0.00245032864094855	0.00511946446325904
2140	yes	0.0024421013817759	0.0005426891959502	0.000258423426642953	0.000272149774823691	7.10686804766932e-05	3.82892650890999e-05	1.90094052688222e-05	1.3082973672696e-05	9.56260228951535e-06	7.17620877026554e-06	9.59317536023059e-06	2.47440624915564e-05	5.33707368249989e-05	7.41445472770775e-05	9.5090188245422e-05	0.000104511280819679	0.000106277140607985	0.000129252851890889	0.000141165087010251	0.00016437902188753	0.000234274062189856	0.00035928852869347	0.00055550932822046	0.000939259253387972	0.00189614935822637	0.0042024749523768
2150	yes	0.000340699759970018	5.67832933283364e-05	0.000154126081891199	0.000254261096832224	5.07553316168803e-05	2.23318762923434e-05	1.75659454870158e-05	1.1590083702693e-05	7.46839090391672e-06	6.02449512154617e-06	9.53299508465262e-06	2.01626286608354e-05	4.58785152468303e-05	5.63518994057909e-05	5.86873814411235e-05	6.73844325310805e-05	7.98526057329757e-05	9.67882255378272e-05	0.000103681150373985	0.000126413377896154	0.0001419101100817	0.000190840195703913	0.000248672673557332	0.000335783005051624	0.000512891781080588	0.000787534183955795
2160	yes	0	0.00487524710156542	0	0.000260398954979755	0	8.01025312399872e-05	0	0	1.49597582503067e-05	1.43102461362335e-05	1.38661637871267e-05	4.38167292272189e-05	0.000102129397947199	0.000156236437809218	0.000301080124948252	0.000399847331019065	0.000344192261748092	0.000277897077028017	0.000177289247407145	0.000492610837438424	0.000655522779416585	0.000841278743690409	0.000847649186256781	0.00175298804780877	0.00251493241119145	0.00583482944344704
2170	yes	0.0101038714898274	0.00364862026021544	0.00157973228848888	0.000934932915799557	0.000199405123505969	7.43152200822019e-05	4.45491762578878e-05	3.93802384403943e-05	2.85567077148411e-05	2.31330107011205e-05	3.37839243102119e-05	7.49380819946591e-05	0.000159258145711663	0.0002442127782664	0.000269638328571042	0.00028535991338127	0.000267307244386198	0.000270781749909573	0.000278690130933459	0.000330928667034092	0.000388823995381372	0.000550976888940119	0.000754639568023797	0.00140580612522863	0.00273113493829658	0.00737339111312334
2180	yes	0.00320488924812739	0.00117512605764671	0.000543859993621619	0.000742476095573727	0.00040586127597672	0.000126119872628507	6.31771199274038e-05	4.92934918552475e-05	2.83891727343856e-05	2.51092120455697e-05	4.0611675145134e-05	9.84950571322669e-05	0.000159050081396099	0.000181743917114182	0.000180276162584565	0.000183528196105869	0.00018946201567829	0.000212834099685307	0.000257127123649933	0.000326473059589739	0.0004229437866588	0.000628390414616173	0.000935414604039962	0.00138613761342744	0.00242058525731108	0.00426487460178607
2190	yes	0.00223078155497261	0.000717036928384054	0.000811883082932209	0.00145818785831614	0.000338228981020151	7.90459837122314e-05	5.19222511104765e-05	3.4564751793468e-05	2.60356519773464e-05	1.74632135004419e-05	2.94819509962258e-05	8.92791288729889e-05	0.000189885822771743	0.000235056647293289	0.00026757197544567	0.000269582460781712	0.000297443973354673	0.000347658209954995	0.000442995210937053	0.000560854590045914	0.000796666937767558	0.00110575236287326	0.00173503159161569	0.00271284326895549	0.00512167068153563	0.0102738633342196
2210	no	NA	NA	NA	NA	NA	NA	NA	NA	NA	NA	NA	NA	NA	NA	NA	NA	NA	NA	NA	NA	NA	NA	NA	NA	NA	NA
2230	yes	0	0	0	0.000127461876676502	7.84621420164771e-05	7.84590639833667e-05	0	3.85668556442593e-05	2.22400142336091e-05	1.39018253096632e-05	2.03245147522103e-05	3.85766749992285e-05	3.58863479360864e-05	0.00011670540637795	0.00028253806113689	0.000208049432545173	0.000272742769475538	0.000355670306798572	0.00027567865598547	0.000635495301186258	0.000522340958060374	0.000864621269683234	0.00146697473136025	0.00303591262495372	0.00782241014799154	0.0201149425287356
2240	no	NA	NA	NA	NA	NA	NA	NA	NA	NA	NA	NA	NA	NA	NA	NA	NA	NA	NA	NA	NA	NA	NA	NA	NA	NA	NA
2250	yes	0.000922783584151198	0.000475373361532435	0.000399473413052466	0.00233745288782836	0.00137289473524512	0.000429919563894135	0.000193933798662719	0.000136889090036437	7.24714278392784e-05	4.71325460511072e-05	5.84803277201439e-05	9.93362468549926e-05	0.000158051822874426	0.000194823051762801	0.000211090354305247	0.000235240316316886	0.000286379071595244	0.000336895710855562	0.000452799557403738	0.000567053587846978	0.000840976533483182	0.00125396031349008	0.0020702973986149	0.00357272213149651	0.00687677926063518	0.0127693260824671
2260	yes	0.00937983848689071	0.000390826603620446	0.00133997692669867	0.00190658438086651	0.000507108799574523	0.000154680881443054	0.000104041431610099	5.08420000112982e-05	5.83632985639386e-05	3.8592838933338e-05	0.000132043581927384	0.00033831768179359	0.00075956382673264	0.00122739763333529	0.00130564622543232	0.0012735149224111	0.00123781122787087	0.0011608046034194	0.0010950526709839	0.00133453665655363	0.00123841594077867	0.002119525384783	0.00248610043845771	0.00420168067226891	0.00841874084919473	0.0151057401812689
2270	yes	0.00070543055905855	0.00105814583858782	0.000671838627674809	0.000537969298747915	0.000248260192570466	0.000133574369790097	6.16162238547716e-05	4.47738260353693e-05	3.25386026149204e-05	3.24027208824893e-05	3.77181854567903e-05	8.73788690568865e-05	0.000133565683507627	0.000179958128296703	0.000212541090394097	0.000224100942403437	0.000191370162521111	0.000182237881180901	0.000141407230014825	0.000163308198071543	0.00024437881368294	0.000319778287054309	0.000432626871475792	0.000915283099191145	0.00110018565632951	0.00474653502942852
2280	yes	0.00184146267632636	0.00056266915109972	0.000263066096618051	0.000295981884177085	7.15684985428321e-05	3.12949607701196e-05	2.44790251473025e-05	1.21445394507268e-05	7.70252711891306e-06	8.2894471953755e-06	1.18785756668144e-05	2.22550013664571e-05	4.3069988731689e-05	6.97783621874487e-05	7.80231556154577e-05	7.95231008194727e-05	8.98996174450208e-05	0.000103867684182887	0.00011070843115873	0.000118207608932858	0.00017020820349932	0.000242378445427424	0.000345040683901535	0.000415813429432437	0.00081238109928531	0.00101188970402226
2290	yes	0.00201411536190618	0.00067137178730206	0.00033568589365103	0.00030779507756133	6.01498825710247e-05	1.89312498140681e-05	1.86968308871646e-05	1.84309471400436e-05	1.40292228712408e-05	1.54809845132101e-05	3.58054563481057e-05	8.19979578076184e-05	0.00017703160852783	0.000356851219661351	0.000511231997557536	0.000525294869790933	0.000543694571243032	0.000517734095855743	0.000483433955051885	0.000477513677718907	0.000528763914285474	0.000537705290968361	0.000868696237173667	0.00122235859876456	0.00280378162943739	0.00749330207635633
2300	no	NA	NA	NA	NA	NA	NA	NA	NA	NA	NA	NA	NA	NA	NA	NA	NA	NA	NA	NA	NA	NA	NA	NA	NA	NA	NA
2310	yes	0.000942125486721358	0.000868626335275011	0.00061185657242998	0.0008342857552089	0.000224041293177354	8.87803318334362e-05	4.62865932344669e-05	3.25413663473322e-05	2.03396515070798e-05	1.70039128232129e-05	2.26105593315098e-05	5.85752300455028e-05	0.000111989611944475	0.000152186005491736	0.000166703152972743	0.000177107863629358	0.000192779654825415	0.000217357766789878	0.000270662813926079	0.000340723377184541	0.000455878838243077	0.00062666248486856	0.000952014801001286	0.00142162481683301	0.0025326941619023	0.00429884763028667
2320	yes	0	0	0	0	0	0	0	0	0	0	0	0	0	0	0	0	0.000522739153162572	0.000220945647370747	0	0	0	0.000419815281276238	0.00287852619458837	0.00483870967741936	0.00773480662983425	0.0114678899082569
2330	no	NA	NA	NA	NA	NA	NA	NA	NA	NA	NA	NA	NA	NA	NA	NA	NA	NA	NA	NA	NA	NA	NA	NA	NA	NA	NA
2340	yes	0.00197813304886756	0.0009066443140643	0.0010361649303592	0.00160393132226428	0.000315954915387812	0.000103421199925608	6.39434634670409e-05	4.44715975449951e-05	2.8709996702981e-05	2.05587514771337e-05	2.6848264349204e-05	5.40811463783285e-05	9.35286787707166e-05	0.00010954216110772	0.000126039650313834	0.000135017340406961	0.000140562714852839	0.000167830693770846	0.000202799586054563	0.000261411537057216	0.000321845817068849	0.000469218613950788	0.000665553092289243	0.00100074785909124	0.00213123511474169	0.00503690404947137
2350	yes	0.00276188746632767	0.00257776163523916	0.0008022625497428	0.00113180017537048	0.000555160034536559	0.000213377962992212	9.97870954718749e-05	5.9640961412298e-05	4.19391486167122e-05	2.58500064545232e-05	5.1455096852147e-05	0.000165169662523866	0.000285056548955153	0.000361262338490683	0.000393640965864506	0.000412457177240128	0.000443939535209954	0.000434091894898613	0.00045971699133667	0.000506652712732445	0.00052777537268963	0.000778768488408686	0.00100547491892009	0.00172524237886951	0.00292132932555922	0.00555369534344006
2360	yes	0.0123787504222341	0.00387867513230001	0.00102959765416677	0.00133852126227362	0.00037609256915762	0.000122991254252333	6.13090496568016e-05	4.41230692880721e-05	2.75202408380033e-05	2.04391903645308e-05	2.56692198557719e-05	4.694852599647e-05	8.01278333196203e-05	0.000103689468036783	0.000124757747550307	0.000135286841041015	0.000173097629530456	0.000202200392110615	0.000226730612693154	0.000301774176234697	0.000428679330549575	0.000605354403997583	0.000967583807446552	0.00153415794322782	0.00281460717811168	0.00532421124459049
2370	yes	0.00163356734745026	0.000667040000208858	0.000252813994248255	0.000805998251327278	0.000292885751399066	0.000101866568184493	6.06022192643891e-05	4.71509951959113e-05	3.05304050553098e-05	2.62150075640262e-05	4.7931899654985e-05	9.90220067496594e-05	0.000143967777622383	0.000169994309900531	0.000182364785020323	0.000192523636191209	0.00022100524571767	0.000268879437055534	0.000338045856458562	0.000481916201876558	0.000724817797592344	0.00119701738153248	0.00224389938041671	0.00474581316812151	0.0112965564896925	0.0289904489405625
2380	yes	0.00146221086282459	0.00048740362094153	0.000348145443529665	0.00164010595296052	9.27769294702051e-05	3.39100554617796e-05	3.30495964277058e-05	2.5177410827006e-05	2.24425826924162e-05	2.25832145680045e-05	4.35703560703561e-05	0.000107279263086947	0.000256654963532569	0.000540236367864351	0.000905228646302826	0.00110622400878416	0.00117148132618307	0.00115453408135739	0.00101501457930032	0.00106823770973056	0.00130044975736774	0.00186692652097684	0.0028883150944643	0.0050095447224762	0.00875651466615788	0.0129934799184601
2385	yes	0	0	0.00125439898823271	0	0.000356404590491126	7.05815923207228e-05	0.000139169160114119	0	5.21002930641485e-05	0	1.2547366307812e-05	3.9380414807036e-05	2.69538146386167e-05	6.87786291043647e-05	0.000168251030537562	0.000319711678195664	0.000286624203821656	0.000273320057787669	0.000237586124970302	0.000405559856947978	0.000852192027270145	0.00180322326158007	0.00277354042435168	0.00487850642649404	0.00830564784053156	0.0137839039573144
2400	yes	0	0.00336114334125274	0	0.000329132730745817	0.000135519718118986	0.000106544495644994	7.90035024886103e-05	5.25486074619023e-05	2.60138914180172e-05	4.81373261640809e-06	2.37690033181529e-05	3.63407935791009e-05	0.000122064894136446	0.000193947622020328	0.000150371024157432	0.000266115760355755	0.000307457015144229	0.000251450676982592	0.000317623201153217	0.000482843950870628	0.00062866335077566	0.00088519075860848	0.00123619581341685	0.00208589796197511	0.00277734108892732	0.00563556668753914
2410	yes	0	0	0	0	0	0	0	0	0	0	0	0	0	0	0	0	0	0	0	0.000586166471277843	0	0	0	0.00168634064080944	0.00277008310249307	0
2420	yes	0	0	0.000681392205619899	0.000636909628398422	0.000270416441319632	0	3.74153477756576e-05	7.35970561177553e-05	1.38506073491323e-05	5.17685428449403e-05	4.56951869912331e-05	0.000146461898983136	0.000298199334786099	0.000443859804863089	0.000723214359092366	0.00059075982138203	0.00070569611199588	0.000761589033117923	0.000755470030646426	0.0010902351273758	0.000973033083124826	0.00136659688299605	0.00309188944609932	0.00479962990805528	0.00683781190019194	0.0155219247186651
2430	yes	0	0.00173294591309632	0.00074269110561271	0.000663353183351412	0.000213483625805901	7.10328171615286e-05	9.86332253064675e-05	8.44618373265013e-05	3.06511701780833e-05	3.05828252413958e-05	5.22798365383778e-05	0.000141843561026021	0.00032962648115057	0.000550169459246903	0.000549627038795103	0.000611369202842489	0.000609999403759981	0.000668241033892147	0.000738679310107882	0.000879884225759768	0.00123872130178348	0.00149969511692678	0.00166105073323525	0.00178579206411429	0.00232044198895028	0.00577008433200178
2440	yes	0.00770516858486663	0.00102735581131555	0.000880590695413329	0.000599036845470343	0.000170654288542271	9.43910277037666e-05	9.90444365017505e-05	6.89004775664351e-05	5.07721951483422e-05	2.84198560060629e-05	6.23506439710323e-05	0.000199874602481538	0.000399743211314586	0.000554775442554269	0.000680326866487207	0.000636192182741499	0.000630335453649546	0.000612291185829888	0.000547376016222235	0.00045946547237887	0.000552164441472726	0.000661573138959632	0.000922233512941156	0.00167359102720319	0.00275274455185974	0.00656562893253816
2445	yes	0	0	0	0.000241383118656667	0.000113096584483149	0.000114836931557189	0	0	2.54550082728777e-05	2.82294489611563e-05	0	0.000106598443662723	0.000107958716586777	0.000287455444406117	0.000204411193556959	0.000154225786551511	0.000309992077980229	0.000148221343873518	0.000541669890892208	0.000367737190487865	0.00048780487804878	0.000197277569540343	0.00110926234054354	0.00040983606557377	0.00239425379090184	0.00655021834061135
2450	yes	0.000407000963978996	8.17085268594195e-05	0.000176631370731144	0.000141687279205528	2.27571812573889e-05	1.15903954256573e-05	8.23745580847237e-06	5.79863256545111e-06	4.49094358561996e-06	4.40164961975315e-06	7.03948325261956e-06	1.46223270479952e-05	3.45357988789993e-05	7.10815492563122e-05	0.000120962530687946	0.000164755405804221	0.000206260855475526	0.000235989778171898	0.000259069234763863	0.000303437131399961	0.000405879887662992	0.000587163650032122	0.000907853739837181	0.00141078610843415	0.00222435561319114	0.0032305303150754
2455	yes	0	0	0.000753237372955683	0.000234688202256222	0	0	0	0	0	7.75217836211976e-06	0	2.02165189176076e-05	1.12459374051124e-05	9.32739143952741e-05	0.000202251735994067	0.000178261063327243	0.000241794112313365	0.000207209151737535	0.00037294215844714	0.000337188866636694	0.000287142540167326	0.000415902603172203	0.00119485583121089	0.00163567962488414	0.00190385530699667	0.00490837696335079
2460	yes	0.00337619091665896	0.000844047729164739	0.000562698486109826	0.000502170829962998	7.2100941317845e-05	3.40039285872161e-05	1.79965761513872e-05	1.11808672998765e-05	7.68005673587056e-06	4.95282968080089e-06	1.25748309004943e-05	3.81686171049367e-05	9.04436154169205e-05	0.000128386701750657	0.000157694201568748	0.000158390579316238	0.000175785884133722	0.000187952231217543	0.000217851246960856	0.00028319822656163	0.000401555687989529	0.000530317028617024	0.000803410111860357	0.0010996013494452	0.00174187778437158	0.00257826214160328
2470	yes	0.00479681021572054	0.00206438065219936	0.00117025898283071	0.00166350905879516	0.00043646537197954	0.000136824893124353	6.54354117202521e-05	4.53293662153047e-05	2.61899788492052e-05	1.77592990225347e-05	2.46347698493598e-05	7.07077473014898e-05	0.000137549400771767	0.000185003052510785	0.000200694976193176	0.000210089708799212	0.000223230607734908	0.00025069132556852	0.000317657495958419	0.000446478275986117	0.000628872069983215	0.000959802361329954	0.00149287652610335	0.00239464231219825	0.00413792471040258	0.00761065491688364
3020	yes	0	0	0	0.000100494000449175	1.33457894034432e-05	4.48002580494864e-06	0	1.37012577754638e-05	2.83597835581319e-06	4.89439845885181e-06	6.55300019752615e-06	1.08398649972242e-05	1.4616455083329e-05	2.04498396675765e-05	3.4112078392083e-05	4.58152434303659e-05	6.62526386387427e-05	0.000124507408190787	0.00014814583788167	0.000261231822619009	0.000591396279314272	0.00100306707046546	0.00348172433413716	0.000514824608616292	0.00177916756523614	0.00265957446808511
3030	yes	0.00994211780728635	0	0.00047343418129935	7.37545831401064e-05	6.87474219716761e-05	4.16452656273859e-05	0	1.43754582177307e-05	6.09878817079046e-06	9.48139907524754e-06	9.41114467752713e-06	1.47225968305194e-05	3.34369879961213e-05	3.09675966329777e-05	4.80658020830517e-05	8.1934217510411e-05	0.000145559724093891	0.000246998024015808	0.000282623972623667	0.000379264227398846	0.000684375547102545	0.00151561929888574	0.00233695416973212	0.00334174959156394	0.0075659715814726	0.00287150035893754
3080	yes	0	0.000382842770145396	0.000328150945838911	2.7264767013322e-05	0	1.93547138405559e-05	0	6.52635013868494e-06	2.56333684937705e-06	1.15331607203612e-06	9.41736637698848e-07	3.95071717368854e-06	3.8821382817656e-06	3.34215383432776e-06	7.2344308266332e-06	1.79006832408151e-05	1.46552785382239e-05	3.20637855574022e-05	3.49591415033679e-05	7.27038564202698e-05	0.000118883314169591	0.000248803584802671	0.000565424826215017	0.0012068039607306	0.00253971544820795	0.00484562092026751
3090	yes	0.00457340581386383	0.000469067262960393	0.000167524022485855	7.72499498347234e-05	2.99401795213164e-05	1.6566148111718e-05	8.45807227845665e-06	7.42096145976673e-06	5.08015674518828e-06	3.2628864695826e-06	5.08023579261258e-06	6.52761231204956e-06	6.97111536073454e-06	1.13177889306365e-05	1.77055006640069e-05	2.50908002923788e-05	3.76788509080839e-05	5.95145809210174e-05	9.39608589468059e-05	0.000156908924082979	0.000282205021628253	0.000473291627576284	0.000813614737726958	0.00153791631223302	0.00532203462957888	0
3130	yes	0.00198459492174783	0.00111633464348315	0.000448896470395342	0.000184031428203619	5.06145620119491e-05	2.05220536829562e-05	9.97933564711358e-06	2.0939824180262e-05	8.68948318057429e-06	8.59863494141295e-06	9.34510744986574e-06	9.95261559714201e-06	1.36225043772312e-05	2.17295355089817e-05	3.02295757650041e-05	4.09839902754884e-05	4.25754199000788e-05	6.59556440503725e-05	0.000107226181922159	0.000174897758366488	0.000209520460047067	0.000389111673161306	0.000669170099141123	0.0012675031387696	0.00249237248077006	0.00476086753586209
3160	yes	4.17825145709365e-05	2.55337589044612e-05	0.000443027297355327	6.86043265952073e-05	2.97472669178792e-05	1.70694987078389e-05	1.00157903216264e-05	6.95049968731994e-06	3.81245456870359e-06	2.43923796050187e-06	3.0784756153241e-06	3.99820175950545e-06	4.77634452928348e-06	6.94321409790393e-06	1.11566133039825e-05	1.9843253236861e-05	3.59718502176147e-05	6.05720022885455e-05	9.44786186705465e-05	0.000152614201421178	0.000248629432273187	0.000423464686999001	0.000719676383479852	0.00116404291304496	0.00176995303037739	0.00239546719737924
3190	yes	0	0.000355258112051328	0.000541345694554405	0.000208727318059831	5.07915670370544e-05	1.38629234132894e-05	1.41170586503285e-05	6.17752985291301e-06	2.63068013165677e-06	3.71456044014357e-06	7.82026935614419e-06	6.97926646048363e-06	1.18365772517696e-05	1.01331566669881e-05	1.87420736646793e-05	2.9982826503264e-05	5.01650744481058e-05	0.000113449161776141	0.000219016120690766	0.000402835462011679	0.000959783410726273	0.00179683531204726	0.00334781800043961	0.00600322458920792	0.010611282423363	0.0238859180035651
3210	yes	0	0.000699064976653145	0.000798931401889309	0.000186693910678881	1.14323604394599e-05	0	0	0	1.91820394728008e-06	1.93174376577993e-06	7.86607225380669e-06	1.9444773925336e-06	0	5.5579537096562e-06	5.88062334607468e-06	2.39371888165454e-05	2.48961829172351e-05	5.28920180067937e-05	0.000132509150294027	0.000172910932176855	0.000325909831613254	0.00062675663235827	0.00121583601286174	0.00215784015255428	0.00632568979150193	0.0132180156657963
3236	yes	0	5.36191139066828e-05	3.06394936609616e-05	0.000404450408162574	6.94709734609279e-05	6.56357703794777e-05	4.48264497479992e-05	3.08442316285087e-05	2.28744357172637e-05	2.16949522354634e-05	3.64757739110904e-05	5.48133368929587e-05	0.000118896156593479	0.000212292967562329	0.000274877497187344	0.000298504960413095	0.000343718094409687	0.000451417223967755	0.000608339361345912	0.000841539089354202	0.00120184573643519	0.00167496773297896	0.00209368396894611	0.00247230890245014	0.00448038211713348	0
3255	yes	0.0121441325540386	0.00404804418467954	0.00115658405276558	0.000132132006028116	8.90105366222727e-05	5.53949103156402e-05	8.77414260175263e-05	8.66513582600407e-05	3.47843167746345e-05	2.7579004655336e-05	2.00577973144152e-05	2.06257012738433e-05	1.6558683976011e-05	2.0550683590466e-05	3.06702149746145e-05	5.53155314366899e-05	9.64262932249403e-05	0.000103628477105509	0.000220157045359023	0.000566439791046655	0.000985502428135501	0.00150784968808207	0.00250957315622093	0.0028618942646092	0.00427188152648567	0.005249343832021
3283	no	NA	NA	NA	NA	NA	NA	NA	NA	NA	NA	NA	NA	NA	NA	NA	NA	NA	NA	NA	NA	NA	NA	NA	NA	NA	NA
3285	yes	0.00252532241102563	0.000420887068504271	0.00048101379257631	0.000187338457791219	5.00407474657936e-05	0	2.28237549641667e-05	0	3.2767493335911e-06	1.64303165629092e-06	1.45955334424214e-05	1.09538966139941e-05	2.48772963939627e-05	2.34513509541573e-05	4.57509815665136e-05	6.3989575516425e-05	0.000105895641806031	0.000192871470452091	0.000300346497300544	0.000734434340603589	0.00094396616825253	0.00197646213278232	0.00269810546073083	0.00407063094779691	0.00966119640021175	0.0089919545669664
3300	yes	0.000373316846024955	0.000684414217712418	0.00055256818875916	0.000782266803465745	0.000401283590371159	0.000216191695312211	0.000158911100640293	0.000140113347603412	0.000104224998448185	7.99166484149009e-05	0.00010635270780801	0.000141854430685018	0.000180686170895647	0.000224660140720578	0.000328937286600264	0.000459659277663754	0.000636420907370827	0.00089642041758805	0.0012922023698467	0.0018150822395408	0.00248396423757775	0.00354045702363848	0.00495488553365989	0.00673129077554	0.0128831365384091	0.0245703765786288
3320	yes	0	0.000713696321237647	0.000407826469278656	0.000165187872571325	2.37329567704192e-05	0	1.22966442457853e-05	0	0	3.25153553765766e-06	0	3.83530681176058e-06	8.50757096474308e-06	2.6785289786702e-06	6.76264106681414e-06	1.00519585738683e-05	1.27584381120063e-05	3.49849127563738e-05	8.23384108686702e-05	0.000198842735280667	0.000418060200668896	0.000165261940175178	0.00112670285772816	0.00216684723726977	0.00432365657813465	0
3325	yes	0	4.95949653908667e-05	4.25099703350286e-05	2.91388817430018e-05	1.0155567672797e-05	4.54612957681595e-06	2.94032680262248e-06	4.31026431977564e-06	1.02054964179437e-06	8.44971882152335e-07	1.7223849218118e-06	3.11478403928026e-06	4.75843982704792e-06	8.00707069325758e-06	1.07368005490635e-05	2.17459057383096e-05	4.22674174014324e-05	6.85055684950448e-05	8.69003883432703e-05	0.00012397969741212	0.000212477868780388	0.000433926022411483	0.000890438686969478	0.00171062737133115	0.0030830894892126	0.00405600966096789
3340	yes	0	0.00113400453974639	0.000388801556484478	0.000205937916416852	2.66037803971944e-05	2.32721405326993e-05	7.69029638402264e-06	1.12447992803328e-05	9.3204830161083e-06	5.70330061413141e-06	1.93034094453899e-05	2.58355845862656e-05	2.51952372028041e-05	2.59126190495899e-05	3.09732411844993e-05	3.36775250000414e-05	5.7457131234386e-05	7.70022893814992e-05	0.000152197349229501	0.000206318311868772	0.000509862978545236	0.000653905940792832	0.000674078613323995	0.00133440490090527	0.00137968037404668	0.00988822012037833
3350	yes	0	0	0	9.24647674403435e-06	5.66190500455783e-06	2.83450729177001e-06	2.8278623622831e-06	5.60508268898237e-06	1.09740031352727e-06	1.49176471290242e-06	3.80777022052913e-06	2.19977958208588e-06	2.82994206047374e-06	6.47788297329373e-06	1.1421737334675e-05	1.80221841583467e-05	1.61956231951224e-05	2.51546562167038e-05	5.21151868252808e-05	6.7740930295873e-05	0.000104060077351324	0.000159268869017282	0.000279133036377718	0.000387670855329111	0.000939499308140455	0
3370	yes	0.00198049349557102	0.00594148048671306	0.00141463821112216	0.000101081567133002	3.35029887457877e-05	1.8229702223511e-05	1.03598076298832e-05	9.32186355704835e-06	6.01042592522694e-06	3.67394475121883e-06	5.36472674764311e-06	5.14806828579471e-06	4.42518392596191e-06	7.87563325013602e-06	7.20076424111146e-06	7.21915599905586e-06	1.58252949198101e-05	2.79000164863734e-05	4.25728217647515e-05	6.37112054160065e-05	9.33608609998594e-05	0.000167518802240564	0.000223445734069449	0.000439826024372582	0.000571934216773859	0.000693792596824879
3380	yes	0	0.000826361334077738	0.000401375505123473	0.000138299048195799	6.6122483128646e-05	4.27685127516994e-05	2.89938730674595e-05	2.60043531287137e-05	2.37347185655746e-05	3.2946884811919e-05	5.95943185527199e-05	0.000117917432759805	0.000171904426251404	0.00023639808458401	0.000343354975994624	0.00043288785536685	0.000483503610691881	0.00055303321211026	0.000670523097475911	0.000850939537987535	0.00121321170489814	0.00172484379442511	0.00255035847938692	0.00364298529615208	0.00531748583104707	0.00778067337646777
3400	yes	0.000209774173791485	0.000320488321070325	0.000221428294557679	0.000226788498470913	5.20890618207651e-05	2.23886941817735e-05	1.45344748366044e-05	1.06208452348134e-05	8.0055432958277e-06	9.8262454678065e-06	9.71463630960165e-06	8.44192898900046e-06	9.62877311847494e-06	1.15817973174714e-05	1.62363663796161e-05	2.58538670078516e-05	4.38862406255682e-05	7.29452649373883e-05	0.000119129312927062	0.000187719338238969	0.000309459627789792	0.000509629509982303	0.00083965233134081	0.00150631270549662	0.00259081881766921	0.00439044943820225
4010	yes	0.000289660470313373	9.65534901044576e-05	9.65534901044577e-05	3.09429582530606e-05	2.29619852457368e-05	1.49852907540756e-05	7.84260211264016e-06	3.11114567939644e-06	3.00161892316621e-06	2.08831890467395e-06	4.78637255054151e-06	4.78901572197944e-06	7.9855038800869e-06	1.43703109376029e-05	2.0933519329314e-05	2.89270611085552e-05	4.13282238090311e-05	5.0423156710728e-05	6.51149462641575e-05	7.98375117786378e-05	0.000110403373243146	0.000165760891549172	0.000289470443493817	0.00049521465053145	0.000826073705653052	0.00116906988994198
4012	yes	0	0	0	0.000204390566966553	7.74393391843056e-05	7.4810084399377e-05	2.26285300506879e-05	0	3.04710365180137e-06	7.24073638289014e-06	1.32585009938776e-05	2.84028293762511e-05	4.43024918767228e-05	4.99290402428064e-05	6.33221514454789e-05	5.15578342845276e-05	6.34187221127494e-05	9.36720096883621e-05	8.34640937468701e-05	9.70174076948664e-05	9.75328619245007e-05	9.52653138992093e-05	5.14789157069526e-05	1.56289072268067e-05	9.67679504548094e-05	0
4020	yes	0	0	0.000256208630873929	6.90274082307399e-05	4.33957335050647e-05	2.03696969985902e-05	1.64639863296922e-05	6.49157588197796e-06	4.83095746557619e-06	2.32440617878816e-06	6.40683953724747e-06	6.42815635333261e-06	8.83691900209549e-06	1.6363352347741e-05	2.2283995352549e-05	3.2357773212925e-05	4.77110053047194e-05	7.60881440934354e-05	0.000107900691981226	0.000170144542098841	0.000281314765880264	0.000492209674829781	0.000901862969657405	0.00167092228980881	0.00289259668817626	0.00456657673671578
4025	yes	0.00531380570397007	0.00177126856799002	0.00101215346742287	3.15359388959648e-05	4.37075672368076e-05	1.46224483827572e-05	0	0	5.78640080083787e-06	2.39886965261969e-06	0	5.58873608870442e-06	3.46885574589938e-06	3.48244586102603e-06	1.3502679437951e-05	2.5762281765296e-05	2.33096973002709e-05	6.41697160650488e-05	7.29201311139528e-05	0.000127197220406005	0.000168347334219963	0.000279443838604144	0.000489765588056475	0.000885834920109281	0.000898934120970849	0.000418060200668896
4030	yes	0.00139228306449767	0.000850839650526355	0.000375695430102546	0.000293329666407521	5.33069337090203e-05	2.92438184289458e-05	2.29768265938897e-05	8.95652630083948e-06	7.44257257837295e-06	7.69592906582567e-06	1.17941726353875e-05	1.85649835993525e-05	2.69972167397686e-05	3.09200701692342e-05	3.18210619672535e-05	4.8713769800414e-05	7.26176529135279e-05	8.69708738278496e-05	0.000112748828698989	0.000128217402330535	0.000162880778940102	0.000185597821751639	0.000233516568162675	0.000260267347417021	0.000358818410972667	0.000139359873647048
4038	yes	0	0	1.75541947287302e-05	7.00084205205146e-05	2.60057212586769e-05	1.1893128348659e-05	1.07925456868082e-05	4.84091776055272e-06	1.86470484799019e-06	3.78679973251424e-06	3.44782083618432e-06	5.22595850051423e-06	8.40409192337786e-06	1.36031248645001e-05	2.60673535809295e-05	4.13484153491846e-05	5.22145074240821e-05	7.10116296841704e-05	8.74237451694966e-05	0.000127018762012547	0.000192631429073945	0.000278069157006363	0.000456052062400379	0.000631223770739526	0.000962712385486988	0.000596870102553136
4045	yes	0.000149487421964494	4.98291406548313e-05	9.96582813096627e-05	4.48018683038988e-05	1.3373388658637e-05	1.24285508670518e-05	3.9647989291871e-06	3.14071954669995e-06	1.60976492602785e-06	2.12010961990236e-06	3.80430990914405e-06	3.08783891137397e-06	4.60355989003915e-06	6.58782142392466e-06	9.65975587584332e-06	1.57666736598896e-05	2.58669450657814e-05	3.51370324103411e-05	5.92270210166619e-05	9.61322426576414e-05	0.000156013787264921	0.000240825708683564	0.000400879192458985	0.00077835556915725	0.00133856413754155	0.00171558148470859
4050	yes	0	7.72388691383105e-05	0.000110341241626158	4.53807005619747e-05	3.66058546646588e-05	1.89183019436663e-05	3.78054205411972e-06	8.8118814373941e-06	3.27348314974549e-06	3.59342731343567e-06	7.43887502955624e-06	5.46508952857617e-06	1.91490936757316e-05	3.32252505863502e-05	4.48889447506868e-05	5.00899619926629e-05	6.04550057617767e-05	7.5467231623385e-05	7.6316598454732e-05	0.000108872836798801	0.000157027891520872	0.000312583485839343	0.000551633465346844	0.000975543499406822	0.00166102552668038	0.00287173043177498
4055	yes	0	0	0.000488035361838944	0.000121646796422763	1.76160545674906e-05	2.82023802808957e-05	3.51778238998136e-06	1.04825099321782e-05	3.32905660528108e-06	3.03906105169747e-06	6.21187111158045e-06	4.31546128551731e-05	8.26961391622881e-05	0.000106954675334889	0.000143008745697205	0.00012351855580859	0.000146162732366119	0.000130882057814968	0.000147758554472887	0.0001411407376545	0.00013264504529519	0.000153754985024905	0.000200057884768689	0.000226713727434644	0.000366057111388264	0.000377396980824153
4070	yes	0	6.51519987205218e-05	0.00018614856777292	4.40790970572077e-05	1.38422010377392e-05	9.52265068272115e-06	1.15487625500928e-05	1.14481969089868e-05	3.46389571310304e-06	1.96150930294825e-06	5.72925926979827e-06	4.40960811429244e-06	5.1737845486649e-06	1.2785200296839e-05	1.18457520425966e-05	1.78853400657286e-05	2.54380107475595e-05	3.34520427353847e-05	4.33400572336413e-05	6.43619246555906e-05	0.000109181105825196	0.000201358171275201	0.000335412843215203	0.000626670373015748	0.00100870646132528	0.00164777521837298
4080	yes	0.000340402392214578	0.000157108796406728	0.000140899158682224	5.37681934290088e-05	2.22205474912786e-05	9.16212642421468e-06	5.64656989700657e-06	3.77802998549745e-06	2.42833090397223e-06	2.09122229021084e-06	4.15488756043284e-06	5.04665225393789e-06	7.84605486515401e-06	1.70018815554153e-05	3.64959646140291e-05	5.33970495235118e-05	6.35530189392267e-05	7.35564165046541e-05	9.17742629881673e-05	0.000125318182659997	0.000186056252264976	0.000316143423897198	0.000581747399581453	0.00107250378625062	0.00216790958484059	0.00319605984943388
4084	yes	0.00135678149127013	0.000226130248545022	0.00025843456976574	9.6625388102324e-05	3.97394605273616e-05	7.72229097206268e-06	9.76511004302508e-06	9.71432124094625e-06	6.85035252675253e-06	4.10786353378587e-06	5.2049040606059e-06	1.87198391935125e-05	3.52210272595438e-05	5.29573925087519e-05	8.03286548734681e-05	0.000105145451784758	0.000123611078343838	0.000125348061673964	0.000156637958327653	0.000147181546251437	0.000137511921396411	0.000145183847076441	0.000222548170134549	0.00024388212163395	0.000297233975591845	0.000162783794394492
4085	yes	0.000233438862859252	0.000146980024763232	0.000128453130885514	3.5096644069838e-05	2.23052355383618e-05	1.21385231519308e-05	7.47318217438463e-06	5.00304294666893e-06	2.43689563259433e-06	2.59936481969852e-06	4.97810631112298e-06	5.13351506405346e-06	8.65378945098017e-06	1.48737933750318e-05	2.47929397818203e-05	3.49137106181084e-05	4.56477893677505e-05	6.44394550753485e-05	9.34919236279226e-05	0.000136987194187034	0.000219029583700009	0.00037728519889037	0.000678973240150679	0.00121064028928133	0.00215049848819727	0.00263290002127543
4140	yes	0	0.00153314227560318	0.000938658536083577	4.28941882958074e-05	1.41399715786571e-05	6.81349753862401e-06	6.44913726666215e-06	0	0	1.92373173176254e-06	0	5.27942531695617e-06	1.01513513051432e-05	1.58566253545517e-05	2.24684519618138e-05	2.18694771833269e-05	2.98131090725018e-05	5.3981473921051e-05	7.60540858631616e-05	0.000123047912364965	0.000214134884058896	0.00039058151857831	0.000956059946588299	0.00223168737779316	0.00522994007729674	0.0102952741831701
4150	yes	0	0.000143911124274708	9.8681913788371e-05	6.86673851138664e-05	3.08050047864443e-05	1.0122537922708e-05	1.13338232567333e-05	4.90825358536769e-06	2.47630496361668e-06	2.0785019820515e-06	4.23862245939345e-06	3.92984853577773e-06	5.55421889631106e-06	9.99506093121154e-06	2.07861249267589e-05	3.53670671429432e-05	5.38437784000013e-05	7.18755265232361e-05	8.5634208398829e-05	0.000105909700042915	0.000115390900710184	0.000161998292347412	0.000245131561097275	0.000371065724214306	0.000549859399986758	0.000727514189833584
4160	yes	0	0	0.000170393141325939	0	3.92480081635857e-05	2.94062870641743e-05	9.78454433377038e-06	0	7.81298831176949e-06	3.97709195036589e-06	3.9024999414625e-06	3.85464889930501e-06	3.91551110145285e-06	0	2.00672654738684e-06	2.25098941216435e-05	8.50727159039189e-06	1.14385850927784e-05	2.37663294488588e-05	1.90233416401925e-05	7.25902889475554e-05	0.000112668121963242	0.000353869775922461	0.000620871206476928	0.000951461472806392	0.00221068819684737
4170	yes	0	0	0.000135005290635413	2.52383777745728e-05	2.37087147308172e-05	8.06918519385209e-06	4.11869247988534e-06	4.20892249479672e-06	2.23743679241061e-06	1.4568297636148e-06	6.04079956022979e-06	2.26560092799014e-06	7.85030294692896e-06	1.35683417736751e-05	1.64226377276875e-05	2.67426327230495e-05	3.65224964531037e-05	2.25368293720925e-05	3.76006331006598e-05	5.13405894699784e-05	8.00407112333347e-05	0.000153258370787433	0.000341494242775484	0.000584680551807603	0.00103277985061058	0.00141367732814985
4180	yes	0.000140953180759775	1.56614645288639e-05	6.71205622665595e-06	5.54889870844614e-05	1.21985121667318e-05	7.17557097363657e-06	5.37373563677232e-06	3.3266569886538e-06	2.29409202995053e-06	2.18631107418675e-06	3.40746708954703e-06	4.92065708844362e-06	8.81977770577147e-06	1.61104088285311e-05	3.26985080999556e-05	5.89554456885989e-05	7.42992261683642e-05	7.89016170474649e-05	8.77698449955614e-05	0.000121175940674703	0.000199665315707349	0.000334107080872073	0.00059488064543792	0.00103451695054955	0.0016559129507699	0.00218777212853118
4182	yes	0.000266794143101069	4.44656905168448e-05	0.000762268980288768	0.000416420531961906	0.000121124382410709	3.67197855564524e-05	2.43609548347897e-05	1.71613669028738e-05	9.29340069316168e-06	6.60135327742187e-06	9.49578753017138e-06	2.42555981036941e-05	5.90116389224595e-05	0.000112913714300074	0.00014653204160628	0.000143839861403813	0.000139105294650845	0.000123577605826127	0.000116910603817517	0.000122603000954673	0.000159141625437197	0.000131955338905295	0.000147610420363401	0.000121460395629634	0.000142747719518139	0.000160701241782323
4184	yes	0.00533232177904591	0.0011338845162339	0.00147974118334772	0.00145898172896437	0.000381349834508562	0.000134261145764766	7.10670990091974e-05	5.20030837292537e-05	2.23279395777358e-05	1.77049625370643e-05	2.96982308476482e-05	9.18021260522581e-05	0.000169073283861373	0.000271299637483631	0.000337206622835612	0.000396840742216083	0.000382389321520678	0.0003633068585875	0.00034112642686404	0.000374249903362146	0.000369638994185008	0.000295461357570183	0.000280238528608071	0.000198902837739682	0.000195601754827172	0
4186	yes	0.000892606042820635	0.000446303021410318	0.00046755554623938	0.000312544549118205	8.06284129640715e-05	4.85579502718031e-05	3.58898898180383e-05	9.34334940389431e-06	8.52040957608832e-06	5.8560738099543e-06	7.86994651059688e-06	2.62412419854873e-05	7.89163438635325e-05	0.00012519377177372	0.000169070686316996	0.000188879283224795	0.000238789682886665	0.000248970052898452	0.00023969988558954	0.000236729939188532	0.000222928755294558	0.000211808390825921	0.000253250331107696	0.000258863497612385	0.000420536183634134	0.000182671150413086
4188	yes	0	0	0.000269296773898429	0.000182914040193918	4.75048462605258e-05	2.11793253477191e-05	1.63946398470231e-05	1.4635845527432e-05	4.57564154531796e-06	2.56092916097442e-06	7.0475158467665e-06	1.66957541396255e-05	4.08837411616836e-05	8.18892735203251e-05	0.000132851663112416	0.000186120541931675	0.000220715415061705	0.00025441267551581	0.000271958732197816	0.000298104357738627	0.000299349487016898	0.000369452027651799	0.000468754731986849	0.000642809553641569	0.000936290232579711	0.000853585669516017
4190	yes	0	0	0	5.83323577978976e-05	0	2.69150024223502e-05	0	0	0	0	0	0	8.85747437975536e-06	1.22620648499736e-05	2.03308231543679e-05	1.58349366206662e-05	2.31323517505407e-05	5.84538944907204e-05	9.26268988514265e-05	0.00012131505519835	0.000184753567165028	0.000327022679464743	0.000579909362314483	0.00135835666565021	0.00168603326498063	0.00263324204760902
4195	yes	0	0.000331217173202081	9.46334780577373e-05	0.00053073374934458	4.37136971405778e-05	2.18402603359032e-05	2.18186975328508e-05	5.41154824395259e-06	4.97555014657971e-06	8.64032404671305e-07	2.4481522163122e-06	7.75093456893565e-06	8.31507167213824e-06	1.00259053970991e-05	1.21815242010341e-05	1.93301514223209e-05	1.89272548167713e-05	2.77960843386998e-05	3.84982902810573e-05	5.58986768162101e-05	9.63301326869892e-05	0.000128681001609419	0.000139897525062891	0.000114759507107917	0.000196994427871897	9.31705953601043e-05
4200	yes	0.00787622459108368	0	0	5.84289658092261e-05	1.06566636117564e-05	3.15304899838144e-05	0	0	3.89136855540725e-06	1.24489592670053e-05	1.31665352756167e-05	1.57468163873969e-06	1.26301298061591e-05	2.26975374793088e-05	2.12165574013961e-05	2.29373580750969e-05	2.54533884823417e-05	2.52011365712594e-05	2.53727682535924e-05	5.16118179593834e-05	8.41498139606816e-05	0.000121642590334458	0.000190488284970474	0.000361369037410883	0.000711577862567324	0.00126948992545816
4210	yes	9.62970995049801e-05	0	0.000233864384512095	6.05785907865157e-05	3.18330244740711e-05	1.83599670884476e-05	9.40043994058922e-06	7.01364465603138e-06	2.92234783475815e-06	4.20461181073431e-06	5.54761358967855e-06	4.6080784222821e-06	5.90430277493183e-06	1.13430076585319e-05	1.71800692804059e-05	2.45454919306896e-05	3.47012478552475e-05	4.57979801435408e-05	6.87548714121436e-05	0.000103256901984034	0.00018137284350871	0.000335555479371649	0.000628072696429863	0.00119032218981779	0.00215449275491064	0.00332922871305758
4220	yes	0	0	2.77739953147172e-05	3.28837511292943e-05	2.30568996579628e-05	1.58206320026072e-05	8.65243105782262e-06	3.9075657506551e-06	3.110988399902e-06	2.36612466637642e-06	3.66803165288045e-06	4.71711686043797e-06	3.72098284552489e-06	6.66774674706172e-06	1.32185848850908e-05	2.08652368600823e-05	2.57238630016424e-05	4.21620903231128e-05	5.8192272372504e-05	7.94772095650329e-05	0.000154389275494081	0.000277492834007098	0.000610775821094355	0.00132634628922509	0.0026886971640372	0.00467330545872746
4230	yes	0.00101731143540274	0.000474745336521281	0.000469900996352696	9.90142880748072e-05	2.56580029530281e-05	1.44721450489345e-05	8.89838171292205e-06	5.28816929409584e-06	3.95149138773752e-06	2.62906138635336e-06	3.10288413079958e-06	5.90917458984016e-06	1.22186445969567e-05	1.84244207387138e-05	2.57673348880138e-05	4.10346879961026e-05	5.5228517162663e-05	7.06664914223819e-05	8.36267094185201e-05	0.000100932301083496	0.000130419397981655	0.000177028361598434	0.000248355330211029	0.000346721199776118	0.000445189301360593	0.000445803479679138
4240	yes	0	0	3.84771847688117e-05	5.51468256478814e-05	3.30102001518469e-05	2.15799548115746e-05	4.20501111174186e-06	4.0626542539037e-06	3.05610629137681e-06	3.18240146135875e-06	7.13113200947829e-06	1.55023162769373e-05	5.30938455078945e-05	8.44830321545766e-05	0.000100213863808617	0.000119668236133715	0.000154409145096075	0.000152641508200431	0.000145989761820294	0.00016099133714852	0.000203816690623754	0.000294971815932479	0.000547056880085439	0.00108890746049713	0.00183422382774743	0.00282136288289925
4260	yes	0.00178854761113741	0.000178854761113741	0.00107312856668244	0.000562569871752419	9.5747551425623e-05	4.7534752657668e-05	2.23828815721736e-05	1.18818469142844e-05	6.93328120407758e-06	5.15946277904586e-06	1.24176766035826e-05	5.32445135965781e-05	0.000126315157328055	0.000207095718733982	0.000256627196236681	0.000301149094173151	0.000328620217712099	0.000294297024594465	0.000256282768015587	0.000204685973353431	0.000151011688424535	0.000115137820728898	0.000107668703399639	9.58268843776044e-05	0.000107535028313484	9.50901771846968e-05
4270	yes	0.000732541001599298	0.000656234647266037	0.000588649019142293	0.000399963039448875	5.94423413020061e-05	2.14724100509637e-05	1.34792787948642e-05	8.75147134111923e-06	1.39975736286464e-05	6.7447552978244e-05	3.44443296300123e-05	3.354798288193e-05	4.01545207873465e-05	5.85578325918039e-05	8.75129331064957e-05	0.00012812106687166	0.000174521742836677	0.000191873629457299	0.00020448259705894	0.000207044297745346	0.000213500194769872	0.000237918043986459	0.00029912826778078	0.000363175170568505	0.000429971689195041	0.000410245026187126
4273	yes	0.000259303673729199	0.000172869115819466	0.000160521321832361	7.61752632023463e-05	2.8113974050802e-05	7.62897122629471e-06	6.15722262738267e-06	8.77315522478511e-06	4.00772948808496e-06	3.5796733261716e-06	3.43215428131354e-06	6.72216485974875e-06	1.02531870240045e-05	1.81102397854803e-05	2.95495349519629e-05	3.74804489004534e-05	4.82436008507109e-05	6.27656079639548e-05	8.02765405189757e-05	0.00010853452714702	0.000152576466800221	0.000224447483655507	0.000303355915024009	0.000366881236602013	0.000342613445780823	0.000273963911743247
4274	yes	0.00049384720502777	0.000329231470018514	9.40661342910039e-05	0.000142145931417489	2.68153668141065e-05	2.11262956360996e-05	6.4998375040624e-06	1.15633226822283e-05	2.71023943240688e-06	2.46097673929531e-06	2.74004614629146e-06	2.16390108086859e-06	5.13144282427282e-06	6.33485882767103e-06	9.2595130385055e-06	1.57892284343209e-05	2.91321024316867e-05	3.50258048810308e-05	6.2199162193967e-05	8.72006633083232e-05	0.000124641389676923	0.000164295208419585	0.000274613967442662	0.000448935305804452	0.000553102376702746	0.000493301793716643
4276	yes	0	0	0.000126980416140916	1.84630278661865e-05	7.30655885433157e-06	1.46134736226801e-05	4.87081383993044e-06	2.43521713613594e-06	1.93475428136938e-06	4.56690446538218e-07	2.8359990373809e-06	2.13954772100726e-06	3.2696567677808e-06	5.62296167639231e-06	1.26044052088781e-05	1.40771107403459e-05	2.79266100829026e-05	2.36669055744838e-05	3.71433407071041e-05	4.78704001886331e-05	8.13667769278956e-05	0.00016301300909899	0.000286641030595721	0.000488047898576208	0.00143832046395732	0
4280	yes	0	5.6193311148522e-05	4.81656952701617e-05	5.26499643772873e-05	2.39048269157727e-05	1.2145917583587e-05	9.63476576375369e-06	6.76408425203398e-06	3.72367292091924e-06	3.27139111763515e-06	5.85046019651877e-06	7.08807862815279e-06	1.75885533173868e-05	4.46073390307467e-05	7.95364945653503e-05	0.000102285521066793	0.000100675417500876	9.25030106312273e-05	9.00342317228068e-05	0.000119641771070977	0.000183509646400273	0.000311090849387169	0.000549466774031831	0.000931116353341144	0.00159609149470272	0.00257414220988772
4290	yes	0	0.000193876448420214	0.000205746435058187	4.53665958151582e-05	1.32455775756939e-05	1.00325602181626e-05	4.99400265680941e-06	2.25439697586172e-06	2.28974020255394e-06	2.23813228205391e-06	4.14162427911437e-06	2.53373235531264e-06	4.06700445663943e-06	7.49089505115579e-06	1.03659942947397e-05	1.69881909320981e-05	2.67109023771782e-05	3.83764769527592e-05	6.23204909854982e-05	9.42391963896771e-05	0.000153127722297955	0.000265690245295778	0.000571419976472133	0.0012424829495136	0.00248506821312411	0.00456783731857297
4300	yes	0.00105881131170187	0.000247055972730435	6.0503503525821e-05	3.58173559448109e-05	2.19355970869527e-05	1.25791773446729e-05	9.08223968030516e-06	3.38621089772966e-06	3.55885461378253e-06	2.37340013951278e-06	5.45228142328032e-06	5.12343819270015e-06	1.8634065394047e-05	4.94504528830653e-05	5.60668730972353e-05	5.31293816472795e-05	4.88143635072087e-05	5.16049798112834e-05	5.60168635284993e-05	7.72789726046603e-05	0.000119646486943496	0.000204393929577421	0.000344010106648825	0.00057198733257322	0.00103579514329973	0.00189899275780767
4308	yes	3.07651382602171e-05	2.05100921734781e-05	4.83452172660554e-05	9.5764480815928e-05	3.54940853097793e-05	1.8101718852129e-05	1.14039262088805e-05	7.74184358069556e-06	4.57746318303178e-06	3.34842344836012e-06	5.48582717357309e-06	5.7605600768204e-06	8.84836656780326e-06	1.53673089623637e-05	2.19569313201074e-05	2.75815507336802e-05	3.45372233410362e-05	4.3569084194584e-05	5.81214481799826e-05	8.36325503611461e-05	0.000127202898352272	0.00022279162458711	0.0004211882243517	0.00077782968277353	0.00142179232678104	0.00214776183272579
4310	no	NA	NA	NA	NA	NA	NA	NA	NA	NA	NA	NA	NA	NA	NA	NA	NA	NA	NA	NA	NA	NA	NA	NA	NA	NA	NA
4320	no	NA	NA	NA	NA	NA	NA	NA	NA	NA	NA	NA	NA	NA	NA	NA	NA	NA	NA	NA	NA	NA	NA	NA	NA	NA	NA
4330	no	NA	NA	NA	NA	NA	NA	NA	NA	NA	NA	NA	NA	NA	NA	NA	NA	NA	NA	NA	NA	NA	NA	NA	NA	NA	NA
4335	yes	0	0	0.00214753759808804	0.000468379861897541	0.000179240790201781	6.92490984501842e-05	3.69189355110583e-05	2.01868022936457e-05	2.37758846556866e-05	2.27183684411296e-05	1.39604045196998e-05	2.84797846928277e-05	4.86873052916239e-05	7.78623602879879e-05	0.000139198413652768	0.000168154760308396	0.000174318639450843	0.000187801711233624	0.000187798413796102	0.000225898872412201	0.000245131260580298	0.000268090566540079	0.00029278747047974	0.000201332503278276	0.000181370987719857	0
4350	no	NA	NA	NA	NA	NA	NA	NA	NA	NA	NA	NA	NA	NA	NA	NA	NA	NA	NA	NA	NA	NA	NA	NA	NA	NA	NA
5020	yes	0.000480929769948045	2.29014176165735e-05	0.00010142056373054	6.1976536695297e-05	2.45433057189678e-05	1.2505357408799e-05	5.69613078923879e-06	3.42692258924563e-06	2.64912866702756e-06	2.21094227916265e-06	4.21804217146304e-06	5.2023561892994e-06	6.80331059871255e-06	1.19757028843632e-05	2.00229093199303e-05	3.14025087176244e-05	4.68249074793857e-05	5.91707619582828e-05	7.63794584946393e-05	9.35133383773861e-05	0.000137286124235156	0.00023880683976521	0.000481568751451507	0.000890677957898492	0.00167282185338807	0.00284015601923732
5070	yes	0	0.00308657635259695	0	0.000879262106377767	0.00187061574434918	0.0004933669553777	0.000172483182889668	0.000233849751534639	6.23954875583398e-05	0.000119624379448532	0.000112307673109799	7.62030557425353e-05	0.00025932937423822	0.00026373762760247	0.000429061784897025	0.000410333261971027	0.000635324015247776	0.00057454754380925	0.00103946925922529	0.00114656228996165	0.00161855948206097	0.00206287647495668	0.00460900291903518	0.00634565136244868	0.00997506234413965	0.012987012987013
5150	yes	0	6.42504959610202e-05	0.000110143707361749	0.000122400054620104	4.54885897690872e-05	2.53869661200359e-05	5.29375019851563e-06	5.3051242194836e-06	2.56413269814068e-06	2.12371488702899e-06	5.51680705879707e-06	4.35537034585125e-06	4.60885882581486e-06	1.23216957117639e-05	1.39798914910034e-05	2.04002447221436e-05	3.08485434381531e-05	3.65111863763508e-05	4.98493130309052e-05	5.59467614411127e-05	8.05175637730374e-05	0.000136016678188943	0.000245180837851475	0.00043205441876121	0.000800770531644436	0.00129481548879285
5198	yes	0.058814050918466	0.00392093672789773	0.00168040145481331	0.000209426887543499	0.000262527483345913	0.00019919657381893	3.34593636029043e-05	6.73083395032645e-05	2.73524846313227e-05	1.40897658985396e-05	1.4885160983016e-05	2.45027974027035e-05	3.69255765005631e-05	7.35634116608516e-05	0.000117461883618766	0.000126058894715611	0.000126903553299492	0.000212797650713936	0.000168899898660061	0.000293577981651376	0.000238310852676231	0.000247417579018989	0.000353138518583915	0	0.000336700336700337	0.00214362272240086
P110	NA	0.00164167873317744	0.000783669282063947	0.000555437096397291	0.000636487144701144	0.000193518169459125	7.13460669175191e-05	4.05453210225458e-05	3.02140504250282e-05	2.04495778269398e-05	1.71237953387804e-05	2.49371643593388e-05	5.96439457536907e-05	0.00011884997419719	0.000167887920379698	0.000188521987360663	0.000193952799842651	0.000198190783240406	0.000207761703140214	0.000226600906142315	0.000266333804291836	0.000345803585205517	0.000497466595050122	0.000774692968415527	0.00124989565586252	0.00210126379092657	0.00299983073327535
P28EU	NA	0.000293206244906665	0.000172200493040422	0.000179292405237711	7.76000136654209e-05	2.53686424524224e-05	1.30490483604947e-05	8.27190612899697e-06	5.27278773630924e-06	3.50956370454428e-06	6.34707085611416e-06	6.40604832104952e-06	7.55592394827457e-06	1.29791866461391e-05	2.33774688412729e-05	3.87047510208581e-05	5.461013531753e-05	6.66428707166061e-05	7.74301052062926e-05	9.44587676758693e-05	0.000125961192536028	0.000187264876094869	0.000305921515879838	0.000540699664748713	0.000964637929062149	0.00174937537336093	0.00251637750912146
P42SCA	NA	0.00300704975583401	0.00116803609612306	0.000600263232280739	0.000863744210387882	0.000258715350918252	9.2040248228383e-05	5.0285312558932e-05	3.68875463944598e-05	2.26772933601186e-05	1.82365532800913e-05	2.78473325657811e-05	6.15873705246967e-05	0.000111114174988472	0.000156221754318725	0.000187942825711897	0.000211140935323056	0.00023582971657274	0.000270711005205445	0.000330004719971732	0.000424273487853207	0.000583750921245051	0.000856823879481163	0.00134545480555405	0.00222596784045184	0.00402847100470602	0.007270964226824
P6AS	NA	0.000214043283489313	0.000214043283489313	0.000394232782345112	0.00029209785518142	0.000125351527243906	7.16313549002262e-05	5.01496790141474e-05	4.15156954336955e-05	2.91565649379124e-05	2.136540325197e-05	2.71913317560725e-05	3.42994612158988e-05	4.53045033427518e-05	5.8420206510686e-05	7.53157509402468e-05	9.20747245670647e-05	0.000114851958663463	0.000150575683082244	0.000194997137751701	0.000260490069888832	0.000371332311036151	0.000568776870556216	0.000880852360772098	0.00133579925251263	0.00208569485724008	0.0025264116838521
P5BigEU	NA	0.000168546947882069	9.07560488595756e-05	8.55082501159948e-05	5.80161601018398e-05	2.38899251641882e-05	1.19595424648131e-05	7.87814441096489e-06	5.30420220541277e-06	3.04547552871984e-06	2.67299555478073e-06	4.8125665738376e-06	5.52626823878959e-06	1.01391418108944e-05	2.1065211508036e-05	3.76253072732389e-05	5.22307117743761e-05	6.01654106841719e-05	6.90613696130114e-05	8.54348244818903e-05	0.000120390414378931	0.000188852470778635	0.000324158965067847	0.000585678634153042	0.00103592308185706	0.0018577037708903	0.00257172953689356
P5SmallEU	NA	0.00061142510628746	0.00030571255314373	0.000292420703007046	8.077658480691e-05	2.40796232876712e-05	1.38369088718388e-05	8.16934323950263e-06	4.99041067987247e-06	3.15100670877728e-06	2.39927749176995e-06	3.51141822431494e-06	4.83355248679759e-06	9.18908267591151e-06	1.40513136517155e-05	2.07085322129323e-05	3.30422617070255e-05	4.71215215109301e-05	6.10109041375739e-05	7.68796887697964e-05	9.81932820767307e-05	0.000130368753431837	0.000184576028637105	0.000279944382654594	0.000449044400713087	0.000673838950191113	0.000804494206476076
P4NordEU	NA	0	0.000105913165906059	0.000144579877268588	4.21138404492933e-05	1.93104321906449e-05	1.27044502149169e-05	6.89657682662063e-06	5.33060304921917e-06	2.85040272627519e-06	2.41183571643728e-06	4.79673131541242e-06	3.79703070029505e-06	6.43267917854061e-06	1.22423135162834e-05	1.66816752967509e-05	2.31031829543946e-05	3.12461946077245e-05	4.35534176183947e-05	5.97296762843534e-05	8.76684915116155e-05	0.000145858965751854	0.000262242299034771	0.000533457295240093	0.00112053839210616	0.00219978219544737	0.00396881983930594
P6SA	NA	0.00334186524053413	0.00118838986664155	0.000571766717695072	0.000776275688727499	0.000193399515954409	7.22498436702552e-05	4.25050630827019e-05	3.21981368820433e-05	1.99925789567353e-05	1.67452904303849e-05	2.68314787095873e-05	5.66411749620899e-05	0.000101398237544433	0.000148658432316468	0.00018645475226155	0.000215612874365308	0.000243607025513406	0.000283915625296727	0.000352924325988631	0.000462605933628975	0.000650341754040418	0.000971129227253463	0.00154565770268602	0.00261089635687291	0.00479080911833823	0.00892342592633564
P14EU	NA	0.000237818740606093	0.000131042979517643	0.000127345117661766	6.10785005093225e-05	2.36100057054196e-05	1.23576317707322e-05	7.86460205926476e-06	5.24717247607543e-06	3.0522642255607e-06	2.59972788136389e-06	4.52838084619823e-06	5.26416943011343e-06	9.7071451141194e-06	1.90989885620249e-05	3.31920426552992e-05	4.70100816014631e-05	5.60134119989052e-05	6.5927597596863e-05	8.21515044515445e-05	0.000114166175785168	0.000175807487027395	0.000296672098817357	0.000532954631564144	0.000952036745792797	0.00171660502772577	0.002445831849715
P25	NA	0.00123652092693616	0.000483184831624244	0.000340868410808097	0.000350250712553174	9.07601486684841e-05	3.67249946356418e-05	2.15203081079938e-05	1.57342173824329e-05	9.80529214651487e-06	8.12092180434867e-06	1.2350910938225e-05	2.39268829481049e-05	4.23945774734211e-05	6.31461079243816e-05	8.36080429199737e-05	0.000101890704072417	0.000118587625171584	0.000136635308161625	0.000161644945489061	0.000206438745446828	0.000292372852621564	0.000451901325367157	0.000741583439004291	0.00122727121772601	0.00204931275171152	0.00295662797411601
