# Supplementary material for: Database of age trajectories of mortality in 110 countries and web application: Data report
Source: Front Public Health. 2022 Jul 29;10:911589. doi: 10.3389/fpubh.2022.911589 (PMC9374568; doi:10.3389/fpubh.2022.911589)
Supplement: Supplementary file 1 [file Data_Sheet_1.zip › ATM_Dolejs/Data/yChapter2.txt]

Country	yes/no	Infant deaths at age 0 day	Infant deaths at age 1-6 days	Infant deaths at age 7-27 days	Infant deaths at age 28-364 days	Deaths at age 1 year	Deaths at age 2 years	Deaths at age 3 years	Deaths at age 4 years	Deaths at age 5-9 years	Deaths at age 10-14 years	Deaths at age 15-19 years	Deaths at age 20-24 years	Deaths at age 25-29 years	Deaths at age 30-34 years	Deaths at age 35-39 years	Deaths at age 40-44 years	Deaths at age 45-49 years	Deaths at age 50-54 years	Deaths at age 55-59 years	Deaths at age 60-64 years	Deaths at age 65-69 years	Deaths at age 70-74 years	Deaths at age 75-79 years	Deaths at age 80-84 years	Deaths at age 85-89 years	Deaths at age 90-94 years
1125	yes	0.000471307430793438	0.00030298334836721	0.000201988898911474	7.03265009068632e-05	4.1211301227397e-05	4.74874761928438e-05	4.98381113315252e-05	5.15532869081223e-05	3.8723325399546e-05	3.78606727243743e-05	4.6785903063393e-05	4.7670834346496e-05	6.76841173602273e-05	0.000116831786962427	0.00018421476450331	0.000278367730829042	0.000471395270543528	0.000881728181933759	0.00140442741266553	0.00218313929121318	0.00287821666261201	0.00296852343107651	0.00369591856543156	0.00418477711513191	0.00538502039715596	0.00609982599855325
1300	yes	0	0.000481775679963675	6.88250971376679e-05	3.43104341813894e-05	3.15135567381893e-05	3.91207226379886e-05	5.04772037182285e-05	3.08237651229098e-05	3.47861859518257e-05	3.90320344580583e-05	5.75116127869356e-05	5.69708794404756e-05	7.95894829359463e-05	0.000110784297433682	0.000228764964142171	0.000394257804051618	0.000683476423496028	0.00118216161130981	0.00171418990795985	0.00253974035961105	0.0037089246111699	0.00508063388236813	0.00676873616112586	0.00810007551950108	0.0106609534561503	0.012085219485859
1303	no	NA	NA	NA	NA	NA	NA	NA	NA	NA	NA	NA	NA	NA	NA	NA	NA	NA	NA	NA	NA	NA	NA	NA	NA	NA	NA
1310	yes	0.00073516849398394	0.000151358219349635	2.26522505149113e-05	8.59771148488811e-06	4.06957050471053e-06	6.26457718922878e-06	6.89753064772532e-06	8.1339908673493e-06	9.83283880513691e-06	1.09025102943816e-05	1.48655792977738e-05	1.7608746890085e-05	2.40602363709004e-05	4.1917134638271e-05	7.30764969484669e-05	0.000131456235815684	0.000212707751171968	0.000353389882639243	0.000483098341260489	0.000658655447164149	0.000786617788120137	0.000945340038436318	0.00105312421460357	0.00125723103336224	0.00154872570281267	0.00267121763003636
1360	no	NA	NA	NA	NA	NA	NA	NA	NA	NA	NA	NA	NA	NA	NA	NA	NA	NA	NA	NA	NA	NA	NA	NA	NA	NA	NA
1365	no	NA	NA	NA	NA	NA	NA	NA	NA	NA	NA	NA	NA	NA	NA	NA	NA	NA	NA	NA	NA	NA	NA	NA	NA	NA	NA
1430	yes	0.00050427798703971	0.000241633202123195	4.80264749561629e-05	3.29202246732155e-05	3.27967120727671e-05	3.16552466763755e-05	3.43576560976184e-05	3.15212523536839e-05	2.45467903596215e-05	2.42722092080508e-05	3.84836372621396e-05	5.63205781728767e-05	0.000115178536323304	0.000227739697272775	0.000393897624408975	0.000648351153193337	0.00105406010678044	0.00162482463188628	0.00236193089416865	0.00325897466689184	0.0043314639800158	0.00560249089342815	0.00747236670053448	0.0108203904942964	0.0173878095579327	0.0304294399172164
2005	yes	0	0	0	0	0	0	0	0	0	0	0	5.38444970923972e-05	5.38444970923972e-05	5.42888165038002e-05	9.84736582964057e-05	0.000360522757999099	0.000295493720758434	0.000546414911055795	0.00180268764339561	0.00221238938053097	0.00375668256032365	0.00554221319046739	0.00784518828451883	0.018135807676086	0.0220264317180617	0.0347826086956522
2010	yes	0	0	0	4.95306193539335e-05	8.99887514060742e-05	0	0	0	2.65076209410205e-05	2.70209412294528e-05	4.64174975398726e-05	0.000100512614333099	2.09916453251606e-05	0.000103384818973182	0.000278376344196884	0.000457870466264758	0.000645554202192448	0.00105921294593601	0.00184102641967811	0.00350493993345694	0.00460337580892655	0.00779450841452613	0.0109764187925939	0.0160768816238549	0.0178015900449361	0.0252397778899546
2020	yes	0.000857908763165864	0.000244265689512503	7.48967967843214e-05	3.91404962423595e-05	3.64572370367007e-05	4.43038736583771e-05	4.11617696228322e-05	4.54098568930815e-05	3.90765028154783e-05	4.19248404783712e-05	6.06229636024925e-05	7.57274816640355e-05	0.000106913605476977	0.000175700306530663	0.000298298247050593	0.000522546287933298	0.000946364825303306	0.00163946437905104	0.00265196074159921	0.00398946125469522	0.00557417098523079	0.0073528786583716	0.00954866705763907	0.0120721258256711	0.0148093814474563	0.0165419284818037
2025	yes	0	0	0	0	4.90990327490548e-05	0	0	4.85060147458285e-05	0	9.26792648680711e-06	3.50997270996218e-05	4.48885417508327e-05	6.45107779078233e-05	0.000183550228520035	0.000229587932178024	0.000365108095300981	0.000609448712257443	0.00105745225563312	0.0018637202137573	0.00287475304333424	0.00467920591574361	0.00681956480684894	0.00986104885701479	0.0137950610275334	0.0213045765386639	0.0382998598785614
2030	yes	0	0.00215484160438289	0	3.83651324222473e-05	7.07826794783316e-05	5.27908777363272e-05	5.22857591020792e-05	1.72419738611676e-05	4.01045391654245e-05	1.96148301192255e-05	8.56064704794647e-05	4.95701559335477e-05	9.91782374610371e-05	0.000213742984403657	0.000377130525573291	0.000543572543803851	0.000980183645728341	0.00171767281535308	0.00242615071035259	0.0040959040959041	0.00576446142502849	0.00994751501601076	0.01098255711517	0.0165717510645939	0.0221341261975553	0.0277970813064628
2040	yes	0	0	0.0005970784053917	0.000148826664845409	0.000102820714946705	3.41413451689997e-05	0.000169911985591464	0	3.97387837282927e-05	5.07781755401528e-05	7.26471407296195e-05	2.34909970753709e-05	7.0068491950882e-05	0.000187654539032144	0.000294408344373646	0.000493308842823406	0.000886396325078884	0.001467021359831	0.00228391316073355	0.00395265947724365	0.00585580090276931	0.00948212983223924	0.0142362447095037	0.0174503311258278	0.0246293918524571	0.0331405346256058
2045	yes	0	0.000422374508483363	0	5.26401464578672e-05	6.34021599002473e-05	5.06684617778839e-05	7.42203155847819e-06	5.24804510319906e-05	2.95300678259032e-05	3.91726092058896e-05	4.82475022639213e-05	5.98497153010957e-05	7.52204444315033e-05	0.0001699429437461	0.000313580934279196	0.000484468617409834	0.000830319831939636	0.00126552749752143	0.00191216430678238	0.00280100714914099	0.00397719041786838	0.0053730215950836	0.00793031086818603	0.0122089474143194	0.0231735159817352	0.03796867584243
2050	yes	0	0	0	0	0	0	0	0	0	0	0	2.75744164564117e-05	7.01902154839615e-05	0.000121641347245499	0.000179918676758105	0.000352824197324951	0.000783914482056503	0.00103943555499559	0.00218230045816253	0.00341630063445583	0.00500225733634312	0.0069290402250223	0.0117647058823529	0.0124921078740868	0.019571136827774	0.0240069838498472
2070	yes	0.000641933667049819	0.000116895328259072	6.62312513622829e-05	4.52930447572242e-05	4.52569842421886e-05	4.65376852823346e-05	4.79693598065675e-05	4.57032195355077e-05	3.81244600569866e-05	4.00328450314849e-05	5.63965408571676e-05	6.51283369436256e-05	9.0957430304158e-05	0.000150447312572653	0.000253031023207996	0.000453756707586038	0.000819720214251196	0.00138747316173286	0.00216617393336027	0.00310688250158308	0.00439704577757318	0.00616268118671631	0.00843077058462035	0.011618373542722	0.0165839665112554	0.0255666526786963
2085	yes	0	0	0	0	0	0	0	0.000284010224368077	0	5.51571980143409e-05	0	0	0	8.63371465573063e-05	0.000258698745311085	0.000247439006284951	0.000552757646480776	0.000712081652029433	0.000758232235701906	0.00239654896948394	0.00256410256410256	0.0093622001170275	0.013102119460501	0.0191950464396285	0.0231362467866324	0.0284552845528455
2090	yes	0.00439414916029615	0.000183089548345673	5.23112995273352e-05	4.23768094093843e-05	1.17155007790808e-05	4.14505317511073e-05	3.37262440768284e-05	1.82957747215122e-05	2.8450506909549e-05	2.17711561209605e-05	4.17256594787896e-05	5.82507632775634e-05	6.92360513067593e-05	0.000120213224409447	0.000226155677612503	0.000465462882474999	0.000828267071255329	0.00165620633190394	0.00285697575067133	0.00470242081677322	0.00672636857054764	0.00963756123174679	0.0133976058005401	0.0152529283048011	0.0273731651591499	0
2110	yes	0	0	0	0	0	0	0	0	3.57768952810275e-05	0	4.00881940268591e-05	4.14662464753691e-05	3.86712556556711e-05	0.000100173634299452	0.00014458806859258	0.000350234387628644	0.000451900807772694	0.000695663696293106	0.00112155983090329	0.00139025661820078	0.00230487998728342	0.00618881512321368	0.00659452147446737	0.0110356536502547	0.0151941474395048	0.021978021978022
2120	yes	0.00199564628868371	0.00036824425564997	0.000139152207204136	4.52594643681977e-05	3.55016017430316e-05	3.65786699379549e-05	4.31367272012376e-05	3.55643196801027e-05	3.76778778673425e-05	3.6278356460077e-05	5.48445368321335e-05	6.69894531375101e-05	9.24223111341113e-05	0.000147936222624852	0.000239695189952987	0.000418636791397803	0.000739955520627914	0.00130081708688555	0.00223247565561622	0.00367274146999908	0.00581087861702759	0.0086489736541073	0.0123705068710344	0.0175767958826461	0.0249216696751747	0.0335508288368744
2130	yes	0.00101804672097312	0.000109076434389977	5.19411592333223e-05	4.89819003096434e-05	4.18035198563719e-05	5.13730346553261e-05	5.39859890243261e-05	5.64532544795354e-05	5.01054409707636e-05	5.06773758791812e-05	7.15066766949262e-05	7.73276500907787e-05	0.000101624783169857	0.000173379465006573	0.000254086182433435	0.000399049586142365	0.000647545645112158	0.00108503497861352	0.00168877323318528	0.00271020304569207	0.00420531667385842	0.00620063828568751	0.00928841826013086	0.0137843768088629	0.0202029759583934	0.0310564376184918
2140	yes	0.0018994121858257	0.000361792797300134	1.29211713321476e-05	3.14018970950413e-05	3.40537427284155e-05	4.63889173194864e-05	4.75235131720556e-05	3.92489210180879e-05	4.11049173041854e-05	4.29192486067805e-05	7.41415409983535e-05	7.97782704469147e-05	0.000105542131249436	0.000155014949814711	0.000245489715341851	0.000417657326318345	0.00066761569120966	0.00106413739711406	0.001761026037715	0.00267986282063825	0.00441973753146237	0.00687209328378512	0.0106519499666577	0.0163221064771239	0.0272002404441144	0.0462417659119661
2150	yes	0.000340699759970018	0.000170349879985009	0.000178461779031914	5.40873506183857e-05	5.16781558280963e-05	6.1526597948293e-05	6.89125553721391e-05	6.1962370564397e-05	5.05419012334829e-05	4.41532076671213e-05	5.68226557408034e-05	7.49894689039533e-05	0.000102021376277697	0.000165876873122687	0.000278765061845337	0.000503301988009673	0.00094044165981332	0.00174956617851287	0.00289099843510456	0.00429311253569311	0.00603117967847224	0.00823779837035928	0.0110713688354798	0.0147835822737683	0.0198046025649575	0.026139398362378
2160	yes	0	0	0	8.67996516599185e-05	0	8.01025312399872e-05	0	7.87587619122627e-05	1.49597582503067e-05	0.000100171722953635	5.54646551485066e-05	7.30278820453649e-05	0.000221280362218931	0.000225674854613315	0.000282262617138986	0.000527071481797859	0.00117430301066996	0.00149053886769573	0.00215701917678693	0.00330752990851513	0.00585873484103573	0.00789867264909329	0.0107933996383363	0.0153784860557769	0.0245205910091166	0.026032315978456
2170	yes	0.0016839785816379	0.000308729406633614	8.82084018953184e-05	2.49848454248946e-05	2.45778408042241e-05	2.36879764012019e-05	1.90262106934729e-05	2.68712215240338e-05	2.3254647976255e-05	1.99785092418768e-05	2.91170759069995e-05	3.60853984198802e-05	5.96912251208075e-05	0.000110161940783111	0.000172556356997495	0.000272257520220651	0.000416455489944989	0.000655721488480285	0.00104572426983822	0.0016296289006115	0.00241672372819914	0.00375386625170499	0.00617510080177401	0.0103586994590808	0.0199994219820236	0.0435288791151931
2180	yes	0.000291353568011581	0.000135964998405405	3.88471424015442e-05	4.53024538985367e-05	4.37818856762288e-05	5.49180204863374e-05	5.55192872089306e-05	6.06198281715018e-05	4.54482810403918e-05	4.99904545913741e-05	6.5666321336935e-05	7.64565130754939e-05	0.000100262771168125	0.00015060868690271	0.000246424005186653	0.000372513597784375	0.000583751539979092	0.000874776636106186	0.00132235377170473	0.00202342516878518	0.00303664501146615	0.00452790677994463	0.00652803087774093	0.00946780674724759	0.0139862212839199	0.0202370343724366
2190	yes	0.00127473231712721	0.000132784616367417	9.10523083662291e-05	3.21520020640394e-05	2.73184946208583e-05	3.3508623530185e-05	3.02170477774085e-05	2.73988886167734e-05	2.84918455601149e-05	3.56473853564066e-05	5.53851680564936e-05	7.18781026474673e-05	0.000100998093969614	0.000171740810507929	0.000291481993239757	0.000439217682702177	0.000697890503357005	0.00102005211052729	0.00147501791727348	0.00208322753519717	0.00299119784696601	0.00422756025005544	0.00599070638184067	0.00782609174392741	0.0120291054747931	0.0187503323584153
2210	no	NA	NA	NA	NA	NA	NA	NA	NA	NA	NA	NA	NA	NA	NA	NA	NA	NA	NA	NA	NA	NA	NA	NA	NA	NA	NA
2230	yes	0	0.00238636957999895	0	0.000297411045578505	0	0.00011768859597505	7.79180302321957e-05	0	5.18933665450879e-05	4.86563885838211e-05	5.41987060058941e-05	4.62920099990742e-05	0.000134573804760324	0.000204234461161413	0.0004346739402106	0.000561733467871966	0.00113642820614808	0.00181787045697048	0.00312976356501151	0.00389000154059467	0.00489694648181601	0.0082008017397228	0.0110756592217699	0.0174009626064421	0.0355179704016913	0.0775862068965517
2240	no	NA	NA	NA	NA	NA	NA	NA	NA	NA	NA	NA	NA	NA	NA	NA	NA	NA	NA	NA	NA	NA	NA	NA	NA	NA	NA
2250	yes	0.000251668250223054	8.3889416741018e-05	6.79104802189193e-05	4.28159634405196e-05	3.94456324815411e-05	4.65864433922687e-05	4.64483419019351e-05	3.94918967715738e-05	3.60355166051661e-05	4.38638459893973e-05	7.45116144696814e-05	8.7231443079626e-05	0.000119690463094106	0.000181015290892552	0.000283185502937877	0.000438719316599768	0.000710550290720794	0.00107372647435365	0.00162345760190824	0.00229843440182119	0.00339739124075792	0.00507976210327386	0.00811588067669949	0.0122416170499387	0.0203799794060046	0.0333344806222895
2260	yes	0.00468991924344536	0	0	3.47916857822356e-05	3.71055219200871e-05	4.16448526962068e-05	4.62406362711551e-05	6.21402222360312e-05	4.75552803113574e-05	3.8592838933338e-05	5.40749906940714e-05	6.25962230631313e-05	0.000105170376009135	0.000181556506625867	0.000345262071770857	0.000547611416636774	0.000781028117012212	0.00119120662874705	0.00164782686272658	0.00237624332731672	0.00299863635098656	0.00501158805934671	0.00688574485075864	0.0104201680672269	0.0150805270863836	0.0238670694864048
2270	yes	0	0	3.35919313837405e-05	2.09326575388294e-06	3.97216308112746e-06	3.01295570955107e-06	1.01010203040609e-06	6.10552173209581e-06	1.69031701895691e-06	2.83819452985308e-06	4.07030778310687e-06	4.44837878835059e-06	6.27242160118689e-06	9.53994896994569e-06	1.69608850189803e-05	3.21080297595567e-05	5.10320433389628e-05	6.6440894180537e-05	7.29843767818451e-05	0.000117865916869027	0.00016291920912196	0.000336608723215062	0.000486097608399767	0.000968497232865049	0.00195970570033693	0.00265805961647997
2280	yes	0.00122764178421757	0.000255758705045327	0	2.36785507341668e-05	9.15411027873434e-06	1.07061707897777e-05	1.06075775638311e-05	1.45734473408721e-05	9.94909752859603e-06	1.53946876485545e-05	2.37571513336288e-05	2.06971512708051e-05	2.22862150995367e-05	2.54519435847661e-05	3.86663426058905e-05	5.42980312046937e-05	9.79263690026119e-05	0.000139350433437911	0.000188204332969841	0.000273797111288928	0.000333715296624651	0.000456241779628092	0.000592234009681739	0.00069749349453183	0.000853514319502288	0.00119258429402624
2290	yes	0.00100705768095309	0.00033568589365103	9.59102553288658e-05	3.88479224106533e-05	5.46817114282043e-05	3.2453571109831e-05	4.00646376153528e-05	5.26598489715532e-05	3.55741008520749e-05	3.4348434388685e-05	4.74044069960836e-05	6.70388709102826e-05	0.000109945946348863	0.0002237514703925	0.00037686464516683	0.000687581089726343	0.00104549323857242	0.0016656050846938	0.0024298177566416	0.00378285658164553	0.00539507722902429	0.00733916019739988	0.00984957838840519	0.0134358840218113	0.0211558068403003	0.0362525117213664
2300	no	NA	NA	NA	NA	NA	NA	NA	NA	NA	NA	NA	NA	NA	NA	NA	NA	NA	NA	NA	NA	NA	NA	NA	NA	NA	NA
2310	yes	0.00188425097344272	0.000270610512143369	9.06807712649736e-05	5.18677583446571e-05	5.29001677502302e-05	5.70376433566769e-05	6.01891218340922e-05	5.64639667350993e-05	5.23607094261492e-05	5.13850778729429e-05	7.40999518686113e-05	8.00240826767948e-05	0.000101792627192866	0.000153102426650176	0.000252073167794036	0.000404768734068263	0.000665768158860336	0.00104501068810305	0.00159947769142621	0.00238036060958265	0.00344385556698459	0.00496882020160679	0.00702027386129095	0.00896132675146372	0.0128991259988385	0.0164418175781459
2320	yes	0	0	0	0	0	0	0	0	0	0	8.91901534070639e-05	0	0	0	0.000114560659869401	0.000137532664007702	0.000696985537550096	0.000883782589482987	0.00190579907432616	0.00487646293888166	0.00669393826701376	0.00755667506297229	0.0143926309729419	0.0225806451612903	0.0165745856353591	0.0298165137614679
2330	no	NA	NA	NA	NA	NA	NA	NA	NA	NA	NA	NA	NA	NA	NA	NA	NA	NA	NA	NA	NA	NA	NA	NA	NA	NA	NA
2340	yes	0.000659377682955855	0.000109896280492642	2.35492029627091e-05	3.42406808656601e-05	3.63527672534273e-05	4.7937723570668e-05	4.7300644208496e-05	4.05857297983451e-05	4.37806401335781e-05	4.44877900816663e-05	5.77876927897154e-05	7.11741511922044e-05	9.10936125778695e-05	0.000153595731301101	0.000246107347121526	0.000390363942348161	0.000589999485968065	0.000926792022256756	0.00139507079865332	0.00202309798244281	0.00287469678241845	0.00363765358444323	0.00508294087297006	0.00753046553147709	0.0128820085917154	0.0245112706961899
2350	yes	0.000276188746632767	9.20629155442558e-05	3.94555352332525e-05	3.44211494319769e-05	4.24133177817835e-05	4.63204830694838e-05	4.79892138528864e-05	5.19946843081572e-05	3.91535225093291e-05	4.99447655571961e-05	6.97724452461152e-05	7.43087394297139e-05	0.000107385593327775	0.000150907052787247	0.000241479039748483	0.000404935899302219	0.000637458863058456	0.0010256682912023	0.00155369592793998	0.00235447458451708	0.00348115288041845	0.00526256162802895	0.00756145935445631	0.0111610213120488	0.0166427246425798	0.023531041808588
2360	yes	0.00363110012385533	0.000165050005629788	4.71571444656537e-05	2.98755203068756e-05	3.5089976548199e-05	4.32251871828853e-05	4.89590252655035e-05	3.53858278448895e-05	3.72634316936939e-05	4.00086279475922e-05	5.23432846169298e-05	5.83603212280213e-05	8.22781565301751e-05	0.000139029324184151	0.000241256271395193	0.00036778097285378	0.000624821706594583	0.00101303526058547	0.00140371320430581	0.00218350855666637	0.00294973290681031	0.00405971333958965	0.00559114844426529	0.00714272810524546	0.00999789911734149	0.0123902386467705
2370	yes	0.000326713469490053	0.000108904489830018	3.500501458822e-05	3.42952195347496e-05	3.5687759624256e-05	4.81997343435938e-05	4.48122832358694e-05	4.43839180130526e-05	3.90220159237401e-05	4.00999823306031e-05	5.71036359782473e-05	6.50084465819296e-05	8.86701104897684e-05	0.000142959702716144	0.000223548104397806	0.000363387448622404	0.000568878398589148	0.000878579967885765	0.00125434092034697	0.00186415763880497	0.00281629060392051	0.00430603535216093	0.00674253543019393	0.0108262065241269	0.0189501324427041	0.0332637789876692
2380	yes	0.00292442172564918	0.00121850905235383	0.000208887266117799	6.94224741993871e-05	8.89112240756132e-05	6.40523269833615e-05	7.34435476171241e-05	5.75483676045852e-05	7.1408217657688e-05	6.77496437040134e-05	0.000102781352781353	0.000129746124466412	0.000220523924977013	0.000371934431621236	0.000622503172737657	0.00106899228230483	0.00174404205807997	0.00282280528568915	0.00440815422621525	0.00602024417820513	0.00813335897739377	0.0115304139471708	0.0163120549351686	0.0232860624098607	0.0308519861154347	0.0396417845416492
2385	yes	0	0	0	0	7.12809180982251e-05	0	6.95845800570594e-05	0	1.30250732660371e-05	3.68043968986162e-05	6.273683153906e-05	2.62536098713573e-05	8.08614439158502e-05	0.000261358790596586	0.000294439303440734	0.000653955705400221	0.00113057324840764	0.00158135176291437	0.00232306433304295	0.00328134793348818	0.00421361613483572	0.00715654231939592	0.0111635002080155	0.0147293367107609	0.01578073089701	0.0213428190306803
2400	yes	0.0302502900712747	0	0.000480163334464677	0	0	0.000106544495644994	2.63345008295368e-05	2.62743037309511e-05	3.12166697016207e-05	3.36961283148566e-05	4.27842059726752e-05	8.82562129778165e-05	0.000122064894136446	0.000254556253901681	0.000333431401392566	0.000770335095766659	0.00121406103415926	0.00187620889748549	0.00258985071709546	0.0033949965295591	0.0049738365105486	0.00686022837921572	0.00879072578429757	0.00878812747914102	0.0108473510454331	0.0108954289292423
2410	yes	0	0	0	0	0	0	0	0	0	0.000513610683102209	0	0	0	0.000505561172901921	0	0.000351370344342937	0	0.00135931128228364	0.00279589934762349	0.00586166471277843	0.00523952095808383	0.00825688073394495	0.00992555831265509	0.0236087689713322	0.0166204986149584	0.0134228187919463
2420	yes	0	0	0	0.000467067060825509	7.72618403770378e-05	3.80314900737811e-05	7.48306955513152e-05	3.67985280588776e-05	5.5402429396529e-05	4.52974749893227e-05	9.13903739824661e-05	6.97437614205409e-05	0.000206445693313453	0.000274386061188092	0.000386262214515241	0.000721074487863361	0.00136371005426231	0.0021503690346859	0.00258000142541515	0.00336155830940873	0.00558335650078769	0.00639683647359851	0.0102560235285246	0.0137049673278205	0.0200335892514395	0.0267753201396973
2430	yes	0	0	0	4.62804546524241e-05	5.69289668815735e-05	1.42065634323057e-05	1.40904607580668e-05	2.81539457755004e-05	1.95052901133257e-05	2.22420547210151e-05	7.26108840810802e-05	7.23691637887863e-05	9.25267315510372e-05	0.000151649274023185	0.000249830472179592	0.000422675004434314	0.000720074484137722	0.00119375097316655	0.00164914450628736	0.00254703328509407	0.00450444109739446	0.00589989947098667	0.00742726970718049	0.00858051308854915	0.0101657458563536	0.0181979582778518
2440	yes	0.00308206743394665	0.000513677905657775	0.000293530231804443	3.65824027768148e-05	7.6794429844022e-05	7.2938521407456e-05	7.75130372622395e-05	5.16753581748263e-05	5.07721951483422e-05	4.95525694464687e-05	6.60546426227768e-05	8.98245981390247e-05	0.000135674434303792	0.000212548821006269	0.000333584618266196	0.000540575132791001	0.000884709405756851	0.00143289765586899	0.00233754439654904	0.00345002144172204	0.00496300929620603	0.00709288369778402	0.0107679301835074	0.0151283820485341	0.0216450925774209	0.0313508781528697
2445	yes	0	0	0	0	0	0	0	0	0	0	0	0	2.15917433173554e-05	1.91636962937411e-05	8.17644774227837e-05	0.000102817191034341	0.000103330692660076	0.000444664031620553	0.000928576955815213	0.00110321157146359	0.00211382113821138	0.00295916354310515	0.0036051026067665	0.00532786885245902	0.00558659217877095	0.00655021834061135
2450	yes	0.00140600333010926	0.000163417053718839	5.77025176203987e-05	2.49229076944246e-05	2.51981750011982e-05	2.82388800831255e-05	2.9634438543173e-05	2.88914324313705e-05	2.66362854000437e-05	2.57742631914536e-05	3.49261177198934e-05	4.94654662416684e-05	7.10231413030204e-05	0.000122895948600664	0.000230563088632695	0.000452773372455634	0.000866208850392708	0.00155188742193764	0.00260908974843561	0.0041596225772064	0.00620106511155234	0.00878639810076157	0.011689917137559	0.0146538494194826	0.0175903415858042	0.0196572823324345
2455	yes	0	0	0	0	0	0	0	4.27825789338581e-05	7.95532290655678e-06	7.75217836211976e-06	3.37143049796028e-05	3.03247783764114e-05	8.99674992408992e-05	0.000114001450927557	0.000298562086467433	0.000329782967155399	0.000621756288805796	0.00109648176127779	0.00168711928821325	0.00232966853312625	0.00334129501285615	0.00474507060891922	0.00855265226550954	0.0128673463824219	0.0198714897667777	0.025196335078534
2460	yes	0.00042202386458237	7.03373107637283e-05	6.02891235117671e-05	3.75688900221694e-05	3.31893221939286e-05	4.42051071633809e-05	4.38666543690063e-05	4.69596426594811e-05	3.64254119472718e-05	3.44544673447019e-05	5.797210177855e-05	6.82209190783639e-05	0.000105868107968643	0.000201750531322461	0.000325952883961546	0.000621440589256055	0.00116007137657377	0.00210561869506396	0.00341775351929867	0.00518485259208326	0.00750832568718557	0.00990447921838524	0.0131137263419787	0.0170825773574056	0.0220593274880685	0.025686622293739
2470	yes	0.000887081341263387	0.000219032429941577	8.13549025497287e-05	4.98185037241006e-05	5.07623277899361e-05	5.8977818688512e-05	6.24110859684757e-05	6.17290149679963e-05	4.91600317784224e-05	5.00962636922315e-05	7.06331351910333e-05	7.88546041994433e-05	0.000115651345128067	0.000190649986362919	0.000316121645200358	0.000529287870907458	0.000883399658740559	0.00143200555172627	0.00218202173403401	0.00324263489709255	0.00469258817030855	0.00649297826877183	0.00872307423222221	0.0111684235219545	0.0151311259816586	0.0201512887272951
3020	yes	0.00161268943577961	0	0	1.43562857784535e-05	2.2242982339072e-05	3.58402064395891e-05	2.71275946413958e-05	9.13417185030919e-06	1.98518484906923e-05	2.25142329107183e-05	4.49348584973222e-05	2.94224907067515e-05	2.9232910166658e-05	4.9988496965187e-05	8.02265547369359e-05	0.000141328378039434	0.000255837112281914	0.000463527579891004	0.000899271226439614	0.00167738328207996	0.00311030635787506	0.0044077081846415	0.0082098246945024	0.00245711745021412	0.00382790597368989	0.00230496453900709
3030	yes	0	0	0.000236717090649675	4.42527498840639e-05	5.49979375773408e-05	1.38817552091286e-05	4.20904945633111e-05	4.31263746531921e-05	1.82963645123714e-05	1.26418654336634e-05	2.82334340325814e-05	3.82787517593503e-05	4.73690663278385e-05	9.00875538413896e-05	0.000126172730468011	0.000245802652531233	0.000483633921989379	0.00105765820540102	0.00148950472058419	0.00192626304968361	0.00323088921073992	0.00530466754610009	0.00744363179988748	0.0089113322441705	0.0177154456541797	0.0050251256281407
3080	yes	0	0	0	2.04485752599915e-05	1.91431524943528e-05	3.22578564009264e-05	0	6.52635013868494e-06	2.6915036918459e-05	2.53729535847947e-05	2.07182060293746e-05	3.00254505200329e-05	3.49392445358904e-05	6.26653843936456e-05	9.58562084528898e-05	0.000199733939318568	0.000378106186286177	0.00068402742522458	0.00131970759175214	0.00220782323170126	0.003820984019482	0.00577579750434772	0.00925375009700916	0.0135886125978265	0.0191644854484671	0.021504945737055
3090	yes	0.000351800447220295	0.000175900223610147	3.35048044971709e-05	1.46148553741369e-05	2.79441675532286e-05	2.89907591955064e-05	4.22903613922833e-05	3.49845325960431e-05	3.19033843597824e-05	3.02246325603441e-05	3.74485952712585e-05	4.50533241929695e-05	7.08926985837411e-05	0.000123516254194928	0.00023958071755639	0.00047521028931113	0.000850505862122723	0.001425626393486	0.00226266222267527	0.00344552072343482	0.0050912089616199	0.00758476127170305	0.0104894150040979	0.0137138922325565	0.0266756898630461	0
3130	yes	0.00173652055652935	0.000454803002900544	0.00018900904016646	0.000114099485486244	6.14123352411649e-05	4.03600389098138e-05	5.55991557482043e-05	4.93581569963318e-05	4.00336903676458e-05	4.3498976762442e-05	5.42735086511434e-05	5.92891529144031e-05	7.33783639143293e-05	0.000118344190702142	0.000191957806107776	0.000293247516626339	0.000539152192388497	0.000892478537799725	0.00154430351664902	0.00241260833036389	0.00365912517725057	0.0055920636329808	0.00821325086732241	0.0124711113243609	0.017083733211102	0.0203192581759343
3160	yes	0.0011838379128432	0.000125347543712809	6.63214516998992e-05	2.5788614334584e-05	2.32837565710465e-05	2.62232518610537e-05	2.55793604124808e-05	2.71365253749619e-05	2.49370837884345e-05	2.42541791539988e-05	3.40620499853881e-05	4.04977276770777e-05	6.00074821596617e-05	0.000108660787839427	0.000201197056589127	0.000378126772237446	0.000723146164005083	0.00131109091978001	0.00215803057933575	0.00344719897493823	0.00527179706345525	0.00763104088001082	0.0106942440969523	0.0147394880699794	0.0190533847917298	0.0219101682314383
3190	yes	0	0.000118419370683776	0.000135336423638601	2.74086377250283e-05	3.51633925641146e-05	2.77258468265788e-05	2.8234117300657e-05	3.08876492645651e-05	3.33219483343191e-05	3.76762558928848e-05	4.49665487978291e-05	3.5361616733117e-05	3.23765201298403e-05	4.57739145991533e-05	9.2877387271633e-05	0.000202661697660951	0.000343317228254224	0.000684240256962351	0.00115397569473202	0.00243887206070637	0.00401111795349766	0.00641592504092269	0.00911350455675228	0.0118692326163768	0.0166878287683657	0.02174688057041
3210	yes	0.0251663391595132	0.00139812995330629	0.000599198551416981	0.000199140171390807	2.28647208789199e-05	3.4944670937682e-05	0	0	1.72638355255207e-05	1.35222063604595e-05	2.35982167614201e-05	3.69450704581383e-05	3.33636077181146e-05	5.372688586001e-05	8.82093501911203e-05	0.000134918700602347	0.000370953125466803	0.000652334888750455	0.00102784124687529	0.00157489146334055	0.00312718243190812	0.00404453889318696	0.00461213826366559	0.00568733063463919	0.00815681052062092	0.0117493472584856
3236	yes	0.000428952911253462	0.000205539936642284	6.89388607371636e-05	3.38898257036304e-05	1.79841350921817e-05	3.78942900883695e-05	3.87650115745276e-05	2.75097201011024e-05	2.57004149550608e-05	2.71186902943292e-05	3.5666361605261e-05	3.85145185764618e-05	5.34344578953077e-05	8.47402194982685e-05	0.000157078287575172	0.000282577989764826	0.000465918356466668	0.000746239289376518	0.00104985901893174	0.00144031290734718	0.00189587717746619	0.00242060502047686	0.00268848774542778	0.00266079854339707	0.0034905871600715	0
3255	yes	0.00404804418467954	0	0	4.8048002192042e-05	1.11263170777841e-05	3.32369461893841e-05	1.09676782521908e-05	1.08314197825051e-05	3.06920442129128e-05	1.10316018621344e-05	1.8514889828691e-05	1.78756077706642e-05	3.01066981382018e-05	2.61554154787749e-05	6.1340429949229e-05	0.000116453750393031	0.0002484831402335	0.000419448597808011	0.000700499689778709	0.00111489736650453	0.00156730506643236	0.0022174260118854	0.00324513770200982	0.00328731097961867	0.00313271311942282	0.00449943757030371
3283	no	NA	NA	NA	NA	NA	NA	NA	NA	NA	NA	NA	NA	NA	NA	NA	NA	NA	NA	NA	NA	NA	NA	NA	NA	NA	NA
3285	yes	0.00252532241102563	0	0	0	1.42973564187982e-05	0	2.28237549641667e-05	0	1.474537200116e-05	8.21515828145461e-06	1.13520815663278e-05	2.03429508545604e-05	1.90238148895009e-05	2.50147743511011e-05	3.7432621281693e-05	5.52637243096397e-05	0.0001529603714976	0.000330636806489298	0.000578716421627878	0.000869724877030566	0.00108241453959623	0.00150929835594286	0.00181828846266643	0.00253039221079267	0.00291159343568025	0.00141978230004733
3300	yes	6.22194743374926e-05	1.03699123895821e-05	2.66654890017825e-05	3.18482472499035e-05	4.12832559681669e-05	5.20009839248148e-05	5.22953982162515e-05	4.42416351708359e-05	3.81202700624151e-05	4.2237088069206e-05	6.21077268385545e-05	7.16848602064799e-05	0.000102459627285961	0.000175092783252237	0.000329605858320996	0.000581744649558982	0.000959680771858302	0.00149264204169999	0.00221658880665859	0.00315450622336718	0.0040505482211096	0.00522349282579172	0.00650080473594651	0.00786933071085675	0.0106010198794688	0.0131591200510032
3320	yes	0	0	0	2.54135188571269e-05	1.18664783852096e-05	7.23754840110493e-05	1.22966442457853e-05	2.50563768479078e-05	1.63839524646926e-05	6.50307107531532e-06	2.53066320246993e-05	1.66196628509625e-05	9.28098650699245e-06	2.41067608080318e-05	2.85533733932153e-05	6.23221431579836e-05	0.000143532428760071	0.000311948805411	0.00054549197200494	0.0013421884631445	0.00308900037160907	0.00589434253291467	0.00973061558947045	0.00693391115926327	0.0247066090179123	0.00432900432900433
3325	yes	0	0.000198379861563467	4.25099703350286e-05	2.82558853265472e-05	2.34359253987623e-05	2.57614009352904e-05	1.69068791150792e-05	2.51432085320245e-05	2.2452092119476e-05	1.97160105835545e-05	3.12182267078388e-05	3.90763815836978e-05	5.02167266854419e-05	9.85139596530005e-05	0.000182938563201351	0.000349985992354304	0.000609157386369708	0.00104538034771086	0.00164807977553842	0.00252980517270726	0.00405887210875356	0.0066139726898538	0.00964610782105871	0.0127273262843895	0.0149688316789341	0.0133776460373065
3340	yes	0	0.000226800907949279	6.48002594140796e-05	2.01899918055738e-05	9.50135014185516e-06	2.13327954883077e-05	9.6128704800283e-06	1.68671989204993e-05	1.61316052201874e-05	1.06461611463786e-05	1.77591366897587e-05	1.64748655332708e-05	2.3124395788875e-05	2.62725165363898e-05	4.29495611091724e-05	6.34904159836846e-05	0.000126405688715649	0.000164348169873946	0.000367810260637961	0.000459866116815937	0.00107375117336017	0.0011644114559732	0.000962969447605708	0.0013798959770725	0.00149465373855057	0.00415591860131843
3350	yes	0	0	0.000148383936320932	1.23286356587125e-05	1.13238100091157e-05	8.50352187531002e-06	5.65572472456621e-06	2.80254134449118e-05	8.23050235145452e-06	1.39231373204226e-05	2.28466213231748e-05	2.30976856119017e-05	2.58232213018229e-05	5.42096522501949e-05	9.83743183341359e-05	0.000222017970801761	0.000459706535307704	0.00091275466843468	0.00167534997647153	0.00255544595144717	0.00397892874714405	0.00640840012973173	0.00944727727345995	0.0125599299769518	0.0218331469652641	0
3370	yes	0	9.9024674778551e-05	9.43092140748105e-06	4.11378470890123e-06	7.8173640406838e-06	7.40581652830133e-06	9.78426276155637e-06	5.82616472315522e-06	8.41459629531771e-06	6.84113850226955e-06	8.40957165846758e-06	9.9933090253662e-06	1.44669474502601e-05	1.99078507156216e-05	3.1203311711483e-05	6.02642587747272e-05	9.84256147451606e-05	0.00017551646735064	0.000238916134082784	0.000437668280683871	0.000531802372784009	0.000755579597605877	0.00100425049019977	0.00137723300561111	0.00172659386195882	0.00244867975349957
3380	yes	0.000495816800446643	0.000165272266815548	0.000118051619153963	3.82529282243701e-05	4.04831529359057e-05	4.54415447986806e-05	4.87624228861819e-05	3.64060943801992e-05	3.28246107821777e-05	3.60732315458967e-05	5.68438115425944e-05	6.01701968534621e-05	9.64965366690035e-05	0.000157666712151371	0.000292514861523317	0.000552576139564945	0.000920251624847591	0.00140855940307048	0.00214022111926237	0.00298295216056827	0.00401415933828247	0.00481663417913044	0.00568072231480415	0.00602695830567403	0.00637657928228253	0.00589354181643901
3400	yes	0.000699247245971617	0.000174811811492904	7.32544733875028e-05	4.01496564081626e-05	3.8852536056439e-05	4.02429692887575e-05	3.92899674615305e-05	3.62413052310737e-05	3.27583150955708e-05	3.17591669553822e-05	4.46680901205842e-05	5.08474423560213e-05	6.64689812308952e-05	0.000108826639470635	0.000194580705746265	0.000363341302112194	0.000724122970321876	0.00136908833987928	0.00232205996944723	0.00357172789650577	0.0051305601437565	0.00699320932649044	0.00929864646957739	0.012224773655595	0.0153727579506991	0.0184241573033708
4010	yes	0.00173796282188024	4.82767450522288e-05	4.13800671876247e-05	2.23476920716549e-05	2.29619852457368e-05	1.971748783431e-05	1.49009440140163e-05	2.02224469160768e-05	2.49134370622795e-05	2.42244992942178e-05	3.03999337669528e-05	4.39392192491614e-05	6.00648770110884e-05	9.53666089495466e-05	0.000188102623687693	0.00036172689194532	0.000735978233926516	0.00143096372394851	0.00252857111002837	0.00395006834377538	0.00561922215590814	0.00780040116545571	0.01067531263765	0.0146177472047117	0.0189322502927262	0.0212172195114237
4012	yes	0.00688796210677285	0	0.000109332731853537	3.40650944944256e-05	2.58131130614352e-05	4.76064173450581e-05	3.01713734009172e-05	4.92101766645342e-05	3.65652438216165e-05	3.62036819144507e-05	4.18152723653064e-05	4.9988979702202e-05	9.27583423668883e-05	0.000111962090241445	0.000227658211149222	0.000406734026022385	0.000738375121741297	0.00121773612594871	0.00174273027743465	0.00239771593303027	0.00343581672688582	0.00379557066430008	0.00389033520128256	0.00362590647661915	0.00440294174569383	0
4020	yes	0.00142421856574037	0.000263744178840809	9.04265756025631e-05	2.53570071051698e-05	2.73393121081908e-05	2.68706641257998e-05	2.77288190815869e-05	3.11595642334942e-05	2.57938621822729e-05	2.43632203184092e-05	3.65864257784921e-05	4.17026643422453e-05	6.20107936871184e-05	0.000111948397339391	0.000211216511505179	0.000424796055774639	0.000883905589056652	0.00166902796150324	0.00280405722610854	0.00429399452379583	0.00621782983978188	0.00870837851920933	0.0118115478351246	0.0156250514714987	0.0202947187189429	0.0235709709727774
4025	yes	0	0.000885634283995011	0.000253038366855717	0	1.45691890789359e-05	4.38673451482716e-05	0	1.47649421214269e-05	1.15728016016757e-05	1.19943482630984e-05	4.20625807075767e-05	4.84357127687716e-05	5.89705476802894e-05	0.000121885605135911	0.000200852356639521	0.000376773370817453	0.000797191647669263	0.00165878716028151	0.00290969108542504	0.00435817844654258	0.00635006144677699	0.00848214285714286	0.0111801661825306	0.0137759748323537	0.0164890201618081	0.00529542920847269
4030	yes	0.000464094354832557	0.000154698118277519	0.000110498655912514	3.85597683540404e-05	4.18840193428017e-05	4.19585220937048e-05	5.36125953857426e-05	3.83851127178835e-05	3.48206074202449e-05	3.47643692283849e-05	4.96716116759587e-05	6.93345305853369e-05	0.000100348145240272	0.000176179983151783	0.000342322455286897	0.000686081889269334	0.00128613526479261	0.00229094442899086	0.00358625311656846	0.00497120962261219	0.00651568235089754	0.0078676990656293	0.00934228436934148	0.0104974496791532	0.013455690411475	0.00507668111142817
4038	yes	0.00147455235721334	0	5.26625841861907e-05	3.17225655483582e-05	3.80083618396047e-05	5.15368895108555e-05	3.82644801623199e-05	5.32500953660799e-05	3.65482150206078e-05	2.85731252544256e-05	5.06202786403424e-05	5.36034029052746e-05	8.57796968730982e-05	0.00014396640481596	0.000302074626790771	0.000626210869301467	0.00125341732512345	0.00230894527379893	0.00369304612406978	0.0057012710818852	0.00823099630041062	0.0111744630031378	0.0143367436924526	0.0168584566770085	0.0195547874001937	0.0106766336526216
4045	yes	0.000896924531786965	0.00017440199229191	6.40660379847832e-05	3.10507998145833e-05	3.76886407652496e-05	4.00920995711348e-05	3.92515093989523e-05	3.0229425636987e-05	3.18886766298851e-05	3.0558821417903e-05	4.08802115660564e-05	5.61986681870063e-05	7.28540117481778e-05	0.000128993793687815	0.000243436641094577	0.000531125939803395	0.00112701940783334	0.0021352371383917	0.00359951445005974	0.00563187364499397	0.00808651307169781	0.0109340063673039	0.0139309327385643	0.0172193805064236	0.0202426927804679	0.0203244992612717
4050	yes	0.00139029964448959	0.000386194345691552	4.41364966504631e-05	3.43793186075566e-05	3.91303963656698e-05	4.03590441464882e-05	3.02443364329578e-05	3.52475257495764e-05	3.27348314974549e-05	2.74640516098298e-05	3.66630269313843e-05	4.97062904741928e-05	7.51952215071411e-05	0.000126212802552044	0.000244070587970013	0.000480063879433882	0.00100896567377868	0.00194104472339539	0.00324130902999457	0.00521364797220259	0.00808710821626967	0.0117806464143132	0.0158978785291649	0.0195717088140603	0.0227219773970252	0.0236465582072786
4055	yes	0	0.000213515470804538	6.1004420229868e-05	4.94190110467477e-05	5.28481637024719e-05	3.52529753511196e-05	4.9248953459739e-05	5.24125496608908e-05	3.9948679263373e-05	3.28218593583327e-05	4.57419600034561e-05	5.86050298033215e-05	8.26961391622881e-05	0.000156761999632999	0.000283906661199616	0.000534555094465746	0.00109935255129659	0.00205975638486305	0.00340017156090527	0.00533129860572674	0.00757176406226482	0.0101141951086695	0.012416790645009	0.015036502541151	0.020321028847244	0.0126274989800082
4070	yes	0.00547276789252384	0.000325759993602609	5.58445703318759e-05	2.89994059586892e-05	3.30083255515319e-05	3.17421689424038e-05	2.62471876138472e-05	3.12223552063277e-05	3.23976128460814e-05	2.78534321018651e-05	3.24658025288568e-05	4.63967462460335e-05	6.246865788388e-05	0.000101911016858862	0.000178923896523997	0.000357375591313355	0.00067569716048205	0.00125501180424953	0.00214931304240303	0.00349873930035244	0.00529477104517074	0.00788033197627245	0.010927966827334	0.0141903848528549	0.0174312627680332	0.0199728601728739
4080	yes	0.00107357677544598	0.000205114261975451	4.23944371256251e-05	2.2222114625284e-05	2.73262396332876e-05	2.59713819898999e-05	2.5771524145312e-05	2.73907173948565e-05	2.62701252338814e-05	2.36708565615355e-05	3.50346054649355e-05	4.65380789481211e-05	6.88404777047428e-05	0.000114828518703933	0.000230648041658005	0.000486626074142965	0.00103561259211384	0.00189304248654033	0.0029780212692211	0.00420990555522403	0.00577222057293923	0.00788501922439059	0.0105473424885785	0.0140775452865013	0.0193106752966682	0.0209877452954513
4084	yes	0	0	0	2.81824048631778e-05	3.78471052641539e-05	3.08891638882507e-05	1.95302200860502e-05	2.72000994746495e-05	2.32150835628836e-05	2.53940654815854e-05	3.57837154166656e-05	5.61595175805375e-05	7.74862599709963e-05	0.000143507995749025	0.000243128062083697	0.000497019783600976	0.000773233815339005	0.00126638908921555	0.00194984703786168	0.00276584727510125	0.00391884332266261	0.00424694873018738	0.00483705561716071	0.00439690360032237	0.00380187509956367	0.00149856846016106
4085	yes	0.00197126150858924	0.000220470037144849	7.53427017693881e-05	2.33977627132253e-05	2.69492277955602e-05	2.53234707135108e-05	2.8162825416431e-05	2.71397946148068e-05	2.50670939936595e-05	2.38558528312518e-05	3.22046057484949e-05	4.10466862115339e-05	6.01524197893686e-05	0.000108549202084572	0.000206278264443607	0.000414984317023379	0.000838895929122979	0.00157121720391194	0.002701600653333	0.00417678323126869	0.00605594056242122	0.0084348793392443	0.0114257892111978	0.0152528240002382	0.0202680303038596	0.0201928225925196
4140	yes	0.00262824390103402	0.000219020325086168	0	4.67936599590626e-05	2.474495026265e-05	2.72539901544961e-05	1.28982745333243e-05	4.8883620320921e-05	2.19650008489176e-05	3.27034394399632e-05	3.94121212917417e-05	5.57272672345373e-05	7.26623040789198e-05	0.000121567461051563	0.000202640000712208	0.000388286377915294	0.000734975952829036	0.00144162289177395	0.00249077131201854	0.0038570588226132	0.00567980394272415	0.00737296714833996	0.0102681381479462	0.0142270070334314	0.0198657138344406	0.0235328409347141
4150	yes	0.00224501353868544	0.000115128899419766	0.000106905406604069	4.71447718692217e-05	4.2473567205552e-05	4.78519974528014e-05	5.07755281901652e-05	4.2835667654118e-05	3.74861337595766e-05	3.34958588645991e-05	4.88903176781762e-05	6.56284705474882e-05	9.99759401335992e-05	0.000174630687213243	0.000371938958795835	0.000919416296825917	0.00202649580413772	0.00352603464253694	0.00523046003954655	0.00710574501964227	0.00915588927534693	0.0115337490089516	0.0141914406821115	0.0171745679474003	0.0197300427127625	0.0203968523767889
4160	yes	0	0	0.000170393141325939	1.06179702309932e-05	1.96240040817929e-05	3.92083827522324e-05	1.95690886675408e-05	9.77450223347376e-06	2.53922120132508e-05	2.98281896277442e-05	2.73174995902375e-05	4.62557867916601e-05	4.50283776667078e-05	0.00012320483598853	0.000160538123790947	0.000366297367979471	0.000610396736610618	0.00121249001983451	0.00224723848455321	0.0033798136980742	0.00566968362095643	0.00876933549280567	0.01252938918478	0.0170284276229739	0.0202325483776183	0.0204088171216199
4170	yes	0.000708777775835921	0.000118129629305987	6.75026453177067e-05	1.68255851830486e-05	3.9514524551362e-05	1.81556666861672e-05	1.64747699195413e-05	2.52535349687803e-05	2.46118047165168e-05	2.67085456662714e-05	3.27209976179114e-05	4.53120185598028e-05	6.42977193748467e-05	0.00010140550167694	0.000208529306960869	0.000379490692927083	0.000736537011804258	0.00131552190055703	0.0023335892918097	0.00396922765084132	0.00619852118466993	0.00922376265604365	0.0132190862690975	0.0186361815044689	0.0229902613223946	0.0259468692937504
4180	yes	0.0011276254460782	9.39687871731833e-05	4.69843935865917e-05	2.38407457071429e-05	2.36265919860911e-05	2.93429598743352e-05	3.19865216474543e-05	3.64652785294743e-05	3.22461699940238e-05	3.33539549922443e-05	4.40554078315194e-05	5.34338626558719e-05	7.02826035928664e-05	0.000111419045931774	0.00020107390487171	0.000381497086706254	0.000742697608104599	0.00136567456739301	0.00234449682701072	0.00379487041005689	0.00576975369943431	0.00840759177758532	0.0120449815237171	0.0165532040814891	0.0202681214753317	0.0214107206723535
4182	yes	0	4.44656905168448e-05	0.000101635864038502	4.67087668930655e-05	4.71442206987789e-05	5.97596510036381e-05	5.58868963856941e-05	3.57528477143204e-05	3.6228511176732e-05	3.32068073955161e-05	3.87744657481998e-05	5.57396857084892e-05	8.38744106512114e-05	0.000141142142875093	0.000288654090168321	0.000469338631966061	0.000859277339700106	0.00145311788802913	0.00234233227384172	0.00365873166006841	0.00544559065708988	0.00612627740098913	0.0060745572464286	0.0052596031925681	0.00434161966436878	0.00357925493060628
4184	yes	0	0	8.75586499022318e-06	2.23703256871874e-05	2.77532224574965e-05	4.38830204056045e-05	4.24281188114611e-05	3.69918843022526e-05	2.82673914851138e-05	3.08197496015564e-05	4.75810365193503e-05	5.87041609956584e-05	9.33038788303866e-05	0.00016196087916854	0.000313170200340098	0.000518483505203795	0.000899529360520604	0.00141992639217761	0.0022052014226834	0.00324570712650356	0.00445923551709766	0.00499436487555381	0.00547349604547126	0.00506847052597369	0.00628719926230195	0
4186	yes	0.00178521208564127	0.000595070695213757	0.000212525248290627	6.35683828714992e-05	5.8638845792052e-05	3.39905651902622e-05	5.74238237088612e-05	4.4380909668498e-05	4.47321502744637e-05	3.91624936040694e-05	5.57454544500613e-05	7.15386239842453e-05	0.000103297002943323	0.000180908277536894	0.00034442652825916	0.00065085943170249	0.00126898751584645	0.00234113815174059	0.00387399981505758	0.00566589280196447	0.00769253393269768	0.0099340569876562	0.0120923610802153	0.0141092060335812	0.0178802973791584	0.00769709801967867
4188	yes	0	0.0001885077417289	5.38593547796857e-05	4.19527615123665e-05	4.44400174695241e-05	4.23586506954383e-05	4.91839195410693e-05	3.65896138185799e-05	4.11807739078617e-05	3.4688949544108e-05	4.7837683323506e-05	5.98445213316447e-05	9.74060718387653e-05	0.000178893096147708	0.000352251640956047	0.00064407230917624	0.00129479302624179	0.00233056535670995	0.00376846397508269	0.00553698140867149	0.00743003125318497	0.00938697107128704	0.01173949701915	0.0140239025713803	0.0150589094682712	0.0134988476593462
4190	yes	0	0	0	0	0	0	5.36898338299643e-05	2.67508426515435e-05	5.31439989796352e-06	1.03254584503552e-05	3.01976435772129e-05	9.69438452776229e-06	3.10011603291438e-05	8.99218088998067e-05	0.000138249597449702	0.00030878126410299	0.000632284281181446	0.00126510928790631	0.00202804157485228	0.00353546732292335	0.00500966403274402	0.0076010676848562	0.0102128482140939	0.0152884428797161	0.0192298929141034	0.0173267326732673
4195	yes	0	0	0	2.35881666375369e-05	6.01063335682945e-05	2.7300325419879e-05	3.27280462992762e-05	3.24692894637156e-05	2.68679707915304e-05	2.33288749261252e-05	3.91704354609952e-05	3.79795793877847e-05	8.84421259672885e-05	0.000151159804448571	0.000272866142103164	0.000521073647036478	0.00114681957594346	0.00203539069189834	0.00336119688223077	0.00482964567692055	0.00651626736272956	0.00858175412141687	0.0101050980157035	0.0112177418197989	0.0124247199864918	0.0153731482344172
4200	yes	0.00393811229554184	0	0.000187529156930564	0	5.32833180587822e-05	2.10203266558762e-05	4.14155846845168e-05	4.08071657383036e-05	2.91852641655544e-05	3.91253005534452e-05	4.27912396457544e-05	6.92859921045463e-05	8.05170775142641e-05	0.000108623929365263	0.000215429659768021	0.000357167432883652	0.000760419980909959	0.00135456109070519	0.00229369825012475	0.00373707793002202	0.00567215232480918	0.00808774881101785	0.0110761000698457	0.014516010485827	0.0177035664773215	0.0156570424139839
4210	yes	0.00154075359207968	0.000465435980940737	7.79547948373649e-05	2.3145593649565e-05	2.97283616989259e-05	3.67199341768951e-05	3.55127731088926e-05	3.22108124943664e-05	2.73777849782606e-05	2.71526738620915e-05	3.62885182517505e-05	4.4427886527872e-05	7.01850184697542e-05	0.000125751696669293	0.000234000067717061	0.000462501449592372	0.000884109778494702	0.00164652015359429	0.00277035039413259	0.00442287330475335	0.00670716775295211	0.00976315409044846	0.0135433085971672	0.0180212582020524	0.0224236031657405	0.0251232223077072
4220	yes	0.00145813475402265	0.000243022459003776	4.16609929720758e-05	1.55765136928236e-05	3.18026202178798e-05	2.53130112041716e-05	2.67438778150881e-05	2.34453945039306e-05	2.78433461791229e-05	2.23993135083635e-05	3.46070812467416e-05	4.0252730542404e-05	5.87915289592932e-05	0.000108528218329834	0.000204261922224351	0.00036166410557476	0.000711452682904976	0.00133009174073675	0.00227953764027613	0.00378492954335511	0.00584287954339778	0.00855906865660921	0.0122950100211619	0.0164834115570941	0.0206532308697034	0.0239317458477833
4230	yes	0.00162769829664439	0.000271283049440732	7.26651025287675e-05	3.13947742676218e-05	3.81402746599066e-05	3.47331481174427e-05	3.83314904556642e-05	3.87799081567028e-05	3.0520071639499e-05	2.90839915865341e-05	4.20390753205104e-05	5.50269500441782e-05	7.75341072520568e-05	0.000124735651557927	0.000245712690447045	0.000541388096558394	0.0011690673139882	0.00224760865942131	0.00377378490401798	0.00580480283098825	0.00816247069239892	0.0106776421920004	0.0131329645554399	0.015320738355878	0.0164867248386635	0.0149651903169155
4240	yes	0.000808020880145045	0	0.000153908739075247	3.83630091463523e-05	2.64081601214775e-05	4.74759005854642e-05	2.73325722263221e-05	4.0626542539037e-05	3.20891160594566e-05	2.8995213314602e-05	4.4145102915818e-05	6.0689919041627e-05	8.17767275638835e-05	0.000128258068617509	0.000238286298389378	0.000491727661203993	0.000955942728146884	0.00180327323654289	0.00273631749816827	0.00390601932753787	0.00540417635033912	0.00737259281928784	0.0104852568683043	0.014608568093742	0.0185198207013433	0.0198488839437771
4260	yes	0.00286167617781985	0.000298091268522901	0.000255506801591058	7.21787759984236e-05	8.02731996800678e-05	7.79569943585756e-05	8.95315262886944e-05	6.8549116813179e-05	5.2422370079611e-05	4.86463633452895e-05	6.29071309258415e-05	7.32784341165028e-05	0.00012241743247336	0.000221329638979293	0.000380445480837661	0.00071843993738116	0.00130982073084172	0.00221930370218501	0.00343576559424051	0.00479470215398601	0.0058418152563753	0.00624054563207255	0.00653621498955406	0.00566346566154912	0.00545251473107689	0.00273648398787072
4270	yes	0.000366270500799649	0.000167873979533172	9.59279883046699e-05	5.67882304652274e-05	4.94938322974863e-05	6.4417230152891e-05	6.22497602526458e-05	5.71276601434172e-05	4.86627056351601e-05	4.46600936489729e-05	5.75553637043432e-05	7.06136183378877e-05	9.25429244832174e-05	0.000167722632497833	0.000320297335169774	0.000697869823532894	0.00142362292654997	0.00249950537864322	0.00380767613550514	0.0051899755889528	0.00664689458131001	0.00816489035274161	0.00957650909793425	0.0103389661270984	0.0104757017030857	0.00931484727894377
4273	yes	0.000518607347458398	0	7.40867639226282e-05	2.46223072977281e-05	5.27137013452537e-05	4.99350843902926e-05	4.17322866967048e-05	4.45406342181398e-05	3.54231574108154e-05	2.95919661630186e-05	4.94894504434565e-05	6.98070966204678e-05	0.000104622325846881	0.000181988224800832	0.000332089806711795	0.000709918143660639	0.00146188257415309	0.00268264511296313	0.00423884460164591	0.00604278375966467	0.00798259132430764	0.00997932521363267	0.0118407213020195	0.0124500423311546	0.0112742984011373	0.00833715440894449
4274	yes	0.000987694410055541	0.000164615735009257	0.000164615735009257	5.42206130149184e-05	4.5586123583981e-05	3.82914108404304e-05	4.41988950276243e-05	2.56962726271741e-05	3.52331126212894e-05	3.04266215040147e-05	4.73636548144666e-05	5.96876048139586e-05	8.8150857088401e-05	0.000152398603797114	0.000280748435327487	0.000609040604118986	0.00131837831832226	0.00242308953270137	0.00380844755180761	0.00586985869701211	0.00803564104558146	0.0104931035234132	0.0131832345526703	0.0156720115501455	0.0181068251741636	0.0118095260736743
4276	yes	0	0	4.23268053803052e-05	2.90133295040074e-05	2.19196765629947e-05	2.92269472453602e-05	2.92248830395827e-05	2.92226056336313e-05	2.61191827984866e-05	2.32912127734491e-05	3.56525593270741e-05	4.52870934279869e-05	5.75459591129421e-05	0.000127453797998226	0.00023241293507102	0.000494228996644751	0.00101932126802594	0.00193748802662463	0.00319362648306176	0.00477438007831756	0.00697072876431142	0.00991735901302232	0.013207591566479	0.0177816250529752	0.0313021638585695	0
4280	yes	0.000505739800336698	0.000217749080700523	7.22485429052426e-05	2.81383420068638e-05	3.18731025543636e-05	2.59112908449857e-05	3.19224166871357e-05	3.24209555528525e-05	3.45329157506906e-05	3.20354004260272e-05	4.25632317397897e-05	5.15285934057538e-05	6.56639323849108e-05	0.000105756746560771	0.000207016590384379	0.000429677780087498	0.000892816707317862	0.00164339380614702	0.00263731542575654	0.00389073370426223	0.00550115798367743	0.00758775258998346	0.0105553957464682	0.0142481126565497	0.0182297806192237	0.022066871600769
4290	yes	0.00232651738104257	0.000193876448420214	8.70465686784636e-05	2.26832979075791e-05	3.0145107586062e-05	2.41693496164826e-05	3.13260166654409e-05	3.74229897993046e-05	2.59797446059005e-05	2.42751270592001e-05	3.43163154555191e-05	3.96406513653752e-05	5.86924564722867e-05	9.84740578599855e-05	0.000177288990658562	0.000323989069919298	0.00060951516027923	0.00115168116822948	0.00200336595148596	0.00331358302407637	0.00524511654436787	0.0078616553925206	0.0114140814890299	0.0155145200754464	0.0197928665746707	0.0228196056715747
4300	yes	0.00508229429616896	0.000388230814290684	8.06713380344279e-05	2.010798930235e-05	1.90493343123537e-05	2.74454778429227e-05	2.83819990009536e-05	2.53965817329724e-05	2.64689811900076e-05	2.30867104479879e-05	3.11409150521972e-05	4.26953182725012e-05	5.56321372633868e-05	9.10719164566953e-05	0.000167972395927674	0.000336638754403021	0.000687137693473623	0.00129956231877106	0.0022717732201917	0.003587920253484	0.00544879735751815	0.00779812975697947	0.0105675426748996	0.0141733641606181	0.0179563088134798	0.022730852013229
4308	yes	0.000461477073903257	0.000117933029997499	3.66251645954966e-05	2.3735714978209e-05	2.79367322175057e-05	2.82625893398807e-05	2.9067150261733e-05	3.01931899647127e-05	2.57719813927676e-05	2.6294472459965e-05	3.67694363616459e-05	4.56903370303597e-05	7.13839676568627e-05	0.00012963314094984	0.000222925049740116	0.000402693387878139	0.00074354031232936	0.00139404182180733	0.00249066226475802	0.00411918658970365	0.00636580450332599	0.00953324119852788	0.0135690531587149	0.0180947407818412	0.0225279708154093	0.0242328396832848
4310	no	NA	NA	NA	NA	NA	NA	NA	NA	NA	NA	NA	NA	NA	NA	NA	NA	NA	NA	NA	NA	NA	NA	NA	NA	NA	NA
4320	no	NA	NA	NA	NA	NA	NA	NA	NA	NA	NA	NA	NA	NA	NA	NA	NA	NA	NA	NA	NA	NA	NA	NA	NA	NA	NA
4330	no	NA	NA	NA	NA	NA	NA	NA	NA	NA	NA	NA	NA	NA	NA	NA	NA	NA	NA	NA	NA	NA	NA	NA	NA	NA	NA
4335	yes	0	0	5.36884399522011e-05	4.46076058950039e-05	7.39889308391074e-05	7.44952422721678e-05	5.59058166310311e-05	6.48102599953889e-05	5.05505295382166e-05	4.33714306603383e-05	6.05579709570763e-05	6.48886003512723e-05	9.60675688304525e-05	0.000158199563323516	0.000266231587793024	0.000410597987292113	0.00068882464170791	0.00103663949758663	0.00159128369066984	0.00224974478049389	0.00296945279973545	0.00346668836043205	0.00309581878684924	0.00251930540286369	0.00262324379799696	0
4350	no	NA	NA	NA	NA	NA	NA	NA	NA	NA	NA	NA	NA	NA	NA	NA	NA	NA	NA	NA	NA	NA	NA	NA	NA	NA	NA
5020	yes	0.00240464884974022	0.000229014176165735	4.58028352331471e-05	2.52799031257132e-05	2.47321003783445e-05	2.76633663891614e-05	3.13287193408134e-05	2.83673036554222e-05	2.84877314628181e-05	2.1760326642285e-05	3.54614164857512e-05	4.24976258977228e-05	6.36884175354724e-05	0.000110075263413175	0.000200127625753425	0.000378887037496927	0.000716925352668994	0.00128112737065304	0.00216819386072085	0.00347825352094822	0.00544153383623986	0.00833539366521734	0.0120396115829854	0.0165148093705793	0.0213412652774034	0.0253128905214526
5070	yes	0	0	0	5.49538816486104e-05	5.19615484541439e-05	0.000109637101195044	0.000172483182889668	0.000233849751534639	3.74372925350039e-05	5.98121897242658e-05	7.48717820731996e-05	8.89035650329578e-05	0.000155597624542932	0.000310279561885259	0.000464816933638444	0.000802825947334618	0.00115513457317778	0.00193909796035622	0.00226237427007857	0.00336061360850828	0.00426220663609388	0.00420826800891163	0.00722077123982178	0.00559910414333707	0.0149625935162095	0
5150	yes	0.00308402380612897	0.000321252479805101	9.17864228014574e-05	3.66056238116198e-05	2.75047286975876e-05	3.91382394350554e-05	2.43512509131719e-05	3.18307453169016e-05	2.64960378807871e-05	3.05814943732174e-05	4.94390786422968e-05	5.66198144960662e-05	8.15768012169231e-05	0.000148300409102301	0.000259149630325765	0.000476073037723688	0.000862908221966546	0.00148137743450544	0.00245280060676798	0.00398897248241154	0.00629874048641989	0.00936704785585363	0.0127401398086601	0.0166734489162635	0.0205400441263761	0.0235376458854613
5198	yes	0	0	0	0	3.28159354182391e-05	3.31994289698217e-05	0	3.36541697516322e-05	1.36762423156613e-05	0	3.72129024575401e-05	0	5.53883647508447e-05	9.45815292782378e-05	0.000117461883618766	0.000151270673658733	0.000222081218274112	0.000340476241142298	0.000422249746650152	0.000513761467889908	0.000238310852676231	0.000371126368528484	8.82846296459786e-05	0.000151975683890578	0.000336700336700337	0
P110	NA	0.00107276993947884	0.000177934571289882	6.64243177155651e-05	3.39592166891341e-05	3.38147538212787e-05	3.73033970473302e-05	3.82962521991209e-05	3.70290380313819e-05	3.27383421830084e-05	3.25137795411384e-05	4.56079770061033e-05	5.49528907287885e-05	7.78761059803867e-05	0.000130920291240043	0.000233612954532486	0.00044014736843626	0.000840123812860463	0.00151112389290735	0.00248760851825783	0.00383802806876984	0.00562517087674839	0.0079380202258311	0.0108480414363117	0.0144235980656902	0.0186293174418805	0.0207188043542967
P28EU	NA	0.00134502547266708	0.000209433032076189	6.84812771550715e-05	2.8228230633942e-05	3.15297799533862e-05	3.15151604438717e-05	3.32263302590046e-05	3.33064425343534e-05	3.03444940740337e-05	2.85570716043042e-05	3.9669420840078e-05	5.05821393234958e-05	7.1172326000116e-05	0.00012074274787271	0.000230985941535099	0.000475318887720373	0.000977411684860656	0.0018150240545723	0.00298853973399428	0.00449394620928376	0.00636831165720108	0.00870978110561934	0.011611359171102	0.0151440362715114	0.0192583801015959	0.0203196089305104
P42SCA	NA	0.00100646634538181	0.00018472465132519	7.15964227579525e-05	4.36805404487492e-05	4.2879924151605e-05	4.82716802551236e-05	4.94553282402701e-05	4.79087236784542e-05	4.1547474022236e-05	4.29895951470418e-05	6.14986749139297e-05	7.07221617559808e-05	9.71841270143601e-05	0.000157360022546364	0.000259728359877637	0.000442837967545923	0.000768528178312821	0.00128791257378414	0.00203208033713579	0.00303965093984269	0.00441595465080033	0.006257306164075	0.00873761091413489	0.0120088618619868	0.0169471684184919	0.023360612783552
P6AS	NA	0.000741507089230833	0.000112117910399164	5.64229743891896e-05	2.84453452199659e-05	2.7242175940769e-05	3.44038130636739e-05	3.42324272248261e-05	3.13889120160563e-05	2.81607360122614e-05	2.84938564946412e-05	3.9625597363163e-05	4.55219659974666e-05	6.56714274284121e-05	0.000115059201629239	0.000212507007729397	0.000393891565096008	0.000724860987519402	0.00127968960429893	0.00208105586688985	0.00330783906110238	0.00505372107901037	0.00734426484720002	0.0103101103973527	0.0142135229767323	0.0186849261714159	0.0208104066238801
P5BigEU	NA	0.00108907258631491	0.000177190381106791	5.46388457419894e-05	2.39682146839829e-05	2.75461841417683e-05	2.67404013271117e-05	2.88687859383781e-05	2.99270539148205e-05	2.78974047561131e-05	2.67679930007214e-05	3.68930497104594e-05	4.65330937669795e-05	6.64811992989785e-05	0.000113390917518497	0.000212939197595678	0.000422945156727412	0.000851721588806797	0.00158216828418709	0.00265265940288445	0.00407067885877523	0.00592877879174377	0.00838274324735577	0.0115745815502807	0.0155631434138895	0.0201381637371084	0.021572862697097
P5SmallEU	NA	0.0015684383161287	0.000203808368762487	7.84852103308955e-05	3.41565050990157e-05	3.77464365049981e-05	3.65638524592632e-05	3.86445454112124e-05	3.54951745540225e-05	3.16182561593188e-05	2.96615341728658e-05	4.21805037471888e-05	5.61547928747873e-05	7.91761368524457e-05	0.000131917261994229	0.000261106298713249	0.00058257681044505	0.00125397416704679	0.00234962502120043	0.0038612505885773	0.005810893279084	0.00804828893170054	0.0105559704248383	0.0131793226416372	0.0158839849607083	0.0180732000680738	0.0175573600892755
P4NordEU	NA	0.00254191598174541	0.000258898849992588	6.38841318163528e-05	2.38854617473604e-05	3.24415260802835e-05	2.82962754786787e-05	2.91188799346205e-05	3.25547543363028e-05	2.86165431598417e-05	2.4971775956343e-05	3.43519758049921e-05	4.24544194490132e-05	6.18580338303986e-05	0.000105765561034121	0.000194294366273073	0.000362944586662719	0.00070529442594819	0.00132638442434035	0.00227495404548031	0.00372436898110149	0.00576387266079976	0.00852935535490786	0.0120997031891223	0.0160272012686711	0.0199827232574854	0.0227739797844231
P6SA	NA	0.000795682200127174	0.000167692162607447	7.01569251725035e-05	4.39921545700637e-05	4.27066061763903e-05	4.79480039958809e-05	4.88724990993338e-05	4.78904194395445e-05	4.07238133707147e-05	4.21109534930003e-05	5.98527143610242e-05	6.91979010791989e-05	9.65654985266367e-05	0.000158927814141249	0.000262205073510062	0.000455245078672837	0.000800443181566013	0.00135313541185737	0.00213727135127344	0.00318424286772668	0.00461331428924008	0.00649671850510452	0.00897914799901711	0.0123207435936541	0.0171031693610836	0.023504669263898
P14EU	NA	0.00127645568937556	0.000187666489185761	5.96280224260176e-05	2.58226247142691e-05	2.97547120806918e-05	2.86622884800263e-05	3.07049925776001e-05	3.11534385953926e-05	2.8665195991847e-05	2.72328429861591e-05	3.78808284892789e-05	4.84629433273346e-05	6.90179679796272e-05	0.000116771800231064	0.000221051696776003	0.000449077286180754	0.000919669011028092	0.00171918735216734	0.00286917008054184	0.00438106562462749	0.00629993085945616	0.00876365585898924	0.0118655705436985	0.0156397116238224	0.019844545968129	0.0211658911388112
P25	NA	0.00122262743337508	0.000178557120951664	6.54243876685801e-05	3.31693989039841e-05	3.38292432449792e-05	3.63250777981377e-05	3.76825843826608e-05	3.72626094723026e-05	3.33229565339892e-05	3.26968008711072e-05	4.56204178714137e-05	5.50874389703382e-05	7.70067142391291e-05	0.000128511302716476	0.000229833965044132	0.000437205613583631	0.000843316222995785	0.00152483836391593	0.00252122546539215	0.0039037113250099	0.00574790144974843	0.00815611326936701	0.0111949554875872	0.0149003093476998	0.0190487713083881	0.0212958752455386
