# Supplementary material for: Database of age trajectories of mortality in 110 countries and web application: Data report
Source: Front Public Health. 2022 Jul 29;10:911589. doi: 10.3389/fpubh.2022.911589 (PMC9374568; doi:10.3389/fpubh.2022.911589)
Supplement: Supplementary file 1 [file Data_Sheet_1.zip › ATM_Dolejs/Data/yChapter3.txt]

Country	yes/no	Infant deaths at age 0 day	Infant deaths at age 1-6 days	Infant deaths at age 7-27 days	Infant deaths at age 28-364 days	Deaths at age 1 year	Deaths at age 2 years	Deaths at age 3 years	Deaths at age 4 years	Deaths at age 5-9 years	Deaths at age 10-14 years	Deaths at age 15-19 years	Deaths at age 20-24 years	Deaths at age 25-29 years	Deaths at age 30-34 years	Deaths at age 35-39 years	Deaths at age 40-44 years	Deaths at age 45-49 years	Deaths at age 50-54 years	Deaths at age 55-59 years	Deaths at age 60-64 years	Deaths at age 65-69 years	Deaths at age 70-74 years	Deaths at age 75-79 years	Deaths at age 80-84 years	Deaths at age 85-89 years	Deaths at age 90-94 years
1125	yes	0.000807955595645894	0.000549858669259011	0.000339854337851051	6.27344354680541e-05	1.59402202860686e-05	9.13220696016227e-06	7.66740174331158e-06	3.86081884333955e-06	3.28986469271909e-06	5.6849616939076e-06	6.30692320707504e-06	8.04411587500329e-06	1.04262342486818e-05	1.49444566813942e-05	1.91510398741065e-05	2.70679178293847e-05	4.06104445351635e-05	8.77618488107275e-05	0.000158832115267851	0.00027507069780164	0.000488486972663048	0.000634678157489613	0.00106919269127175	0.00188944786134718	0.00310344975193805	0.00531779702437975
1300	yes	0	0	0	0.000120086519634863	3.5452751330463e-05	1.17362167913966e-05	7.76572364895823e-06	3.85297064036372e-06	6.80599290361807e-06	5.05970817048904e-06	1.33258614994119e-05	9.14347447810103e-06	1.23500921797158e-05	1.80024483329733e-05	2.08622137110785e-05	2.25290173743782e-05	2.74611063011797e-05	3.57001447478596e-05	4.62513297257296e-05	6.57701686751864e-05	0.00010508921712157	0.00015868575916343	0.000236393579550379	0.000493312869984652	0.000949350849284138	0.00149507869928153
1303	no	NA	NA	NA	NA	NA	NA	NA	NA	NA	NA	NA	NA	NA	NA	NA	NA	NA	NA	NA	NA	NA	NA	NA	NA	NA	NA
1310	yes	0.000432452055284671	0.000353169178482481	8.44311155555786e-05	2.72046990268101e-05	1.17299385135774e-05	1.0842537442896e-05	6.65551202850689e-06	6.19154528708678e-06	3.13085414690926e-06	3.05171845711809e-06	3.09184261600952e-06	3.18008712492581e-06	3.71945683028412e-06	4.54603693046639e-06	5.46296392958329e-06	6.10257883277897e-06	7.35274340581067e-06	1.00407967960856e-05	1.48336012823387e-05	2.1397842420715e-05	2.88289241719422e-05	4.83465858783221e-05	4.96647743232655e-05	7.55902556340806e-05	0.000101749740597318	0.000212001399209235
1360	no	NA	NA	NA	NA	NA	NA	NA	NA	NA	NA	NA	NA	NA	NA	NA	NA	NA	NA	NA	NA	NA	NA	NA	NA	NA	NA
1365	no	NA	NA	NA	NA	NA	NA	NA	NA	NA	NA	NA	NA	NA	NA	NA	NA	NA	NA	NA	NA	NA	NA	NA	NA	NA	NA
1430	yes	0.00132372971597924	0.000294162159106498	0.000196608381851792	0.000477717351223821	0.000138183480199925	5.40519950212205e-05	3.16054924308841e-05	2.5790115562105e-05	2.38644227838845e-05	2.17281500131076e-05	3.67712505923957e-05	0.00012997848763335	0.000324768456964659	0.00054761353173757	0.000649758053149319	0.00063138838247996	0.000546859431431184	0.000454432251423816	0.000386788350582625	0.000331800203146301	0.000278778352731474	0.00027846670795885	0.000343034755694307	0.000566178435560453	0.0010336276677494	0.00278101151209417
2005	yes	0	0	0	0	0	0	0	0.000235404896421846	0	0	0	0	0	0	9.84736582964057e-05	9.01306894997747e-05	0	0	0	0	0.000288975581563358	0.000923702198411232	0	0.000421762969211303	0.00367107195301028	0.00173913043478261
2010	yes	0	0	0	4.95306193539335e-05	4.49943757030371e-05	0	0	4.4064510443289e-05	1.76717472940137e-05	0	2.78504985239236e-05	2.01025228666198e-05	6.29749359754818e-05	4.13539275892728e-05	4.12409398810199e-05	6.54100666092512e-05	7.30816077953715e-05	0.000132401618242001	0.000113877922866687	0.00017778680821883	0.000366935752885449	0.000575730735163862	0.000904649900488511	0.000808334830249686	0.00224680262703076	0.00555275113579
2020	yes	0	7.14923969304886e-05	1.87241991960804e-05	3.22458288825943e-05	1.25782381150881e-05	1.03605940626494e-05	6.74457911892191e-06	6.18771676345287e-06	3.26991525638877e-06	3.19941795523744e-06	3.95137476251868e-06	3.92692806588793e-06	4.47017930303494e-06	5.69228432752805e-06	8.01534998046036e-06	9.28432956544292e-06	1.35248769714744e-05	1.80098730723402e-05	2.5524060148192e-05	3.89574599167656e-05	5.95646596357128e-05	9.36521122865069e-05	0.000157242963997846	0.0002863666473587	0.000517267875223566	0.000855119544852954
2025	yes	0	0	0	0	4.90990327490548e-05	0	0	0	0	0	8.77493177490545e-06	8.97770835016654e-06	0	0	1.70065134946685e-05	1.55365146936588e-05	1.50481163520356e-05	2.38523065180403e-05	1.90175532016051e-05	7.09815566255368e-05	6.13666349605719e-05	0.000125899657972596	0.000128065569571621	0.000340618790803293	0.000263019463440295	0.0018682858477347
2030	yes	0	0	0.000615669029823682	1.91825662111236e-05	3.53913397391658e-05	0	6.9714345469439e-05	1.72419738611676e-05	3.00784043740684e-05	9.80741505961274e-06	3.08183293726073e-05	1.77036271191242e-05	3.89628790025503e-05	4.13696098845788e-05	5.2379239662957e-05	3.85512442414079e-05	3.23645543400867e-05	4.65809577044904e-05	3.80274406011378e-05	6.99300699300699e-05	0.000134057242442523	0.000170528828845899	0.000352381511716685	0.000615668770201632	0.000660720185001652	0.0024322446143155
2040	yes	0	0.00208977441887095	0	3.72066662113522e-05	0	0	0	0	0	1.26945438850382e-05	1.21078567882699e-05	2.93637463442136e-05	3.5034245975441e-05	3.86347580360297e-05	3.15437511828907e-05	4.72316977171346e-05	3.90237375820892e-05	7.82411391909866e-05	0.000101132686084142	0.000125662584536648	0.000182993778211541	0.000287918922031556	0.00036071565986918	0.000827814569536424	0.000875452317030466	0.00359543536032515
2045	yes	0	0	0	0.000142880397528497	1.40893688667216e-05	0	7.42203155847819e-06	7.49720729028437e-06	6.21685638440066e-06	6.5287682009816e-06	1.48453853119758e-05	2.06378328624468e-06	2.42646594940333e-05	2.78594989747704e-05	2.87982490664568e-05	3.78491107351433e-05	4.99099352532022e-05	6.998308742054e-05	9.28986707748523e-05	5.05596958328699e-05	0.000144864551644213	0.000223160641329351	0.000244009565174955	0.000741257521583675	0.0021689497716895	0.0056953013763645
2050	yes	0	0	0	0	0	0	0	0	1.33486397736071e-05	0	0	1.37872082282059e-05	0	1.35157052494999e-05	2.39891569010807e-05	1.06916423431803e-05	3.05421226775261e-05	5.24967452017975e-05	9.6455268869062e-05	2.95783604714791e-05	7.2234762979684e-05	6.86043586635871e-05	0.000122230710466005	0.000315685036529268	0.000255275697753574	0.000872981230903536
2070	yes	0.000166427247012916	0.000110951498008611	3.17004280024602e-05	6.22955740196714e-05	2.4627019915265e-05	1.19604714054394e-05	8.12030339209214e-06	7.31869123642927e-06	5.76382890512421e-06	6.07177465841393e-06	9.42413538984534e-06	1.11670259543924e-05	1.1548865388136e-05	1.26210669368833e-05	1.47402683733396e-05	1.79976776835758e-05	2.30060706143092e-05	2.9732660361813e-05	3.97290772784441e-05	5.50471558118382e-05	8.41113516820083e-05	0.000139425204274675	0.000227821301994791	0.000397691629450452	0.000756020967147283	0.00159239054413205
2085	yes	0.12150466045273	0	0	0	0	0	0	0	0	0	5.80450429533318e-05	5.52211607487989e-05	0	0	4.31164575518475e-05	0	0	0	0	0	0	0.000292568753657109	0	0.000619195046439629	0.0012853470437018	0.0040650406504065
2090	yes	0	0	0	9.77926370985791e-06	5.8577503895404e-06	5.92150453587247e-06	2.8105203397357e-06	2.61368210307317e-06	1.47157794359736e-06	1.45141040806404e-06	1.42246566404965e-06	1.92564506702689e-06	2.84531717699011e-06	2.16991379800446e-06	4.4199806699512e-06	4.94768395108339e-06	8.12026540446401e-06	1.00841788837294e-05	1.39860851167711e-05	2.71400963792717e-05	3.70337834229895e-05	6.93144797948291e-05	0.000138906617210905	0.000231690050199511	0.000854433351068824	0
2110	yes	0	0	0	0	0	0	0	0	0	0	0	0	0	0	0	0	0	0	0	0	7.94786202511524e-05	0	0.000169090294217112	0.000282965478211658	0	0
2120	yes	0.000142546163477408	0.000118788469564506	2.71516501861729e-05	3.04549666776658e-05	1.26098585426069e-05	6.16061809481345e-06	2.67218664078463e-06	3.02675061107257e-06	2.20338467060483e-06	1.73597604154665e-06	2.23143697219107e-06	2.79421248381058e-06	3.88203568576235e-06	4.71402989193182e-06	5.2175366234081e-06	7.42592978089229e-06	9.30678438557999e-06	1.432662857313e-05	1.95880447051581e-05	3.13124753531973e-05	5.50095854202595e-05	9.74499947771898e-05	0.000172826587903153	0.000340106682683707	0.000707700845188102	0.00162482320703906
2130	yes	0.000145435245853302	6.05980191055427e-05	6.92548789777631e-06	4.76872245305339e-05	2.04017178246408e-05	8.6290644147618e-06	4.23024540862257e-06	4.85619393372347e-06	5.04747685454867e-06	4.62958083072454e-06	5.90998910550093e-06	6.59214964318472e-06	7.39173857456877e-06	8.231512372662e-06	7.99921518810988e-06	1.07599728080947e-05	1.27887463251307e-05	1.82732697577147e-05	2.440365697336e-05	3.8552725336329e-05	5.5321181174329e-05	0.000102885325998973	0.000162078781465639	0.000266533848452623	0.000520409345181483	0.00117951473158321
2140	yes	0	9.04481993250334e-05	5.16846853285905e-05	3.05967202464505e-05	1.332537758938e-05	8.83598425133074e-06	7.31130971877778e-06	4.36099122423199e-06	3.71086058996118e-06	3.03608832588158e-06	5.34476912927133e-06	5.97270473934121e-06	5.69687640266842e-06	6.40557643862441e-06	7.15357379460973e-06	9.69492400924663e-06	1.06499013552887e-05	1.75890478861829e-05	1.85300233545676e-05	3.39334710062728e-05	4.19595335265414e-05	7.28179423409928e-05	0.000138291351751085	0.000215989997087107	0.000503871857430784	0.00109060768660298
2150	yes	0.000170349879985009	5.67832933283364e-05	4.86713942814312e-05	5.05489258115754e-05	1.52265994850641e-05	6.83628866092145e-06	4.50408858641432e-06	5.3492694012429e-06	4.08156247074518e-06	3.64640494198847e-06	5.854910366952e-06	7.13446860306484e-06	7.46497875202663e-06	8.23604683623098e-06	1.01427104881942e-05	1.15223156789941e-05	1.13692989737068e-05	1.56289183860262e-05	1.90688991907792e-05	2.39427596710353e-05	3.01494006766981e-05	4.03668857636824e-05	7.03204616571583e-05	0.000104826517186307	0.000185712941387625	0.00030474846222322
2160	yes	0	0	0	0	0	0	0	0	0	5.72409845449342e-05	0	2.9211152818146e-05	3.40431326490664e-05	1.73596042010242e-05	0.000112905046855594	7.26995147307392e-05	2.02466036322407e-05	0.000151580223833464	0.000118192831604763	0.000105559465165376	0.000204850868567683	0.000186950831931202	0.000678119349005425	0.000956175298804781	0.00141464948129519	0.00359066427289048
2170	yes	0.00117878500714653	0.000140331548469825	0.000120284184402707	7.64536270001775e-05	2.64327721856749e-05	1.62564543929817e-05	1.16013479838249e-05	6.94945384242252e-06	9.11582200669194e-06	7.07373054497072e-06	8.1162580925434e-06	1.01836093700275e-05	1.13755818365473e-05	1.3650798114388e-05	1.09559591744441e-05	1.58249683628253e-05	1.45949355573616e-05	2.4480268903264e-05	3.02232447930121e-05	3.48561793034669e-05	5.96125186289121e-05	8.60661249111483e-05	0.000137984257583639	0.000340506673930809	0.000715297245744343	0.00187568721298752
2180	yes	0.000233082854409265	0.000126253212805019	2.49731629724213e-05	8.47259633980266e-05	3.33956719209191e-05	1.50066683887085e-05	8.77459998991719e-06	9.25250008933448e-06	7.23331796840039e-06	8.72797513386858e-06	1.24592398182054e-05	1.27977568649148e-05	1.38656966192877e-05	1.52023924639595e-05	1.59417335848539e-05	1.84477275335892e-05	2.17449163540978e-05	3.03583629761451e-05	4.29212202512922e-05	6.39548463617529e-05	0.000108346710779878	0.000163705508285353	0.000279952262002588	0.000540125193303734	0.00115795314643661	0.0026951827355696
2190	yes	0.000318683079281802	5.3113846546967e-05	4.55261541831145e-05	5.01192973351202e-05	1.69114490510075e-05	6.44396606349712e-06	8.08625222212339e-06	5.05825636001971e-06	4.09365597128087e-06	4.48596310103094e-06	7.24267582277223e-06	1.04801635221892e-05	1.45794687453227e-05	1.71197326930372e-05	2.04493573238901e-05	2.4940962358036e-05	2.97658115884086e-05	3.36196950286149e-05	5.66372591730164e-05	6.90799594930054e-05	0.000102124938078092	0.000144046659163489	0.000226490154782202	0.000341342024708758	0.000592154418991105	0.00111672427545865
2210	no	NA	NA	NA	NA	NA	NA	NA	NA	NA	NA	NA	NA	NA	NA	NA	NA	NA	NA	NA	NA	NA	NA	NA	NA	NA	NA
2230	yes	0	0	0	4.24872922255007e-05	3.92310710082385e-05	0	3.89590151160979e-05	0	1.48266761557394e-05	6.95091265483158e-06	6.77483825073676e-05	5.40073449989199e-05	3.58863479360864e-05	4.86272526574794e-05	6.52010910315899e-05	0.000114427187899845	9.09142564918461e-05	0.000210767589213969	0.000162163915285571	0.000173316900323525	0.000326463098787734	0.0002358058008227	0.00029339494627205	0.000666419844502036	0.00274841437632135	0.00766283524904215
2240	no	NA	NA	NA	NA	NA	NA	NA	NA	NA	NA	NA	NA	NA	NA	NA	NA	NA	NA	NA	NA	NA	NA	NA	NA	NA	NA
2250	yes	8.3889416741018e-05	6.99078472841816e-05	4.39420754357713e-05	0.000207607636682519	6.44200861828718e-05	2.41208996244234e-05	1.86751065378914e-05	1.30832050654294e-05	9.55942176609266e-06	1.14931711847219e-05	1.68215614484584e-05	1.5499272558935e-05	1.8803107451377e-05	2.39631462844964e-05	2.63995470728309e-05	2.89208731366533e-05	3.41305434550873e-05	4.39591849256285e-05	7.1649804776956e-05	9.29409098230844e-05	0.000143947470719776	0.000226780056695014	0.000429453326032918	0.000875308979303947	0.00174443255466494	0.00330419219384594
2260	yes	0	0.000781653207240893	0	9.74167201902596e-05	9.27638048002177e-05	1.784779401266e-05	2.31203181355775e-05	1.12982222247329e-05	1.40504237283556e-05	1.65397881142877e-05	3.77267376935382e-05	4.76923604290524e-05	6.17667287672696e-05	6.43012627633279e-05	5.95279434087685e-05	8.49009948274069e-05	9.9403578528827e-05	0.000124371921794936	0.000164432829189276	0.000192019662813472	0.000340912253360421	0.00052492918408177	0.000858834696921756	0.00156862745098039	0.0034407027818448	0.00876132930513595
2270	yes	0	0	0	3.97720493237758e-05	5.95824462169119e-06	3.01295570955107e-06	5.05051015203046e-06	8.14069564279442e-06	5.49353031160994e-06	5.67638905970615e-06	4.07030778310687e-06	7.94353355062605e-06	5.16552367156567e-06	5.20360852906129e-06	7.42038719580388e-06	1.11395205288258e-05	1.59475135434259e-05	7.59324504920423e-06	1.25441897593796e-05	1.42007128757864e-05	1.32608658587642e-05	2.52456542411297e-05	3.40268325879837e-05	4.2571306939123e-05	0.000103142405280891	0.000949307005885703
2280	yes	0	0	0	3.55178261012502e-05	4.99315106112782e-06	1.64710319842735e-06	4.07983752455042e-06	1.61927192676357e-06	2.08610109470562e-06	3.21427544310479e-06	5.36451804307746e-06	6.45395039627255e-06	5.25854513584575e-06	4.86160720158454e-06	4.48805762389801e-06	7.26824039747869e-06	6.42140124607291e-06	1.54833814931012e-05	1.18616176241496e-05	1.51548216580587e-05	2.68044414959559e-05	3.0297305678428e-05	3.08991657225255e-05	5.81244578776525e-05	0.000102833050542444	0.000180694590003975
2290	yes	0	0.000167842946825515	4.79551276644329e-05	6.5742637925721e-05	1.09363422856409e-05	8.11339277745775e-06	1.86968308871646e-05	1.57979546914659e-05	5.51148041370174e-06	9.67561532075632e-06	2.31979012959558e-05	2.99181737946716e-05	3.9754466476425e-05	5.10815253950724e-05	6.59910665587487e-05	8.1143109967705e-05	8.56961670960997e-05	8.74243977651145e-05	0.000101183851057371	0.000116838453058882	0.000157997185543468	0.000222320456842688	0.000326577532772055	0.00053320992374092	0.00123968857169339	0.00372572002679169
2300	no	NA	NA	NA	NA	NA	NA	NA	NA	NA	NA	NA	NA	NA	NA	NA	NA	NA	NA	NA	NA	NA	NA	NA	NA	NA	NA
2310	yes	0.000260587900582503	0.000173725267055002	6.58628759714019e-05	7.72068237745011e-05	2.68078893801895e-05	1.38323173744212e-05	1.05372339782874e-05	7.73478996371223e-06	6.53536343506171e-06	6.6974826289701e-06	9.28458611424165e-06	9.40651486975125e-06	1.1328468353726e-05	1.21388245249085e-05	1.52375549710099e-05	1.96467367373469e-05	2.69277335258991e-05	3.83244857897068e-05	4.97085057715481e-05	7.49797467341819e-05	0.000116855558511853	0.00019939950917511	0.000367753026778925	0.00068259385665529	0.00149661016001387	0.00338486064496393
2320	yes	0	0	0	0	0	0	0	0	0	0	0	0	0	0	0	0	0.000174246384387524	0	0	0.000650195058517555	0.000743770918557084	0	0.00115141047783535	0.00241935483870968	0.00220994475138122	0
2330	no	NA	NA	NA	NA	NA	NA	NA	NA	NA	NA	NA	NA	NA	NA	NA	NA	NA	NA	NA	NA	NA	NA	NA	NA	NA	NA
2340	yes	0	0	0	5.67416997202368e-05	1.75031842331316e-05	1.15405630818275e-05	8.75937855712889e-06	1.29528924888335e-05	6.0619347877262e-06	8.76274653123729e-06	1.33815158819842e-05	1.22359761235942e-05	1.29501247528685e-05	1.15722811254254e-05	1.33583170532118e-05	1.35582266517451e-05	1.7740925175601e-05	2.17664380999733e-05	3.40439738322642e-05	4.16743030091215e-05	5.07188933513166e-05	6.77222741784643e-05	0.000103661366586643	0.00016426962697826	0.000345004117791083	0.000698184719728705
2350	yes	0	9.20629155442558e-05	5.26073803110033e-05	8.7691975933846e-05	5.22592665525546e-05	1.74651001737398e-05	1.29494704047471e-05	1.83510650499378e-05	7.27357928038921e-06	1.05314841111021e-05	1.09904090363809e-05	1.63760966041787e-05	1.73382989227137e-05	1.96835286244236e-05	1.82938666476123e-05	2.23212119447599e-05	1.88730639968699e-05	3.19680077638513e-05	3.85146142474572e-05	5.08667236441122e-05	6.49373799931752e-05	9.81852512325606e-05	0.000202774774818013	0.000326184777781708	0.00066393848308164	0.00128162200233232
2360	yes	0	2.75083342716313e-05	2.35785722328268e-05	6.26896163816405e-05	2.15938317219686e-05	6.68430729632247e-06	5.29286759627065e-06	5.67920693806869e-06	2.56399759360279e-06	3.39203584773064e-06	4.84152545322388e-06	4.60475947939791e-06	3.39524717456018e-06	5.17800090071326e-06	5.21635181395012e-06	8.83702643379549e-06	1.30962022342121e-05	1.55886335817122e-05	2.12559949399832e-05	3.30565352059209e-05	3.59890192491142e-05	6.67366318553433e-05	0.000132370247267622	0.00023206918162957	0.000457589510551899	0.00105047675483489
2370	yes	0.00024503510211754	0.000163356734745026	2.52813994248255e-05	2.56911185207312e-05	1.61098350654949e-05	7.02912792510743e-06	4.33667257121317e-06	4.31664040525948e-06	4.24580543421513e-06	4.68672649849758e-06	5.72388458503347e-06	6.77418913193782e-06	1.02684441098934e-05	1.02364046620495e-05	1.08377156256534e-05	1.33910396894684e-05	1.42325182126609e-05	1.82860060602329e-05	2.56225061244822e-05	3.70646820889896e-05	5.75433687888769e-05	9.25905174759799e-05	0.000169139116729987	0.000329690202664199	0.000751813889208799	0.00200509241585839
2380	yes	0.00438663258847377	0.00268071991517842	0.000765919975765262	0.000438229368383631	1.54628215783675e-05	1.88389197009887e-05	7.34435476171241e-06	3.59677297528657e-06	4.08046958043932e-06	9.15535725729911e-06	1.56406406406406e-05	2.52752190518985e-05	2.86556512681995e-05	4.36814185669154e-05	7.03644115823625e-05	8.39291461313712e-05	0.000100535289112519	0.000139887991868171	0.000170547904233534	0.000235522258866474	0.000311427387856551	0.000481637231210093	0.000834853945034335	0.00152256494810655	0.00274812635356102	0.00485504878390365
2385	yes	0	0	0	7.81672960026316e-05	7.12809180982251e-05	7.05815923207228e-05	6.95845800570594e-05	0	1.30250732660371e-05	0	3.7642098923436e-05	1.31268049356787e-05	4.04307219579251e-05	2.75114516417459e-05	2.8041838422927e-05	5.81293960355752e-05	3.18471337579618e-05	0.000117137167623287	7.91953749901006e-05	7.37381558087232e-05	9.46880030300161e-05	0.000169052180773132	0.000208015531826376	0.000750539450229853	0.000830564784053156	0.00177856825255669
2400	yes	0	0.00168057167062637	0	5.98423146810577e-05	2.71039436237973e-05	2.66361239112484e-05	2.63345008295368e-05	0	1.56083348508103e-05	0	3.3276604645414e-05	3.63407935791009e-05	2.77420213946469e-05	5.45477686932173e-05	3.92272236932431e-05	7.70335095766658e-05	4.73010792529583e-05	7.73694390715667e-05	7.32976618045884e-05	0.000165977608111778	0.000166410886970028	0.000243427458617332	0.000219768144607439	0.000341950485569689	0.000576429282607556	0.00050093926111459
2410	yes	0	0	0	0	0	0	0	0	0	0	0	0	0	0	0	0	0	0	0	0.000586166471277843	0	0	0	0	0	0
2420	yes	0	0	0	0.000127381925679684	0	3.80314900737811e-05	7.48306955513152e-05	3.67985280588776e-05	2.07759110236984e-05	3.23553392780877e-05	2.61115354235617e-05	5.57950091364327e-05	2.29384103681615e-05	4.84210696214279e-05	9.04017948865457e-05	9.55640887529755e-05	0.000247947282593147	0.000100798548500902	5.70166060865227e-05	0.000127194098193844	0.000231674543601149	0.00026168876482903	0.000490177595113306	0.00063609552998323	0.00179942418426104	0.0027163368257664
2430	yes	0	0	0.000247563701870903	3.08536364349494e-05	4.26967251611801e-05	1.42065634323057e-05	2.81809215161336e-05	0	1.67188200971363e-05	5.56051368025378e-06	1.74266121794593e-05	2.60528989639631e-05	2.02402225267894e-05	1.76336365143238e-05	2.49830472179592e-05	1.13216519044905e-05	3.6691693459247e-05	2.59511081123164e-05	6.87143544286401e-05	6.94645441389291e-05	9.85346490055039e-05	0.000164801661200745	0.0001898343695126	0.000217779520013938	0.000552486187845304	0
2440	yes	0.00308206743394665	0.000256838952828888	0.000220147673853332	8.23104062478334e-05	1.70654288542271e-05	1.71620050370485e-05	2.58376790874132e-05	3.01439589353154e-05	4.99398640803366e-06	1.74891421575772e-05	2.46933243449633e-05	3.03381093052335e-05	3.24294989311502e-05	3.45295918602242e-05	2.86371946075389e-05	4.66791897396129e-05	4.87950033916527e-05	6.91139494338983e-05	7.58862204308098e-05	0.000109626849550046	0.00014451178741669	0.000222475922835983	0.000337298368159034	0.000689989283145177	0.00131083073898083	0.0033375280407069
2445	yes	0	0	0	0	0	0	0	0	0	0	0	0	2.15917433173554e-05	1.91636962937411e-05	0	5.14085955171705e-05	6.8887128440051e-05	0	0	0	0	0	0	0.00040983606557377	0.000798084596967279	0.00218340611353712
2450	yes	0.000638251511694334	0.000175750416263657	4.36072461406067e-05	1.73197739594515e-05	7.88237563105092e-06	4.65140869055983e-06	3.51940836399129e-06	2.46696210021385e-06	1.93110574181658e-06	2.11240948092388e-06	3.29841913053776e-06	5.13072655166241e-06	6.32119503014804e-06	8.78492034574296e-06	1.15580297913539e-05	1.55717270522165e-05	1.96430026965478e-05	2.40131020775958e-05	3.04903776495106e-05	4.08716064041396e-05	5.85407185242823e-05	8.71466273476542e-05	0.000135436677344093	0.000227805241661183	0.000393248678169681	0.000701932450690174
2455	yes	0	0	0	4.69376404512443e-05	0	0	0	0	0	0	0	1.01082594588038e-05	2.24918748102248e-05	2.07275365322831e-05	3.85241401893461e-05	3.56522126654485e-05	3.45420160447664e-05	2.59011439671919e-05	4.43978760056119e-05	3.06535333306086e-05	7.83116018638161e-05	9.45233189027733e-05	0.000251548596044398	0.000163567962488414	0.000237981913374584	0.000981675392670157
2460	yes	0	0	4.01927490078447e-05	4.3830371692531e-05	2.74670252639409e-05	1.4735035721127e-05	4.4991440378468e-06	3.35426018996294e-06	2.63316230944134e-06	3.01476589266141e-06	3.62325636115937e-06	5.70335657889859e-06	6.31001968025027e-06	6.02990380042224e-06	1.05644808240501e-05	6.73429333827541e-06	1.27004579669684e-05	2.1532988846527e-05	2.95218979526394e-05	4.95501607712139e-05	7.91200825911572e-05	0.000140666346777344	0.000225843395499916	0.000432630039125979	0.000773982163305221	0.00181941193680515
2470	yes	0.000197129186947419	3.28548644912366e-05	4.69355207017665e-06	3.15874661577467e-05	1.30531700031264e-05	8.56864753743451e-06	5.59042032904114e-06	7.37062865289508e-06	4.43675838975099e-06	4.66639561721325e-06	6.54234871409227e-06	6.86165754774162e-06	6.92523024718965e-06	8.65511356775603e-06	8.33669555677821e-06	1.03646449916604e-05	1.17026839072952e-05	1.41750197194707e-05	2.10321173123154e-05	2.91810612500829e-05	4.45219164589887e-05	6.95170304310801e-05	0.00010745694652603	0.000172652292123526	0.000311012993007175	0.000631653545733257
3020	yes	0	0.000268781572629936	0	4.30688573353606e-05	2.2242982339072e-05	4.48002580494864e-06	0	0	4.72663059302198e-06	6.85215784239254e-06	2.99565723315481e-05	4.72308403450484e-05	4.01952514791548e-05	3.23789128069961e-05	2.90584371488114e-05	4.03795365826954e-05	4.28093972742645e-05	4.05024098933887e-05	3.37876472361705e-05	0.000109992346365899	0.000182529715837738	0.000221832140583708	0.00051480748909421	0.000163807830014275	0.000646970023722234	0.000177304964539007
3030	yes	0	0	0	4.42527498840639e-05	0	0	0	0	0	3.16046635841585e-06	3.13704822584238e-06	1.17780774644155e-05	8.35924699903033e-06	8.44570817263027e-06	1.20164505207629e-05	2.13741436983681e-05	1.87818998830827e-05	3.7999696002432e-05	2.29154572397568e-05	8.98257380681478e-05	6.36628415909344e-05	0.000224536192427517	8.65538581382265e-05	7.42611020347542e-05	0.000738143568924156	0
3080	yes	0	0	0	0	6.38105083145092e-06	0	0	1.30527002773699e-05	5.12667369875409e-06	2.30663214407224e-06	9.41736637698848e-07	7.90143434737708e-07	1.55285531270624e-06	5.84876921007359e-06	2.71291155998745e-06	6.59498856240555e-06	2.93105570764478e-06	1.06879285191341e-05	1.62310299837065e-05	3.26425477805293e-05	4.64387945974964e-05	8.63196110539878e-05	0.000158910245276116	0.000555129821936076	0.00123098452846814	0.00252292659485003
3090	yes	0.00386980491942324	0.000293167039350245	3.35048044971709e-05	9.39526416908799e-06	7.98404787235104e-06	3.10615277094712e-06	2.11451806961416e-06	2.12027470279049e-06	1.62565015846025e-06	1.88903953502151e-06	1.5966455348211e-06	1.66390117758126e-06	2.00862645987267e-06	1.52354850989338e-06	2.02348579017221e-06	3.78729061017039e-06	3.67368796353818e-06	4.33750335526059e-06	6.48005923771075e-06	1.21210068339233e-05	1.96242343082383e-05	3.52339322751234e-05	6.27789149480677e-05	0.000114619119786642	0.00046980278669755	0
3130	yes	0.000496148730436958	0.000454803002900544	0.000165382910145652	9.79047198043254e-05	3.03687372071695e-05	1.16291637536752e-05	7.12809689079542e-06	7.47850863580785e-06	5.74126567287944e-06	6.91262809015551e-06	9.52482105467086e-06	7.53555180926466e-06	8.01323786895952e-06	7.12635304326818e-06	7.96961542895562e-06	6.18292956742282e-06	8.5969597875159e-06	1.50607376178016e-05	1.54060606209998e-05	3.22825301657769e-05	5.05093966184894e-05	9.35001350557506e-05	0.000185808396460545	0.000317875392846004	0.000611156470380397	0.00113576251672527
3160	yes	8.3565029141873e-05	4.17825145709365e-05	6.36685936319032e-05	1.42168002100912e-05	7.03048493866015e-06	3.67650741399608e-06	2.56910606762907e-06	2.1812738380419e-06	1.19820000730684e-06	1.20234392387344e-06	1.78295046054188e-06	2.0686348233963e-06	1.88287969194471e-06	2.38961430548245e-06	3.18249546171294e-06	4.1487183230457e-06	6.12861150177816e-06	9.11392359194074e-06	1.37734669236884e-05	2.22244303590197e-05	3.76822631681036e-05	6.56086172517e-05	0.000115708757660297	0.000208082248106519	0.000361367410775575	0.000584643543535896
3190	yes	0.000710516224102657	0.000118419370683776	3.38341059096503e-05	2.31919242288701e-05	5.86056542735243e-06	3.96083526093983e-06	2.01672266433265e-06	2.05917661763767e-06	5.69980695192301e-06	7.42912088028715e-06	7.16858024313217e-06	4.65284430698908e-06	4.87388475072865e-06	4.54244954037399e-06	2.49894315529057e-06	8.88380044541154e-06	4.70297572950992e-06	5.90881050917402e-06	7.36188640977364e-06	1.56137775973519e-05	6.10266908554278e-05	8.46676325048449e-05	0.00016908171719392	0.000102912421529279	0.000997641937239253	0.0017825311942959
3210	yes	0.00838877971983774	0	0	3.73387821357763e-05	4.57294417578397e-05	0	1.09185801478376e-05	0	3.83640789456017e-06	1.93174376577993e-06	0	5.83343217760079e-06	5.56060128635243e-06	1.85265123655207e-06	7.84083112809958e-06	8.70443229692559e-06	2.48961829172351e-06	8.81533633446561e-06	1.43253135453002e-05	1.86930737488492e-05	7.75975789555366e-05	7.83445790447837e-05	0.00010048231511254	0.000200729316516677	0.000541012942694245	0.000652741514360313
3236	yes	0.000375333797346779	7.1492151875577e-05	1.53197468304808e-05	2.32296457874649e-05	6.52650063829176e-06	7.86485265985027e-06	5.35661978120746e-06	2.50088364555476e-06	3.33252268608154e-06	5.01050087342845e-06	7.10194023179427e-06	6.93042190600628e-06	1.059115234879e-05	1.37149833163864e-05	1.71109245724588e-05	1.73520153904832e-05	1.93475786290373e-05	2.35997158036194e-05	3.23264860823952e-05	4.51962000410102e-05	5.64083350627247e-05	8.28932980164962e-05	0.000111743338530084	0.000119845652303568	0.000199427166874046	0
3255	yes	0.00809608836935908	0	0	3.60360016440315e-05	0.000155768439088977	9.97108385681524e-05	6.58060695131448e-05	3.24942593475153e-05	1.02306814043043e-05	2.57404043449803e-05	2.4686519771588e-05	1.37504675158955e-05	6.02133962764036e-06	1.12094637766178e-05	9.43698922295831e-06	1.74680625589547e-05	1.11261107567239e-05	1.97387575439064e-05	4.00285537016405e-05	3.59644311775654e-05	9.49881858443856e-05	0.00014782840079236	0.000346148021547714	0.000425416715009475	0.00104423770647427	0.00224971878515186
3283	no	NA	NA	NA	NA	NA	NA	NA	NA	NA	NA	NA	NA	NA	NA	NA	NA	NA	NA	NA	NA	NA	NA	NA	NA	NA	NA
3285	yes	0.00252532241102563	0.000420887068504271	0.000240506896288155	1.49870766232975e-05	1.42973564187982e-05	1.47691944142907e-05	0	1.56274417877793e-05	6.55349866718221e-06	3.28606331258184e-06	4.86517781414048e-06	6.2593694937109e-06	1.31703333850391e-05	9.38054038166292e-06	1.03979503560258e-05	1.4543085344642e-05	1.17661824228923e-05	4.40849075319064e-05	5.12786702708246e-05	8.69724877030566e-05	0.000138448371343704	0.000233581888419729	0.000469235732301015	0.000330051157929479	0.000529380624669137	0.000473260766682442
3300	yes	3.11097371687463e-05	3.11097371687463e-05	6.66637225044563e-05	6.92353201084858e-05	2.20637025633627e-05	1.62884154002351e-05	1.39102237679592e-05	1.16612760711861e-05	8.65613119321217e-06	9.5947952073918e-06	1.37005526568818e-05	1.43602841909566e-05	1.59165554874794e-05	1.73677415519649e-05	2.14646710340352e-05	2.74423449351495e-05	3.50287628587393e-05	4.63473058893369e-05	7.00315525206212e-05	9.99108939027677e-05	0.000147552611597941	0.000259413073001752	0.000418812231986387	0.000713492743411281	0.00144698808322653	0.00309457804138998
3320	yes	0	0	0	0.000127067594285635	1.18664783852096e-05	2.41251613370164e-05	1.22966442457853e-05	0	2.73065874411543e-06	3.25153553765766e-06	0	2.55687120784039e-06	2.32024662674811e-06	4.68742571267286e-06	1.5028091259587e-06	3.0155875721605e-06	3.18960952800158e-06	5.83081879272897e-06	1.54384520378757e-05	1.98842735280667e-05	2.32255667038276e-05	0.000110174626783452	0.000307282597562225	0.000216684723726977	0	0
3325	yes	0	0	2.83399802233524e-05	1.50109390797282e-05	1.56239502658415e-06	3.78844131401329e-06	4.41049020393372e-06	1.43675477325855e-06	2.04109928358873e-06	1.54911511727928e-06	2.36827926749122e-06	1.32142353181587e-06	1.82238121035878e-06	1.70937464238083e-06	2.31254165672136e-06	3.52858093112194e-06	3.7201659510624e-06	3.81940891965256e-06	8.59184630512559e-06	1.40458711608736e-05	2.01278892790538e-05	3.74877897607055e-05	6.93393523937952e-05	0.000136146109562055	0.000296480076311394	0.000411189955787099
3340	yes	0	0	3.24001297070398e-05	2.82659885278033e-05	5.70081008511309e-06	1.16360702663496e-05	7.69029638402264e-06	7.49653285355523e-06	7.88656255209164e-06	6.84396073695769e-06	1.23541820450495e-05	9.73514781511457e-06	4.48682306351305e-06	5.03856481519804e-06	3.30381239301326e-06	5.52090573771171e-06	6.12876066500118e-06	2.29857580243281e-06	1.08712392306786e-05	9.94305117439863e-06	5.74017922865497e-05	5.73601702449853e-05	2.62628031165193e-05	4.54910761672252e-05	0.00011497336450389	0.00100315276583548
3350	yes	0	0	0	3.08215891467811e-06	0	5.66901458354002e-06	0	2.80254134449118e-06	1.09740031352727e-06	0	4.23085580058792e-07	0	7.07485515118435e-07	0	3.68443139828224e-07	1.15035218032001e-06	1.66108955847409e-06	1.34757086875199e-06	4.59839883752477e-06	5.80636545393197e-06	6.38965387244973e-06	1.59268869017282e-05	9.82862804146895e-06	1.81720713435521e-05	5.61657195083968e-05	0
3370	yes	0	6.60164498523673e-05	0	3.5261011790582e-06	3.9086820203419e-06	2.84839097242359e-06	2.30217947330738e-06	2.91308236157761e-06	1.20208518504539e-06	1.90031625063043e-06	1.15994091840932e-06	1.6655515042277e-06	1.36159505414213e-06	1.31260554168934e-06	1.06677988757207e-06	3.45263982563541e-06	7.71965605844397e-07	3.55091118917479e-06	4.4479067515412e-06	8.31015722817476e-06	5.90891525315566e-06	6.97995009335683e-06	1.7574383578496e-05	4.88695582636202e-05	3.23736349117279e-05	0.000122433987674979
3380	yes	0.000495816800446643	8.26361334077738e-05	2.36103238307925e-05	8.82759882100847e-06	1.34943843119686e-06	2.67303204698121e-06	5.27161328499264e-06	5.20087062574275e-06	3.53495808423452e-06	5.05025241642554e-06	2.52129809261507e-06	6.46122919231808e-06	5.32541593096046e-06	6.52695315503737e-06	9.39436897839369e-06	6.39555717089057e-06	1.06921713009074e-05	1.69411126922816e-05	1.72529767774933e-05	2.4784646737501e-05	3.8468573353037e-05	5.57079348595556e-05	7.6316494214516e-05	0.000121182613619424	0.000116698446809729	0.000164749580637431
3400	yes	0.000174811811492904	0.000238909475706969	5.49408550406271e-05	8.38266728108408e-05	2.76157731773709e-05	1.38866584165431e-05	8.62691409656517e-06	7.91905127157138e-06	5.42904660291764e-06	4.50524084656034e-06	4.94388422092599e-06	4.93588423486802e-06	4.64312379626064e-06	3.93742694872575e-06	5.56127509852992e-06	6.07482166511962e-06	9.03540248173464e-06	1.37702796055274e-05	1.97228966954268e-05	3.04110147442335e-05	4.83572013497944e-05	7.85085431897039e-05	0.000144324889771711	0.000269044186009535	0.000459834946436591	0.000735955056179775
4010	yes	0.000289660470313373	0.000193106980208915	2.75867114584165e-05	1.8050058980952e-05	7.12613335212521e-06	2.3660985401172e-06	3.13704084505606e-06	3.11114567939644e-06	1.05056662310817e-06	6.96106301557983e-07	2.06978272455849e-06	1.43670471659383e-06	1.50451522378449e-06	9.79793927563835e-07	1.89398508217603e-06	3.04981794435247e-06	3.26520955601826e-06	5.68293774403697e-06	1.00815490572921e-05	1.71917643634261e-05	2.3141962081674e-05	4.47537194213757e-05	6.40195470181035e-05	0.000126535683062624	0.000254059500633627	0.000414831251269736
4012	yes	0	0	0.000109332731853537	8.85692456855065e-05	3.2266391326794e-05	6.12082508722176e-05	2.26285300506879e-05	8.2016961107557e-06	1.52355182590069e-05	1.44814727657803e-05	6.11930815102045e-06	9.08890540040037e-06	8.30671722688552e-06	1.51300121947898e-06	6.03068109004561e-06	1.71859447615092e-05	1.20797565929047e-05	8.92114377984401e-06	1.00156912496244e-05	3.4649074176738e-05	2.65998714339547e-05	8.02234222309131e-05	7.35413081527894e-05	6.25156289072268e-05	0.000290303851364428	0
4020	yes	0.000158246507304485	2.63744178840809e-05	5.27488357681618e-05	1.83133940204004e-05	7.377274695861e-06	2.16698904240321e-06	3.03283958704856e-06	1.29831517639559e-06	1.3802735615932e-06	1.11915853052763e-06	1.43310884385799e-06	2.16950276924976e-06	2.28541008674883e-06	2.01838707373017e-06	2.26966619331517e-06	3.81072948995191e-06	5.88774108015686e-06	1.01783017823772e-05	1.32874739383408e-05	2.36841202601587e-05	3.68436849669521e-05	5.86571115082123e-05	0.000113069789531166	0.000222066211773268	0.000472767738413516	0.000878847212321907
4025	yes	0	0	0.000253038366855717	0	0	0	0	0	0	0	0	3.72582405913628e-06	0	1.74122293051302e-06	6.75133971897548e-06	0	4.66193946005417e-06	6.41697160650488e-06	1.244977848287e-05	6.69459054768445e-06	5.05042002659888e-05	5.79334787350055e-05	8.02202256299399e-05	0.000140740127493998	0.000128419160138693	0
4030	yes	0	0	6.62991935475082e-05	1.79027495929473e-05	7.61527624414576e-06	6.35735183237952e-06	1.27649036632721e-06	1.27950375726278e-06	1.3290308175666e-06	2.12301491471053e-06	4.08259821994181e-06	5.8725968528564e-06	4.24484539933468e-06	4.50917689967999e-06	5.90493933412952e-06	7.11149924093635e-06	1.00351027895579e-05	1.36948001733015e-05	1.38309898559319e-05	2.58700797043937e-05	2.97787573685505e-05	5.74342829489313e-05	8.65957273603255e-05	0.000137114024022377	0.000206320586309284	0.000106178951350132
4038	yes	0	0	3.51083894574604e-05	1.42204604182295e-05	8.0017603872852e-06	2.97328208716474e-06	1.96228103396512e-06	0	1.67823436319117e-06	5.16381781706487e-07	1.25375303133975e-06	1.34381790013223e-06	1.15918509287971e-06	5.66796869354172e-07	1.39397612732243e-06	3.26434858019879e-06	3.90263070953191e-06	4.41154412867592e-06	7.89242143891289e-06	9.27386006871268e-06	1.94154207169392e-05	2.91505750178661e-05	4.82103624730539e-05	6.93389748160843e-05	0.000104449859633184	5.74527371441521e-05
4045	yes	0.000298974843928988	2.49145703274157e-05	2.13553459949277e-05	1.41946513438095e-05	3.24203361421502e-06	2.40552597426809e-06	1.98239946459355e-06	1.57035977334997e-06	1.14983209001989e-06	7.31072282724952e-07	1.16063692143378e-06	1.1228505132269e-06	1.87354181571361e-06	2.17823127726541e-06	3.5077325806135e-06	2.38720763160301e-06	4.68767781759794e-06	7.60342340682791e-06	8.2483704661948e-06	1.71713977200522e-05	2.53975932756848e-05	4.10362215045376e-05	6.06511524342091e-05	0.000107134392834246	0.000174285659222937	0.000250301715040292
4050	yes	0.000463433214829863	0	0	1.37517274430226e-05	5.04908340202191e-06	2.52244025915551e-06	3.78054205411972e-06	0	1.25903198067134e-06	7.70020138593358e-07	2.1253928655875e-06	3.38315066054715e-06	1.40115319578524e-06	3.45197408689352e-06	2.71421526399502e-06	5.05108860430214e-06	6.76572266648043e-06	1.00928820408175e-05	1.64557665418016e-05	2.15023852677632e-05	3.67658301810356e-05	7.41864806392041e-05	0.000139080392112944	0.000302779273202407	0.00070274156898016	0.00148504954924938
4055	yes	0	0	0	2.28087743292682e-05	7.04642182699625e-06	3.52529753511196e-06	0	3.49416997739272e-06	1.33162264211243e-06	3.03906105169747e-06	0	5.32772998212014e-07	1.53140998448682e-06	5.24287624190631e-07	1.58312264609452e-06	3.63289870025264e-06	6.26411710140509e-06	5.99876098318602e-06	7.47416812508768e-06	1.35593721764148e-05	1.92438407682141e-05	4.0040360683569e-05	4.97605906277451e-05	9.94930746295922e-05	0.000210563825134842	0.000142798857609139
4070	yes	0	6.51519987205218e-05	0	4.63990495339028e-06	1.0647846952107e-06	2.11614459616026e-06	1.04988750455389e-06	0	1.01879285679501e-06	7.84603721179299e-07	9.54876544966378e-07	1.34205464348031e-06	1.14972989970331e-06	1.11175654755122e-06	2.29842950080233e-06	3.31210001217197e-06	3.33873891061719e-06	4.48161338081709e-06	6.01453855487267e-06	1.10752662556698e-05	1.53776205387601e-05	2.31993166314116e-05	4.66369359309236e-05	8.97574753017347e-05	0.000141626462751731	0.000253723173763313
4080	yes	0.000209478395208971	5.23695988022427e-05	3.36661706585846e-05	1.49960423869923e-05	1.07866735394556e-05	5.91570367547719e-06	4.56069107065915e-06	3.56006671710337e-06	2.08983629311549e-06	1.94290865260724e-06	2.27034927409366e-06	2.30998368474708e-06	2.36535477552437e-06	2.88214455055124e-06	3.65766483972583e-06	5.31738506442642e-06	8.22105410889619e-06	1.1074327151534e-05	1.53998641687343e-05	2.30984663441455e-05	3.31038800156393e-05	5.82277046013724e-05	0.000108213004669109	0.000206874811300769	0.000460324643374799	0.000823149641292979
4084	yes	0	0	3.23043212207175e-05	4.62996651323636e-05	1.89235526320769e-05	1.35140092011097e-05	5.85906602581505e-06	3.8857284963785e-06	2.66402598262598e-06	1.12032641830524e-06	2.92775853409082e-06	6.44453480432398e-06	7.04420545190875e-06	7.19174466168235e-06	8.56838985316993e-06	1.38349278664155e-05	1.96049828556086e-05	2.9213911392848e-05	4.98729348448896e-05	7.04334132226347e-05	8.8224494372608e-05	0.00010985149491182	0.00023280975723009	0.000289045477492089	0.000417681730406841	0.000292053278178354
4085	yes	0.000311251817145669	7.78129542864172e-05	2.47025251702912e-05	1.16988813566127e-05	6.33271671436141e-06	3.20903485625756e-06	2.35266846230627e-06	1.85044054191865e-06	1.31724088248342e-06	9.35285472508346e-07	1.39477693910735e-06	1.81119842552199e-06	1.71662101127961e-06	1.91682095539443e-06	2.59743539451311e-06	3.5458620374419e-06	5.3584164963338e-06	8.29124944924231e-06	1.15065544876997e-05	2.14261263203357e-05	3.40265607265589e-05	6.01593991512024e-05	0.000112397597187106	0.000210773861506051	0.000411285699974274	0.00055192633698504
4140	yes	0	0.000219020325086168	0	1.16984149897657e-05	0	0	3.22456863333108e-06	3.05522627005756e-06	0	3.20621955293757e-06	0	1.75980843898539e-06	4.80853482875205e-06	7.2075569793417e-06	9.32652722943215e-06	8.66526454433706e-06	1.366434165823e-05	1.54232782631574e-05	1.52108171726323e-05	1.66140641167886e-05	3.13770909803524e-05	3.6225941858022e-05	6.99390443882065e-05	0.000127426594102387	0.000220801784465225	0.000351975185749405
4150	yes	0	2.87822248549415e-05	1.64469856313952e-05	1.8960397382187e-05	9.80159243205046e-06	5.52138432147708e-06	4.08017637242399e-06	2.23102435698532e-06	1.02467791597931e-06	1.27907814280092e-06	2.63086911272697e-06	2.9473864018333e-06	2.20906433376008e-06	3.20596294019993e-06	3.34852468424992e-06	5.92637341314183e-06	7.96965673068612e-06	1.060130678775e-05	1.52745440323981e-05	2.07380987800794e-05	3.06521002658713e-05	4.88112501778805e-05	7.98167208547373e-05	0.000129220264127105	0.000218365216262684	0.000243386565326145
4160	yes	0	0	0	0	0	9.80209568805811e-06	0	0	0	0	1.95124997073125e-06	0	0	1.98717477400855e-06	0	0	4.25363579519594e-06	2.28771701855567e-06	1.05628130883817e-05	1.58527847001604e-05	3.82054152355555e-06	6.10285660634228e-05	8.39690993714313e-05	0.000140730806801437	0.000195889126754257	0.000480584390618993
4170	yes	0	0.000118129629305987	6.75026453177067e-05	0	7.90290491027239e-06	4.03459259692604e-06	4.11869247988534e-06	0	8.94974716964246e-07	4.85609921204934e-07	1.00679992670497e-06	1.35936055679408e-06	1.12147184956128e-06	2.85649300498422e-06	2.29153084572383e-06	5.94280727178877e-06	8.89650554626885e-06	1.04822462195779e-05	1.82128066581321e-05	2.26698706750554e-05	3.87565549129831e-05	5.10861235958109e-05	9.21042563502342e-05	0.000161502669904897	0.000378201072054577	0.000569397812727023
4180	yes	0.000892703478145242	0.000368044416428301	6.04085060399036e-05	1.56149913403509e-05	5.39302643160776e-06	3.58778548681828e-06	1.79124521225744e-06	2.68691526006653e-06	2.08788151040442e-06	2.13546663060101e-06	2.77913982480786e-06	2.77346126803186e-06	3.18929461681915e-06	3.55376665335245e-06	4.4746918158053e-06	5.38887332672738e-06	7.13371822948185e-06	9.14083263759067e-06	1.38125336970201e-05	2.23625969111166e-05	3.68951469482999e-05	6.56268811961212e-05	0.000128632892365934	0.00027566388176958	0.000567075579478424	0.00104191752298036
4182	yes	0	0	0.000101635864038502	2.69169165146479e-05	1.30553226550465e-05	1.22399285188174e-05	2.14949601483439e-06	1.43011390857282e-06	2.83527478774424e-06	1.40028705884706e-06	4.35223595132855e-06	1.92759720029357e-06	2.24663599958602e-06	3.44249128963641e-06	5.61271841993958e-06	4.03686464796522e-06	6.3983696006351e-06	1.06964041875284e-05	1.28756171605195e-05	1.79998865667526e-05	2.71130176670781e-05	4.08984383741559e-05	5.43827864496742e-05	6.62511248888913e-05	8.3559640693545e-05	8.76552227903579e-05
4184	yes	0	0	0.000122582109863124	7.09303009593747e-05	2.46695310733302e-05	1.14931720109917e-05	1.11373811880085e-05	9.65005677450069e-06	6.15943160765125e-06	4.80875525698043e-06	5.53515413647923e-06	4.69633287965267e-06	7.42335387127904e-06	5.45935547759124e-06	8.18631780644305e-06	8.25969378311621e-06	1.07211959304863e-05	1.37711076652739e-05	1.54578401462593e-05	1.79791356861713e-05	1.30241927481295e-05	2.27825625114358e-05	1.58274252037781e-05	1.42073455528345e-05	3.72574771099375e-05	0
4186	yes	0	0.000148767673803439	0	3.17841914357496e-05	9.773140965342e-06	0	4.7853186424051e-06	0	2.13010239402208e-06	2.92803690497715e-06	9.8374331382461e-07	1.87437442753481e-06	1.60399072893359e-06	2.2941267078954e-06	3.77109337510029e-06	4.02529619987268e-06	3.49758523535728e-06	8.87959036400515e-06	1.4142655881985e-05	1.95321732003739e-05	3.15425007491344e-05	4.09009306422469e-05	6.36548129540967e-05	8.47606142624624e-05	9.26180880622794e-05	6.64258728774858e-05
4188	yes	0	0	2.69296773898429e-05	1.84592150654412e-05	7.66207197750416e-06	1.51280895340851e-06	1.49042180427483e-06	2.92716910548639e-06	2.96070923520574e-06	2.32811741906765e-06	2.34917194892217e-06	1.08413987919646e-06	2.23408421648544e-06	1.80472228143967e-06	3.46193258924862e-06	2.48436763423815e-06	4.03230085208884e-06	7.71635233500226e-06	6.74277848424337e-06	1.25605768710096e-05	1.98345735536171e-05	3.02716745189556e-05	4.69632549837011e-05	7.38698271588102e-05	9.71075009022301e-05	0.000113811422602136
4190	yes	0	0	0	0	0	0	0	0	0	0	0	0	0	0	8.13232926174715e-06	3.95873415516654e-06	3.85539195842345e-06	8.35055635581721e-06	1.9500399758195e-05	1.15538147807952e-05	4.26354385765448e-05	6.18691555744109e-05	0.000204042183036577	0.000291076428353616	0.000683526999316473	0.000579313250473984
4195	yes	0	0	0	4.71763332750738e-05	0	5.4600650839758e-06	0	5.41154824395259e-06	0	8.64032404671305e-07	1.63210147754147e-06	7.75093456893565e-07	1.51183121311604e-06	1.5424469841691e-06	8.12101613402275e-07	3.36176546475147e-06	7.74296787958825e-06	3.58659152757416e-06	6.90994953762566e-06	7.45315690882802e-06	1.24296945402567e-05	3.08109440473256e-05	1.99853607232702e-05	4.78164612949654e-05	7.03551528113919e-05	0
4200	yes	0	0	0	4.67431726473809e-05	0	0	0	1.02017914345759e-05	1.94568427770363e-06	0	3.29163381890418e-06	4.72404491621906e-06	3.15753245153977e-06	3.24250535418697e-06	0	1.63838271964978e-06	4.77251034043907e-06	4.72521310711113e-06	8.45758941786412e-06	1.5292390506484e-05	1.59202350736425e-05	3.26358169190009e-05	6.34960949901581e-05	0.000183746968175025	0.000343520347446294	0.000520816379675141
4210	yes	0	3.20990331683267e-05	3.66846093352305e-05	1.20014189294041e-05	4.73549124407669e-06	4.98341963829291e-06	3.39460331187944e-06	2.33788155201046e-06	1.74315484880311e-06	1.62105515594576e-06	1.98492596327948e-06	1.75307331282471e-06	2.19030586811987e-06	2.0461896168332e-06	3.17684979394367e-06	3.42027346575184e-06	4.91668734248823e-06	7.00339826106046e-06	9.98358406806469e-06	1.47972757027329e-05	2.29738935111033e-05	4.48312988634187e-05	9.67364607986207e-05	0.000232350891452432	0.00055573685298265	0.00118116642192952
4220	yes	0.000291626950804531	4.86044918007551e-05	1.38869976573586e-05	1.21150662055295e-05	5.56545853812896e-06	7.91031600130362e-07	3.93292320810119e-06	1.56302630026204e-06	1.7110436199461e-06	7.88708222125474e-07	1.11635745957231e-06	1.57237228681266e-06	2.67910764877792e-06	1.70240342478172e-06	2.50457397822774e-06	4.17304737201646e-06	4.91354686548226e-06	6.87425385702927e-06	1.02091705916674e-05	1.57771135612968e-05	2.41450897013299e-05	4.5173252047667e-05	8.84366291931632e-05	0.000180115742810344	0.000408710802147209	0.000843370271643681
4230	yes	5.08655717701372e-05	4.23879764751143e-05	1.9377360674338e-05	1.25277224240991e-05	5.13160059060562e-06	2.48093915124591e-06	1.64277816238561e-06	1.62712901356795e-06	1.53380257813496e-06	1.59621584171454e-06	1.66154440552494e-06	1.46834035262695e-06	1.9301667064304e-06	1.87639590452469e-06	2.67288026077158e-06	3.40163683245443e-06	5.48463128916411e-06	7.52458472795462e-06	9.52468216611846e-06	1.46260264926941e-05	2.39397391542466e-05	4.20330672041927e-05	5.98319299000274e-05	9.027722488258e-05	0.00010780302053655	0.000128085328116767
4240	yes	0	0.000134670146690841	0	4.79537614329404e-06	2.20068001012313e-06	6.47398644347239e-06	6.30751666761279e-06	0	4.20214615064312e-06	1.76800081186597e-06	3.05619943263355e-06	2.63869213224465e-06	1.83082225889291e-06	1.6729313297936e-06	2.22697475130259e-06	4.83508024782687e-06	7.506000108837e-06	7.10621546556939e-06	9.14340888227312e-06	2.04538174246071e-05	3.67655326344075e-05	6.00159106009806e-05	0.000131129739046697	0.000284921382150804	0.00054943286848055	0.000979245668611912
4260	yes	0	0	1.70337867727372e-05	2.12290517642422e-05	8.70432285687482e-06	1.90139010630672e-06	9.32620065507233e-07	2.74196467252716e-06	1.52193977650483e-06	2.65343800065216e-06	3.27499163171409e-06	2.55466100589643e-06	2.30976287685586e-06	2.8155007078638e-06	2.68141508053078e-06	3.30933070519946e-06	4.01736207472004e-06	5.90383088852118e-06	9.90367163467174e-06	1.11691041213023e-05	1.52809446620065e-05	1.2498513434387e-05	1.75996919018641e-05	1.35512765786511e-05	1.71078454135088e-05	0
4270	yes	0	1.5261270866652e-05	2.18018155237886e-05	3.450768071332e-05	1.01972217296329e-05	4.68937690768172e-06	2.45077796270259e-06	2.43096426142201e-06	2.44252962647522e-06	1.74648410917771e-06	2.22221481483951e-06	2.24738914451764e-06	1.19064553854252e-06	1.39285231140069e-06	1.59672720053957e-06	2.43538632121831e-06	3.13801197355021e-06	4.17116585776738e-06	5.29456704821108e-06	8.66759082446168e-06	1.28436498166645e-05	1.76698322240506e-05	2.71106350844728e-05	3.34590109990571e-05	3.76416496590676e-05	4.24391406400475e-05
4273	yes	0	4.32172789548665e-05	2.46955879742094e-05	1.2311153648864e-05	7.02849351270049e-06	2.08062851626219e-06	4.78895093240875e-06	2.02457428264272e-06	9.04971174728861e-07	1.1932244420572e-06	1.77143446777473e-06	2.48203010206108e-06	1.99091010174845e-06	2.75590605431222e-06	4.1095379734518e-06	5.47791176237395e-06	7.84073818797404e-06	1.13183883213689e-05	1.94609795197517e-05	2.61143989176077e-05	3.96399644137829e-05	6.9866920982259e-05	0.000123196943656039	0.000198769448664084	0.000254763844298561	0.000259544758493602
4274	yes	0	0	2.3516533572751e-05	1.90504856538903e-05	0	5.28157390902489e-06	0	2.56962726271741e-06	7.39156208838239e-07	8.94900632471022e-07	1.76145823690165e-06	1.62292581065144e-06	1.46612652122081e-06	1.62896369854398e-06	1.48152208616088e-06	3.27337662662749e-06	5.0227762813253e-06	7.39675382580775e-06	9.05581671789558e-06	1.92483069510011e-05	2.94736049663379e-05	3.00699453075632e-05	5.46875780988599e-05	9.69622690722359e-05	0.000101887279918927	0.000106981111890356
4276	yes	0	0	0	1.84630278661865e-05	4.87103923622105e-06	4.8711578742267e-06	4.87081383993044e-06	2.43521713613594e-06	1.45106571102704e-06	2.74014267922931e-06	2.43085631775506e-06	7.13182573669085e-07	6.5393135355616e-07	0	1.53712258644854e-06	1.83614487917555e-06	3.33905120556444e-06	3.83787657964601e-06	1.05122662378596e-05	1.10774479775349e-05	2.17286279296085e-05	3.52460560214032e-05	8.05732250182003e-05	0.000110458877737802	0.000389270217309549	0
4280	yes	0.000126434950084175	0.000182628261232696	2.40828476350809e-05	1.47569971413774e-05	7.73731112732739e-06	4.39566541120293e-06	2.08946727406706e-06	2.21582070325251e-06	2.32433086783494e-06	2.42325267972974e-06	2.24494402889674e-06	2.24037362633712e-06	2.00314079448016e-06	2.75460774486667e-06	3.35328078132662e-06	4.36620038702873e-06	6.08247314067791e-06	8.44051647015293e-06	1.19001413370633e-05	1.95423392778209e-05	3.23001014949313e-05	5.20904096335657e-05	0.000106336634911661	0.000216809834955044	0.000469253323271749	0.00101626325610399
4290	yes	0.000332359625863224	8.30899064658061e-05	1.58266488506297e-05	1.33141096414051e-05	4.56744054334273e-06	4.10422918015742e-06	4.54000241528128e-07	4.50879395172344e-07	1.49713782474681e-06	1.80772222781277e-06	1.69045888943444e-06	1.06253292319562e-06	1.03668741051593e-06	2.02878407635469e-06	2.51527802740007e-06	2.2752041426917e-06	3.37724053044782e-06	6.03501048853874e-06	9.35210472744863e-06	1.55608320569226e-05	2.34218495545715e-05	3.94219942537195e-05	7.62182555304516e-05	0.000176624670093758	0.000389753872598196	0.00100880906487003
4300	yes	0.000847049049361493	0	2.0167834508607e-05	1.19391186482703e-05	6.9270306590377e-06	4.00246551875956e-06	2.27055992007629e-06	5.07931634659449e-06	1.22335627348775e-06	2.48128196403608e-06	1.99217975081396e-06	1.60735315849416e-06	1.62035351252583e-06	2.15696644239542e-06	2.58653145903121e-06	2.36639487222078e-06	3.33909326922274e-06	6.6670863179007e-06	8.92738105270304e-06	1.26742001514174e-05	2.31741835429187e-05	4.11873050544691e-05	7.55190416140279e-05	0.000149147916431509	0.000303159554136507	0.000715545949005654
4308	yes	0.000276886244341954	0.000112805506954129	5.56702501851548e-05	1.4880467467108e-05	6.53838413601198e-06	3.92773144904686e-06	2.31508276420882e-06	2.32255307420867e-06	1.65825081347566e-06	1.73370148087681e-06	1.77529684042744e-06	2.33454276797458e-06	2.61776934791411e-06	3.49948619935015e-06	4.02109809419622e-06	5.53554031159021e-06	6.08149305349942e-06	9.80995236093698e-06	1.32563532238585e-05	1.87564443908416e-05	2.81283529600841e-05	4.25301243405955e-05	6.82090048328413e-05	0.000114582726471254	0.000198628436902758	0.000372008809407542
4310	no	NA	NA	NA	NA	NA	NA	NA	NA	NA	NA	NA	NA	NA	NA	NA	NA	NA	NA	NA	NA	NA	NA	NA	NA	NA	NA
4320	no	NA	NA	NA	NA	NA	NA	NA	NA	NA	NA	NA	NA	NA	NA	NA	NA	NA	NA	NA	NA	NA	NA	NA	NA	NA	NA
4330	no	NA	NA	NA	NA	NA	NA	NA	NA	NA	NA	NA	NA	NA	NA	NA	NA	NA	NA	NA	NA	NA	NA	NA	NA	NA	NA
4335	yes	0	0	0.000304234493062473	5.57595073687549e-05	2.08419523490443e-05	9.44305887957057e-06	7.38378710221166e-06	0	5.14073181744576e-06	4.750204310418e-06	4.15039053288373e-06	2.75088829419359e-06	3.92112525838582e-06	3.61707786178917e-06	4.67893827404261e-06	5.63197761798457e-06	8.44991609546277e-06	1.03793691873505e-05	1.30843157153022e-05	9.82169010487832e-06	1.44194859164881e-05	1.84890045889709e-05	1.78347697754157e-05	2.38420069671643e-05	3.98131436458223e-05	0
4350	no	NA	NA	NA	NA	NA	NA	NA	NA	NA	NA	NA	NA	NA	NA	NA	NA	NA	NA	NA	NA	NA	NA	NA	NA	NA	NA
5020	yes	0.000755746781346927	6.87042528497206e-05	3.92595730569832e-05	1.03973795113821e-05	5.28625046254692e-06	2.08422623479983e-06	9.49355131539799e-07	1.90384588291424e-06	1.3053677489701e-06	1.31880767529e-06	1.94104595500954e-06	1.96845909865383e-06	2.559661413377e-06	2.59754682280554e-06	3.95723038924299e-06	5.14233221358478e-06	7.23985107950502e-06	1.10993020490957e-05	1.47414079035929e-05	2.19824254281429e-05	3.34978143133781e-05	5.71143164125463e-05	0.000102323539766001	0.000186266606006718	0.000355679934044365	0.000688146135494377
5070	yes	0	0	0	0	0.000103923096908288	5.48185505975222e-05	0	0	1.2479097511668e-05	1.19624379448532e-05	1.24786303455333e-05	2.54010185808451e-05	3.8899406135733e-05	4.65419342827888e-05	5.36327231121281e-05	3.56811532148719e-05	0	2.39394809920521e-05	9.17178758139961e-05	0.000158146522753331	0.000161855948206097	0.000165030117996534	0.000307266861269012	0.000373273609555804	0	0
5150	yes	0.000385502975766121	0	3.6714569120583e-05	1.37271089293574e-05	7.40511926473513e-06	1.0577902550015e-06	0	1.06102484389672e-06	1.06838862422528e-06	2.12371488702899e-07	1.69747909501448e-06	1.95991665563306e-06	1.38265764774446e-06	4.18057533077702e-06	4.17310193761296e-06	5.04956552528307e-06	4.89321723501739e-06	6.74410448989919e-06	9.91626119431986e-06	1.20111691229508e-05	1.95430980031644e-05	3.42488038605252e-05	5.55825576993268e-05	0.000114712122810631	0.000260390417632631	0.000531924200801386
5198	yes	0	0	0	3.49044812572499e-05	3.28159354182391e-05	0	0	0	0	7.0448829492698e-06	7.44258049150802e-06	0	0	0	0	1.26058894715611e-05	1.58629441624365e-05	2.12797650713936e-05	0	3.6697247706422e-05	0	0	0	0	0	0
P110	NA	0.000322140732548026	0.000126137370169713	5.17234509524608e-05	5.16128621747702e-05	1.82540823004426e-05	9.22554093012672e-06	6.27030229065261e-06	5.32808121951286e-06	4.08208476425073e-06	4.11552881762779e-06	5.78110973014348e-06	9.13798371687571e-06	1.47804380819141e-05	1.92390359525949e-05	2.03383872487205e-05	1.99958056680192e-05	2.01032412099734e-05	2.19832536270939e-05	2.57622377112285e-05	3.36689318927907e-05	4.7607482246266e-05	7.42104065131249e-05	0.000123902284603115	0.000221762035173967	0.000416922852839793	0.000730306347052083
P28EU	NA	0.000237357436353015	9.85110928654669e-05	2.94757600699822e-05	1.51222664110404e-05	7.03767046501852e-06	3.94888757368994e-06	2.68584756932371e-06	2.19699489012885e-06	1.74612542312069e-06	1.58083365376665e-06	1.93205348946177e-06	2.02221146674707e-06	2.03360528096189e-06	2.34881937111632e-06	3.08107084705707e-06	4.08111067276575e-06	5.91399139153333e-06	8.37102509381066e-06	1.16310708924933e-05	1.91651702664295e-05	3.00948401336547e-05	5.20036752155925e-05	9.69945630045036e-05	0.000191493231661405	0.000399415114175849	0.000721732770261243
P42SCA	NA	0.000197588484982933	0.00011011441611028	3.54306732744693e-05	6.0857766401225e-05	2.27786400308999e-05	1.12704062531143e-05	7.91419390724105e-06	7.13871710440542e-06	5.3617112801564e-06	5.71912633545268e-06	8.22092881197499e-06	9.17191015850102e-06	1.02224519055307e-05	1.13503336233848e-05	1.30132334101391e-05	1.59791056705426e-05	1.98748458260045e-05	2.65660087606283e-05	3.57020913096076e-05	5.08945764033798e-05	7.76887511863289e-05	0.000126065411625373	0.000213913390726302	0.000385510472786321	0.000759254754255132	0.00159519045344585
P6AS	NA	0.00019875447752579	4.84145522178207e-05	5.53309168203665e-05	2.88536516106831e-05	1.03799568618998e-05	7.26694904784904e-06	5.72607629304157e-06	4.44590491506109e-06	3.24052527445443e-06	3.55624403091823e-06	4.69926314250704e-06	4.6669639625614e-06	4.90216874096412e-06	5.37185138657096e-06	6.41245428454466e-06	7.38525985956754e-06	9.22871270399761e-06	1.22030764477354e-05	1.72978776949518e-05	2.58693645364497e-05	4.11795577118401e-05	7.02503568352154e-05	0.000119616330393659	0.000209677216262514	0.000369844164835088	0.000574138648824331
P5BigEU	NA	0.000330611320845597	0.000135053644136273	3.82780614237666e-05	1.41962619877844e-05	7.56100157499568e-06	4.25859078865748e-06	2.76799668493361e-06	2.53679235911046e-06	1.82870017229751e-06	1.70822743086893e-06	1.97970739964162e-06	2.22409901169844e-06	2.28398118922344e-06	2.79322143476618e-06	3.48484030528607e-06	4.6656204253213e-06	6.41954145372701e-06	9.26630508408771e-06	1.30197692270806e-05	2.11626324744488e-05	3.30793935401324e-05	5.6711243358024e-05	0.000106564372876548	0.00020691158249051	0.000422508682710967	0.000732073543331269
P5SmallEU	NA	0.000106334801093471	4.87367838345077e-05	2.02542478273279e-05	1.46723093496926e-05	5.42333857830433e-06	3.08283461911435e-06	2.13113301900068e-06	1.89776180783882e-06	1.29826885855201e-06	1.28044342825028e-06	1.76114474408365e-06	1.63387689694567e-06	1.90345284001024e-06	2.03985984815587e-06	2.78995405525274e-06	3.5689211564744e-06	5.46637327366149e-06	7.81777767680934e-06	1.02469405448744e-05	1.65792522493096e-05	2.55371014529362e-05	4.28282420346083e-05	6.36979073701383e-05	0.000104584577481617	0.00015782320121797	0.000211859684267721
P4NordEU	NA	0.000282435109082823	5.88406477255881e-05	1.00869681815294e-05	1.152368768513e-05	4.24829508194189e-06	2.69488337892178e-06	1.9157157851724e-06	5.71136040987768e-07	1.42520136313759e-06	1.22447044065277e-06	1.47591732781921e-06	1.55497447726369e-06	1.49516326852566e-06	2.00693664201368e-06	2.50387718879107e-06	3.33712642674589e-06	4.21807403842594e-06	6.48314231724196e-06	9.91939266865154e-06	1.56193292323116e-05	2.39182389071179e-05	4.21800033598747e-05	8.16045855997356e-05	0.000179097131796032	0.000394856760041559	0.000925898187148869
P6SA	NA	0.000154003006476227	9.66796651767427e-05	2.27337771464907e-05	4.5256472031738e-05	1.88856856597498e-05	9.94673460839776e-06	6.40905324549878e-06	6.31552320855496e-06	4.73880063562932e-06	4.90310767492758e-06	7.06178689888243e-06	8.19928154846262e-06	9.06642576163477e-06	1.00712985104992e-05	1.14464434852249e-05	1.41091268240426e-05	1.77468922177362e-05	2.32047348615174e-05	3.15314960690259e-05	4.4997668096086e-05	6.90683931369515e-05	0.000113514182692396	0.000187798706594492	0.000333220030469199	0.000634211264510685	0.00127333025272961
P14EU	NA	0.00028635317746448	0.000114055926617208	3.30496403369012e-05	1.40994699360119e-05	6.94099661828805e-06	3.93377988843244e-06	2.59069244305192e-06	2.2808061265353e-06	1.69831112037608e-06	1.58858250752595e-06	1.8998379412211e-06	2.0497456041136e-06	2.15252618540833e-06	2.59148751708887e-06	3.29578340562638e-06	4.38648146490237e-06	6.11103207417815e-06	8.81115379389976e-06	1.22783105571952e-05	1.99514179553103e-05	3.1183784425448e-05	5.34955064498016e-05	9.81707134410507e-05	0.000189723810436894	0.000384384878901774	0.000681691469045116
P25	NA	0.00029176336478269	0.000114235391502217	3.77844216423036e-05	2.87947578387577e-05	1.21925439275552e-05	6.54179753138324e-06	4.45522866391833e-06	3.92414142640842e-06	2.95365010311684e-06	2.97390416771576e-06	4.08777753743094e-06	4.67369936887577e-06	5.07166047673944e-06	5.80607317669104e-06	6.96671171151699e-06	8.83759472246868e-06	1.13700405382507e-05	1.49174165283579e-05	1.96505397108468e-05	2.85520908206192e-05	4.33960966863115e-05	7.10709570943032e-05	0.000121537137795399	0.000219971796473238	0.00041214855490683	0.000721407030330919
