# Supplementary material for: Database of age trajectories of mortality in 110 countries and web application: Data report
Source: Front Public Health. 2022 Jul 29;10:911589. doi: 10.3389/fpubh.2022.911589 (PMC9374568; doi:10.3389/fpubh.2022.911589)
Supplement: Supplementary file 1 [file Data_Sheet_1.zip › ATM_Dolejs/Data/yChapter4.txt]

Country	yes/no	Infant deaths at age 0 day	Infant deaths at age 1-6 days	Infant deaths at age 7-27 days	Infant deaths at age 28-364 days	Deaths at age 1 year	Deaths at age 2 years	Deaths at age 3 years	Deaths at age 4 years	Deaths at age 5-9 years	Deaths at age 10-14 years	Deaths at age 15-19 years	Deaths at age 20-24 years	Deaths at age 25-29 years	Deaths at age 30-34 years	Deaths at age 35-39 years	Deaths at age 40-44 years	Deaths at age 45-49 years	Deaths at age 50-54 years	Deaths at age 55-59 years	Deaths at age 60-64 years	Deaths at age 65-69 years	Deaths at age 70-74 years	Deaths at age 75-79 years	Deaths at age 80-84 years	Deaths at age 85-89 years	Deaths at age 90-94 years
1125	yes	0.000807955595645894	0.00126804142094425	0.00107406795452926	0.000346437933444604	6.08449871895059e-05	2.69907450155907e-05	1.04361857061741e-05	9.76560060374122e-06	5.60894964004566e-06	5.33331457882053e-06	6.02024487948072e-06	6.53246993876106e-06	1.16935113396818e-05	1.66376709851975e-05	3.04592729426266e-05	5.45571262086431e-05	0.000124523738768043	0.000314325292341745	0.000589761870625709	0.00123881077694788	0.00182347044926982	0.00231878820730569	0.00340776734367038	0.00512716839412483	0.00770083600515387	0.0120627969266261
1300	yes	0	0.000240887839981838	0	9.43536939988207e-05	1.57567783690947e-05	3.91207226379886e-06	3.88286182447911e-06	3.85297064036372e-06	1.51244286747068e-06	5.05970817048904e-06	4.90952792083597e-06	1.336353962184e-05	3.22474629137024e-05	7.61642044856562e-05	0.000197831336915399	0.000436311969817124	0.000979446124742075	0.00179393227357995	0.00325590089881751	0.00533497252830647	0.00805925582339214	0.0114038579466601	0.0153655826707747	0.01978123705815	0.0269282085492893	0.0326010216371112
1303	no	NA	NA	NA	NA	NA	NA	NA	NA	NA	NA	NA	NA	NA	NA	NA	NA	NA	NA	NA	NA	NA	NA	NA	NA	NA	NA
1310	yes	0.00172980822113868	0.000771206165257663	0.000366554599241292	0.000147957631971284	1.95099997725828e-05	1.1444900634168e-05	8.34964236303592e-06	6.07014243832037e-06	4.13370586584114e-06	4.13458629674064e-06	6.13421575016289e-06	8.19989407418886e-06	1.12164870038255e-05	1.33372701121771e-05	1.64637269110729e-05	2.867376081703e-05	4.64408760921848e-05	0.00010121584816284	0.000175692453379258	0.000370829585393415	0.000552741580768537	0.000860537936345539	0.00107737910438935	0.00145446078082128	0.0019533583921648	0.00294151941402813
1360	no	NA	NA	NA	NA	NA	NA	NA	NA	NA	NA	NA	NA	NA	NA	NA	NA	NA	NA	NA	NA	NA	NA	NA	NA	NA	NA
1365	no	NA	NA	NA	NA	NA	NA	NA	NA	NA	NA	NA	NA	NA	NA	NA	NA	NA	NA	NA	NA	NA	NA	NA	NA	NA	NA
1430	yes	0.000598830109609656	8.92992268716154e-05	0.000142578597526109	0.0012158037521358	0.000717329686455561	0.000171061778696848	5.40666991303607e-05	3.38495266752628e-05	1.73542672640149e-05	1.20418801893979e-05	2.08730922480364e-05	3.98071992633042e-05	7.59723883671988e-05	0.000135537847584045	0.000219030369171774	0.000364404850383123	0.00061156980633585	0.0010048756646634	0.00154938334203187	0.00230809871706632	0.0032117087265212	0.00432583197538225	0.00595625763961122	0.00890320736995499	0.01503179848857	0.0304402190316044
2005	yes	0	0	0	0	0	0	0	0	0	4.73193583495008e-05	0	0	5.38444970923972e-05	0	0.000147710487444609	9.01306894997747e-05	0.000246244767298695	0.00036427660737053	0.000573582431989512	0.000663716814159292	0.00173385348938015	0.00295584703491594	0.0047071129707113	0.00716997047659215	0.0154185022026432	0.0260869565217391
2010	yes	0	0.00278196978704593	0	9.90612387078669e-05	0	0	4.43144553753434e-05	0	8.83587364700685e-06	9.00698040981761e-06	0	0	1.04958226625803e-05	3.10154456919546e-05	0.00010310234970255	0.000174426844291336	0.000182704019488429	0.000485472600220669	0.000854084421500152	0.0019302567749473	0.00246847688304757	0.00509300265721878	0.00753874917073759	0.0138315070953835	0.0197027307293467	0.0323069156991418
2020	yes	7.14923969304886e-05	0.000220434890535673	0.000134473794226395	0.000104905015673966	4.12723438151329e-05	2.25959622890164e-05	1.14062735099415e-05	7.58494312939384e-06	6.7632408719097e-06	6.44038679301044e-06	7.8604888323901e-06	9.29158389360368e-06	1.31706746294298e-05	1.73764468945593e-05	2.7532091043994e-05	4.96509798499773e-05	9.4987941050239e-05	0.000179865700942429	0.000339292094004061	0.000581644908521238	0.000927167628188806	0.00136658312581492	0.00197866731784255	0.00285053891531052	0.00436440682584334	0.00660277517906559
2025	yes	0	0	0	0.000105744305922623	0	0	4.87804878048781e-05	0	9.54280424845645e-06	0	0	0	1.84316508308067e-05	9.17751142600173e-06	2.55097702420027e-05	3.10730293873175e-05	0.000120384930816285	0.000198769220983669	0.000332807181028089	0.000768966863443315	0.00119664938173115	0.00193046142224647	0.00339373759364795	0.00562021004825433	0.0106522882693319	0.017281644091546
2030	yes	0	0	0.000307834514911841	3.83651324222473e-05	3.53913397391658e-05	0	0	1.72419738611676e-05	2.00522695827123e-05	6.53827670640849e-06	6.84851763835718e-06	2.83258033905987e-05	1.77103995466138e-05	3.79221423941972e-05	9.77745807041865e-05	0.000127219105996646	0.000217304864854868	0.000588084591019191	0.000646466490219342	0.00107892107892108	0.00219853877605738	0.00335373363396934	0.00405238738474188	0.00790108255092094	0.0129941636383658	0.0295343988881167
2040	yes	0	0.0041795488377419	0	7.44133324227044e-05	0	0	0	0	0	0	6.05392839413495e-06	5.87274926884272e-06	3.5034245975441e-05	5.51925114800424e-05	6.30875023657813e-05	6.29755969561795e-05	0.000295465441692961	0.000462926740213338	0.000783778317152104	0.00131374520197404	0.00283640356227888	0.00422281085646282	0.00774336283185841	0.0121854304635762	0.0204855842185129	0.0351727372205721
2045	yes	0.00253424705090018	0.000422374508483363	0.000603392154976233	0.000383521067050175	0.000105670266500412	4.34301100953291e-05	2.22660946754346e-05	2.99888291611375e-05	7.77107048050083e-06	8.160960251227e-06	7.42269265598789e-06	3.09567492936702e-05	4.367638708926e-05	7.80065971293572e-05	0.000134391828976798	0.000215739931190317	0.000549009287785224	0.00103808246340468	0.00164895140625363	0.00243697733914433	0.00363478329580024	0.00508119614103753	0.00668586208579376	0.0108572425220197	0.0192922374429224	0.03796867584243
2050	yes	0	0	0	0	0	0	0	0	0	0	0	0	4.21141292903769e-05	6.75785262474996e-05	3.59837353516211e-05	7.48414964022624e-05	0.000111987783150929	0.000157490235605392	0.00026525198938992	0.000473253767543665	0.000812641083521445	0.00146355965148986	0.00198624904507257	0.00419410119960314	0.00570115724982982	0.0104757747708424
2070	yes	0.00041606811753229	0.000287285128772295	0.000104724628222413	0.000185264074038117	4.73844493134026e-05	1.75907997000212e-05	1.05658001665446e-05	8.80095781595925e-06	6.16194904599362e-06	6.52131951293111e-06	1.03137642812719e-05	1.54808953638519e-05	2.38260376025508e-05	3.74190576926365e-05	5.85373847408564e-05	0.000102597895380516	0.000182623989723409	0.000334697976400872	0.000578994948032218	0.00097452240396712	0.00155234392264617	0.00243110273161729	0.00375316636259553	0.00603925658863665	0.010440829857357	0.0207335291649182
2085	yes	0	0	0	0	0	0	0	0	0	0	0	0	0	0	8.62329151036951e-05	0	0.000122835032551284	7.91201835588259e-05	0.000324956672443674	0.000798849656494648	0.000932400932400932	0.00117027501462844	0.0046242774566474	0.00495356037151703	0.0077120822622108	0.0203252032520325
2090	yes	0	0.000549268645037019	0.000156933898582005	5.54158276891948e-05	2.34310015581616e-05	8.88225680380871e-06	5.6210406794714e-06	1.04547284122927e-05	6.86736373678768e-06	5.80564163225614e-06	6.63817309889835e-06	9.62822533513445e-06	1.99172202389308e-05	1.95292241820401e-05	2.46782254072276e-05	4.26262001939492e-05	6.11156817283344e-05	0.00011764875364351	0.000226956017576695	0.000371978968021782	0.000642493079850005	0.00109194043512402	0.00178200921539035	0.00262398175900557	0.00699195643328847	0
2110	yes	0	0	0	0	0	0	0	0	0	3.73412994772218e-05	4.00881940268591e-05	0	0	0	2.89176137185159e-05	8.08233202219947e-05	5.64876009715867e-05	3.31268426806241e-05	0	0.000231709436366796	0.00063582896200922	0.000900191290649263	0.00169090294217112	0.00481041312959819	0.0056274620146314	0.0204081632653061
2120	yes	0.000498911572170927	0.000392001949562871	0.000183273638756667	4.92778280270564e-05	1.70718084884524e-05	1.09736009813865e-05	6.48959612761982e-06	3.97261017703275e-06	4.62710780827013e-06	4.85364729983452e-06	5.57859243047766e-06	6.05412704825626e-06	9.29448928610409e-06	1.38738115518644e-05	2.23108095911406e-05	4.01565224564556e-05	7.48512469304703e-05	0.000147039134537035	0.000294070199809285	0.000567940812358618	0.00099970098361068	0.00159282971855422	0.00263315980626031	0.00410957329578996	0.00730147744242526	0.0125697582239463
2130	yes	0.000290870491706605	0.000181794057316628	8.65685987222038e-05	0.00035323070840038	0.000116209784863886	3.3312202159313e-05	1.71224218920437e-05	1.29498504899293e-05	7.42758789165291e-06	7.02704233234975e-06	1.00176411079058e-05	1.11893066311951e-05	1.58527223517481e-05	2.20024701784991e-05	3.12747093812907e-05	4.9728522977951e-05	9.598151881129e-05	0.000177012369652993	0.000334018778162121	0.000605063605972942	0.000961500266902027	0.0015916235973817	0.00258655379525165	0.00460915099546354	0.00846358521254399	0.0170813494636604
2140	yes	0.0002713445979751	0.000316568697637617	0.000142132884653624	6.68296784330365e-05	2.73910539337255e-05	6.62698818849805e-06	5.11791680314445e-06	3.63415935352666e-06	5.56629088494177e-06	8.83225694801913e-06	8.77090318649654e-06	9.24347162040902e-06	1.19934240056177e-05	2.03377051926325e-05	2.68695210821926e-05	5.04136048480825e-05	0.000106720886497789	0.000202274050691103	0.000374643381277803	0.000614768727970787	0.000959824329419636	0.00143955470627963	0.00223024103713826	0.00358067820859085	0.0064530957179732	0.0125347176780235
2150	yes	0.000170349879985009	0.000539441286619196	0.000235245072360251	9.60429590419933e-05	1.79950721187121e-05	3.64602061915811e-06	7.20654173826291e-06	4.01195205093218e-06	4.51577124422871e-06	4.28056232320386e-06	5.70478446010708e-06	9.30582861269327e-06	1.53965186760549e-05	2.02288869661813e-05	3.04281314645825e-05	4.65115465366724e-05	8.58716463661146e-05	0.000146055019028803	0.000266868765056884	0.000441403445494912	0.000701883245926062	0.000991450096683614	0.00130769438949195	0.00164746707010223	0.00223104808781106	0.00284057645577538
2160	yes	0	0	0	0.000173599303319837	0	0	7.96495420151334e-05	0	1.49597582503067e-05	2.86204922724671e-05	0	2.9211152818146e-05	5.10646989735996e-05	1.73596042010242e-05	3.76350156185315e-05	9.0874393413424e-05	0.000141726225425685	0.000227370335750196	0.000679608781727388	0.000879662209711471	0.0021304490331039	0.00303795101888203	0.00559448462929476	0.00916334661354582	0.0127318453316567	0.0219928186714542
2170	yes	0.00151558072347411	0.000617458813267229	0.000248587314432261	0.000177392402516752	5.98215370517906e-05	2.36879764012019e-05	9.74513230641295e-06	8.33934461090703e-06	4.74394818715601e-06	3.1545014592437e-06	8.92788390179774e-06	1.52754140550413e-05	2.21395732517749e-05	3.00317558516535e-05	4.7780155288548e-05	8.13369341659195e-05	0.000146349216821763	0.000247050876993144	0.000377949629622089	0.000617569482717896	0.000910836320672386	0.00136783662805218	0.00223827561195408	0.00361909950577888	0.00728302650212422	0.0177866890886747
2180	yes	0.000640977849625479	0.000524436422420846	0.000180361732578598	0.000425704738542738	0.000223703065498979	6.05056097800054e-05	2.9195487239179e-05	1.627163808814e-05	1.06579419622891e-05	7.78353006341265e-06	1.26634896512907e-05	1.59513588430886e-05	2.33122092283347e-05	3.41026641759091e-05	5.40362657876215e-05	0.000103271683716974	0.000200231579929374	0.000387659203365627	0.000688240265987504	0.00107320276770285	0.00158734458202809	0.002200858558654	0.00320600862884175	0.00472931047232019	0.0081065983875734	0.0150183539491649
2190	yes	0.000478024618922703	0.000239012309461351	0.000242806155643278	0.000508758150307446	0.000133557084813085	4.29597737566475e-05	1.65980966664638e-05	1.34886836267192e-05	1.05616324059047e-05	7.04937058733433e-06	9.79891434845655e-06	1.74010262255217e-05	3.59783664199092e-05	5.23102943398359e-05	8.44715760225308e-05	0.000132407167812514	0.000247120478942616	0.000400634699090995	0.000714241760273769	0.00104889516873434	0.0014842773805739	0.00202920501186741	0.00294270049811119	0.00415528859917637	0.00686713108934711	0.0110077107152353
2210	no	NA	NA	NA	NA	NA	NA	NA	NA	NA	NA	NA	NA	NA	NA	NA	NA	NA	NA	NA	NA	NA	NA	NA	NA	NA	NA
2230	yes	0	0	0	8.49745844510013e-05	3.92310710082385e-05	0	0	0	7.4133380778697e-06	0	6.77483825073676e-06	3.08613399993828e-05	3.58863479360864e-05	4.86272526574794e-05	0.00013040218206318	0.000114427187899845	0.000375021308028865	0.000684994664945398	0.00128109493075601	0.00215683253735942	0.00241582693102923	0.00453271150470302	0.00777496607620934	0.0144390966308775	0.0391120507399577	0.0814176245210728
2240	no	NA	NA	NA	NA	NA	NA	NA	NA	NA	NA	NA	NA	NA	NA	NA	NA	NA	NA	NA	NA	NA	NA	NA	NA	NA	NA
2250	yes	0.00041944708370509	0.000405465514248253	0.000323573464572498	0.000776910592429428	0.000386987329315947	0.000153948094661761	5.74618662704352e-05	4.74871887560028e-05	2.36733324364494e-05	1.83468971205652e-05	2.28050698831449e-05	3.56098989370573e-05	6.08646771317664e-05	9.46054325432533e-05	0.000163380329474829	0.00028765939887707	0.000532753971326851	0.000946899549334177	0.00154591256002939	0.00225567017950995	0.00320032946266026	0.00443054860763715	0.00740216598414784	0.0121351820197874	0.0226291667507925	0.0483926481723687
2260	yes	0	0	0.000223329487783112	0.000549708635359322	0.000117500819413609	5.35433820379801e-05	1.73402386016832e-05	2.82455555618323e-05	6.48481095154873e-06	6.61591524571509e-06	1.50906950774153e-05	2.23557939511183e-05	1.66937104776404e-05	5.29539810992112e-05	0.00013889853462046	0.000352339128533739	0.000691091545962321	0.00126306596133968	0.00207465250445193	0.00324993279311802	0.0045014332229427	0.00642790642394469	0.00824179963537193	0.0124929971988796	0.022913616398243	0.0435045317220544
2270	yes	0	0.000176357639764637	0.000151163691226832	0.000231305865804065	0.000197615113286091	0.000100431856985036	3.83838771554315e-05	1.83165651962874e-05	8.87416434952375e-06	3.78425937313743e-06	3.79895393089974e-06	8.26127489265109e-06	6.27242160118689e-06	4.76997448497285e-06	1.37807190779215e-05	2.42448387980326e-05	2.47186459923101e-05	4.74577815575264e-05	5.81594252480328e-05	8.94644911174541e-05	0.000153447162079986	0.000221600742783249	0.000320824421543846	0.000553426990208599	0.00103142405280891	0.00455667362825138
2280	yes	0	0.000204606964036262	5.84591325817891e-05	0.000136607023466347	4.6602743237193e-05	1.97652383811281e-05	8.15967504910084e-06	8.90599559719963e-06	4.97454876429802e-06	3.21427544310479e-06	5.36451804307746e-06	7.34415045093084e-06	1.02666833604607e-05	1.85884981237056e-05	2.62378753397114e-05	4.1044181068115e-05	7.70568149528749e-05	0.000147737265080007	0.000245930872074035	0.000327344147814069	0.00046773750410443	0.000591688557955181	0.000741579977340612	0.00102388468107557	0.00116201347112962	0.0014455567200318
2290	yes	0	0.00067137178730206	4.79551276644329e-05	0.000101602258612478	2.46067701426919e-05	2.70446425915258e-06	5.34195168204704e-06	7.89897734573297e-06	2.50521836986443e-06	5.32158842641598e-06	1.21032528500639e-05	2.21616102182752e-05	3.04370133960129e-05	5.18009834992284e-05	8.58678938354803e-05	0.000194743463922492	0.000358019542534816	0.000680093691705241	0.00119172091245348	0.00175427010679712	0.00307146528696502	0.00499445491418689	0.00761252228891661	0.0125706754663072	0.0231485772546112	0.0523275284661755
2300	no	NA	NA	NA	NA	NA	NA	NA	NA	NA	NA	NA	NA	NA	NA	NA	NA	NA	NA	NA	NA	NA	NA	NA	NA	NA	NA
2310	yes	0.00180407008095579	0.000918739393079338	0.000457221994062341	0.000367059560487247	0.000100240588421612	4.13867344549414e-05	2.17916618922699e-05	1.60773134245733e-05	1.0970074337425e-05	1.12680619906321e-05	1.62951555786754e-05	2.74325453572028e-05	4.78085902725837e-05	8.01492931192906e-05	0.000144980124007557	0.000288898944596834	0.000599629061876723	0.0011493724964272	0.00204617962793467	0.00323823820169722	0.00455418239691278	0.00627580921892168	0.0088516883895625	0.0120456329024625	0.0197283335024193	0.0321835335607316
2320	yes	0	0	0	0	0	0	0	0	0	0	0	0	9.91080277502478e-05	0.000101812258195887	0.000343681979608203	0.000137532664007702	0.000522739153162572	0.000883782589482987	0.000544514021236047	0.00260078023407022	0.00409074005206396	0.00629722921914358	0.0120898100172712	0.0395161290322581	0.0541436464088398	0.0596330275229358
2330	no	NA	NA	NA	NA	NA	NA	NA	NA	NA	NA	NA	NA	NA	NA	NA	NA	NA	NA	NA	NA	NA	NA	NA	NA	NA	NA
2340	yes	0.000164844420738964	8.24222103694818e-05	7.06476088881273e-05	0.000569862760121343	0.000153489461736693	6.61363038150882e-05	2.71540735270995e-05	2.02928648991725e-05	1.06083858785208e-05	7.83591757120258e-06	1.07393057396816e-05	1.4477681672955e-05	2.16942260817283e-05	4.1949519079667e-05	6.83631519782017e-05	0.000141796453732834	0.00030045848919191	0.000629794702392647	0.00118019109285183	0.00175174144125841	0.00242073137896531	0.00288948369828114	0.00389554703752306	0.00542089769028259	0.00934849867562935	0.0198234590065829
2350	yes	0.000276188746632767	0.000414283119949151	0.000223581366321764	0.000452392249677411	0.000465031734250269	0.000129849223030848	4.79892138528864e-05	3.89960132311179e-05	1.73327846681615e-05	7.97839705386519e-06	1.06573663383088e-05	1.2150007157939e-05	1.54739657052176e-05	2.18705873604706e-05	3.91703968219464e-05	8.10357042342369e-05	0.000159716825167541	0.000312276960051095	0.000542892168913626	0.000942293464734	0.00146745745964969	0.00224567292562677	0.00354675878320737	0.00565124952349513	0.00908992141382682	0.0159683173804108
2360	yes	0.00115535003940851	0.000137541671358157	7.07357166984805e-05	0.000394258915525161	0.000148907464582742	3.07478135630834e-05	2.24946872841502e-05	1.13584138761374e-05	7.86292595371523e-06	7.13197280804904e-06	7.03391433770261e-06	1.07110709629473e-05	1.66367111553449e-05	2.58900045035663e-05	4.15859158501023e-05	8.32287216855648e-05	0.000185055031570388	0.000403045250866299	0.000710985779466872	0.00121633831693184	0.00175799525673837	0.00253126729320355	0.00362438277034702	0.00519584832402972	0.00823373326848417	0.0135215213058234
2370	yes	0.000367552653176309	0.00024503510211754	0.000120572828026091	0.000170627806024479	0.000101581459996315	3.67076680533388e-05	1.60123294937102e-05	1.06255763821772e-05	7.44110230738734e-06	5.21234068524497e-06	6.69288866832653e-06	8.20033421234578e-06	1.17615597075055e-05	1.78480901799837e-05	2.49105702440391e-05	4.38318730819211e-05	7.5512589211388e-05	0.000131258454459754	0.000239775290009773	0.000373961548556391	0.000588295202435952	0.000928722590229331	0.00154392662845748	0.00285252133908152	0.00609006103881147	0.0141431287595483
2380	yes	0.00584884345129836	0.00365552715706148	0.000626661798353396	0.000373145798821706	6.95826971026538e-05	3.39100554617796e-05	1.46887095234248e-05	3.23709567775792e-05	2.10824261656031e-05	1.4038214461192e-05	2.01093951093951e-05	4.66187373623905e-05	8.59669538045984e-05	0.000168301936243115	0.000304912450190237	0.000511147431326396	0.000846580696734074	0.00148989874308501	0.00238194330427655	0.00354088592603527	0.0050612498520535	0.00743975808209632	0.0112838706726102	0.0173526497603299	0.0241440138711761	0.0349267852418966
2385	yes	0	0	0	7.81672960026316e-05	7.12809180982251e-05	0	6.95845800570594e-05	0	5.21002930641485e-05	0	0	2.62536098713573e-05	2.69538146386167e-05	4.12671774626188e-05	0.000112167353691708	0.000159855839097832	0.000222929936305732	0.00062473156065753	0.000659961458250838	0.00154850127198319	0.00279329608938547	0.00456440888087456	0.0061711274441825	0.0106951871657754	0.01578073089701	0.0253445975989329
2400	yes	0	0	0	8.97634720215865e-05	2.71039436237973e-05	0	0	0	1.56083348508103e-05	0	9.50760132726115e-06	3.11492516392294e-05	6.10324470682232e-05	6.66694950694878e-05	0.000117681671079729	0.0002451066213803	0.000260155935891271	0.000483558994197292	0.001246060250678	0.00202190904427075	0.00325425734519165	0.0046029919447641	0.00706005164551398	0.00714676514840651	0.0093800765078866	0.0142767689417658
2410	yes	0	0	0	0	0	0	0	0	0	0	0	0	0	0	0	0.000351370344342937	0	0	0	0.000586166471277843	0.0029940119760479	0.000917431192660551	0.00248138957816377	0.00168634064080944	0.00277008310249307	0
2420	yes	0.0143092363180179	0	0	0.000467067060825509	0	0	3.74153477756576e-05	0	1.38506073491323e-05	2.58842714224701e-05	1.30557677117809e-05	0	6.11690943150973e-05	5.64912478916659e-05	0.000139711864824662	0.000304067555123104	0.000419603093619172	0.000828788065451857	0.00133989024303328	0.00225315259657666	0.0035677879714577	0.00540823447313329	0.00916255043173334	0.0138784479269068	0.0195537428023033	0.0310438494373302
2430	yes	0	0.00173294591309632	0.000247563701870903	0.000200548636827171	0.00012809017548354	7.10328171615286e-05	1.40904607580668e-05	0	5.57294003237878e-06	8.34077052038067e-06	5.80887072648642e-06	1.73685993093087e-05	3.46975243316389e-05	4.58474549372419e-05	9.63631821264142e-05	0.000162277010631031	0.000403608628051717	0.000687704364976385	0.0013313406170549	0.00208393632416787	0.00291381033487704	0.00346083488521564	0.00436619049878981	0.00566226752036239	0.00950276243093923	0.00577008433200178
2440	yes	0.00154103371697333	0	0.000366912789755554	9.14560069420371e-05	2.55981432813407e-05	1.71620050370485e-05	8.61255969580439e-06	2.1531399239511e-05	4.99398640803366e-06	5.10099979596001e-06	1.41986614983539e-05	2.20100008685027e-05	2.97821928959543e-05	5.67819955034798e-05	0.000135446190711332	0.000295132941579488	0.000624736027030832	0.00136767745006517	0.00252788196582632	0.00427061065379518	0.00616439833487911	0.00852434062234712	0.0118908348775052	0.0165524024839614	0.0264623955431755	0.0425124473381846
2445	yes	0	0	0	0	0	0	0	0	0	0	0	0	0	0	0	2.57042977585852e-05	3.44435642200255e-05	0.000395256916996047	0.000154762825969202	0.000858053444471684	0.00146341463414634	0.00118366541724206	0.00277315585135885	0.00286885245901639	0.00798084596967279	0.0131004366812227
2450	yes	0.00130425308911451	0.000613584786604698	0.000128619352253102	4.00742788919162e-05	1.56884702076078e-05	1.05482765387012e-05	7.4468640745323e-06	5.23911538808302e-06	4.46599389903318e-06	5.98356712696085e-06	9.27174670459966e-06	1.65128511714947e-05	2.50389558694197e-05	3.63820921668353e-05	5.55775051275687e-05	8.86027639497912e-05	0.000144258547581271	0.00023666133102661	0.000378019498149619	0.000578476218429806	0.000855471877697871	0.00125310317914098	0.0018422886336468	0.00272406508892777	0.00407625032339634	0.00603121602288541
2455	yes	0	0	0	4.69376404512443e-05	0	0	0	0	0	7.75217836211976e-06	0	3.03247783764114e-05	2.24918748102248e-05	4.14550730645663e-05	0.000105941385520702	0.00012478274432907	0.000138168064179066	0.000302180012950572	0.000399580884050507	0.000633506355499244	0.00112246629338136	0.00172032440403047	0.00327013174857718	0.0070334223870018	0.00880533079485959	0.0153795811518325
2460	yes	0	0	4.01927490078447e-05	0.000190349042778992	3.31893221939286e-05	1.13346428624054e-05	8.9982880756936e-06	5.59043364993823e-06	4.82746423397578e-06	4.09146799718335e-06	6.8202472680647e-06	8.99375460518624e-06	1.37885615235098e-05	1.55772514844241e-05	2.47363453441173e-05	4.63319381673348e-05	7.53368074858808e-05	0.00013565782973312	0.000253141791639874	0.000452812238432324	0.000712080743320415	0.00118610647805286	0.00186783595130668	0.00286797663437264	0.00451183122842504	0.00684793739028672
2470	yes	0.00151132376659688	0.00029021796967259	0.000128290423251495	0.000481318890187641	0.00021900318560801	6.15301817847691e-05	2.45611909538201e-05	1.99006973628167e-05	1.07642872325182e-05	7.80946373955111e-06	1.34481612456341e-05	1.92344241735106e-05	2.71755586941442e-05	3.91063363030928e-05	6.16915471201587e-05	0.0001093058751184	0.000233709481560395	0.000464630861599473	0.000892172746449425	0.00149040461591332	0.00231579438993298	0.00322699223614526	0.00446480470799674	0.00608711778623086	0.00892462099589876	0.0141685539242118
3020	yes	0	0.000268781572629936	0.000230384205111373	0.000167490000748625	2.66915788068864e-05	1.79201032197945e-05	2.71275946413958e-05	4.5670859251546e-06	1.22892395418572e-05	9.78879691770363e-06	5.61685731216527e-06	1.00655889259939e-05	1.03533223506914e-05	1.07929709356654e-05	2.14779752839041e-05	5.66866571257069e-05	0.00016512196091502	0.000393023384891401	0.00088107787792783	0.00185153783049263	0.0037528109576239	0.00620165506066627	0.0121386186902214	0.00540565839047106	0.00679318524908346	0.00567375886524823
3030	yes	0	0	0	0	0	0	0	0	1.52469704269762e-05	3.16046635841585e-06	0	5.88903873220774e-06	3.34369879961213e-05	3.94133048056079e-05	9.01233789057219e-05	0.000167430792303883	0.000309901348070864	0.000449663069362112	0.000756210088911974	0.00120765714513843	0.00157565532937563	0.00238569704454237	0.00497684684294802	0.00608941036684984	0.0123639047794796	0.00717875089734386
3080	yes	0	0.000382842770145396	0.00010938364861297	2.04485752599915e-05	6.38105083145092e-06	0	6.49802135249816e-06	0	1.28166842468852e-06	0	9.41736637698848e-07	3.95071717368854e-06	1.55285531270624e-06	5.01323075149165e-06	4.52151926664575e-06	2.2611389356819e-05	2.54024827995881e-05	6.3058778262891e-05	0.000127351158333697	0.00030416919522766	0.000709584781449745	0.00162737854957665	0.00351080774447233	0.00718651758615072	0.0132946329074559	0.0207040166593248
3090	yes	0	0.000351800447220295	8.37620112429273e-05	1.8790528338176e-05	7.98404787235104e-06	4.14153702792949e-06	3.17177710442125e-06	6.36082410837148e-06	2.64168150749791e-06	3.77807907004301e-06	1.16119675259716e-06	2.94382516033608e-06	3.78094392446619e-06	4.2441708489887e-06	6.37398023904247e-06	9.94163785169727e-06	1.54483288723144e-05	2.95555461184036e-05	4.74788955686115e-05	8.53451714059803e-05	0.000177897950142073	0.0003694304093026	0.000578821595821184	0.000909048191411295	0.00229628096763394	0
3130	yes	0.00198459492174783	0.00124037182609239	0.000519774860457765	0.000152378022552597	3.37430413412994e-05	1.98379852268576e-05	1.63946228488295e-05	8.97421036296942e-06	6.36194304292046e-06	5.39522192402381e-06	6.8291169825942e-06	5.82938913546889e-06	7.66981338886126e-06	1.02806404558623e-05	1.9924038572389e-05	3.83341633180215e-05	7.96242227938973e-05	0.000199165271600928	0.000418428606466355	0.000885522061635932	0.00147474966670034	0.00249994805548052	0.00403451098608386	0.00657942086702013	0.00998381390285477	0.0139869931854249
3160	yes	0.000417825145709365	0.00028319259875857	0.000114072896923827	1.85975584143634e-05	8.24003073455867e-06	3.71402279577155e-06	3.83504239080862e-06	3.25342538555401e-06	1.59033819151635e-06	1.58930518672926e-06	2.32168369322359e-06	3.48249167748229e-06	4.84548982870518e-06	7.69701946894668e-06	1.2515431591006e-05	2.12909564248042e-05	3.57219068447852e-05	5.80881967875196e-05	9.09705644143325e-05	0.000141967645819834	0.000214433070796119	0.000329620634263737	0.000544534391688687	0.000935407837454006	0.00153712654587006	0.00241122976658738
3190	yes	0.00284206489641063	0.000710516224102657	0.000372175165006154	6.11423456942939e-05	3.71169143732321e-05	1.38629234132894e-05	8.06689065733059e-06	1.02958830881884e-05	3.06912682026623e-06	6.36781789738898e-06	5.21351290409613e-06	3.72227544559127e-06	2.08880775031228e-06	2.0965151724803e-06	9.9957726211623e-06	2.60961638083964e-05	5.6435708754119e-05	0.000171355504766047	0.000331284888439814	0.000846266745776473	0.00150902362842512	0.0030762573143427	0.00461593087939401	0.00590031216767864	0.00906947215672048	0.0224598930481283
3210	yes	0.00419438985991887	0.00139812995330629	0.000599198551416981	7.46775642715526e-05	2.28647208789199e-05	2.3296447291788e-05	1.09185801478376e-05	9.55055106679655e-06	5.75461184184025e-06	0	1.96651806345167e-06	5.83343217760079e-06	0	7.41060494620827e-06	3.92041556404979e-06	4.3522161484628e-06	1.74273280420646e-05	4.11382362275062e-05	5.01385974085508e-05	0.00012150497936752	0.000217273221075502	0.000440688257126908	0.000592845659163987	0.0010371014686695	0.00203920263015523	0.00277415143603133
3236	yes	5.36191139066828e-05	0.000107238227813366	4.34059493530289e-05	4.12087551983111e-05	7.10663402836214e-06	8.5798392652912e-06	6.34336553037725e-06	3.47344950771495e-06	2.9059597822631e-06	2.7635236776126e-06	4.15150182667386e-06	5.72513113974431e-06	8.13783457308157e-06	1.44977242997038e-05	2.04190366564675e-05	3.85181211204205e-05	7.0654490845299e-05	0.000126368921569135	0.000196289430607288	0.00027582826333753	0.000376891246122797	0.000458327506994122	0.000579292661501571	0.000640302123574934	0.00114150642143243	0
3255	yes	0.0161921767387182	0.00404804418467954	0	7.2072003288063e-05	1.11263170777841e-05	1.1078982063128e-05	3.29030347565724e-05	2.16628395650102e-05	6.13840884258255e-06	9.19300155177866e-06	9.25744491434549e-06	1.51255142674851e-05	4.51600472073027e-06	9.34121981384817e-06	2.12332257516562e-05	3.78474688777352e-05	8.15914788826418e-05	0.000152975370965275	0.000286871301528424	0.000458546497513959	0.000771779009985633	0.00150784968808207	0.00227159639140688	0.00266852303051398	0.00427188152648567	0.00674915635545557
3283	no	NA	NA	NA	NA	NA	NA	NA	NA	NA	NA	NA	NA	NA	NA	NA	NA	NA	NA	NA	NA	NA	NA	NA	NA	NA	NA
3285	yes	0	0.00420887068504271	0.000601267240720387	5.24547681815412e-05	2.85947128375963e-05	1.47691944142907e-05	0	2.3441162681669e-05	1.63837466679555e-06	4.92909496887277e-06	3.24345187609365e-06	1.56484237342772e-06	4.39011112834636e-06	1.09439637786067e-05	1.87163106408465e-05	4.65378731028545e-05	8.62853377678768e-05	0.00029206251239888	0.00054208880000586	0.000715107121114021	0.00106982832401953	0.00197646213278232	0.00228752419496745	0.00280543484240057	0.00582318687136051	0.000946521533364884
3300	yes	0	2.59247809739552e-05	7.70336348940384e-05	0.000121300280830067	8.34283753177152e-05	4.32906013578441e-05	2.67639748446809e-05	1.95838224096256e-05	1.3298628905811e-05	1.03543831613103e-05	1.81662391241566e-05	2.87905048308952e-05	4.19153020715295e-05	5.90621160077855e-05	0.000108977190479356	0.000198378397121563	0.000376046941664572	0.00069703289605905	0.00115784999226422	0.00169570417146522	0.00223855217990592	0.00304741472631724	0.00446711863221899	0.00682443769674911	0.0132546835374001	0.0265331413548808
3320	yes	0	0.00142739264247529	0	8.89473159999442e-05	2.37329567704192e-05	1.20625806685082e-05	0	1.25281884239539e-05	8.19197623234629e-06	6.50307107531532e-06	2.81184800274436e-06	1.27843560392019e-06	4.64049325349622e-06	5.35705795734041e-06	1.12710684446902e-05	1.40727420034157e-05	3.66805095720182e-05	0.000160347516800047	0.000319061342116097	0.000556759658785866	0.00106837606837607	0.00347050074367873	0.00942333299190823	0.0108342361863489	0.0395305744286597	0.00649350649350649
3325	yes	0.0002975697923452	0.0002975697923452	8.50199406700573e-05	1.50109390797282e-05	7.03077761962868e-06	5.30381783961861e-06	1.47016340131124e-06	7.18377386629273e-07	1.31213525373561e-06	1.12662917620311e-06	2.04533209465151e-06	3.49233361979908e-06	5.36590023050085e-06	8.45690612546306e-06	1.12323451897895e-05	2.55206667343935e-05	5.31113053864441e-05	8.84965173085454e-05	0.000136651269805331	0.000216660327591742	0.000379251808521119	0.000773258502784294	0.00148180764189703	0.00243374641763304	0.00372533661104316	0.00412786809984331
3340	yes	0	0.00181440726359423	0.000226800907949279	0.000139310943458459	1.90027002837103e-05	7.75738017756643e-06	7.69029638402264e-06	3.74826642677762e-06	4.66024150805415e-06	7.60440081884188e-07	3.47461370017018e-06	5.99086019391666e-06	3.79654259220335e-06	7.55784722279706e-06	1.32152495720531e-05	2.76045286885585e-05	6.51180820656375e-05	8.50473046900141e-05	0.000182999193716424	0.000248576279359966	0.000476097218376677	0.000562129668400856	0.000455221920686335	0.00069752983456412	0.000996435825700379	0.00329607337345944
3350	yes	0	0.000173114592374421	9.89226242139547e-05	1.23286356587125e-05	5.66190500455783e-06	0	0	5.60508268898237e-06	0	2.98352942580484e-06	8.46171160117584e-07	3.66629930347646e-07	1.41497103023687e-06	2.38658846384506e-06	3.31598825845402e-06	1.035316962288e-05	2.07636194809261e-05	2.60530367958718e-05	5.97791848878221e-05	0.000119353067664157	0.000182561539212849	0.000286683964231108	0.000520917286197854	0.000787456424887257	0.00178709107526717	0
3370	yes	0.000396098699114204	0.000891222073006959	0.000188618428149621	4.29008976785414e-05	1.89850269559464e-05	9.11485111175548e-06	4.02881407828791e-06	2.33046588926209e-06	1.92333629607262e-06	1.64694075054637e-06	1.15994091840932e-06	9.08482638669654e-07	2.38279134474872e-06	1.968908312534e-06	2.93364469082319e-06	6.59140330348579e-06	6.56170764967738e-06	3.09436546485232e-05	4.4479067515412e-05	0.000110802096375663	0.000154813579632678	0.000244298253267489	0.000333913287991424	0.000533122453784947	0.000690637544783528	0.00110190588907481
3380	yes	0	0.000165272266815548	2.36103238307925e-05	4.41379941050424e-06	1.34943843119686e-06	5.34606409396242e-06	0	1.30021765643569e-06	1.26248503008376e-06	1.92390568244782e-06	5.73022293776153e-06	7.87462307813766e-06	1.46981479694509e-05	2.26403687565359e-05	3.77616792268766e-05	6.74274456016748e-05	0.000120694679430582	0.000186352239615098	0.000283289618692173	0.000470108783279051	0.000846671524836182	0.00109629011431163	0.00151314794438054	0.00197860108077733	0.00240222651829083	0.00268841361131081
3400	yes	0.000174811811492904	0.000483646011797035	0.000221428294557679	0.000177924187958653	5.84692576927783e-05	2.77733168330861e-05	1.92230151064768e-05	1.19251595618957e-05	6.23880270640366e-06	4.98728307705651e-06	5.13625325675968e-06	4.93588423486802e-06	6.41283901368785e-06	8.70075320864763e-06	1.57675998962151e-05	3.4703016677514e-05	7.64782281489682e-05	0.000165150312836562	0.00034004084034926	0.000655113983230374	0.00116348352577316	0.00204780205823982	0.00340367227212686	0.00563800293061505	0.00903303846134243	0.0149578651685393
4010	yes	0.000289660470313373	0.000724151175783432	0.000137933557292082	3.35215381074823e-05	1.82112296776533e-05	1.1830492700586e-05	1.25481633802243e-05	1.01112234580384e-05	6.15331879249073e-06	6.12573545371025e-06	7.50296237652452e-06	1.06555599814043e-05	1.0068678805327e-05	1.79628886720036e-05	2.90078767849065e-05	4.93515994631581e-05	9.29185347941197e-05	0.000178547571303562	0.000309088433450627	0.000516925096654834	0.000782994283935366	0.00118597356466646	0.00198779630043586	0.00354443703124281	0.00567703814290112	0.00785989652332483
4012	yes	0	0	0	2.72520755955405e-05	6.4532782653588e-06	0	0	0	1.52355182590069e-06	2.41357879429671e-06	5.0994234591837e-06	6.81667905030027e-06	5.53781148459035e-06	9.0780073168739e-06	9.04602163506841e-06	3.29397274595593e-05	4.68090567975055e-05	7.13691502387521e-05	0.000297132173738858	0.000388069630779466	0.000744796400150733	0.000967695030660389	0.000875141567018194	0.000421980495123781	0.000774143603638475	0
4020	yes	0.0011077255511314	0.00113409996901548	0.000271279726807689	6.15142209403192e-05	2.43016107628362e-05	1.43021276798612e-05	1.16980955500445e-05	7.78989105837355e-06	5.60736134397237e-06	5.94014912356974e-06	6.65974109792829e-06	6.50850830774927e-06	8.37983698474573e-06	1.09569584002495e-05	1.60939966435076e-05	2.94161574662954e-05	4.53423738356907e-05	7.5803436351271e-05	0.000120707895777217	0.0001899266808602	0.000317344225765074	0.00054889609286835	0.000976254535594478	0.00187244834586832	0.00344864993491133	0.0060382397791152
4025	yes	0	0	0	0	0	0	0	0	2.89320040041894e-06	0	2.10312903537884e-06	5.58873608870442e-06	3.46885574589938e-06	1.39297834441041e-05	2.02540191569265e-05	3.22028522066199e-05	5.59432735206501e-05	0.000128339432130098	0.00032369424055462	0.00070739506787199	0.00148482348782007	0.00279443838604144	0.00448811051813822	0.00673068962662472	0.009528701682291	0.00459866220735786
4030	yes	0	0	2.20997311825027e-05	4.13140375221861e-05	7.61527624414576e-06	2.54294073295181e-06	3.82947109898162e-06	1.27950375726278e-06	2.92386779864652e-06	2.38839177904935e-06	3.17535417106586e-06	3.5993335549765e-06	9.3386598785363e-06	1.36885727311714e-05	1.96831311137651e-05	2.75570595586284e-05	5.45544678923237e-05	0.000107957710457065	0.000182078853799609	0.000332534382185674	0.000575497045811911	0.000943411277327817	0.00145655959391469	0.00183134476448797	0.00241305381379119	0.00100206385336687
4038	yes	0	0.000675836497056113	0.000210650336744763	3.06286839777251e-05	1.10024205325172e-05	6.93765820338439e-06	5.88684310189537e-06	7.74546841688435e-06	4.10235066557843e-06	5.68019959877136e-06	3.76125909401925e-06	4.33007990042608e-06	5.65102732778856e-06	7.93515617095841e-06	1.35215684350276e-05	2.40745707789661e-05	3.90263070953191e-05	7.99770258166409e-05	0.000167713955576899	0.000324750707049028	0.0006401378418732	0.00115030901886908	0.00183828208212471	0.00279220878586977	0.00379763923609708	0.0027162377394263
4045	yes	0	0.000124572851637078	7.8302935314735e-05	3.45994626505357e-05	1.25628802550832e-05	5.61289393995887e-06	4.36127882210582e-06	3.92589943337493e-06	3.67946268806366e-06	3.21671804398979e-06	3.54639059326988e-06	6.34410539973198e-06	5.56709568097758e-06	7.27848012159418e-06	1.13326744912128e-05	2.03745395534489e-05	3.83485932307108e-05	6.80852005065954e-05	0.000127756715491438	0.000255157315518847	0.000446917014371813	0.000747438331345423	0.0012365634503139	0.00211216823593645	0.00345806209429357	0.00502903499894467
4050	yes	0	0.00154477738276621	0.00028688722822801	5.2256564283486e-05	2.9032229561626e-05	1.13509811661998e-05	1.38619875317723e-05	6.29420102671007e-06	4.53251513041683e-06	3.85010069296679e-06	6.11050448856406e-06	8.5879978306197e-06	1.75144149473155e-05	2.17905864235154e-05	3.25705831679402e-05	6.04026012264464e-05	9.49383664489995e-05	0.000151393230612262	0.000241112753242919	0.000368262370471945	0.000584473618111604	0.000881068652085828	0.00142466244355394	0.00226094055410022	0.00393835916733266	0.00670176206840747
4055	yes	0.00128109282482723	0.000213515470804538	0.000366026521379208	2.66102367174795e-05	1.05696327404944e-05	7.05059507022393e-06	3.51778238998136e-06	3.49416997739272e-06	2.66324528422487e-06	3.03906105169747e-06	5.64715555598223e-06	5.86050298033215e-06	1.58245698396971e-05	2.62143812095315e-05	3.16624529218903e-05	4.20378278172091e-05	7.15153369077081e-05	0.000106887013882224	0.000150058298511376	0.000232358332295836	0.000361509294431451	0.000506910966253984	0.000726098414261995	0.000942737657965644	0.00126338295080905	0.000836393308853529
4070	yes	0.000390911992323131	0.00123788797568991	0.000260607994882087	3.2479334673732e-05	1.91661245137927e-05	9.52265068272115e-06	5.24943752276944e-06	7.2852162148098e-06	8.96537713979611e-06	9.61139558444641e-06	6.11120988778482e-06	1.34205464348031e-05	1.59045969458958e-05	1.98263250979967e-05	3.07635948568927e-05	4.38853251612786e-05	6.37540144360711e-05	7.68276579568645e-05	9.021807832309e-05	0.000126634176432753	0.000209391933002783	0.00035958940778688	0.000564866567995347	0.000838280420848322	0.00129807275932162	0.0016876867288526
4080	yes	0.00057606558682467	0.000907739712572207	0.000312970697603879	4.35895325342109e-05	1.91283677433013e-05	1.00999818849611e-05	7.60115178443191e-06	4.21395652228562e-06	4.53288435408149e-06	4.84985594963791e-06	5.99490919433881e-06	7.66561464810974e-06	8.39412487411697e-06	9.96279774926127e-06	1.63653606983321e-05	2.82412228977314e-05	5.13415505794215e-05	8.52437137937269e-05	0.000141336531148606	0.000220404296897775	0.000363440050820579	0.000627651107741693	0.00113056270656622	0.00205048929940652	0.00420038058420961	0.00693550699677195
4084	yes	0	0	0	8.05211567519367e-06	3.78471052641539e-06	0	0	0	7.61150280750281e-07	3.36097925491571e-06	1.95183902272721e-06	1.53441304864857e-06	4.28777723159663e-06	7.51864214630428e-06	1.14245198042266e-05	2.28276309795855e-05	4.02068292462482e-05	8.52638576698237e-05	0.00014444679647668	0.000272990194697384	0.000484988281914225	0.000599365173992562	0.000835677999093132	0.000839034788831203	0.000730457351781267	0.000335143106106307
4085	yes	0.000596565982862532	0.000410679480956091	0.000138334140953631	3.10174288599665e-05	1.37912497334982e-05	8.37139527719364e-06	6.85041699318591e-06	5.27718228621244e-06	4.25468805042145e-06	4.77359987916598e-06	5.47705090722642e-06	7.3198137552161e-06	9.44141556203788e-06	1.2210518105277e-05	1.89110054368261e-05	3.32394951349509e-05	5.73070182849187e-05	9.20176089182782e-05	0.000153314790176483	0.000248406995116529	0.000416234933720644	0.000715501857730613	0.00129111960959283	0.0024957796797304	0.00489533090805034	0.00681075425432753
4140	yes	0.00131412195051701	0.000438040650172336	0.000312886178694526	3.11957733060417e-05	2.12099573679857e-05	1.3626995077248e-05	6.44913726666215e-06	6.11045254011512e-06	2.96824335796184e-06	5.12995128470011e-06	5.63030304167738e-06	5.86602812995129e-06	8.01422471458674e-06	8.64906837521004e-06	1.18701255647318e-05	2.64084252779796e-05	4.51337345680929e-05	7.25801330030937e-05	0.000136897354553691	0.000196253632379565	0.000313220434523167	0.000424831499971349	0.000775440666906134	0.00112014864140004	0.00144891097981195	0.00142439957982962
4150	yes	0	8.63466745648246e-05	0.000115128899419766	5.58563058015779e-05	2.75378073090942e-05	9.2023072024618e-06	7.70699981457865e-06	5.35445845676476e-06	5.55033871155462e-06	6.87504501755495e-06	6.28485399151442e-06	6.28775765724437e-06	8.52067671593175e-06	1.44582642401173e-05	2.40082901889617e-05	4.66462939615034e-05	8.21587376789431e-05	0.000140750683200883	0.000240867809741662	0.000404737285785388	0.000655099538240366	0.00107278869154509	0.00161989143540257	0.00232131813520113	0.00286944171731527	0.00309259668332895
4160	yes	0	0.000596375994640786	0	6.37078213859593e-05	4.90600102044821e-05	9.80209568805811e-06	9.78454433377038e-06	0	3.90649415588474e-06	0	9.75624985365625e-06	1.34912711475675e-05	1.17465333043586e-05	1.39102234180598e-05	1.00336327369342e-05	1.6370832088468e-05	2.55218147711757e-05	3.88911893154464e-05	5.80954719860993e-05	9.51167082009626e-05	0.000206309242272	0.000352087881135131	0.000731730723093901	0.00128313382671899	0.00169304173837608	0.00275535050621556
4170	yes	0.00212633332750776	0.000472518517223947	3.37513226588534e-05	3.36511703660971e-05	9.87863113784049e-06	8.06918519385209e-06	2.05934623994267e-06	8.41784498959344e-06	3.13241150937486e-06	7.28414881807401e-06	1.5605398863927e-05	1.94841679807152e-05	1.49529579941504e-05	1.74960196555284e-05	2.02418558038938e-05	1.86773942827647e-05	2.85624651748632e-05	3.9832535634396e-05	6.52135980339569e-05	0.000132685419539295	0.000241807201304916	0.000516295929957664	0.0010514055109519	0.00189510094939038	0.00325107460016146	0.00470244055683179
4180	yes	0.0005638127230391	0.000454182471337053	0.000118579660004255	3.30424370327069e-05	1.6307484686052e-05	1.1275897244286e-05	7.54881910879921e-06	4.60614044582833e-06	3.68601303688681e-06	4.06755548685906e-06	5.60661251613411e-06	6.55342057688173e-06	6.79201631359633e-06	8.66442155484026e-06	1.40589979347937e-05	2.59632402399121e-05	4.73616858105165e-05	8.91871894733146e-05	0.000160281011826495	0.000278055686121242	0.000482096586791119	0.000850247751148863	0.0015512606223681	0.00284483415719597	0.0049316390973411	0.00746707558135926
4182	yes	0	0	3.81134490144384e-05	2.29585464389644e-05	1.45059140611627e-05	4.31997477134734e-06	3.58249335805731e-06	2.86022781714564e-06	3.6228511176732e-06	3.60073815132102e-06	4.55006485820712e-06	6.90722330105197e-06	1.37793674641276e-05	1.56633353678457e-05	2.54576871190117e-05	3.69691815129446e-05	7.39367153851167e-05	0.00012016385980883	0.000268842886311648	0.000530487222967312	0.00108805718724839	0.00137742853769563	0.00221260251155246	0.00297209907487665	0.003244899380266	0.00428049671292915
4184	yes	0	0	1.75117299804464e-05	1.03667362940625e-05	8.22317702444339e-06	5.2241690959053e-06	1.59105445542979e-06	2.68057132625019e-06	2.30978685286922e-06	3.38798665832712e-06	5.42870886462386e-06	8.38630871366548e-06	1.45907300228588e-05	2.21407194368978e-05	3.50095718956394e-05	5.14353658312237e-05	9.12352751731578e-05	0.000156990627384123	0.000287023986352132	0.000429606715869568	0.000599733066068629	0.000548205410431423	0.000526029131772625	0.000380046493538322	0.000381889140376859	0
4186	yes	0	0.000148767673803439	0.000170020198632502	8.47578438286656e-05	4.886570482671e-06	2.42789751359016e-06	4.7853186424051e-06	9.34334940389431e-06	4.68622526684858e-06	5.12406458371001e-06	5.24663100706459e-06	9.37187213767405e-06	1.34735221230421e-05	2.7857252881587e-05	3.45683559384193e-05	4.11818765063897e-05	6.89978178247754e-05	0.000115434674732067	0.000161733962137572	0.000267590772845123	0.000444578760558746	0.000632503677431889	0.000836410553009743	0.00120497521897447	0.0017246989912138	0.00149458213974343
4188	yes	0	0	0.000161578064339057	4.69870928938505e-05	1.37917295595075e-05	7.56404476704255e-06	8.94253082564897e-06	1.17086764219456e-05	2.96070923520574e-06	6.51872877338943e-06	5.12546607037564e-06	6.72166725101806e-06	1.63088147803437e-05	2.12054868069161e-05	3.22392472373778e-05	3.25038098812824e-05	5.9211154617515e-05	7.35322987217862e-05	0.000116625094523765	0.000188966900926077	0.000291415657595452	0.000398003720663995	0.000503428537068273	0.000647781561238797	0.000733379036664604	0.000597509968661212
4190	yes	0	0	0	5.83323577978976e-05	0	0	0	2.67508426515435e-05	1.0628799795927e-05	0	1.00658811924043e-05	9.69438452776229e-06	0	4.08735494999121e-06	4.06616463087357e-06	2.37524049309993e-05	1.92769597921173e-05	5.01033381349032e-05	8.77517989118777e-05	0.000167530314321531	0.000220283099312148	0.000388891835039154	0.00105242810197814	0.00195437030466	0.00305308726361358	0.00389719823046134
4195	yes	0	0.000331217173202081	9.46334780577373e-05	2.94852082969211e-05	0	5.4600650839758e-06	5.45467438321269e-06	5.41154824395259e-06	9.95110029315941e-07	0	8.16050738770734e-07	3.87546728446782e-06	5.29140924590615e-06	1.23395758733528e-05	1.78662354948501e-05	2.35323582532603e-05	6.02230835079086e-05	0.000164086562386518	0.000309960593544923	0.000634760530068519	0.00121811006494515	0.00224376169003465	0.00359486676009823	0.00481511765240302	0.00614904035571565	0.00670828286592751
4200	yes	0	0.000656352049256974	0.000375058313861128	4.67431726473809e-05	0.000138536626952834	3.15304899838144e-05	2.07077923422584e-05	1.02017914345759e-05	1.94568427770363e-06	0	6.58326763780836e-06	4.72404491621906e-06	6.31506490307954e-06	1.13487687396544e-05	8.16021438515233e-06	2.62141235143965e-05	5.72701240852689e-05	8.34787648922966e-05	0.000177609377775147	0.000332609493516026	0.000570854143354894	0.00102654478672494	0.00189694583783097	0.00309307396427959	0.00406090125016869	0.00579408222388594
4210	yes	0.000577782597029881	0.000674079696534861	0.000247621113012806	4.00047297646802e-05	2.20989591390246e-05	8.65541305598242e-06	8.87819327722315e-06	7.27340927292143e-06	4.819310464338e-06	5.97764088754999e-06	6.92179310271819e-06	5.91036145466618e-06	8.7612234724795e-06	1.02754304671406e-05	1.74308732115067e-05	2.82876734873358e-05	5.06703232734118e-05	8.39558894568338e-05	0.000142313165347601	0.000220825037768156	0.000372800742903167	0.000627558270899157	0.00116685804771332	0.00220513595090921	0.00398865951933857	0.00671269465977519
4220	yes	0.00174976170482719	0.00111790331141737	0.000124982978916228	3.37491130011178e-05	1.35161135925989e-05	7.11928440117326e-06	7.86584641620239e-06	6.25210520104817e-06	5.75532853981871e-06	3.94354111062737e-06	6.69814475743386e-06	1.14783176937324e-05	1.57769672650255e-05	1.67403003436869e-05	2.12888788149358e-05	3.51926995040055e-05	4.81238560648704e-05	7.25615684908645e-05	0.00011110980660598	0.000165659692393617	0.000280222339129857	0.000456782946171441	0.000831370559081796	0.00156027974795948	0.00287322973079149	0.00522247679840241
4230	yes	5.08655717701372e-05	0.000211939882375572	9.20424632031055e-05	2.35460807007163e-05	1.04018930890654e-05	8.40762712366668e-06	4.38074176636163e-06	3.79663436499189e-06	4.28944788800454e-06	4.62433118849654e-06	4.22392613934652e-06	3.8499167782292e-06	5.63539743752447e-06	1.02218900703631e-05	1.82486573199441e-05	3.08297774987393e-05	5.55916112201338e-05	8.99529901569121e-05	0.000154490344734441	0.000264463995555723	0.000446411305021593	0.000718757679678348	0.00112105636873679	0.00168522456291957	0.00230192904955355	0.00244983983096064
4240	yes	0	0.000404010440072523	0.000192385923844058	3.83630091463523e-05	1.7605440080985e-05	1.29479728869448e-05	1.26150333352256e-05	6.09398138085555e-06	3.05610629137681e-06	5.30400243559792e-06	7.81028743895242e-06	6.92656684714221e-06	8.23870016501811e-06	7.24936909577225e-06	1.78157980104208e-05	3.33620537100054e-05	5.03974293021913e-05	8.49903369682099e-05	0.00017006740521028	0.000317364070362452	0.00061573343489663	0.00116413840775661	0.002229717789337	0.0042322109264529	0.00682560094964883	0.00945468789027907
4260	yes	0	0	5.11013603182117e-05	4.88268190577571e-05	8.70432285687482e-06	6.65486537207352e-06	1.86524013101447e-06	4.5699411208786e-06	3.38208839223297e-06	2.94826444516906e-06	4.50311349360688e-06	1.12942907629105e-05	1.79006622956329e-05	2.03341717790164e-05	2.87069143915648e-05	4.04999043445839e-05	7.34373787258824e-05	0.000116824290006192	0.000205955946851643	0.000362995883942325	0.000488390976452364	0.000572280418162385	0.000588036764721107	0.000502365181737138	0.000493683539075541	0.000338098407767811
4270	yes	0	0.000106828896066564	5.23243572570927e-05	3.04319703928492e-05	6.46653085293791e-06	4.19575828582048e-06	2.45077796270259e-06	3.40334996599081e-06	2.01978411420066e-06	1.62173524423645e-06	2.25925172842016e-06	2.86623543068917e-06	5.20907423112353e-06	7.74774098216633e-06	1.11463841114589e-05	1.8726146172611e-05	3.51043537260892e-05	6.29808466452083e-05	0.000120050296782544	0.000205044084478163	0.000330978817100871	0.000483510863585385	0.000634707809624716	0.000780095524159118	0.000787108316448146	0.000738876320374161
4273	yes	0	4.32172789548665e-05	3.70433819613141e-05	4.23195906679701e-05	1.54626857279411e-05	5.54834271003251e-06	3.42067923743482e-06	3.3742904710712e-06	3.36132150613577e-06	4.7728977682288e-06	4.65001547790866e-06	5.79140357147585e-06	8.76000444769317e-06	1.3090553757983e-05	2.289599728066e-05	3.8441486051747e-05	6.90907400328536e-05	0.000147045507778445	0.000288569836941318	0.000548622751944173	0.00100234262217367	0.00164711266215676	0.00244331142786961	0.00318031117862534	0.00321609404699155	0.00246855903633915
4274	yes	0	0.000164615735009257	0.000188132268582008	3.66355493344043e-05	1.07261467256426e-05	5.28157390902489e-06	7.79980500487488e-06	8.99369541951092e-06	2.71023943240688e-06	1.78980126494204e-06	3.32719889192534e-06	3.60650180144765e-06	4.39837956366242e-06	8.32581445922478e-06	1.44448403400686e-05	2.67646677118366e-05	4.68122749419518e-05	8.61504269123491e-05	0.000147514488115194	0.000289307886293835	0.000465185813324129	0.000793149282025581	0.00114902717855024	0.00153200385134133	0.00195223305987515	0.00137886766436459
4276	yes	0	0.000148143818831068	0.000169307221521221	1.58254524567313e-05	2.43551961811052e-06	4.8711578742267e-06	1.70478484397566e-05	2.43521713613594e-06	5.80426284410814e-06	5.0235949119204e-06	2.8359990373809e-06	6.06205187618723e-06	3.92358812133696e-06	7.18489547539017e-06	1.13747071397192e-05	1.53012073264629e-05	3.18727615076605e-05	6.07663791777285e-05	9.63624405137134e-05	0.000222735828976863	0.000405909262174388	0.000762195961462843	0.00142892692864136	0.00217198221837495	0.00438753719509915	0
4280	yes	0.000210724916806958	0.00069539222546296	0.00026892513192507	4.13946275745418e-05	1.65139625553405e-05	8.90700622796383e-06	6.50056485265309e-06	4.43164140650502e-06	4.12687317350286e-06	4.38608735031084e-06	3.99101160692753e-06	4.90564569904852e-06	5.60227994553802e-06	6.48991353502619e-06	9.22845041472531e-06	1.62713734423271e-05	2.8202024005053e-05	5.41419453918784e-05	9.72556850128196e-05	0.00016760511622615	0.00031391191662167	0.000606158175124998	0.0011722245391775	0.00220180617699794	0.00400852864683274	0.00709057788720739
4290	yes	0.000332359625863224	0.000941685606612469	0.000158266488506297	3.99423289242154e-05	2.05534824450423e-05	1.23126875404723e-05	1.0442005555147e-05	8.56670850827454e-06	4.05107881990313e-06	4.82059260750072e-06	4.47971605700126e-06	7.43773046236937e-06	1.06061096614322e-05	1.17045235174309e-05	1.89026954786429e-05	2.74541299884799e-05	4.72046119596684e-05	7.61339784707964e-05	0.000117465660240454	0.000198794000547427	0.000321804403543903	0.000563687864580551	0.000979267188229009	0.0017416147199191	0.0030064956913298	0.00495553956011852
4300	yes	0.00127057357404224	0.00063528678702112	0.000161342676068856	3.51889812791125e-05	1.5008566427915e-05	9.14849261430756e-06	9.64987966032424e-06	1.12873696590989e-06	4.00371144050535e-06	5.07044575259547e-06	5.55713298911263e-06	7.93630622006493e-06	6.93151224802715e-06	8.78764106161095e-06	1.1563317110963e-05	2.13738891684458e-05	3.65710215200586e-05	6.29476851053742e-05	0.000102223418207874	0.000177438802119844	0.000324047993473733	0.000578010606887998	0.00105783582160353	0.00193156697895569	0.00345559786221988	0.00621395166241752
4308	yes	0.000646067903464559	0.00116394773084488	0.000281281264093414	4.06245890973193e-05	2.15681762408707e-05	1.21247362122751e-05	8.57438060818082e-06	5.67735195917674e-06	5.76933095521742e-06	6.13594347643657e-06	9.77212945496548e-06	1.43862408234278e-05	1.49871122316253e-05	1.75582916263047e-05	2.28103298365016e-05	2.84743798161948e-05	4.02227121957031e-05	5.6065643227139e-05	8.13866811620559e-05	0.000122818461932895	0.000205801189818732	0.000363032381308745	0.000600455073721587	0.00101344444489828	0.00164103176470657	0.00251578838904422
4310	no	NA	NA	NA	NA	NA	NA	NA	NA	NA	NA	NA	NA	NA	NA	NA	NA	NA	NA	NA	NA	NA	NA	NA	NA	NA	NA
4320	no	NA	NA	NA	NA	NA	NA	NA	NA	NA	NA	NA	NA	NA	NA	NA	NA	NA	NA	NA	NA	NA	NA	NA	NA	NA	NA
4330	no	NA	NA	NA	NA	NA	NA	NA	NA	NA	NA	NA	NA	NA	NA	NA	NA	NA	NA	NA	NA	NA	NA	NA	NA	NA	NA
4335	yes	0	0	0	1.1151901473751e-06	9.37887855706995e-06	1.04922876439673e-06	1.05482672888738e-06	0	2.78456306778312e-06	3.92408182164966e-06	6.41423991445668e-06	1.37544414709679e-05	1.78084438818356e-05	2.18928396897766e-05	2.97112580401706e-05	5.7928912642127e-05	0.000123619142878066	0.000294190245403967	0.000678460253119936	0.00127624196715742	0.0019350950099927	0.00194134548184195	0.00152041412335419	0.00100931162827662	0.000818381286053013	0
4350	no	NA	NA	NA	NA	NA	NA	NA	NA	NA	NA	NA	NA	NA	NA	NA	NA	NA	NA	NA	NA	NA	NA	NA	NA	NA	NA
5020	yes	0.00103056379274581	0.000595436858030912	0.000150495030051769	3.11921385341462e-05	1.54811620688874e-05	8.1474298269448e-06	4.93664668400695e-06	5.33076847215987e-06	4.56878712139536e-06	5.00371147389442e-06	9.21996828629532e-06	9.77199338260293e-06	1.19226334254666e-05	1.56190153111554e-05	2.4047784673092e-05	3.69219452935387e-05	6.35017783739669e-05	9.96258042544696e-05	0.000154914093583371	0.000268920014505383	0.000462440682479221	0.000833255711527471	0.00144460805518008	0.00260524339804496	0.00436411771316572	0.0069524652554247
5070	yes	0	0	0	0.000219815526594442	0.000415692387633151	0	0	0	1.2479097511668e-05	0	2.49572606910665e-05	3.81015278712676e-05	3.8899406135733e-05	4.65419342827888e-05	0.000196653318077803	0.00083850710054949	0.00169419737399407	0.00313607200995882	0.00583937142682442	0.00925157158106986	0.0117075802535743	0.0134499546167176	0.0198187125518513	0.0205300485255692	0.0349127182044888	0.0584415584415584
5150	yes	0.000385502975766121	0.000963757439415303	0.000165215561042623	2.97420693469411e-05	1.58681127101467e-05	1.0577902550015e-05	6.35250023821876e-06	5.3051242194836e-06	5.34194312112642e-06	4.67217275146377e-06	1.06092443438405e-05	1.45904906586017e-05	1.54396770664798e-05	2.57435428263638e-05	3.60973317603521e-05	5.7565046988227e-05	9.91408361529611e-05	0.000168370056920242	0.000276851292263038	0.000432086005028255	0.000676582052869552	0.00104458851774602	0.00154272476814354	0.00216110940857109	0.0030812866086528	0.00410491504960543
5198	yes	0	0.00392093672789773	0.000560133818271105	0.00010471344377175	9.84478062547173e-05	6.63988579396434e-05	3.34593636029043e-05	0	1.36762423156613e-05	0	0	0	0	1.05090588086931e-05	1.17461883618766e-05	7.56353368293667e-05	0.000253807106598985	0.000383035771285085	0.000253349847990091	0.000623853211009174	0.000190648682140985	0.000371126368528484	0.000441423148229893	0.000303951367781155	0	0.00107181136120043
P110	NA	0.000661834005010527	0.000481662345300173	0.000186096256516221	0.000172856824827162	7.34605156433652e-05	2.56902352639241e-05	1.29638923146976e-05	9.32977435530978e-06	6.23387704817407e-06	5.84493242653457e-06	8.20331398499039e-06	1.19999527745853e-05	1.7393249067938e-05	2.50337317369794e-05	3.86043913148617e-05	6.45593436718834e-05	0.000112266418958104	0.000191997803203432	0.000311607183691952	0.000479004722660102	0.000705380782991095	0.00104195732901017	0.00157586180108871	0.0024532076435401	0.00395772359521163	0.00586294067686221
P28EU	NA	0.00042352013153185	0.00056081511922624	0.000185054583898009	3.71634875909677e-05	1.60824743839593e-05	9.02422064115683e-06	7.03616405484803e-06	5.17235368418907e-06	4.25648987704067e-06	4.62619338016698e-06	5.1573363307407e-06	6.32276741543697e-06	7.89710286050951e-06	1.04970806979642e-05	1.65325752768916e-05	2.85349322261826e-05	5.04598147749208e-05	8.56566081179904e-05	0.000146459398516539	0.000245291281954782	0.000414611115901324	0.000706613719682983	0.00123207720387911	0.00220727957728375	0.00400514581938436	0.00615056672408504
P42SCA	NA	0.000737869498608139	0.000403409823506821	0.00018950264668378	0.000286488645325773	0.000109180378079141	3.80113178783153e-05	1.79243078111031e-05	1.33256052615568e-05	8.52713860594891e-06	7.5359850205704e-06	1.09493240263841e-05	1.60512846693675e-05	2.50267394755025e-05	3.87617734641137e-05	6.34816197264024e-05	0.000115033904631291	0.000219088342261365	0.000407962224953353	0.000715752864959153	0.00116069575101768	0.00174960414541829	0.00254695065279532	0.00374624273858433	0.00556996503679631	0.00912502411730658	0.0157381546141314
P6AS	NA	0.000244620895416357	0.00019493227603491	9.20968549707417e-05	4.6751081737121e-05	2.61166384497197e-05	1.39317794603049e-05	9.44699229574006e-06	7.01876655572144e-06	4.38327977929982e-06	3.56422662133556e-06	5.40836891849709e-06	7.78674765426588e-06	1.04920518017038e-05	1.47223294074505e-05	2.33468032537182e-05	3.92482220538851e-05	6.59923265289068e-05	0.000106865443575223	0.000157150110020324	0.000218482683144437	0.000302928864073534	0.000437196744024403	0.000680300883866185	0.00108604164320217	0.00174311705028986	0.0025241204449311
P5BigEU	NA	0.000538053718238913	0.000742254828172958	0.00022905098045512	3.80298237802842e-05	1.75003463684172e-05	1.00609207382033e-05	7.43455519863579e-06	4.87844684444318e-06	4.53461048527159e-06	4.91720527671177e-06	6.27840649536925e-06	8.34037129386914e-06	9.20820264262868e-06	1.10981864074759e-05	1.65691942126155e-05	2.74459665955005e-05	4.70691466138498e-05	7.82386015634624e-05	0.000131069234199941	0.00021447194009032	0.00036676340799855	0.000649944208437872	0.00117941516048771	0.00217972284033666	0.00407367810074792	0.00622507532364448
P5SmallEU	NA	5.31674005467357e-05	0.000221530835611399	0.000102537129625847	3.21055371254027e-05	1.41729914846353e-05	8.1730964320706e-06	5.82509691860187e-06	4.92012320550806e-06	4.46279920127254e-06	4.71153455637726e-06	4.64202966496124e-06	5.18366896471452e-06	6.34796833835928e-06	1.09108782575779e-05	1.87437758359938e-05	3.3200880425091e-05	6.01498758955338e-05	0.000102265800511974	0.000177624689984451	0.000312184883614803	0.000518652978965339	0.000840994345340117	0.00132642371843182	0.00209746503017545	0.0030577885893538	0.00381163383693635
P4NordEU	NA	0.000635478995436352	0.00112974043633129	0.000188290072721882	3.8971016535167e-05	1.98897451563643e-05	1.03945501758411e-05	9.38700734734475e-06	7.42476853284099e-06	5.43826835934082e-06	5.38024890589856e-06	5.53468997932203e-06	9.65530663789313e-06	1.38041818047601e-05	1.59216973599752e-05	2.37705743507308e-05	3.74464090385813e-05	5.78849544965529e-05	8.6408650679548e-05	0.000129094318207433	0.000203171428706453	0.000328699570049685	0.000546608149500681	0.000930952818857017	0.00161706272179832	0.00283170939042873	0.00477728313990529
P6SA	NA	0.00052874365556838	0.000272927550366203	0.00011904676849829	0.000220204496698352	8.24829166565018e-05	2.802663370024e-05	1.36365786587128e-05	1.04523288036783e-05	7.03895200432733e-06	6.435498036059e-06	9.58405076194556e-06	1.32824998426906e-05	1.98810473419837e-05	3.00250973725731e-05	4.64073463912843e-05	8.14368247236552e-05	0.000150552733350975	0.00027891332068069	0.000497563628137826	0.000836030139334008	0.00132058843723426	0.0020112174372119	0.00304729673251876	0.0047178817613111	0.00782893312218546	0.0139706010948997
P14EU	NA	0.000456223706468832	0.000673819765050598	0.000203151285707246	3.70129088207872e-05	1.70538827045892e-05	9.73511184511058e-06	7.26980022284978e-06	5.06259856988182e-06	4.58361388402577e-06	4.90695485658015e-06	5.8745922889813e-06	7.70581054178044e-06	8.84904345912554e-06	1.13421685127657e-05	1.7398888405143e-05	2.90840797003154e-05	5.01803248377505e-05	8.35018879977748e-05	0.000140185055547084	0.000232396891173376	0.000391813319107269	0.000676741627992628	0.00118923592892333	0.00213339348474084	0.0038556126494035	0.00584753444354199
P25	NA	0.000731723994216906	0.000518175852444743	0.00017377893533542	0.000115829501544834	4.18844280835441e-05	1.70996020414921e-05	9.88884401840496e-06	7.36299457407124e-06	5.44793532306362e-06	5.61199288109662e-06	7.84733360109788e-06	1.1345145994686e-05	1.58641479254529e-05	2.27540772738288e-05	3.5225182885973e-05	5.91921273350557e-05	0.000102455292967	0.000172875268001642	0.000278830294954201	0.000427284628471731	0.000634068346919273	0.000954794688684465	0.00147413529423273	0.00234763306583741	0.00385229574610588	0.00577045973066401
