# Supplementary material for: Database of age trajectories of mortality in 110 countries and web application: Data report
Source: Front Public Health. 2022 Jul 29;10:911589. doi: 10.3389/fpubh.2022.911589 (PMC9374568; doi:10.3389/fpubh.2022.911589)
Supplement: Supplementary file 1 [file Data_Sheet_1.zip › ATM_Dolejs/Data/yICD10_P110.txt]

Country	Filter	Infant deaths at age 0 day	Infant deaths at age 1-6 days	Infant deaths at age 7-27 days	Infant deaths at age 28-364 days	Deaths at age 1 year	Deaths at age 2 years	Deaths at age 3 years	Deaths at age 4 years	Deaths at age 5-9 years	Deaths at age 10-14 years	Deaths at age 15-19 years	Deaths at age 20-24 years	Deaths at age 25-29 years	Deaths at age 30-34 years	Deaths at age 35-39 years	Deaths at age 40-44 years	Deaths at age 45-49 years	Deaths at age 50-54 years	Deaths at age 55-59 years	Deaths at age 60-64 years	Deaths at age 65-69 years	Deaths at age 70-74 years	Deaths at age 75-79 years	Deaths at age 80-84 years	Deaths at age 85-89 years	Deaths at age 90-94 years
P110	1000	0.00138974816028732	0.000877110744549833	8.66318636675246e-05	7.7698099534143e-06	1.07510094143958e-05	3.27485511118434e-06	2.38452089811047e-06	1.96001296447196e-06	1.25852161134066e-06	1.0269539111189e-06	1.40098863856724e-06	1.40465717922523e-06	1.46041264462718e-06	1.40224640207352e-06	1.60995966001389e-06	2.06218253666496e-06	2.82014657479695e-06	4.18855760990123e-06	5.74468964528277e-06	8.39047924345086e-06	1.12635714067342e-05	1.60279973533848e-05	2.23169388757513e-05	2.81059656207792e-05	3.92315954511689e-05	4.1354877520602e-05
P110	1001	1.03250234791034e-06	1.20458607256206e-06	3.93334227775367e-07	3.92167063894728e-07	4.92283062659177e-07	1.69535208516877e-07	9.59452195689418e-08	6.47705433661711e-08	3.41199192407913e-08	2.53432832143077e-08	2.49209115909099e-08	2.1274625963275e-08	1.69938925920254e-08	1.83018724262955e-08	2.30936836477402e-08	2.26613465567578e-08	4.23678389357984e-08	5.0786179631944e-08	5.50820408330616e-08	1.12960192264294e-07	1.27459107961797e-07	1.98342208366363e-07	3.10644370777424e-07	3.05153086467705e-07	4.42540078516964e-07	2.78628353339117e-07
P110	1002	0	0	0	0	0	0	0	0	0	0	0	0	0	0	0	0	0	0	0	0	0	0	0	0	0	0
P110	1003	0	3.44167449303446e-07	4.91667784719209e-08	4.28932726134859e-08	3.11213430416721e-08	2.54302812775315e-08	1.97534275583116e-08	5.63222116227575e-09	3.35605763024176e-09	1.10188187888294e-09	1.62527684288543e-09	5.31865649081876e-10	0	5.38290365479279e-10	2.19939844264192e-09	5.66533663918945e-10	0	6.51104867076206e-10	7.34427211107488e-10	8.49324753866875e-10	3.0108450699637e-09	3.65047009263244e-09	3.09098876395447e-09	1.82180947144898e-08	2.50494384066206e-08	2.14329502568552e-08
P110	1004	0	0	4.91667784719209e-08	0	0	0	0	0	0	0	0	0	0	0	0	0	0	0	0	0	0	0	0	0	0	0
P110	1005	0	1.72083724651723e-07	0	0	0	0	0	0	0	0	1.08351789525695e-09	3.19119389449126e-09	2.12423657400317e-09	2.15316146191712e-09	4.39879688528385e-09	2.26613465567578e-09	4.77384100685052e-09	7.81325840491447e-09	5.14099047775241e-09	1.01918970464025e-08	1.50542253498185e-08	1.3385057006319e-08	7.72747190988618e-09	1.36635710358674e-08	8.34981280220686e-09	0
P110	1006	0	0	0	0	0	0	0	0	0	0	0	0	5.31059143500793e-10	5.38290365479279e-10	2.19939844264192e-09	0	1.19346025171263e-09	6.51104867076206e-10	7.34427211107488e-10	1.69864950773375e-09	0	2.43364672842163e-09	4.63648314593171e-09	2.27726183931123e-09	0	0
P110	1007	0	0	0	0	0	0	0	0	0	0	0	0	0	0	0	0	0	0	0	0	0	0	0	0	0	0
P110	1008	0	0	4.91667784719209e-08	3.06380518667756e-09	0	0	0	0	0	0	1.08351789525695e-09	0	5.31059143500793e-10	0	0	0	5.96730125856315e-10	0	0	8.49324753866875e-10	0	1.21682336421081e-09	1.54549438197724e-09	0	0	0
P110	1009	0	1.72083724651723e-07	0	0	0	0	0	0	0	0	0	0	0	0	0	0	0	0	0	1.69864950773375e-09	0	0	1.54549438197724e-09	2.27726183931123e-09	0	1.07164751284276e-08
P110	1010	0	0	0	3.06380518667756e-09	0	0	0	0	0	0	0	0	0	0	5.49849610660481e-10	0	0	0	7.34427211107488e-10	0	0	0	3.09098876395447e-09	0	4.17490640110343e-09	0
P110	1011	0	0	0	9.19141556003269e-09	0	0	0	0	0	0	0	0	0	5.38290365479279e-10	0	0	5.96730125856315e-10	0	0	0	1.00361502332123e-09	0	0	2.27726183931123e-09	0	0
P110	1012	1.03250234791034e-06	3.44167449303446e-07	1.47500335415763e-07	3.06380518667756e-07	4.24381950568256e-07	1.27151406387658e-07	7.05479555653984e-08	4.78738798793439e-08	2.74078039803077e-08	1.9833873819893e-08	1.78780452717397e-08	1.43603725252107e-08	1.22143603005182e-08	1.29189687715027e-08	1.15468418238701e-08	1.64294762536494e-08	3.2223426796241e-08	3.97173968916485e-08	4.25967782442343e-08	9.42750476792232e-08	1.02368732378766e-07	1.70355270989514e-07	2.7973448313788e-07	2.5960784968148e-07	3.88266295302619e-07	2.46478927953834e-07
P110	1013	0	0	0	0	0	0	0	0	0	0	0	0	0	0	0	0	0	0	0	0	0	0	0	0	0	0
P110	1014	0	0	0	0	2.82921300378838e-08	8.47676042584385e-09	2.82191822261594e-09	1.12644423245515e-08	2.23737175349451e-09	3.30564563664883e-09	1.62527684288543e-09	5.31865649081876e-10	0	5.38290365479279e-10	5.49849610660481e-10	0	5.96730125856315e-10	0	0	0	0	0	0	0	0	0
P110	1015	0	0	0	0	0	0	0	0	0	5.50940939441472e-10	0	5.31865649081876e-10	1.06211828700159e-09	0	0	0	0	0	7.34427211107488e-10	8.49324753866875e-10	0	0	0	0	0	0
P110	1016	0	0	0	0	0	0	0	0	0	0	0	0	0	0	0	0	0	0	0	0	0	0	0	0	0	0
P110	1017	0	0	0	0	0	0	0	0	0	0	0	5.31865649081876e-10	0	0	5.49849610660481e-10	5.66533663918945e-10	1.19346025171263e-09	0	1.46885442221498e-09	1.69864950773375e-09	1.00361502332123e-09	0	1.54549438197724e-09	0	8.34981280220686e-09	0
P110	1018	0	1.72083724651723e-07	0	3.06380518667756e-09	0	0	0	0	0	0	0	5.31865649081876e-10	0	0	0	0	0	0	0	0	0	0	0	0	0	0
P110	1019	0	0	4.91667784719209e-08	0	0	0	0	0	0	0	0	0	0	0	0	5.66533663918945e-10	5.96730125856315e-10	1.30220973415241e-09	1.46885442221498e-09	8.49324753866875e-10	3.0108450699637e-09	1.21682336421081e-09	1.54549438197724e-09	0	0	0
P110	1020	0	0	0	1.53190259333878e-08	0	2.82558680861462e-09	2.82191822261594e-09	0	1.11868587674725e-09	0	0	0	0	1.07658073095856e-09	1.09969922132096e-09	5.66533663918945e-10	5.96730125856315e-10	0	0	0	1.00361502332123e-09	1.21682336421081e-09	0	2.27726183931123e-09	0	0
P110	1021	0	0	0	0	0	0	0	0	0	0	0	0	0	0	0	0	0	0	0	0	0	0	0	0	0	0
P110	1022	0	0	0	0	2.82921300378838e-09	0	0	0	0	0	0	0	0	0	0	0	0	0	0	0	0	0	0	0	0	0
P110	1023	0	0	0	0	0	0	0	0	0	0	0	0	0	0	0	0	0	0	0	0	0	0	0	0	0	0
P110	1024	0	0	0	0	0	0	0	0	0	0	0	0	0	0	0	0	0	0	0	0	0	0	0	0	0	0
P110	1025	0	0	4.91667784719209e-08	9.19141556003269e-09	5.65842600757675e-09	5.65117361722923e-09	0	0	0	5.50940939441472e-10	1.62527684288543e-09	1.06373129816375e-09	5.31059143500793e-10	0	0	1.69960099175684e-09	0	6.51104867076206e-10	1.46885442221498e-09	0	1.00361502332123e-09	4.86729345684326e-09	6.18197752790894e-09	4.55452367862246e-09	8.34981280220686e-09	0
P110	1026	0	1.03250234791034e-06	4.91667784719209e-08	1.2561601265378e-07	3.33847134447028e-07	1.24325819579043e-07	9.31233013463259e-08	7.88510962718605e-08	7.32739249269452e-08	7.16223221273913e-08	8.18056010919e-08	8.88215633966733e-08	1.09398183561163e-07	1.28113106984068e-07	1.7100322891541e-07	2.81000697303797e-07	3.84890931177323e-07	5.22837208262193e-07	6.74938607007781e-07	8.9433896582182e-07	1.06483553974383e-06	1.29226641279188e-06	1.46976515726035e-06	1.31625734312189e-06	1.52384083640275e-06	1.16809578899861e-06
P110	1027	0	0	0	0	2.82921300378838e-09	0	0	0	5.59342938373627e-10	5.50940939441472e-10	1.08351789525695e-09	1.06373129816375e-09	2.12423657400317e-09	1.61487109643784e-09	2.7492480533024e-09	4.53226931135156e-09	7.7574916361321e-09	9.76657300614309e-09	9.54755374439734e-09	1.10412218002694e-08	1.60578403731397e-08	1.21682336421081e-08	1.70004382017496e-08	1.36635710358674e-08	1.25247192033103e-08	3.21494253852827e-08
P110	1028	0	0	0	0	0	0	0	2.81611058113787e-09	0	0	0	5.31865649081876e-10	5.31059143500793e-10	0	1.64954883198144e-09	3.39920198351367e-09	2.38692050342526e-09	6.51104867076206e-09	8.07869932218236e-09	6.794598030935e-09	2.00723004664247e-09	1.46018803705298e-08	6.18197752790894e-09	1.36635710358674e-08	2.50494384066206e-08	0
P110	1029	0	0	0	0	8.48763901136513e-09	0	2.82191822261594e-09	5.63222116227575e-09	2.23737175349451e-09	0	2.16703579051391e-09	4.78679084173688e-09	3.71741400450555e-09	5.92119402027207e-09	9.34744338122817e-09	1.64294762536494e-08	1.84986339015458e-08	2.60441946830482e-08	4.18623510331268e-08	5.35074594936131e-08	6.32277464692377e-08	1.10730926143184e-07	9.27296629186342e-08	1.04754044608317e-07	1.08547566428689e-07	1.07164751284276e-07
P110	1030	0	1.72083724651723e-07	0	6.12761037335513e-09	8.48763901136513e-09	2.82558680861462e-09	2.82191822261594e-09	2.81611058113787e-09	0	3.30564563664883e-09	5.41758947628477e-10	2.1274625963275e-09	6.90376886551031e-09	1.07658073095856e-08	1.20966914345306e-08	1.75625435814873e-08	2.02888242791147e-08	3.77640822904199e-08	4.48000598775568e-08	6.70966555554831e-08	7.52711267490925e-08	9.24785756800219e-08	1.1745757303027e-07	1.13863091965562e-07	1.50296630439724e-07	9.64482761558482e-08
P110	1031	0	1.72083724651723e-07	0	9.19141556003269e-09	2.82921300378838e-08	8.47676042584385e-09	8.46575466784781e-09	2.81611058113787e-09	1.11868587674725e-09	1.65282281832441e-09	1.08351789525695e-09	3.19119389449126e-09	3.18635486100476e-09	5.92119402027207e-09	7.69789454924673e-09	9.06453862270313e-09	1.79019037756895e-08	3.90662920245723e-08	4.33312054553418e-08	5.77540832629475e-08	7.12566666558076e-08	9.97795158652868e-08	1.08184606738407e-07	8.65359498938268e-08	1.04372660027586e-07	6.42988507705655e-08
P110	1032	0	0	0	6.12761037335513e-09	8.48763901136513e-09	5.65117361722923e-09	0	0	1.11868587674725e-09	2.75470469720736e-09	5.41758947628477e-10	1.06373129816375e-09	2.65529571750396e-09	4.84461328931351e-09	6.04834571726529e-09	5.66533663918945e-09	1.79019037756895e-08	2.73464044172006e-08	3.59869333442669e-08	4.7562186216545e-08	5.92132863759528e-08	7.66598719452813e-08	6.64562584250211e-08	8.65359498938268e-08	8.34981280220686e-08	2.14329502568552e-08
P110	1033	0	0	0	0	2.82921300378838e-09	0	0	0	0	5.50940939441472e-10	0	5.31865649081876e-10	5.31059143500793e-10	5.38290365479279e-10	3.29909766396288e-09	2.83266831959473e-09	7.16076151027578e-09	1.10687827402955e-08	1.17508353777198e-08	1.44385208157369e-08	2.20795305130671e-08	2.19028205557947e-08	1.85459325837268e-08	2.73271420717348e-08	3.33992512088274e-08	1.07164751284276e-08
P110	1034	0	0	0	6.12761037335513e-09	4.24381950568256e-08	2.82558680861462e-09	5.64383644523187e-09	1.40805529056894e-08	1.11868587674725e-09	4.95846845497324e-09	5.41758947628477e-09	4.78679084173688e-09	1.38075377310206e-08	1.13040976750649e-08	1.42960898771725e-08	3.17258851794609e-08	5.90762824597752e-08	7.68303743149923e-08	1.38072315688208e-07	1.86002121096846e-07	2.02730234710889e-07	2.2389549901479e-07	2.51915584262289e-07	2.09508089216633e-07	1.71171162445241e-07	1.17881226412703e-07
P110	1035	0	0	0	0	0	0	0	0	0	5.50940939441472e-10	0	1.06373129816375e-09	0	0	0	5.66533663918945e-10	0	0	1.46885442221498e-09	1.69864950773375e-09	2.00723004664247e-09	0	3.09098876395447e-09	4.55452367862246e-09	1.25247192033103e-08	1.07164751284276e-08
P110	1036	0	0	4.91667784719209e-08	0	0	0	0	0	1.11868587674725e-09	1.10188187888294e-09	1.08351789525695e-09	5.31865649081876e-10	3.71741400450555e-09	1.13040976750649e-08	1.59456387091539e-08	3.56916208268936e-08	4.95286004460742e-08	5.27394942331727e-08	4.77377687219867e-08	6.1151382278415e-08	3.91409859095281e-08	4.50224644758001e-08	5.71832921331577e-08	2.9604403911046e-08	5.8448689615448e-08	5.35823756421379e-08
P110	1037	0	0	0	0	0	0	0	0	0	0	0	0	1.59317743050238e-09	1.07658073095856e-09	1.09969922132096e-09	3.39920198351367e-09	3.58038075513789e-09	3.25552433538103e-09	7.34427211107488e-10	6.794598030935e-09	6.0216901399274e-09	6.08411682105407e-09	3.09098876395447e-09	9.10904735724492e-09	0	0
P110	1038	0	0	0	0	0	0	0	0	0	0	5.41758947628477e-10	1.06373129816375e-09	1.59317743050238e-09	2.15316146191712e-09	0	7.93147129486523e-09	3.58038075513789e-09	9.11546813906688e-09	3.67213605553744e-09	6.794598030935e-09	7.02530516324863e-09	8.5177635494757e-09	7.72747190988618e-09	2.27726183931123e-09	8.34981280220686e-09	1.07164751284276e-08
P110	1039	0	0	0	0	0	0	0	0	0	0	0	0	5.31059143500793e-10	4.30632292383423e-09	5.49849610660481e-10	3.96573564743262e-09	8.35422176198841e-09	5.20883893660965e-09	8.07869932218236e-09	5.09594852320125e-09	8.02892018656987e-09	1.21682336421081e-08	1.39094494377951e-08	9.10904735724492e-09	8.34981280220686e-09	1.07164751284276e-08
P110	1040	0	0	0	0	0	0	0	0	0	0	5.41758947628477e-10	5.31865649081876e-10	5.31059143500793e-10	5.38290365479279e-10	2.19939844264192e-09	3.39920198351367e-09	2.98365062928158e-09	4.55773406953344e-09	1.17508353777198e-08	2.0383794092805e-08	3.51265258162432e-08	6.44916383031732e-08	9.11841685366569e-08	7.97041643758931e-08	1.08547566428689e-07	7.5015325898993e-08
P110	1041	0	0	0	0	2.82921300378838e-09	0	0	0	5.59342938373627e-10	0	0	5.31865649081876e-10	0	1.07658073095856e-09	5.49849610660481e-10	2.26613465567578e-09	4.1771108809942e-09	7.16215353783826e-09	1.17508353777198e-08	1.61371703234706e-08	3.71337558628856e-08	4.01551710189569e-08	3.40008764034992e-08	4.32679749469134e-08	5.42737832143446e-08	5.35823756421379e-08
P110	1042	0	0	0	1.53190259333878e-08	3.67797690492489e-08	2.26046944689169e-08	8.46575466784781e-09	5.63222116227575e-09	1.84583169663297e-08	1.59772872438027e-08	2.05868400098821e-08	1.17010442798013e-08	1.11522420135166e-08	1.50721302334198e-08	2.25438340370797e-08	3.05928178516231e-08	3.81907280548042e-08	4.16707114928772e-08	5.06754775664167e-08	6.1151382278415e-08	8.93217370755897e-08	7.90935186737029e-08	5.2546808987226e-08	7.51496406972706e-08	7.93232216209652e-08	1.07164751284276e-07
P110	1043	0	0	0	6.12761037335513e-09	1.13168520151535e-08	0	5.64383644523187e-09	0	3.35605763024176e-09	1.10188187888294e-09	1.62527684288543e-09	8.50985038531002e-09	3.71741400450555e-09	2.15316146191712e-09	1.64954883198144e-09	5.66533663918945e-09	6.56403138441947e-09	4.55773406953344e-09	6.60984489996739e-09	8.49324753866875e-09	1.20433802798548e-08	1.21682336421081e-08	2.00914269657041e-08	1.82180947144898e-08	1.25247192033103e-08	0
P110	1044	0	0	0	0	0	2.82558680861462e-09	0	0	0	5.50940939441472e-10	1.62527684288543e-09	0	0	0	0	5.66533663918945e-10	5.96730125856315e-10	3.90662920245723e-09	3.67213605553744e-09	4.24662376933438e-09	2.00723004664247e-09	4.86729345684326e-09	4.63648314593171e-09	2.27726183931123e-09	8.34981280220686e-09	1.07164751284276e-08
P110	1045	0	3.44167449303446e-07	0	1.53190259333878e-08	5.09258340681908e-08	3.10814548947608e-08	2.82191822261594e-08	2.81611058113787e-08	2.34924034116923e-08	2.03848147593344e-08	2.2753875800396e-08	1.59559694724563e-08	2.01802474530301e-08	1.88401627917748e-08	1.70453379304749e-08	2.54940148763525e-08	2.74495857893905e-08	2.99508238855055e-08	3.59869333442669e-08	4.67128614626781e-08	5.72060563293103e-08	7.05757551242272e-08	1.08184606738407e-07	7.28723788579594e-08	1.00197753626482e-07	5.35823756421379e-08
P110	1046	0	0	0	6.12761037335513e-09	0	5.65117361722923e-09	0	0	5.59342938373627e-10	5.50940939441472e-10	5.41758947628477e-10	0	5.31059143500793e-10	1.07658073095856e-09	1.09969922132096e-09	3.39920198351367e-09	3.58038075513789e-09	2.60441946830482e-09	8.81312653328985e-09	4.24662376933438e-09	1.40506103264973e-08	1.58187037347406e-08	1.39094494377951e-08	1.36635710358674e-08	2.50494384066206e-08	0
P110	1047	0	0	0	3.06380518667756e-09	0	0	0	0	0	0	0	0	5.31059143500793e-10	0	0	5.66533663918945e-10	5.96730125856315e-10	0	0	8.49324753866875e-10	1.00361502332123e-09	1.21682336421081e-09	4.63648314593171e-09	2.27726183931123e-09	4.17490640110343e-09	0
P110	1048	0	6.88334898606893e-07	4.42501006247288e-07	3.98294674268083e-08	8.20471771098629e-08	2.54302812775315e-08	2.53972640035434e-08	1.40805529056894e-08	1.78989740279561e-08	9.36599597050502e-09	1.46274915859689e-08	1.17010442798013e-08	1.06211828700159e-08	9.15093621314774e-09	6.59819532792577e-09	7.93147129486523e-09	1.79019037756895e-08	9.11546813906688e-09	1.39541170110423e-08	2.46304178621394e-08	2.10759154897459e-08	3.2854230833692e-08	5.71832921331577e-08	6.14860696614032e-08	6.67985024176549e-08	8.57318010274206e-08
P110	1049	0	6.88334898606893e-07	4.42501006247288e-07	3.98294674268083e-08	7.07303250947094e-08	2.54302812775315e-08	2.53972640035434e-08	1.40805529056894e-08	1.78989740279561e-08	8.81505503106355e-09	1.2460455795455e-08	1.06373129816375e-08	9.55906458301427e-09	8.61264584766847e-09	4.94864649594433e-09	7.36493763094629e-09	1.25313326429826e-08	6.51104867076206e-09	9.54755374439734e-09	1.52878455696038e-08	1.60578403731397e-08	2.19028205557947e-08	4.32738426953626e-08	5.69315459827808e-08	5.00988768132412e-08	8.57318010274206e-08
P110	1050	0	0	0	0	1.13168520151535e-08	0	0	0	0	5.50940939441472e-10	2.16703579051391e-09	1.06373129816375e-09	1.06211828700159e-09	5.38290365479279e-10	1.64954883198144e-09	5.66533663918945e-10	5.37057113270684e-09	2.60441946830482e-09	4.40656326664493e-09	9.34257229253563e-09	5.01807511660617e-09	1.09514102778973e-08	1.39094494377951e-08	4.55452367862246e-09	1.66996256044137e-08	0
P110	1051	0	1.72083724651723e-06	6.88334898606893e-07	3.06380518667756e-07	2.34824679314435e-07	8.75931910670531e-08	2.82191822261594e-08	4.5057769298206e-08	1.45429163977143e-08	8.26411409162207e-09	1.02934200049411e-08	8.50985038531002e-09	9.55906458301427e-09	1.02275169441063e-08	1.59456387091539e-08	2.0961745565001e-08	3.69972678030915e-08	6.77149061759254e-08	1.2264934425495e-07	1.85152796342979e-07	2.40867605597096e-07	3.48011482164293e-07	4.00283044932104e-07	4.91888557291226e-07	6.22061053764411e-07	3.64360154366538e-07
P110	1052	0	0	0	0	7.92179641060745e-08	2.82558680861462e-09	2.82191822261594e-09	2.81611058113787e-09	3.35605763024176e-09	1.10188187888294e-09	5.95934842391324e-09	6.38238778898251e-09	5.84165057850872e-09	5.92119402027207e-09	1.09969922132096e-08	1.81290772454063e-08	3.34168870479536e-08	6.05527526380871e-08	1.09429654455016e-07	1.68166301265641e-07	2.1979169010735e-07	3.23675014880077e-07	3.41554258416969e-07	4.16738916593955e-07	5.00988768132412e-07	2.46478927953834e-07
P110	1053	0	3.44167449303446e-07	0	1.07233181533715e-07	5.65842600757675e-08	1.97791076603023e-08	1.69315093356956e-08	1.12644423245515e-08	4.47474350698902e-09	3.8565865760903e-09	5.41758947628477e-10	5.31865649081876e-10	2.65529571750396e-09	1.61487109643784e-09	1.64954883198144e-09	1.13306732783789e-09	2.38692050342526e-09	1.30220973415241e-09	1.46885442221498e-09	3.3972990154675e-09	7.02530516324863e-09	6.08411682105407e-09	2.16369213476813e-08	1.82180947144898e-08	5.00988768132412e-08	3.21494253852827e-08
P110	1054	0	1.37666979721379e-06	6.88334898606893e-07	1.99147337134042e-07	9.90224551325931e-08	6.49884965981362e-08	8.46575466784781e-09	3.09772163925166e-08	6.71211526048353e-09	3.30564563664883e-09	3.79231263339934e-09	1.59559694724563e-09	1.06211828700159e-09	2.6914518273964e-09	3.29909766396288e-09	1.69960099175684e-09	1.19346025171263e-09	5.85994380368585e-09	1.17508353777198e-08	1.358919606187e-08	1.40506103264973e-08	1.82523504631622e-08	3.70918651674537e-08	5.69315459827808e-08	7.09734088187583e-08	8.57318010274206e-08
P110	1055	0	0	0	1.53190259333878e-08	4.24381950568256e-08	2.82558680861462e-08	8.46575466784781e-09	1.12644423245515e-08	7.27145819885715e-09	5.50940939441472e-09	1.19186968478265e-08	1.48922381742925e-08	1.22143603005182e-08	1.45338398679405e-08	9.34744338122817e-09	2.15282792289199e-08	4.77384100685052e-09	8.46436327199067e-09	7.34427211107488e-09	1.69864950773375e-08	1.7061455396461e-08	8.5177635494757e-09	1.23639550558179e-08	1.13863091965562e-08	2.08745320055172e-08	2.14329502568552e-08
P110	1056	0	0	0	0	0	0	0	0	0	1.10188187888294e-09	3.25055368577086e-09	5.85052213990064e-09	5.84165057850872e-09	8.07435548218919e-09	5.49849610660481e-09	1.24637406062168e-08	1.19346025171263e-09	6.51104867076206e-10	1.46885442221498e-09	1.69864950773375e-09	2.00723004664247e-09	2.43364672842163e-09	3.09098876395447e-09	2.27726183931123e-09	0	0
P110	1057	0	0	0	1.53190259333878e-08	4.24381950568256e-08	2.82558680861462e-08	8.46575466784781e-09	1.12644423245515e-08	7.27145819885715e-09	4.40752751553177e-09	8.66814316205563e-09	9.04171603439189e-09	6.37270972200951e-09	6.45948438575135e-09	3.84894727462337e-09	9.06453862270313e-09	3.58038075513789e-09	7.81325840491447e-09	5.8754176888599e-09	1.52878455696038e-08	1.50542253498185e-08	6.08411682105407e-09	9.27296629186342e-09	9.10904735724492e-09	2.08745320055172e-08	2.14329502568552e-08
P110	1058	1.03250234791034e-06	1.89292097116895e-06	5.4083456319113e-07	3.00252908294401e-07	5.03599914674331e-07	1.97791076603023e-07	1.6649317513434e-07	1.66150524287135e-07	9.22915848316485e-08	7.05204402485084e-08	6.60945916106742e-08	4.62723114701232e-08	4.83263820585721e-08	4.41398099693009e-08	3.62900743035917e-08	4.1923491130002e-08	4.71416799426489e-08	8.00858986503733e-08	7.85837115885012e-08	1.29946687341632e-07	1.47531408428221e-07	2.21461852286368e-07	3.77100629202446e-07	5.23770223041583e-07	6.30410866566618e-07	7.82302684375213e-07
P110	1059	1.03250234791034e-06	1.89292097116895e-06	5.4083456319113e-07	1.99147337134042e-07	1.81069632242456e-07	3.95582153206046e-08	5.07945280070869e-08	3.66094375547924e-08	2.68484610419341e-08	1.37735234860368e-08	1.62527684288543e-08	1.2764775577965e-08	7.96588715251189e-09	6.45948438575135e-09	5.49849610660481e-09	7.36493763094629e-09	9.54768201370104e-09	1.23709924744479e-08	5.14099047775241e-09	9.34257229253563e-09	1.40506103264973e-08	8.5177635494757e-09	2.6273404493613e-08	2.73271420717348e-08	2.9224344807724e-08	5.35823756421379e-08
P110	1060	0	0	0	0	0	0	0	0	0	0	0	0	0	0	5.49849610660481e-10	0	0	6.51104867076206e-10	2.20328163332246e-09	3.3972990154675e-09	1.00361502332123e-09	1.09514102778973e-08	1.70004382017496e-08	1.36635710358674e-08	1.66996256044137e-08	4.28659005137103e-08
P110	1061	0	0	0	1.0110557116036e-07	3.22530282431875e-07	1.58232861282419e-07	1.15698647127253e-07	1.29541086732342e-07	6.54431237897144e-08	5.67469167624716e-08	4.98418231818199e-08	3.35075358921582e-08	4.03604949060602e-08	3.76803255835495e-08	3.02417285863264e-08	3.45585534990557e-08	3.75939979289479e-08	6.70638013088492e-08	7.12394394774263e-08	1.17206816033629e-07	1.32477183078403e-07	2.01992678458995e-07	3.33826786507083e-07	4.82779509933981e-07	5.8448689615448e-07	6.85854408219365e-07
P110	1062	0	0	0	0	0	0	0	0	0	0	0	0	0	0	0	0	0	0	0	0	0	0	0	0	0	0
P110	1063	0	0	0	0	0	0	0	0	0	0	0	0	0	0	0	0	0	0	0	0	0	0	0	0	0	0
P110	1064	0	1.72083724651723e-07	0	0	3.05555004409145e-07	1.41279340430731e-07	1.41095911130797e-07	8.16672068529983e-08	5.87310085292309e-08	5.34412711258227e-08	3.05010287514832e-07	3.80815804742623e-07	4.1528825021762e-07	6.38412373458425e-07	7.03257652034755e-07	9.84068974227208e-07	1.43274903218101e-06	2.27626261529841e-06	3.12719106489568e-06	4.63306653234381e-06	6.39302769855625e-06	9.15537899232217e-06	1.27302372243465e-05	1.60615277526621e-05	2.41309589983778e-05	2.94167242275337e-05
P110	1065	0	0	0	0	0	0	0	0	5.59342938373627e-10	0	0	1.06373129816375e-09	2.65529571750396e-09	2.15316146191712e-09	3.29909766396288e-09	3.39920198351367e-09	2.38692050342526e-09	3.90662920245723e-09	6.60984489996739e-09	6.794598030935e-09	6.0216901399274e-09	1.70355270989514e-08	1.08184606738407e-08	1.36635710358674e-08	8.34981280220686e-09	0
P110	1066	0	0	0	0	0	0	0	0	1.67802881512088e-09	1.65282281832441e-09	3.25055368577086e-09	3.72305954357313e-09	5.31059143500793e-09	4.84461328931351e-09	4.94864649594433e-09	1.30302742701357e-08	1.90953640274021e-08	2.8648614151353e-08	5.80197496774915e-08	7.89872021096194e-08	1.10397652565336e-07	2.01992678458995e-07	3.04462393249515e-07	3.25648443021506e-07	5.30213112940136e-07	5.35823756421379e-07
P110	1067	0	0	0	0	2.54629170340954e-08	5.65117361722923e-09	5.64383644523187e-09	0	3.35605763024176e-09	3.30564563664883e-09	2.60044294861669e-08	6.70150717843164e-08	8.39073446731253e-08	2.41692374100196e-07	3.36507961724214e-07	5.0478149455178e-07	7.66201481599508e-07	1.22407715010327e-06	1.62749069981419e-06	2.28298493839416e-06	3.17041985867178e-06	4.207775193441e-06	5.63332702230702e-06	7.2189200306166e-06	9.32256599366396e-06	1.02128007973915e-05
P110	1068	0	1.72083724651723e-07	0	0	1.95215697261398e-07	8.75931910670531e-08	9.030138312371e-08	5.63222116227575e-08	3.46792621791649e-08	2.9199869790398e-08	2.13994784313248e-07	2.26042900859797e-07	2.35790259714352e-07	3.12746702343461e-07	2.47432324797216e-07	3.15559250802853e-07	4.5172470527323e-07	6.97984417505692e-07	9.95883298261753e-07	1.55001767580705e-06	2.11160600906787e-06	3.13088651611443e-06	4.51284359537353e-06	5.65899567068841e-06	1.08672813620722e-05	1.44993908487625e-05
P110	1069	0	0	0	0	5.94134730795559e-08	3.95582153206046e-08	3.38630186713912e-08	1.97127740679651e-08	1.67802881512088e-08	1.873199194101e-08	5.52594126581046e-08	7.44611908714626e-08	7.91278123816181e-08	7.10543282432648e-08	1.00072629140207e-07	1.30302742701357e-07	1.68874625617337e-07	2.94299399918445e-07	4.00262830053581e-07	6.61623983262296e-07	9.15296901268965e-07	1.5076441482572e-06	2.12041829207277e-06	2.65984182831552e-06	3.23972736725626e-06	3.90079694674764e-06
P110	1070	0	0	0	0	0	0	0	0	5.59342938373627e-10	0	1.08351789525695e-09	1.59559694724563e-09	1.59317743050238e-09	1.07658073095856e-09	3.29909766396288e-09	2.83266831959473e-09	6.56403138441947e-09	9.11546813906688e-09	1.24852625888273e-08	2.20824436005388e-08	3.61301408395644e-08	2.79869373768487e-08	6.80017528069984e-08	5.9208807822092e-08	7.93232216209652e-08	1.07164751284276e-07
P110	1071	0	0	0	0	2.54629170340954e-08	8.47676042584385e-09	1.12876728904637e-08	5.63222116227575e-09	1.11868587674725e-09	5.50940939441472e-10	5.41758947628477e-09	6.91425343806439e-09	6.90376886551031e-09	4.84461328931351e-09	7.69789454924673e-09	1.41633415979736e-08	1.79019037756895e-08	1.82309362781338e-08	2.64393795998696e-08	3.05756911392075e-08	4.3155446002813e-08	6.20579915747515e-08	8.03657078628163e-08	1.25249401162118e-07	8.34981280220686e-08	1.60747126926414e-07
P110	1072	3.71700845247722e-05	2.58125586977585e-05	2.45833892359605e-06	1.61462533337908e-06	6.96552241532698e-06	1.73773588729799e-06	1.22471250861532e-06	1.02224814095305e-06	6.25345405101715e-07	4.96948727376207e-07	3.93858754925903e-07	3.05290882572997e-07	3.12793835521967e-07	1.35110881735299e-07	1.39111951497102e-07	1.31435810029195e-07	1.99307862036009e-07	3.27505748139331e-07	4.62689142997717e-07	7.30419288325513e-07	1.04275600923076e-06	1.53563108563405e-06	2.2270574044292e-06	2.86479539385353e-06	4.09140827308136e-06	3.92222989700449e-06
P110	1073	0	0	0	6.12761037335513e-09	0	0	5.64383644523187e-09	0	5.59342938373627e-10	5.50940939441472e-10	1.08351789525695e-09	3.19119389449126e-09	9.02800543951348e-09	2.15316146191712e-09	5.49849610660481e-10	1.69960099175684e-09	2.38692050342526e-09	1.30220973415241e-09	7.34427211107488e-10	3.3972990154675e-09	2.00723004664247e-09	2.43364672842163e-09	0	2.27726183931123e-09	0	0
P110	1074	1.44550328707447e-05	8.60418623258616e-06	1.08166912638226e-06	8.33355010776297e-07	1.67489409824272e-06	5.56640601297079e-07	3.30164432046065e-07	3.26668827411993e-07	2.07516230136616e-07	1.36633352981485e-07	1.71195827450599e-07	1.701970077062e-07	1.66221511915748e-07	4.25249388728631e-08	5.05861641807642e-08	5.1554563416624e-08	7.63814561096083e-08	1.09385617668803e-07	1.64511695288077e-07	2.68386622221933e-07	3.81373708862069e-07	5.39052750345391e-07	8.59294876379343e-07	1.13179913413768e-06	1.66161274763917e-06	1.68248659516313e-06
P110	1075	0	1.72083724651723e-07	4.91667784719209e-08	1.28679817840458e-07	9.0534816121228e-08	1.69535208516877e-08	1.12876728904637e-08	1.40805529056894e-08	8.39014407560441e-09	4.40752751553177e-09	3.25055368577086e-09	1.06373129816375e-09	1.59317743050238e-09	1.07658073095856e-09	2.7492480533024e-09	5.66533663918945e-10	3.58038075513789e-09	6.51104867076206e-09	1.10164081666123e-08	2.12331188466719e-08	2.60939906063521e-08	2.67701140126379e-08	4.48193370773398e-08	2.73271420717348e-08	7.51483152198618e-08	9.64482761558482e-08
P110	1076	2.06500469582068e-06	1.37666979721379e-06	3.93334227775367e-07	2.66551051240948e-07	4.66820145625082e-07	1.41279340430731e-07	9.59452195689418e-08	7.04027645284469e-08	4.02726915629012e-08	3.9667747639786e-08	4.71330284436775e-08	4.25492519265501e-08	4.0891554049561e-08	2.74528086394432e-08	3.46405254716103e-08	3.79577554825693e-08	6.20599330890568e-08	9.76657300614308e-08	1.14570644932768e-07	1.52878455696038e-07	2.17784460060708e-07	3.54095598985347e-07	5.56377977511805e-07	7.74269025365818e-07	1.38189401876524e-06	1.2431111148976e-06
P110	1077	2.06500469582068e-05	1.56596189433068e-05	9.34168790966497e-07	3.79911843148018e-07	4.73327335533795e-06	1.02286242471849e-06	7.81671347664614e-07	6.11095996106919e-07	3.6860699638822e-07	3.15689158299963e-07	1.71195827450599e-07	8.82896977475914e-08	9.50595866866419e-08	6.19033920301171e-08	5.05861641807642e-08	3.96573564743262e-08	5.4899171578781e-08	1.12641142004184e-07	1.71855967399152e-07	2.84523792545403e-07	4.15496619654991e-07	6.1327897556225e-07	7.66565213460709e-07	9.29122830438982e-07	9.72753191457099e-07	9.00183910787917e-07
P110	1078	0	1.72083724651723e-07	0	9.8041765973682e-08	2.57458383344742e-07	6.78140834067508e-08	6.77260373427825e-08	4.5057769298206e-08	3.35605763024176e-08	1.54263463043612e-08	2.11285989575106e-08	2.39339542086844e-08	3.92983766190587e-08	2.79910990049225e-08	4.2338420020857e-08	4.98549624248672e-08	6.80272343476199e-08	8.46436327199067e-08	1.2558705309938e-07	1.93646043881648e-07	2.30831455363884e-07	3.54095598985347e-07	3.94101067404195e-07	4.91888557291226e-07	6.59635211374342e-07	5.14390806164524e-07
P110	1079	0	0	0	0	1.13168520151535e-08	0	0	0	1.67802881512088e-09	5.50940939441472e-10	5.41758947628477e-10	0	0	5.38290365479279e-10	0	5.66533663918945e-10	1.79019037756895e-09	1.30220973415241e-09	2.93770884442995e-09	3.3972990154675e-09	8.02892018656987e-09	1.82523504631622e-08	1.39094494377951e-08	2.04953565538011e-08	5.42737832143446e-08	2.14329502568552e-08
P110	1080	0	0	0	6.43399089202289e-08	1.10339307147747e-07	5.08605625550631e-08	5.64383644523187e-08	3.09772163925166e-08	2.29330604733187e-08	7.16223221273913e-09	1.08351789525695e-08	1.54241038233744e-08	2.28355431705341e-08	1.56104205988991e-08	2.52930820903821e-08	3.28589525072988e-08	4.23678389357984e-08	5.46928088344013e-08	8.51935564884686e-08	1.30796012095499e-07	1.48535023451542e-07	1.80089857903201e-07	1.82368337073314e-07	2.36835231288368e-07	2.08745320055172e-07	1.39314176669559e-07
P110	1081	0	1.72083724651723e-07	0	3.37018570534532e-08	1.35802224181842e-07	1.69535208516877e-08	1.12876728904637e-08	1.40805529056894e-08	8.94948701397803e-09	7.7131731521806e-09	9.75166105731258e-09	8.50985038531002e-09	1.64628334485246e-08	1.18423880405441e-08	1.70453379304749e-08	1.64294762536494e-08	2.38692050342526e-08	2.8648614151353e-08	3.74557877664819e-08	5.94527327706813e-08	7.42675117257712e-08	1.55753390618984e-07	1.97823280893086e-07	2.34557969449057e-07	3.96616108104826e-07	3.5364367923811e-07
P110	1082	0	0	0	0	5.65842600757675e-09	0	0	0	1.11868587674725e-09	1.65282281832441e-09	3.25055368577086e-09	1.06373129816375e-09	5.31059143500793e-10	1.07658073095856e-09	2.19939844264192e-09	5.66533663918945e-10	0	6.51104867076206e-10	7.34427211107488e-10	1.69864950773375e-09	2.00723004664247e-09	0	3.09098876395447e-09	0	0	0
P110	1083	0	0	0	0	8.48763901136513e-09	0	2.82191822261594e-09	0	0	1.10188187888294e-09	1.08351789525695e-09	0	1.59317743050238e-09	5.38290365479279e-10	5.49849610660481e-10	1.13306732783789e-09	5.96730125856315e-10	0	1.46885442221498e-09	1.69864950773375e-09	4.01446009328493e-09	2.43364672842163e-09	0	4.55452367862246e-09	8.34981280220686e-09	0
P110	1084	0	0	0	7.96589348536167e-08	3.16871856424298e-07	4.80349757464485e-08	5.92602826749347e-08	4.5057769298206e-08	2.62891181035605e-08	2.31395194565418e-08	2.87132242243093e-08	2.60614168050119e-08	3.13324894665468e-08	3.71420352180703e-08	5.44351114553876e-08	5.66533663918945e-08	8.47356778715967e-08	1.41940861022613e-07	1.93888783732377e-07	2.8537311729927e-07	4.41590610261343e-07	5.96243448463299e-07	7.89747629190367e-07	9.74668067225207e-07	1.21072285632e-06	1.15737931387018e-06
P110	1085	0	0	0	0	0	0	0	0	5.59342938373627e-10	0	1.08351789525695e-09	0	5.31059143500793e-10	2.15316146191712e-09	2.7492480533024e-09	3.96573564743262e-09	5.96730125856315e-09	1.23709924744479e-08	1.46885442221498e-08	2.717839212374e-08	3.61301408395644e-08	4.25888177473785e-08	4.01828539314081e-08	4.32679749469134e-08	4.17490640110343e-08	1.07164751284276e-08
P110	1086	0	0	0	7.96589348536167e-08	3.16871856424298e-07	4.80349757464485e-08	5.92602826749347e-08	4.5057769298206e-08	2.57297751651868e-08	2.31395194565418e-08	2.76297063290523e-08	2.60614168050119e-08	3.0801430323046e-08	3.49888737561531e-08	5.16858634020852e-08	5.26876307444619e-08	7.87683766130336e-08	1.29569868548165e-07	1.79200239510227e-07	2.5819472517553e-07	4.05460469421778e-07	5.53654630715921e-07	7.49564775258959e-07	9.31400092278293e-07	1.16897379230896e-06	1.14666283874175e-06
P110	1087	0	0	0	0	0	0	0	0	0	0	5.41758947628477e-09	5.31865649081876e-09	4.77953229150714e-09	6.45948438575135e-09	7.14804493858625e-09	3.39920198351367e-09	1.79019037756895e-09	0	0	0	1.00361502332123e-09	0	0	0	0	0
P110	1088	0	0	0	0	0	0	0	0	0	0	0	0	0	5.38290365479279e-10	0	0	0	0	0	0	0	0	0	0	0	0
P110	1089	0	0	0	0	0	0	0	0	0	0	3.25055368577086e-09	4.25492519265501e-09	3.71741400450555e-09	4.30632292383423e-09	6.59819532792577e-09	2.83266831959473e-09	1.19346025171263e-09	0	0	0	0	0	0	0	0	0
P110	1090	0	0	0	0	0	0	0	0	0	0	0	0	0	1.07658073095856e-09	5.49849610660481e-10	0	5.96730125856315e-10	0	0	0	0	0	0	0	0	0
P110	1091	0	0	0	0	0	0	0	0	0	0	2.16703579051391e-09	1.06373129816375e-09	1.06211828700159e-09	5.38290365479279e-10	0	5.66533663918945e-10	0	0	0	0	1.00361502332123e-09	0	0	0	0	0
P110	1092	0.00109341998643705	0.000589730924381455	4.56267704219426e-05	9.19141556003269e-07	2.82921300378838e-09	0	0	0	5.59342938373627e-10	0	0	0	0	0	0	0	0	0	0	0	0	0	0	0	0	0
P110	1093	0.000253995577585943	0.000251414321716168	3.6039248619918e-05	3.53869499061259e-06	1.98044910265186e-08	8.47676042584385e-09	5.64383644523187e-09	8.44833174341362e-09	4.47474350698902e-09	1.65282281832441e-09	1.08351789525695e-09	1.06373129816375e-09	0	0	1.09969922132096e-09	5.66533663918945e-10	0	6.51104867076206e-10	0	8.49324753866875e-10	0	0	0	0	0	0
P110	1094	0	0	4.91667784719209e-08	1.62381674893911e-07	3.87602181519007e-07	1.52581687665189e-07	1.01589056014174e-07	1.12644423245515e-07	6.87991814199561e-08	5.67469167624716e-08	6.12187610820179e-08	4.99953710136963e-08	5.46990917805817e-08	5.5982198009845e-08	1.46809846046348e-07	1.99419849699469e-07	2.98961793054014e-07	4.11498275992162e-07	6.78610743063319e-07	9.46147775807699e-07	1.26355131436143e-06	1.98828937712047e-06	3.18062743810915e-06	4.52491927471142e-06	5.24785734618701e-06	3.02204598621658e-06
P110	1095	3.09750704373102e-06	3.26959076838274e-06	3.44167449303446e-07	1.77700700827299e-07	7.92179641060745e-07	4.86000931081714e-07	3.64027450717456e-07	2.6471439462696e-07	2.00244771937759e-07	1.86218037531217e-07	3.70563120177878e-07	4.196419971256e-07	3.92983766190587e-07	2.75066376759912e-07	2.50731422461179e-07	2.39077206173795e-07	1.99904592161866e-07	2.06400242863157e-07	2.01967483054559e-07	2.33564307313391e-07	2.65957981180127e-07	2.94471254139017e-07	3.64736674146628e-07	4.73670462576736e-07	5.76137083352274e-07	6.21555557448799e-07
P110	1096	0	5.1625117395517e-07	0	7.0467519293584e-08	4.04577459541738e-07	1.69535208516877e-07	1.35452074685565e-07	9.29316491775498e-08	9.73256712770111e-08	7.7131731521806e-08	1.71737586398227e-07	1.80834320687838e-07	1.85870700225277e-07	1.23806784060234e-07	1.18217666292003e-07	1.14439800111627e-07	1.15168914290269e-07	1.00921254396812e-07	9.40066830217584e-08	1.09562893248827e-07	1.26455492938475e-07	1.20465513056871e-07	1.23639550558179e-07	1.89012732662832e-07	1.87870788049654e-07	1.82180077183269e-07
P110	1097	0	3.44167449303446e-07	9.83335569438418e-08	9.19141556003269e-09	1.41460650189419e-08	4.80349757464485e-08	1.12876728904637e-08	1.97127740679651e-08	5.59342938373627e-09	8.81505503106355e-09	7.58462526679868e-09	1.38285068761288e-08	1.64628334485246e-08	1.18423880405441e-08	1.26465410451911e-08	1.35968079340547e-08	7.7574916361321e-09	8.46436327199067e-09	8.07869932218236e-09	4.24662376933438e-09	1.00361502332123e-08	1.70355270989514e-08	2.00914269657041e-08	2.50498802324235e-08	3.33992512088274e-08	3.21494253852827e-08
P110	1098	0	0	0	1.22552207467103e-08	3.67797690492489e-08	6.49884965981362e-08	5.92602826749347e-08	2.53449952302409e-08	2.51704322268132e-08	2.31395194565418e-08	3.73813673863649e-08	1.96790290160294e-08	1.64628334485246e-08	1.39955495024613e-08	6.04834571726529e-09	7.36493763094629e-09	1.19346025171263e-09	4.55773406953344e-09	2.93770884442995e-09	5.94527327706813e-09	7.02530516324863e-09	8.5177635494757e-09	1.23639550558179e-08	6.83178551793369e-09	1.25247192033103e-08	1.07164751284276e-08
P110	1099	1.03250234791034e-06	5.1625117395517e-07	0	3.06380518667756e-09	5.94134730795559e-08	6.49884965981362e-08	5.07945280070869e-08	3.94255481359302e-08	1.28648875825934e-08	8.26411409162207e-09	1.51692505335974e-08	2.34020885596025e-08	1.96491883095293e-08	1.61487109643784e-08	1.42960898771725e-08	1.30302742701357e-08	7.16076151027578e-09	7.81325840491447e-09	5.8754176888599e-09	9.34257229253563e-09	6.0216901399274e-09	7.30094018526489e-09	1.39094494377951e-08	6.83178551793369e-09	2.50494384066206e-08	3.21494253852827e-08
P110	1100	0	1.03250234791034e-06	4.91667784719209e-08	3.37018570534532e-08	7.35595380984978e-08	2.26046944689169e-08	1.41095911130797e-08	2.81611058113787e-09	4.47474350698902e-09	1.15697597282709e-08	2.76297063290523e-08	2.65932824540938e-08	1.91181291660285e-08	1.23806784060234e-08	1.26465410451911e-08	1.86956109093252e-08	1.61117133981205e-08	1.82309362781338e-08	2.8642661233192e-08	4.16169129394769e-08	3.71337558628856e-08	4.62392878400109e-08	8.96386741546797e-08	9.56449972510717e-08	1.16897379230896e-07	1.07164751284276e-07
P110	1101	0	0	0	0	0	0	0	0	1.11868587674725e-09	1.65282281832441e-09	8.12638421442715e-09	8.50985038531002e-09	6.37270972200951e-09	5.92119402027207e-09	4.39879688528385e-09	3.96573564743262e-09	1.19346025171263e-09	1.95331460122862e-09	1.46885442221498e-09	1.69864950773375e-09	1.00361502332123e-09	4.86729345684326e-09	0	9.10904735724492e-09	4.17490640110343e-09	0
P110	1102	0	0	9.83335569438418e-08	3.06380518667756e-09	2.82921300378838e-08	5.65117361722923e-09	8.46575466784781e-09	8.44833174341362e-09	6.1527723221099e-09	8.26411409162207e-09	2.76297063290523e-08	4.7336042768287e-08	3.92983766190587e-08	3.33740026597153e-08	2.47432324797216e-08	2.60605485402715e-08	1.31280627688389e-08	1.82309362781338e-08	1.10164081666123e-08	1.18905465541363e-08	1.80650704197822e-08	9.73458691368652e-09	1.23639550558179e-08	9.10904735724492e-09	8.34981280220686e-09	1.07164751284276e-08
P110	1103	2.06500469582068e-06	8.60418623258616e-07	9.83335569438418e-08	4.59570778001635e-08	1.75411206234879e-07	1.1019788553597e-07	8.46575466784781e-08	7.60349856907226e-08	4.75441497617583e-08	4.73809207919666e-08	7.53044937203583e-08	9.94588763783108e-08	8.9748995251634e-08	5.75970691062829e-08	5.77342091193505e-08	4.1923491130002e-08	3.81907280548042e-08	4.62284455624106e-08	4.99410503553092e-08	4.92608357242788e-08	6.0216901399274e-08	8.03103420379137e-08	9.27296629186342e-08	1.32081186680051e-07	1.87870788049654e-07	2.46478927953834e-07
P110	A00	2.06500469582068e-06	5.1625117395517e-07	9.83335569438418e-08	2.14466363067429e-08	1.98044910265186e-08	5.65117361722923e-09	0	5.63222116227575e-09	4.47474350698902e-09	5.50940939441472e-10	1.08351789525695e-09	2.65932824540938e-09	4.24847314800634e-09	6.99777475123063e-09	5.49849610660481e-09	4.53226931135156e-09	5.96730125856315e-09	9.11546813906688e-09	3.67213605553744e-09	1.10412218002694e-08	2.00723004664247e-08	2.06859971915838e-08	2.16369213476813e-08	2.27726183931123e-08	3.75741576099309e-08	1.07164751284276e-08
P110	A000	0	0	1.96667113887684e-07	9.19141556003269e-09	5.65842600757675e-09	2.82558680861462e-09	0	0	0	0	2.70879473814238e-09	2.1274625963275e-09	1.06211828700159e-09	1.61487109643784e-09	2.7492480533024e-09	4.53226931135156e-09	5.37057113270684e-09	6.51104867076206e-09	2.93770884442995e-09	5.94527327706813e-09	1.20433802798548e-08	2.06859971915838e-08	2.16369213476813e-08	1.36635710358674e-08	3.33992512088274e-08	3.21494253852827e-08
P110	A001	0	0	0	0	0	0	0	0	5.59342938373627e-10	0	0	0	0	5.38290365479279e-10	5.49849610660481e-10	1.13306732783789e-09	0	6.51104867076206e-10	0	1.69864950773375e-09	1.00361502332123e-09	2.43364672842163e-09	3.09098876395447e-09	4.55452367862246e-09	0	1.07164751284276e-08
P110	A009	1.03250234791034e-06	7.3996001600241e-06	6.3425144228778e-06	7.33474961690609e-06	4.45035205495911e-06	1.52016570303466e-06	6.37753518311202e-07	3.91439370778164e-07	1.98566743122638e-07	1.16248538222151e-07	1.04017717944668e-07	1.0211820462372e-07	1.21081484718181e-07	1.14117557481607e-07	1.23716162398608e-07	1.46165685291088e-07	1.52762912219217e-07	2.29188913210824e-07	3.35633235476122e-07	4.70525913642249e-07	6.5134615013548e-07	9.78325984825495e-07	1.57022229208887e-06	2.68033718486932e-06	4.02878467706481e-06	6.25842147500171e-06
P110	A01	0	0	1.96667113887684e-07	8.57865452269718e-08	3.67797690492489e-08	1.97791076603023e-08	1.41095911130797e-08	2.2528884649103e-08	1.62209452128352e-08	2.03848147593344e-08	1.19186968478265e-08	1.80834320687838e-08	1.8056010879027e-08	2.04550338882126e-08	2.41933828690612e-08	1.92621445732441e-08	2.68528556635342e-08	1.888204114521e-08	1.61573986443647e-08	1.358919606187e-08	2.10759154897459e-08	1.70355270989514e-08	2.93643932575675e-08	2.9604403911046e-08	2.08745320055172e-08	7.5015325898993e-08
P110	A010	0	3.44167449303446e-07	1.96667113887684e-07	3.55401401654597e-07	2.65946022356107e-07	1.72360795325492e-07	1.69315093356956e-07	1.43621639638032e-07	1.59972080374857e-07	2.20376375776589e-07	2.7033771486661e-07	2.68060287137266e-07	2.29417549992342e-07	2.26081953501297e-07	2.16090896989569e-07	1.72792767495278e-07	1.79019037756895e-07	1.9728477472409e-07	1.95357638154592e-07	1.99591317158716e-07	2.06744694804174e-07	2.47015142934795e-07	3.3537228088906e-07	3.93966298200843e-07	4.84289142527998e-07	5.89406132063517e-07
P110	A011	0	0	0	0	0	0	0	0	0	0	0	5.31865649081876e-10	0	5.38290365479279e-10	0	5.66533663918945e-10	5.96730125856315e-10	2.60441946830482e-09	0	0	2.00723004664247e-09	7.30094018526489e-09	1.54549438197724e-09	0	4.17490640110343e-09	1.07164751284276e-08
P110	A012	0	0	0	0	2.82921300378838e-09	0	0	0	5.59342938373627e-10	0	0	0	0	0	0	0	0	0	1.46885442221498e-09	1.69864950773375e-09	0	2.43364672842163e-09	6.18197752790894e-09	1.59408328751786e-08	2.08745320055172e-08	3.21494253852827e-08
P110	A013	0	0	0	3.06380518667756e-09	0	0	0	0	0	0	0	0	0	0	0	0	0	6.51104867076206e-10	0	8.49324753866875e-10	2.00723004664247e-09	1.21682336421081e-09	1.54549438197724e-09	2.27726183931123e-09	8.34981280220686e-09	0
P110	A014	0	0	4.91667784719209e-08	1.22552207467103e-08	0	2.82558680861462e-09	5.64383644523187e-09	2.81611058113787e-09	5.59342938373627e-10	2.75470469720736e-09	5.41758947628477e-10	1.59559694724563e-09	3.18635486100476e-09	2.15316146191712e-09	1.64954883198144e-09	2.26613465567578e-09	5.37057113270684e-09	2.60441946830482e-09	5.8754176888599e-09	5.09594852320125e-09	8.02892018656987e-09	6.08411682105407e-09	7.72747190988618e-09	1.13863091965562e-08	4.17490640110343e-08	2.14329502568552e-08
P110	A02	1.03250234791034e-06	0	5.4083456319113e-07	2.54295830494238e-07	3.39505560454605e-08	1.41279340430731e-08	5.64383644523187e-09	1.68966634868272e-08	5.59342938373627e-09	4.95846845497324e-09	5.95934842391324e-09	9.57358168347377e-09	1.48696560180222e-08	2.15316146191712e-08	2.19939844264192e-08	3.1159351515542e-08	1.90953640274021e-08	1.95331460122862e-08	1.46885442221498e-08	2.29317683544056e-08	3.71337558628856e-08	5.47570513894866e-08	5.2546808987226e-08	1.07031306447628e-07	1.5864644324193e-07	2.14329502568552e-07
P110	A020	0	1.72083724651723e-07	2.95000670831525e-07	3.09444323854434e-07	1.15997733155323e-07	3.39070417033754e-08	4.79726097844709e-08	2.2528884649103e-08	2.62891181035605e-08	2.20376375776589e-08	2.2753875800396e-08	2.92526106995032e-08	3.18635486100476e-08	3.2835712294236e-08	2.52930820903821e-08	3.85242891464883e-08	3.75939979289479e-08	4.68795504294868e-08	8.29902748551461e-08	1.03617619971759e-07	1.47531408428221e-07	2.78652550404277e-07	4.89921719086784e-07	8.17537000312732e-07	1.48209177239172e-06	2.16472797594237e-06
P110	A021	1.03250234791034e-06	1.72083724651723e-07	2.95000670831525e-07	1.04169376347037e-07	2.54629170340954e-08	1.13023472344585e-08	5.64383644523187e-09	1.40805529056894e-08	6.1527723221099e-09	5.50940939441472e-09	8.66814316205563e-09	4.25492519265501e-09	9.02800543951348e-09	4.84461328931351e-09	9.34744338122817e-09	1.35968079340547e-08	2.0885554404971e-08	3.51596628221151e-08	5.58164680441691e-08	8.57818001405544e-08	1.28462722985118e-07	2.47015142934795e-07	4.09556011223967e-07	5.87533554542298e-07	8.3915618662179e-07	9.32333336173199e-07
P110	A022	0	0	0	1.0110557116036e-07	1.13168520151535e-08	5.65117361722923e-09	0	0	1.11868587674725e-09	5.50940939441472e-10	5.41758947628477e-10	5.31865649081876e-10	5.31059143500793e-10	0	1.09969922132096e-09	2.26613465567578e-09	2.38692050342526e-09	7.81325840491447e-09	6.60984489996739e-09	8.49324753866875e-09	8.02892018656987e-09	2.55532906484271e-08	4.01828539314081e-08	4.78224986255358e-08	1.00197753626482e-07	8.57318010274206e-08
P110	A028	0	0	0	6.12761037335513e-09	2.82921300378838e-09	0	0	0	5.59342938373627e-10	5.50940939441472e-10	5.41758947628477e-10	5.31865649081876e-10	1.06211828700159e-09	5.38290365479279e-10	0	0	1.79019037756895e-09	0	1.46885442221498e-09	1.69864950773375e-09	3.0108450699637e-09	6.08411682105407e-09	9.27296629186342e-09	1.36635710358674e-08	2.50494384066206e-08	1.07164751284276e-08
P110	A029	0	0	4.91667784719209e-08	4.9020882986841e-08	2.2633704030307e-08	2.54302812775315e-08	5.64383644523187e-09	5.63222116227575e-09	3.35605763024176e-09	6.61129127329766e-09	3.25055368577086e-09	4.78679084173688e-09	3.18635486100476e-09	5.38290365479279e-09	2.7492480533024e-09	8.49800495878418e-09	7.16076151027578e-09	1.75798314110576e-08	2.20328163332246e-08	2.717839212374e-08	4.41590610261343e-08	8.88281055873894e-08	1.70004382017496e-07	3.71193679807731e-07	5.46912738544549e-07	7.28720308733075e-07
P110	A03	0	0	1.47500335415763e-07	9.19141556003269e-08	1.98044910265186e-08	1.69535208516877e-08	1.12876728904637e-08	1.12644423245515e-08	2.79671469186814e-09	1.10188187888294e-09	0	2.1274625963275e-09	2.65529571750396e-09	3.76803255835495e-09	7.69789454924673e-09	7.36493763094629e-09	4.77384100685052e-09	5.20883893660965e-09	8.07869932218236e-09	7.64392278480188e-09	9.0325352098911e-09	1.46018803705298e-08	3.2455382021522e-08	1.59408328751786e-08	4.17490640110343e-08	3.21494253852827e-08
P110	A030	0	0	0	9.19141556003269e-09	2.82921300378838e-09	0	0	0	0	0	0	5.31865649081876e-10	0	0	5.49849610660481e-10	5.66533663918945e-10	0	6.51104867076206e-10	0	0	2.00723004664247e-09	2.43364672842163e-09	1.54549438197724e-09	1.13863091965562e-08	1.25247192033103e-08	0
P110	A031	0	0	0	5.51484933601962e-08	1.69752780227303e-08	5.65117361722923e-09	0	0	1.11868587674725e-09	0	0	0	0	0	0	0	1.19346025171263e-09	2.60441946830482e-09	0	8.49324753866875e-10	1.00361502332123e-09	0	4.63648314593171e-09	2.27726183931123e-09	8.34981280220686e-09	0
P110	A032	0	0	0	0	0	0	0	0	0	0	0	0	0	0	0	0	0	0	0	0	0	0	1.54549438197724e-09	0	0	0
P110	A033	0	3.44167449303446e-07	1.96667113887684e-07	9.19141556003269e-09	5.65842600757675e-09	2.82558680861462e-09	0	2.81611058113787e-09	5.59342938373627e-10	5.50940939441472e-10	5.41758947628477e-10	5.31865649081876e-10	0	0	0	5.66533663918945e-10	0	1.30220973415241e-09	0	0	0	0	0	2.27726183931123e-09	4.17490640110343e-09	1.07164751284276e-08
P110	A038	0	0	0	3.06380518667756e-09	0	0	0	0	0	0	0	1.06373129816375e-09	0	0	0	5.66533663918945e-10	5.96730125856315e-10	6.51104867076206e-10	7.34427211107488e-10	0	0	1.21682336421081e-09	1.54549438197724e-09	2.27726183931123e-09	4.17490640110343e-09	0
P110	A039	1.03250234791034e-06	1.72083724651723e-07	1.96667113887684e-07	2.5123202530756e-07	1.0468088114017e-07	5.08605625550631e-08	3.95068551166231e-08	3.37933269736545e-08	1.45429163977143e-08	4.40752751553177e-09	2.70879473814238e-09	4.25492519265501e-09	2.12423657400317e-09	3.76803255835495e-09	4.94864649594433e-09	6.2318703031084e-09	6.56403138441947e-09	8.46436327199067e-09	1.39541170110423e-08	1.27398713080031e-08	2.00723004664247e-08	3.52878775621136e-08	4.79103258412943e-08	6.37633315007145e-08	1.4612172403862e-07	2.14329502568552e-07
P110	A04	1.03250234791034e-06	3.44167449303446e-07	1.22916946179802e-06	6.86292361815774e-07	1.0468088114017e-07	3.95582153206046e-08	1.12876728904637e-08	1.12644423245515e-08	3.91540056861539e-09	4.40752751553177e-09	5.41758947628477e-09	3.19119389449126e-09	4.77953229150714e-09	6.45948438575135e-09	8.24774415990721e-09	5.09880297527051e-09	7.16076151027578e-09	1.30220973415241e-08	2.7173806810977e-08	5.26581347397463e-08	1.07386807495372e-07	1.80089857903201e-07	3.30735797743128e-07	5.35156532238139e-07	7.68182777803031e-07	5.03674331036096e-07
P110	A040	0	0	9.83335569438418e-08	5.51484933601962e-08	1.41460650189419e-08	5.65117361722923e-09	0	5.63222116227575e-09	5.59342938373627e-10	2.20376375776589e-09	1.08351789525695e-09	5.31865649081876e-10	5.31059143500793e-10	0	1.09969922132096e-09	1.13306732783789e-09	1.79019037756895e-09	4.55773406953344e-09	3.67213605553744e-09	5.94527327706813e-09	1.10397652565336e-08	3.2854230833692e-08	2.78188988755902e-08	7.97041643758931e-08	1.08547566428689e-07	1.50030651797986e-07
P110	A041	0	0	0	1.83828311200654e-08	1.41460650189419e-08	8.47676042584385e-09	5.64383644523187e-09	0	1.11868587674725e-09	0	0	5.31865649081876e-10	5.31059143500793e-10	0	1.09969922132096e-09	0	5.96730125856315e-10	2.60441946830482e-09	7.34427211107488e-10	2.54797426160063e-09	2.00723004664247e-09	8.5177635494757e-09	6.18197752790894e-09	9.10904735724492e-09	5.8448689615448e-08	3.21494253852827e-08
P110	A042	0	0	4.91667784719209e-08	2.45104414934205e-08	2.82921300378838e-09	0	0	0	0	0	0	5.31865649081876e-10	0	0	0	1.13306732783789e-09	0	0	2.93770884442995e-09	2.54797426160063e-09	6.0216901399274e-09	4.86729345684326e-09	4.63648314593171e-09	2.27726183931123e-08	4.17490640110343e-08	2.14329502568552e-08
P110	A043	0	0	0	1.22552207467103e-08	1.41460650189419e-08	2.82558680861462e-08	3.66849368940072e-08	1.40805529056894e-08	4.47474350698902e-09	2.20376375776589e-09	1.08351789525695e-09	2.1274625963275e-09	5.31059143500793e-10	0	5.49849610660481e-10	1.69960099175684e-09	4.77384100685052e-09	3.25552433538103e-09	1.10164081666123e-08	5.94527327706813e-09	1.10397652565336e-08	3.52878775621136e-08	5.2546808987226e-08	1.18417615644184e-07	1.5864644324193e-07	3.32210728981255e-07
P110	A044	0	0	2.45833892359605e-07	1.59317869707233e-07	5.37550470719791e-08	1.41279340430731e-08	5.64383644523187e-09	5.63222116227575e-09	1.67802881512088e-09	0	5.41758947628477e-10	5.31865649081876e-10	1.59317743050238e-09	1.07658073095856e-09	3.84894727462337e-09	3.39920198351367e-09	3.58038075513789e-09	7.81325840491447e-09	1.10164081666123e-08	1.69864950773375e-08	2.30831455363884e-08	4.62392878400109e-08	9.73661460645659e-08	1.52576543233852e-07	2.96418354478344e-07	5.35823756421379e-07
P110	A045	0	0	0	9.19141556003269e-09	1.13168520151535e-08	5.65117361722923e-09	1.12876728904637e-08	2.81611058113787e-09	5.59342938373627e-10	0	5.41758947628477e-10	0	1.06211828700159e-09	0	5.49849610660481e-10	4.53226931135156e-09	2.98365062928158e-09	4.55773406953344e-09	1.10164081666123e-08	1.27398713080031e-08	2.00723004664247e-08	4.62392878400109e-08	8.96386741546797e-08	1.89012732662832e-07	4.30015359313653e-07	4.17942530008676e-07
P110	A046	0	0	0	9.19141556003269e-09	0	0	0	0	0	0	0	0	0	5.38290365479279e-10	0	1.13306732783789e-09	1.19346025171263e-09	6.51104867076206e-10	2.20328163332246e-09	3.3972990154675e-09	3.0108450699637e-09	1.09514102778973e-08	1.39094494377951e-08	6.83178551793369e-09	3.75741576099309e-08	5.35823756421379e-08
P110	A047	3.09750704373102e-06	2.58125586977585e-06	1.62250368957339e-06	1.48288171035194e-06	1.35802224181842e-07	3.39070417033754e-08	1.97534275583116e-08	1.97127740679651e-08	1.00681728907253e-08	1.15697597282709e-08	1.46274915859689e-08	1.96790290160294e-08	2.33666023140349e-08	5.16758750860108e-08	7.86284943244487e-08	1.50131420938521e-07	3.1746042695556e-07	6.32222825930996e-07	1.2455885500383e-06	2.56750873093956e-06	4.98595943585989e-06	1.09806140386384e-05	2.46119980329875e-05	5.55401389989616e-05	0.000116304542521939	0.000177154050348036
P110	A048	0	6.88334898606893e-07	5.90001341663051e-07	4.6569838837499e-07	6.22426860833443e-08	3.39070417033754e-08	8.46575466784781e-09	2.81611058113787e-09	4.47474350698902e-09	5.50940939441472e-10	3.25055368577086e-09	3.19119389449126e-09	4.24847314800634e-09	4.84461328931351e-09	8.79759377056769e-09	1.30302742701357e-08	1.90953640274021e-08	3.19041384867341e-08	6.75673034218889e-08	1.20604115049096e-07	2.56925445970236e-07	4.98897579326434e-07	1.10966496625966e-06	2.4526110009382e-06	5.25620715898922e-06	7.67299619195415e-06
P110	A049	6.19501408746204e-06	2.75333959442757e-06	3.98250905622559e-06	6.78326468330413e-06	2.20678614295493e-06	6.89443181301966e-07	2.51150721812818e-07	1.97127740679651e-07	7.10365531734507e-08	4.84828026708495e-08	3.14220189624516e-08	3.51031328394038e-08	4.0891554049561e-08	5.05992943550522e-08	5.88339083406714e-08	7.87481792847334e-08	1.05024502150711e-07	1.53009643762908e-07	2.54111815043191e-07	4.28059675948905e-07	6.06183474086025e-07	1.14016349226553e-06	2.14823719094836e-06	3.98748548063396e-06	7.15161466509018e-06	1.24739770494897e-05
P110	A05	2.06500469582068e-06	0	4.42501006247288e-07	7.65951296669391e-08	4.24381950568256e-08	3.39070417033754e-08	2.82191822261594e-08	5.63222116227575e-09	2.79671469186814e-09	7.16223221273913e-09	9.2099021096841e-09	8.50985038531002e-09	3.18635486100476e-09	4.84461328931351e-09	4.39879688528385e-09	5.09880297527051e-09	7.7574916361321e-09	1.10687827402955e-08	9.54755374439734e-09	8.49324753866875e-09	1.40506103264973e-08	1.70355270989514e-08	3.09098876395447e-08	3.64361894289797e-08	6.67985024176549e-08	3.21494253852827e-08
P110	A050	0	0	0	1.22552207467103e-08	0	2.82558680861462e-09	0	2.81611058113787e-09	2.23737175349451e-09	1.10188187888294e-09	7.0428663191702e-09	6.91425343806439e-09	5.31059143500793e-09	2.6914518273964e-09	4.94864649594433e-09	3.39920198351367e-09	2.38692050342526e-09	5.20883893660965e-09	8.07869932218236e-09	4.24662376933438e-09	3.0108450699637e-09	3.65047009263244e-09	3.09098876395447e-09	1.82180947144898e-08	2.9224344807724e-08	3.21494253852827e-08
P110	A051	0	0	0	5.51484933601962e-08	2.82921300378838e-09	8.47676042584385e-09	1.69315093356956e-08	5.63222116227575e-09	5.03408644536264e-09	3.30564563664883e-09	1.62527684288543e-09	3.72305954357313e-09	4.77953229150714e-09	3.76803255835495e-09	7.14804493858625e-09	8.49800495878418e-09	1.43215230205516e-08	1.30220973415241e-08	1.17508353777198e-08	1.52878455696038e-08	2.91048356763158e-08	2.31196439200055e-08	2.6273404493613e-08	2.9604403911046e-08	2.50494384066206e-08	3.21494253852827e-08
P110	A052	4.13000939164136e-06	6.7112652614172e-06	1.03250234791034e-05	1.11522508795063e-06	3.11213430416721e-08	8.47676042584385e-09	2.82191822261594e-09	8.44833174341362e-09	1.67802881512088e-09	3.8565865760903e-09	2.16703579051391e-09	1.06373129816375e-09	1.06211828700159e-09	2.15316146191712e-09	5.49849610660481e-09	9.06453862270313e-09	7.7574916361321e-09	9.76657300614309e-09	1.32196897999348e-08	2.0383794092805e-08	4.11482159561706e-08	4.74561112042218e-08	8.80931797727024e-08	1.34358448519363e-07	1.54471536840827e-07	2.14329502568552e-07
P110	A053	0	0	0	0	0	0	0	0	5.59342938373627e-10	0	0	5.31865649081876e-10	5.31059143500793e-10	1.07658073095856e-09	0	1.13306732783789e-09	4.1771108809942e-09	5.20883893660965e-09	7.34427211107488e-09	9.34257229253563e-09	1.3046995303176e-08	1.3385057006319e-08	7.72747190988618e-09	0	8.34981280220686e-09	0
P110	A054	0	0	0	6.12761037335513e-09	0	0	2.82191822261594e-09	0	1.11868587674725e-09	0	0	0	0	0	1.09969922132096e-09	0	0	0	7.34427211107488e-10	0	0	1.21682336421081e-09	3.09098876395447e-09	4.55452367862246e-09	8.34981280220686e-09	0
P110	A058	0	0	0	3.06380518667756e-09	2.82921300378838e-09	2.82558680861462e-09	0	0	5.59342938373627e-10	5.50940939441472e-10	2.16703579051391e-09	1.06373129816375e-09	5.31059143500793e-10	0	5.49849610660481e-10	1.69960099175684e-09	1.19346025171263e-09	6.51104867076206e-10	2.93770884442995e-09	3.3972990154675e-09	5.01807511660617e-09	1.9469173827373e-08	3.55463707854764e-08	4.55452367862246e-08	1.04372660027586e-07	2.57195403082262e-07
P110	A059	4.13000939164136e-06	8.60418623258616e-07	3.44167449303446e-07	2.20593973440785e-07	1.01851668136382e-07	6.49884965981362e-08	4.79726097844709e-08	5.35061010416196e-08	2.90858327954286e-08	2.86489288509565e-08	2.87132242243093e-08	2.60614168050119e-08	3.29256668970492e-08	2.85293893704018e-08	3.29909766396288e-08	3.34254861712178e-08	3.75939979289479e-08	4.29729212270296e-08	4.25967782442343e-08	5.09594852320125e-08	6.52349765158802e-08	9.36953990442327e-08	1.37548999995974e-07	2.25448922091812e-07	3.21467792884964e-07	5.57256706678234e-07
P110	A06	0	5.1625117395517e-07	1.47500335415763e-07	1.04169376347037e-07	1.69752780227303e-08	0	8.46575466784781e-09	5.63222116227575e-09	2.23737175349451e-09	3.30564563664883e-09	3.25055368577086e-09	8.50985038531002e-09	1.64628334485246e-08	1.61487109643784e-08	2.41933828690612e-08	1.69960099175684e-08	1.79019037756895e-08	1.82309362781338e-08	2.7173806810977e-08	2.80277168776069e-08	2.40867605597096e-08	3.16374074694812e-08	4.01828539314081e-08	5.69315459827808e-08	5.8448689615448e-08	5.35823756421379e-08
P110	A060	3.09750704373102e-06	3.44167449303446e-07	1.08166912638226e-06	1.75249656677957e-06	6.28085286841019e-07	2.2039577107194e-07	9.31233013463259e-08	6.7586653947309e-08	2.68484610419341e-08	1.65282281832441e-08	1.30022147430834e-08	2.18064916123569e-08	1.59317743050238e-08	2.47613568120468e-08	2.91420293650055e-08	3.79577554825693e-08	5.01253305719305e-08	6.12038575051633e-08	7.93181387996087e-08	1.09562893248827e-07	1.73625399034573e-07	2.64050670033747e-07	3.78646123584423e-07	6.92287599150614e-07	1.22324757552331e-06	1.6717701200347e-06
P110	A061	0	0	4.91667784719209e-08	4.28932726134859e-08	3.67797690492489e-08	2.82558680861462e-09	8.46575466784781e-09	5.63222116227575e-09	2.23737175349451e-09	1.65282281832441e-09	1.08351789525695e-09	1.06373129816375e-09	3.18635486100476e-09	3.76803255835495e-09	6.04834571726529e-09	3.96573564743262e-09	4.77384100685052e-09	6.51104867076206e-09	8.07869932218236e-09	1.10412218002694e-08	2.10759154897459e-08	2.55532906484271e-08	3.40008764034992e-08	8.19814262152043e-08	8.34981280220686e-08	1.71463602054841e-07
P110	A062	0	0	0	1.53190259333878e-08	5.65842600757675e-09	0	5.64383644523187e-09	2.81611058113787e-09	0	5.50940939441472e-10	5.41758947628477e-10	5.31865649081876e-10	2.12423657400317e-09	5.38290365479279e-10	1.09969922132096e-09	1.13306732783789e-09	0	2.60441946830482e-09	7.34427211107488e-09	4.24662376933438e-09	5.01807511660617e-09	1.3385057006319e-08	1.08184606738407e-08	6.83178551793369e-09	2.08745320055172e-08	3.21494253852827e-08
P110	A063	0	0	0	0	2.82921300378838e-09	0	0	0	0	0	0	1.06373129816375e-09	5.31059143500793e-10	5.38290365479279e-10	5.49849610660481e-10	5.66533663918945e-10	1.19346025171263e-09	1.30220973415241e-09	7.34427211107488e-10	1.69864950773375e-09	5.01807511660617e-09	6.08411682105407e-09	1.23639550558179e-08	6.83178551793369e-09	2.08745320055172e-08	0
P110	A064	0	0	4.91667784719209e-08	2.14466363067429e-08	2.2633704030307e-08	2.26046944689169e-08	1.41095911130797e-08	1.68966634868272e-08	7.83080113723078e-09	2.75470469720736e-09	7.58462526679868e-09	1.11691786307194e-08	1.43385968745214e-08	1.56104205988991e-08	1.75951875411354e-08	2.20948128928389e-08	2.86430460411031e-08	4.03685017587248e-08	4.84721959330942e-08	6.20007070322819e-08	8.33000469356624e-08	1.02213162593708e-07	1.3445801123202e-07	1.52576543233852e-07	1.87870788049654e-07	3.00061303595972e-07
P110	A065	0	0	0	0	2.82921300378838e-09	0	2.82191822261594e-09	0	1.67802881512088e-09	0	1.62527684288543e-09	1.06373129816375e-09	5.31059143500793e-10	1.07658073095856e-09	0	2.26613465567578e-09	1.19346025171263e-09	1.95331460122862e-09	4.40656326664493e-09	4.24662376933438e-09	7.02530516324863e-09	3.65047009263244e-09	7.72747190988618e-09	1.13863091965562e-08	2.08745320055172e-08	1.07164751284276e-08
P110	A066	0	0	0	9.19141556003269e-09	2.82921300378838e-09	0	0	5.63222116227575e-09	1.67802881512088e-09	1.65282281832441e-09	1.62527684288543e-09	2.65932824540938e-09	1.59317743050238e-09	1.07658073095856e-09	5.49849610660481e-10	5.66533663918945e-10	2.38692050342526e-09	2.60441946830482e-09	4.40656326664493e-09	1.69864950773375e-09	3.0108450699637e-09	1.21682336421081e-09	9.27296629186342e-09	9.10904735724492e-09	4.17490640110343e-09	3.21494253852827e-08
P110	A067	0	0	0	0	0	0	0	0	0	0	0	0	0	0	0	0	0	0	0	0	0	0	0	6.83178551793369e-09	0	1.07164751284276e-08
P110	A068	0	0	0	5.51484933601962e-08	5.65842600757675e-09	5.65117361722923e-09	2.82191822261594e-09	0	1.11868587674725e-09	2.20376375776589e-09	5.41758947628477e-10	1.59559694724563e-09	1.06211828700159e-09	5.38290365479279e-10	1.09969922132096e-09	0	2.38692050342526e-09	1.30220973415241e-09	3.67213605553744e-09	4.24662376933438e-09	3.0108450699637e-09	6.08411682105407e-09	9.27296629186342e-09	1.59408328751786e-08	1.66996256044137e-08	5.35823756421379e-08
P110	A069	2.06500469582068e-06	1.37666979721379e-06	4.42501006247288e-07	1.03862995828369e-06	3.08384217412933e-07	1.13023472344585e-07	5.07945280070869e-08	4.5057769298206e-08	2.68484610419341e-08	9.91693690994649e-09	1.40857326383404e-08	1.22329099288831e-08	1.69938925920254e-08	2.26081953501297e-08	1.81450371517959e-08	2.88932168598662e-08	3.16266966703847e-08	3.64618725562675e-08	5.80197496774915e-08	6.87953050632169e-08	9.53434272155172e-08	1.54536567254773e-07	2.16369213476813e-07	2.93766777271149e-07	5.34388019341239e-07	7.60869734118358e-07
P110	A07	1.03250234791034e-06	5.1625117395517e-07	0	7.96589348536167e-08	1.13168520151535e-08	2.82558680861462e-09	0	0	5.59342938373627e-10	0	1.62527684288543e-09	3.72305954357313e-09	9.02800543951348e-09	1.61487109643784e-08	1.20966914345306e-08	9.63107228662207e-09	7.7574916361321e-09	7.16215353783826e-09	2.93770884442995e-09	3.3972990154675e-09	5.01807511660617e-09	8.5177635494757e-09	1.08184606738407e-08	6.83178551793369e-09	1.66996256044137e-08	1.07164751284276e-08
P110	A070	2.06500469582068e-06	0	0	0	0	0	0	0	0	5.50940939441472e-10	0	0	0	5.38290365479279e-10	0	0	0	0	7.34427211107488e-10	0	1.00361502332123e-09	2.43364672842163e-09	0	2.27726183931123e-09	0	0
P110	A071	1.03250234791034e-06	0	0	3.67656622401308e-08	5.65842600757675e-09	5.65117361722923e-09	2.82191822261594e-09	2.81611058113787e-09	0	5.50940939441472e-10	0	1.06373129816375e-09	5.31059143500793e-10	0	5.49849610660481e-10	5.66533663918945e-10	5.96730125856315e-10	1.30220973415241e-09	0	5.94527327706813e-09	1.00361502332123e-09	3.65047009263244e-09	9.27296629186342e-09	9.10904735724492e-09	2.08745320055172e-08	8.57318010274206e-08
P110	A072	0	3.44167449303446e-07	0	9.19141556003269e-09	0	0	0	5.63222116227575e-09	5.59342938373627e-10	5.50940939441472e-10	1.08351789525695e-09	1.59559694724563e-09	1.06211828700159e-09	2.15316146191712e-09	4.39879688528385e-09	0	5.96730125856315e-10	1.30220973415241e-09	2.20328163332246e-09	1.69864950773375e-09	1.00361502332123e-09	3.65047009263244e-09	3.09098876395447e-09	2.04953565538011e-08	3.33992512088274e-08	3.21494253852827e-08
P110	A073	0	5.1625117395517e-07	0	0	2.82921300378838e-09	0	0	0	0	0	0	5.31865649081876e-10	0	5.38290365479279e-10	1.64954883198144e-09	1.13306732783789e-09	0	1.30220973415241e-09	0	3.3972990154675e-09	0	2.43364672842163e-09	3.09098876395447e-09	9.10904735724492e-09	1.25247192033103e-08	1.07164751284276e-08
P110	A078	2.06500469582068e-06	0	0	9.19141556003269e-09	0	0	2.82191822261594e-09	0	0	5.50940939441472e-10	5.41758947628477e-10	0	5.31059143500793e-10	5.38290365479279e-10	0	1.13306732783789e-09	5.96730125856315e-10	6.51104867076206e-10	0	8.49324753866875e-10	6.0216901399274e-09	0	1.23639550558179e-08	1.59408328751786e-08	1.25247192033103e-08	2.14329502568552e-08
P110	A079	0	0	0	5.20846881735186e-08	2.54629170340954e-08	8.47676042584385e-09	5.64383644523187e-09	0	1.11868587674725e-09	5.50940939441472e-10	5.41758947628477e-10	1.06373129816375e-09	0	5.38290365479279e-10	1.09969922132096e-09	1.69960099175684e-09	0	1.30220973415241e-09	2.93770884442995e-09	5.09594852320125e-09	5.01807511660617e-09	1.70355270989514e-08	2.6273404493613e-08	3.64361894289797e-08	5.00988768132412e-08	7.5015325898993e-08
P110	A08	1.03250234791034e-06	0	2.95000670831525e-07	6.21952452895546e-07	2.20678614295493e-07	6.21629097895216e-08	3.10411004487753e-08	1.12644423245515e-08	1.23055446442198e-08	8.81505503106355e-09	5.41758947628477e-09	1.01054473325556e-08	1.69938925920254e-08	2.52996471775261e-08	2.47432324797216e-08	1.69960099175684e-08	1.67084435239768e-08	1.36732022086003e-08	1.39541170110423e-08	1.52878455696038e-08	2.20795305130671e-08	3.65047009263244e-08	5.10013146052488e-08	1.13863091965562e-07	1.83695881648551e-07	2.57195403082262e-07
P110	A080	1.03250234791034e-06	0	8.35835234022656e-07	9.4365199749669e-07	4.21552737564468e-07	1.4693051404796e-07	5.36164462297028e-08	2.53449952302409e-08	9.50882995235166e-09	5.50940939441472e-10	5.41758947628477e-10	1.06373129816375e-09	1.06211828700159e-09	5.38290365479279e-10	2.19939844264192e-09	6.2318703031084e-09	4.1771108809942e-09	5.85994380368585e-09	8.81312653328985e-09	1.10412218002694e-08	2.91048356763158e-08	6.20579915747515e-08	1.11275595502361e-07	2.61885111520792e-07	5.67787270550067e-07	8.89467435659489e-07
P110	A081	0	0	4.91667784719209e-08	1.3787123340049e-07	8.20471771098629e-08	3.673262851199e-08	1.69315093356956e-08	1.40805529056894e-08	6.1527723221099e-09	2.75470469720736e-09	4.33407158102781e-09	1.59559694724563e-09	1.59317743050238e-09	1.61487109643784e-09	4.39879688528385e-09	3.39920198351367e-09	8.35422176198841e-09	1.69287265439813e-08	2.35016707554396e-08	5.26581347397463e-08	9.33361971688747e-08	2.71351610219012e-07	6.47562146048462e-07	1.67834197557238e-06	4.59239704121377e-06	8.40171650068722e-06
P110	A082	0	0	0	2.75742466800981e-08	1.69752780227303e-08	5.65117361722923e-09	2.82191822261594e-09	8.44833174341362e-09	1.11868587674725e-09	0	5.41758947628477e-10	0	0	5.38290365479279e-10	5.49849610660481e-10	5.66533663918945e-10	5.96730125856315e-10	0	0	0	4.01446009328493e-09	7.30094018526489e-09	1.08184606738407e-08	3.41589275896685e-08	6.26235960165515e-08	1.07164751284276e-07
P110	A083	1.03250234791034e-06	1.72083724651723e-07	4.91667784719209e-07	2.5123202530756e-07	5.37550470719791e-08	8.47676042584385e-09	1.69315093356956e-08	0	3.35605763024176e-09	0	1.62527684288543e-09	1.59559694724563e-09	3.18635486100476e-09	2.6914518273964e-09	3.29909766396288e-09	1.69960099175684e-09	5.96730125856315e-10	5.85994380368585e-09	8.07869932218236e-09	1.61371703234706e-08	3.51265258162432e-08	5.47570513894866e-08	1.57640426961678e-07	3.84857250843598e-07	9.72753191457099e-07	1.87538314747483e-06
P110	A084	0	3.44167449303446e-07	8.35835234022656e-07	1.32662764583139e-06	4.66820145625082e-07	1.21500232770428e-07	6.77260373427825e-08	3.94255481359302e-08	2.06956887198242e-08	1.21207006677124e-08	9.75166105731258e-09	7.44611908714626e-09	1.11522420135166e-08	1.29189687715027e-08	1.31963906558515e-08	1.86956109093252e-08	3.401361717381e-08	5.14372844990202e-08	8.00525660107162e-08	1.00220320956291e-07	1.83661549267786e-07	3.95467593368515e-07	8.71658831435161e-07	2.38884766943748e-06	5.74049630151722e-06	1.31812644079659e-05
P110	A085	1.03250234791034e-06	1.72083724651723e-07	6.39168120134972e-07	8.14972179656232e-07	2.46141531329589e-07	4.23838021292192e-08	2.82191822261594e-08	1.97127740679651e-08	7.27145819885715e-09	6.61129127329766e-09	7.0428663191702e-09	4.25492519265501e-09	6.90376886551031e-09	7.53606511670991e-09	1.20966914345306e-08	1.24637406062168e-08	1.01444121395574e-08	1.36732022086003e-08	3.0111515655407e-08	4.84115109704119e-08	9.13289671222322e-08	1.55753390618984e-07	2.41097123588449e-07	3.46143799575307e-07	5.63612364148963e-07	9.85915711815337e-07
P110	A09	0.000137322812272075	9.49902160077512e-05	0.000184621253162063	0.00030067877721535	9.53586242926872e-05	2.58625960592496e-05	1.13695085189196e-05	7.38947416490578e-06	3.81695621146163e-06	2.07870016451267e-06	1.8929057630139e-06	4.55330182178994e-06	9.35619999019697e-06	1.26562830731488e-05	1.26784323226094e-05	1.1120489289065e-05	9.76787543014202e-06	9.19294961824895e-06	9.46382904233109e-06	1.08042601939405e-05	1.36702402326585e-05	1.94278018329899e-05	3.02932353811358e-05	5.07669981837653e-05	9.0215552421444e-05	0.000158325203547389
P110	A090	1.65200375665654e-05	3.61375821768619e-06	4.57251039788864e-06	6.07552568518161e-06	1.73147835831849e-06	4.74698583847256e-07	2.5679455825805e-07	1.43621639638032e-07	7.0477210235077e-08	4.13205704581104e-08	4.11736800197642e-08	5.69096244517607e-08	4.83263820585721e-08	5.43673269134072e-08	7.14804493858625e-08	1.18972069422979e-07	1.64697514736343e-07	2.74115149039083e-07	3.88511994675861e-07	5.91979353445212e-07	9.06264366059073e-07	1.59890590057301e-06	3.00598657294572e-06	7.18476110302693e-06	1.65785533187817e-05	2.66518736443994e-05
P110	A099	3.09750704373102e-05	1.56596189433068e-05	2.16825493061171e-05	3.1489789708672e-05	1.33482269518736e-05	4.31467105675452e-06	2.09950715762626e-06	1.29822697790456e-06	6.88551157137935e-07	4.08798177065572e-07	3.34807029634399e-07	3.76029013900886e-07	3.79176228459566e-07	4.6292971431218e-07	5.50949309881802e-07	7.41026032405981e-07	1.05919597339496e-06	1.54442074470476e-06	2.26056695578885e-06	3.54423219788647e-06	5.61723328552894e-06	9.70173268285282e-06	1.84609303927181e-05	4.05443697870972e-05	9.2674572291694e-05	0.000161122203555909
P110	A15	1.03250234791034e-06	1.72083724651723e-07	3.93334227775367e-07	1.68509285267266e-07	6.50718990871326e-08	5.93373229809069e-08	3.38630186713912e-08	1.97127740679651e-08	3.24418904256704e-08	4.02186885792274e-08	1.32730942168977e-07	4.44107816983366e-07	7.94464478677186e-07	1.15624770504949e-06	1.3746240266512e-06	1.41010228949425e-06	1.45602150708941e-06	1.45521937791532e-06	1.39541170110423e-06	1.27398713080031e-06	1.2244103284519e-06	1.44193568658982e-06	1.81131941567732e-06	1.88101827927108e-06	2.12920226456275e-06	1.7467854459337e-06
P110	A150	0	0	0	4.28932726134859e-08	2.54629170340954e-08	1.97791076603023e-08	8.46575466784781e-09	5.63222116227575e-09	8.94948701397803e-09	2.09357556987759e-08	6.88033863488166e-08	2.2391543826347e-07	4.14757191074119e-07	6.10421274453502e-07	8.48417949249122e-07	1.29113022007128e-06	1.71679257208862e-06	1.86867096850871e-06	1.89555663186843e-06	1.91437799521594e-06	1.85568417812096e-06	2.15742782474577e-06	2.65515934823689e-06	3.17222574216054e-06	3.79081501220192e-06	3.49357089186739e-06
P110	A151	0	0	0	3.06380518667756e-09	0	0	0	0	1.11868587674725e-09	3.30564563664883e-09	6.50110737154172e-09	3.51031328394038e-08	7.1692984372607e-08	9.15093621314775e-08	1.06120974857473e-07	1.46165685291088e-07	1.45005420583085e-07	1.6472953137028e-07	1.4321330616596e-07	1.78358198312044e-07	1.77639859127858e-07	2.3849737938532e-07	3.75555134820468e-07	5.94365340060231e-07	8.34981280220686e-07	7.71586209246786e-07
P110	A152	0	0	0	1.22552207467103e-08	2.82921300378838e-09	0	0	0	5.59342938373627e-10	3.8565865760903e-09	7.58462526679868e-09	4.52085801719595e-08	8.60315812471284e-08	1.4157036612105e-07	1.66054582419465e-07	2.45875610140822e-07	2.85833730285175e-07	2.76719568507387e-07	2.41626552454363e-07	2.36112281574991e-07	2.28824225317241e-07	2.31196439200055e-07	3.13735359541379e-07	3.18816657503572e-07	4.09140827308136e-07	3.64360154366538e-07
P110	A153	0	0	0	6.12761037335513e-08	5.37550470719791e-08	1.13023472344585e-08	1.12876728904637e-08	2.81611058113787e-09	1.00681728907253e-08	2.25885785171003e-08	8.0722083196643e-08	2.02640812300195e-07	2.99517356934447e-07	4.23096227266713e-07	5.74592843140202e-07	8.05044336428821e-07	1.01145756332645e-06	1.09906501562464e-06	1.13689332279439e-06	1.11856070084267e-06	1.10096568058339e-06	1.21195607075397e-06	1.46821966287837e-06	1.6419057861434e-06	1.93715657011199e-06	1.87538314747483e-06
P110	A154	0	0	0	0	5.65842600757675e-09	2.82558680861462e-09	2.82191822261594e-09	0	0	1.10188187888294e-09	2.16703579051391e-09	4.78679084173688e-09	7.4348280090111e-09	1.07658073095856e-08	1.3746240266512e-08	1.47298752618926e-08	1.43215230205516e-08	1.17198876073717e-08	1.46885442221498e-08	2.0383794092805e-08	2.20795305130671e-08	2.43364672842163e-08	3.2455382021522e-08	3.64361894289797e-08	3.75741576099309e-08	5.35823756421379e-08
P110	A155	0	0	0	0	0	0	0	0	0	1.10188187888294e-09	0	1.06373129816375e-09	1.06211828700159e-09	3.22974219287567e-09	6.04834571726529e-09	5.66533663918945e-09	8.95095188784473e-09	7.81325840491447e-09	8.07869932218236e-09	7.64392278480188e-09	6.0216901399274e-09	1.21682336421081e-08	2.6273404493613e-08	2.50498802324235e-08	2.9224344807724e-08	2.14329502568552e-08
P110	A156	0	0	0	3.06380518667756e-09	0	0	0	0	0	5.50940939441472e-10	2.16703579051391e-09	1.59559694724563e-09	2.12423657400317e-09	4.84461328931351e-09	4.39879688528385e-09	1.13306732783789e-08	1.37247928946952e-08	1.95331460122862e-08	1.54229714332572e-08	2.20824436005388e-08	2.91048356763158e-08	4.25888177473785e-08	8.5002191008748e-08	1.36635710358674e-07	2.04570413654068e-07	3.107777787244e-07
P110	A157	0	1.72083724651723e-07	0	6.12761037335513e-09	0	0	5.64383644523187e-09	0	0	1.10188187888294e-09	0	2.65932824540938e-09	4.24847314800634e-09	2.6914518273964e-09	7.69789454924673e-09	7.36493763094629e-09	1.19346025171263e-08	1.56265168098289e-08	1.68918258554722e-08	1.95344693389381e-08	2.40867605597096e-08	3.04205841052704e-08	5.40923033692033e-08	7.51496406972706e-08	1.04372660027586e-07	5.35823756421379e-08
P110	A158	0	0	0	0	0	0	0	0	0	0	2.16703579051391e-09	1.06373129816375e-09	2.65529571750396e-09	5.38290365479279e-09	4.94864649594433e-09	1.18972069422979e-08	1.79019037756895e-08	1.69287265439813e-08	2.35016707554396e-08	2.37810931082725e-08	2.70976056296733e-08	2.79869373768487e-08	2.47279101116358e-08	5.46542841434695e-08	5.00988768132412e-08	2.14329502568552e-08
P110	A159	0	0	4.91667784719209e-08	2.45104414934205e-08	1.13168520151535e-08	5.65117361722923e-09	2.82191822261594e-09	2.81611058113787e-09	4.47474350698902e-09	4.95846845497324e-09	2.16703579051391e-08	6.0100818346252e-08	9.93080598346482e-08	1.52874463796115e-07	1.96846160616452e-07	3.01395909204879e-07	4.49934514895662e-07	5.23488313129269e-07	6.27935265496902e-07	5.8178745639881e-07	6.03172629016061e-07	6.76553790501213e-07	8.5002191008748e-07	8.83577593652758e-07	1.07712585148469e-06	9.21616861044772e-07
P110	A16	7.22751643537237e-06	1.03250234791034e-06	9.83335569438418e-08	9.37524387123335e-06	6.10544166217531e-06	2.65605160009774e-06	1.6818632606791e-06	1.42495195405576e-06	1.55273599692519e-06	1.46054443045934e-06	3.32965049212462e-06	1.23392830586995e-05	2.74467297135515e-05	3.87773613483963e-05	3.98003142180482e-05	3.61318174837586e-05	3.22246202564927e-05	2.8118614789553e-05	2.44373310223905e-05	2.07116334477976e-05	1.79295823916338e-05	1.51652695881594e-05	1.38739030670096e-05	1.21469146508861e-05	1.23535480408651e-05	1.08129234045834e-05
P110	A160	0	0	0	9.19141556003269e-09	2.82921300378838e-09	8.47676042584385e-09	5.64383644523187e-09	2.81611058113787e-09	1.11868587674725e-09	3.8565865760903e-09	1.2460455795455e-08	3.19119389449126e-08	4.88574412020729e-08	7.96669740909333e-08	1.18767515902664e-07	1.85256508101495e-07	2.18403226063411e-07	3.22296909202722e-07	2.90833175598565e-07	3.8049748973236e-07	3.78362863792105e-07	4.16153590560099e-07	5.02285674142602e-07	6.285242676499e-07	6.51285398572135e-07	6.75137933090937e-07
P110	A161	0	0	0	6.12761037335513e-09	2.82921300378838e-09	0	0	0	0	1.65282281832441e-09	7.58462526679868e-09	1.86152977178657e-08	2.76150754620412e-08	3.49888737561531e-08	6.21330060046343e-08	6.34517703589219e-08	8.47356778715967e-08	1.0808340793465e-07	1.06491945610586e-07	1.11261542756561e-07	1.59574788708076e-07	1.56970213983195e-07	2.00914269657041e-07	2.25448922091812e-07	3.17292886483861e-07	3.64360154366538e-07
P110	A162	3.09750704373102e-06	1.03250234791034e-06	5.4083456319113e-07	8.02716958909522e-07	5.46038109731157e-07	3.75803045545744e-07	2.8501374048421e-07	2.50633841721271e-07	2.58416437528616e-07	4.82624262950729e-07	1.83006172508899e-06	3.7767779741304e-06	5.23889845063532e-06	6.48586061365983e-06	8.30107957214128e-06	1.06712280935773e-05	1.35278719531627e-05	1.68304097090528e-05	2.02018892959337e-05	2.3886409377752e-05	2.92132260988345e-05	3.71325817822572e-05	4.6910390976155e-05	5.92885119864679e-05	8.23124546041552e-05	9.16365788231842e-05
P110	A163	0	0	0	9.19141556003269e-09	2.82921300378838e-09	1.69535208516877e-08	0	2.81611058113787e-09	2.79671469186814e-09	1.65282281832441e-09	3.79231263339934e-09	9.04171603439189e-09	1.32764785875198e-08	1.56104205988991e-08	1.4845939487833e-08	3.39920198351367e-08	3.2223426796241e-08	2.92997190184293e-08	2.79082340220845e-08	2.80277168776069e-08	2.60939906063521e-08	4.98897579326434e-08	6.64562584250211e-08	8.19814262152043e-08	8.7673034423172e-08	1.60747126926414e-07
P110	A164	0	0	0	0	0	2.82558680861462e-09	0	0	0	5.50940939441472e-10	1.62527684288543e-09	4.78679084173688e-09	2.65529571750396e-09	4.84461328931351e-09	8.24774415990721e-09	1.24637406062168e-08	1.49182531464079e-08	1.75798314110576e-08	2.7173806810977e-08	3.82196139240094e-08	3.0108450699637e-08	5.59738747536975e-08	8.65476853907252e-08	1.63962852430409e-07	2.63019103269516e-07	2.78628353339117e-07
P110	A165	1.03250234791034e-06	0	0	6.12761037335513e-09	0	0	5.64383644523187e-09	2.81611058113787e-09	1.11868587674725e-09	3.8565865760903e-09	2.22121168527675e-08	3.03163419976669e-08	2.44287206010365e-08	3.55271641216324e-08	4.3438119242178e-08	7.3082842645544e-08	7.93651067388899e-08	1.28918763681089e-07	1.70387112976937e-07	2.23372410266988e-07	3.52268873185753e-07	7.15492138155959e-07	1.28739682018704e-06	2.69855527958381e-06	5.46495247904439e-06	9.18401918506243e-06
P110	A167	0	1.72083724651723e-07	0	1.04169376347037e-07	8.48763901136513e-08	5.93373229809069e-08	2.82191822261594e-08	1.68966634868272e-08	2.12550316581978e-08	1.26716416071538e-08	9.2099021096841e-09	1.59559694724563e-09	4.24847314800634e-09	7.53606511670991e-09	1.09969922132096e-08	1.64294762536494e-08	1.55149832722642e-08	1.82309362781338e-08	2.93770884442995e-08	2.46304178621394e-08	2.70976056296733e-08	5.35402280252758e-08	7.8820213480839e-08	1.04754044608317e-07	1.04372660027586e-07	7.5015325898993e-08
P110	A168	0	0	0	9.19141556003269e-09	0	0	0	0	0	1.10188187888294e-09	3.25055368577086e-09	4.25492519265501e-09	5.84165057850872e-09	3.76803255835495e-09	6.04834571726529e-09	9.06453862270313e-09	1.31280627688389e-08	1.43243070756765e-08	1.90951074887947e-08	1.95344693389381e-08	2.70976056296733e-08	4.01551710189569e-08	4.17283483133854e-08	7.28723788579594e-08	8.34981280220686e-08	3.21494253852827e-08
P110	A169	3.09750704373102e-06	3.44167449303446e-07	2.95000670831525e-07	3.67656622401308e-07	3.1404264342051e-07	1.61058448091033e-07	1.10054810682022e-07	9.85638703398256e-08	7.27145819885715e-08	1.14595715403826e-07	2.97967421195662e-07	6.55790345317953e-07	8.01899306686197e-07	1.08196363461335e-06	1.36527658326997e-06	1.74265755021468e-06	2.28070254102284e-06	2.76459126560557e-06	3.26379452616168e-06	3.87207155287908e-06	4.70896168942323e-06	6.01597471265827e-06	8.16175583122178e-06	1.05892675527972e-05	1.39775866308943e-05	1.4060015368497e-05
P110	A17	2.06500469582068e-06	1.72083724651723e-07	0	1.3388828665781e-06	1.02983353337897e-06	7.54431677900103e-07	5.38986380519644e-07	4.42129361238646e-07	3.33368391270682e-07	2.33598958323184e-07	3.68396084387364e-07	9.24914363753382e-07	2.19008790779727e-06	2.95144607392289e-06	2.85866812582384e-06	2.33921749832133e-06	1.77765904492596e-06	1.24165698151432e-06	9.50348811173089e-07	6.31897616876955e-07	4.84746056264156e-07	3.18807721423233e-07	2.16369213476813e-07	2.07230827377322e-07	2.46319477665102e-07	1.71463602054841e-07
P110	A170	1.03250234791034e-06	0	1.96667113887684e-07	5.85186790655415e-07	7.18620102962247e-07	5.08605625550631e-07	4.20465815169774e-07	3.99887702521578e-07	2.81908840940308e-07	2.47372481809221e-07	2.80631134871551e-07	3.37202821517909e-07	3.26601373252988e-07	3.32125155500715e-07	3.3155931522827e-07	3.10460447827582e-07	3.12089855822853e-07	3.21645804335646e-07	3.52525061331594e-07	3.92388036286496e-07	4.57648450634482e-07	5.50004160623288e-07	6.36743685374621e-07	6.8545581363268e-07	6.59635211374342e-07	3.85793104623393e-07
P110	A171	0	0	0	3.06380518667756e-09	8.48763901136513e-09	0	0	2.81611058113787e-09	1.67802881512088e-09	2.20376375776589e-09	4.33407158102781e-09	5.31865649081876e-09	3.18635486100476e-09	5.92119402027207e-09	1.09969922132096e-09	3.39920198351367e-09	5.37057113270684e-09	5.85994380368585e-09	8.07869932218236e-09	2.54797426160063e-09	8.02892018656987e-09	4.86729345684326e-09	9.27296629186342e-09	6.83178551793369e-09	4.17490640110343e-09	1.07164751284276e-08
P110	A178	0	0	0	1.10296986720392e-07	1.35802224181842e-07	9.60699514928969e-08	4.5150691561855e-08	5.35061010416196e-08	3.41199192407913e-08	4.07696295186689e-08	5.09253410770768e-08	7.76523847659539e-08	7.38172209466102e-08	8.12818451873711e-08	8.85257873163374e-08	7.93147129486523e-08	8.5332407997453e-08	7.87836889162209e-08	1.18242780988306e-07	1.06165594233359e-07	1.49538638474864e-07	1.22899159785292e-07	1.94732292129132e-07	2.00399041859388e-07	2.33794758461792e-07	9.64482761558482e-08
P110	A179	0	0	0	3.06380518667756e-09	1.13168520151535e-08	1.69535208516877e-08	2.25753457809275e-08	1.12644423245515e-08	2.23737175349451e-09	3.30564563664883e-09	8.66814316205563e-09	1.43603725252107e-08	1.00901237265151e-08	1.50721302334198e-08	2.19939844264192e-08	1.58629425897305e-08	1.84986339015458e-08	1.95331460122862e-08	2.64393795998696e-08	2.80277168776069e-08	4.01446009328493e-08	4.62392878400109e-08	4.01828539314081e-08	5.23770223041583e-08	2.9224344807724e-08	3.21494253852827e-08
P110	A18	0	0	0	1.47062648960523e-07	1.75411206234879e-07	1.07372298727355e-07	8.18356284558622e-08	7.60349856907226e-08	7.0477210235077e-08	8.98033731289599e-08	1.70112309555342e-07	5.55267737641479e-07	1.10513407762515e-06	1.44154159875351e-06	1.38067237236847e-06	1.15062987141938e-06	9.56558391747673e-07	7.99556776769581e-07	7.16800958040908e-07	6.36993565400157e-07	6.17223239342558e-07	5.8285839145698e-07	5.33195561782146e-07	4.23570702111889e-07	4.1331573370924e-07	3.42927204109682e-07
P110	A180	1.03250234791034e-06	0	4.91667784719209e-08	3.06380518667756e-08	1.69752780227303e-08	8.47676042584385e-09	1.69315093356956e-08	2.81611058113787e-09	1.56616022744616e-08	3.41583382453712e-08	3.46725726482225e-08	3.93580580320588e-08	4.83263820585721e-08	5.49056172788865e-08	6.76315021112391e-08	8.15808476043281e-08	1.19346025171263e-07	1.77100523844728e-07	2.72472495320878e-07	3.86442763009428e-07	5.49981032780036e-07	7.38611782075964e-07	9.61297505589841e-07	1.22516686954944e-06	1.79938465887558e-06	1.84323372208954e-06
P110	A181	0	0	0	0	0	0	0	0	2.23737175349451e-09	3.30564563664883e-09	5.95934842391324e-09	1.54241038233744e-08	2.23044840270333e-08	2.36847760810883e-08	3.24411270289684e-08	4.47561594495967e-08	4.89318703202178e-08	5.40417039673251e-08	6.75673034218889e-08	1.12960192264294e-07	1.50542253498185e-07	2.27545969107422e-07	3.83282606730354e-07	5.87533554542298e-07	8.05756935412962e-07	9.00183910787917e-07
P110	A182	0	0	0	2.14466363067429e-08	1.41460650189419e-08	2.82558680861462e-09	2.82191822261594e-09	0	2.79671469186814e-09	3.30564563664883e-09	1.40857326383404e-08	2.02108946651113e-08	1.64628334485246e-08	2.58379375430054e-08	2.25438340370797e-08	2.0395211901082e-08	3.75939979289479e-08	3.97173968916485e-08	4.33312054553418e-08	5.26581347397463e-08	7.02530516324863e-08	1.18031866328449e-07	2.0709624718495e-07	2.93766777271149e-07	6.72159930577652e-07	8.57318010274206e-07
P110	A183	0	0	0	3.98294674268083e-08	4.24381950568256e-08	1.69535208516877e-08	2.82191822261594e-08	1.68966634868272e-08	1.67802881512088e-08	1.65282281832441e-08	6.98869042440735e-08	9.30764885893283e-08	1.08336065274162e-07	9.74305561517495e-08	1.08870222910775e-07	1.20105136750816e-07	1.41425039827947e-07	1.48451909693375e-07	1.47619869432605e-07	2.04687265681917e-07	2.44882065690381e-07	3.39493718614817e-07	3.74009640438491e-07	5.05552128327093e-07	7.13908994588687e-07	5.57256706678234e-07
P110	A184	0	0	0	0	0	0	0	0	0	2.20376375776589e-09	1.62527684288543e-09	1.06373129816375e-09	2.65529571750396e-09	1.61487109643784e-09	2.7492480533024e-09	2.26613465567578e-09	2.38692050342526e-09	6.51104867076206e-09	3.67213605553744e-09	9.34257229253563e-09	1.60578403731397e-08	9.73458691368652e-09	3.55463707854764e-08	3.18816657503572e-08	6.67985024176549e-08	1.28597701541131e-07
P110	A185	0	0	0	0	0	0	0	0	0	5.50940939441472e-10	0	0	1.06211828700159e-09	0	1.09969922132096e-09	0	0	0	1.46885442221498e-09	8.49324753866875e-10	0	1.21682336421081e-09	0	2.27726183931123e-09	0	2.14329502568552e-08
P110	A186	0	0	0	0	0	0	0	0	0	0	0	0	0	0	5.49849610660481e-10	0	5.96730125856315e-10	0	0	0	1.00361502332123e-09	0	1.54549438197724e-09	0	0	0
P110	A187	0	0	0	0	0	0	0	0	0	0	0	2.1274625963275e-09	5.31059143500793e-10	5.38290365479279e-10	1.09969922132096e-09	1.69960099175684e-09	4.1771108809942e-09	4.55773406953344e-09	8.81312653328985e-09	1.10412218002694e-08	6.0216901399274e-09	1.21682336421081e-08	2.6273404493613e-08	2.73271420717348e-08	3.75741576099309e-08	5.35823756421379e-08
P110	A188	0	0	0	1.22552207467103e-08	1.13168520151535e-08	5.65117361722923e-09	2.82191822261594e-09	2.81611058113787e-09	5.59342938373627e-09	5.50940939441472e-09	1.78780452717397e-08	2.07427603141932e-08	2.60218980315388e-08	2.58379375430054e-08	3.35408262502893e-08	4.53226931135156e-08	4.17711088099421e-08	5.20883893660965e-08	7.34427211107488e-08	1.00220320956291e-07	1.23444647868512e-07	1.48452450433719e-07	2.30278662914608e-07	4.0762986923671e-07	4.17490640110343e-07	4.92957855907669e-07
P110	A19	0	0	4.91667784719209e-08	5.88250595842092e-07	3.90431394522796e-07	2.48651639158086e-07	1.77780848024804e-07	1.66150524287135e-07	1.68921567388835e-07	1.61425695256351e-07	3.61353218068194e-07	1.44507896855546e-06	3.31274693715795e-06	4.47534609859473e-06	4.58134695602313e-06	3.8456305106818e-06	2.98663427991086e-06	2.32444437546205e-06	1.73177936379146e-06	1.3640155547102e-06	1.04877769937069e-06	8.61510941861257e-07	7.46473786495005e-07	7.49219145133395e-07	6.55460304973239e-07	5.78689656935089e-07
P110	A190	0	0	0	1.83828311200654e-08	8.48763901136513e-09	5.65117361722923e-09	5.64383644523187e-09	2.81611058113787e-09	3.91540056861539e-09	2.20376375776589e-09	9.2099021096841e-09	2.71251481031757e-08	4.24847314800634e-08	6.24416823955964e-08	8.85257873163374e-08	1.27470074381763e-07	1.28296977059108e-07	1.39336441554308e-07	1.41744451743745e-07	1.41837233895768e-07	1.18426572751906e-07	1.70355270989514e-07	1.66913393253541e-07	1.95844518180766e-07	2.7971872887393e-07	2.89344828467545e-07
P110	A191	0	0	0	3.37018570534532e-08	8.48763901136513e-09	2.82558680861462e-09	5.64383644523187e-09	2.81611058113787e-09	3.35605763024176e-09	4.95846845497324e-09	5.41758947628477e-09	1.17010442798013e-08	1.75249517355262e-08	1.50721302334198e-08	2.03444355944378e-08	1.64294762536494e-08	2.56593954118215e-08	2.8648614151353e-08	3.67213605553744e-08	2.97263663853406e-08	3.71337558628856e-08	5.71906981179083e-08	8.80931797727024e-08	1.22972139322806e-07	1.71171162445241e-07	1.39314176669559e-07
P110	A192	0	0	0	9.19141556003269e-09	8.48763901136513e-09	0	2.82191822261594e-09	0	5.59342938373627e-10	1.10188187888294e-09	4.33407158102781e-09	9.04171603439189e-09	6.37270972200951e-09	9.68922657862702e-09	8.24774415990721e-09	8.49800495878418e-09	1.07411422654137e-08	1.49754119427527e-08	2.20328163332246e-08	2.29317683544056e-08	2.81012206529945e-08	4.50224644758001e-08	5.10013146052488e-08	8.65359498938268e-08	1.37771911236413e-07	9.64482761558482e-08
P110	A198	0	0	0	3.06380518667756e-09	0	2.82558680861462e-09	0	0	1.11868587674725e-09	0	7.0428663191702e-09	1.22329099288831e-08	1.48696560180222e-08	8.07435548218919e-09	9.34744338122817e-09	1.076413961446e-08	1.84986339015458e-08	1.23709924744479e-08	2.12983891221171e-08	2.12331188466719e-08	2.60939906063521e-08	3.04205841052704e-08	4.48193370773398e-08	7.51496406972706e-08	4.59239704121377e-08	1.17881226412703e-07
P110	A199	0	0	0	3.24763349787822e-07	1.89557271253821e-07	1.29976993196272e-07	9.87671377915578e-08	8.44833174341362e-08	7.66299825571869e-08	1.03025955675555e-07	2.02076087465422e-07	3.46244537552301e-07	4.04667067347604e-07	4.66159456505056e-07	5.11360137914247e-07	5.16112167830159e-07	6.18809140512999e-07	7.2077308785336e-07	7.90243679151657e-07	9.58038322361835e-07	1.17924765240245e-06	1.60255637066564e-06	2.50988287633103e-06	3.71649132175593e-06	5.27708169099474e-06	6.23698852474485e-06
P110	A20	0	0	0	9.19141556003269e-09	0	0	0	0	0	5.50940939441472e-10	0	0	0	5.38290365479279e-10	0	5.66533663918945e-10	5.96730125856315e-10	1.95331460122862e-09	2.93770884442995e-09	8.49324753866875e-10	1.00361502332123e-09	2.43364672842163e-09	1.54549438197724e-09	6.83178551793369e-09	8.34981280220686e-09	0
P110	A200	0	0	0	0	0	0	0	0	0	0	1.08351789525695e-09	0	5.31059143500793e-10	0	0	0	5.96730125856315e-10	0	7.34427211107488e-10	0	1.00361502332123e-09	0	0	0	0	0
P110	A201	0	0	0	0	0	0	0	0	0	0	0	5.31865649081876e-10	0	0	0	0	0	0	0	0	0	0	1.54549438197724e-09	0	0	0
P110	A202	0	0	0	3.06380518667756e-09	0	0	0	0	0	0	0	0	0	0	0	5.66533663918945e-10	5.96730125856315e-10	0	2.20328163332246e-09	1.69864950773375e-09	1.00361502332123e-09	6.08411682105407e-09	1.39094494377951e-08	1.82180947144898e-08	3.33992512088274e-08	1.07164751284276e-08
P110	A203	0	0	0	3.06380518667756e-09	0	0	0	0	0	0	0	0	0	0	0	0	0	0	0	0	0	0	0	0	0	0
P110	A207	0	0	0	3.06380518667756e-09	0	0	0	0	0	0	0	0	0	0	0	0	0	0	0	0	1.00361502332123e-09	1.21682336421081e-09	1.54549438197724e-09	9.10904735724492e-09	4.17490640110343e-09	0
P110	A209	0	0	0	0	0	2.82558680861462e-09	0	2.81611058113787e-09	0	0	0	0	0	0	0	0	0	6.51104867076206e-10	0	0	1.00361502332123e-09	0	0	0	4.17490640110343e-09	2.14329502568552e-08
P110	A21	0	0	0	1.83828311200654e-08	0	0	0	0	5.59342938373627e-10	0	0	0	5.31059143500793e-10	1.07658073095856e-09	0	2.26613465567578e-09	0	1.30220973415241e-09	0	1.69864950773375e-09	4.01446009328493e-09	8.5177635494757e-09	4.63648314593171e-09	9.10904735724492e-09	1.25247192033103e-08	3.21494253852827e-08
P110	A210	0	0	4.91667784719209e-08	0	2.82921300378838e-09	0	0	0	0	0	0	0	0	0	0	0	0	0	0	0	2.00723004664247e-09	0	0	2.27726183931123e-09	0	1.07164751284276e-08
P110	A211	0	0	0	3.06380518667756e-09	0	0	0	0	0	0	0	0	0	0	0	0	0	0	0	0	0	0	0	0	0	0
P110	A212	0	0	0	0	0	0	0	0	0	0	5.41758947628477e-10	1.06373129816375e-09	0	1.07658073095856e-09	0	1.13306732783789e-09	1.19346025171263e-09	1.30220973415241e-09	1.46885442221498e-09	8.49324753866875e-10	2.00723004664247e-09	1.21682336421081e-09	1.08184606738407e-08	4.55452367862246e-09	8.34981280220686e-09	0
P110	A213	0	0	0	9.19141556003269e-09	0	0	0	0	0	0	0	0	0	0	0	0	0	6.51104867076206e-10	0	1.69864950773375e-09	1.00361502332123e-09	0	1.54549438197724e-09	2.27726183931123e-09	0	2.14329502568552e-08
P110	A217	0	0	0	0	0	2.82558680861462e-09	0	0	0	0	0	0	0	5.38290365479279e-10	0	5.66533663918945e-10	5.96730125856315e-10	1.95331460122862e-09	0	0	2.00723004664247e-09	0	3.09098876395447e-09	4.55452367862246e-09	0	0
P110	A219	2.06500469582068e-06	0	4.91667784719209e-08	6.12761037335513e-09	2.82921300378838e-09	0	0	2.81611058113787e-09	0	0	5.41758947628477e-10	0	2.65529571750396e-09	2.6914518273964e-09	5.49849610660481e-10	1.69960099175684e-09	4.77384100685052e-09	7.16215353783826e-09	5.8754176888599e-09	1.27398713080031e-08	1.7061455396461e-08	2.55532906484271e-08	3.70918651674537e-08	3.41589275896685e-08	5.42737832143446e-08	1.07164751284276e-08
P110	A22	0	0	0	9.19141556003269e-09	2.82921300378838e-09	2.82558680861462e-09	2.82191822261594e-09	2.81611058113787e-09	5.59342938373627e-10	0	5.41758947628477e-10	1.06373129816375e-09	5.31059143500793e-10	1.07658073095856e-09	1.09969922132096e-09	5.66533663918945e-10	1.19346025171263e-09	1.30220973415241e-09	7.34427211107488e-10	4.24662376933438e-09	3.0108450699637e-09	6.08411682105407e-09	1.08184606738407e-08	1.13863091965562e-08	1.25247192033103e-08	1.07164751284276e-08
P110	A220	0	3.44167449303446e-07	0	0	2.82921300378838e-09	0	0	0	5.59342938373627e-10	5.50940939441472e-10	5.41758947628477e-10	0	1.06211828700159e-09	1.07658073095856e-09	0	5.66533663918945e-10	1.19346025171263e-09	6.51104867076206e-10	1.46885442221498e-09	8.49324753866875e-10	2.00723004664247e-09	6.08411682105407e-09	0	0	4.17490640110343e-09	0
P110	A221	0	0	0	3.06380518667756e-09	0	0	0	0	0	0	0	5.31865649081876e-10	0	5.38290365479279e-10	0	5.66533663918945e-10	5.96730125856315e-10	1.30220973415241e-09	0	0	3.0108450699637e-09	0	1.54549438197724e-09	2.27726183931123e-09	0	0
P110	A222	0	0	0	0	0	0	0	0	0	0	0	0	0	0	1.09969922132096e-09	5.66533663918945e-10	0	0	0	0	0	0	0	2.27726183931123e-09	0	0
P110	A227	0	1.72083724651723e-07	0	3.06380518667756e-09	0	0	0	0	0	5.50940939441472e-10	5.41758947628477e-10	0	1.06211828700159e-09	5.38290365479279e-10	1.09969922132096e-09	5.66533663918945e-10	0	6.51104867076206e-10	2.20328163332246e-09	5.09594852320125e-09	1.00361502332123e-09	3.65047009263244e-09	3.09098876395447e-09	2.27726183931123e-09	8.34981280220686e-09	0
P110	A228	0	0	0	0	0	0	0	0	0	0	0	0	5.31059143500793e-10	0	0	5.66533663918945e-10	0	0	0	8.49324753866875e-10	0	0	1.54549438197724e-09	0	0	0
P110	A229	0	1.72083724651723e-07	0	0	5.65842600757675e-09	2.82558680861462e-09	0	2.81611058113787e-09	1.11868587674725e-09	5.50940939441472e-10	5.41758947628477e-10	5.31865649081876e-10	1.06211828700159e-09	1.61487109643784e-09	5.49849610660481e-10	1.13306732783789e-09	1.19346025171263e-09	3.25552433538103e-09	1.46885442221498e-09	2.54797426160063e-09	2.00723004664247e-09	6.08411682105407e-09	3.09098876395447e-09	4.55452367862246e-09	4.17490640110343e-09	1.07164751284276e-08
P110	A23	0	0	0	1.53190259333878e-08	0	0	0	0	0	5.50940939441472e-10	1.62527684288543e-09	3.72305954357313e-09	5.31059143500793e-10	1.07658073095856e-09	5.49849610660481e-10	3.39920198351367e-09	5.96730125856315e-10	0	7.34427211107488e-10	8.49324753866875e-10	1.00361502332123e-09	1.21682336421081e-09	1.54549438197724e-09	4.55452367862246e-09	4.17490640110343e-09	0
P110	A230	0	0	0	0	0	0	0	0	0	0	5.41758947628477e-10	5.31865649081876e-10	1.59317743050238e-09	5.38290365479279e-10	5.49849610660481e-10	1.13306732783789e-09	5.96730125856315e-10	1.30220973415241e-09	7.34427211107488e-10	1.69864950773375e-09	1.00361502332123e-09	2.43364672842163e-09	1.54549438197724e-09	0	0	0
P110	A231	0	1.72083724651723e-07	0	0	0	0	0	0	0	0	0	0	0	0	0	0	0	0	0	0	0	0	0	2.27726183931123e-09	0	0
P110	A232	0	0	0	0	0	0	0	0	0	0	0	0	5.31059143500793e-10	0	0	0	0	0	0	0	0	0	0	0	0	0
P110	A238	0	0	0	0	0	0	0	0	0	0	0	0	0	1.61487109643784e-09	5.49849610660481e-10	0	0	6.51104867076206e-10	0	0	2.00723004664247e-09	0	3.09098876395447e-09	0	0	0
P110	A239	0	0	4.91667784719209e-08	0	2.82921300378838e-09	2.82558680861462e-09	2.82191822261594e-09	2.81611058113787e-09	1.11868587674725e-09	3.30564563664883e-09	3.25055368577086e-09	4.78679084173688e-09	3.71741400450555e-09	4.84461328931351e-09	6.59819532792577e-09	7.93147129486523e-09	4.77384100685052e-09	9.76657300614309e-09	1.32196897999348e-08	1.86851445850713e-08	2.91048356763158e-08	4.38056411115893e-08	5.71832921331577e-08	5.9208807822092e-08	1.00197753626482e-07	7.5015325898993e-08
P110	A24	0	1.72083724651723e-07	0	1.22552207467103e-08	0	2.82558680861462e-09	0	2.81611058113787e-09	2.79671469186814e-09	6.06035033385619e-09	6.50110737154172e-09	5.85052213990064e-09	1.22143603005182e-08	1.50721302334198e-08	3.02417285863264e-08	4.47561594495967e-08	7.10108849769015e-08	6.9668220777154e-08	9.25378285995434e-08	8.40831506328207e-08	6.82458215858439e-08	4.86729345684326e-08	2.47279101116358e-08	1.82180947144898e-08	2.9224344807724e-08	0
P110	A240	1.03250234791034e-06	0	0	0	2.82921300378838e-09	0	0	0	0	0	0	0	0	0	0	0	5.96730125856315e-10	1.30220973415241e-09	0	8.49324753866875e-10	1.00361502332123e-09	1.21682336421081e-09	0	6.83178551793369e-09	4.17490640110343e-09	0
P110	A241	0	0	0	0	0	0	0	2.81611058113787e-09	2.23737175349451e-09	5.50940939441472e-10	0	5.31865649081876e-10	2.12423657400317e-09	4.84461328931351e-09	7.14804493858625e-09	6.2318703031084e-09	9.54768201370104e-09	1.30220973415241e-08	8.81312653328985e-09	1.78358198312044e-08	1.00361502332123e-08	8.5177635494757e-09	1.39094494377951e-08	1.82180947144898e-08	1.25247192033103e-08	1.07164751284276e-08
P110	A242	0	0	0	0	0	0	0	0	0	0	0	0	0	5.38290365479279e-10	0	5.66533663918945e-10	0	2.60441946830482e-09	0	0	0	0	0	0	0	0
P110	A243	0	0	0	0	0	0	0	0	0	0	0	0	5.31059143500793e-10	0	0	5.66533663918945e-10	0	6.51104867076206e-10	0	8.49324753866875e-10	0	0	0	0	0	0
P110	A244	0	0	0	3.06380518667756e-09	2.82921300378838e-09	2.82558680861462e-09	0	2.81611058113787e-09	1.67802881512088e-09	5.50940939441472e-10	0	5.31865649081876e-10	2.65529571750396e-09	4.30632292383423e-09	1.04471426025491e-08	9.63107228662207e-09	1.31280627688389e-08	1.69287265439813e-08	2.57049523887621e-08	2.37810931082725e-08	2.70976056296733e-08	1.46018803705298e-08	1.08184606738407e-08	1.59408328751786e-08	1.66996256044137e-08	4.28659005137103e-08
P110	A25	0	0	0	0	0	0	0	0	0	0	0	0	0	0	5.49849610660481e-10	0	0	0	0	0	1.00361502332123e-09	2.43364672842163e-09	0	2.27726183931123e-09	4.17490640110343e-09	0
P110	A250	0	0	0	0	0	0	0	0	0	0	0	5.31865649081876e-10	0	5.38290365479279e-10	0	0	0	0	0	0	1.00361502332123e-09	1.21682336421081e-09	1.54549438197724e-09	0	0	0
P110	A251	0	0	0	0	0	0	0	0	0	0	5.41758947628477e-10	0	0	0	0	0	0	0	0	8.49324753866875e-10	0	3.65047009263244e-09	4.63648314593171e-09	6.83178551793369e-09	8.34981280220686e-09	1.07164751284276e-08
P110	A259	0	0	0	0	0	0	0	0	0	0	0	5.31865649081876e-10	0	5.38290365479279e-10	5.49849610660481e-10	5.66533663918945e-10	0	1.30220973415241e-09	7.34427211107488e-10	2.54797426160063e-09	2.00723004664247e-09	2.43364672842163e-09	7.72747190988618e-09	4.55452367862246e-09	0	0
P110	A26	0	0	0	3.06380518667756e-09	0	0	0	0	0	0	0	0	1.59317743050238e-09	0	0	0	5.96730125856315e-10	1.95331460122862e-09	3.67213605553744e-09	8.49324753866875e-10	2.00723004664247e-09	3.65047009263244e-09	6.18197752790894e-09	6.83178551793369e-09	1.25247192033103e-08	1.07164751284276e-08
P110	A260	0	0	0	0	0	0	0	0	5.59342938373627e-10	0	0	0	0	0	5.49849610660481e-10	1.13306732783789e-09	0	6.51104867076206e-09	2.93770884442995e-09	7.64392278480188e-09	8.02892018656987e-09	7.30094018526489e-09	1.54549438197724e-08	4.09907131076022e-08	4.59239704121377e-08	4.28659005137103e-08
P110	A267	0	0	0	0	0	0	0	0	0	0	0	0	5.31059143500793e-10	5.38290365479279e-10	1.64954883198144e-09	2.26613465567578e-09	7.16076151027578e-09	9.11546813906688e-09	1.10164081666123e-08	1.52878455696038e-08	2.91048356763158e-08	2.31196439200055e-08	6.18197752790894e-08	6.83178551793369e-08	7.93232216209652e-08	1.60747126926414e-07
P110	A268	0	0	0	0	0	0	0	0	0	0	0	0	0	0	5.49849610660481e-10	5.66533663918945e-10	0	6.51104867076206e-10	2.20328163332246e-09	3.3972990154675e-09	1.00361502332123e-08	4.86729345684326e-09	6.18197752790894e-09	6.83178551793369e-09	1.66996256044137e-08	2.14329502568552e-08
P110	A269	0	0	0	0	0	0	0	0	0	0	5.41758947628477e-10	0	0	0	1.09969922132096e-09	0	4.1771108809942e-09	5.20883893660965e-09	3.67213605553744e-09	5.09594852320125e-09	8.02892018656987e-09	1.3385057006319e-08	1.39094494377951e-08	4.78224986255358e-08	7.09734088187583e-08	1.50030651797986e-07
P110	A27	1.03250234791034e-06	5.1625117395517e-07	9.83335569438418e-08	6.12761037335513e-09	0	5.65117361722923e-09	2.82191822261594e-09	0	0	8.26411409162207e-09	3.90066442292503e-08	4.68041771192051e-08	3.45188443275515e-08	3.12208411977982e-08	3.57402246929313e-08	5.09880297527051e-08	5.54959017046373e-08	7.03193256442302e-08	4.62689142997717e-08	7.13432793248175e-08	6.72422065625226e-08	6.81421083958056e-08	4.32738426953626e-08	2.9604403911046e-08	2.08745320055172e-08	0
P110	A270	0	0	4.91667784719209e-08	9.19141556003269e-09	2.82921300378838e-09	1.13023472344585e-08	8.46575466784781e-09	2.81611058113787e-09	7.27145819885715e-09	1.32225825465953e-08	6.33857968725318e-08	9.41402198874921e-08	8.39073446731253e-08	9.58156850553117e-08	1.01722177972189e-07	1.26903540717844e-07	1.34264278317671e-07	1.35429812351851e-07	1.47619869432605e-07	1.32494661603233e-07	1.49538638474864e-07	1.3385057006319e-07	6.95472471889756e-08	5.00997604648471e-08	5.42737832143446e-08	2.14329502568552e-08
P110	A278	0	0	0	0	0	0	0	0	0	5.50940939441472e-10	1.62527684288543e-09	3.19119389449126e-09	2.12423657400317e-09	5.92119402027207e-09	7.14804493858625e-09	3.39920198351367e-09	4.77384100685052e-09	5.85994380368585e-09	3.67213605553744e-09	6.794598030935e-09	4.01446009328493e-09	9.73458691368652e-09	7.72747190988618e-09	4.55452367862246e-09	0	1.07164751284276e-08
P110	A279	0	0	0	3.37018570534532e-08	3.11213430416721e-08	4.23838021292192e-08	3.38630186713912e-08	8.44833174341362e-09	2.23737175349451e-08	7.32751449457157e-08	2.48125598013842e-07	2.90930510047786e-07	3.17573367813474e-07	3.3589318805907e-07	3.60151494982615e-07	4.36797454881507e-07	4.73803719929914e-07	5.07210691452364e-07	5.02348212397522e-07	4.95156331504388e-07	4.60659295704446e-07	3.84516183090617e-07	3.46190741562901e-07	2.82380468074593e-07	1.75346068846344e-07	2.14329502568552e-07
P110	A28	0	0	0	3.06380518667756e-09	0	0	0	0	5.59342938373627e-10	0	0	1.06373129816375e-09	0	0	5.49849610660481e-10	0	0	1.30220973415241e-09	7.34427211107488e-10	0	1.00361502332123e-09	1.21682336421081e-09	4.63648314593171e-09	6.83178551793369e-09	4.17490640110343e-09	1.07164751284276e-08
P110	A280	1.03250234791034e-06	0	0	0	0	2.82558680861462e-09	0	0	0	0	0	0	1.06211828700159e-09	0	1.64954883198144e-09	2.83266831959473e-09	8.95095188784473e-09	1.95331460122862e-08	1.90951074887947e-08	1.358919606187e-08	2.10759154897459e-08	3.16374074694812e-08	6.33652696610667e-08	1.02476782769005e-07	1.41946817637517e-07	1.28597701541131e-07
P110	A281	0	0	0	0	0	2.82558680861462e-09	0	0	0	0	0	0	0	0	0	1.13306732783789e-09	1.19346025171263e-09	1.95331460122862e-09	1.46885442221498e-09	2.54797426160063e-09	0	6.08411682105407e-09	3.09098876395447e-09	6.83178551793369e-09	1.66996256044137e-08	0
P110	A282	0	0	0	0	0	0	0	0	0	0	0	0	0	0	0	5.66533663918945e-10	5.96730125856315e-10	0	1.46885442221498e-09	1.69864950773375e-09	2.00723004664247e-09	0	4.63648314593171e-09	4.55452367862246e-09	4.17490640110343e-09	3.21494253852827e-08
P110	A288	0	0	0	6.12761037335513e-09	0	0	0	0	0	0	0	5.31865649081876e-10	0	5.38290365479279e-10	5.49849610660481e-10	0	1.19346025171263e-09	7.81325840491447e-09	5.8754176888599e-09	7.64392278480188e-09	8.02892018656987e-09	1.21682336421081e-08	1.70004382017496e-08	3.18816657503572e-08	3.33992512088274e-08	0
P110	A289	0	0	0	0	0	2.82558680861462e-09	0	0	0	0	0	0	1.06211828700159e-09	1.61487109643784e-09	0	0	5.96730125856315e-10	0	2.20328163332246e-09	8.49324753866875e-10	1.00361502332123e-09	0	0	6.83178551793369e-09	8.34981280220686e-09	1.07164751284276e-08
P110	A30	0	0	0	0	0	2.82558680861462e-09	0	0	0	0	1.08351789525695e-09	1.06373129816375e-09	1.59317743050238e-09	1.61487109643784e-09	1.64954883198144e-09	3.39920198351367e-09	5.37057113270684e-09	5.85994380368585e-09	9.54755374439734e-09	4.24662376933438e-09	1.3046995303176e-08	8.5177635494757e-09	2.93643932575675e-08	2.50498802324235e-08	3.33992512088274e-08	3.21494253852827e-08
P110	A300	0	0	0	0	0	0	0	0	0	0	5.41758947628477e-10	0	1.06211828700159e-09	5.38290365479279e-10	5.49849610660481e-10	5.66533663918945e-10	2.38692050342526e-09	7.16215353783826e-09	6.60984489996739e-09	5.94527327706813e-09	9.0325352098911e-09	3.65047009263244e-09	1.08184606738407e-08	1.82180947144898e-08	8.34981280220686e-09	1.07164751284276e-08
P110	A301	0	0	0	0	0	0	0	0	0	0	0	0	5.31059143500793e-10	5.38290365479279e-10	1.64954883198144e-09	1.69960099175684e-09	1.19346025171263e-09	4.55773406953344e-09	4.40656326664493e-09	4.24662376933438e-09	3.0108450699637e-09	4.86729345684326e-09	3.09098876395447e-09	9.10904735724492e-09	2.50494384066206e-08	1.07164751284276e-08
P110	A302	0	0	0	0	0	0	0	0	0	0	0	0	0	5.38290365479279e-10	0	0	0	0	0	0	0	1.21682336421081e-09	1.54549438197724e-09	0	0	1.07164751284276e-08
P110	A303	0	0	0	0	0	0	0	0	0	0	5.41758947628477e-10	5.31865649081876e-10	0	1.07658073095856e-09	1.64954883198144e-09	0	5.96730125856315e-10	1.30220973415241e-09	3.67213605553744e-09	5.09594852320125e-09	6.0216901399274e-09	3.65047009263244e-09	1.54549438197724e-09	6.83178551793369e-09	8.34981280220686e-09	3.21494253852827e-08
P110	A304	0	0	0	0	0	0	0	0	0	0	5.41758947628477e-10	0	0	0	0	5.66533663918945e-10	1.19346025171263e-09	0	7.34427211107488e-10	8.49324753866875e-10	2.00723004664247e-09	1.21682336421081e-09	3.09098876395447e-09	2.27726183931123e-09	0	0
P110	A305	0	0	0	0	2.82921300378838e-09	0	0	0	1.11868587674725e-09	5.50940939441472e-10	5.41758947628477e-10	3.72305954357313e-09	3.71741400450555e-09	6.99777475123063e-09	5.49849610660481e-09	5.66533663918945e-09	6.56403138441947e-09	1.30220973415241e-08	5.8754176888599e-09	1.18905465541363e-08	2.50903755830308e-08	3.16374074694812e-08	5.10013146052488e-08	3.64361894289797e-08	4.59239704121377e-08	5.35823756421379e-08
P110	A308	0	0	0	0	0	0	0	0	0	5.50940939441472e-10	1.08351789525695e-09	5.31865649081876e-10	1.59317743050238e-09	0	2.19939844264192e-09	1.69960099175684e-09	2.38692050342526e-09	1.30220973415241e-09	7.34427211107488e-10	8.49324753866875e-10	5.01807511660617e-09	8.5177635494757e-09	3.09098876395447e-09	1.59408328751786e-08	2.50494384066206e-08	1.07164751284276e-08
P110	A309	0	0	0	0	0	0	0	0	5.59342938373627e-10	2.20376375776589e-09	9.75166105731258e-09	2.39339542086844e-08	3.02703711795452e-08	5.22141654514901e-08	5.55348106767086e-08	7.08167079898682e-08	7.45912657320394e-08	1.11338932270031e-07	1.61573986443647e-07	1.84303471589112e-07	2.71979671320054e-07	3.40710541979028e-07	3.78646123584423e-07	4.8050224809467e-07	6.42935585769928e-07	6.21555557448799e-07
P110	A31	0	0	4.91667784719209e-08	9.19141556003269e-09	5.65842600757675e-09	2.82558680861462e-09	2.82191822261594e-09	0	2.23737175349451e-09	2.20376375776589e-09	2.70879473814238e-09	7.44611908714626e-09	1.2745419444019e-08	2.85293893704018e-08	2.91420293650055e-08	2.49274812124336e-08	1.90953640274021e-08	1.56265168098289e-08	1.68918258554722e-08	1.69864950773375e-08	2.40867605597096e-08	3.65047009263244e-08	5.10013146052488e-08	7.51496406972706e-08	1.00197753626482e-07	1.39314176669559e-07
P110	A310	2.06500469582068e-06	0	1.96667113887684e-07	2.75742466800981e-08	5.65842600757675e-09	8.47676042584385e-09	5.64383644523187e-09	5.63222116227575e-09	1.11868587674725e-09	2.20376375776589e-09	2.16703579051391e-09	8.50985038531002e-09	1.32764785875198e-08	2.36847760810883e-08	3.40906758609498e-08	5.09880297527051e-08	9.01062490043036e-08	1.75147209243499e-07	3.22413545676187e-07	5.80938131644943e-07	1.07587530500036e-06	1.97733796684257e-06	3.77873376393434e-06	6.54485052618048e-06	1.00364749882526e-05	1.03306820238042e-05
P110	A311	0	0	0	0	0	0	0	0	0	0	0	0	0	0	5.49849610660481e-10	0	0	6.51104867076206e-10	0	0	1.00361502332123e-09	4.86729345684326e-09	3.09098876395447e-09	9.10904735724492e-09	1.25247192033103e-08	2.14329502568552e-08
P110	A318	1.03250234791034e-06	0	0	0	0	5.65117361722923e-09	0	0	5.59342938373627e-10	1.10188187888294e-09	0	1.06373129816375e-09	2.12423657400317e-09	5.38290365479279e-10	4.39879688528385e-09	3.96573564743262e-09	3.58038075513789e-09	9.76657300614309e-09	1.24852625888273e-08	9.34257229253563e-09	2.50903755830308e-08	5.2323404661065e-08	6.18197752790894e-08	8.8813211733138e-08	1.04372660027586e-07	1.07164751284276e-07
P110	A319	0	1.72083724651723e-07	1.47500335415763e-07	3.67656622401308e-08	2.82921300378838e-09	1.13023472344585e-08	2.82191822261594e-09	0	6.1527723221099e-09	3.8565865760903e-09	1.62527684288543e-09	6.38238778898251e-09	1.2745419444019e-08	2.04550338882126e-08	2.8592179754345e-08	4.1923491130002e-08	6.08664728373441e-08	1.17849980940793e-07	2.54111815043191e-07	5.38471893951599e-07	1.09594760546679e-06	2.15377735465314e-06	3.83746255044948e-06	6.89327158759509e-06	9.87782854501072e-06	1.14773448625459e-05
P110	A32	0	1.72083724651723e-07	9.83335569438418e-08	3.06380518667756e-09	5.65842600757675e-09	0	0	0	5.59342938373627e-10	0	0	5.31865649081876e-10	5.31059143500793e-10	2.6914518273964e-09	2.19939844264192e-09	1.69960099175684e-09	2.38692050342526e-09	5.20883893660965e-09	4.40656326664493e-09	7.64392278480188e-09	7.02530516324863e-09	1.21682336421081e-08	1.70004382017496e-08	2.27726183931123e-08	8.34981280220686e-09	3.21494253852827e-08
P110	A321	0	0	9.83335569438418e-08	2.14466363067429e-08	1.41460650189419e-08	5.65117361722923e-09	2.82191822261594e-09	5.63222116227575e-09	6.1527723221099e-09	3.8565865760903e-09	2.70879473814238e-09	3.19119389449126e-09	6.90376886551031e-09	4.84461328931351e-09	8.79759377056769e-09	1.81290772454063e-08	3.34168870479536e-08	4.23218163599534e-08	7.12394394774263e-08	1.30796012095499e-07	2.1979169010735e-07	2.88387137317963e-07	4.20374471897808e-07	5.32879270398828e-07	5.7196217695117e-07	3.9650957975182e-07
P110	A327	1.03250234791034e-06	6.88334898606893e-07	1.47500335415763e-07	6.12761037335513e-09	2.82921300378838e-09	0	0	0	5.59342938373627e-10	0	5.41758947628477e-10	0	5.31059143500793e-10	1.61487109643784e-09	2.19939844264192e-09	4.53226931135156e-09	6.56403138441947e-09	1.62776216769051e-08	1.98295346999022e-08	4.24662376933438e-08	7.72783567957349e-08	1.16815042964238e-07	1.93186797747154e-07	3.57530108771863e-07	5.17688393736825e-07	6.42988507705655e-07
P110	A328	0	0	0	0	0	0	2.82191822261594e-09	0	0	0	0	0	0	0	5.49849610660481e-10	1.13306732783789e-09	5.96730125856315e-10	6.51104867076206e-10	2.93770884442995e-09	1.69864950773375e-09	3.0108450699637e-09	1.46018803705298e-08	2.31824157296585e-08	2.9604403911046e-08	3.33992512088274e-08	3.21494253852827e-08
P110	A329	1.03250234791034e-06	3.44167449303446e-07	4.91667784719209e-08	3.06380518667756e-09	0	0	0	0	0	5.50940939441472e-10	1.08351789525695e-09	0	1.59317743050238e-09	1.07658073095856e-09	2.19939844264192e-09	2.83266831959473e-09	3.58038075513789e-09	1.43243070756765e-08	1.32196897999348e-08	2.12331188466719e-08	3.41229107929219e-08	4.74561112042218e-08	9.11841685366569e-08	1.1158583012625e-07	1.87870788049654e-07	3.00061303595972e-07
P110	A33	1.75525399144758e-05	3.61375821768619e-05	1.90767100471053e-05	1.77700700827299e-07	0	0	5.64383644523187e-09	0	2.23737175349451e-09	1.10188187888294e-09	2.16703579051391e-09	2.1274625963275e-09	5.31059143500793e-10	5.38290365479279e-10	3.29909766396288e-09	1.13306732783789e-09	5.96730125856315e-10	6.51104867076206e-10	2.20328163332246e-09	1.69864950773375e-09	3.0108450699637e-09	3.65047009263244e-09	3.09098876395447e-09	0	4.17490640110343e-09	0
P110	A34	0	0	0	0	0	0	0	0	0	0	0	1.06373129816375e-09	1.59317743050238e-09	2.6914518273964e-09	1.09969922132096e-09	0	5.96730125856315e-10	0	0	0	0	0	0	0	0	0
P110	A35	4.13000939164136e-06	1.37666979721379e-06	7.37501677078814e-07	1.1336079190707e-07	5.94134730795559e-08	1.18674645961814e-07	7.61917920106303e-08	9.29316491775498e-08	1.44310478100396e-07	1.50406876467522e-07	8.88484674110702e-08	1.17010442798013e-07	1.31702667588197e-07	1.68484884395014e-07	2.21589393096174e-07	2.5777281708312e-07	3.01945443683295e-07	3.60060991493142e-07	4.31108772920095e-07	5.435678424748e-07	6.42313614925589e-07	8.50559531583359e-07	1.04011771907068e-06	1.17734437092391e-06	1.49044158519392e-06	1.47887356772301e-06
P110	A36	0	0	4.91667784719209e-08	1.83828311200654e-08	1.13168520151535e-08	2.82558680861462e-09	5.64383644523187e-09	2.81611058113787e-09	2.79671469186814e-09	3.30564563664883e-09	1.08351789525695e-09	1.06373129816375e-09	2.65529571750396e-09	5.38290365479279e-10	2.7492480533024e-09	1.69960099175684e-09	7.16076151027578e-09	1.17198876073717e-08	5.14099047775241e-09	5.94527327706813e-09	3.0108450699637e-09	3.65047009263244e-09	4.63648314593171e-09	4.55452367862246e-09	0	0
P110	A360	0	0	0	0	5.65842600757675e-09	0	0	0	1.11868587674725e-09	0	0	0	5.31059143500793e-10	0	0	0	0	0	7.34427211107488e-10	0	0	0	0	2.27726183931123e-09	0	0
P110	A361	0	0	0	0	0	0	0	0	5.59342938373627e-10	0	0	5.31865649081876e-10	0	0	0	0	5.96730125856315e-10	0	0	0	0	0	1.54549438197724e-09	0	0	0
P110	A362	0	0	0	6.12761037335513e-09	0	0	0	0	5.59342938373627e-10	5.50940939441472e-10	0	0	0	0	0	0	5.96730125856315e-10	6.51104867076206e-10	0	0	0	1.21682336421081e-09	0	0	0	0
P110	A363	0	0	0	0	2.82921300378838e-09	0	0	0	0	0	0	0	0	0	0	0	0	0	0	0	0	1.21682336421081e-09	1.54549438197724e-09	0	0	0
P110	A368	0	0	0	0	0	0	2.82191822261594e-09	0	2.23737175349451e-09	1.10188187888294e-09	0	0	0	5.38290365479279e-10	5.49849610660481e-10	5.66533663918945e-10	5.96730125856315e-10	6.51104867076206e-10	1.46885442221498e-09	8.49324753866875e-10	2.00723004664247e-09	1.21682336421081e-09	6.18197752790894e-09	4.55452367862246e-09	4.17490640110343e-09	2.14329502568552e-08
P110	A369	1.03250234791034e-06	2.58125586977585e-06	5.90001341663051e-07	4.28932726134859e-08	3.11213430416721e-08	2.82558680861462e-08	4.2328773339239e-08	4.78738798793439e-08	2.23737175349451e-08	7.16223221273913e-09	1.62527684288543e-09	2.65932824540938e-09	5.31059143500793e-10	1.07658073095856e-09	1.09969922132096e-09	5.66533663918945e-10	5.96730125856315e-10	6.51104867076206e-10	2.20328163332246e-09	3.3972990154675e-09	3.0108450699637e-09	3.65047009263244e-09	1.08184606738407e-08	1.59408328751786e-08	2.50494384066206e-08	1.07164751284276e-08
P110	A37	0	0	0	1.40935038587168e-07	8.48763901136513e-09	0	2.82191822261594e-09	2.81611058113787e-09	5.59342938373627e-10	0	0	5.31865649081876e-10	3.18635486100476e-09	1.07658073095856e-09	1.09969922132096e-09	5.66533663918945e-10	5.96730125856315e-10	6.51104867076206e-10	0	1.69864950773375e-09	0	2.43364672842163e-09	3.09098876395447e-09	2.27726183931123e-09	8.34981280220686e-09	0
P110	A370	0	0	1.1800026833261e-06	6.74037141069064e-07	8.48763901136513e-09	5.65117361722923e-09	2.82191822261594e-09	0	5.59342938373627e-10	5.50940939441472e-10	5.41758947628477e-10	0	5.31059143500793e-10	0	0	0	1.19346025171263e-09	6.51104867076206e-10	7.34427211107488e-10	1.69864950773375e-09	2.00723004664247e-09	3.65047009263244e-09	1.54549438197724e-09	1.13863091965562e-08	2.08745320055172e-08	2.14329502568552e-08
P110	A371	0	0	4.91667784719209e-08	6.43399089202289e-08	0	0	0	0	0	0	5.41758947628477e-10	0	0	0	0	0	0	0	0	0	0	0	0	6.83178551793369e-09	0	0
P110	A378	0	1.72083724651723e-07	9.83335569438418e-08	9.49779607870045e-08	0	0	0	0	0	0	0	0	0	5.38290365479279e-10	0	0	0	0	0	8.49324753866875e-10	0	0	0	0	0	0
P110	A379	9.29252113119305e-06	1.72083724651723e-06	7.17834965690045e-06	7.18768696794557e-06	2.03703336272763e-07	5.08605625550631e-08	2.25753457809275e-08	5.63222116227575e-09	3.91540056861539e-09	3.30564563664883e-09	5.41758947628477e-10	2.65932824540938e-09	5.31059143500793e-10	1.07658073095856e-09	1.64954883198144e-09	2.83266831959473e-09	1.19346025171263e-09	3.25552433538103e-09	1.46885442221498e-09	3.3972990154675e-09	6.0216901399274e-09	9.73458691368652e-09	1.85459325837268e-08	4.09907131076022e-08	8.34981280220686e-08	1.71463602054841e-07
P110	A38	0	1.72083724651723e-07	4.91667784719209e-08	1.22552207467103e-08	2.54629170340954e-08	1.41279340430731e-08	1.97534275583116e-08	1.97127740679651e-08	1.23055446442198e-08	3.30564563664883e-09	1.08351789525695e-09	1.59559694724563e-09	1.59317743050238e-09	1.61487109643784e-09	0	1.13306732783789e-09	5.96730125856315e-10	1.95331460122862e-09	2.93770884442995e-09	3.3972990154675e-09	8.02892018656987e-09	6.08411682105407e-09	7.72747190988618e-09	2.04953565538011e-08	1.66996256044137e-08	6.42988507705655e-08
P110	A39	1.03250234791034e-06	5.1625117395517e-07	5.4083456319113e-07	1.17037358131083e-06	4.86624636651601e-07	3.13640135756222e-07	2.39863048922355e-07	1.37989418475756e-07	7.43926108036924e-08	3.63621020031371e-08	4.33407158102781e-08	4.46767145228776e-08	5.57612100675832e-08	5.38290365479279e-08	4.83867657381223e-08	3.62581544908125e-08	3.69972678030915e-08	3.32063482208865e-08	3.37836517109444e-08	3.73702891701425e-08	4.21518309794918e-08	4.01551710189569e-08	4.48193370773398e-08	5.46542841434695e-08	7.93232216209652e-08	7.5015325898993e-08
P110	A390	0	6.88334898606893e-07	1.32750301874186e-06	1.23777729541774e-06	5.26233618704638e-07	3.72977458737129e-07	2.68082231148514e-07	2.61898284045822e-07	1.40954420470154e-07	1.14044774464385e-07	2.41624490642301e-07	1.44135590901188e-07	8.28452263861237e-08	7.48223608016198e-08	7.14804493858625e-08	8.55465832517607e-08	1.11588533535131e-07	1.11990037137107e-07	1.10164081666123e-07	1.07864243741093e-07	1.08390422518693e-07	1.50886097162141e-07	1.83913831455291e-07	2.43667016806302e-07	2.46319477665102e-07	3.75076629494965e-07
P110	A391	1.03250234791034e-06	6.88334898606893e-07	2.95000670831525e-07	1.02943854272366e-06	5.06429127678119e-07	2.51477225966701e-07	1.41095911130797e-07	1.07012202083239e-07	4.53067780082638e-08	3.08526926087224e-08	6.33857968725318e-08	2.71251481031757e-08	2.49597797445373e-08	1.88401627917748e-08	2.41933828690612e-08	3.1159351515542e-08	3.87874581806605e-08	3.06019287525817e-08	3.89246421886968e-08	3.31236654008081e-08	3.81373708862069e-08	2.92037607410595e-08	3.40008764034992e-08	2.73271420717348e-08	5.00988768132412e-08	1.07164751284276e-08
P110	A392	0	3.44167449303446e-07	6.39168120134972e-07	9.71226244176788e-07	5.77159452772829e-07	3.58849524694056e-07	1.97534275583116e-07	1.63334413705997e-07	7.66299825571869e-08	5.39922120652642e-08	8.01803242490146e-08	4.14855206283863e-08	3.0801430323046e-08	2.26081953501297e-08	1.70453379304749e-08	2.26613465567578e-08	2.98365062928158e-08	3.32063482208865e-08	4.11279238220193e-08	2.80277168776069e-08	3.21156807462795e-08	4.01551710189569e-08	6.33652696610667e-08	4.78224986255358e-08	1.29422098434206e-07	6.42988507705655e-08
P110	A393	0	0	0	1.53190259333878e-08	2.82921300378838e-09	0	2.82191822261594e-09	2.81611058113787e-09	2.23737175349451e-09	5.50940939441472e-10	0	1.06373129816375e-09	1.59317743050238e-09	1.07658073095856e-09	0	5.66533663918945e-10	1.19346025171263e-09	6.51104867076206e-10	7.34427211107488e-10	1.69864950773375e-09	3.0108450699637e-09	1.21682336421081e-09	6.18197752790894e-09	9.10904735724492e-09	0	1.07164751284276e-08
P110	A394	2.06500469582068e-06	8.60418623258616e-07	1.32750301874186e-06	3.63367295139959e-06	1.92103562957231e-06	1.29694434515411e-06	7.95780938777694e-07	6.27992659593746e-07	3.24418904256704e-07	2.02746265714462e-07	2.92008072771749e-07	1.77643126793347e-07	9.13421726821364e-08	9.6353975420791e-08	8.96254865376584e-08	9.91433911858154e-08	1.25313326429826e-07	1.23058819877403e-07	1.43947733377068e-07	1.24850738818431e-07	1.24448262891833e-07	1.46018803705298e-07	1.85459325837268e-07	2.36835231288368e-07	4.30015359313653e-07	3.85793104623393e-07
P110	A395	0	0	0	9.19141556003269e-09	5.65842600757675e-09	2.82558680861462e-09	0	0	0	0	1.62527684288543e-09	5.31865649081876e-10	0	0	1.09969922132096e-09	1.13306732783789e-09	1.19346025171263e-09	1.95331460122862e-09	2.20328163332246e-09	1.01918970464025e-08	4.01446009328493e-09	1.3385057006319e-08	1.08184606738407e-08	1.82180947144898e-08	2.50494384066206e-08	2.14329502568552e-08
P110	A398	0	1.72083724651723e-07	1.47500335415763e-07	7.0467519293584e-08	2.2633704030307e-08	1.41279340430731e-08	8.46575466784781e-09	1.12644423245515e-08	5.03408644536264e-09	4.40752751553177e-09	1.51692505335974e-08	9.04171603439189e-09	7.4348280090111e-09	4.84461328931351e-09	2.7492480533024e-09	3.96573564743262e-09	1.07411422654137e-08	7.16215353783826e-09	1.10164081666123e-08	1.358919606187e-08	2.20795305130671e-08	2.92037607410595e-08	3.86373595494309e-08	4.78224986255358e-08	5.00988768132412e-08	2.14329502568552e-08
P110	A399	2.06500469582068e-06	1.72083724651723e-07	3.93334227775367e-07	5.42293518041929e-07	2.23507827299282e-07	1.52581687665189e-07	1.07232892459406e-07	5.91383222038953e-08	3.52386051175385e-08	3.25055154270468e-08	3.95484031768788e-08	2.76570137522576e-08	1.75249517355262e-08	1.18423880405441e-08	1.75951875411354e-08	1.64294762536494e-08	1.79019037756895e-08	2.60441946830482e-08	2.12983891221171e-08	2.63290673698731e-08	2.60939906063521e-08	2.79869373768487e-08	3.86373595494309e-08	4.09907131076022e-08	3.33992512088274e-08	3.21494253852827e-08
P110	A40	1.44550328707447e-05	3.57934147275584e-05	1.33241969658906e-05	1.56866825557891e-06	2.34824679314435e-07	1.32802580004887e-07	7.05479555653984e-08	5.35061010416196e-08	4.30694062547693e-08	2.64451650931906e-08	1.46274915859689e-08	1.701970077062e-08	2.38976614575357e-08	3.92951966799874e-08	2.41933828690612e-08	3.17258851794609e-08	6.14632029632004e-08	7.81325840491447e-08	1.21914917043843e-07	1.74111574542709e-07	1.86672394337749e-07	2.21461852286368e-07	2.98280415721606e-07	3.3248022853944e-07	4.34190265714757e-07	4.39375480265531e-07
P110	A400	0	0	4.91667784719209e-08	7.65951296669391e-08	1.15997733155323e-07	7.346525702398e-08	5.64383644523187e-08	3.94255481359302e-08	2.74078039803077e-08	1.48754053649197e-08	7.0428663191702e-09	8.50985038531002e-09	1.38075377310206e-08	2.58379375430054e-08	3.46405254716103e-08	4.1356957466083e-08	4.47547594392236e-08	5.40417039673251e-08	7.27082938996413e-08	9.34257229253563e-08	1.29466338008439e-07	1.84957151360044e-07	1.88550314601223e-07	3.05153086467705e-07	4.88464048929101e-07	7.93019159503641e-07
P110	A401	4.13000939164136e-06	1.37666979721379e-06	9.34168790966497e-07	4.93272635055088e-07	1.69752780227303e-08	5.65117361722923e-09	5.64383644523187e-09	0	2.23737175349451e-09	3.30564563664883e-09	2.70879473814238e-09	3.72305954357313e-09	2.12423657400317e-09	3.22974219287567e-09	6.04834571726529e-09	6.79840396702734e-09	1.96920941532584e-08	2.08353557464386e-08	2.42360979665471e-08	2.97263663853406e-08	4.51626760494555e-08	6.81421083958056e-08	1.05093617974452e-07	2.75548682556659e-07	3.79916482500412e-07	6.10839082320372e-07
P110	A402	0	3.44167449303446e-07	4.91667784719209e-08	1.10296986720392e-07	2.82921300378838e-09	0	0	2.81611058113787e-09	1.67802881512088e-09	5.50940939441472e-10	1.08351789525695e-09	1.59559694724563e-09	3.71741400450555e-09	4.30632292383423e-09	1.31963906558515e-08	1.30302742701357e-08	2.86430460411031e-08	4.7530655296563e-08	8.29902748551461e-08	1.25700063572298e-07	2.52910985876951e-07	4.06419003646412e-07	7.1556389885546e-07	1.11813556310181e-06	1.99560525972744e-06	2.1754444510708e-06
P110	A403	1.03250234791034e-06	1.72083724651723e-07	4.91667784719209e-08	5.60676349161994e-07	3.59310051481124e-07	1.35628166813502e-07	9.030138312371e-08	6.19544327850332e-08	2.79671469186814e-08	1.76301100621271e-08	1.02934200049411e-08	1.48922381742925e-08	2.70840163185404e-08	6.08268112991585e-08	1.21516763955966e-07	1.72226233831359e-07	2.25563987573687e-07	2.9169498045014e-07	3.59869333442669e-07	4.93457681996655e-07	5.80089483479673e-07	8.3717447457704e-07	1.31830670782658e-06	2.22260755516776e-06	3.5277959089324e-06	5.21892338754423e-06
P110	A408	0	0	9.83335569438418e-08	9.49779607870045e-08	2.82921300378838e-08	1.97791076603023e-08	5.64383644523187e-09	5.63222116227575e-09	4.47474350698902e-09	3.8565865760903e-09	5.41758947628477e-09	2.1274625963275e-09	3.71741400450555e-09	7.53606511670991e-09	1.75951875411354e-08	1.69960099175684e-08	1.96920941532584e-08	3.06019287525817e-08	4.92066231442017e-08	7.81378773557525e-08	1.04375962425408e-07	1.70355270989514e-07	2.89007449429743e-07	4.34957011308445e-07	6.42935585769928e-07	1.18952873925546e-06
P110	A409	3.09750704373102e-06	6.88334898606893e-07	7.86668455550735e-07	5.72931569908705e-07	1.75411206234879e-07	7.346525702398e-08	5.92602826749347e-08	5.91383222038953e-08	3.63572909942858e-08	3.08526926087224e-08	2.87132242243093e-08	2.34020885596025e-08	4.0891554049561e-08	5.05992943550522e-08	8.30272912097326e-08	1.16139401103384e-07	1.39038119324521e-07	2.12911291533919e-07	2.60721659943158e-07	4.03429258086766e-07	5.72060563293103e-07	8.88281055873895e-07	1.45121922467662e-06	2.48449266668855e-06	4.20413074591116e-06	5.81904599473617e-06
P110	A41	3.82025868726825e-05	6.2810559497879e-05	4.8478443573314e-05	2.66551051240948e-05	4.50410710203109e-06	1.9920387000733e-06	1.30090430062595e-06	8.53281506084776e-07	6.08565116950506e-07	5.9887280117288e-07	9.62163890988175e-07	1.40891210441789e-06	2.3440950594125e-06	3.18775554436829e-06	3.61086239320738e-06	4.14079454958357e-06	4.88841319101493e-06	6.43226498184584e-06	8.06327635074911e-06	1.01163071433084e-05	1.25592384018419e-05	1.57882831506353e-05	1.87174824601263e-05	2.16043830695456e-05	3.17501631803916e-05	2.10364406771033e-05
P110	A410	1.03250234791034e-06	8.60418623258616e-07	1.08166912638226e-06	7.87397932976134e-07	1.3863143718563e-07	5.93373229809069e-08	3.66849368940072e-08	5.06899904604817e-08	2.23737175349451e-08	4.29733932764348e-08	3.79231263339934e-08	4.20173862774682e-08	5.6292269211084e-08	9.36625235933946e-08	1.22616463177287e-07	2.1471625862528e-07	3.80713820296329e-07	6.45896028139596e-07	1.00396199758394e-06	1.72497857510362e-06	2.99980530470717e-06	5.3783592698118e-06	9.82470778622929e-06	1.66217341651327e-05	2.57716972140115e-05	3.11420767232105e-05
P110	A411	1.03250234791034e-06	1.72083724651723e-07	3.93334227775367e-07	2.75742466800981e-07	1.13168520151535e-08	1.41279340430731e-08	1.12876728904637e-08	0	3.91540056861539e-09	6.06035033385619e-09	6.50110737154172e-09	3.72305954357313e-09	5.31059143500793e-09	1.07658073095856e-08	1.42960898771725e-08	2.26613465567578e-08	3.10299665445284e-08	4.16707114928772e-08	8.8865692544006e-08	1.18905465541363e-07	2.36853145503811e-07	3.65047009263244e-07	6.41380168520553e-07	9.54172710671406e-07	1.24829701392993e-06	1.51102299310829e-06
P110	A412	0	1.72083724651723e-07	6.88334898606893e-07	8.33355010776297e-07	1.89557271253821e-07	1.07372298727355e-07	5.92602826749347e-08	6.47705433661711e-08	5.53749508989891e-08	8.15392590373378e-08	4.71330284436775e-08	4.46767145228776e-08	5.68233283545848e-08	7.15926186087441e-08	9.89729299188865e-08	1.69393565511765e-07	2.39885510594239e-07	4.1019606625801e-07	6.09574585219215e-07	9.02832213360489e-07	1.52248399037831e-06	2.48110283962585e-06	4.59784578638228e-06	7.88160322585617e-06	1.20362551543812e-05	1.50995134559545e-05
P110	A413	0	5.1625117395517e-07	1.47500335415763e-07	1.04169376347037e-07	4.80966210644024e-08	3.10814548947608e-08	2.82191822261594e-09	1.12644423245515e-08	4.47474350698902e-09	1.65282281832441e-09	5.41758947628477e-10	0	2.12423657400317e-09	2.15316146191712e-09	6.04834571726529e-09	3.39920198351367e-09	8.35422176198841e-09	9.76657300614309e-09	1.17508353777198e-08	1.27398713080031e-08	2.40867605597096e-08	4.01551710189569e-08	5.40923033692033e-08	1.09308568286939e-07	2.21270039258482e-07	2.89344828467545e-07
P110	A414	0	0	1.47500335415763e-07	3.67656622401308e-08	1.41460650189419e-08	0	5.64383644523187e-09	5.63222116227575e-09	2.79671469186814e-09	2.20376375776589e-09	5.41758947628477e-09	4.25492519265501e-09	4.77953229150714e-09	5.38290365479279e-09	7.69789454924673e-09	2.0395211901082e-08	2.86430460411031e-08	3.32063482208865e-08	7.56460027440712e-08	1.27398713080031e-07	2.16780845037386e-07	3.94250770004304e-07	7.06290932563597e-07	1.40734781669434e-06	2.53834309187089e-06	3.20422606339985e-06
P110	A415	4.13000939164136e-06	2.75333959442757e-06	3.24500737914678e-06	2.29785389000817e-06	1.95215697261398e-07	1.15849059153199e-07	4.5150691561855e-08	5.91383222038953e-08	3.57979480559121e-08	2.69961060326321e-08	2.65461884337954e-08	3.82943267338951e-08	3.50499034710523e-08	7.64372318980576e-08	1.00622478750868e-07	1.96587181379874e-07	3.38345981360531e-07	5.77530017096594e-07	8.8865692544006e-07	1.41497503994221e-06	2.26716633768267e-06	3.85733006454828e-06	6.85581307845102e-06	1.229949119412e-05	2.15299923104904e-05	2.80557318862234e-05
P110	A418	4.13000939164136e-06	8.60418623258616e-07	3.09750704373102e-06	1.60543391781904e-06	1.72581993231091e-07	8.47676042584385e-08	6.20822008975506e-08	3.37933269736545e-08	2.68484610419341e-08	2.53432832143077e-08	3.14220189624516e-08	4.46767145228776e-08	5.68233283545848e-08	6.08268112991585e-08	1.02272027582849e-07	1.46732218955007e-07	2.19596686315124e-07	3.41178950347932e-07	5.20708892675209e-07	8.8074976975995e-07	1.37495258195009e-06	2.19514934903631e-06	3.72773244932909e-06	6.69514980757502e-06	1.04247412835553e-05	1.33527280100208e-05
P110	A419	9.18927089640202e-05	0.000114779844342699	8.18135193772764e-05	0.000116847402209509	2.3369299411292e-05	1.01523334033523e-05	6.59482288625344e-06	4.64939856945863e-06	3.09931922152827e-06	2.8136553777276e-06	3.5366024101187e-06	4.47086264618225e-06	5.2925354241289e-06	6.61774175320226e-06	9.24572120325598e-06	1.3203067037631e-05	1.97117862474117e-05	3.07985624224387e-05	4.7261859889189e-05	7.39804326855742e-05	0.000117764186836513	0.000195920729871583	0.000341348707664166	0.000598229853401542	0.00105437261159867	0.00155159556794452
P110	A42	0	0	9.83335569438418e-08	0	8.48763901136513e-09	0	0	2.81611058113787e-09	0	0	0	5.31865649081876e-10	1.06211828700159e-09	2.15316146191712e-09	1.09969922132096e-09	2.83266831959473e-09	1.79019037756895e-09	1.95331460122862e-09	7.34427211107488e-10	2.54797426160063e-09	8.02892018656987e-09	3.65047009263244e-09	9.27296629186342e-09	4.55452367862246e-09	8.34981280220686e-09	0
P110	A420	0	0	0	3.06380518667756e-09	0	0	0	0	1.11868587674725e-09	5.50940939441472e-10	1.08351789525695e-09	1.59559694724563e-09	1.59317743050238e-09	2.6914518273964e-09	1.64954883198144e-09	3.96573564743262e-09	7.7574916361321e-09	9.11546813906688e-09	7.34427211107488e-09	1.44385208157369e-08	3.31192957696007e-08	4.01551710189569e-08	4.94558202232715e-08	7.97041643758931e-08	9.18479408242755e-08	6.42988507705655e-08
P110	A421	0	0	0	3.06380518667756e-09	0	0	0	0	5.59342938373627e-10	5.50940939441472e-10	0	0	0	1.07658073095856e-09	0	3.39920198351367e-09	1.19346025171263e-09	3.25552433538103e-09	1.46885442221498e-09	4.24662376933438e-09	2.00723004664247e-09	4.86729345684326e-09	9.27296629186342e-09	1.59408328751786e-08	2.9224344807724e-08	2.14329502568552e-08
P110	A422	0	0	0	0	0	0	0	0	0	0	0	0	0	0	5.49849610660481e-10	0	1.19346025171263e-09	0	7.34427211107488e-10	0	0	1.21682336421081e-09	3.09098876395447e-09	2.27726183931123e-09	4.17490640110343e-09	1.07164751284276e-08
P110	A427	0	0	4.91667784719209e-08	2.45104414934205e-08	5.65842600757675e-09	0	0	2.81611058113787e-09	0	2.20376375776589e-09	5.41758947628477e-10	1.06373129816375e-09	0	0	1.09969922132096e-09	4.53226931135156e-09	4.1771108809942e-09	6.51104867076206e-09	5.8754176888599e-09	7.64392278480188e-09	1.60578403731397e-08	1.3385057006319e-08	2.16369213476813e-08	3.18816657503572e-08	6.67985024176549e-08	1.17881226412703e-07
P110	A428	0	0	0	0	0	0	0	0	0	0	0	0	5.31059143500793e-10	5.38290365479279e-10	5.49849610660481e-10	0	5.96730125856315e-09	6.51104867076206e-10	2.93770884442995e-09	5.09594852320125e-09	6.0216901399274e-09	4.86729345684326e-09	1.39094494377951e-08	6.83178551793369e-09	4.17490640110343e-09	0
P110	A429	0	0	4.91667784719209e-08	6.12761037335513e-09	0	2.82558680861462e-09	0	0	1.11868587674725e-09	0	5.41758947628477e-10	2.65932824540938e-09	5.31059143500793e-10	0	2.19939844264192e-09	3.39920198351367e-09	3.58038075513789e-09	7.81325840491447e-09	2.93770884442995e-09	1.10412218002694e-08	1.40506103264973e-08	1.58187037347406e-08	3.2455382021522e-08	3.87134512682909e-08	7.51483152198618e-08	8.57318010274206e-08
P110	A43	0	0	0	9.19141556003269e-09	5.65842600757675e-09	2.82558680861462e-09	0	0	0	0	0	5.31865649081876e-10	5.31059143500793e-10	0	1.09969922132096e-09	5.66533663918945e-10	0	0	0	0	0	1.21682336421081e-09	0	2.27726183931123e-09	1.25247192033103e-08	0
P110	A430	0	0	0	0	0	0	0	0	0	5.50940939441472e-10	2.16703579051391e-09	1.06373129816375e-09	3.71741400450555e-09	2.15316146191712e-09	3.84894727462337e-09	6.79840396702734e-09	1.25313326429826e-08	1.36732022086003e-08	3.45180789220519e-08	4.67128614626781e-08	7.72783567957349e-08	1.31416923334768e-07	1.91641303365177e-07	2.4138975496699e-07	2.7971872887393e-07	2.25045977696979e-07
P110	A431	0	0	0	6.12761037335513e-09	2.82921300378838e-09	0	0	0	5.59342938373627e-10	0	0	0	0	0	0	0	5.96730125856315e-10	0	0	0	0	1.21682336421081e-09	4.63648314593171e-09	4.55452367862246e-09	4.17490640110343e-09	0
P110	A438	0	0	4.91667784719209e-08	0	0	0	0	0	0	0	0	5.31865649081876e-10	2.12423657400317e-09	0	1.64954883198144e-09	1.13306732783789e-09	5.37057113270684e-09	1.04176778732193e-08	9.54755374439734e-09	1.69864950773375e-08	1.40506103264973e-08	1.70355270989514e-08	3.2455382021522e-08	3.87134512682909e-08	4.59239704121377e-08	3.21494253852827e-08
P110	A439	0	0	9.83335569438418e-08	9.19141556003269e-09	2.82921300378838e-09	0	0	0	5.59342938373627e-10	1.10188187888294e-09	1.08351789525695e-09	2.65932824540938e-09	2.65529571750396e-09	1.61487109643784e-09	4.94864649594433e-09	1.076413961446e-08	9.54768201370104e-09	2.34397752147434e-08	2.42360979665471e-08	4.16169129394769e-08	5.51988262826678e-08	5.47570513894866e-08	7.26382359529301e-08	1.32081186680051e-07	1.66996256044137e-07	8.57318010274206e-08
P110	A44	0	0	0	3.06380518667756e-09	2.82921300378838e-09	0	2.82191822261594e-09	2.81611058113787e-09	0	0	0	0	1.06211828700159e-09	1.61487109643784e-09	0	1.13306732783789e-09	1.19346025171263e-09	1.30220973415241e-09	1.46885442221498e-09	2.54797426160063e-09	2.00723004664247e-09	7.30094018526489e-09	4.63648314593171e-09	9.10904735724492e-09	1.66996256044137e-08	0
P110	A440	0	0	0	1.83828311200654e-08	1.13168520151535e-08	2.82558680861462e-09	2.82191822261594e-09	2.81611058113787e-09	2.79671469186814e-09	1.65282281832441e-09	2.70879473814238e-09	0	5.31059143500793e-10	5.38290365479279e-10	1.09969922132096e-09	0	1.19346025171263e-09	6.51104867076206e-10	7.34427211107488e-10	1.69864950773375e-09	2.00723004664247e-09	1.21682336421081e-09	4.63648314593171e-09	0	4.17490640110343e-09	0
P110	A441	0	0	0	0	0	0	0	0	0	0	0	0	0	0	0	0	0	6.51104867076206e-10	0	0	1.00361502332123e-09	2.43364672842163e-09	1.54549438197724e-09	2.27726183931123e-09	0	0
P110	A448	0	0	0	0	0	0	0	0	1.11868587674725e-09	1.10188187888294e-09	0	1.06373129816375e-09	5.31059143500793e-10	0	0	1.69960099175684e-09	0	6.51104867076206e-10	7.34427211107488e-10	0	1.00361502332123e-09	0	3.09098876395447e-09	0	8.34981280220686e-09	0
P110	A449	0	0	1.96667113887684e-07	5.20846881735186e-08	1.98044910265186e-08	1.69535208516877e-08	1.12876728904637e-08	2.2528884649103e-08	6.71211526048353e-09	9.91693690994649e-09	1.51692505335974e-08	1.01054473325556e-08	6.37270972200951e-09	4.30632292383423e-09	6.04834571726529e-09	6.79840396702734e-09	7.7574916361321e-09	5.20883893660965e-09	7.34427211107488e-09	1.44385208157369e-08	1.7061455396461e-08	2.67701140126379e-08	5.2546808987226e-08	6.37633315007145e-08	6.26235960165515e-08	1.82180077183269e-07
P110	A46	1.03250234791034e-06	7.22751643537237e-06	9.83335569438418e-07	1.0110557116036e-07	2.82921300378838e-08	3.95582153206046e-08	1.41095911130797e-08	8.44833174341362e-09	1.00681728907253e-08	8.26411409162207e-09	1.35439736907119e-08	2.60614168050119e-08	3.45188443275515e-08	5.81353594717621e-08	9.78732306975656e-08	2.0961745565001e-07	3.5147404412937e-07	5.95109848507652e-07	9.10689741773285e-07	1.42941356075795e-06	2.01525896682904e-06	3.34018013475869e-06	5.48805055040116e-06	1.01224288757384e-05	2.13045473648308e-05	3.46999464658485e-05
P110	A48	0	5.1625117395517e-07	6.88334898606893e-07	9.19141556003269e-08	2.54629170340954e-08	8.47676042584385e-09	1.41095911130797e-08	2.81611058113787e-09	5.03408644536264e-09	2.75470469720736e-09	3.79231263339934e-09	7.97798473622814e-09	7.4348280090111e-09	1.29189687715027e-08	1.3746240266512e-08	2.0961745565001e-08	3.81907280548042e-08	5.46928088344013e-08	7.63804299551787e-08	8.23845011250869e-08	1.15415727681942e-07	1.09514102778973e-07	1.22094056176202e-07	1.52576543233852e-07	1.71171162445241e-07	1.28597701541131e-07
P110	A480	1.03250234791034e-06	1.72083724651723e-07	9.83335569438418e-08	3.06380518667756e-09	8.48763901136513e-09	5.65117361722923e-09	1.12876728904637e-08	0	1.11868587674725e-09	1.65282281832441e-09	7.0428663191702e-09	1.01054473325556e-08	1.06211828700159e-08	2.3146485715609e-08	2.7492480533024e-08	3.73912218186504e-08	7.7574916361321e-08	1.21105505276174e-07	2.02701910265667e-07	2.87921091560871e-07	4.2352553984156e-07	6.2788085593278e-07	9.38115089860182e-07	1.41190234037296e-06	2.57591724948082e-06	3.63288506853695e-06
P110	A481	0	0	1.47500335415763e-07	3.06380518667756e-09	0	0	0	2.81611058113787e-09	0	1.10188187888294e-09	1.62527684288543e-09	6.38238778898251e-09	7.96588715251189e-09	1.83018724262955e-08	4.3438119242178e-08	8.10143139404092e-08	1.46198880834797e-07	2.24631179141291e-07	3.76026732087034e-07	5.14690800843326e-07	6.63389530415335e-07	9.88060571739181e-07	1.57794976399876e-06	2.17933958022085e-06	3.11448017522316e-06	3.45070499135368e-06
P110	A482	0	0	0	0	0	0	0	0	0	0	0	0	0	0	1.09969922132096e-09	1.69960099175684e-09	2.98365062928158e-09	5.85994380368585e-09	4.40656326664493e-09	3.3972990154675e-09	9.0325352098911e-09	1.21682336421081e-08	1.08184606738407e-08	1.36635710358674e-08	8.34981280220686e-09	0
P110	A483	3.09750704373102e-06	1.54875352186551e-06	5.90001341663051e-07	1.77700700827299e-07	7.63887511022861e-08	5.08605625550631e-08	2.82191822261594e-08	4.22416587170681e-08	2.57297751651868e-08	2.25885785171003e-08	2.43791526432815e-08	2.71251481031757e-08	3.66430809015547e-08	5.92119402027207e-08	6.04834571726529e-08	9.63107228662207e-08	9.78637406404357e-08	1.26314344212784e-07	1.84341229987979e-07	2.80277168776069e-07	3.41229107929219e-07	4.51441468122212e-07	7.52655764022914e-07	1.05664949344041e-06	1.59063933882041e-06	1.84323372208954e-06
P110	A484	0	0	0	0	0	0	0	0	0	0	0	0	0	0	0	0	0	6.51104867076206e-10	0	0	1.00361502332123e-09	1.21682336421081e-09	0	2.27726183931123e-09	0	0
P110	A488	2.06500469582068e-06	1.72083724651723e-07	4.91667784719209e-08	2.97189103107724e-07	9.90224551325931e-08	5.36861493636777e-08	2.53972640035434e-08	1.40805529056894e-08	1.45429163977143e-08	2.03848147593344e-08	3.62978494911079e-08	3.51031328394038e-08	3.82362583320571e-08	3.49888737561531e-08	5.05861641807642e-08	5.49537654001377e-08	6.6237043970051e-08	1.29569868548165e-07	1.38072315688208e-07	1.7665954880431e-07	3.0108450699637e-07	4.56308761579055e-07	7.83565651662459e-07	1.56903340728544e-06	2.5508678110742e-06	4.08297702393091e-06
P110	A49	1.03250234791034e-06	1.72083724651723e-07	2.45833892359605e-07	2.48168220120883e-07	4.24381950568256e-08	8.47676042584385e-09	1.97534275583116e-08	1.12644423245515e-08	4.47474350698902e-09	6.06035033385619e-09	8.66814316205563e-09	1.01054473325556e-08	2.28355431705341e-08	3.01442604668396e-08	3.40906758609498e-08	4.53226931135156e-08	4.11743786840857e-08	4.81817601636392e-08	5.65508952552766e-08	6.87953050632169e-08	6.72422065625226e-08	9.36953990442327e-08	1.56094932579701e-07	1.75349161626965e-07	2.75543822472826e-07	2.03613027440124e-07
P110	A490	0	8.60418623258616e-07	9.83335569438418e-07	3.18635739414467e-07	7.92179641060745e-08	3.673262851199e-08	2.25753457809275e-08	8.44833174341362e-09	1.39835734593407e-08	1.0467877849388e-08	1.2460455795455e-08	1.91471633669475e-08	2.23044840270333e-08	2.3146485715609e-08	4.72870665168013e-08	5.72199000558135e-08	1.10395073283418e-07	1.82309362781338e-07	2.90833175598565e-07	4.80717810688651e-07	7.43678732281034e-07	1.38839545856454e-06	2.83289120216427e-06	4.99403521360953e-06	9.28499183605403e-06	1.44672414233772e-05
P110	A491	5.1625117395517e-06	6.88334898606893e-07	5.4083456319113e-07	3.37018570534532e-07	1.15997733155323e-07	6.21629097895216e-08	4.5150691561855e-08	2.53449952302409e-08	1.73396310895824e-08	1.70791691226856e-08	9.75166105731258e-09	1.06373129816375e-08	7.96588715251189e-09	2.90676797358811e-08	4.45378184634989e-08	4.87218950970293e-08	6.98174247251889e-08	9.44102057260498e-08	1.20446062621628e-07	1.91947394373914e-07	2.41871220620417e-07	3.12723604602179e-07	5.67196438185646e-07	9.79222590903829e-07	1.77851012687006e-06	2.85058238416174e-06
P110	A492	0	0	4.91667784719209e-08	8.27227400402942e-08	3.11213430416721e-08	1.69535208516877e-08	5.64383644523187e-09	0	1.67802881512088e-09	1.10188187888294e-09	0	5.31865649081876e-10	1.59317743050238e-09	1.07658073095856e-09	2.7492480533024e-09	2.26613465567578e-09	1.19346025171263e-09	5.20883893660965e-09	5.8754176888599e-09	3.3972990154675e-09	1.50542253498185e-08	1.09514102778973e-08	3.2455382021522e-08	6.14860696614032e-08	9.18479408242755e-08	1.92896552311696e-07
P110	A493	0	0	4.91667784719209e-08	6.12761037335513e-09	8.48763901136513e-09	5.65117361722923e-09	2.82191822261594e-09	0	0	5.50940939441472e-10	1.62527684288543e-09	1.06373129816375e-09	1.06211828700159e-09	5.38290365479279e-10	5.49849610660481e-10	5.66533663918945e-10	2.38692050342526e-09	3.90662920245723e-09	5.14099047775241e-09	1.69864950773375e-09	5.01807511660617e-09	2.31196439200055e-08	2.47279101116358e-08	3.87134512682909e-08	4.59239704121377e-08	5.35823756421379e-08
P110	A498	2.06500469582068e-06	2.40917214512412e-06	1.96667113887684e-06	4.41187946881569e-07	5.65842600757675e-08	2.82558680861462e-08	3.10411004487753e-08	1.68966634868272e-08	8.39014407560441e-09	9.91693690994649e-09	9.75166105731258e-09	1.32966412270469e-08	1.22143603005182e-08	1.07658073095856e-08	2.7492480533024e-08	3.56916208268936e-08	5.19155209494994e-08	9.5061310593126e-08	1.52760859910357e-07	2.5819472517553e-07	4.42594225284664e-07	7.33744488619121e-07	1.4527647190586e-06	2.86024087017491e-06	5.59019967107749e-06	8.15523757273339e-06
P110	A499	7.22751643537237e-06	6.7112652614172e-06	4.72001073330441e-06	1.4890093207253e-06	3.45163986462182e-07	1.18674645961814e-07	9.030138312371e-08	7.32188751095847e-08	2.79671469186814e-08	2.64451650931906e-08	3.08802600148232e-08	4.04217893302226e-08	4.99195594890745e-08	4.84461328931351e-08	7.86284943244487e-08	1.09340997136356e-07	1.80809228134463e-07	2.79975092842768e-07	4.43594035508923e-07	6.54829385231361e-07	1.10799098574664e-06	1.83983692668675e-06	3.43099752798946e-06	6.80673563770127e-06	1.31092060994648e-05	2.1679429184809e-05
P110	A50	7.74376760932754e-05	1.56596189433068e-05	1.42583657568571e-06	2.45104414934205e-07	1.98044910265186e-08	5.65117361722923e-09	0	0	5.59342938373627e-10	0	5.41758947628477e-10	1.06373129816375e-09	1.59317743050238e-09	1.07658073095856e-09	5.49849610660481e-10	0	5.96730125856315e-10	6.51104867076206e-10	0	8.49324753866875e-10	2.00723004664247e-09	0	4.63648314593171e-09	4.55452367862246e-09	1.25247192033103e-08	0
P110	A500	6.4015145570441e-05	1.91012934363413e-05	2.21250503123644e-06	2.63487246054271e-07	2.82921300378838e-09	0	2.82191822261594e-09	2.81611058113787e-09	0	0	0	0	0	0	0	0	5.96730125856315e-10	0	0	1.69864950773375e-09	0	3.65047009263244e-09	4.63648314593171e-09	6.83178551793369e-09	8.34981280220686e-09	0
P110	A501	4.13000939164136e-06	1.37666979721379e-06	3.93334227775367e-07	3.06380518667756e-09	0	0	0	0	0	0	0	0	0	0	0	0	0	0	0	0	1.00361502332123e-09	0	0	0	0	1.07164751284276e-08
P110	A502	0.000291165662110716	8.31164390067823e-05	1.28325291811714e-05	6.12761037335513e-07	1.69752780227303e-08	2.82558680861462e-09	0	0	0	0	0	0	0	0	0	0	5.96730125856315e-10	0	0	1.69864950773375e-09	0	0	1.54549438197724e-09	0	0	0
P110	A503	0	1.72083724651723e-07	0	0	0	0	0	0	0	0	5.41758947628477e-10	0	0	0	0	0	0	0	7.34427211107488e-10	0	0	0	0	0	0	0
P110	A504	2.06500469582068e-06	5.1625117395517e-07	9.83335569438418e-08	1.53190259333878e-08	2.82921300378838e-09	2.82558680861462e-09	0	0	5.59342938373627e-10	1.10188187888294e-09	4.33407158102781e-09	2.65932824540938e-09	4.24847314800634e-09	2.6914518273964e-09	2.7492480533024e-09	2.26613465567578e-09	2.98365062928158e-09	3.90662920245723e-09	3.67213605553744e-09	3.3972990154675e-09	4.01446009328493e-09	3.65047009263244e-09	6.18197752790894e-09	2.27726183931123e-09	4.17490640110343e-09	1.07164751284276e-08
P110	A505	0	0	0	3.06380518667756e-09	0	0	0	2.81611058113787e-09	0	1.65282281832441e-09	5.41758947628477e-10	0	0	5.38290365479279e-10	0	1.13306732783789e-09	1.19346025171263e-09	6.51104867076206e-10	1.46885442221498e-09	8.49324753866875e-10	0	0	0	0	0	0
P110	A506	0	0	0	0	0	0	0	0	0	0	0	0	0	0	0	0	0	0	0	0	1.00361502332123e-09	0	0	0	0	0
P110	A507	0	0	4.91667784719209e-08	0	0	0	0	0	0	0	0	0	0	0	0	0	0	0	0	0	0	0	1.54549438197724e-09	0	4.17490640110343e-09	2.14329502568552e-08
P110	A509	0.000351050798289515	0.000103422318515686	1.51925345478236e-05	8.21099790029587e-07	1.98044910265186e-08	5.65117361722923e-09	5.64383644523187e-09	2.81611058113787e-09	1.11868587674725e-09	2.75470469720736e-09	2.16703579051391e-09	2.1274625963275e-09	3.71741400450555e-09	2.15316146191712e-09	1.09969922132096e-09	5.66533663918945e-10	1.79019037756895e-09	1.30220973415241e-09	2.93770884442995e-09	5.94527327706813e-09	1.20433802798548e-08	1.09514102778973e-08	6.18197752790894e-09	1.59408328751786e-08	2.50494384066206e-08	0
P110	A51	1.03250234791034e-06	0	4.91667784719209e-08	9.19141556003269e-09	0	0	0	0	0	0	0	5.31865649081876e-10	5.31059143500793e-10	0	0	1.13306732783789e-09	5.96730125856315e-10	0	1.46885442221498e-09	3.3972990154675e-09	0	1.21682336421081e-09	1.54549438197724e-09	0	4.17490640110343e-09	0
P110	A510	0	0	0	0	0	0	0	0	0	0	0	0	0	0	0	5.66533663918945e-10	0	3.25552433538103e-09	7.34427211107488e-10	0	1.00361502332123e-09	1.21682336421081e-09	0	0	0	1.07164751284276e-08
P110	A511	0	0	0	0	0	0	0	0	0	0	0	0	0	0	0	0	0	0	0	0	0	1.21682336421081e-09	0	0	0	0
P110	A512	0	0	0	0	0	0	0	0	0	0	0	0	0	0	0	0	5.96730125856315e-10	6.51104867076206e-10	0	0	1.00361502332123e-09	0	3.09098876395447e-09	0	0	0
P110	A513	0	1.72083724651723e-07	0	0	0	0	0	0	0	0	5.41758947628477e-10	0	0	0	0	1.13306732783789e-09	5.96730125856315e-10	6.51104867076206e-10	7.34427211107488e-10	1.69864950773375e-09	1.00361502332123e-09	1.21682336421081e-09	3.09098876395447e-09	2.27726183931123e-09	4.17490640110343e-09	1.07164751284276e-08
P110	A514	0	0	0	0	0	0	0	0	0	0	5.41758947628477e-10	0	1.06211828700159e-09	5.38290365479279e-10	0	5.66533663918945e-10	5.96730125856315e-10	6.51104867076206e-10	7.34427211107488e-10	0	3.0108450699637e-09	2.43364672842163e-09	1.54549438197724e-09	4.55452367862246e-09	0	0
P110	A515	0	0	0	0	0	2.82558680861462e-09	0	0	0	0	0	0	5.31059143500793e-10	0	0	0	0	0	0	0	1.00361502332123e-09	0	1.54549438197724e-09	0	0	0
P110	A519	0	1.72083724651723e-07	0	3.06380518667756e-09	2.82921300378838e-09	0	0	0	0	0	0	1.06373129816375e-09	5.31059143500793e-10	2.15316146191712e-09	5.49849610660481e-10	1.13306732783789e-09	3.58038075513789e-09	1.95331460122862e-09	4.40656326664493e-09	8.49324753866875e-09	1.00361502332123e-08	1.9469173827373e-08	2.31824157296585e-08	2.50498802324235e-08	2.08745320055172e-08	4.28659005137103e-08
P110	A52	0	3.44167449303446e-07	0	0	2.82921300378838e-09	2.82558680861462e-09	0	0	0	5.50940939441472e-10	1.62527684288543e-09	4.78679084173688e-09	1.00901237265151e-08	2.74528086394432e-08	3.18912774183079e-08	3.73912218186504e-08	3.99809184323731e-08	4.29729212270296e-08	4.18623510331268e-08	3.65209644162756e-08	4.81735211194192e-08	4.01551710189569e-08	5.2546808987226e-08	5.23770223041583e-08	1.12722472829793e-07	1.50030651797986e-07
P110	A520	0	0	0	0	0	0	0	0	5.59342938373627e-10	1.10188187888294e-09	1.62527684288543e-09	1.06373129816375e-09	1.06211828700159e-09	5.92119402027207e-09	3.84894727462337e-09	5.66533663918945e-09	1.01444121395574e-08	1.30220973415241e-08	8.81312653328985e-09	2.46304178621394e-08	2.60939906063521e-08	3.16374074694812e-08	5.2546808987226e-08	7.51496406972706e-08	6.67985024176549e-08	1.60747126926414e-07
P110	A521	0	0	0	0	8.48763901136513e-09	2.82558680861462e-09	2.82191822261594e-09	0	1.11868587674725e-09	1.65282281832441e-09	5.95934842391324e-09	4.78679084173688e-09	3.18635486100476e-09	4.84461328931351e-09	1.04471426025491e-08	1.64294762536494e-08	2.20790146566837e-08	4.94839698977916e-08	5.36131864108466e-08	5.77540832629475e-08	9.83542722854809e-08	1.30200099970557e-07	1.68458887635519e-07	2.04953565538011e-07	2.37969664862896e-07	2.78628353339117e-07
P110	A522	0	0	0	0	0	0	0	0	0	0	0	0	0	0	0	0	1.79019037756895e-09	0	7.34427211107488e-10	0	0	1.21682336421081e-09	0	0	0	0
P110	A523	0	0	4.91667784719209e-08	6.12761037335513e-09	0	0	2.82191822261594e-09	0	5.59342938373627e-10	0	1.08351789525695e-09	5.31865649081876e-09	4.77953229150714e-09	1.02275169441063e-08	1.75951875411354e-08	2.43609475485146e-08	3.58038075513789e-08	4.4275130961182e-08	6.38951673663514e-08	6.87953050632169e-08	6.62385915392014e-08	8.88281055873894e-08	1.49912955051792e-07	1.86735470823521e-07	2.08745320055172e-07	2.03613027440124e-07
P110	A527	1.03250234791034e-06	0	4.91667784719209e-08	3.06380518667756e-09	0	0	0	0	0	0	5.41758947628477e-10	0	1.59317743050238e-09	1.07658073095856e-09	1.09969922132096e-09	4.53226931135156e-09	3.58038075513789e-09	3.25552433538103e-09	4.40656326664493e-09	7.64392278480188e-09	3.0108450699637e-09	9.73458691368652e-09	1.70004382017496e-08	1.82180947144898e-08	2.08745320055172e-08	3.21494253852827e-08
P110	A528	0	0	0	0	0	0	0	0	0	0	0	0	0	0	0	5.66533663918945e-10	0	0	1.46885442221498e-09	0	4.01446009328493e-09	2.43364672842163e-09	4.63648314593171e-09	0	8.34981280220686e-09	0
P110	A529	2.06500469582068e-06	0	0	0	0	0	0	0	5.59342938373627e-10	0	1.08351789525695e-09	0	2.65529571750396e-09	3.22974219287567e-09	2.7492480533024e-09	7.36493763094629e-09	5.37057113270684e-09	9.76657300614309e-09	1.24852625888273e-08	1.44385208157369e-08	2.30831455363884e-08	3.52878775621136e-08	4.48193370773398e-08	5.46542841434695e-08	8.7673034423172e-08	1.28597701541131e-07
P110	A53	0	0	0	0	0	0	0	0	1.11868587674725e-09	0	1.62527684288543e-09	4.25492519265501e-09	7.96588715251189e-09	6.45948438575135e-09	9.34744338122817e-09	1.18972069422979e-08	7.16076151027578e-09	9.76657300614309e-09	9.54755374439734e-09	9.34257229253563e-09	8.02892018656987e-09	6.08411682105407e-09	7.72747190988618e-09	4.55452367862246e-09	1.66996256044137e-08	0
P110	A530	1.03250234791034e-06	0	0	6.12761037335513e-09	0	0	0	0	0	0	0	0	0	0	5.49849610660481e-10	0	1.19346025171263e-09	3.25552433538103e-09	7.34427211107488e-10	1.69864950773375e-09	1.00361502332123e-09	2.43364672842163e-09	6.18197752790894e-09	9.10904735724492e-09	3.75741576099309e-08	2.14329502568552e-08
P110	A539	2.06500469582068e-06	3.44167449303446e-07	9.83335569438418e-08	1.22552207467103e-08	0	0	0	0	0	5.50940939441472e-10	2.16703579051391e-09	5.31865649081876e-09	6.90376886551031e-09	8.07435548218919e-09	9.89729299188865e-09	7.93147129486523e-09	1.61117133981205e-08	1.23709924744479e-08	2.05639619110097e-08	1.69864950773375e-08	3.31192957696007e-08	3.40710541979028e-08	6.02742808971122e-08	7.51496406972706e-08	1.04372660027586e-07	1.28597701541131e-07
P110	A54	0	0	4.91667784719209e-08	3.06380518667756e-09	2.82921300378838e-09	2.82558680861462e-09	0	0	0	0	0	5.31865649081876e-10	2.65529571750396e-09	2.15316146191712e-09	5.49849610660481e-10	2.26613465567578e-09	1.19346025171263e-09	1.30220973415241e-09	0	1.69864950773375e-09	1.00361502332123e-09	4.86729345684326e-09	6.18197752790894e-09	1.59408328751786e-08	2.9224344807724e-08	6.42988507705655e-08
P110	A540	0	0	0	0	0	0	0	0	0	0	0	0	1.06211828700159e-09	0	5.49849610660481e-10	0	0	6.51104867076206e-10	7.34427211107488e-10	0	1.00361502332123e-09	3.65047009263244e-09	6.18197752790894e-09	4.55452367862246e-09	1.66996256044137e-08	2.14329502568552e-08
P110	A541	0	0	0	0	0	0	0	0	0	0	0	5.31865649081876e-10	0	0	5.49849610660481e-10	0	0	0	7.34427211107488e-10	0	0	1.21682336421081e-09	1.54549438197724e-09	2.27726183931123e-09	0	1.07164751284276e-08
P110	A542	0	0	0	0	0	0	0	0	0	0	5.41758947628477e-10	5.31865649081876e-10	0	0	1.09969922132096e-09	0	5.96730125856315e-10	1.30220973415241e-09	1.46885442221498e-09	8.49324753866875e-10	1.00361502332123e-09	0	4.63648314593171e-09	6.83178551793369e-09	4.17490640110343e-09	0
P110	A543	0	0	0	3.06380518667756e-09	0	0	0	0	0	0	0	0	0	0	0	0	0	0	0	0	0	1.21682336421081e-09	0	2.27726183931123e-09	0	0
P110	A544	0	1.72083724651723e-07	0	0	0	0	0	0	0	0	5.41758947628477e-10	5.31865649081876e-10	0	0	0	0	0	2.60441946830482e-09	0	0	1.00361502332123e-09	2.43364672842163e-09	1.54549438197724e-09	0	0	0
P110	A545	0	0	0	0	0	0	0	0	0	0	0	0	0	0	0	0	0	0	0	8.49324753866875e-10	0	0	0	0	0	0
P110	A548	0	0	9.83335569438418e-08	3.06380518667756e-09	0	0	0	2.81611058113787e-09	5.59342938373627e-10	5.50940939441472e-10	2.70879473814238e-09	2.65932824540938e-09	3.71741400450555e-09	0	3.29909766396288e-09	2.26613465567578e-09	2.98365062928158e-09	3.25552433538103e-09	2.20328163332246e-09	2.54797426160063e-09	7.02530516324863e-09	7.30094018526489e-09	7.72747190988618e-09	1.82180947144898e-08	1.25247192033103e-08	2.14329502568552e-08
P110	A549	0	0	0	0	0	0	0	0	0	0	1.08351789525695e-09	0	5.31059143500793e-10	5.38290365479279e-10	5.49849610660481e-10	0	1.19346025171263e-09	6.51104867076206e-10	7.34427211107488e-10	0	2.00723004664247e-09	2.43364672842163e-09	3.09098876395447e-09	2.27726183931123e-09	4.17490640110343e-09	3.21494253852827e-08
P110	A55	0	0	0	0	0	2.82558680861462e-09	2.82191822261594e-09	2.81611058113787e-09	0	5.50940939441472e-10	5.41758947628477e-10	1.06373129816375e-09	2.65529571750396e-09	2.15316146191712e-09	1.09969922132096e-09	2.83266831959473e-09	3.58038075513789e-09	2.60441946830482e-09	3.67213605553744e-09	5.94527327706813e-09	4.01446009328493e-09	4.86729345684326e-09	6.18197752790894e-09	2.27726183931123e-09	4.17490640110343e-09	1.07164751284276e-08
P110	A56	0	0	0	0	0	0	0	0	1.11868587674725e-09	0	0	5.31865649081876e-10	5.31059143500793e-10	5.38290365479279e-10	1.09969922132096e-09	5.66533663918945e-10	0	0	0	0	0	2.43364672842163e-09	4.63648314593171e-09	1.59408328751786e-08	1.25247192033103e-08	7.5015325898993e-08
P110	A560	0	0	0	9.19141556003269e-09	2.82921300378838e-09	0	0	0	0	0	0	0	0	0	5.49849610660481e-10	0	0	6.51104867076206e-10	1.46885442221498e-09	0	5.01807511660617e-09	1.09514102778973e-08	1.23639550558179e-08	3.41589275896685e-08	5.8448689615448e-08	3.21494253852827e-08
P110	A561	0	0	0	3.06380518667756e-09	0	0	0	0	0	0	0	0	5.31059143500793e-10	0	0	0	0	0	0	0	0	1.21682336421081e-09	3.09098876395447e-09	0	4.17490640110343e-09	1.07164751284276e-08
P110	A562	0	0	0	3.06380518667756e-09	0	0	0	0	0	0	5.41758947628477e-10	1.59559694724563e-09	0	0	0	0	1.19346025171263e-09	1.30220973415241e-09	2.20328163332246e-09	8.49324753866875e-10	6.0216901399274e-09	8.5177635494757e-09	2.00914269657041e-08	4.09907131076022e-08	5.42737832143446e-08	1.17881226412703e-07
P110	A564	0	0	0	0	0	0	0	0	0	0	0	0	0	0	0	0	0	0	0	0	0	0	0	2.27726183931123e-09	8.34981280220686e-09	0
P110	A568	0	0	0	3.06380518667756e-09	0	0	0	0	5.59342938373627e-10	0	0	0	0	0	5.49849610660481e-10	0	5.96730125856315e-10	6.51104867076206e-10	0	8.49324753866875e-10	0	1.21682336421081e-09	0	0	0	1.07164751284276e-08
P110	A57	0	0	0	0	0	0	0	0	0	0	5.41758947628477e-10	0	1.06211828700159e-09	5.38290365479279e-10	1.09969922132096e-09	0	5.96730125856315e-10	6.51104867076206e-10	0	2.54797426160063e-09	2.00723004664247e-09	4.86729345684326e-09	3.09098876395447e-09	9.10904735724492e-09	1.66996256044137e-08	1.07164751284276e-08
P110	A58	0	0	0	0	0	0	0	0	0	0	1.08351789525695e-09	0	5.31059143500793e-10	1.07658073095856e-09	1.09969922132096e-09	5.66533663918945e-10	0	1.95331460122862e-09	7.34427211107488e-10	8.49324753866875e-10	2.00723004664247e-09	0	1.54549438197724e-09	2.27726183931123e-09	0	1.07164751284276e-08
P110	A59	0	0	0	0	5.65842600757675e-09	0	2.82191822261594e-09	0	1.11868587674725e-09	1.65282281832441e-09	5.41758947628477e-09	5.85052213990064e-09	1.00901237265151e-08	4.84461328931351e-09	5.49849610660481e-09	3.96573564743262e-09	2.98365062928158e-09	1.30220973415241e-09	2.20328163332246e-09	5.09594852320125e-09	1.00361502332123e-09	4.86729345684326e-09	0	0	4.17490640110343e-09	1.07164751284276e-08
P110	A590	0	0	0	0	0	0	0	0	0	0	5.41758947628477e-10	1.06373129816375e-09	0	0	1.64954883198144e-09	0	0	0	7.34427211107488e-10	8.49324753866875e-10	2.00723004664247e-09	1.21682336421081e-09	1.54549438197724e-09	2.27726183931123e-09	0	2.14329502568552e-08
P110	A598	0	0	0	0	0	0	0	0	0	0	0	0	0	0	0	0	0	0	7.34427211107488e-10	0	0	0	0	0	0	0
P110	A599	3.09750704373102e-06	0	0	0	2.82921300378838e-09	0	2.82191822261594e-09	0	5.59342938373627e-10	5.50940939441472e-10	0	5.31865649081876e-10	0	1.07658073095856e-09	0	0	5.96730125856315e-10	6.51104867076206e-10	1.46885442221498e-09	0	0	1.21682336421081e-09	1.54549438197724e-09	2.27726183931123e-09	0	0
P110	A60	0	0	0	0	0	0	0	0	0	0	0	0	1.06211828700159e-09	5.38290365479279e-10	1.09969922132096e-09	1.13306732783789e-09	1.19346025171263e-09	6.51104867076206e-10	7.34427211107488e-10	8.49324753866875e-10	0	2.43364672842163e-09	0	0	0	0
P110	A600	0	0	0	1.22552207467103e-08	0	0	0	0	0	5.50940939441472e-10	0	0	0	5.38290365479279e-10	1.09969922132096e-09	5.66533663918945e-10	1.19346025171263e-09	1.30220973415241e-09	7.34427211107488e-10	1.69864950773375e-09	0	6.08411682105407e-09	4.63648314593171e-09	4.55452367862246e-09	4.17490640110343e-09	1.07164751284276e-08
P110	A601	0	0	0	0	0	0	0	0	0	0	0	0	0	0	0	0	0	6.51104867076206e-10	0	0	1.00361502332123e-09	2.43364672842163e-09	0	2.27726183931123e-09	4.17490640110343e-09	0
P110	A609	0	0	4.91667784719209e-08	0	5.65842600757675e-09	0	0	2.81611058113787e-09	0	0	5.41758947628477e-10	0	5.31059143500793e-10	0	5.49849610660481e-10	0	0	6.51104867076206e-10	0	8.49324753866875e-10	1.00361502332123e-09	1.21682336421081e-09	6.18197752790894e-09	6.83178551793369e-09	4.17490640110343e-09	0
P110	A63	0	0	0	0	0	0	0	0	0	5.50940939441472e-10	1.08351789525695e-09	2.1274625963275e-09	4.77953229150714e-09	4.84461328931351e-09	3.84894727462337e-09	1.69960099175684e-09	2.38692050342526e-09	1.30220973415241e-09	0	0	3.0108450699637e-09	0	1.54549438197724e-09	0	0	0
P110	A630	2.06500469582068e-06	0	0	0	0	0	2.82191822261594e-09	0	5.59342938373627e-10	0	1.08351789525695e-09	0	0	1.07658073095856e-09	2.19939844264192e-09	2.26613465567578e-09	2.98365062928158e-09	3.25552433538103e-09	2.20328163332246e-09	6.794598030935e-09	5.01807511660617e-09	1.21682336421081e-09	1.54549438197724e-09	0	1.25247192033103e-08	0
P110	A638	0	0	0	0	0	0	0	0	5.59342938373627e-10	0	5.41758947628477e-10	0	0	0	0	5.66533663918945e-10	0	0	0	0	1.00361502332123e-09	2.43364672842163e-09	0	4.55452367862246e-09	0	0
P110	A64	0	1.72083724651723e-07	4.91667784719209e-08	0	0	0	0	2.81611058113787e-09	5.59342938373627e-10	5.50940939441472e-10	5.41758947628477e-10	4.25492519265501e-09	4.77953229150714e-09	6.45948438575135e-09	3.84894727462337e-09	3.39920198351367e-09	2.98365062928158e-09	5.85994380368585e-09	5.14099047775241e-09	1.27398713080031e-08	1.20433802798548e-08	1.82523504631622e-08	2.93643932575675e-08	5.46542841434695e-08	8.34981280220686e-08	2.14329502568552e-08
P110	A65	0	0	0	3.06380518667756e-09	0	2.82558680861462e-09	0	0	0	0	0	0	0	0	5.49849610660481e-10	1.13306732783789e-09	0	0	0	0	0	2.43364672842163e-09	3.09098876395447e-09	0	0	0
P110	A66	0	0	0	3.06380518667756e-09	2.82921300378838e-09	0	2.82191822261594e-09	0	0	5.50940939441472e-10	0	0	5.31059143500793e-10	5.38290365479279e-10	5.49849610660481e-10	1.69960099175684e-09	5.96730125856315e-10	6.51104867076206e-10	0	0	1.00361502332123e-09	0	3.09098876395447e-09	2.27726183931123e-09	0	0
P110	A660	0	0	0	0	0	0	0	0	0	0	0	0	0	0	0	0	0	0	7.34427211107488e-10	0	0	0	0	0	0	0
P110	A661	0	0	0	0	0	0	0	2.81611058113787e-09	0	0	0	0	0	0	0	0	0	6.51104867076206e-10	0	8.49324753866875e-10	0	0	0	0	0	0
P110	A664	0	0	0	0	0	0	0	0	0	0	0	0	0	0	0	0	0	0	0	0	0	0	0	2.27726183931123e-09	0	0
P110	A665	0	0	0	0	0	0	0	0	0	0	0	0	0	0	0	0	0	0	7.34427211107488e-10	0	1.00361502332123e-09	0	1.54549438197724e-09	0	0	0
P110	A666	0	0	0	0	0	0	0	0	0	0	0	0	0	0	5.49849610660481e-10	0	5.96730125856315e-10	0	0	0	0	1.21682336421081e-09	0	0	0	0
P110	A669	0	0	0	0	0	0	0	0	0	0	0	5.31865649081876e-10	0	0	5.49849610660481e-10	0	5.96730125856315e-10	0	0	2.54797426160063e-09	0	0	0	4.55452367862246e-09	0	0
P110	A67	0	0	0	0	0	0	0	0	0	0	0	0	0	0	0	0	0	0	0	0	1.00361502332123e-09	0	0	2.27726183931123e-09	4.17490640110343e-09	0
P110	A670	0	0	0	0	0	0	0	0	0	0	0	0	0	0	0	5.66533663918945e-10	0	0	0	0	0	0	0	0	0	0
P110	A671	0	0	0	0	0	0	0	0	0	0	0	0	0	0	5.49849610660481e-10	0	5.96730125856315e-10	6.51104867076206e-10	0	0	0	0	0	0	0	0
P110	A679	0	0	0	0	0	0	0	0	0	0	5.41758947628477e-10	0	0	0	0	0	5.96730125856315e-10	0	0	0	0	2.43364672842163e-09	0	0	0	0
P110	A68	0	0	4.91667784719209e-08	1.22552207467103e-08	2.82921300378838e-09	0	5.64383644523187e-09	2.81611058113787e-09	0	5.50940939441472e-10	5.41758947628477e-10	0	5.31059143500793e-10	1.07658073095856e-09	1.64954883198144e-09	0	5.96730125856315e-10	6.51104867076206e-10	0	2.54797426160063e-09	0	1.21682336421081e-09	0	0	8.34981280220686e-09	0
P110	A680	0	0	0	0	0	2.82558680861462e-09	0	0	5.59342938373627e-10	0	0	0	0	5.38290365479279e-10	0	0	0	0	0	8.49324753866875e-10	0	0	0	0	0	0
P110	A681	0	0	0	0	0	0	0	0	0	0	0	0	0	0	0	5.66533663918945e-10	5.96730125856315e-10	6.51104867076206e-10	0	0	0	1.21682336421081e-09	0	2.27726183931123e-09	0	0
P110	A689	0	1.72083724651723e-07	0	1.53190259333878e-08	8.48763901136513e-09	2.82558680861462e-09	0	2.81611058113787e-09	5.59342938373627e-10	1.10188187888294e-09	5.41758947628477e-10	0	1.59317743050238e-09	5.38290365479279e-10	1.64954883198144e-09	5.66533663918945e-10	1.19346025171263e-09	6.51104867076206e-10	5.14099047775241e-09	5.94527327706813e-09	2.00723004664247e-09	7.30094018526489e-09	1.39094494377951e-08	1.59408328751786e-08	2.08745320055172e-08	3.21494253852827e-08
P110	A69	1.03250234791034e-06	1.72083724651723e-07	0	9.19141556003269e-09	1.41460650189419e-08	0	2.82191822261594e-09	2.81611058113787e-09	0	0	3.25055368577086e-09	1.06373129816375e-09	3.18635486100476e-09	4.30632292383423e-09	6.04834571726529e-09	3.96573564743262e-09	5.37057113270684e-09	1.95331460122862e-09	5.14099047775241e-09	2.54797426160063e-09	1.20433802798548e-08	6.08411682105407e-09	7.72747190988618e-09	2.27726183931123e-08	8.34981280220686e-09	0
P110	A690	0	0	0	0	8.48763901136513e-09	2.82558680861462e-09	0	0	0	0	1.08351789525695e-09	0	5.31059143500793e-10	0	0	1.69960099175684e-09	0	6.51104867076206e-10	2.93770884442995e-09	5.94527327706813e-09	3.0108450699637e-09	3.65047009263244e-09	1.08184606738407e-08	6.83178551793369e-09	2.08745320055172e-08	4.28659005137103e-08
P110	A691	0	0	0	3.06380518667756e-09	0	0	0	0	1.11868587674725e-09	5.50940939441472e-10	5.41758947628477e-10	2.1274625963275e-09	1.06211828700159e-09	1.61487109643784e-09	5.49849610660481e-10	5.66533663918945e-10	0	6.51104867076206e-10	2.20328163332246e-09	2.54797426160063e-09	3.0108450699637e-09	2.43364672842163e-09	1.54549438197724e-09	9.10904735724492e-09	8.34981280220686e-09	1.07164751284276e-08
P110	A692	0	0	0	0	2.82921300378838e-09	2.82558680861462e-09	0	0	1.11868587674725e-09	1.65282281832441e-09	3.25055368577086e-09	1.59559694724563e-09	1.59317743050238e-09	2.15316146191712e-09	5.49849610660481e-09	3.96573564743262e-09	1.49182531464079e-08	2.40908800818196e-08	3.59869333442669e-08	3.99182634317431e-08	5.72060563293103e-08	8.76112822231786e-08	1.31367022468065e-07	1.34358448519363e-07	2.17095132857378e-07	1.39314176669559e-07
P110	A698	1.03250234791034e-06	0	0	0	0	0	0	0	0	5.50940939441472e-10	5.41758947628477e-10	0	0	5.38290365479279e-10	0	1.69960099175684e-09	0	0	2.93770884442995e-09	2.54797426160063e-09	9.0325352098911e-09	7.30094018526489e-09	1.23639550558179e-08	1.59408328751786e-08	4.17490640110343e-09	5.35823756421379e-08
P110	A699	2.06500469582068e-06	0	0	3.06380518667756e-09	0	0	0	2.81611058113787e-09	0	0	5.41758947628477e-10	0	0	5.38290365479279e-10	0	0	5.96730125856315e-10	6.51104867076206e-10	1.46885442221498e-09	3.3972990154675e-09	3.0108450699637e-09	4.86729345684326e-09	1.54549438197724e-09	2.27726183931123e-09	8.34981280220686e-09	3.21494253852827e-08
P110	A70	0	0	0	3.06380518667756e-09	0	0	0	0	5.59342938373627e-10	0	0	1.06373129816375e-09	2.12423657400317e-09	5.38290365479279e-10	5.49849610660481e-10	5.66533663918945e-10	5.96730125856315e-09	3.25552433538103e-09	3.67213605553744e-09	5.09594852320125e-09	6.0216901399274e-09	1.46018803705298e-08	1.85459325837268e-08	2.27726183931123e-08	3.33992512088274e-08	2.14329502568552e-08
P110	A71	0	0	0	0	0	0	0	0	5.59342938373627e-10	0	0	0	0	0	0	0	5.96730125856315e-10	0	0	0	1.00361502332123e-09	0	0	2.27726183931123e-09	0	0
P110	A710	0	0	0	0	0	0	0	2.81611058113787e-09	0	0	5.41758947628477e-10	0	5.31059143500793e-10	0	0	0	1.19346025171263e-09	6.51104867076206e-10	7.34427211107488e-10	8.49324753866875e-10	0	2.43364672842163e-09	1.54549438197724e-09	2.27726183931123e-09	1.25247192033103e-08	0
P110	A719	0	0	0	0	0	0	0	0	0	0	0	0	5.31059143500793e-10	5.38290365479279e-10	0	0	1.19346025171263e-09	0	1.46885442221498e-09	8.49324753866875e-10	1.00361502332123e-09	1.21682336421081e-09	7.72747190988618e-09	0	1.66996256044137e-08	0
P110	A74	0	0	0	6.12761037335513e-09	2.82921300378838e-09	0	0	0	5.59342938373627e-10	0	0	0	0	0	0	0	0	0	3.67213605553744e-09	8.49324753866875e-10	0	0	1.54549438197724e-09	2.27726183931123e-09	0	0
P110	A740	0	0	0	3.06380518667756e-09	0	2.82558680861462e-09	0	0	0	0	0	0	5.31059143500793e-10	0	0	0	0	0	0	0	0	0	0	0	0	0
P110	A748	0	0	0	0	0	0	2.82191822261594e-09	2.81611058113787e-09	0	5.50940939441472e-10	0	0	0	0	0	0	0	6.51104867076206e-10	0	0	2.00723004664247e-09	0	1.54549438197724e-09	0	0	0
P110	A749	4.13000939164136e-06	0	0	1.53190259333878e-08	0	0	0	0	0	0	0	1.06373129816375e-09	0	0	0	0	5.96730125856315e-10	0	2.20328163332246e-09	3.3972990154675e-09	8.02892018656987e-09	1.46018803705298e-08	1.39094494377951e-08	2.9604403911046e-08	5.00988768132412e-08	6.42988507705655e-08
P110	A75	0	0	0	0	0	0	0	0	0	1.10188187888294e-09	5.41758947628477e-10	5.31865649081876e-10	5.31059143500793e-10	5.38290365479279e-10	1.09969922132096e-09	1.13306732783789e-09	5.96730125856315e-10	6.51104867076206e-10	3.67213605553744e-09	7.64392278480188e-09	4.01446009328493e-09	8.5177635494757e-09	1.08184606738407e-08	2.04953565538011e-08	1.25247192033103e-08	3.21494253852827e-08
P110	A750	0	0	0	0	0	0	0	0	0	0	0	0	0	0	5.49849610660481e-10	5.66533663918945e-10	0	0	0	0	1.00361502332123e-09	0	0	4.55452367862246e-09	0	0
P110	A751	0	0	0	0	0	0	0	0	0	0	0	0	0	0	0	0	0	0	0	0	0	0	0	0	4.17490640110343e-09	0
P110	A752	0	0	0	0	0	0	0	0	0	0	0	0	0	0	0	5.66533663918945e-10	5.96730125856315e-10	0	7.34427211107488e-10	0	0	2.43364672842163e-09	0	0	0	0
P110	A753	0	0	0	0	0	0	0	0	0	5.50940939441472e-10	5.41758947628477e-10	5.31865649081876e-10	5.31059143500793e-10	5.38290365479279e-10	5.49849610660481e-10	1.69960099175684e-09	0	5.85994380368585e-09	3.67213605553744e-09	1.10412218002694e-08	1.3046995303176e-08	2.31196439200055e-08	4.01828539314081e-08	6.14860696614032e-08	1.08547566428689e-07	4.28659005137103e-08
P110	A759	0	0	0	3.06380518667756e-09	2.82921300378838e-09	2.82558680861462e-09	0	0	5.59342938373627e-10	0	5.41758947628477e-10	1.59559694724563e-09	5.31059143500793e-10	3.76803255835495e-09	1.64954883198144e-09	1.69960099175684e-09	1.79019037756895e-09	1.30220973415241e-09	2.20328163332246e-09	1.69864950773375e-09	4.01446009328493e-09	1.21682336421081e-09	6.18197752790894e-09	0	4.17490640110343e-09	0
P110	A77	0	0	0	3.06380518667756e-09	0	0	2.82191822261594e-09	0	0	5.50940939441472e-10	0	5.31865649081876e-10	0	0	1.64954883198144e-09	0	1.19346025171263e-09	6.51104867076206e-10	7.34427211107488e-10	3.3972990154675e-09	3.0108450699637e-09	1.21682336421081e-09	9.27296629186342e-09	9.10904735724492e-09	4.17490640110343e-09	0
P110	A770	0	0	0	3.06380518667756e-09	1.69752780227303e-08	1.13023472344585e-08	1.69315093356956e-08	1.40805529056894e-08	1.11868587674725e-08	7.7131731521806e-09	5.41758947628477e-09	8.50985038531002e-09	6.37270972200951e-09	6.45948438575135e-09	9.34744338122817e-09	9.06453862270313e-09	1.19346025171263e-08	9.76657300614309e-09	1.61573986443647e-08	1.18905465541363e-08	1.00361502332123e-08	1.21682336421081e-08	3.09098876395447e-09	1.13863091965562e-08	1.66996256044137e-08	0
P110	A771	0	0	0	0	0	0	0	0	0	0	0	0	0	5.38290365479279e-10	5.49849610660481e-10	0	3.58038075513789e-09	5.20883893660965e-09	4.40656326664493e-09	5.09594852320125e-09	1.00361502332123e-08	1.21682336421081e-08	2.16369213476813e-08	2.73271420717348e-08	3.75741576099309e-08	0
P110	A773	0	0	0	0	0	0	0	0	0	0	0	0	0	0	5.49849610660481e-10	0	0	0	0	0	0	0	0	0	0	0
P110	A778	0	0	0	0	2.82921300378838e-09	0	0	0	0	0	1.08351789525695e-09	0	0	5.38290365479279e-10	0	1.13306732783789e-09	5.96730125856315e-10	6.51104867076206e-10	2.93770884442995e-09	5.94527327706813e-09	1.10397652565336e-08	6.08411682105407e-09	1.08184606738407e-08	1.59408328751786e-08	3.33992512088274e-08	2.14329502568552e-08
P110	A779	1.03250234791034e-06	0	0	3.06380518667756e-09	0	5.65117361722923e-09	0	2.81611058113787e-09	4.47474350698902e-09	3.30564563664883e-09	1.62527684288543e-09	4.25492519265501e-09	1.06211828700159e-09	4.30632292383423e-09	5.49849610660481e-10	3.39920198351367e-09	2.98365062928158e-09	4.55773406953344e-09	4.40656326664493e-09	8.49324753866875e-10	6.0216901399274e-09	1.21682336421081e-09	1.54549438197724e-09	0	0	0
P110	A78	0	0	9.83335569438418e-08	1.07233181533715e-07	3.39505560454605e-08	2.26046944689169e-08	8.46575466784781e-09	1.40805529056894e-08	3.91540056861539e-09	1.65282281832441e-09	4.33407158102781e-09	1.59559694724563e-09	4.77953229150714e-09	4.84461328931351e-09	8.24774415990721e-09	6.2318703031084e-09	5.96730125856315e-09	9.76657300614309e-09	1.24852625888273e-08	1.44385208157369e-08	2.30831455363884e-08	2.06859971915838e-08	5.8728786515135e-08	5.23770223041583e-08	7.51483152198618e-08	6.42988507705655e-08
P110	A79	0	1.72083724651723e-07	0	3.06380518667756e-09	0	0	0	0	0	0	0	5.31865649081876e-10	2.12423657400317e-09	1.07658073095856e-09	1.64954883198144e-09	2.26613465567578e-09	2.98365062928158e-09	3.25552433538103e-09	3.67213605553744e-09	3.3972990154675e-09	7.02530516324863e-09	1.21682336421081e-09	3.09098876395447e-09	2.27726183931123e-09	8.34981280220686e-09	0
P110	A790	0	0	0	0	0	0	0	0	0	0	0	0	0	0	0	0	0	0	0	0	0	1.21682336421081e-09	1.54549438197724e-09	0	0	0
P110	A791	0	0	0	0	0	0	0	0	0	0	0	0	5.31059143500793e-10	0	0	0	0	0	0	0	0	0	0	0	0	0
P110	A798	0	0	0	0	0	2.82558680861462e-09	0	0	0	1.65282281832441e-09	0	5.31865649081876e-10	0	1.07658073095856e-09	0	0	5.96730125856315e-10	1.30220973415241e-09	1.46885442221498e-09	8.49324753866875e-10	2.00723004664247e-09	2.43364672842163e-09	0	4.55452367862246e-09	0	0
P110	A799	0	1.72083724651723e-07	0	6.12761037335513e-09	0	2.82558680861462e-09	5.64383644523187e-09	2.81611058113787e-09	5.59342938373627e-09	3.30564563664883e-09	2.70879473814238e-09	1.59559694724563e-09	1.59317743050238e-09	2.6914518273964e-09	3.29909766396288e-09	5.09880297527051e-09	4.1771108809942e-09	5.20883893660965e-09	4.40656326664493e-09	5.09594852320125e-09	1.10397652565336e-08	9.73458691368652e-09	1.54549438197724e-08	2.50498802324235e-08	2.50494384066206e-08	1.07164751284276e-08
P110	A80	0	0	0	2.14466363067429e-08	1.13168520151535e-08	1.97791076603023e-08	5.64383644523187e-09	2.81611058113787e-09	1.67802881512088e-09	2.75470469720736e-09	4.87583052865629e-09	3.72305954357313e-09	3.18635486100476e-09	1.61487109643784e-09	2.7492480533024e-09	5.66533663918945e-09	3.58038075513789e-09	7.16215353783826e-09	5.14099047775241e-09	7.64392278480188e-09	9.0325352098911e-09	6.08411682105407e-09	1.39094494377951e-08	6.83178551793369e-09	0	0
P110	A800	0	0	0	0	0	0	2.82191822261594e-09	0	0	5.50940939441472e-10	0	0	0	0	0	0	5.96730125856315e-10	0	0	0	0	0	1.54549438197724e-09	0	0	0
P110	A802	0	0	0	0	0	0	0	0	0	0	0	0	0	0	0	0	0	0	7.34427211107488e-10	8.49324753866875e-10	0	0	0	2.27726183931123e-09	4.17490640110343e-09	0
P110	A803	0	0	0	6.12761037335513e-09	2.82921300378838e-09	2.82558680861462e-09	2.82191822261594e-09	2.81611058113787e-09	3.35605763024176e-09	5.50940939441472e-10	2.16703579051391e-09	5.31865649081876e-10	1.06211828700159e-09	5.38290365479279e-10	5.49849610660481e-10	0	1.19346025171263e-09	0	1.46885442221498e-09	1.69864950773375e-09	4.01446009328493e-09	0	4.63648314593171e-09	6.83178551793369e-09	4.17490640110343e-09	2.14329502568552e-08
P110	A804	0	0	0	0	0	0	0	0	0	0	0	0	0	0	0	0	0	6.51104867076206e-10	0	0	0	0	0	0	0	0
P110	A809	0	0	4.91667784719209e-08	0	0	2.82558680861462e-09	2.82191822261594e-09	5.63222116227575e-09	8.39014407560441e-09	5.50940939441472e-09	1.08351789525695e-08	7.44611908714626e-09	4.77953229150714e-09	4.84461328931351e-09	2.19939844264192e-09	3.39920198351367e-09	2.98365062928158e-09	1.30220973415241e-09	5.8754176888599e-09	4.24662376933438e-09	4.01446009328493e-09	8.5177635494757e-09	7.72747190988618e-09	2.27726183931123e-08	5.42737832143446e-08	3.21494253852827e-08
P110	A81	0	0	0	9.19141556003269e-09	2.82921300378838e-09	8.47676042584385e-09	2.82191822261594e-09	2.81611058113787e-09	5.59342938373627e-10	3.8565865760903e-09	3.25055368577086e-09	1.06373129816375e-09	7.4348280090111e-09	1.50721302334198e-08	1.09969922132096e-08	1.076413961446e-08	1.61117133981205e-08	2.66952995501244e-08	3.67213605553744e-08	4.92608357242788e-08	6.42313614925589e-08	6.08411682105407e-08	5.10013146052488e-08	2.73271420717348e-08	2.08745320055172e-08	0
P110	A810	0	0	0	0	2.82921300378838e-09	0	0	2.81611058113787e-09	5.59342938373627e-10	1.10188187888294e-09	9.2099021096841e-09	1.59559694724563e-08	3.29256668970492e-08	5.86736498372414e-08	8.6876238484356e-08	1.62595161544737e-07	3.7414978891191e-07	8.36018649325848e-07	1.60913001953651e-06	2.82060750759189e-06	4.01144924821497e-06	4.83930651946641e-06	4.93321806727134e-06	3.9328311964905e-06	2.44232024464551e-06	1.15737931387018e-06
P110	A811	0	0	0	6.12761037335513e-09	2.82921300378838e-09	5.65117361722923e-09	1.97534275583116e-08	2.2528884649103e-08	6.93585243583298e-08	1.93931210683398e-07	1.5656833586463e-07	6.64832061352345e-08	4.3546849767065e-08	2.90676797358811e-08	2.19939844264192e-08	1.69960099175684e-08	8.35422176198841e-09	5.20883893660965e-09	5.14099047775241e-09	9.34257229253563e-09	9.0325352098911e-09	8.5177635494757e-09	1.54549438197724e-08	2.73271420717348e-08	2.9224344807724e-08	3.21494253852827e-08
P110	A812	0	1.72083724651723e-07	0	2.14466363067429e-08	8.48763901136513e-09	2.82558680861462e-09	5.64383644523187e-09	8.44833174341362e-09	5.59342938373627e-10	2.75470469720736e-09	3.25055368577086e-09	1.11691786307194e-08	1.43385968745214e-08	3.76803255835495e-08	5.88339083406714e-08	6.91171069981113e-08	7.93651067388899e-08	9.24568911248212e-08	1.18242780988306e-07	1.35042635864833e-07	1.85668779314428e-07	2.45798319570585e-07	2.6273404493613e-07	2.82380468074593e-07	3.00593260879447e-07	3.75076629494965e-07
P110	A818	0	0	0	3.06380518667756e-09	0	0	0	2.81611058113787e-09	5.59342938373627e-10	1.65282281832441e-09	1.08351789525695e-09	2.1274625963275e-09	1.59317743050238e-09	2.15316146191712e-09	7.14804493858625e-09	6.2318703031084e-09	1.133787239127e-08	1.56265168098289e-08	2.05639619110097e-08	1.78358198312044e-08	2.81012206529945e-08	1.21682336421081e-08	9.27296629186342e-09	6.83178551793369e-09	2.08745320055172e-08	0
P110	A819	0	0	4.91667784719209e-08	0	1.13168520151535e-08	0	2.82191822261594e-09	2.81611058113787e-09	1.11868587674725e-09	1.65282281832441e-09	2.16703579051391e-09	1.59559694724563e-09	1.06211828700159e-09	3.22974219287567e-09	8.24774415990721e-09	1.0197605950541e-08	2.14822845308273e-08	2.73464044172006e-08	5.58164680441691e-08	7.72885526018857e-08	1.26455492938475e-07	1.3385057006319e-07	1.40639988759928e-07	1.32081186680051e-07	1.21072285632e-07	3.21494253852827e-08
P110	A82	0	0	0	0	0	1.13023472344585e-08	2.25753457809275e-08	2.2528884649103e-08	2.79671469186814e-08	2.53432832143077e-08	8.12638421442715e-09	2.65932824540938e-09	4.24847314800634e-09	2.15316146191712e-09	3.29909766396288e-09	8.49800495878418e-09	4.77384100685052e-09	7.16215353783826e-09	9.54755374439734e-09	7.64392278480188e-09	4.01446009328493e-09	7.30094018526489e-09	3.09098876395447e-09	2.27726183931123e-09	0	0
P110	A820	0	0	0	0	0	2.82558680861462e-09	5.64383644523187e-09	2.81611058113787e-09	3.91540056861539e-09	2.20376375776589e-09	0	1.59559694724563e-09	5.31059143500793e-10	5.38290365479279e-10	0	1.13306732783789e-09	5.96730125856315e-10	0	0	2.54797426160063e-09	1.00361502332123e-09	0	1.54549438197724e-09	0	4.17490640110343e-09	0
P110	A821	0	0	0	0	0	0	0	0	3.35605763024176e-09	1.10188187888294e-09	5.41758947628477e-10	5.31865649081876e-10	5.31059143500793e-10	0	0	1.13306732783789e-09	1.19346025171263e-09	6.51104867076206e-10	0	8.49324753866875e-10	2.00723004664247e-09	0	0	0	0	0
P110	A829	0	0	0	9.19141556003269e-09	2.2633704030307e-08	7.06396702153654e-08	1.12876728904637e-07	1.21092754988929e-07	1.47107192792264e-07	1.17901361040475e-07	6.23022789772748e-08	6.0100818346252e-08	6.53202746505975e-08	5.11375847205315e-08	7.47795470498254e-08	7.36493763094629e-08	7.87683766130336e-08	8.52947375869829e-08	7.19738666885338e-08	6.70966555554831e-08	6.12205164225952e-08	6.81421083958056e-08	4.01828539314081e-08	4.09907131076022e-08	5.8448689615448e-08	4.28659005137103e-08
P110	A83	0	0	0	3.06380518667756e-09	0	2.82558680861462e-09	0	0	2.79671469186814e-09	4.40752751553177e-09	2.16703579051391e-09	1.06373129816375e-09	2.12423657400317e-09	1.61487109643784e-09	5.49849610660481e-10	1.69960099175684e-09	1.79019037756895e-09	3.90662920245723e-09	1.46885442221498e-09	6.794598030935e-09	5.01807511660617e-09	9.73458691368652e-09	1.54549438197724e-08	9.10904735724492e-09	1.66996256044137e-08	1.07164751284276e-08
P110	A830	0	0	0	3.06380518667756e-09	2.82921300378838e-09	2.82558680861462e-09	0	0	1.11868587674725e-09	5.50940939441472e-10	0	0	5.31059143500793e-10	0	1.09969922132096e-09	1.13306732783789e-09	1.79019037756895e-09	6.51104867076206e-09	6.60984489996739e-09	5.09594852320125e-09	5.01807511660617e-09	9.73458691368652e-09	1.08184606738407e-08	2.27726183931123e-09	8.34981280220686e-09	2.14329502568552e-08
P110	A831	0	0	0	0	0	0	0	2.81611058113787e-09	0	0	0	0	0	0	0	5.66533663918945e-10	0	0	0	0	0	0	1.54549438197724e-09	0	0	0
P110	A832	0	0	0	0	8.48763901136513e-09	0	0	0	0	0	0	0	5.31059143500793e-10	0	0	1.13306732783789e-09	0	0	7.34427211107488e-10	8.49324753866875e-10	1.00361502332123e-09	3.65047009263244e-09	4.63648314593171e-09	0	0	0
P110	A833	0	0	0	0	0	0	0	0	0	5.50940939441472e-10	0	5.31865649081876e-10	0	1.07658073095856e-09	5.49849610660481e-10	0	0	6.51104867076206e-10	7.34427211107488e-10	0	2.00723004664247e-09	3.65047009263244e-09	4.63648314593171e-09	4.55452367862246e-09	8.34981280220686e-09	0
P110	A834	0	0	0	0	0	0	0	0	0	0	0	5.31865649081876e-10	5.31059143500793e-10	5.38290365479279e-10	0	0	5.96730125856315e-10	1.30220973415241e-09	1.46885442221498e-09	8.49324753866875e-10	0	0	0	2.27726183931123e-09	0	0
P110	A835	0	0	0	0	0	0	0	0	5.59342938373627e-10	0	0	0	0	0	0	5.66533663918945e-10	0	0	7.34427211107488e-10	0	1.00361502332123e-09	2.43364672842163e-09	0	0	0	0
P110	A836	0	0	0	0	0	0	0	0	0	0	0	0	0	0	0	0	0	0	0	0	0	0	1.54549438197724e-09	0	0	0
P110	A838	0	0	0	3.06380518667756e-09	0	2.82558680861462e-09	0	0	5.59342938373627e-10	0	0	0	5.31059143500793e-10	0	0	0	5.96730125856315e-10	1.30220973415241e-09	1.46885442221498e-09	3.3972990154675e-09	0	6.08411682105407e-09	1.23639550558179e-08	4.55452367862246e-09	1.25247192033103e-08	0
P110	A839	0	0	0	3.06380518667756e-09	2.82921300378838e-09	0	0	0	1.11868587674725e-09	5.50940939441472e-10	1.08351789525695e-09	0	0	5.38290365479279e-10	1.09969922132096e-09	1.13306732783789e-09	5.96730125856315e-10	1.95331460122862e-09	0	1.69864950773375e-09	0	3.65047009263244e-09	3.09098876395447e-09	2.27726183931123e-09	4.17490640110343e-09	1.07164751284276e-08
P110	A84	0	0	9.83335569438418e-08	3.06380518667756e-08	5.65842600757675e-09	0	0	0	2.23737175349451e-09	0	5.41758947628477e-10	5.31865649081876e-10	3.71741400450555e-09	6.99777475123063e-09	9.34744338122817e-09	7.93147129486523e-09	7.7574916361321e-09	7.16215353783826e-09	1.39541170110423e-08	1.78358198312044e-08	2.70976056296733e-08	1.9469173827373e-08	2.6273404493613e-08	1.36635710358674e-08	2.50494384066206e-08	1.07164751284276e-08
P110	A840	0	0	0	0	0	0	0	0	0	0	0	0	0	0	0	5.66533663918945e-10	5.96730125856315e-10	6.51104867076206e-10	0	0	0	1.21682336421081e-09	0	0	4.17490640110343e-09	0
P110	A841	0	0	0	0	0	0	2.82191822261594e-09	0	5.59342938373627e-10	0	5.41758947628477e-10	0	3.18635486100476e-09	2.15316146191712e-09	2.19939844264192e-09	3.39920198351367e-09	6.56403138441947e-09	3.90662920245723e-09	1.39541170110423e-08	1.61371703234706e-08	3.91409859095281e-08	3.2854230833692e-08	5.10013146052488e-08	4.32679749469134e-08	1.66996256044137e-08	1.07164751284276e-08
P110	A848	0	0	0	0	0	0	0	0	0	0	0	5.31865649081876e-10	5.31059143500793e-10	0	0	0	5.96730125856315e-10	0	7.34427211107488e-10	2.54797426160063e-09	3.0108450699637e-09	3.65047009263244e-09	4.63648314593171e-09	2.27726183931123e-09	4.17490640110343e-09	0
P110	A849	0	0	0	6.12761037335513e-09	0	2.82558680861462e-09	0	2.81611058113787e-09	5.59342938373627e-10	1.65282281832441e-09	2.70879473814238e-09	1.06373129816375e-09	1.06211828700159e-09	2.6914518273964e-09	1.09969922132096e-09	5.66533663918945e-09	4.77384100685052e-09	5.20883893660965e-09	1.61573986443647e-08	1.78358198312044e-08	2.50903755830308e-08	2.67701140126379e-08	4.17283483133854e-08	2.04953565538011e-08	3.75741576099309e-08	1.07164751284276e-08
P110	A85	0	0	1.96667113887684e-07	1.71573090453944e-07	9.0534816121228e-08	3.10814548947608e-08	2.53972640035434e-08	1.97127740679651e-08	1.84583169663297e-08	1.32225825465953e-08	7.0428663191702e-09	9.57358168347377e-09	6.37270972200951e-09	7.53606511670991e-09	9.89729299188865e-09	7.93147129486523e-09	1.133787239127e-08	9.11546813906688e-09	2.49705251776546e-08	2.80277168776069e-08	4.51626760494555e-08	5.84075214821191e-08	7.8820213480839e-08	5.9208807822092e-08	1.00197753626482e-07	6.42988507705655e-08
P110	A850	0	3.44167449303446e-07	1.96667113887684e-07	1.22552207467103e-08	8.48763901136513e-09	1.69535208516877e-08	2.82191822261594e-09	0	1.67802881512088e-09	5.50940939441472e-10	2.16703579051391e-09	1.59559694724563e-09	1.06211828700159e-09	1.07658073095856e-09	1.09969922132096e-09	1.13306732783789e-09	2.38692050342526e-09	1.30220973415241e-09	2.20328163332246e-09	3.3972990154675e-09	4.01446009328493e-09	8.5177635494757e-09	1.70004382017496e-08	1.82180947144898e-08	0	0
P110	A851	1.03250234791034e-06	0	0	3.06380518667756e-09	0	0	2.82191822261594e-09	0	5.59342938373627e-10	1.10188187888294e-09	5.41758947628477e-10	5.31865649081876e-10	0	1.07658073095856e-09	1.64954883198144e-09	2.26613465567578e-09	5.96730125856315e-10	6.51104867076206e-10	7.34427211107488e-10	0	4.01446009328493e-09	4.86729345684326e-09	1.54549438197724e-09	0	4.17490640110343e-09	0
P110	A852	0	0	0	0	0	2.82558680861462e-09	0	0	0	0	5.41758947628477e-10	0	0	0	0	0	5.96730125856315e-10	0	0	3.3972990154675e-09	1.00361502332123e-09	2.43364672842163e-09	1.54549438197724e-09	2.27726183931123e-09	0	0
P110	A858	0	0	9.83335569438418e-08	3.06380518667756e-08	2.2633704030307e-08	1.69535208516877e-08	1.69315093356956e-08	1.97127740679651e-08	6.71211526048353e-09	9.36599597050502e-09	8.12638421442715e-09	4.78679084173688e-09	7.96588715251189e-09	5.38290365479279e-09	6.04834571726529e-09	6.79840396702734e-09	4.77384100685052e-09	9.76657300614309e-09	1.24852625888273e-08	1.78358198312044e-08	1.7061455396461e-08	2.67701140126379e-08	4.94558202232715e-08	3.18816657503572e-08	5.00988768132412e-08	2.14329502568552e-08
P110	A86	2.06500469582068e-06	1.72083724651723e-06	2.45833892359605e-06	2.25189681220801e-06	1.28163349071613e-06	9.52222754503126e-07	7.11123392099216e-07	6.25176549012608e-07	4.16710489088352e-07	2.96957166358953e-07	3.27764163315228e-07	3.35607224570664e-07	3.73334577881057e-07	3.8057128839385e-07	3.93142471622244e-07	3.9204129543191e-07	4.06969945834007e-07	4.46657938814277e-07	5.25115455941854e-07	5.80938131644943e-07	9.0325352098911e-07	1.2034383072045e-06	1.69386184264705e-06	2.32280707609746e-06	3.12700489442647e-06	2.90416475980387e-06
P110	A87	5.1625117395517e-06	2.58125586977585e-06	1.03250234791034e-06	3.27827154974499e-07	1.18826946159112e-07	5.36861493636777e-08	5.36164462297028e-08	3.09772163925166e-08	2.34924034116923e-08	1.92829328804515e-08	2.87132242243093e-08	2.76570137522576e-08	6.42581563635959e-08	6.99777475123063e-08	6.81813517218996e-08	6.34517703589219e-08	4.47547594392236e-08	5.01350747648678e-08	4.25967782442343e-08	4.41648872010775e-08	5.92132863759528e-08	4.25888177473785e-08	3.86373595494309e-08	3.87134512682909e-08	3.75741576099309e-08	4.28659005137103e-08
P110	A870	0	1.72083724651723e-07	4.91667784719209e-07	3.37018570534532e-08	8.48763901136513e-09	8.47676042584385e-09	2.82191822261594e-09	0	1.11868587674725e-09	5.50940939441472e-10	5.41758947628477e-10	1.59559694724563e-09	5.31059143500793e-10	1.07658073095856e-09	1.64954883198144e-09	2.83266831959473e-09	1.19346025171263e-09	6.51104867076206e-10	2.20328163332246e-09	3.3972990154675e-09	1.00361502332123e-09	2.43364672842163e-09	4.63648314593171e-09	2.27726183931123e-09	0	0
P110	A871	0	0	0	0	5.65842600757675e-09	0	0	0	5.59342938373627e-10	5.50940939441472e-10	1.62527684288543e-09	0	0	0	0	0	5.96730125856315e-10	0	0	0	0	0	0	0	0	0
P110	A872	0	3.44167449303446e-07	1.47500335415763e-07	1.07233181533715e-07	2.54629170340954e-08	1.97791076603023e-08	8.46575466784781e-09	5.63222116227575e-09	3.91540056861539e-09	2.75470469720736e-09	1.08351789525695e-08	5.31865649081876e-09	1.5400715161523e-08	1.3457259136982e-08	1.20966914345306e-08	1.64294762536494e-08	1.07411422654137e-08	1.69287265439813e-08	2.20328163332246e-08	3.31236654008081e-08	3.31192957696007e-08	7.42262252168597e-08	1.31367022468065e-07	1.61685590591097e-07	2.17095132857378e-07	1.60747126926414e-07
P110	A878	0	1.72083724651723e-07	0	2.45104414934205e-08	2.2633704030307e-08	2.82558680861462e-09	0	5.63222116227575e-09	5.59342938373627e-10	2.20376375776589e-09	1.62527684288543e-09	1.06373129816375e-09	4.77953229150714e-09	2.6914518273964e-09	2.7492480533024e-09	1.69960099175684e-09	5.37057113270684e-09	2.60441946830482e-09	2.93770884442995e-09	3.3972990154675e-09	3.0108450699637e-09	1.58187037347406e-08	3.09098876395447e-09	9.10904735724492e-09	1.25247192033103e-08	2.14329502568552e-08
P110	A879	1.03250234791034e-06	5.1625117395517e-07	1.1800026833261e-06	5.97442011402125e-07	2.2633704030307e-07	1.27151406387658e-07	7.61917920106303e-08	3.94255481359302e-08	4.02726915629012e-08	2.9199869790398e-08	4.22571979150212e-08	4.46767145228776e-08	4.30157906235642e-08	3.60654544871117e-08	5.00363145701037e-08	5.66533663918945e-08	6.6237043970051e-08	6.6412696441773e-08	7.27082938996413e-08	9.08777486637557e-08	1.26455492938475e-07	1.71572094353725e-07	2.19460202240767e-07	3.80302727164976e-07	5.92836708956687e-07	7.0728735847622e-07
P110	A88	0	0	0	9.19141556003269e-09	0	0	0	0	0	0	0	0	2.12423657400317e-09	5.38290365479279e-10	0	5.66533663918945e-10	5.96730125856315e-10	0	7.34427211107488e-10	1.69864950773375e-09	1.00361502332123e-09	2.43364672842163e-09	4.63648314593171e-09	4.55452367862246e-09	4.17490640110343e-09	0
P110	A880	0	0	0	3.06380518667756e-09	2.82921300378838e-09	2.82558680861462e-09	8.46575466784781e-09	5.63222116227575e-09	5.59342938373627e-09	4.40752751553177e-09	2.16703579051391e-09	1.06373129816375e-09	1.59317743050238e-09	2.15316146191712e-09	1.09969922132096e-09	1.13306732783789e-09	1.19346025171263e-09	1.95331460122862e-09	7.34427211107488e-10	8.49324753866875e-10	0	0	0	2.27726183931123e-09	0	0
P110	A881	0	0	0	0	0	0	0	0	0	0	0	0	0	0	0	0	0	0	7.34427211107488e-10	0	1.00361502332123e-09	0	1.54549438197724e-09	0	0	0
P110	A888	0	0	4.91667784719209e-08	1.53190259333878e-08	1.13168520151535e-08	1.13023472344585e-08	0	2.81611058113787e-09	0	1.10188187888294e-09	5.41758947628477e-10	1.06373129816375e-09	5.31059143500793e-10	5.38290365479279e-10	1.09969922132096e-09	1.13306732783789e-09	1.19346025171263e-09	6.51104867076206e-10	2.93770884442995e-09	8.49324753866875e-10	3.0108450699637e-09	3.65047009263244e-09	6.18197752790894e-09	4.55452367862246e-09	4.17490640110343e-09	1.07164751284276e-08
P110	A89	3.09750704373102e-06	0	5.90001341663051e-07	1.96083531947364e-07	7.92179641060745e-08	4.52093889378339e-08	3.38630186713912e-08	2.81611058113787e-08	1.06275158290989e-08	9.36599597050502e-09	5.95934842391324e-09	1.22329099288831e-08	1.06211828700159e-08	1.18423880405441e-08	1.15468418238701e-08	1.75625435814873e-08	1.67084435239768e-08	1.56265168098289e-08	2.12983891221171e-08	2.63290673698731e-08	3.81373708862069e-08	4.01551710189569e-08	6.95472471889756e-08	9.10904735724492e-08	9.60228472253789e-08	9.64482761558482e-08
P110	A90	1.03250234791034e-06	3.44167449303446e-07	4.42501006247288e-07	7.19994218869228e-07	2.63116809352319e-07	3.07988962138993e-07	2.90657576929441e-07	3.82991039034751e-07	3.12672702550858e-07	1.88972742228425e-07	1.57110094812258e-07	1.3030708402506e-07	1.48696560180222e-07	1.6417856147118e-07	1.56707139038237e-07	1.7732503680663e-07	1.87373259518883e-07	2.13562396400995e-07	2.26203581021106e-07	2.53098776652329e-07	2.90044741739836e-07	3.68697479355877e-07	4.71375786503057e-07	6.55851409721634e-07	9.72753191457099e-07	1.17881226412703e-06
P110	A91	3.09750704373102e-06	8.60418623258616e-07	6.39168120134972e-07	2.11402557880752e-06	7.4974144600392e-07	1.11610678940277e-06	1.46739747576029e-06	1.77978188727914e-06	1.38661114422822e-06	6.58374422632559e-07	4.44784096002979e-07	3.35075358921582e-07	2.81992405198921e-07	2.75066376759912e-07	2.44133227133253e-07	2.4190987449339e-07	2.50626652859652e-07	2.87137246380607e-07	2.71003640898663e-07	2.92167715330205e-07	3.00080891973049e-07	3.38276895250606e-07	3.98737550550127e-07	4.00798083718777e-07	4.96813861731308e-07	5.46540231549806e-07
P110	A92	0	0	0	3.06380518667756e-09	2.82921300378838e-09	2.82558680861462e-09	0	0	0	0	0	5.31865649081876e-10	0	1.61487109643784e-09	1.64954883198144e-09	1.13306732783789e-09	5.96730125856315e-10	1.30220973415241e-09	1.46885442221498e-09	5.09594852320125e-09	4.01446009328493e-09	9.73458691368652e-09	6.18197752790894e-09	2.04953565538011e-08	2.08745320055172e-08	1.07164751284276e-08
P110	A920	0	1.72083724651723e-07	9.83335569438418e-08	3.06380518667756e-08	1.41460650189419e-08	2.82558680861462e-09	0	0	2.23737175349451e-09	2.20376375776589e-09	1.62527684288543e-09	2.1274625963275e-09	2.12423657400317e-09	3.22974219287567e-09	4.39879688528385e-09	2.26613465567578e-09	1.79019037756895e-09	4.55773406953344e-09	6.60984489996739e-09	1.10412218002694e-08	1.90686854431034e-08	2.19028205557947e-08	5.56377977511805e-08	5.00997604648471e-08	1.66996256044137e-07	2.57195403082262e-07
P110	A922	0	0	0	0	0	0	0	0	5.59342938373627e-10	0	5.41758947628477e-10	1.06373129816375e-09	0	0	0	0	0	0	7.34427211107488e-10	8.49324753866875e-10	0	1.21682336421081e-09	0	0	4.17490640110343e-09	1.07164751284276e-08
P110	A923	0	0	0	0	0	0	0	0	0	0	5.41758947628477e-10	5.31865649081876e-10	2.65529571750396e-09	3.22974219287567e-09	2.7492480533024e-09	6.2318703031084e-09	4.1771108809942e-09	2.5393089815972e-08	2.12983891221171e-08	3.90689386778763e-08	8.33000469356624e-08	1.60620684075827e-07	2.36460640442517e-07	3.23371181182195e-07	4.3836517211586e-07	2.67911878210689e-07
P110	A924	0	0	0	0	0	0	0	0	0	0	0	0	0	0	0	0	0	0	7.34427211107488e-10	0	0	0	0	0	0	0
P110	A928	0	0	0	6.12761037335513e-09	0	0	0	0	0	5.50940939441472e-10	5.41758947628477e-10	0	0	0	1.09969922132096e-09	5.66533663918945e-10	5.96730125856315e-10	6.51104867076206e-10	0	8.49324753866875e-10	0	2.43364672842163e-09	0	0	0	0
P110	A929	0	0	0	0	0	0	0	0	1.11868587674725e-09	0	1.62527684288543e-09	0	0	5.38290365479279e-10	0	5.66533663918945e-10	0	6.51104867076206e-10	0	3.3972990154675e-09	0	0	1.54549438197724e-09	1.36635710358674e-08	4.17490640110343e-09	0
P110	A93	0	0	0	3.06380518667756e-09	2.82921300378838e-09	0	0	0	0	0	0	0	5.31059143500793e-10	0	3.29909766396288e-09	2.83266831959473e-09	2.38692050342526e-09	1.30220973415241e-09	5.8754176888599e-09	3.3972990154675e-09	7.02530516324863e-09	1.46018803705298e-08	7.72747190988618e-09	1.82180947144898e-08	1.25247192033103e-08	0
P110	A931	0	0	0	0	0	0	0	0	0	0	0	0	0	0	0	0	0	0	0	8.49324753866875e-10	0	0	1.54549438197724e-09	2.27726183931123e-09	0	0
P110	A932	0	0	0	0	0	0	0	0	0	0	0	0	0	0	0	1.13306732783789e-09	0	0	0	8.49324753866875e-10	0	0	0	0	0	0
P110	A938	0	0	0	0	0	0	0	0	0	0	5.41758947628477e-10	0	0	0	5.49849610660481e-10	5.66533663918945e-10	5.96730125856315e-10	4.55773406953344e-09	3.67213605553744e-09	8.49324753866875e-09	7.02530516324863e-09	2.06859971915838e-08	2.47279101116358e-08	3.41589275896685e-08	4.17490640110343e-08	2.14329502568552e-08
P110	A94	0	0	0	1.53190259333878e-08	8.48763901136513e-09	0	1.97534275583116e-08	1.40805529056894e-08	9.50882995235166e-09	1.21207006677124e-08	1.95033221146252e-08	1.701970077062e-08	1.16833011570174e-08	1.9378453157254e-08	1.75951875411354e-08	1.69960099175684e-08	1.79019037756895e-08	1.43243070756765e-08	7.34427211107488e-09	1.18905465541363e-08	1.50542253498185e-08	1.46018803705298e-08	6.18197752790894e-09	4.55452367862246e-09	1.25247192033103e-08	0
P110	A95	1.03250234791034e-06	5.1625117395517e-07	5.4083456319113e-07	2.14466363067429e-08	5.65842600757675e-09	8.47676042584385e-09	0	5.63222116227575e-09	0	5.50940939441472e-10	5.41758947628477e-10	5.31865649081876e-10	0	0	0	1.69960099175684e-09	2.98365062928158e-09	5.85994380368585e-09	4.40656326664493e-09	7.64392278480188e-09	1.00361502332123e-08	8.5177635494757e-09	4.63648314593171e-09	6.83178551793369e-09	4.17490640110343e-09	0
P110	A950	0	5.1625117395517e-07	0	0	5.65842600757675e-09	0	0	0	5.59342938373627e-10	1.10188187888294e-09	3.25055368577086e-09	4.78679084173688e-09	1.59317743050238e-09	2.6914518273964e-09	2.7492480533024e-09	1.13306732783789e-09	1.19346025171263e-09	1.30220973415241e-09	7.34427211107488e-10	1.69864950773375e-09	0	0	0	0	0	0
P110	A951	0	0	0	0	0	0	0	0	0	0	0	0	5.31059143500793e-10	0	0	0	0	0	0	0	0	0	0	0	0	0
P110	A959	0	1.72083724651723e-07	4.91667784719209e-08	0	0	0	0	2.81611058113787e-09	0	1.65282281832441e-09	6.50110737154172e-09	7.97798473622814e-09	9.02800543951348e-09	5.38290365479279e-09	9.34744338122817e-09	6.2318703031084e-09	3.58038075513789e-09	2.60441946830482e-09	7.34427211107488e-10	5.09594852320125e-09	1.00361502332123e-09	4.86729345684326e-09	0	0	0	0
P110	A96	0	0	0	6.12761037335513e-09	0	0	0	0	0	0	0	0	5.31059143500793e-10	1.07658073095856e-09	5.49849610660481e-10	1.69960099175684e-09	1.19346025171263e-09	0	7.34427211107488e-10	1.69864950773375e-09	2.00723004664247e-09	1.21682336421081e-09	1.54549438197724e-09	2.27726183931123e-09	0	0
P110	A960	0	0	0	6.12761037335513e-09	0	0	0	0	1.11868587674725e-09	0	5.41758947628477e-10	5.31865649081876e-10	0	1.07658073095856e-09	1.09969922132096e-09	0	1.79019037756895e-09	6.51104867076206e-10	1.46885442221498e-09	3.3972990154675e-09	2.00723004664247e-09	1.21682336421081e-09	3.09098876395447e-09	2.27726183931123e-09	2.08745320055172e-08	0
P110	A961	0	0	0	0	0	0	0	0	0	0	0	0	0	0	0	0	0	0	0	0	0	0	0	2.27726183931123e-09	8.34981280220686e-09	0
P110	A962	0	0	0	0	0	0	0	0	0	0	0	1.06373129816375e-09	5.31059143500793e-10	0	5.49849610660481e-10	0	0	6.51104867076206e-10	0	0	1.00361502332123e-09	0	0	0	0	0
P110	A968	0	0	0	3.06380518667756e-09	0	2.82558680861462e-09	5.64383644523187e-09	2.81611058113787e-09	2.79671469186814e-09	4.40752751553177e-09	5.95934842391324e-09	7.44611908714626e-09	3.71741400450555e-09	4.84461328931351e-09	6.59819532792577e-09	5.66533663918945e-09	3.58038075513789e-09	8.46436327199067e-09	3.67213605553744e-09	5.09594852320125e-09	2.00723004664247e-09	2.43364672842163e-09	0	6.83178551793369e-09	4.17490640110343e-09	1.07164751284276e-08
P110	A969	1.03250234791034e-06	0	0	0	2.82921300378838e-09	0	0	0	0	1.10188187888294e-09	0	5.31865649081876e-10	1.06211828700159e-09	0	1.09969922132096e-09	2.26613465567578e-09	3.58038075513789e-09	0	5.14099047775241e-09	1.69864950773375e-09	3.0108450699637e-09	0	3.09098876395447e-09	1.13863091965562e-08	4.17490640110343e-09	2.14329502568552e-08
P110	A97	0	0	0	0	0	0	0	0	0	0	0	0	0	0	5.49849610660481e-10	0	0	6.51104867076206e-10	0	0	0	0	0	0	0	0
P110	A970	0	0	0	0	0	0	0	0	0	0	0	0	5.31059143500793e-10	0	5.49849610660481e-10	1.13306732783789e-09	0	6.51104867076206e-10	0	0	0	0	3.09098876395447e-09	9.10904735724492e-09	1.25247192033103e-08	1.07164751284276e-08
P110	A971	0	0	0	2.45104414934205e-08	1.13168520151535e-08	5.65117361722923e-09	8.46575466784781e-09	8.44833174341362e-09	1.23055446442198e-08	1.26716416071538e-08	8.66814316205563e-09	8.50985038531002e-09	7.96588715251189e-09	8.07435548218919e-09	7.69789454924673e-09	5.09880297527051e-09	7.16076151027578e-09	5.20883893660965e-09	7.34427211107488e-09	5.09594852320125e-09	9.0325352098911e-09	9.73458691368652e-09	1.23639550558179e-08	1.36635710358674e-08	4.17490640110343e-09	0
P110	A972	0	0	0	0	0	2.82558680861462e-09	0	0	5.59342938373627e-10	5.50940939441472e-10	0	3.19119389449126e-09	5.31059143500793e-10	1.61487109643784e-09	5.49849610660481e-10	0	2.98365062928158e-09	6.51104867076206e-10	0	5.09594852320125e-09	4.01446009328493e-09	4.86729345684326e-09	7.72747190988618e-09	6.83178551793369e-09	1.25247192033103e-08	1.07164751284276e-08
P110	A979	0	0	0	2.75742466800981e-08	8.48763901136513e-09	1.69535208516877e-08	8.46575466784781e-09	1.68966634868272e-08	8.39014407560441e-09	6.06035033385619e-09	5.41758947628477e-09	9.04171603439189e-09	6.37270972200951e-09	6.99777475123063e-09	1.09969922132096e-08	9.63107228662207e-09	1.19346025171263e-08	1.56265168098289e-08	1.24852625888273e-08	1.86851445850713e-08	2.50903755830308e-08	1.9469173827373e-08	4.01828539314081e-08	5.46542841434695e-08	9.18479408242755e-08	7.5015325898993e-08
P110	A98	0	0	0	0	0	0	0	0	5.59342938373627e-10	1.65282281832441e-09	1.62527684288543e-09	1.06373129816375e-09	2.65529571750396e-09	5.38290365479279e-10	3.84894727462337e-09	6.2318703031084e-09	7.16076151027578e-09	3.90662920245723e-09	4.40656326664493e-09	4.24662376933438e-09	8.02892018656987e-09	9.73458691368652e-09	1.39094494377951e-08	1.59408328751786e-08	8.34981280220686e-09	0
P110	A980	0	0	0	6.12761037335513e-09	2.82921300378838e-09	2.82558680861462e-09	0	2.81611058113787e-09	2.23737175349451e-09	1.10188187888294e-09	2.16703579051391e-09	5.85052213990064e-09	7.4348280090111e-09	6.99777475123063e-09	1.3746240266512e-08	6.79840396702734e-09	1.49182531464079e-08	2.40908800818196e-08	2.64393795998696e-08	2.88770416314738e-08	5.11843661893829e-08	4.38056411115893e-08	4.79103258412943e-08	2.73271420717348e-08	8.34981280220686e-09	0
P110	A981	0	0	0	0	0	0	0	0	0	0	0	0	0	0	0	0	0	0	0	0	0	1.21682336421081e-09	0	0	0	0
P110	A983	0	0	0	0	0	0	0	0	0	0	0	0	0	5.38290365479279e-10	0	5.66533663918945e-10	0	0	2.20328163332246e-09	8.49324753866875e-10	0	1.21682336421081e-09	0	0	0	0
P110	A984	0	0	0	0	0	0	0	0	0	0	0	0	0	0	5.49849610660481e-10	0	5.96730125856315e-10	0	0	0	1.00361502332123e-09	1.21682336421081e-09	1.54549438197724e-09	0	0	0
P110	A985	0	0	0	0	0	0	0	0	3.35605763024176e-09	6.61129127329766e-09	1.1376937900198e-08	1.64878351215382e-08	2.60218980315388e-08	2.09933242536919e-08	1.64954883198144e-08	1.86956109093252e-08	2.0885554404971e-08	1.49754119427527e-08	2.05639619110097e-08	7.64392278480188e-09	1.60578403731397e-08	1.46018803705298e-08	1.23639550558179e-08	2.27726183931123e-08	4.17490640110343e-09	4.28659005137103e-08
P110	A988	0	0	0	6.12761037335513e-09	2.82921300378838e-09	0	0	2.81611058113787e-09	2.23737175349451e-09	3.30564563664883e-09	4.87583052865629e-09	6.91425343806439e-09	4.24847314800634e-09	6.45948438575135e-09	4.94864649594433e-09	5.66533663918945e-09	2.98365062928158e-09	9.11546813906688e-09	2.93770884442995e-09	6.794598030935e-09	9.0325352098911e-09	6.08411682105407e-09	2.47279101116358e-08	3.64361894289797e-08	6.26235960165515e-08	4.28659005137103e-08
P110	A99	1.03250234791034e-06	1.72083724651723e-07	4.91667784719209e-08	7.0467519293584e-08	2.2633704030307e-08	1.69535208516877e-08	1.69315093356956e-08	1.68966634868272e-08	1.11868587674725e-08	1.873199194101e-08	1.67945273764828e-08	2.28702229105207e-08	2.70840163185404e-08	2.36847760810883e-08	2.9691878975666e-08	3.17258851794609e-08	3.10299665445284e-08	2.40908800818196e-08	3.0111515655407e-08	1.78358198312044e-08	3.0108450699637e-08	3.40710541979028e-08	2.16369213476813e-08	4.55452367862246e-08	6.67985024176549e-08	3.21494253852827e-08
P110	B00	0	3.44167449303446e-07	0	7.65951296669391e-08	4.24381950568256e-08	2.26046944689169e-08	2.82191822261594e-09	0	6.71211526048353e-09	6.06035033385619e-09	3.25055368577086e-09	1.32966412270469e-08	1.91181291660285e-08	2.90676797358811e-08	2.80423301436845e-08	1.81290772454063e-08	2.0885554404971e-08	1.17198876073717e-08	1.46885442221498e-08	2.63290673698731e-08	2.00723004664247e-08	2.92037607410595e-08	3.09098876395447e-08	2.9604403911046e-08	5.42737832143446e-08	6.42988507705655e-08
P110	B000	0	0	4.91667784719209e-08	9.19141556003269e-09	0	0	2.82191822261594e-09	0	1.11868587674725e-09	5.50940939441472e-10	5.41758947628477e-10	1.06373129816375e-09	5.31059143500793e-10	0	1.09969922132096e-09	5.66533663918945e-10	0	6.51104867076206e-10	0	0	3.0108450699637e-09	1.21682336421081e-09	4.63648314593171e-09	4.55452367862246e-09	1.66996256044137e-08	4.28659005137103e-08
P110	B001	0	0	0	0	0	0	0	0	5.59342938373627e-10	0	1.08351789525695e-09	1.06373129816375e-09	1.06211828700159e-09	0	0	0	5.96730125856315e-10	0	1.46885442221498e-09	2.54797426160063e-09	2.00723004664247e-09	1.09514102778973e-08	1.23639550558179e-08	2.27726183931123e-08	5.42737832143446e-08	7.5015325898993e-08
P110	B002	0	0	0	2.14466363067429e-08	3.96089820530373e-08	2.54302812775315e-08	5.64383644523187e-09	5.63222116227575e-09	2.23737175349451e-09	0	5.41758947628477e-10	5.31865649081876e-10	5.31059143500793e-10	0	0	0	0	6.51104867076206e-10	7.34427211107488e-10	0	2.00723004664247e-09	6.08411682105407e-09	1.23639550558179e-08	1.36635710358674e-08	4.17490640110343e-08	6.42988507705655e-08
P110	B003	0	0	4.91667784719209e-08	9.19141556003269e-09	2.82921300378838e-09	0	5.64383644523187e-09	0	5.59342938373627e-10	2.20376375776589e-09	3.79231263339934e-09	2.1274625963275e-09	2.65529571750396e-09	5.38290365479279e-10	2.19939844264192e-09	4.53226931135156e-09	5.37057113270684e-09	4.55773406953344e-09	9.54755374439734e-09	1.10412218002694e-08	1.10397652565336e-08	2.92037607410595e-08	5.10013146052488e-08	8.42586880545155e-08	7.09734088187583e-08	1.50030651797986e-07
P110	B004	0	1.72083724651723e-07	1.03250234791034e-06	3.18635739414467e-07	1.30143798174265e-07	5.65117361722923e-08	5.64383644523187e-08	4.78738798793439e-08	3.80353198094066e-08	2.97508107298395e-08	5.36341358152192e-08	5.79733557499245e-08	4.56710863410682e-08	5.0061003989573e-08	5.77342091193505e-08	7.2516308981625e-08	1.21732945674688e-07	1.70589475173966e-07	2.37219989187719e-07	3.92388036286496e-07	6.38299154832304e-07	1.04160079976446e-06	1.832956337025e-06	2.71905063613761e-06	3.51944609613019e-06	2.76485058313431e-06
P110	B005	0	0	0	0	0	0	0	0	0	0	0	0	0	5.38290365479279e-10	0	0	0	0	7.34427211107488e-10	0	0	1.21682336421081e-09	4.63648314593171e-09	4.55452367862246e-09	8.34981280220686e-09	0
P110	B007	1.03250234791034e-06	0	1.13083590485418e-06	9.49779607870045e-08	1.69752780227303e-08	1.13023472344585e-08	0	2.81611058113787e-09	1.67802881512088e-09	2.20376375776589e-09	3.79231263339934e-09	2.1274625963275e-09	1.59317743050238e-09	2.6914518273964e-09	3.84894727462337e-09	6.79840396702734e-09	1.79019037756895e-09	5.85994380368585e-09	5.8754176888599e-09	1.27398713080031e-08	2.00723004664247e-08	2.67701140126379e-08	4.63648314593171e-08	9.33677354117605e-08	1.16897379230896e-07	2.03613027440124e-07
P110	B008	0	0	6.88334898606893e-07	3.06380518667756e-09	1.41460650189419e-08	0	0	2.81611058113787e-09	1.67802881512088e-09	1.10188187888294e-09	1.62527684288543e-09	3.19119389449126e-09	2.65529571750396e-09	2.15316146191712e-09	3.29909766396288e-09	3.96573564743262e-09	4.77384100685052e-09	6.51104867076206e-09	1.02819809555048e-08	1.61371703234706e-08	2.70976056296733e-08	5.47570513894866e-08	6.18197752790894e-08	8.42586880545155e-08	1.12722472829793e-07	1.60747126926414e-07
P110	B009	0	2.2370884204724e-06	4.52334361941672e-06	1.80764506013976e-07	5.37550470719791e-08	2.82558680861462e-08	5.64383644523187e-09	5.63222116227575e-09	4.47474350698902e-09	4.95846845497324e-09	7.0428663191702e-09	8.50985038531002e-09	7.96588715251189e-09	6.99777475123063e-09	1.04471426025491e-08	1.47298752618926e-08	1.31280627688389e-08	1.43243070756765e-08	3.67213605553744e-08	4.7562186216545e-08	7.82819718190562e-08	1.28983276606346e-07	2.6273404493613e-07	3.23371181182195e-07	6.26235960165515e-07	9.53766286430054e-07
P110	B01	2.06500469582068e-06	0	3.44167449303446e-07	2.17530168254107e-07	9.61932421288048e-08	1.1019788553597e-07	8.7479464901094e-08	1.15460533826653e-07	1.25292818195692e-07	6.94185583696254e-08	2.70879473814238e-08	4.68041771192051e-08	1.13115597565669e-07	1.32957720273382e-07	1.29214658505213e-07	7.36493763094629e-08	4.65449498167926e-08	4.03685017587248e-08	2.35016707554396e-08	2.12331188466719e-08	1.60578403731397e-08	7.30094018526489e-09	1.08184606738407e-08	1.59408328751786e-08	5.42737832143446e-08	2.14329502568552e-08
P110	B010	1.03250234791034e-06	0	4.91667784719209e-08	3.06380518667756e-08	1.41460650189419e-08	2.26046944689169e-08	1.12876728904637e-08	5.63222116227575e-09	5.59342938373627e-09	2.75470469720736e-09	2.16703579051391e-09	0	5.31059143500793e-10	2.15316146191712e-09	1.09969922132096e-09	0	5.96730125856315e-10	6.51104867076206e-10	0	3.3972990154675e-09	4.01446009328493e-09	7.30094018526489e-09	1.08184606738407e-08	2.9604403911046e-08	5.42737832143446e-08	8.57318010274206e-08
P110	B011	0	0	1.47500335415763e-07	8.27227400402942e-08	1.10339307147747e-07	7.91164306412093e-08	4.5150691561855e-08	7.04027645284469e-08	2.96451757338022e-08	1.48754053649197e-08	6.50110737154172e-09	5.31865649081876e-09	3.18635486100476e-09	8.07435548218919e-09	9.34744338122817e-09	3.96573564743262e-09	8.35422176198841e-09	5.20883893660965e-09	8.81312653328985e-09	1.69864950773375e-08	2.50903755830308e-08	3.40710541979028e-08	9.42751573006114e-08	1.34358448519363e-07	2.33794758461792e-07	2.03613027440124e-07
P110	B012	2.06500469582068e-06	1.72083724651723e-07	4.91667784719209e-07	5.39229712855251e-07	4.24381950568256e-07	2.62779573201159e-07	2.39863048922355e-07	1.57702192543721e-07	1.07393844167736e-07	4.95846845497324e-08	3.62978494911079e-08	3.61668641375676e-08	4.72642637715706e-08	6.62097149539513e-08	9.8423080308226e-08	8.04477802764902e-08	8.47356778715967e-08	7.42259548466874e-08	9.0334546966221e-08	9.42750476792232e-08	1.31473568055082e-07	1.59403860711617e-07	1.900958089832e-07	2.98321300949771e-07	4.09140827308136e-07	7.18003833604648e-07
P110	B018	0	0	5.4083456319113e-07	5.45357323228606e-07	4.97941488666754e-07	2.99512201713149e-07	2.25753457809275e-07	2.14024404166478e-07	1.08512530044484e-07	3.74639838820201e-08	2.81714652766808e-08	1.64878351215382e-08	1.64628334485246e-08	1.83018724262955e-08	2.69426309223636e-08	2.66270822041904e-08	1.96920941532584e-08	2.66952995501244e-08	1.61573986443647e-08	2.80277168776069e-08	3.21156807462795e-08	2.79869373768487e-08	4.48193370773398e-08	5.9208807822092e-08	5.42737832143446e-08	1.50030651797986e-07
P110	B019	2.06500469582068e-06	1.72083724651723e-07	1.32750301874186e-06	8.63993062643073e-07	7.01644824939517e-07	5.11431212359246e-07	3.44274023159144e-07	3.15404385087442e-07	1.35360991086418e-07	5.28903301863813e-08	2.87132242243093e-08	2.92526106995032e-08	3.77051991885563e-08	2.79910990049225e-08	4.61873672954804e-08	3.17258851794609e-08	4.05776485582294e-08	3.77640822904199e-08	3.81902149775894e-08	3.22743406469413e-08	4.51626760494555e-08	6.5708461667384e-08	9.89116404465431e-08	1.45744757715919e-07	2.96418354478344e-07	4.82241380779241e-07
P110	B02	0	0	9.83335569438418e-08	7.0467519293584e-08	1.98044910265186e-08	2.26046944689169e-08	8.46575466784781e-09	8.44833174341362e-09	1.00681728907253e-08	8.81505503106355e-09	1.08351789525695e-08	1.86152977178657e-08	4.6202145484569e-08	7.3207489705182e-08	6.37825548366158e-08	6.1752169367165e-08	5.90762824597752e-08	4.94839698977916e-08	4.18623510331268e-08	5.435678424748e-08	4.3155446002813e-08	5.35402280252758e-08	7.26382359529301e-08	1.22972139322806e-07	2.04570413654068e-07	3.21494253852827e-07
P110	B020	0	0	0	1.53190259333878e-08	0	1.13023472344585e-08	5.64383644523187e-09	2.81611058113787e-09	1.11868587674725e-09	4.95846845497324e-09	4.33407158102781e-09	2.1274625963275e-09	5.31059143500793e-09	3.76803255835495e-09	2.7492480533024e-09	4.53226931135156e-09	3.58038075513789e-09	1.30220973415241e-08	2.27672435443321e-08	4.24662376933438e-08	5.72060563293103e-08	1.47235627069509e-07	3.32281292125106e-07	5.69315459827808e-07	1.03120188107255e-06	1.22167816464074e-06
P110	B021	0	0	0	3.06380518667756e-09	0	0	0	0	0	0	5.41758947628477e-10	0	1.59317743050238e-09	0	1.64954883198144e-09	1.69960099175684e-09	2.38692050342526e-09	1.30220973415241e-09	3.67213605553744e-09	5.94527327706813e-09	4.01446009328493e-09	1.82523504631622e-08	2.31824157296585e-08	7.97041643758931e-08	1.16897379230896e-07	2.03613027440124e-07
P110	B022	0	0	0	0	0	2.82558680861462e-09	0	0	5.59342938373627e-10	0	1.08351789525695e-09	5.31865649081876e-10	1.06211828700159e-09	2.6914518273964e-09	2.7492480533024e-09	2.83266831959473e-09	2.38692050342526e-09	3.25552433538103e-09	2.93770884442995e-09	1.01918970464025e-08	1.20433802798548e-08	4.13719943831677e-08	1.19003067412247e-07	2.73271420717348e-07	7.43133339396411e-07	1.91824904798854e-06
P110	B023	0	0	0	0	0	0	0	0	5.59342938373627e-10	5.50940939441472e-10	1.08351789525695e-09	1.06373129816375e-09	0	1.07658073095856e-09	5.49849610660481e-10	1.13306732783789e-09	1.19346025171263e-09	6.51104867076206e-10	1.46885442221498e-09	4.24662376933438e-09	9.0325352098911e-09	2.31196439200055e-08	9.73661460645659e-08	2.43667016806302e-07	8.26631467418479e-07	2.06827969978652e-06
P110	B027	0	0	9.83335569438418e-08	0	5.65842600757675e-09	2.82558680861462e-09	0	0	1.11868587674725e-09	5.50940939441472e-10	1.62527684288543e-09	2.65932824540938e-09	2.12423657400317e-09	3.76803255835495e-09	4.94864649594433e-09	2.26613465567578e-09	4.1771108809942e-09	3.25552433538103e-09	1.54229714332572e-08	1.86851445850713e-08	3.11120657229582e-08	5.96243448463299e-08	7.72747190988618e-08	1.68517376109031e-07	4.46714984918067e-07	8.57318010274206e-07
P110	B028	0	0	4.91667784719209e-08	3.06380518667756e-09	0	2.82558680861462e-09	0	0	1.11868587674725e-09	0	1.08351789525695e-09	1.59559694724563e-09	3.18635486100476e-09	7.53606511670991e-09	3.84894727462337e-09	2.26613465567578e-09	2.38692050342526e-09	8.46436327199067e-09	5.14099047775241e-09	1.69864950773375e-08	2.81012206529945e-08	6.20579915747515e-08	1.26730539322133e-07	2.48221540484924e-07	6.17886147363308e-07	1.42529119208087e-06
P110	B029	0	0	4.91667784719209e-08	4.9020882986841e-08	3.67797690492489e-08	1.97791076603023e-08	5.64383644523187e-09	8.44833174341362e-09	2.79671469186814e-09	2.20376375776589e-09	5.41758947628477e-09	7.97798473622814e-09	6.37270972200951e-09	6.45948438575135e-09	1.97945859837773e-08	1.30302742701357e-08	1.96920941532584e-08	3.32063482208865e-08	3.59869333442669e-08	8.57818001405544e-08	1.36491643171688e-07	3.26108661608498e-07	7.51110269640937e-07	2.27726183931123e-06	6.94704425143611e-06	1.77464828126761e-05
P110	B03	0	1.72083724651723e-07	9.83335569438418e-08	0	2.82921300378838e-09	2.82558680861462e-09	0	0	5.59342938373627e-10	0	0	5.31865649081876e-10	0	0	0	5.66533663918945e-10	0	6.51104867076206e-10	7.34427211107488e-10	0	0	0	0	0	0	0
P110	B04	0	0	0	3.06380518667756e-09	0	0	0	0	0	0	5.41758947628477e-10	0	1.59317743050238e-09	0	5.49849610660481e-10	1.13306732783789e-09	1.19346025171263e-09	0	0	0	2.00723004664247e-09	0	0	0	0	0
P110	B05	0	1.72083724651723e-07	1.96667113887684e-07	6.74037141069064e-07	2.06532549276551e-07	1.04546711918741e-07	2.82191822261594e-08	3.09772163925166e-08	2.06956887198242e-08	1.21207006677124e-08	7.58462526679868e-09	3.72305954357313e-09	1.2745419444019e-08	1.56104205988991e-08	8.79759377056769e-09	3.39920198351367e-09	1.79019037756895e-09	1.95331460122862e-09	5.8754176888599e-09	2.54797426160063e-09	2.00723004664247e-09	1.21682336421081e-09	1.54549438197724e-09	6.83178551793369e-09	8.34981280220686e-09	1.07164751284276e-08
P110	B050	0	0	0	9.19141556003269e-09	1.13168520151535e-08	1.69535208516877e-08	8.46575466784781e-09	2.81611058113787e-09	8.94948701397803e-09	6.06035033385619e-09	7.58462526679868e-09	2.65932824540938e-09	8.49694629601268e-09	3.76803255835495e-09	8.24774415990721e-09	5.66533663918945e-10	4.77384100685052e-09	1.95331460122862e-09	3.67213605553744e-09	1.69864950773375e-09	5.01807511660617e-09	2.43364672842163e-09	1.54549438197724e-09	4.55452367862246e-09	0	0
P110	B051	0	0	0	0	0	2.82558680861462e-09	0	0	0	5.50940939441472e-10	0	5.31865649081876e-10	0	0	5.49849610660481e-10	5.66533663918945e-10	5.96730125856315e-10	0	0	0	0	0	0	0	0	0
P110	B052	0	0	4.91667784719209e-08	2.54295830494238e-07	1.61265141215937e-07	7.62908438325946e-08	2.25753457809275e-08	2.2528884649103e-08	1.23055446442198e-08	8.26411409162207e-09	7.0428663191702e-09	4.78679084173688e-09	2.12423657400317e-09	2.6914518273964e-09	1.09969922132096e-09	2.26613465567578e-09	1.79019037756895e-09	0	1.46885442221498e-09	1.69864950773375e-09	4.01446009328493e-09	6.08411682105407e-09	3.09098876395447e-09	9.10904735724492e-09	3.33992512088274e-08	7.5015325898993e-08
P110	B053	0	0	0	6.12761037335513e-09	0	0	0	2.81611058113787e-09	0	0	5.41758947628477e-10	0	0	0	0	0	0	0	0	0	0	0	0	0	0	0
P110	B054	0	0	0	9.19141556003269e-09	5.65842600757675e-09	0	0	0	0	0	5.41758947628477e-10	0	0	0	0	5.66533663918945e-10	5.96730125856315e-10	0	0	0	0	0	0	4.55452367862246e-09	8.34981280220686e-09	0
P110	B058	0	0	0	2.14466363067429e-08	1.41460650189419e-08	5.65117361722923e-09	5.64383644523187e-09	2.81611058113787e-09	0	5.50940939441472e-10	5.41758947628477e-10	1.06373129816375e-09	0	0	0	0	5.96730125856315e-10	0	0	0	0	1.21682336421081e-09	0	0	0	0
P110	B059	0	0	1.47500335415763e-07	1.34807428213813e-07	7.92179641060745e-08	3.39070417033754e-08	8.46575466784781e-09	1.68966634868272e-08	9.50882995235166e-09	5.50940939441472e-09	4.33407158102781e-09	1.59559694724563e-09	3.71741400450555e-09	2.15316146191712e-09	1.64954883198144e-09	5.66533663918945e-10	5.96730125856315e-10	6.51104867076206e-10	2.20328163332246e-09	1.69864950773375e-09	1.00361502332123e-09	2.43364672842163e-09	3.09098876395447e-09	0	8.34981280220686e-09	1.07164751284276e-08
P110	B06	0	0	0	7.0467519293584e-08	5.65842600757675e-09	0	0	0	0	0	0	1.06373129816375e-09	1.06211828700159e-09	5.38290365479279e-10	5.49849610660481e-10	5.66533663918945e-10	1.19346025171263e-09	6.51104867076206e-10	7.34427211107488e-10	0	0	0	3.09098876395447e-09	0	0	0
P110	B060	0	0	0	3.06380518667756e-09	0	0	0	0	1.67802881512088e-09	2.20376375776589e-09	1.62527684288543e-09	5.31865649081876e-10	1.59317743050238e-09	1.07658073095856e-09	0	5.66533663918945e-10	5.96730125856315e-10	1.30220973415241e-09	0	8.49324753866875e-10	1.00361502332123e-09	0	1.54549438197724e-09	0	4.17490640110343e-09	0
P110	B068	0	0	0	2.75742466800981e-08	5.65842600757675e-09	0	0	0	1.67802881512088e-09	5.50940939441472e-10	2.70879473814238e-09	1.59559694724563e-09	0	0	1.09969922132096e-09	2.26613465567578e-09	0	2.60441946830482e-09	0	0	0	0	0	2.27726183931123e-09	0	1.07164751284276e-08
P110	B069	0	1.72083724651723e-07	0	3.06380518667756e-08	1.13168520151535e-08	2.82558680861462e-09	8.46575466784781e-09	5.63222116227575e-09	5.03408644536264e-09	2.20376375776589e-09	1.08351789525695e-09	1.59559694724563e-09	1.06211828700159e-09	0	1.09969922132096e-09	1.69960099175684e-09	0	1.95331460122862e-09	0	0	1.00361502332123e-09	0	0	0	0	1.07164751284276e-08
P110	B07	0	1.72083724651723e-07	0	0	0	0	0	0	0	0	0	5.31865649081876e-10	1.59317743050238e-09	6.45948438575135e-09	2.19939844264192e-09	5.66533663918945e-10	1.19346025171263e-09	2.60441946830482e-09	7.34427211107488e-10	2.54797426160063e-09	2.00723004664247e-09	0	0	2.27726183931123e-09	0	0
P110	B08	1.03250234791034e-06	3.44167449303446e-07	0	1.83828311200654e-08	2.82921300378838e-09	1.69535208516877e-08	1.12876728904637e-08	5.63222116227575e-09	5.59342938373627e-10	5.50940939441472e-10	0	0	2.12423657400317e-09	2.6914518273964e-09	1.64954883198144e-09	0	1.19346025171263e-09	0	0	8.49324753866875e-10	1.00361502332123e-09	2.43364672842163e-09	0	0	0	1.07164751284276e-08
P110	B080	0	0	0	0	0	0	0	0	0	0	5.41758947628477e-10	0	0	0	0	0	0	6.51104867076206e-10	0	0	0	0	0	2.27726183931123e-09	4.17490640110343e-09	0
P110	B081	0	0	0	0	0	0	0	0	0	0	0	0	5.31059143500793e-10	0	5.49849610660481e-10	0	0	0	7.34427211107488e-10	0	0	0	0	0	4.17490640110343e-09	0
P110	B082	0	0	4.91667784719209e-08	9.19141556003269e-09	5.65842600757675e-09	2.82558680861462e-09	0	0	5.59342938373627e-10	0	0	0	0	5.38290365479279e-10	0	0	1.19346025171263e-09	0	0	0	0	0	1.54549438197724e-09	0	0	0
P110	B083	0	0	0	1.22552207467103e-08	2.82921300378838e-09	0	2.82191822261594e-09	0	0	0	0	0	0	5.38290365479279e-10	5.49849610660481e-10	5.66533663918945e-10	0	0	7.34427211107488e-10	0	2.00723004664247e-09	6.08411682105407e-09	4.63648314593171e-09	9.10904735724492e-09	8.34981280220686e-09	1.07164751284276e-08
P110	B084	0	0	0	6.12761037335513e-09	8.48763901136513e-09	5.65117361722923e-09	0	0	1.11868587674725e-09	0	0	0	0	0	0	0	5.96730125856315e-10	0	0	0	0	0	0	4.55452367862246e-09	0	0
P110	B085	0	0	0	0	5.65842600757675e-09	2.82558680861462e-09	0	0	0	0	0	0	0	0	0	0	0	0	7.34427211107488e-10	0	1.00361502332123e-09	1.21682336421081e-09	0	0	4.17490640110343e-09	0
P110	B088	1.03250234791034e-06	0	0	0	0	0	0	0	0	0	0	0	0	0	0	0	0	6.51104867076206e-10	1.46885442221498e-09	1.69864950773375e-09	2.00723004664247e-09	1.21682336421081e-09	1.54549438197724e-09	0	4.17490640110343e-09	0
P110	B09	3.09750704373102e-06	1.72083724651723e-07	4.91667784719209e-08	3.67656622401308e-08	1.98044910265186e-08	5.65117361722923e-09	0	8.44833174341362e-09	1.11868587674725e-09	1.10188187888294e-09	3.25055368577086e-09	2.65932824540938e-09	1.59317743050238e-09	1.07658073095856e-09	2.19939844264192e-09	2.83266831959473e-09	2.38692050342526e-09	3.90662920245723e-09	3.67213605553744e-09	5.09594852320125e-09	5.01807511660617e-09	6.08411682105407e-09	1.23639550558179e-08	1.13863091965562e-08	5.00988768132412e-08	4.28659005137103e-08
P110	B15	0	0	4.91667784719209e-08	6.43399089202289e-08	9.33640291250164e-08	9.60699514928969e-08	8.46575466784781e-08	6.47705433661711e-08	1.90176599047033e-08	9.36599597050502e-09	5.95934842391324e-09	7.97798473622814e-09	1.69938925920254e-08	1.18423880405441e-08	1.31963906558515e-08	1.98286782371631e-08	3.52070774255226e-08	8.65969473211353e-08	1.27790334732703e-07	1.7665954880431e-07	1.55560328614791e-07	1.50886097162141e-07	1.48367460669815e-07	9.56449972510717e-08	1.16897379230896e-07	1.17881226412703e-07
P110	B150	0	0	4.91667784719209e-08	3.67656622401308e-08	7.63887511022861e-08	9.60699514928969e-08	5.92602826749347e-08	4.22416587170681e-08	2.96451757338022e-08	2.31395194565418e-08	1.51692505335974e-08	1.17010442798013e-08	1.38075377310206e-08	1.61487109643784e-08	1.53957890984935e-08	2.0961745565001e-08	3.69972678030915e-08	2.8648614151353e-08	4.70033415108792e-08	6.20007070322819e-08	8.43036619589836e-08	1.02213162593708e-07	1.25185044940156e-07	1.43467495876608e-07	1.66996256044137e-07	2.35762452825407e-07
P110	B159	1.03250234791034e-06	1.72083724651723e-07	9.83335569438418e-08	2.05274947507397e-07	2.23507827299282e-07	2.14744597454711e-07	1.77780848024804e-07	1.80231077192824e-07	9.62069854002639e-08	5.89506805202375e-08	3.79231263339934e-08	5.69096244517607e-08	5.04506186325753e-08	5.54439076443657e-08	6.59819532792577e-08	8.44135159239229e-08	1.18749295045407e-07	1.3217428801647e-07	1.65246122499185e-07	1.77508873558177e-07	2.5190737085363e-07	3.45577835435871e-07	4.83739741558875e-07	7.53773668812017e-07	1.18567341791337e-06	1.22167816464074e-06
P110	B16	0	0	9.83335569438418e-08	9.8041765973682e-08	1.98044910265186e-08	1.97791076603023e-08	1.41095911130797e-08	5.63222116227575e-09	9.50882995235166e-09	1.26716416071538e-08	4.7674787391306e-08	9.41402198874921e-08	1.41792791314712e-07	1.91631370110623e-07	2.20489693874853e-07	2.27179999231497e-07	2.67931826509485e-07	3.04065972924588e-07	3.49587352487164e-07	3.65209644162756e-07	3.29185727649364e-07	3.38276895250606e-07	3.01371404485561e-07	2.43667016806302e-07	2.6719400967062e-07	1.82180077183269e-07
P110	B160	0	0	0	1.22552207467103e-08	2.82921300378838e-09	2.82558680861462e-09	0	0	2.23737175349451e-09	2.75470469720736e-09	7.58462526679868e-09	8.50985038531002e-09	1.06211828700159e-08	1.61487109643784e-08	9.89729299188865e-09	1.24637406062168e-08	1.79019037756895e-08	1.888204114521e-08	1.90951074887947e-08	2.97263663853406e-08	2.30831455363884e-08	4.74561112042218e-08	2.93643932575675e-08	3.87134512682909e-08	3.75741576099309e-08	2.14329502568552e-08
P110	B161	0	0	0	0	0	0	0	0	0	0	2.70879473814238e-09	2.1274625963275e-09	3.71741400450555e-09	5.38290365479279e-09	7.14804493858625e-09	6.2318703031084e-09	7.7574916361321e-09	4.55773406953344e-09	9.54755374439734e-09	1.10412218002694e-08	7.02530516324863e-09	8.5177635494757e-09	9.27296629186342e-09	1.82180947144898e-08	4.17490640110343e-09	1.07164751284276e-08
P110	B162	0	0	0	3.98294674268083e-08	1.13168520151535e-08	8.47676042584385e-09	1.69315093356956e-08	8.44833174341362e-09	6.71211526048353e-09	7.7131731521806e-09	2.3837393695653e-08	4.41448488737957e-08	6.21339197895927e-08	8.23584259183297e-08	1.26465410451911e-07	2.51540946780012e-07	4.46354134140524e-07	6.54360391411587e-07	7.6306987234068e-07	7.66090927987922e-07	8.34004084379945e-07	9.74675514732862e-07	1.05557266289045e-06	1.07259032631559e-06	9.22654314643858e-07	8.35885060017351e-07
P110	B169	0	5.1625117395517e-07	1.96667113887684e-07	2.3897680456085e-07	1.15997733155323e-07	5.36861493636777e-08	6.77260373427825e-08	5.35061010416196e-08	4.58661209466374e-08	5.78487986413545e-08	1.09977066368581e-07	1.86152977178657e-07	2.35259200570851e-07	3.36969768790029e-07	5.70743895865579e-07	8.73028376099095e-07	1.34622316393185e-06	1.69222154953106e-06	1.93521570126823e-06	2.00695439338743e-06	2.11662408418448e-06	2.40079249758794e-06	2.58097561790198e-06	2.89439979776457e-06	3.26895171206399e-06	3.21494253852827e-06
P110	B17	0	0	9.83335569438418e-08	3.06380518667756e-08	2.54629170340954e-08	1.41279340430731e-08	1.12876728904637e-08	2.81611058113787e-09	5.59342938373627e-09	4.95846845497324e-09	1.1376937900198e-08	1.91471633669475e-08	2.92082528925436e-08	4.09100677764252e-08	5.718435950869e-08	8.10143139404092e-08	1.22329675800545e-07	1.77100523844728e-07	1.94623210943484e-07	2.53948101406196e-07	2.28824225317241e-07	2.22678675650579e-07	2.6273404493613e-07	1.86735470823521e-07	2.21270039258482e-07	2.25045977696979e-07
P110	B170	0	0	4.91667784719209e-08	0	0	0	0	0	0	5.50940939441472e-10	3.25055368577086e-09	1.06373129816375e-09	3.18635486100476e-09	3.76803255835495e-09	5.49849610660481e-09	1.076413961446e-08	5.96730125856315e-09	1.56265168098289e-08	1.17508353777198e-08	1.18905465541363e-08	1.3046995303176e-08	1.70355270989514e-08	2.16369213476813e-08	2.27726183931123e-08	4.17490640110343e-09	2.14329502568552e-08
P110	B171	3.09750704373102e-06	0	0	5.82122985468737e-08	8.48763901136513e-09	2.26046944689169e-08	1.69315093356956e-08	2.2528884649103e-08	6.1527723221099e-09	8.81505503106355e-09	2.32956347480245e-08	4.57404458210413e-08	9.45285275431411e-08	2.6914518273964e-07	7.99481333900339e-07	2.1080717634424e-06	4.30361766767574e-06	5.28241378658926e-06	5.08590843691935e-06	6.4922384185584e-06	9.35670286242386e-06	1.20854896533418e-05	1.26745994265953e-05	1.24611767847111e-05	1.19652817455624e-05	9.79485826738281e-06
P110	B172	0	0	0	0	2.82921300378838e-09	2.82558680861462e-09	0	0	0	0	1.08351789525695e-09	2.1274625963275e-09	1.06211828700159e-09	2.6914518273964e-09	7.69789454924673e-09	6.2318703031084e-09	1.07411422654137e-08	1.888204114521e-08	2.7173806810977e-08	2.88770416314738e-08	4.51626760494555e-08	5.96243448463299e-08	4.63648314593171e-08	5.46542841434695e-08	8.34981280220686e-08	6.42988507705655e-08
P110	B178	0	0	4.91667784719209e-08	2.14466363067429e-08	1.13168520151535e-08	1.13023472344585e-08	1.12876728904637e-08	2.81611058113787e-09	6.71211526048353e-09	1.26716416071538e-08	1.1376937900198e-08	1.701970077062e-08	1.75249517355262e-08	1.88401627917748e-08	2.41933828690612e-08	3.05928178516231e-08	3.93841883065168e-08	5.14372844990202e-08	6.31607401552439e-08	7.89872021096194e-08	1.17422957728584e-07	1.4966927379793e-07	2.19460202240767e-07	2.45944278645613e-07	2.42144571263999e-07	2.57195403082262e-07
P110	B179	0	1.72083724651723e-07	0	9.19141556003269e-09	2.82921300378838e-09	1.13023472344585e-08	5.64383644523187e-09	5.63222116227575e-09	3.91540056861539e-09	2.20376375776589e-09	3.79231263339934e-09	3.19119389449126e-09	4.77953229150714e-09	6.99777475123063e-09	1.75951875411354e-08	2.54940148763525e-08	4.17711088099421e-08	6.38082769734682e-08	9.25378285995434e-08	1.33343986357099e-07	1.57567558661434e-07	1.54536567254773e-07	2.27187674150654e-07	4.03075345558088e-07	6.42935585769928e-07	7.93019159503641e-07
P110	B18	0	1.72083724651723e-07	4.91667784719209e-08	1.04169376347037e-07	4.5267408060614e-08	2.82558680861462e-08	2.25753457809275e-08	3.37933269736545e-08	1.11868587674725e-08	1.76301100621271e-08	1.67945273764828e-08	2.23383572614388e-08	3.98294357625595e-08	6.67480053194306e-08	8.79759377056769e-08	1.38234213996223e-07	3.00751983431583e-07	5.41068144540327e-07	8.17417485962634e-07	9.95408611531978e-07	1.05680661955726e-06	9.40604460534959e-07	1.01384431457707e-06	7.9476438191962e-07	5.51087644945653e-07	4.50091955393958e-07
P110	B180	0	0	0	0	0	0	0	0	5.59342938373627e-10	2.20376375776589e-09	6.50110737154172e-09	1.2764775577965e-08	1.5400715161523e-08	2.36847760810883e-08	2.25438340370797e-08	3.68246881547314e-08	3.99809184323731e-08	4.81817601636392e-08	4.99410503553092e-08	5.09594852320125e-08	6.52349765158802e-08	7.42262252168597e-08	1.02002629210498e-07	9.79222590903829e-08	9.60228472253789e-08	2.25045977696979e-07
P110	B181	0	0	0	2.45104414934205e-08	5.65842600757675e-09	5.65117361722923e-09	1.41095911130797e-08	1.68966634868272e-08	3.91540056861539e-09	8.81505503106355e-09	3.5214331595851e-08	4.7336042768287e-08	8.60315812471284e-08	1.84095304993913e-07	3.27710367953647e-07	6.32818102597462e-07	1.11827225585473e-06	1.72868342208733e-06	2.36485561976611e-06	2.79852506399135e-06	3.3039006567735e-06	3.69184208701561e-06	4.69212094368289e-06	5.47226019986489e-06	5.77807045912715e-06	5.48683526575492e-06
P110	B182	1.03250234791034e-06	0	0	1.83828311200654e-08	1.98044910265186e-08	0	2.82191822261594e-09	2.81611058113787e-09	3.91540056861539e-09	3.30564563664883e-09	1.89615631669967e-08	5.90370870480882e-08	1.90119173373284e-07	4.96842007337375e-07	1.30039432921204e-06	3.17258851794609e-06	6.44826574000334e-06	1.05075303448758e-05	1.39159267960647e-05	1.55553828670718e-05	1.98394617810141e-05	2.98243406568071e-05	4.47776087290264e-05	5.84436478440834e-05	6.32623566959203e-05	5.78046668427384e-05
P110	B188	0	0	0	3.06380518667756e-09	0	0	2.82191822261594e-09	0	2.23737175349451e-09	3.30564563664883e-09	1.08351789525695e-09	3.72305954357313e-09	5.31059143500793e-09	8.61264584766847e-09	1.59456387091539e-08	3.79577554825693e-08	5.60926318304936e-08	7.87836889162209e-08	6.90361578441039e-08	1.26549388326164e-07	1.75632629081216e-07	2.67701140126379e-07	4.2501095504374e-07	6.12583434774721e-07	6.55460304973239e-07	4.92957855907669e-07
P110	B189	0	0	0	2.14466363067429e-08	8.48763901136513e-09	1.41279340430731e-08	1.41095911130797e-08	5.63222116227575e-09	3.35605763024176e-09	7.7131731521806e-09	8.66814316205563e-09	1.54241038233744e-08	2.07113065965309e-08	3.82186159490288e-08	5.55348106767086e-08	9.40445882105449e-08	1.33070818065958e-07	1.88169306585023e-07	2.51174106198761e-07	3.30387329254215e-07	3.9040624407196e-07	5.32968633524337e-07	7.12472910091506e-07	7.9476438191962e-07	9.56053565852686e-07	7.60869734118358e-07
P110	B19	1.03250234791034e-06	1.72083724651723e-07	2.45833892359605e-07	1.19488402280425e-07	7.35595380984978e-08	3.95582153206046e-08	5.64383644523187e-08	2.81611058113787e-08	1.67802881512088e-08	2.03848147593344e-08	2.54626705385384e-08	5.63777588026789e-08	7.38172209466102e-08	8.50498777457261e-08	1.09420072521436e-07	1.58629425897305e-07	3.04332364186721e-07	6.81706795828787e-07	1.10090638945012e-06	1.42516693698862e-06	1.40506103264973e-06	1.13529619880869e-06	1.09730101120384e-06	9.56449972510717e-07	9.01779782638341e-07	7.93019159503641e-07
P110	B190	0	1.72083724651723e-07	4.91667784719209e-07	2.75742466800981e-07	2.03703336272763e-07	1.13023472344585e-07	8.46575466784781e-08	7.32188751095847e-08	4.92221785768792e-08	4.07696295186689e-08	6.77198684535596e-08	6.75469374333983e-08	9.13421726821364e-08	1.17885590039962e-07	1.49559094099651e-07	1.99419849699469e-07	3.00751983431583e-07	4.11498275992162e-07	4.88394095386479e-07	6.89651700139903e-07	9.42394506898638e-07	1.19978783711186e-06	1.50994801119176e-06	1.78309602018069e-06	2.15007679656827e-06	2.06827969978652e-06
P110	B199	3.09750704373102e-06	1.03250234791034e-06	7.37501677078814e-07	7.2918563442926e-07	7.6671672402665e-07	5.82070882574611e-07	4.03534305834079e-07	2.56266062883547e-07	1.94651342554022e-07	1.76852041560712e-07	2.25913481161075e-07	2.10086931387341e-07	2.32603904853347e-07	2.56226213968137e-07	3.09565330801851e-07	3.91474761767991e-07	4.57095276405937e-07	5.32603781268336e-07	5.80931923986023e-07	6.45486812938825e-07	8.19953474053447e-07	1.02213162593708e-06	1.29357879771495e-06	1.55764709808888e-06	1.87870788049654e-06	1.6717701200347e-06
P110	B20	1.54875352186551e-05	6.7112652614172e-06	3.24500737914678e-06	6.85373220259771e-06	1.82201317443971e-06	6.41408205555518e-07	4.09178142279311e-07	3.01323832181752e-07	3.66928967573099e-07	4.01085003913391e-07	7.49794383517812e-07	3.18268404410595e-06	8.035986959454e-06	1.14790420438456e-05	1.14247752103035e-05	9.49623727460936e-06	7.11899040146584e-06	5.23944086536223e-06	3.58620807183786e-06	2.38235593459659e-06	1.29667061013103e-06	7.30094018526489e-07	4.12646999987922e-07	2.20894398413189e-07	2.25444945659585e-07	2.25045977696979e-07
P110	B200	2.06500469582068e-06	3.44167449303446e-07	1.47500335415763e-07	1.34807428213813e-07	1.07510094143958e-07	5.65117361722923e-08	4.5150691561855e-08	3.94255481359302e-08	4.30694062547693e-08	1.72995454984622e-07	2.79005858028666e-07	1.13393756384256e-06	2.51562716276326e-06	3.59847109322898e-06	3.8011103584959e-06	3.45019001326638e-06	2.72944359566679e-06	1.90708615566621e-06	1.27423121127149e-06	8.30639609281804e-07	4.94782206497368e-07	2.78652550404277e-07	1.68458887635519e-07	1.07031306447628e-07	9.18479408242755e-08	7.5015325898993e-08
P110	B201	4.13000939164136e-06	6.88334898606893e-07	2.95000670831525e-07	4.38124141694892e-07	1.61265141215937e-07	7.62908438325946e-08	3.38630186713912e-08	4.78738798793439e-08	3.97133486245275e-08	5.7297857701913e-08	1.0672651268281e-07	4.33470504001729e-07	1.12743856165218e-06	1.89047576356323e-06	2.5628490352885e-06	2.8796906137e-06	2.69722016887054e-06	2.14148390781364e-06	1.50263807392592e-06	1.06760121561066e-06	7.85830563260525e-07	5.30534986795915e-07	3.98737550550127e-07	2.27726183931123e-07	1.25247192033103e-07	8.57318010274206e-08
P110	B202	0	0	0	5.82122985468737e-08	1.69752780227303e-08	2.82558680861462e-09	0	2.81611058113787e-09	2.79671469186814e-09	4.40752751553177e-09	7.58462526679868e-09	2.34020885596025e-08	6.21339197895927e-08	1.30804558811465e-07	1.600062367022e-07	1.61462094216899e-07	1.25313326429826e-07	8.78991570552878e-08	6.90361578441039e-08	5.435678424748e-08	2.50903755830308e-08	1.58187037347406e-08	1.39094494377951e-08	4.55452367862246e-09	0	0
P110	B203	1.03250234791034e-06	0	1.47500335415763e-07	4.28932726134859e-08	1.13168520151535e-08	8.47676042584385e-09	0	5.63222116227575e-09	1.11868587674725e-08	1.10188187888294e-08	1.89615631669967e-08	1.02650070272802e-07	2.77212872907414e-07	6.7932244123485e-07	1.46479936279952e-06	2.11147096542591e-06	2.159566325474e-06	1.54181632523645e-06	8.55607700940223e-07	4.67977939380648e-07	2.56925445970236e-07	1.3385057006319e-07	8.80931797727024e-08	6.14860696614032e-08	4.17490640110343e-08	1.07164751284276e-08
P110	B204	0	0	9.83335569438418e-08	1.2561601265378e-07	1.69752780227303e-08	1.69535208516877e-08	0	0	3.91540056861539e-09	9.36599597050502e-09	8.66814316205563e-09	5.26546992591057e-08	1.14708774996171e-07	1.79788982070079e-07	2.1774044582155e-07	2.0395211901082e-07	1.65890974988056e-07	1.15896666339565e-07	8.29902748551461e-08	4.92608357242788e-08	3.21156807462795e-08	3.89383476547461e-08	2.00914269657041e-08	6.83178551793369e-09	4.17490640110343e-09	1.07164751284276e-08
P110	B205	0	0	4.91667784719209e-08	2.75742466800981e-08	0	5.65117361722923e-09	2.82191822261594e-09	5.63222116227575e-09	4.47474350698902e-09	1.10188187888294e-08	4.82165463389344e-08	2.49976855068482e-07	5.73012815837355e-07	8.4403929307151e-07	9.01753361483188e-07	8.78127179074365e-07	6.68337740959073e-07	4.66842189693639e-07	3.26820108942832e-07	1.78358198312044e-07	1.21437417821869e-07	4.86729345684326e-08	4.01828539314081e-08	1.59408328751786e-08	1.66996256044137e-08	3.21494253852827e-08
P110	B206	3.09750704373102e-06	3.44167449303446e-07	9.83335569438418e-08	5.17783076548508e-07	9.61932421288048e-08	5.36861493636777e-08	4.79726097844709e-08	8.44833174341362e-09	2.46110892884396e-08	2.31395194565418e-08	9.75166105731258e-08	5.71755572763017e-07	1.36269776222303e-06	2.05034800211057e-06	2.33081249958978e-06	2.23837450614375e-06	1.86060453241999e-06	1.38880668147355e-06	9.93680016628431e-07	7.04939545709507e-07	4.90767746404083e-07	3.11506781237968e-07	1.71549876399473e-07	8.8813211733138e-08	7.51483152198618e-08	5.35823756421379e-08
P110	B207	3.09750704373102e-06	5.1625117395517e-07	2.95000670831525e-07	6.61781920322354e-07	1.69752780227303e-07	1.04546711918741e-07	7.61917920106303e-08	7.32188751095847e-08	5.03408644536264e-08	7.32751449457157e-08	2.22662927475304e-07	9.32360482840529e-07	2.43118875894663e-06	4.06839858229239e-06	5.32254423119345e-06	5.90044810971582e-06	5.40100436912551e-06	4.15535126168034e-06	2.82020049065275e-06	1.8973915001386e-06	1.28462722985118e-06	8.03103420379137e-07	4.85285235940852e-07	3.25648443021506e-07	2.75543822472826e-07	2.14329502568552e-07
P110	B208	2.06500469582068e-06	1.37666979721379e-06	4.91667784719209e-07	9.03822530069881e-07	2.80092087375049e-07	1.27151406387658e-07	1.12876728904637e-07	9.29316491775498e-08	6.76804955432089e-08	9.97203100389064e-08	2.68170679076096e-07	1.43071859603025e-06	3.48003056736069e-06	5.07446327537316e-06	6.04174752193736e-06	5.88005289781473e-06	5.04475648398929e-06	3.81547452106657e-06	2.69314458313116e-06	1.86426783473779e-06	1.29867784017768e-06	9.58856810998122e-07	6.49107640430439e-07	4.57729629701557e-07	3.33992512088274e-07	3.32210728981255e-07
P110	B209	2.06500469582068e-06	1.37666979721379e-06	5.4083456319113e-07	2.48168220120883e-07	5.37550470719791e-08	3.673262851199e-08	2.25753457809275e-08	1.40805529056894e-08	1.9577002843077e-08	4.95846845497324e-08	6.06770021343894e-08	2.53168048962973e-07	5.48584095236319e-07	7.8428906250331e-07	8.90756369269979e-07	8.5943156816504e-07	6.70127931336642e-07	5.33905991002489e-07	3.94387412364721e-07	3.15099483684611e-07	1.9570492954764e-07	1.54536567254773e-07	8.96386741546797e-08	8.19814262152043e-08	6.67985024176549e-08	3.21494253852827e-08
P110	B21	1.03250234791034e-06	0	4.91667784719209e-08	3.06380518667756e-09	2.82921300378838e-09	1.41279340430731e-08	5.64383644523187e-09	1.68966634868272e-08	6.71211526048353e-09	1.21207006677124e-08	1.89615631669967e-08	7.55249221696264e-08	2.53846270593379e-07	4.36015196038216e-07	4.89916003098488e-07	4.79287479675428e-07	4.07566675959863e-07	3.09925916728274e-07	2.57783951098728e-07	1.63919677496307e-07	9.63470422388384e-08	5.11065812968542e-08	5.10013146052488e-08	9.10904735724492e-09	1.25247192033103e-08	2.14329502568552e-08
P110	B210	1.03250234791034e-06	0	4.91667784719209e-08	0	0	0	2.82191822261594e-09	0	3.91540056861539e-09	1.10188187888294e-09	1.2460455795455e-08	8.61622351512639e-08	2.62343216889392e-07	4.32247163479861e-07	4.5802472568018e-07	4.05071569702046e-07	2.96574872550589e-07	2.09655767198538e-07	1.32931325210455e-07	9.42750476792232e-08	7.22602816791288e-08	4.86729345684326e-08	4.94558202232715e-08	3.87134512682909e-08	5.42737832143446e-08	3.21494253852827e-08
P110	B211	0	0	0	0	2.82921300378838e-09	0	5.64383644523187e-09	2.81611058113787e-09	4.47474350698902e-09	3.30564563664883e-09	5.95934842391324e-09	2.34020885596025e-08	7.00998069421046e-08	1.13579267116128e-07	1.38562101886441e-07	1.49564887274602e-07	1.30087167436677e-07	1.00921254396812e-07	8.59279836995761e-08	5.18088099858794e-08	2.70976056296733e-08	1.9469173827373e-08	1.23639550558179e-08	4.55452367862246e-09	0	1.07164751284276e-08
P110	B212	0	0	0	3.06380518667756e-09	2.82921300378838e-09	2.82558680861462e-09	5.64383644523187e-09	0	8.94948701397803e-09	1.37735234860368e-08	1.78780452717397e-08	9.30764885893283e-08	2.65529571750396e-07	5.97502305682e-07	9.68835013983767e-07	1.10077490899451e-06	9.92958929424908e-07	7.61141589612084e-07	5.56695826019476e-07	3.83045463993961e-07	2.44882065690381e-07	1.76439387810568e-07	8.5002191008748e-08	4.32679749469134e-08	3.75741576099309e-08	1.07164751284276e-08
P110	B213	0	0	0	0	0	0	0	2.81611058113787e-09	2.79671469186814e-09	1.65282281832441e-09	6.50110737154172e-09	2.18064916123569e-08	5.68233283545848e-08	1.21115332232838e-07	1.74852176190033e-07	2.01685984355145e-07	1.93340560777446e-07	1.52358538895832e-07	1.27790334732703e-07	9.34257229253563e-08	9.83542722854809e-08	6.20579915747515e-08	4.01828539314081e-08	2.9604403911046e-08	1.66996256044137e-08	2.14329502568552e-08
P110	B217	0	0	0	0	0	0	0	0	5.59342938373627e-10	1.10188187888294e-09	4.87583052865629e-09	1.54241038233744e-08	2.86771937490428e-08	8.2896716283809e-08	1.18767515902664e-07	1.46165685291088e-07	1.2949043731082e-07	1.23058819877403e-07	8.7396838121791e-08	5.52061090013469e-08	5.41952112593466e-08	2.79869373768487e-08	2.31824157296585e-08	9.10904735724492e-09	8.34981280220686e-09	0
P110	B218	0	0	0	3.06380518667756e-09	0	2.82558680861462e-09	2.82191822261594e-09	2.81611058113787e-09	4.47474350698902e-09	5.50940939441472e-09	7.58462526679868e-09	4.78679084173688e-08	1.44979146175716e-07	3.1382328307442e-07	4.84417506991884e-07	7.48957503700846e-07	8.26471224310996e-07	8.4252969799661e-07	7.19738666885338e-07	5.08745527566258e-07	3.96427934211887e-07	2.56749729848482e-07	1.66913393253541e-07	9.33677354117605e-08	5.8448689615448e-08	7.5015325898993e-08
P110	B219	1.03250234791034e-06	0	4.91667784719209e-08	0	0	0	2.82191822261594e-09	2.81611058113787e-09	0	2.20376375776589e-09	4.33407158102781e-09	1.38285068761288e-08	3.13324894665468e-08	6.51331342229928e-08	1.01722177972189e-07	1.32568877357033e-07	1.55746562848498e-07	1.62776216769051e-07	1.35134606843778e-07	1.10412218002694e-07	8.22964319123411e-08	4.86729345684326e-08	3.40008764034992e-08	2.27726183931123e-08	1.25247192033103e-08	0
P110	B22	2.78775633935792e-05	7.3996001600241e-06	7.86668455550735e-07	3.17716597858463e-06	1.08641779345474e-06	4.74698583847256e-07	2.22931539586659e-07	2.11208293585341e-07	1.94091999615649e-07	1.1239195164606e-07	1.67945273764828e-07	7.12699969769714e-07	1.8730455991273e-06	2.7016793443405e-06	2.64752587533021e-06	2.14263031694145e-06	1.66965089214597e-06	1.17524428507255e-06	7.76289562140614e-07	4.56936717580379e-07	2.90044741739836e-07	1.66704800896882e-07	1.12821089884338e-07	1.07031306447628e-07	7.93232216209652e-08	9.64482761558482e-08
P110	B220	1.03250234791034e-06	0	4.91667784719209e-08	2.75742466800981e-08	1.69752780227303e-08	1.13023472344585e-08	1.12876728904637e-08	2.81611058113787e-09	1.9577002843077e-08	7.38260858851572e-08	4.98418231818199e-08	1.11159920658112e-07	2.64467453463395e-07	4.91997394048061e-07	6.49922239800688e-07	6.69642790752193e-07	5.57942667675655e-07	4.15404905194619e-07	3.0111515655407e-07	2.31865657805657e-07	1.7061455396461e-07	1.350673934274e-07	1.19003067412247e-07	9.56449972510717e-08	6.67985024176549e-08	3.21494253852827e-08
P110	B221	0	0	0	1.22552207467103e-08	2.82921300378838e-09	0	0	8.44833174341362e-09	7.83080113723078e-09	4.7931861731408e-08	1.1376937900198e-08	1.32966412270469e-08	3.87673174755579e-08	4.30632292383423e-08	5.55348106767086e-08	5.66533663918945e-08	3.87874581806605e-08	3.38574530879627e-08	4.11279238220193e-08	3.05756911392075e-08	1.50542253498185e-08	1.21682336421081e-08	6.18197752790894e-09	2.27726183931123e-09	0	0
P110	B222	1.03250234791034e-06	0	0	3.67656622401308e-08	2.2633704030307e-08	8.47676042584385e-09	1.41095911130797e-08	1.68966634868272e-08	1.11868587674725e-08	2.03848147593344e-08	3.25055368577086e-08	1.15414845850767e-07	3.18104426956975e-07	5.08684395377919e-07	7.23052238018532e-07	8.2713914932166e-07	6.83255994105481e-07	5.6450791975507e-07	4.37718617820063e-07	2.99811638115007e-07	2.70976056296733e-07	2.01992678458995e-07	1.76186359545405e-07	1.54853805073164e-07	1.92045694450758e-07	3.00061303595972e-07
P110	B227	0	3.44167449303446e-07	0	2.2672158381414e-07	1.15997733155323e-07	5.93373229809069e-08	3.66849368940072e-08	2.81611058113787e-08	5.09002073920001e-08	1.19003242919358e-07	1.19186968478265e-07	4.29747444458156e-07	1.22887085806083e-06	2.1666187210541e-06	3.08135721814133e-06	3.59635569855747e-06	3.36675137008133e-06	2.67994763288566e-06	1.91538616656833e-06	1.3665635289718e-06	9.80531877784845e-07	6.68036026951737e-07	4.51284359537353e-07	3.27925704860817e-07	2.17095132857378e-07	1.28597701541131e-07
P110	B23	1.13575258270137e-05	1.89292097116895e-06	5.90001341663051e-07	1.82909169644651e-06	8.09154919083475e-07	3.58849524694056e-07	1.07232892459406e-07	1.15460533826653e-07	6.99178672967034e-08	8.48449046739866e-08	1.30563906378463e-07	5.1325035136401e-07	1.24745792808336e-06	1.90770105525856e-06	1.93821987757819e-06	1.67184084222481e-06	1.4082830970209e-06	1.1355268881809e-06	8.42388011140288e-07	6.12363147538017e-07	3.8237732388539e-07	2.25112322379001e-07	1.23639550558179e-07	1.00199520929694e-07	7.93232216209652e-08	1.28597701541131e-07
P110	B230	0	1.72083724651723e-07	4.91667784719209e-08	2.75742466800981e-08	8.48763901136513e-09	1.13023472344585e-08	2.82191822261594e-09	5.63222116227575e-09	5.59342938373627e-10	7.7131731521806e-09	9.2099021096841e-09	3.13800732958307e-08	6.31960380765943e-08	6.5671424588472e-08	8.02780431564302e-08	7.53489773012197e-08	5.43024414529247e-08	5.0786179631944e-08	3.1580370077622e-08	2.37810931082725e-08	1.00361502332123e-08	1.46018803705298e-08	6.18197752790894e-09	1.59408328751786e-08	8.34981280220686e-09	1.07164751284276e-08
P110	B231	0	1.72083724651723e-07	0	0	0	0	0	0	0	1.65282281832441e-09	1.62527684288543e-09	5.31865649081876e-10	8.49694629601268e-09	1.23806784060234e-08	1.26465410451911e-08	8.49800495878418e-09	1.01444121395574e-08	9.11546813906688e-09	5.14099047775241e-09	4.24662376933438e-09	3.0108450699637e-09	0	3.09098876395447e-09	2.27726183931123e-09	0	0
P110	B232	1.03250234791034e-06	1.72083724651723e-07	4.91667784719209e-08	4.9020882986841e-08	2.82921300378838e-09	8.47676042584385e-09	1.41095911130797e-08	1.12644423245515e-08	9.50882995235166e-09	9.91693690994649e-09	1.30022147430834e-08	7.33974595732989e-08	1.9436764652129e-07	3.47735576099614e-07	5.61396452484351e-07	6.71908925407869e-07	5.69280540066925e-07	3.93267339714028e-07	2.79082340220845e-07	2.11481863712852e-07	1.465277934049e-07	1.07080456050552e-07	8.19112022447935e-08	4.09907131076022e-08	4.59239704121377e-08	1.07164751284276e-08
P110	B238	6.19501408746204e-06	4.81834429024825e-06	6.39168120134972e-07	6.83228556629097e-07	2.2633704030307e-07	1.32802580004887e-07	1.07232892459406e-07	7.60349856907226e-08	7.27145819885715e-08	9.47618415839331e-08	1.67403514817199e-07	8.54708098074575e-07	2.18159096150126e-06	3.59470306067063e-06	4.92390326346461e-06	5.57185858464283e-06	5.07160933965282e-06	4.20678854617937e-06	3.0801877233848e-06	2.23287477791602e-06	1.62786356782704e-06	1.12921208198764e-06	8.48476415705502e-07	7.15060217543726e-07	5.00988768132412e-07	5.14390806164524e-07
P110	B24	5.67876291350687e-05	2.03058795089033e-05	5.55584596732706e-06	3.13120890078447e-06	1.08075936744716e-06	5.1425679916786e-07	3.69671287162688e-07	3.32301048574269e-07	2.77434097433319e-07	5.64163521988067e-07	8.52186824619594e-07	3.82358215124961e-06	8.79752577123413e-06	1.26530533309559e-05	1.47541146028527e-05	1.42075312237593e-05	1.21828422494825e-05	9.05556649129587e-06	6.67888105781149e-06	4.67977939380648e-06	3.34906333282295e-06	2.34481862283424e-06	1.5887682246726e-06	1.17734437092391e-06	8.43331093022893e-07	9.32333336173199e-07
P110	B25	0	3.44167449303446e-07	1.03250234791034e-06	1.1336079190707e-06	1.0468088114017e-07	1.41279340430731e-08	2.82191822261594e-09	1.40805529056894e-08	6.1527723221099e-09	3.30564563664883e-09	3.25055368577086e-09	6.38238778898251e-09	1.59317743050238e-08	2.26081953501297e-08	3.02417285863264e-08	2.15282792289199e-08	2.20790146566837e-08	1.17198876073717e-08	1.17508353777198e-08	9.34257229253563e-09	1.7061455396461e-08	1.46018803705298e-08	1.39094494377951e-08	6.83178551793369e-09	1.66996256044137e-08	0
P110	B250	0	1.72083724651723e-07	5.4083456319113e-07	5.11655466175153e-07	8.77056031174396e-08	4.52093889378339e-08	1.41095911130797e-08	1.68966634868272e-08	1.17462017058462e-08	9.36599597050502e-09	1.46274915859689e-08	1.2764775577965e-08	1.22143603005182e-08	2.20699049846504e-08	2.80423301436845e-08	3.79577554825693e-08	4.83351401943615e-08	6.31571721063919e-08	9.84132462884034e-08	1.38439934880301e-07	2.02730234710889e-07	2.57966553212693e-07	3.23008325833242e-07	3.71193679807731e-07	2.83893635275033e-07	2.03613027440124e-07
P110	B251	0	0	4.91667784719209e-08	2.45104414934205e-07	5.37550470719791e-08	1.13023472344585e-08	8.46575466784781e-09	1.12644423245515e-08	1.67802881512088e-09	5.50940939441472e-10	2.16703579051391e-09	5.31865649081876e-10	2.65529571750396e-09	3.22974219287567e-09	3.84894727462337e-09	3.96573564743262e-09	2.98365062928158e-09	5.20883893660965e-09	8.81312653328985e-09	1.358919606187e-08	1.00361502332123e-08	2.31196439200055e-08	2.6273404493613e-08	3.18816657503572e-08	6.26235960165515e-08	7.5015325898993e-08
P110	B252	0	0	0	0	0	0	0	0	0	5.50940939441472e-10	5.41758947628477e-10	0	1.06211828700159e-09	1.07658073095856e-09	1.09969922132096e-09	5.66533663918945e-10	2.38692050342526e-09	0	1.46885442221498e-09	2.54797426160063e-09	1.00361502332123e-09	0	3.09098876395447e-09	6.83178551793369e-09	4.17490640110343e-09	0
P110	B258	1.03250234791034e-06	3.44167449303446e-07	1.96667113887684e-07	1.68509285267266e-07	2.54629170340954e-08	1.13023472344585e-08	1.69315093356956e-08	8.44833174341362e-09	6.71211526048353e-09	3.8565865760903e-09	3.79231263339934e-09	3.72305954357313e-09	7.96588715251189e-09	8.61264584766847e-09	8.79759377056769e-09	1.24637406062168e-08	1.79019037756895e-08	3.64618725562675e-08	3.45180789220519e-08	5.86034080168144e-08	6.82458215858439e-08	1.03429985957919e-07	1.68458887635519e-07	2.07230827377322e-07	2.6719400967062e-07	2.57195403082262e-07
P110	B259	1.03250234791034e-05	6.88334898606893e-07	3.93334227775367e-07	1.7341137356595e-06	2.17849401291705e-07	5.93373229809069e-08	3.38630186713912e-08	3.66094375547924e-08	2.74078039803077e-08	1.76301100621271e-08	2.92549831719377e-08	1.91471633669475e-08	2.17734248835325e-08	2.36847760810883e-08	3.29909766396288e-08	4.64557604413535e-08	4.41580293133673e-08	7.2923745112535e-08	1.14570644932768e-07	1.358919606187e-07	1.97712159594283e-07	1.9469173827373e-07	3.12189865159402e-07	2.61885111520792e-07	3.00593260879447e-07	3.107777787244e-07
P110	B26	0	0	9.83335569438418e-08	1.19488402280425e-07	5.09258340681908e-08	8.47676042584385e-09	2.25753457809275e-08	5.63222116227575e-09	5.03408644536264e-09	3.8565865760903e-09	1.08351789525695e-09	3.19119389449126e-09	2.12423657400317e-09	3.76803255835495e-09	2.7492480533024e-09	5.09880297527051e-09	4.1771108809942e-09	6.51104867076206e-09	8.07869932218236e-09	1.27398713080031e-08	1.7061455396461e-08	2.06859971915838e-08	2.00914269657041e-08	3.41589275896685e-08	2.9224344807724e-08	3.21494253852827e-08
P110	B260	0	0	0	0	0	0	0	0	5.59342938373627e-10	0	0	0	0	0	0	0	0	0	0	0	1.00361502332123e-09	0	0	2.27726183931123e-09	4.17490640110343e-09	0
P110	B261	0	0	0	0	2.82921300378838e-09	2.82558680861462e-09	0	0	5.59342938373627e-10	5.50940939441472e-10	0	1.06373129816375e-09	5.31059143500793e-10	5.38290365479279e-10	1.09969922132096e-09	0	5.96730125856315e-10	0	7.34427211107488e-10	0	0	0	1.54549438197724e-09	6.83178551793369e-09	4.17490640110343e-09	0
P110	B262	0	0	0	3.06380518667756e-09	0	2.82558680861462e-09	5.64383644523187e-09	8.44833174341362e-09	2.79671469186814e-09	2.20376375776589e-09	1.08351789525695e-09	5.31865649081876e-10	0	5.38290365479279e-10	1.09969922132096e-09	0	0	0	2.20328163332246e-09	1.69864950773375e-09	0	2.43364672842163e-09	1.54549438197724e-09	2.27726183931123e-09	4.17490640110343e-09	0
P110	B263	0	0	0	0	2.82921300378838e-09	0	0	0	1.11868587674725e-09	5.50940939441472e-10	5.41758947628477e-10	0	0	0	0	0	0	0	0	0	0	2.43364672842163e-09	0	0	0	2.14329502568552e-08
P110	B268	0	0	0	3.06380518667756e-09	1.13168520151535e-08	5.65117361722923e-09	5.64383644523187e-09	8.44833174341362e-09	2.23737175349451e-09	1.10188187888294e-09	1.08351789525695e-09	0	0	5.38290365479279e-10	1.64954883198144e-09	5.66533663918945e-10	1.79019037756895e-09	6.51104867076206e-10	1.46885442221498e-09	2.54797426160063e-09	3.0108450699637e-09	4.86729345684326e-09	1.85459325837268e-08	2.27726183931123e-08	5.00988768132412e-08	1.17881226412703e-07
P110	B269	0	0	4.91667784719209e-08	2.14466363067429e-08	1.13168520151535e-08	2.82558680861462e-08	5.64383644523187e-09	1.40805529056894e-08	3.91540056861539e-09	2.75470469720736e-09	2.16703579051391e-09	1.06373129816375e-09	5.31059143500793e-10	1.07658073095856e-09	0	0	1.79019037756895e-09	3.90662920245723e-09	1.46885442221498e-09	3.3972990154675e-09	1.00361502332123e-08	1.3385057006319e-08	2.6273404493613e-08	1.25249401162118e-07	3.17292886483861e-07	8.35885060017351e-07
P110	B27	0	0	0	1.83828311200654e-08	5.65842600757675e-09	5.65117361722923e-09	0	2.81611058113787e-09	0	5.50940939441472e-10	0	5.31865649081876e-10	1.59317743050238e-09	1.61487109643784e-09	1.64954883198144e-09	2.26613465567578e-09	2.98365062928158e-09	1.30220973415241e-09	1.46885442221498e-09	8.49324753866875e-10	1.00361502332123e-09	2.43364672842163e-09	1.54549438197724e-09	2.27726183931123e-09	0	0
P110	B270	1.03250234791034e-06	3.44167449303446e-07	9.83335569438418e-08	1.0110557116036e-07	9.61932421288048e-08	8.19420174498239e-08	5.36164462297028e-08	5.06899904604817e-08	3.35605763024176e-08	3.74639838820201e-08	6.50110737154172e-08	4.36129832247138e-08	3.02703711795452e-08	2.36847760810883e-08	1.81450371517959e-08	2.0395211901082e-08	1.73051736498331e-08	2.2137565480591e-08	3.37836517109444e-08	4.50142119549444e-08	5.92132863759528e-08	6.44916383031732e-08	9.73661460645659e-08	1.34358448519363e-07	1.21072285632e-07	8.57318010274206e-08
P110	B271	0	0	0	1.22552207467103e-08	0	5.65117361722923e-09	0	0	0	5.50940939441472e-10	1.08351789525695e-09	1.59559694724563e-09	0	5.38290365479279e-10	1.09969922132096e-09	0	5.96730125856315e-10	0	1.46885442221498e-09	8.49324753866875e-10	0	0	7.72747190988618e-09	2.27726183931123e-09	4.17490640110343e-09	1.07164751284276e-08
P110	B278	0	0	0	3.06380518667756e-09	5.65842600757675e-09	2.82558680861462e-09	2.82191822261594e-09	0	0	0	0	5.31865649081876e-10	0	0	1.09969922132096e-09	0	0	0	1.46885442221498e-09	8.49324753866875e-10	3.0108450699637e-09	1.21682336421081e-09	3.09098876395447e-09	4.55452367862246e-09	8.34981280220686e-09	1.07164751284276e-08
P110	B279	2.06500469582068e-06	0	0	4.59570778001635e-08	3.11213430416721e-08	3.39070417033754e-08	1.69315093356956e-08	1.68966634868272e-08	6.71211526048353e-09	1.10188187888294e-08	3.30472958053371e-08	2.34020885596025e-08	7.4348280090111e-09	8.07435548218919e-09	7.14804493858625e-09	6.79840396702734e-09	5.37057113270684e-09	4.55773406953344e-09	5.14099047775241e-09	7.64392278480188e-09	1.20433802798548e-08	1.3385057006319e-08	1.85459325837268e-08	5.23770223041583e-08	3.33992512088274e-08	5.35823756421379e-08
P110	B30	0	0	0	0	0	0	0	0	0	0	0	5.31865649081876e-10	0	5.38290365479279e-10	5.49849610660481e-10	5.66533663918945e-10	5.96730125856315e-10	1.95331460122862e-09	0	0	0	0	0	6.83178551793369e-09	0	0
P110	B300	0	0	0	0	0	0	0	0	0	0	0	0	0	0	0	0	0	6.51104867076206e-10	0	8.49324753866875e-10	0	0	0	2.27726183931123e-09	0	0
P110	B301	0	0	0	0	0	0	0	0	0	0	0	0	0	0	0	0	0	0	0	0	0	0	1.54549438197724e-09	0	0	0
P110	B302	0	0	0	0	2.82921300378838e-09	0	0	0	5.59342938373627e-10	5.50940939441472e-10	0	0	0	0	0	0	0	0	0	0	0	1.21682336421081e-09	0	0	0	0
P110	B303	0	0	0	3.06380518667756e-09	0	0	0	0	0	0	0	0	0	0	0	0	0	0	0	0	0	1.21682336421081e-09	0	0	0	0
P110	B308	0	0	0	0	0	0	0	0	0	0	0	0	0	0	0	0	0	0	0	0	0	1.21682336421081e-09	0	0	0	0
P110	B309	0	0	0	3.06380518667756e-09	2.82921300378838e-09	0	0	0	0	0	0	0	5.31059143500793e-10	0	0	5.66533663918945e-10	0	0	0	0	0	0	3.09098876395447e-09	4.55452367862246e-09	8.34981280220686e-09	0
P110	B33	9.29252113119305e-05	4.28488474382791e-05	1.06691909284068e-05	1.20070525265894e-05	3.61007579283397e-06	1.29694434515411e-06	7.42164492547991e-07	5.54773784484161e-07	5.29697762639825e-07	5.08518487104478e-07	8.10471385652201e-07	3.36351836479378e-06	8.29195746662138e-06	1.19640416631425e-05	1.17200444512281e-05	9.88431283439384e-06	7.73362243109784e-06	5.82348193112958e-06	4.31990085573424e-06	3.03803464458181e-06	1.72019614997259e-06	1.01969797920866e-06	6.55289617958348e-07	4.78224986255358e-07	4.21665546511447e-07	5.57256706678234e-07
P110	B330	0	0	0	0	0	0	0	0	0	0	0	0	0	5.38290365479279e-10	5.49849610660481e-10	5.66533663918945e-10	5.96730125856315e-10	6.51104867076206e-10	7.34427211107488e-10	8.49324753866875e-10	1.00361502332123e-09	0	0	0	8.34981280220686e-09	1.07164751284276e-08
P110	B331	0	0	0	3.06380518667756e-09	0	2.82558680861462e-09	0	0	0	0	0	0	0	0	0	5.66533663918945e-10	5.96730125856315e-10	0	0	0	0	1.21682336421081e-09	0	6.83178551793369e-09	0	0
P110	B332	5.1625117395517e-06	2.58125586977585e-06	4.17917617011328e-06	3.03316713481079e-07	6.7901112090921e-08	2.26046944689169e-08	5.64383644523187e-09	5.63222116227575e-09	8.39014407560441e-09	1.10188187888294e-08	1.19186968478265e-08	1.80834320687838e-08	2.44287206010365e-08	1.83018724262955e-08	2.30936836477402e-08	3.39920198351367e-08	4.47547594392236e-08	4.94839698977916e-08	4.40656326664493e-08	6.45486812938825e-08	7.12566666558076e-08	8.27439887663354e-08	8.65476853907252e-08	7.05951170186482e-08	1.08547566428689e-07	1.28597701541131e-07
P110	B333	0	0	1.47500335415763e-07	4.59570778001635e-08	8.48763901136513e-09	2.82558680861462e-09	0	2.81611058113787e-09	1.11868587674725e-09	0	3.25055368577086e-09	1.01054473325556e-08	3.87673174755579e-08	4.84461328931351e-08	5.718435950869e-08	6.2318703031084e-08	6.14632029632004e-08	6.90171159100778e-08	4.92066231442017e-08	5.09594852320125e-08	5.11843661893829e-08	2.92037607410595e-08	4.17283483133854e-08	2.9604403911046e-08	6.26235960165515e-08	6.42988507705655e-08
P110	B334	0	0	0	3.06380518667756e-09	2.82921300378838e-09	2.82558680861462e-09	5.64383644523187e-09	0	4.47474350698902e-09	4.40752751553177e-09	1.2460455795455e-08	1.17010442798013e-08	2.17734248835325e-08	1.9378453157254e-08	1.53957890984935e-08	2.15282792289199e-08	1.25313326429826e-08	2.08353557464386e-08	2.27672435443321e-08	1.44385208157369e-08	1.10397652565336e-08	8.5177635494757e-09	7.72747190988618e-09	9.10904735724492e-09	4.17490640110343e-09	0
P110	B338	2.06500469582068e-06	0	9.83335569438418e-08	8.57865452269718e-08	2.2633704030307e-08	1.69535208516877e-08	0	0	3.35605763024176e-09	1.10188187888294e-09	5.41758947628477e-09	7.44611908714626e-09	5.31059143500793e-09	5.92119402027207e-09	6.04834571726529e-09	6.79840396702734e-09	6.56403138441947e-09	5.85994380368585e-09	8.81312653328985e-09	8.49324753866875e-09	1.10397652565336e-08	1.3385057006319e-08	2.16369213476813e-08	4.55452367862246e-08	6.26235960165515e-08	2.89344828467545e-07
P110	B34	1.03250234791034e-06	1.72083724651723e-07	3.44167449303446e-07	8.36418815962975e-07	2.40483105322012e-07	8.47676042584385e-08	6.20822008975506e-08	3.09772163925166e-08	2.06956887198242e-08	1.9833873819893e-08	2.3837393695653e-08	7.60567878187083e-08	1.68345748489751e-07	2.34156308983486e-07	2.49631723239858e-07	2.2038159526447e-07	1.90953640274021e-07	1.26314344212784e-07	9.91476734995108e-08	8.8329774402155e-08	6.42313614925589e-08	8.88281055873894e-08	9.89116404465431e-08	1.73071899787654e-07	3.79916482500412e-07	1.71463602054841e-07
P110	B340	1.03250234791034e-06	5.1625117395517e-07	6.88334898606893e-07	2.87997687547691e-07	1.86728058250033e-07	1.01721125110126e-07	4.2328773339239e-08	2.2528884649103e-08	1.45429163977143e-08	9.36599597050502e-09	5.95934842391324e-09	3.19119389449126e-09	3.18635486100476e-09	3.22974219287567e-09	3.84894727462337e-09	3.96573564743262e-09	8.35422176198841e-09	3.90662920245723e-09	1.10164081666123e-08	3.3972990154675e-09	3.0108450699637e-09	6.08411682105407e-09	1.39094494377951e-08	9.10904735724492e-09	4.17490640110343e-08	2.14329502568552e-08
P110	B341	1.03250234791034e-06	1.72083724651723e-07	1.62250368957339e-06	2.57359635680915e-07	9.61932421288048e-08	5.36861493636777e-08	1.69315093356956e-08	1.97127740679651e-08	8.39014407560441e-09	0	3.79231263339934e-09	1.06373129816375e-09	1.06211828700159e-09	5.38290365479279e-10	1.09969922132096e-09	1.69960099175684e-09	1.79019037756895e-09	6.51104867076206e-09	5.14099047775241e-09	2.54797426160063e-09	9.0325352098911e-09	9.73458691368652e-09	1.39094494377951e-08	3.41589275896685e-08	7.51483152198618e-08	1.39314176669559e-07
P110	B342	0	0	0	1.53190259333878e-08	2.82921300378838e-09	0	0	2.81611058113787e-09	5.59342938373627e-10	0	0	5.31865649081876e-10	5.31059143500793e-10	0	1.09969922132096e-09	0	1.19346025171263e-09	1.95331460122862e-09	1.46885442221498e-09	2.54797426160063e-09	9.0325352098911e-09	4.86729345684326e-09	1.39094494377951e-08	2.27726183931123e-08	5.42737832143446e-08	6.42988507705655e-08
P110	B343	2.06500469582068e-06	1.72083724651723e-07	0	2.45104414934205e-08	8.48763901136513e-09	5.65117361722923e-09	5.64383644523187e-09	0	1.67802881512088e-09	2.20376375776589e-09	1.62527684288543e-09	5.31865649081876e-10	1.06211828700159e-09	2.15316146191712e-09	0	2.83266831959473e-09	1.19346025171263e-09	1.30220973415241e-09	3.67213605553744e-09	1.69864950773375e-09	1.00361502332123e-09	3.65047009263244e-09	6.18197752790894e-09	6.83178551793369e-09	0	0
P110	B344	1.03250234791034e-06	0	0	0	2.82921300378838e-09	0	0	0	0	0	0	0	0	0	5.49849610660481e-10	0	5.96730125856315e-10	1.30220973415241e-09	7.34427211107488e-10	1.69864950773375e-09	2.00723004664247e-09	1.21682336421081e-09	0	0	4.17490640110343e-09	0
P110	B348	3.09750704373102e-06	0	1.1800026833261e-06	1.51658356740539e-06	3.79114542507642e-07	1.66709621708262e-07	1.18520565349869e-07	6.19544327850332e-08	2.74078039803077e-08	1.21207006677124e-08	1.02934200049411e-08	3.72305954357313e-09	3.71741400450555e-09	3.76803255835495e-09	5.49849610660481e-09	9.63107228662207e-09	7.16076151027578e-09	1.62776216769051e-08	3.23147972887295e-08	5.52061090013469e-08	6.72422065625226e-08	9.97795158652868e-08	1.87004820219246e-07	4.32679749469134e-07	9.51878659451582e-07	1.87538314747483e-06
P110	B349	4.13000939164136e-06	1.89292097116895e-06	3.54000804997831e-06	2.14159982548762e-06	8.65739179159243e-07	3.92756566397432e-07	2.51150721812818e-07	1.52069971381445e-07	1.04597129475868e-07	7.76826724612475e-08	9.04737442539556e-08	9.25446229402464e-08	9.29353501126387e-08	1.01736879075584e-07	1.24266012009269e-07	1.49564887274602e-07	1.59326943603636e-07	2.08353557464386e-07	2.52642960620976e-07	2.9896231336114e-07	4.07467699468421e-07	8.16488477385456e-07	1.80204644938546e-06	4.06946690684917e-06	9.99890083064272e-06	2.21723870407167e-05
P110	B35	0	0	4.91667784719209e-08	6.12761037335513e-09	0	0	0	0	0	5.50940939441472e-10	0	1.06373129816375e-09	2.65529571750396e-09	4.30632292383423e-09	1.09969922132096e-09	2.26613465567578e-09	5.96730125856315e-10	2.60441946830482e-09	2.20328163332246e-09	0	1.00361502332123e-09	1.21682336421081e-09	0	2.27726183931123e-09	4.17490640110343e-09	0
P110	B350	0	0	0	0	0	0	0	0	0	0	0	0	0	5.38290365479279e-10	5.49849610660481e-10	0	0	6.51104867076206e-10	0	0	0	0	0	0	4.17490640110343e-09	0
P110	B351	0	0	0	0	0	0	0	0	0	0	0	0	0	0	0	0	0	0	0	0	0	1.21682336421081e-09	0	0	4.17490640110343e-09	2.14329502568552e-08
P110	B352	0	0	0	0	0	0	0	0	0	0	0	0	0	0	0	0	0	0	0	8.49324753866875e-10	0	0	0	0	0	1.07164751284276e-08
P110	B353	0	0	0	0	0	0	0	0	0	0	0	0	0	0	5.49849610660481e-10	0	0	6.51104867076206e-10	0	2.54797426160063e-09	1.00361502332123e-09	2.43364672842163e-09	4.63648314593171e-09	6.83178551793369e-09	8.34981280220686e-09	1.07164751284276e-08
P110	B354	0	0	0	3.06380518667756e-09	0	0	0	0	0	0	0	0	0	5.38290365479279e-10	0	0	0	0	0	0	0	1.21682336421081e-09	1.54549438197724e-09	0	4.17490640110343e-09	0
P110	B356	0	0	0	0	0	0	0	0	0	0	0	0	0	0	0	0	0	0	0	0	0	2.43364672842163e-09	0	2.27726183931123e-09	8.34981280220686e-09	0
P110	B358	0	0	0	3.06380518667756e-09	0	0	0	0	0	0	0	0	5.31059143500793e-10	0	0	0	0	0	0	0	1.00361502332123e-09	1.21682336421081e-09	1.54549438197724e-09	0	4.17490640110343e-09	0
P110	B359	0	0	0	0	0	0	0	0	1.67802881512088e-09	5.50940939441472e-10	5.41758947628477e-10	0	0	0	0	0	0	0	1.46885442221498e-09	1.69864950773375e-09	0	0	1.54549438197724e-09	0	4.17490640110343e-09	0
P110	B36	0	0	0	0	0	0	0	0	0	0	0	5.31865649081876e-10	1.06211828700159e-09	1.07658073095856e-09	1.09969922132096e-09	5.66533663918945e-10	5.96730125856315e-10	1.95331460122862e-09	0	8.49324753866875e-10	1.00361502332123e-09	2.43364672842163e-09	3.09098876395447e-09	0	0	0
P110	B360	0	1.72083724651723e-07	4.91667784719209e-08	3.06380518667756e-09	0	0	0	0	0	0	0	0	0	0	0	0	0	0	0	0	0	0	0	2.27726183931123e-09	0	0
P110	B361	0	0	0	0	0	0	0	0	0	0	0	0	0	0	0	5.66533663918945e-10	0	0	0	0	0	0	0	0	0	0
P110	B362	0	0	0	0	0	0	0	0	0	0	0	0	0	5.38290365479279e-10	0	0	0	0	0	0	0	0	0	0	0	0
P110	B363	0	0	0	0	0	0	0	0	0	0	0	0	0	0	0	0	0	0	0	0	0	1.21682336421081e-09	0	0	0	0
P110	B368	0	0	0	0	0	0	2.82191822261594e-09	0	0	0	0	0	0	0	5.49849610660481e-10	0	5.96730125856315e-10	6.51104867076206e-10	0	0	0	0	0	0	4.17490640110343e-09	0
P110	B369	0	3.44167449303446e-07	4.91667784719209e-08	6.12761037335513e-09	0	0	0	2.81611058113787e-09	5.59342938373627e-10	5.50940939441472e-10	0	0	0	0	0	2.26613465567578e-09	1.79019037756895e-09	1.95331460122862e-09	3.67213605553744e-09	6.794598030935e-09	5.01807511660617e-09	4.86729345684326e-09	6.18197752790894e-09	1.59408328751786e-08	2.50494384066206e-08	7.5015325898993e-08
P110	B37	0	1.72083724651723e-07	4.91667784719209e-08	1.38790374956494e-06	2.77262874371261e-07	7.91164306412093e-08	3.95068551166231e-08	1.68966634868272e-08	1.90176599047033e-08	1.54263463043612e-08	2.32956347480245e-08	9.67995481329014e-08	2.35790259714352e-07	3.16514734901816e-07	3.24961119900344e-07	2.73069226008932e-07	2.07065353672141e-07	1.72542789775194e-07	1.23383771466058e-07	1.24001414064564e-07	1.08390422518693e-07	9.49122224084435e-08	1.20548561794224e-07	1.09308568286939e-07	1.83695881648551e-07	2.35762452825407e-07
P110	B370	0	0	0	1.65445480080588e-07	4.5267408060614e-08	1.13023472344585e-08	5.64383644523187e-09	2.81611058113787e-09	2.23737175349451e-09	2.75470469720736e-09	2.70879473814238e-09	9.57358168347377e-09	5.84165057850872e-09	1.02275169441063e-08	8.79759377056769e-09	7.93147129486523e-09	1.133787239127e-08	1.36732022086003e-08	9.54755374439734e-09	1.61371703234706e-08	3.11120657229582e-08	6.5708461667384e-08	1.08184606738407e-07	2.55053326002858e-07	7.09734088187583e-07	1.30740996566816e-06
P110	B371	0	1.72083724651723e-07	0	1.10296986720392e-07	1.13168520151535e-08	2.82558680861462e-08	5.64383644523187e-09	2.81611058113787e-09	1.67802881512088e-09	6.06035033385619e-09	3.79231263339934e-09	7.97798473622814e-09	4.24847314800634e-09	8.07435548218919e-09	1.4845939487833e-08	1.69960099175684e-08	3.46103472996663e-08	5.14372844990202e-08	8.7396838121791e-08	1.57125079465372e-07	2.57929060993557e-07	5.14716283061174e-07	9.70570471881704e-07	1.63962852430409e-06	2.63436593909627e-06	3.99724522290349e-06
P110	B372	0	0	4.91667784719209e-08	6.12761037335513e-09	5.65842600757675e-09	0	0	0	5.59342938373627e-10	5.50940939441472e-10	0	0	0	5.38290365479279e-10	0	5.66533663918945e-10	5.96730125856315e-10	6.51104867076206e-10	0	1.69864950773375e-09	1.00361502332123e-09	6.08411682105407e-09	6.18197752790894e-09	2.73271420717348e-08	2.50494384066206e-08	5.35823756421379e-08
P110	B373	0	0	0	3.06380518667756e-09	2.82921300378838e-09	0	0	0	0	5.50940939441472e-10	0	0	0	0	0	0	5.96730125856315e-10	6.51104867076206e-10	7.34427211107488e-10	8.49324753866875e-10	2.00723004664247e-09	1.21682336421081e-09	3.09098876395447e-09	1.13863091965562e-08	2.08745320055172e-08	4.28659005137103e-08
P110	B374	0	0	0	1.83828311200654e-08	2.82921300378838e-09	0	0	0	0	0	0	5.31865649081876e-10	1.06211828700159e-09	1.07658073095856e-09	1.64954883198144e-09	1.69960099175684e-09	5.96730125856315e-10	2.60441946830482e-09	3.67213605553744e-09	6.794598030935e-09	1.60578403731397e-08	3.16374074694812e-08	8.80931797727024e-08	1.07031306447628e-07	1.83695881648551e-07	4.50091955393958e-07
P110	B375	0	0	0	5.82122985468737e-08	0	2.82558680861462e-09	0	0	5.59342938373627e-10	1.65282281832441e-09	1.08351789525695e-09	5.31865649081876e-10	0	3.76803255835495e-09	3.29909766396288e-09	5.09880297527051e-09	5.37057113270684e-09	1.30220973415241e-09	3.67213605553744e-09	3.3972990154675e-09	8.02892018656987e-09	1.09514102778973e-08	2.00914269657041e-08	1.36635710358674e-08	8.34981280220686e-09	2.14329502568552e-08
P110	B376	0	0	0	7.96589348536167e-08	8.48763901136513e-09	0	0	0	5.59342938373627e-10	1.10188187888294e-09	5.41758947628477e-10	1.06373129816375e-09	1.59317743050238e-09	3.76803255835495e-09	3.29909766396288e-09	5.09880297527051e-09	1.01444121395574e-08	9.11546813906688e-09	1.61573986443647e-08	1.44385208157369e-08	4.01446009328493e-08	5.59738747536975e-08	7.8820213480839e-08	7.97041643758931e-08	5.8448689615448e-08	4.28659005137103e-08
P110	B377	0	1.72083724651723e-07	1.32750301874186e-06	1.69734807341937e-06	1.13168520151535e-07	9.60699514928969e-08	3.95068551166231e-08	2.81611058113787e-08	1.17462017058462e-08	2.25885785171003e-08	1.35439736907119e-08	1.32966412270469e-08	2.01802474530301e-08	2.47613568120468e-08	4.28882696315175e-08	6.06191020393272e-08	9.18964393818725e-08	1.62776216769051e-07	2.64393795998696e-07	4.05977232348366e-07	6.15216009295916e-07	1.08418961751184e-06	1.73559019096044e-06	2.55964230738582e-06	3.33157530808054e-06	3.64360154366538e-06
P110	B378	0	0	2.45833892359605e-07	2.23657778627462e-07	1.69752780227303e-08	5.65117361722923e-09	8.46575466784781e-09	0	2.23737175349451e-09	4.95846845497324e-09	5.95934842391324e-09	5.85052213990064e-09	1.22143603005182e-08	9.68922657862702e-09	2.19939844264192e-08	2.26613465567578e-08	2.92397761669594e-08	3.58107676891913e-08	5.94886040997065e-08	7.21926040786844e-08	1.17422957728584e-07	2.15377735465314e-07	4.00283044932104e-07	7.19614741222349e-07	1.34849476755641e-06	2.38977395363935e-06
P110	B379	0	0	1.96667113887684e-07	5.23910686921864e-07	7.07303250947094e-08	3.10814548947608e-08	1.97534275583116e-08	8.44833174341362e-09	5.03408644536264e-09	5.50940939441472e-09	4.87583052865629e-09	4.78679084173688e-09	1.2745419444019e-08	1.13040976750649e-08	1.15468418238701e-08	1.92621445732441e-08	2.86430460411031e-08	2.92997190184293e-08	5.8754176888599e-08	9.68230219408238e-08	1.20433802798548e-07	2.36063732656898e-07	3.87919089876286e-07	6.46742362364389e-07	1.13139963469903e-06	1.68248659516313e-06
P110	B38	0	0	0	6.12761037335513e-09	2.82921300378838e-09	0	0	0	0	0	5.41758947628477e-10	5.31865649081876e-10	0	0	1.64954883198144e-09	0	0	6.51104867076206e-10	0	8.49324753866875e-10	0	0	0	0	0	0
P110	B380	0	0	0	3.06380518667756e-09	0	0	0	0	0	0	5.41758947628477e-10	1.06373129816375e-09	5.31059143500793e-10	1.07658073095856e-09	0	5.66533663918945e-10	1.79019037756895e-09	1.30220973415241e-09	6.60984489996739e-09	3.3972990154675e-09	3.0108450699637e-09	1.46018803705298e-08	1.70004382017496e-08	2.04953565538011e-08	1.25247192033103e-08	1.07164751284276e-08
P110	B381	0	0	0	3.06380518667756e-09	0	0	0	0	0	0	0	0	0	0	1.09969922132096e-09	0	0	1.95331460122862e-09	1.46885442221498e-09	3.3972990154675e-09	4.01446009328493e-09	4.86729345684326e-09	4.63648314593171e-09	9.10904735724492e-09	1.66996256044137e-08	2.14329502568552e-08
P110	B382	0	0	4.91667784719209e-08	6.12761037335513e-09	2.82921300378838e-09	0	0	0	0	1.10188187888294e-09	1.62527684288543e-09	2.65932824540938e-09	3.18635486100476e-09	6.45948438575135e-09	7.14804493858625e-09	7.36493763094629e-09	1.61117133981205e-08	1.69287265439813e-08	2.12983891221171e-08	3.56716396624088e-08	2.91048356763158e-08	3.77215242905352e-08	5.56377977511805e-08	7.05951170186482e-08	1.08547566428689e-07	1.17881226412703e-07
P110	B383	0	0	0	0	0	0	0	0	0	0	0	5.31865649081876e-10	0	0	5.49849610660481e-10	0	0	0	0	0	1.00361502332123e-09	0	0	0	4.17490640110343e-09	0
P110	B384	0	0	0	3.06380518667756e-09	2.82921300378838e-09	2.82558680861462e-09	2.82191822261594e-09	2.81611058113787e-09	5.59342938373627e-10	1.10188187888294e-09	5.41758947628477e-10	1.59559694724563e-09	3.71741400450555e-09	4.30632292383423e-09	3.29909766396288e-09	3.39920198351367e-09	1.01444121395574e-08	1.30220973415241e-09	5.8754176888599e-09	9.34257229253563e-09	8.02892018656987e-09	7.30094018526489e-09	6.18197752790894e-09	1.13863091965562e-08	1.66996256044137e-08	0
P110	B387	0	0	0	0	0	0	0	0	1.11868587674725e-09	5.50940939441472e-10	2.70879473814238e-09	3.19119389449126e-09	6.37270972200951e-09	8.61264584766847e-09	6.04834571726529e-09	1.30302742701357e-08	8.95095188784473e-09	1.62776216769051e-08	1.17508353777198e-08	1.69864950773375e-08	2.50903755830308e-08	2.19028205557947e-08	1.85459325837268e-08	1.59408328751786e-08	8.34981280220686e-09	1.07164751284276e-08
P110	B388	0	0	0	0	0	0	0	0	0	0	5.41758947628477e-10	5.31865649081876e-10	5.31059143500793e-10	5.38290365479279e-10	1.09969922132096e-09	1.13306732783789e-09	1.79019037756895e-09	0	7.34427211107488e-10	8.49324753866875e-10	0	0	3.09098876395447e-09	0	8.34981280220686e-09	0
P110	B389	0	0	0	6.12761037335513e-09	0	0	0	0	0	1.65282281832441e-09	3.25055368577086e-09	3.72305954357313e-09	6.90376886551031e-09	7.53606511670991e-09	6.59819532792577e-09	7.36493763094629e-09	1.01444121395574e-08	1.69287265439813e-08	1.46885442221498e-08	1.86851445850713e-08	2.81012206529945e-08	2.55532906484271e-08	3.40008764034992e-08	5.69315459827808e-08	5.00988768132412e-08	5.35823756421379e-08
P110	B39	0	0	0	3.06380518667756e-09	0	2.82558680861462e-09	0	0	0	1.10188187888294e-09	1.62527684288543e-09	1.59559694724563e-09	5.31059143500793e-09	1.02275169441063e-08	9.34744338122817e-09	9.06453862270313e-09	4.77384100685052e-09	6.51104867076206e-09	6.60984489996739e-09	5.09594852320125e-09	6.0216901399274e-09	3.65047009263244e-09	1.08184606738407e-08	2.27726183931123e-09	8.34981280220686e-09	0
P110	B390	0	1.72083724651723e-07	0	0	0	0	0	0	5.59342938373627e-10	0	5.41758947628477e-10	0	5.31059143500793e-10	0	5.49849610660481e-10	1.13306732783789e-09	1.19346025171263e-09	3.25552433538103e-09	7.34427211107488e-10	2.54797426160063e-09	1.00361502332123e-09	2.43364672842163e-09	1.54549438197724e-09	6.83178551793369e-09	8.34981280220686e-09	0
P110	B391	0	0	0	0	0	0	0	0	0	5.50940939441472e-10	0	0	5.31059143500793e-10	5.38290365479279e-10	5.49849610660481e-10	5.66533663918945e-10	0	0	1.46885442221498e-09	0	2.00723004664247e-09	3.65047009263244e-09	9.27296629186342e-09	2.27726183931123e-09	8.34981280220686e-09	0
P110	B392	0	0	0	3.06380518667756e-09	2.82921300378838e-09	5.65117361722923e-09	2.82191822261594e-09	0	1.67802881512088e-09	1.65282281832441e-09	2.70879473814238e-09	2.1274625963275e-09	6.37270972200951e-09	6.45948438575135e-09	8.79759377056769e-09	1.13306732783789e-08	1.37247928946952e-08	1.62776216769051e-08	2.05639619110097e-08	1.86851445850713e-08	2.91048356763158e-08	2.43364672842163e-08	2.6273404493613e-08	2.9604403911046e-08	3.33992512088274e-08	9.64482761558482e-08
P110	B393	1.03250234791034e-06	0	0	2.45104414934205e-08	2.54629170340954e-08	2.82558680861462e-09	2.82191822261594e-09	5.63222116227575e-09	1.67802881512088e-09	3.30564563664883e-09	0	4.25492519265501e-09	1.11522420135166e-08	1.02275169441063e-08	9.34744338122817e-09	1.13306732783789e-08	8.35422176198841e-09	6.51104867076206e-09	7.34427211107488e-09	6.794598030935e-09	6.0216901399274e-09	6.08411682105407e-09	7.72747190988618e-09	2.27726183931123e-09	8.34981280220686e-09	0
P110	B394	0	0	0	3.06380518667756e-09	0	2.82558680861462e-09	0	0	0	5.50940939441472e-10	0	0	0	0	5.49849610660481e-10	0	5.96730125856315e-10	6.51104867076206e-10	0	8.49324753866875e-10	0	0	0	4.55452367862246e-09	0	0
P110	B399	0	0	0	9.49779607870045e-08	2.2633704030307e-08	2.54302812775315e-08	1.41095911130797e-08	1.68966634868272e-08	5.59342938373627e-09	3.8565865760903e-09	5.41758947628477e-09	1.59559694724563e-08	2.65529571750396e-08	3.22974219287567e-08	3.51903750822708e-08	4.53226931135156e-08	3.46103472996663e-08	4.49262358282582e-08	3.96590693998043e-08	5.01101604781456e-08	5.51988262826678e-08	6.08411682105407e-08	7.8820213480839e-08	8.65359498938268e-08	8.7673034423172e-08	4.28659005137103e-08
P110	B40	0	0	0	6.12761037335513e-09	2.82921300378838e-09	0	0	0	0	5.50940939441472e-10	0	0	0	5.38290365479279e-10	0	5.66533663918945e-10	0	6.51104867076206e-10	2.20328163332246e-09	2.54797426160063e-09	2.00723004664247e-09	2.43364672842163e-09	3.09098876395447e-09	4.55452367862246e-09	4.17490640110343e-09	0
P110	B400	0	0	0	0	2.82921300378838e-09	0	0	2.81611058113787e-09	1.11868587674725e-09	0	0	0	1.06211828700159e-09	0	1.64954883198144e-09	5.66533663918945e-10	2.98365062928158e-09	3.90662920245723e-09	2.20328163332246e-09	5.94527327706813e-09	6.0216901399274e-09	7.30094018526489e-09	1.08184606738407e-08	4.55452367862246e-09	2.50494384066206e-08	1.07164751284276e-08
P110	B401	0	0	0	0	0	0	0	0	0	5.50940939441472e-10	0	0	0	0	0	0	3.58038075513789e-09	1.30220973415241e-09	2.20328163332246e-09	5.94527327706813e-09	2.00723004664247e-09	3.65047009263244e-09	6.18197752790894e-09	0	1.25247192033103e-08	0
P110	B402	0	0	0	0	0	2.82558680861462e-09	2.82191822261594e-09	0	5.59342938373627e-10	1.10188187888294e-09	1.62527684288543e-09	1.59559694724563e-09	5.31059143500793e-10	3.22974219287567e-09	3.84894727462337e-09	1.24637406062168e-08	1.133787239127e-08	2.14864606135148e-08	2.49705251776546e-08	3.48223149085419e-08	3.11120657229582e-08	3.89383476547461e-08	3.55463707854764e-08	4.09907131076022e-08	4.59239704121377e-08	6.42988507705655e-08
P110	B403	0	0	0	0	0	0	0	0	0	0	0	0	0	5.38290365479279e-10	0	1.13306732783789e-09	5.96730125856315e-10	0	7.34427211107488e-10	0	0	0	1.54549438197724e-09	0	0	0
P110	B407	0	0	0	0	0	0	2.82191822261594e-09	0	0	0	2.16703579051391e-09	3.19119389449126e-09	2.65529571750396e-09	4.30632292383423e-09	5.49849610660481e-09	3.96573564743262e-09	9.54768201370104e-09	9.76657300614309e-09	8.81312653328985e-09	1.18905465541363e-08	1.10397652565336e-08	1.21682336421081e-08	2.16369213476813e-08	6.83178551793369e-09	1.25247192033103e-08	0
P110	B408	0	0	0	3.06380518667756e-09	2.82921300378838e-09	2.82558680861462e-09	0	0	0	0	0	0	0	1.07658073095856e-09	1.09969922132096e-09	1.13306732783789e-09	1.19346025171263e-09	2.60441946830482e-09	0	0	1.00361502332123e-09	2.43364672842163e-09	0	0	0	0
P110	B409	0	0	0	0	5.65842600757675e-09	0	0	2.81611058113787e-09	5.59342938373627e-10	5.50940939441472e-10	2.16703579051391e-09	5.31865649081876e-09	4.77953229150714e-09	4.30632292383423e-09	8.79759377056769e-09	1.0197605950541e-08	1.90953640274021e-08	2.73464044172006e-08	2.49705251776546e-08	2.63290673698731e-08	2.91048356763158e-08	2.92037607410595e-08	4.17283483133854e-08	4.09907131076022e-08	5.00988768132412e-08	4.28659005137103e-08
P110	B41	0	0	4.91667784719209e-08	0	0	0	0	0	0	0	0	0	5.31059143500793e-10	5.38290365479279e-10	0	0	0	6.51104867076206e-10	0	8.49324753866875e-10	0	0	1.54549438197724e-09	0	0	0
P110	B410	0	0	0	0	0	0	0	0	0	0	5.41758947628477e-10	1.06373129816375e-09	2.12423657400317e-09	2.6914518273964e-09	9.89729299188865e-09	1.13306732783789e-08	2.92397761669594e-08	3.38574530879627e-08	4.33312054553418e-08	3.90689386778763e-08	3.81373708862069e-08	4.98897579326434e-08	3.86373595494309e-08	2.27726183931123e-08	3.75741576099309e-08	1.07164751284276e-08
P110	B417	0	0	0	0	0	0	0	0	2.23737175349451e-09	2.75470469720736e-09	4.33407158102781e-09	4.78679084173688e-09	8.49694629601268e-09	4.30632292383423e-09	6.59819532792577e-09	1.076413961446e-08	1.25313326429826e-08	2.08353557464386e-08	2.42360979665471e-08	2.54797426160063e-08	1.40506103264973e-08	9.73458691368652e-09	1.54549438197724e-08	1.82180947144898e-08	4.17490640110343e-09	1.07164751284276e-08
P110	B418	0	0	0	0	0	0	2.82191822261594e-09	0	0	0	5.41758947628477e-10	1.06373129816375e-09	1.06211828700159e-09	2.6914518273964e-09	1.09969922132096e-09	5.66533663918945e-10	1.19346025171263e-09	5.85994380368585e-09	4.40656326664493e-09	5.94527327706813e-09	4.01446009328493e-09	1.21682336421081e-09	6.18197752790894e-09	4.55452367862246e-09	0	0
P110	B419	0	0	4.91667784719209e-08	0	0	0	2.82191822261594e-09	2.81611058113787e-09	2.23737175349451e-09	5.50940939441472e-10	2.70879473814238e-09	3.19119389449126e-09	2.65529571750396e-09	6.45948438575135e-09	7.14804493858625e-09	9.06453862270313e-09	2.20790146566837e-08	2.8648614151353e-08	4.11279238220193e-08	2.46304178621394e-08	2.91048356763158e-08	2.67701140126379e-08	2.31824157296585e-08	2.27726183931123e-08	2.08745320055172e-08	2.14329502568552e-08
P110	B42	0	0	0	0	0	0	0	0	0	0	0	0	0	0	0	2.26613465567578e-09	5.96730125856315e-10	0	0	0	0	0	0	0	0	0
P110	B420	0	0	0	0	0	2.82558680861462e-09	0	2.81611058113787e-09	5.59342938373627e-10	5.50940939441472e-10	0	5.31865649081876e-10	0	0	0	5.66533663918945e-10	0	1.30220973415241e-09	1.46885442221498e-09	7.64392278480188e-09	1.00361502332123e-09	2.43364672842163e-09	6.18197752790894e-09	9.10904735724492e-09	1.66996256044137e-08	0
P110	B421	0	0	0	0	0	0	0	0	0	0	0	0	0	0	5.49849610660481e-10	0	5.96730125856315e-10	0	0	0	0	0	0	0	0	0
P110	B427	0	0	0	0	0	0	0	0	0	0	5.41758947628477e-10	0	0	5.38290365479279e-10	1.09969922132096e-09	1.13306732783789e-09	5.96730125856315e-10	1.95331460122862e-09	0	4.24662376933438e-09	3.0108450699637e-09	0	1.54549438197724e-09	4.55452367862246e-09	0	0
P110	B428	0	0	0	0	0	0	0	0	0	0	0	0	0	0	0	0	0	0	7.34427211107488e-10	0	0	0	0	0	0	0
P110	B429	0	0	0	0	0	0	0	0	0	5.50940939441472e-10	0	5.31865649081876e-10	0	0	1.09969922132096e-09	1.13306732783789e-09	1.79019037756895e-09	6.51104867076206e-10	7.34427211107488e-10	1.69864950773375e-09	2.00723004664247e-09	0	1.54549438197724e-09	2.27726183931123e-09	8.34981280220686e-09	1.07164751284276e-08
P110	B43	0	1.72083724651723e-07	4.91667784719209e-08	9.19141556003269e-09	0	0	0	0	5.59342938373627e-10	5.50940939441472e-10	0	5.31865649081876e-10	1.59317743050238e-09	1.61487109643784e-09	1.64954883198144e-09	2.26613465567578e-09	5.96730125856315e-10	6.51104867076206e-10	7.34427211107488e-10	1.69864950773375e-09	1.00361502332123e-09	0	0	0	0	0
P110	B430	0	0	0	0	0	0	0	0	0	0	0	0	0	0	0	0	0	0	0	0	0	1.21682336421081e-09	0	0	0	0
P110	B431	0	0	0	3.06380518667756e-09	2.82921300378838e-09	0	0	0	1.11868587674725e-09	1.10188187888294e-09	3.25055368577086e-09	1.06373129816375e-09	0	1.07658073095856e-09	2.19939844264192e-09	2.83266831959473e-09	1.19346025171263e-09	3.25552433538103e-09	2.93770884442995e-09	1.69864950773375e-09	4.01446009328493e-09	4.86729345684326e-09	4.63648314593171e-09	9.10904735724492e-09	0	2.14329502568552e-08
P110	B432	0	0	0	0	0	0	0	0	0	0	0	0	0	0	0	0	0	0	1.46885442221498e-09	0	0	1.21682336421081e-09	3.09098876395447e-09	0	0	0
P110	B438	0	0	0	0	0	0	0	0	0	0	0	0	0	0	0	0	0	6.51104867076206e-10	0	0	0	0	0	0	8.34981280220686e-09	0
P110	B439	0	0	0	3.06380518667756e-09	0	0	0	0	0	0	1.08351789525695e-09	0	5.31059143500793e-10	5.38290365479279e-10	5.49849610660481e-10	5.66533663918945e-10	0	6.51104867076206e-10	1.46885442221498e-09	1.69864950773375e-09	6.0216901399274e-09	3.65047009263244e-09	3.09098876395447e-09	4.55452367862246e-09	8.34981280220686e-09	4.28659005137103e-08
P110	B44	0	0	4.91667784719209e-08	3.06380518667756e-09	0	0	2.82191822261594e-09	0	5.59342938373627e-10	0	5.41758947628477e-10	2.1274625963275e-09	2.65529571750396e-09	2.6914518273964e-09	5.49849610660481e-09	7.36493763094629e-09	1.07411422654137e-08	1.49754119427527e-08	1.76262530665797e-08	3.73702891701425e-08	3.51265258162432e-08	4.98897579326434e-08	4.32738426953626e-08	3.18816657503572e-08	1.25247192033103e-08	0
P110	B440	0	0	1.47500335415763e-07	3.06380518667756e-09	2.82921300378838e-09	2.82558680861462e-09	0	2.81611058113787e-09	2.79671469186814e-09	3.8565865760903e-09	3.25055368577086e-09	6.38238778898251e-09	5.84165057850872e-09	1.02275169441063e-08	1.70453379304749e-08	2.43609475485146e-08	4.59482196909363e-08	5.92505429039347e-08	1.09429654455016e-07	1.63919677496307e-07	2.2782061029392e-07	3.32192778429552e-07	4.12646999987922e-07	4.34957011308445e-07	4.63414610522481e-07	2.89344828467545e-07
P110	B441	0	0	9.83335569438418e-08	1.53190259333878e-08	1.13168520151535e-08	8.47676042584385e-09	2.82191822261594e-09	1.40805529056894e-08	1.06275158290989e-08	8.81505503106355e-09	8.66814316205563e-09	1.64878351215382e-08	1.91181291660285e-08	2.85293893704018e-08	5.00363145701037e-08	9.91433911858154e-08	1.8617979926717e-07	2.9690381938675e-07	5.80197496774915e-07	1.03957349873306e-06	1.75632629081216e-06	2.64902446388694e-06	3.89464584258263e-06	4.57501903517626e-06	4.44627531717515e-06	3.56858621776638e-06
P110	B442	0	0	0	0	0	2.82558680861462e-09	0	0	0	0	0	0	0	0	0	0	0	0	0	8.49324753866875e-10	1.00361502332123e-09	0	0	0	0	0
P110	B447	0	0	9.83335569438418e-08	9.19141556003269e-09	2.82921300378838e-09	0	0	2.81611058113787e-09	3.35605763024176e-09	2.20376375776589e-09	2.70879473814238e-09	1.59559694724563e-09	1.59317743050238e-09	5.92119402027207e-09	4.39879688528385e-09	7.36493763094629e-09	1.19346025171263e-08	1.69287265439813e-08	2.20328163332246e-08	1.69864950773375e-08	3.91409859095281e-08	4.01551710189569e-08	3.55463707854764e-08	3.18816657503572e-08	2.50494384066206e-08	3.21494253852827e-08
P110	B448	0	0	4.91667784719209e-08	0	0	0	0	0	1.11868587674725e-09	5.50940939441472e-10	1.62527684288543e-09	2.65932824540938e-09	1.59317743050238e-09	4.84461328931351e-09	4.94864649594433e-09	6.79840396702734e-09	8.35422176198841e-09	1.75798314110576e-08	2.7173806810977e-08	2.80277168776069e-08	4.41590610261343e-08	7.1792578488438e-08	8.19112022447935e-08	7.51496406972706e-08	8.34981280220686e-08	8.57318010274206e-08
P110	B449	0	0	2.95000670831525e-07	9.19141556003269e-09	2.82921300378838e-09	2.26046944689169e-08	1.41095911130797e-08	5.63222116227575e-09	8.39014407560441e-09	5.50940939441472e-09	9.75166105731258e-09	9.04171603439189e-09	1.91181291660285e-08	1.56104205988991e-08	3.29909766396288e-08	4.98549624248672e-08	7.7574916361321e-08	1.23058819877403e-07	2.10780609587849e-07	2.77729194514468e-07	3.73344788675499e-07	5.12282636332753e-07	6.12015775262985e-07	5.30602008559517e-07	4.46714984918067e-07	4.39375480265531e-07
P110	B45	4.13000939164136e-06	5.1625117395517e-07	1.47500335415763e-07	8.27227400402942e-08	1.69752780227303e-08	1.41279340430731e-08	3.38630186713912e-08	1.97127740679651e-08	4.81034927001319e-08	6.66638536724181e-08	9.64330926778689e-08	4.68573636841133e-07	1.32446150389098e-06	1.88886089246679e-06	1.66274522263729e-06	1.2469405942856e-06	8.17520272423152e-07	5.03304062249907e-07	3.34164381053907e-07	1.96194018143248e-07	1.23444647868512e-07	7.05757551242272e-08	4.32738426953626e-08	4.32679749469134e-08	4.59239704121377e-08	2.14329502568552e-08
P110	B450	0	0	0	3.06380518667756e-09	2.82921300378838e-09	0	0	0	1.11868587674725e-09	5.50940939441472e-10	1.08351789525695e-09	1.59559694724563e-09	1.59317743050238e-09	7.53606511670991e-09	8.24774415990721e-09	5.66533663918945e-09	9.54768201370104e-09	1.43243070756765e-08	1.98295346999022e-08	2.54797426160063e-08	3.21156807462795e-08	5.47570513894866e-08	8.03657078628163e-08	9.56449972510717e-08	1.21072285632e-07	1.07164751284276e-07
P110	B451	0	0	4.91667784719209e-08	1.83828311200654e-08	2.82921300378838e-09	0	5.64383644523187e-09	8.44833174341362e-09	5.59342938373627e-09	1.43244644254783e-08	2.3837393695653e-08	5.1590967960942e-08	9.29353501126387e-08	1.50721302334198e-07	1.69353680083428e-07	1.73925834823116e-07	1.8140595826032e-07	1.8361157251549e-07	2.04905191898989e-07	1.91098069620047e-07	2.55921830946914e-07	3.51661952256925e-07	4.14192494369899e-07	3.5069832325393e-07	3.67391763297102e-07	2.67911878210689e-07
P110	B452	0	0	0	0	0	0	0	0	0	0	0	0	0	0	0	0	0	6.51104867076206e-10	7.34427211107488e-10	0	0	1.21682336421081e-09	3.09098876395447e-09	0	4.17490640110343e-09	0
P110	B453	0	0	0	0	0	0	0	0	0	0	0	0	0	0	0	5.66533663918945e-10	0	0	7.34427211107488e-10	0	1.00361502332123e-09	0	1.54549438197724e-09	2.27726183931123e-09	4.17490640110343e-09	0
P110	B457	0	0	0	0	0	0	0	2.81611058113787e-09	0	5.50940939441472e-10	1.62527684288543e-09	6.91425343806439e-09	9.02800543951348e-09	1.02275169441063e-08	1.59456387091539e-08	2.0961745565001e-08	1.79019037756895e-08	1.75798314110576e-08	2.7173806810977e-08	2.37810931082725e-08	2.40867605597096e-08	4.74561112042218e-08	4.63648314593171e-08	4.55452367862246e-08	4.59239704121377e-08	6.42988507705655e-08
P110	B458	0	0	0	0	0	0	0	0	0	5.50940939441472e-10	0	1.06373129816375e-09	0	1.07658073095856e-09	2.7492480533024e-09	2.26613465567578e-09	0	3.90662920245723e-09	2.20328163332246e-09	4.24662376933438e-09	3.0108450699637e-09	3.65047009263244e-09	3.09098876395447e-09	2.27726183931123e-09	1.66996256044137e-08	0
P110	B459	0	0	4.91667784719209e-08	3.06380518667756e-09	0	0	0	0	0	2.75470469720736e-09	6.50110737154172e-09	9.04171603439189e-09	2.12423657400317e-08	2.6914518273964e-08	3.02417285863264e-08	2.77601495320283e-08	3.04332364186721e-08	2.60441946830482e-08	3.37836517109444e-08	2.717839212374e-08	4.21518309794918e-08	5.47570513894866e-08	5.10013146052488e-08	8.19814262152043e-08	7.93232216209652e-08	8.57318010274206e-08
P110	B46	0	0	0	3.06380518667756e-09	2.82921300378838e-09	2.82558680861462e-09	0	0	5.59342938373627e-10	5.50940939441472e-10	1.08351789525695e-09	5.31865649081876e-10	2.65529571750396e-09	2.15316146191712e-09	2.19939844264192e-09	2.83266831959473e-09	2.98365062928158e-09	3.25552433538103e-09	5.8754176888599e-09	2.54797426160063e-09	4.01446009328493e-09	3.65047009263244e-09	1.54549438197724e-09	6.83178551793369e-09	4.17490640110343e-09	0
P110	B460	0	0	0	0	5.65842600757675e-09	0	0	0	0	1.10188187888294e-09	2.16703579051391e-09	5.31865649081876e-10	2.12423657400317e-09	1.61487109643784e-09	2.19939844264192e-09	2.83266831959473e-09	5.37057113270684e-09	7.16215353783826e-09	9.54755374439734e-09	1.78358198312044e-08	2.00723004664247e-08	1.9469173827373e-08	2.6273404493613e-08	3.18816657503572e-08	2.9224344807724e-08	1.07164751284276e-08
P110	B461	0	0	0	0	0	0	0	0	0	1.10188187888294e-09	1.08351789525695e-09	0	2.12423657400317e-09	1.61487109643784e-09	5.49849610660481e-09	3.96573564743262e-09	1.37247928946952e-08	1.49754119427527e-08	1.54229714332572e-08	1.69864950773375e-08	1.80650704197822e-08	2.06859971915838e-08	3.40008764034992e-08	3.41589275896685e-08	2.08745320055172e-08	1.07164751284276e-08
P110	B462	0	0	0	9.19141556003269e-09	0	0	0	2.81611058113787e-09	0	0	1.08351789525695e-09	0	0	0	1.64954883198144e-09	0	1.19346025171263e-09	6.51104867076206e-10	7.34427211107488e-10	8.49324753866875e-10	2.00723004664247e-09	4.86729345684326e-09	9.27296629186342e-09	0	0	1.07164751284276e-08
P110	B463	0	0	0	0	0	0	0	0	0	0	0	0	0	5.38290365479279e-10	0	0	0	6.51104867076206e-10	3.67213605553744e-09	4.24662376933438e-09	3.0108450699637e-09	3.65047009263244e-09	1.54549438197724e-09	0	0	0
P110	B464	0	0	0	6.12761037335513e-09	0	2.82558680861462e-09	0	0	0	0	5.41758947628477e-10	5.31865649081876e-10	1.59317743050238e-09	1.07658073095856e-09	2.19939844264192e-09	1.69960099175684e-09	1.79019037756895e-09	3.90662920245723e-09	4.40656326664493e-09	8.49324753866875e-10	5.01807511660617e-09	3.65047009263244e-09	6.18197752790894e-09	4.55452367862246e-09	0	0
P110	B465	0	0	0	0	0	2.82558680861462e-09	2.82191822261594e-09	0	1.67802881512088e-09	2.20376375776589e-09	3.79231263339934e-09	3.19119389449126e-09	4.77953229150714e-09	6.99777475123063e-09	8.79759377056769e-09	1.13306732783789e-08	2.32724749083963e-08	2.60441946830482e-08	3.0111515655407e-08	3.73702891701425e-08	4.61662910727767e-08	5.84075214821191e-08	5.2546808987226e-08	5.23770223041583e-08	3.75741576099309e-08	0
P110	B468	0	0	0	0	0	2.82558680861462e-09	0	0	0	0	1.62527684288543e-09	0	0	0	0	0	5.96730125856315e-10	1.30220973415241e-09	7.34427211107488e-10	1.69864950773375e-09	3.0108450699637e-09	0	1.54549438197724e-09	0	4.17490640110343e-09	0
P110	B469	0	1.72083724651723e-07	0	0	0	0	0	0	0	5.50940939441472e-10	1.62527684288543e-09	0	0	0	0	1.13306732783789e-09	5.96730125856315e-10	0	1.46885442221498e-09	1.69864950773375e-09	4.01446009328493e-09	2.43364672842163e-09	1.54549438197724e-09	4.55452367862246e-09	4.17490640110343e-09	0
P110	B47	0	0	0	3.06380518667756e-09	0	0	0	0	0	5.50940939441472e-10	0	1.59559694724563e-09	1.06211828700159e-09	1.61487109643784e-09	1.64954883198144e-09	2.26613465567578e-09	3.58038075513789e-09	5.20883893660965e-09	2.93770884442995e-09	2.54797426160063e-09	2.00723004664247e-09	1.21682336421081e-09	0	2.27726183931123e-09	0	0
P110	B470	0	0	0	0	0	0	0	0	0	0	0	0	0	0	0	0	1.79019037756895e-09	0	7.34427211107488e-10	0	1.00361502332123e-09	0	3.09098876395447e-09	0	0	0
P110	B471	0	0	0	0	0	0	0	0	0	0	0	0	0	0	0	5.66533663918945e-10	5.96730125856315e-10	1.95331460122862e-09	0	8.49324753866875e-10	1.00361502332123e-09	2.43364672842163e-09	0	0	0	0
P110	B479	0	0	0	3.06380518667756e-09	0	0	0	0	0	0	0	1.06373129816375e-09	2.65529571750396e-09	2.6914518273964e-09	4.94864649594433e-09	2.83266831959473e-09	5.96730125856315e-09	1.10687827402955e-08	1.83606802776872e-08	1.52878455696038e-08	2.00723004664247e-08	2.06859971915838e-08	2.78188988755902e-08	3.87134512682909e-08	3.75741576099309e-08	7.5015325898993e-08
P110	B48	0	0	0	3.06380518667756e-09	0	0	0	0	0	0	0	5.31865649081876e-10	5.31059143500793e-10	0	5.49849610660481e-10	3.96573564743262e-09	1.79019037756895e-09	0	0	8.49324753866875e-10	1.00361502332123e-09	0	1.54549438197724e-09	0	0	0
P110	B480	0	0	0	0	0	0	0	0	0	0	0	0	0	0	0	0	0	0	0	0	1.00361502332123e-09	0	1.54549438197724e-09	4.55452367862246e-09	0	1.07164751284276e-08
P110	B481	0	0	0	0	0	0	0	0	0	0	0	5.31865649081876e-10	0	0	0	0	0	0	0	0	0	0	0	0	0	0
P110	B482	0	0	0	0	0	0	0	0	0	0	0	0	0	0	0	0	0	0	7.34427211107488e-10	8.49324753866875e-10	0	2.43364672842163e-09	1.54549438197724e-09	2.27726183931123e-09	0	0
P110	B483	0	0	0	0	0	0	0	0	0	0	0	0	0	0	0	0	0	0	0	8.49324753866875e-10	0	0	0	2.27726183931123e-09	4.17490640110343e-09	0
P110	B484	0	0	0	0	0	0	0	0	0	0	0	0	0	5.38290365479279e-10	0	5.66533663918945e-10	0	6.51104867076206e-10	0	0	0	1.21682336421081e-09	1.54549438197724e-09	0	8.34981280220686e-09	0
P110	B487	0	0	4.91667784719209e-08	9.19141556003269e-09	0	0	0	0	1.11868587674725e-09	0	1.08351789525695e-09	0	1.06211828700159e-09	3.22974219287567e-09	1.09969922132096e-09	2.83266831959473e-09	3.58038075513789e-09	6.51104867076206e-10	1.46885442221498e-09	3.3972990154675e-09	6.0216901399274e-09	1.46018803705298e-08	2.16369213476813e-08	2.50498802324235e-08	5.42737832143446e-08	6.42988507705655e-08
P110	B488	0	0	1.47500335415763e-07	5.51484933601962e-08	5.65842600757675e-09	2.82558680861462e-09	2.82191822261594e-09	0	1.67802881512088e-09	0	2.16703579051391e-09	2.1274625963275e-09	5.84165057850872e-09	3.76803255835495e-09	6.04834571726529e-09	9.06453862270313e-09	1.133787239127e-08	1.04176778732193e-08	1.61573986443647e-08	2.54797426160063e-08	3.61301408395644e-08	3.77215242905352e-08	6.02742808971122e-08	8.42586880545155e-08	6.26235960165515e-08	7.5015325898993e-08
P110	B49	0	1.72083724651723e-07	5.4083456319113e-06	1.27147915247119e-06	1.13168520151535e-07	5.93373229809069e-08	4.2328773339239e-08	2.53449952302409e-08	2.18143745965715e-08	2.58942241537492e-08	3.79231263339934e-08	4.3081117575632e-08	5.73543874980856e-08	8.45115873802468e-08	9.67735314762446e-08	1.48998353610683e-07	2.01694782539434e-07	3.13181441063655e-07	4.5020388040889e-07	6.73514529816432e-07	1.16419342705263e-06	1.78142940520463e-06	3.00907756170968e-06	4.70937748369562e-06	6.8134472466008e-06	9.38763221250256e-06
P110	B50	0	0	0	2.75742466800981e-08	4.5267408060614e-08	2.82558680861462e-08	1.69315093356956e-08	2.53449952302409e-08	1.51022593360879e-08	1.65282281832441e-08	2.60044294861669e-08	4.46767145228776e-08	8.23141672426229e-08	8.66647488421639e-08	5.718435950869e-08	7.47824436373008e-08	7.51879958578957e-08	5.79483331697823e-08	6.31607401552439e-08	4.50142119549444e-08	3.91409859095281e-08	2.55532906484271e-08	1.85459325837268e-08	2.73271420717348e-08	2.08745320055172e-08	2.14329502568552e-08
P110	B500	0	0	0	8.88503504136494e-08	5.37550470719791e-08	4.80349757464485e-08	6.49041191201665e-08	5.35061010416196e-08	3.13232045489231e-08	3.30564563664883e-08	4.17154389673927e-08	3.45712671903219e-08	2.92082528925436e-08	4.52163907002594e-08	3.79396231355732e-08	4.47561594495967e-08	4.89318703202178e-08	5.40417039673251e-08	4.48000598775568e-08	4.7562186216545e-08	5.21879812127041e-08	3.89383476547461e-08	2.6273404493613e-08	2.27726183931123e-08	3.33992512088274e-08	3.21494253852827e-08
P110	B508	0	0	0	1.83828311200654e-08	5.65842600757675e-09	8.47676042584385e-09	8.46575466784781e-09	2.81611058113787e-09	2.23737175349451e-09	2.75470469720736e-09	4.33407158102781e-09	6.38238778898251e-09	4.77953229150714e-09	8.61264584766847e-09	7.14804493858625e-09	6.2318703031084e-09	7.7574916361321e-09	4.55773406953344e-09	4.40656326664493e-09	8.49324753866875e-09	9.0325352098911e-09	8.5177635494757e-09	3.09098876395447e-09	4.55452367862246e-09	0	0
P110	B509	2.06500469582068e-06	0	4.91667784719209e-08	1.34807428213813e-07	7.63887511022861e-08	4.52093889378339e-08	3.10411004487753e-08	1.68966634868272e-08	1.9577002843077e-08	1.81810510015686e-08	3.30472958053371e-08	3.35075358921582e-08	4.19536723365626e-08	3.49888737561531e-08	3.90393223568941e-08	5.32541644083809e-08	6.02697427114878e-08	5.66461234356299e-08	6.60984489996739e-08	6.36993565400157e-08	4.01446009328493e-08	4.25888177473785e-08	2.78188988755902e-08	2.04953565538011e-08	4.17490640110343e-08	4.28659005137103e-08
P110	B51	0	0	0	0	0	0	0	0	0	5.50940939441472e-10	1.08351789525695e-09	0	1.06211828700159e-09	1.61487109643784e-09	1.09969922132096e-09	1.13306732783789e-09	1.79019037756895e-09	1.30220973415241e-09	2.93770884442995e-09	8.49324753866875e-10	1.00361502332123e-09	1.21682336421081e-09	1.54549438197724e-09	0	0	0
P110	B510	0	0	0	3.06380518667756e-09	0	0	0	0	5.59342938373627e-10	0	0	5.31865649081876e-10	0	5.38290365479279e-10	5.49849610660481e-10	0	5.96730125856315e-10	0	0	0	1.00361502332123e-09	0	0	0	0	0
P110	B518	0	0	0	3.06380518667756e-08	8.48763901136513e-09	5.65117361722923e-09	8.46575466784781e-09	5.63222116227575e-09	2.23737175349451e-09	1.65282281832441e-09	3.79231263339934e-09	2.65932824540938e-09	3.18635486100476e-09	1.61487109643784e-09	5.49849610660481e-09	3.39920198351367e-09	2.38692050342526e-09	3.25552433538103e-09	1.46885442221498e-09	2.54797426160063e-09	2.00723004664247e-09	3.65047009263244e-09	1.54549438197724e-09	1.13863091965562e-08	0	2.14329502568552e-08
P110	B519	0	0	0	7.0467519293584e-08	4.5267408060614e-08	1.69535208516877e-08	1.69315093356956e-08	1.40805529056894e-08	1.11868587674725e-08	4.95846845497324e-09	1.51692505335974e-08	1.43603725252107e-08	1.48696560180222e-08	1.3457259136982e-08	8.24774415990721e-09	6.79840396702734e-09	1.25313326429826e-08	1.43243070756765e-08	1.46885442221498e-08	1.27398713080031e-08	1.10397652565336e-08	1.70355270989514e-08	2.00914269657041e-08	3.64361894289797e-08	5.42737832143446e-08	4.28659005137103e-08
P110	B52	0	0	0	3.06380518667756e-09	2.82921300378838e-09	0	0	0	0	0	0	1.59559694724563e-09	5.31059143500793e-10	1.61487109643784e-09	2.7492480533024e-09	1.13306732783789e-09	5.96730125856315e-10	1.95331460122862e-09	0	1.69864950773375e-09	2.00723004664247e-09	0	1.54549438197724e-09	0	4.17490640110343e-09	0
P110	B520	0	0	0	0	0	0	0	0	0	0	0	0	5.31059143500793e-10	0	0	0	0	0	0	0	0	0	0	0	0	0
P110	B528	0	0	0	3.06380518667756e-09	0	0	0	2.81611058113787e-09	5.59342938373627e-10	1.10188187888294e-09	0	1.06373129816375e-09	5.31059143500793e-10	5.38290365479279e-10	5.49849610660481e-10	0	2.98365062928158e-09	1.30220973415241e-09	7.34427211107488e-10	0	0	0	0	0	0	1.07164751284276e-08
P110	B529	0	0	0	3.06380518667756e-09	0	0	0	0	0	0	1.08351789525695e-09	0	0	1.07658073095856e-09	1.64954883198144e-09	5.66533663918945e-10	1.19346025171263e-09	1.95331460122862e-09	7.34427211107488e-10	0	2.00723004664247e-09	0	0	6.83178551793369e-09	0	1.07164751284276e-08
P110	B53	0	0	0	0	0	0	0	0	0	0	0	0	1.59317743050238e-09	1.61487109643784e-09	1.64954883198144e-09	0	1.19346025171263e-09	0	0	8.49324753866875e-10	0	1.21682336421081e-09	3.09098876395447e-09	0	0	0
P110	B530	0	0	0	3.06380518667756e-09	0	0	0	0	0	5.50940939441472e-10	0	0	0	0	0	0	0	0	0	0	0	0	0	0	0	0
P110	B538	0	0	0	0	2.82921300378838e-09	0	0	0	5.59342938373627e-10	1.10188187888294e-09	0	5.31865649081876e-10	5.31059143500793e-10	0	5.49849610660481e-10	1.69960099175684e-09	1.19346025171263e-09	1.30220973415241e-09	0	8.49324753866875e-10	0	1.21682336421081e-09	0	4.55452367862246e-09	0	0
P110	B54	3.09750704373102e-06	0	1.96667113887684e-07	4.47315557254924e-07	3.39505560454605e-07	1.66709621708262e-07	1.32630156462949e-07	9.57477597586877e-08	7.99860401874287e-08	6.94185583696254e-08	9.64330926778689e-08	1.5583663518099e-07	2.10299420826314e-07	2.38462631907321e-07	2.58429317010426e-07	2.45875610140822e-07	2.23177067070262e-07	2.37653276482815e-07	2.43829834087686e-07	2.08084564697384e-07	1.69610938941288e-07	1.88607621452676e-07	2.04005258420995e-07	3.3248022853944e-07	2.9224344807724e-07	4.92957855907669e-07
P110	B55	0	0	0	6.12761037335513e-09	0	0	0	0	5.59342938373627e-10	0	0	0	5.31059143500793e-10	1.07658073095856e-09	1.64954883198144e-09	5.66533663918945e-10	5.96730125856315e-10	1.30220973415241e-09	0	8.49324753866875e-10	2.00723004664247e-09	1.21682336421081e-09	0	0	0	0
P110	B550	0	0	4.91667784719209e-08	1.00492810123024e-06	8.11984132087264e-07	2.2039577107194e-07	1.6649317513434e-07	9.0115538596412e-08	4.1950720378022e-08	3.03017516692809e-08	4.87583052865629e-08	6.11645496444157e-08	8.17831080991221e-08	7.64372318980576e-08	9.23747345909608e-08	1.18972069422979e-07	1.20539485422976e-07	1.15245561472488e-07	1.373378884771e-07	1.25700063572298e-07	1.19430187775227e-07	1.72788917717936e-07	1.68458887635519e-07	1.4802201955523e-07	2.04570413654068e-07	1.60747126926414e-07
P110	B551	0	0	0	0	2.82921300378838e-09	0	2.82191822261594e-09	0	0	5.50940939441472e-10	5.41758947628477e-10	5.31865649081876e-10	1.59317743050238e-09	2.6914518273964e-09	2.19939844264192e-09	3.39920198351367e-09	5.96730125856315e-09	1.10687827402955e-08	1.46885442221498e-08	1.95344693389381e-08	2.60939906063521e-08	3.16374074694812e-08	5.2546808987226e-08	7.51496406972706e-08	7.93232216209652e-08	9.64482761558482e-08
P110	B552	0	0	0	0	5.65842600757675e-09	0	0	0	5.59342938373627e-10	0	5.41758947628477e-10	0	2.65529571750396e-09	1.07658073095856e-09	2.7492480533024e-09	2.26613465567578e-09	6.56403138441947e-09	9.11546813906688e-09	5.8754176888599e-09	7.64392278480188e-09	1.10397652565336e-08	1.46018803705298e-08	2.00914269657041e-08	3.18816657503572e-08	5.42737832143446e-08	3.21494253852827e-08
P110	B559	0	0	0	1.22552207467103e-07	1.01851668136382e-07	3.95582153206046e-08	3.10411004487753e-08	5.63222116227575e-09	6.1527723221099e-09	3.30564563664883e-09	7.0428663191702e-09	8.50985038531002e-09	6.37270972200951e-09	1.83018724262955e-08	1.15468418238701e-08	1.64294762536494e-08	2.38692050342526e-08	1.56265168098289e-08	3.81902149775894e-08	4.33155624472106e-08	4.01446009328493e-08	6.93589317600164e-08	9.89116404465431e-08	9.33677354117605e-08	1.21072285632e-07	1.07164751284276e-07
P110	B56	0	0	0	0	0	0	0	0	0	0	0	0	0	0	5.49849610660481e-10	0	1.19346025171263e-09	6.51104867076206e-10	7.34427211107488e-10	8.49324753866875e-10	0	1.21682336421081e-09	0	0	0	0
P110	B560	0	0	0	0	0	0	0	0	1.11868587674725e-09	0	5.41758947628477e-10	0	0	0	0	1.13306732783789e-09	0	0	0	0	0	0	0	0	0	0
P110	B561	0	0	0	0	0	0	0	0	0	5.50940939441472e-10	0	0	0	0	0	0	0	0	0	0	0	1.21682336421081e-09	1.54549438197724e-09	0	0	0
P110	B569	0	0	0	0	2.82921300378838e-09	0	2.82191822261594e-09	0	0	0	0	0	0	0	5.49849610660481e-10	0	5.96730125856315e-10	1.30220973415241e-09	0	8.49324753866875e-10	3.0108450699637e-09	0	0	4.55452367862246e-09	1.25247192033103e-08	0
P110	B57	0	0	9.83335569438418e-08	6.12761037335513e-09	0	0	0	0	5.59342938373627e-10	5.50940939441472e-10	5.41758947628477e-10	5.31865649081876e-10	2.12423657400317e-09	1.61487109643784e-09	1.64954883198144e-09	2.26613465567578e-09	1.79019037756895e-09	1.95331460122862e-09	5.8754176888599e-09	3.3972990154675e-09	4.01446009328493e-09	9.73458691368652e-09	7.72747190988618e-09	1.36635710358674e-08	6.26235960165515e-08	7.5015325898993e-08
P110	B570	0	0	4.91667784719209e-08	1.53190259333878e-08	0	2.82558680861462e-09	0	2.81611058113787e-09	5.59342938373627e-10	1.65282281832441e-09	5.41758947628477e-10	4.25492519265501e-09	6.90376886551031e-09	1.23806784060234e-08	3.13414278076474e-08	4.87218950970293e-08	7.22043452286141e-08	9.70146251943546e-08	1.41744451743745e-07	2.27619034036323e-07	2.55921830946914e-07	3.61396539170612e-07	4.0801051684199e-07	5.62483674309874e-07	6.88859556182066e-07	6.42988507705655e-07
P110	B571	0	0	0	3.06380518667756e-09	0	0	2.82191822261594e-09	2.81611058113787e-09	5.59342938373627e-10	0	1.08351789525695e-09	2.1274625963275e-09	1.06211828700159e-09	6.99777475123063e-09	5.49849610660481e-09	9.06453862270313e-09	1.25313326429826e-08	2.08353557464386e-08	2.7173806810977e-08	4.84115109704119e-08	5.92132863759528e-08	6.81421083958056e-08	7.8820213480839e-08	1.07031306447628e-07	1.21072285632e-07	1.39314176669559e-07
P110	B572	1.03250234791034e-06	8.60418623258616e-07	4.42501006247288e-07	4.59570778001635e-08	1.98044910265186e-08	8.47676042584385e-09	5.64383644523187e-09	5.63222116227575e-09	7.83080113723078e-09	9.91693690994649e-09	2.22121168527675e-08	6.22282809425795e-08	1.29578431014193e-07	3.29971994038798e-07	6.68617126563145e-07	1.07074862480681e-06	1.66547378126498e-06	2.74375590985913e-06	4.24939584346792e-06	5.8255184867729e-06	7.65055732277776e-06	9.68469715575387e-06	1.18678513592032e-05	1.43012043508745e-05	1.67789488260347e-05	1.8421620745767e-05
P110	B573	0	0	0	3.06380518667756e-09	0	0	0	0	5.59342938373627e-10	0	5.41758947628477e-10	4.78679084173688e-09	9.55906458301427e-09	1.88401627917748e-08	4.17885704101965e-08	7.02501743259492e-08	1.22926405926401e-07	2.18120130470529e-07	4.03934966109118e-07	5.86034080168144e-07	9.18307746338928e-07	1.41881604266981e-06	1.89477611230409e-06	2.3729068365623e-06	2.83058653994813e-06	2.90416475980387e-06
P110	B574	0	0	0	3.06380518667756e-09	0	0	0	0	0	5.50940939441472e-10	0	1.06373129816375e-09	0	3.76803255835495e-09	5.49849610660481e-09	1.30302742701357e-08	1.25313326429826e-08	2.73464044172006e-08	3.67213605553744e-08	4.7562186216545e-08	5.72060563293103e-08	8.88281055873894e-08	1.23639550558179e-07	1.86735470823521e-07	2.08745320055172e-07	2.25045977696979e-07
P110	B575	0	0	0	1.22552207467103e-08	2.82921300378838e-09	2.82558680861462e-09	0	2.81611058113787e-09	0	1.10188187888294e-09	5.41758947628477e-10	1.59559694724563e-09	3.71741400450555e-09	5.38290365479279e-09	1.59456387091539e-08	1.69960099175684e-08	2.14822845308273e-08	3.71129774233437e-08	5.36131864108466e-08	9.00284239098888e-08	1.07386807495372e-07	1.55753390618984e-07	1.77731853927382e-07	2.52776064163547e-07	2.83893635275033e-07	2.89344828467545e-07
P110	B58	0	0	4.91667784719209e-08	6.43399089202289e-08	8.48763901136513e-09	8.47676042584385e-09	2.82191822261594e-09	0	2.23737175349451e-09	4.40752751553177e-09	1.2460455795455e-08	5.42502962063514e-08	1.52945033328228e-07	2.32541437887049e-07	2.37535031805328e-07	1.88655710085009e-07	1.19942755297119e-07	8.33414229857543e-08	4.92066231442017e-08	2.97263663853406e-08	1.00361502332123e-08	1.09514102778973e-08	4.63648314593171e-09	1.13863091965562e-08	0	1.07164751284276e-08
P110	B580	0	0	0	0	0	0	0	0	0	0	0	0	5.31059143500793e-10	0	5.49849610660481e-10	5.66533663918945e-10	0	6.51104867076206e-10	7.34427211107488e-10	8.49324753866875e-10	3.0108450699637e-09	0	1.54549438197724e-09	0	4.17490640110343e-09	1.07164751284276e-08
P110	B581	0	0	0	1.22552207467103e-08	8.48763901136513e-09	0	0	0	0	1.10188187888294e-09	0	0	0	0	1.09969922132096e-09	5.66533663918945e-10	5.96730125856315e-10	0	7.34427211107488e-10	8.49324753866875e-10	1.00361502332123e-09	1.21682336421081e-09	0	0	8.34981280220686e-09	0
P110	B582	0	0	4.91667784719209e-08	6.43399089202289e-08	1.13168520151535e-08	8.47676042584385e-09	8.46575466784781e-09	0	6.1527723221099e-09	4.95846845497324e-09	6.50110737154172e-09	1.75515664197019e-08	4.88574412020729e-08	6.67480053194306e-08	8.08278927670907e-08	9.68772565301397e-08	6.38501234666257e-08	6.31571721063919e-08	5.14099047775241e-08	4.33155624472106e-08	3.61301408395644e-08	3.2854230833692e-08	2.6273404493613e-08	2.27726183931123e-08	1.66996256044137e-08	2.14329502568552e-08
P110	B583	0	0	0	3.67656622401308e-08	5.65842600757675e-09	5.65117361722923e-09	1.12876728904637e-08	0	1.67802881512088e-09	1.10188187888294e-09	2.70879473814238e-09	2.1274625963275e-09	2.12423657400317e-09	6.99777475123063e-09	4.94864649594433e-09	1.0197605950541e-08	5.96730125856315e-09	2.60441946830482e-09	5.8754176888599e-09	5.09594852320125e-09	1.00361502332123e-09	4.86729345684326e-09	0	4.55452367862246e-09	1.66996256044137e-08	0
P110	B588	0	0	0	9.19141556003269e-09	8.48763901136513e-09	5.65117361722923e-09	2.82191822261594e-09	8.44833174341362e-09	2.79671469186814e-09	2.20376375776589e-09	5.41758947628477e-09	1.48922381742925e-08	1.8056010879027e-08	3.44505833906739e-08	3.46405254716103e-08	3.39920198351367e-08	2.68528556635342e-08	2.40908800818196e-08	1.76262530665797e-08	1.86851445850713e-08	2.00723004664247e-08	1.3385057006319e-08	1.23639550558179e-08	2.27726183931123e-09	4.17490640110343e-09	0
P110	B589	2.06500469582068e-06	5.1625117395517e-07	3.44167449303446e-07	3.06380518667756e-07	7.35595380984978e-08	1.69535208516877e-08	1.97534275583116e-08	1.68966634868272e-08	1.39835734593407e-08	1.15697597282709e-08	1.46274915859689e-08	2.71251481031757e-08	4.67332046280698e-08	6.29799727610756e-08	7.75287951031278e-08	5.2121097080543e-08	6.26566632149131e-08	3.84151871574961e-08	3.45180789220519e-08	2.46304178621394e-08	2.70976056296733e-08	2.19028205557947e-08	1.54549438197724e-08	1.36635710358674e-08	8.34981280220686e-09	1.07164751284276e-08
P110	B59	9.29252113119305e-06	1.03250234791034e-06	9.34168790966497e-07	1.34654237954479e-05	8.28959410109994e-07	2.62779573201159e-07	1.41095911130797e-07	1.15460533826653e-07	8.72574983862858e-08	7.54789087034816e-08	2.07493676941707e-07	9.43529661471248e-07	2.24319382214735e-06	3.13069676562749e-06	2.9719371456199e-06	2.32505415672335e-06	1.69710047793536e-06	1.25728349832415e-06	1.00396199758394e-06	9.57188997607969e-07	1.16318981202931e-06	1.54536567254773e-06	1.95814138196516e-06	2.13151708159531e-06	1.89540750610096e-06	1.26454406515445e-06
P110	B60	0	0	0	0	0	0	0	0	0	0	0	0	5.31059143500793e-10	0	5.49849610660481e-10	0	0	0	0	0	1.00361502332123e-09	1.21682336421081e-09	1.54549438197724e-09	0	4.17490640110343e-09	0
P110	B600	0	0	0	3.06380518667756e-09	0	0	0	0	0	0	0	0	0	5.38290365479279e-10	0	1.13306732783789e-09	1.19346025171263e-09	2.60441946830482e-09	2.93770884442995e-09	6.794598030935e-09	1.40506103264973e-08	1.09514102778973e-08	1.39094494377951e-08	2.04953565538011e-08	5.00988768132412e-08	1.07164751284276e-08
P110	B601	0	0	0	0	0	0	0	0	0	0	5.41758947628477e-10	0	0	5.38290365479279e-10	5.49849610660481e-10	0	0	0	7.34427211107488e-10	8.49324753866875e-10	1.00361502332123e-09	0	0	0	4.17490640110343e-09	0
P110	B602	0	0	0	3.06380518667756e-09	0	2.82558680861462e-09	0	0	7.27145819885715e-09	6.61129127329766e-09	2.16703579051391e-09	5.31865649081876e-10	5.31059143500793e-10	1.07658073095856e-09	0	5.66533663918945e-10	0	6.51104867076206e-10	1.46885442221498e-09	0	1.00361502332123e-09	0	0	0	0	0
P110	B608	0	0	0	0	0	0	0	0	0	0	0	0	0	0	5.49849610660481e-10	0	0	0	7.34427211107488e-10	0	1.00361502332123e-09	0	0	0	0	0
P110	B64	0	0	0	3.06380518667756e-09	2.82921300378838e-09	2.82558680861462e-09	0	2.81611058113787e-09	0	0	0	1.59559694724563e-09	1.06211828700159e-09	1.61487109643784e-09	2.7492480533024e-09	1.69960099175684e-09	1.19346025171263e-09	1.30220973415241e-09	1.46885442221498e-09	5.09594852320125e-09	3.0108450699637e-09	3.65047009263244e-09	4.63648314593171e-09	0	0	1.07164751284276e-08
P110	B65	0	0	0	0	0	0	0	0	5.59342938373627e-10	1.10188187888294e-09	5.41758947628477e-09	4.25492519265501e-09	5.31059143500793e-09	8.61264584766847e-09	1.42960898771725e-08	2.77601495320283e-08	7.63814561096083e-08	1.62776216769051e-07	2.51174106198761e-07	3.2359273122328e-07	3.02088122019691e-07	2.9812172423165e-07	3.32281292125106e-07	2.82380468074593e-07	3.33992512088274e-07	2.78628353339117e-07
P110	B650	0	0	0	0	0	0	0	2.81611058113787e-09	0	5.50940939441472e-10	5.41758947628477e-10	2.1274625963275e-09	2.12423657400317e-09	1.61487109643784e-09	4.94864649594433e-09	2.83266831959473e-09	2.98365062928158e-09	9.76657300614309e-09	1.54229714332572e-08	1.95344693389381e-08	2.00723004664247e-08	2.43364672842163e-08	3.09098876395447e-08	2.04953565538011e-08	1.66996256044137e-08	4.28659005137103e-08
P110	B651	0	0	0	0	0	0	0	0	5.59342938373627e-10	1.65282281832441e-09	8.12638421442715e-09	8.50985038531002e-09	2.07113065965309e-08	3.6603744852591e-08	6.65318028899182e-08	7.53489773012197e-08	1.133787239127e-07	1.71240580041042e-07	2.62190514365373e-07	3.46524499577685e-07	4.49619530447912e-07	5.13499459696964e-07	5.62559955039714e-07	5.48820103274007e-07	5.5943745774786e-07	5.03674331036096e-07
P110	B652	0	0	0	0	0	0	0	0	0	0	0	0	0	5.38290365479279e-10	1.09969922132096e-09	5.66533663918945e-10	2.38692050342526e-09	2.60441946830482e-09	3.67213605553744e-09	3.3972990154675e-09	1.10397652565336e-08	2.31196439200055e-08	2.93643932575675e-08	3.64361894289797e-08	1.16897379230896e-07	1.92896552311696e-07
P110	B653	0	0	0	0	0	0	0	0	0	0	0	0	0	0	0	5.66533663918945e-10	0	0	0	0	0	0	0	0	0	0
P110	B658	0	0	0	0	0	0	0	0	0	0	0	1.06373129816375e-09	2.12423657400317e-09	4.30632292383423e-09	6.04834571726529e-09	5.66533663918945e-09	5.96730125856315e-09	1.17198876073717e-08	1.17508353777198e-08	1.86851445850713e-08	2.10759154897459e-08	3.2854230833692e-08	3.40008764034992e-08	3.18816657503572e-08	2.08745320055172e-08	3.21494253852827e-08
P110	B659	0	0	0	0	0	2.82558680861462e-09	2.82191822261594e-09	0	3.91540056861539e-09	7.7131731521806e-09	1.67945273764828e-08	2.44658198577663e-08	3.02703711795452e-08	4.68312617966973e-08	5.77342091193505e-08	9.97099248497344e-08	1.133787239127e-07	1.77751628711804e-07	2.09311755165634e-07	2.59044049929397e-07	3.37214647835934e-07	3.68697479355877e-07	3.64736674146628e-07	3.09707610146327e-07	3.13117980082757e-07	3.42927204109682e-07
P110	B66	0	1.72083724651723e-07	0	3.06380518667756e-09	0	0	0	2.81611058113787e-09	0	0	0	0	5.31059143500793e-10	0	0	0	0	0	7.34427211107488e-10	8.49324753866875e-10	0	0	0	4.55452367862246e-09	4.17490640110343e-09	0
P110	B661	0	0	0	0	0	0	0	0	0	0	0	0	0	0	0	0	1.19346025171263e-09	6.51104867076206e-10	0	8.49324753866875e-10	1.00361502332123e-09	0	0	0	4.17490640110343e-09	0
P110	B663	0	0	0	0	0	0	0	0	0	0	0	0	0	0	0	0	5.96730125856315e-10	1.30220973415241e-09	0	2.54797426160063e-09	0	2.43364672842163e-09	3.09098876395447e-09	2.27726183931123e-09	4.17490640110343e-09	0
P110	B664	0	0	0	0	0	0	0	2.81611058113787e-09	0	5.50940939441472e-10	0	0	0	0	5.49849610660481e-10	5.66533663918945e-10	0	6.51104867076206e-10	7.34427211107488e-10	0	2.00723004664247e-09	1.21682336421081e-09	0	0	0	1.07164751284276e-08
P110	B665	0	0	0	0	0	0	0	0	5.59342938373627e-10	0	0	0	0	0	0	0	0	0	0	0	0	0	0	0	0	0
P110	B668	0	0	0	0	0	0	0	0	0	0	0	0	5.31059143500793e-10	0	0	0	0	0	7.34427211107488e-10	8.49324753866875e-10	0	3.65047009263244e-09	0	4.55452367862246e-09	0	0
P110	B669	0	0	0	0	0	0	0	0	0	0	5.41758947628477e-10	0	0	0	0	1.13306732783789e-09	0	0	1.46885442221498e-09	0	2.00723004664247e-09	0	4.63648314593171e-09	0	0	1.07164751284276e-08
P110	B67	0	5.1625117395517e-07	4.91667784719209e-08	9.19141556003269e-09	0	1.13023472344585e-08	5.64383644523187e-09	0	8.94948701397803e-09	4.40752751553177e-09	5.41758947628477e-09	1.11691786307194e-08	1.85870700225277e-08	1.83018724262955e-08	1.59456387091539e-08	1.47298752618926e-08	2.32724749083963e-08	2.79975092842768e-08	3.23147972887295e-08	5.52061090013469e-08	5.92132863759528e-08	6.81421083958056e-08	8.80931797727024e-08	8.42586880545155e-08	1.12722472829793e-07	1.17881226412703e-07
P110	B670	0	0	4.91667784719209e-08	3.06380518667756e-09	0	0	0	0	3.35605763024176e-09	2.20376375776589e-09	3.79231263339934e-09	5.31865649081876e-09	3.71741400450555e-09	1.02275169441063e-08	4.39879688528385e-09	6.2318703031084e-09	8.95095188784473e-09	1.17198876073717e-08	1.98295346999022e-08	3.05756911392075e-08	3.0108450699637e-08	3.16374074694812e-08	5.8728786515135e-08	5.00997604648471e-08	5.8448689615448e-08	2.14329502568552e-08
P110	B671	0	0	0	0	0	0	0	5.63222116227575e-09	7.27145819885715e-09	3.8565865760903e-09	4.33407158102781e-09	3.72305954357313e-09	7.96588715251189e-09	7.53606511670991e-09	1.20966914345306e-08	9.06453862270313e-09	9.54768201370104e-09	1.10687827402955e-08	1.90951074887947e-08	1.01918970464025e-08	2.60939906063521e-08	3.16374074694812e-08	2.78188988755902e-08	2.9604403911046e-08	5.8448689615448e-08	8.57318010274206e-08
P110	B672	0	0	0	0	0	0	0	0	0	0	0	0	5.31059143500793e-10	1.07658073095856e-09	1.64954883198144e-09	0	0	1.30220973415241e-09	0	1.69864950773375e-09	5.01807511660617e-09	3.65047009263244e-09	3.09098876395447e-09	2.27726183931123e-09	0	1.07164751284276e-08
P110	B673	0	0	0	0	0	2.82558680861462e-09	0	2.81611058113787e-09	5.59342938373627e-10	2.20376375776589e-09	1.62527684288543e-09	2.65932824540938e-09	2.12423657400317e-09	3.22974219287567e-09	1.09969922132096e-09	2.83266831959473e-09	4.77384100685052e-09	4.55773406953344e-09	5.14099047775241e-09	7.64392278480188e-09	9.0325352098911e-09	1.46018803705298e-08	1.08184606738407e-08	2.27726183931123e-08	1.66996256044137e-08	4.28659005137103e-08
P110	B674	0	0	0	0	0	0	0	0	5.59342938373627e-10	0	0	5.31865649081876e-10	5.31059143500793e-10	5.38290365479279e-10	5.49849610660481e-10	5.66533663918945e-10	0	0	0	8.49324753866875e-10	1.00361502332123e-09	0	0	4.55452367862246e-09	4.17490640110343e-09	1.07164751284276e-08
P110	B675	0	0	0	0	0	0	0	0	0	1.65282281832441e-09	1.62527684288543e-09	1.59559694724563e-09	2.12423657400317e-09	2.6914518273964e-09	3.29909766396288e-09	2.26613465567578e-09	3.58038075513789e-09	3.25552433538103e-09	5.8754176888599e-09	7.64392278480188e-09	1.10397652565336e-08	1.82523504631622e-08	2.6273404493613e-08	3.87134512682909e-08	4.59239704121377e-08	3.21494253852827e-08
P110	B676	0	0	0	0	0	0	0	0	5.59342938373627e-10	5.50940939441472e-10	5.41758947628477e-10	5.31865649081876e-10	5.31059143500793e-10	0	5.49849610660481e-10	2.26613465567578e-09	2.38692050342526e-09	3.25552433538103e-09	4.40656326664493e-09	3.3972990154675e-09	7.02530516324863e-09	4.86729345684326e-09	9.27296629186342e-09	1.13863091965562e-08	1.66996256044137e-08	0
P110	B677	0	0	0	0	0	0	0	0	0	0	5.41758947628477e-10	1.59559694724563e-09	1.06211828700159e-09	5.38290365479279e-10	2.19939844264192e-09	1.13306732783789e-09	2.98365062928158e-09	3.25552433538103e-09	4.40656326664493e-09	2.54797426160063e-09	5.01807511660617e-09	4.86729345684326e-09	2.16369213476813e-08	2.50498802324235e-08	1.66996256044137e-08	4.28659005137103e-08
P110	B678	0	0	0	0	0	0	0	0	5.59342938373627e-09	1.0467877849388e-08	9.75166105731258e-09	1.17010442798013e-08	2.23044840270333e-08	1.61487109643784e-08	1.59456387091539e-08	2.88932168598662e-08	2.62561255376779e-08	3.90662920245723e-08	6.46295945774589e-08	8.23845011250869e-08	1.12404882611978e-07	1.53319743890563e-07	2.22551191004722e-07	2.80103206235281e-07	4.1331573370924e-07	4.17942530008676e-07
P110	B679	0	0	0	6.12761037335513e-09	0	5.65117361722923e-09	8.46575466784781e-09	5.63222116227575e-09	1.78989740279561e-08	1.873199194101e-08	1.35439736907119e-08	2.23383572614388e-08	2.38976614575357e-08	2.90676797358811e-08	3.68399239142522e-08	4.1923491130002e-08	4.53514895650799e-08	4.94839698977916e-08	7.19738666885338e-08	9.512437243309e-08	1.25451877915154e-07	1.75222564446357e-07	2.47279101116358e-07	3.39312014057373e-07	4.63414610522481e-07	3.32210728981255e-07
P110	B68	0	0	0	0	0	0	0	0	0	0	0	0	0	5.38290365479279e-10	5.49849610660481e-10	0	5.96730125856315e-10	0	0	0	1.00361502332123e-09	0	0	0	0	0
P110	B680	0	0	0	0	0	0	2.82191822261594e-09	0	0	0	0	0	1.06211828700159e-09	0	1.09969922132096e-09	0	0	0	7.34427211107488e-10	8.49324753866875e-10	0	0	1.54549438197724e-09	4.55452367862246e-09	4.17490640110343e-09	1.07164751284276e-08
P110	B689	0	0	0	0	0	0	0	0	0	0	0	0	5.31059143500793e-10	0	5.49849610660481e-10	0	1.79019037756895e-09	6.51104867076206e-10	7.34427211107488e-10	8.49324753866875e-10	0	1.21682336421081e-09	1.54549438197724e-09	4.55452367862246e-09	8.34981280220686e-09	0
P110	B69	0	0	0	3.06380518667756e-09	0	2.82558680861462e-09	0	0	2.23737175349451e-09	2.75470469720736e-09	9.2099021096841e-09	7.97798473622814e-09	1.85870700225277e-08	3.17591315632775e-08	2.14441348157588e-08	2.71936158681094e-08	2.80463159152468e-08	2.60441946830482e-08	2.64393795998696e-08	3.48223149085419e-08	3.11120657229582e-08	3.16374074694812e-08	1.54549438197724e-08	2.73271420717348e-08	2.9224344807724e-08	2.14329502568552e-08
P110	B690	0	0	0	6.12761037335513e-09	8.48763901136513e-09	2.82558680861462e-09	5.64383644523187e-09	5.63222116227575e-09	7.27145819885715e-09	2.20376375776589e-08	3.73813673863649e-08	5.69096244517607e-08	1.11522420135166e-07	1.30266268445986e-07	1.51758492542293e-07	1.6089556055298e-07	1.70664815994906e-07	1.86867096850871e-07	2.03436337476774e-07	2.11481863712852e-07	2.55921830946914e-07	2.71351610219012e-07	2.67370528082062e-07	3.34757490378751e-07	3.46517231291585e-07	3.107777787244e-07
P110	B691	0	0	0	0	0	0	0	0	0	0	0	0	0	0	0	0	0	0	0	0	1.00361502332123e-09	1.21682336421081e-09	1.54549438197724e-09	0	4.17490640110343e-09	0
P110	B698	0	0	0	0	0	0	0	0	5.59342938373627e-10	0	5.41758947628477e-10	0	1.06211828700159e-09	5.38290365479279e-10	1.64954883198144e-09	1.13306732783789e-09	1.79019037756895e-09	2.60441946830482e-09	2.20328163332246e-09	4.24662376933438e-09	2.00723004664247e-09	6.08411682105407e-09	4.63648314593171e-09	4.55452367862246e-09	0	0
P110	B699	0	0	4.91667784719209e-08	0	2.82921300378838e-09	0	0	2.81611058113787e-09	3.35605763024176e-09	4.40752751553177e-09	7.58462526679868e-09	1.54241038233744e-08	2.28355431705341e-08	3.12208411977982e-08	3.51903750822708e-08	3.73912218186504e-08	3.46103472996663e-08	3.38574530879627e-08	3.89246421886968e-08	5.01101604781456e-08	5.01807511660617e-08	5.71906981179083e-08	6.33652696610667e-08	7.97041643758931e-08	6.26235960165515e-08	1.07164751284276e-07
P110	B70	0	0	0	0	0	0	0	0	0	0	0	0	0	0	0	1.13306732783789e-09	0	0	1.46885442221498e-09	8.49324753866875e-10	0	0	3.09098876395447e-09	0	0	0
P110	B700	0	0	0	0	0	0	0	0	0	0	0	0	0	0	0	0	5.96730125856315e-10	0	0	0	0	0	0	0	0	0
P110	B701	0	0	0	0	0	0	0	0	0	0	0	0	0	0	0	0	0	0	0	8.49324753866875e-10	0	0	0	0	0	0
P110	B71	0	0	0	0	0	2.82558680861462e-09	2.82191822261594e-09	0	5.59342938373627e-10	0	0	0	0	0	0	5.66533663918945e-10	0	0	7.34427211107488e-10	0	0	1.21682336421081e-09	1.54549438197724e-09	0	4.17490640110343e-09	0
P110	B710	0	0	0	0	0	0	0	0	0	0	0	5.31865649081876e-10	0	0	0	0	0	0	0	8.49324753866875e-10	0	0	1.54549438197724e-09	2.27726183931123e-09	0	0
P110	B711	0	0	0	0	0	0	0	0	0	0	0	0	0	0	0	0	0	0	0	0	0	1.21682336421081e-09	0	0	0	0
P110	B718	0	0	0	0	0	0	0	0	0	0	0	0	0	5.38290365479279e-10	0	0	0	0	0	0	0	0	0	0	0	0
P110	B719	0	0	0	0	0	0	0	0	0	5.50940939441472e-10	0	0	0	5.38290365479279e-10	0	5.66533663918945e-10	5.96730125856315e-10	0	0	0	2.00723004664247e-09	1.21682336421081e-09	3.09098876395447e-09	2.27726183931123e-09	0	1.07164751284276e-08
P110	B72	0	0	0	0	0	0	0	0	0	0	0	0	0	0	0	5.66533663918945e-10	0	6.51104867076206e-10	0	0	1.00361502332123e-09	2.43364672842163e-09	0	2.27726183931123e-09	0	0
P110	B73	0	1.72083724651723e-07	0	0	0	0	0	0	0	0	0	5.31865649081876e-10	5.31059143500793e-10	0	1.09969922132096e-09	0	0	0	0	8.49324753866875e-10	1.00361502332123e-09	2.43364672842163e-09	4.63648314593171e-09	0	4.17490640110343e-09	0
P110	B74	0	0	0	3.06380518667756e-09	2.82921300378838e-09	0	0	0	0	0	0	0	1.06211828700159e-09	1.61487109643784e-09	0	0	1.79019037756895e-09	4.55773406953344e-09	1.46885442221498e-09	5.94527327706813e-09	4.01446009328493e-09	4.86729345684326e-09	4.63648314593171e-09	2.27726183931123e-09	0	0
P110	B740	0	0	0	0	2.82921300378838e-09	0	0	0	0	0	0	0	0	5.38290365479279e-10	0	0	5.96730125856315e-10	2.60441946830482e-09	1.46885442221498e-09	1.69864950773375e-09	3.0108450699637e-09	2.43364672842163e-09	1.54549438197724e-09	6.83178551793369e-09	0	0
P110	B741	0	0	0	0	0	0	0	0	0	0	0	0	0	0	0	0	0	0	0	8.49324753866875e-10	0	0	0	0	0	0
P110	B742	0	0	0	0	0	0	0	0	0	0	0	0	0	0	0	0	5.96730125856315e-10	0	0	0	0	0	0	0	0	0
P110	B743	0	0	0	0	0	0	0	0	0	0	0	0	0	0	0	0	0	0	0	0	0	0	0	0	0	0
P110	B744	0	0	0	0	0	0	0	0	0	0	0	0	0	0	0	0	0	0	0	0	0	0	1.54549438197724e-09	0	0	0
P110	B748	0	0	0	0	0	0	0	0	0	0	0	0	0	5.38290365479279e-10	0	1.13306732783789e-09	0	6.51104867076206e-10	7.34427211107488e-10	8.49324753866875e-10	1.00361502332123e-09	1.21682336421081e-09	0	0	0	1.07164751284276e-08
P110	B749	0	0	0	0	0	0	2.82191822261594e-09	0	0	1.10188187888294e-09	1.62527684288543e-09	5.31865649081876e-10	1.59317743050238e-09	2.15316146191712e-09	4.94864649594433e-09	5.09880297527051e-09	8.95095188784473e-09	7.81325840491447e-09	1.32196897999348e-08	1.52878455696038e-08	1.7061455396461e-08	2.43364672842163e-08	2.31824157296585e-08	2.9604403911046e-08	5.00988768132412e-08	3.21494253852827e-08
P110	B75	1.03250234791034e-06	0	0	3.06380518667756e-09	0	0	0	0	5.59342938373627e-10	5.50940939441472e-10	0	5.31865649081876e-10	5.31059143500793e-10	1.61487109643784e-09	1.09969922132096e-09	2.26613465567578e-09	1.79019037756895e-09	3.25552433538103e-09	3.67213605553744e-09	4.24662376933438e-09	6.0216901399274e-09	6.08411682105407e-09	4.63648314593171e-09	2.27726183931123e-09	0	0
P110	B76	0	0	0	3.06380518667756e-09	0	0	0	0	5.59342938373627e-10	0	0	0	0	0	0	0	0	0	7.34427211107488e-10	0	0	0	1.54549438197724e-09	0	0	0
P110	B760	1.03250234791034e-06	0	0	3.06380518667756e-09	8.48763901136513e-09	2.82558680861462e-09	2.82191822261594e-09	0	0	0	0	5.31865649081876e-10	5.31059143500793e-10	0	0	0	1.19346025171263e-09	0	0	0	0	0	1.54549438197724e-09	2.27726183931123e-09	0	0
P110	B761	0	0	0	3.06380518667756e-09	0	0	0	0	0	0	5.41758947628477e-10	0	0	0	0	0	0	0	0	0	2.00723004664247e-09	0	1.54549438197724e-09	0	0	0
P110	B768	0	0	0	0	0	0	0	0	0	0	0	0	0	0	0	0	0	0	0	0	0	0	0	0	8.34981280220686e-09	0
P110	B769	0	0	0	9.19141556003269e-09	8.48763901136513e-09	0	0	0	0	0	1.08351789525695e-09	0	0	2.15316146191712e-09	0	1.13306732783789e-09	1.19346025171263e-09	6.51104867076206e-10	1.46885442221498e-09	8.49324753866875e-10	1.00361502332123e-09	0	3.09098876395447e-09	0	0	1.07164751284276e-08
P110	B77	0	0	0	9.19141556003269e-09	5.65842600757675e-09	5.65117361722923e-09	1.41095911130797e-08	8.44833174341362e-09	3.91540056861539e-09	1.65282281832441e-09	0	5.31865649081876e-10	0	0	0	0	0	1.30220973415241e-09	7.34427211107488e-10	0	0	0	0	2.27726183931123e-09	0	0
P110	B770	0	0	0	1.07233181533715e-07	3.39505560454605e-07	2.34523705115013e-07	1.69315093356956e-07	1.12644423245515e-07	4.08320345012748e-08	9.91693690994649e-09	7.58462526679868e-09	3.19119389449126e-09	4.77953229150714e-09	2.6914518273964e-09	2.19939844264192e-09	2.26613465567578e-09	2.38692050342526e-09	5.20883893660965e-09	2.20328163332246e-09	4.24662376933438e-09	8.02892018656987e-09	8.5177635494757e-09	2.16369213476813e-08	2.73271420717348e-08	1.25247192033103e-08	8.57318010274206e-08
P110	B778	0	0	0	6.43399089202289e-08	1.95215697261398e-07	1.01721125110126e-07	7.61917920106303e-08	3.94255481359302e-08	1.45429163977143e-08	5.50940939441472e-09	3.79231263339934e-09	1.59559694724563e-09	2.12423657400317e-09	1.61487109643784e-09	2.19939844264192e-09	5.66533663918945e-10	5.96730125856315e-10	1.30220973415241e-09	2.20328163332246e-09	2.54797426160063e-09	7.02530516324863e-09	6.08411682105407e-09	1.85459325837268e-08	1.36635710358674e-08	1.25247192033103e-08	1.07164751284276e-08
P110	B779	0	0	4.91667784719209e-08	1.34807428213813e-07	4.97941488666754e-07	3.81454219162973e-07	1.91890439137884e-07	9.57477597586877e-08	5.59342938373627e-08	1.65282281832441e-08	8.12638421442715e-09	9.57358168347377e-09	4.77953229150714e-09	4.84461328931351e-09	3.29909766396288e-09	2.83266831959473e-09	3.58038075513789e-09	4.55773406953344e-09	8.07869932218236e-09	2.54797426160063e-09	8.02892018656987e-09	1.82523504631622e-08	1.39094494377951e-08	1.59408328751786e-08	1.66996256044137e-08	4.28659005137103e-08
P110	B78	0	0	0	3.06380518667756e-09	0	0	0	0	0	0	0	5.31865649081876e-10	0	0	5.49849610660481e-10	5.66533663918945e-10	0	0	7.34427211107488e-10	0	0	0	0	0	0	0
P110	B780	0	0	0	6.12761037335513e-09	0	0	0	0	5.59342938373627e-10	5.50940939441472e-10	0	5.31865649081876e-10	1.06211828700159e-09	2.15316146191712e-09	0	1.69960099175684e-09	5.96730125856315e-10	3.25552433538103e-09	2.93770884442995e-09	6.794598030935e-09	2.00723004664247e-09	9.73458691368652e-09	6.18197752790894e-09	6.83178551793369e-09	1.25247192033103e-08	1.07164751284276e-08
P110	B781	0	0	0	0	0	0	0	0	0	0	0	5.31865649081876e-10	0	0	0	0	0	0	0	8.49324753866875e-10	0	0	0	2.27726183931123e-09	0	0
P110	B787	0	0	0	0	8.48763901136513e-09	0	0	0	1.11868587674725e-09	5.50940939441472e-10	2.16703579051391e-09	2.65932824540938e-09	3.18635486100476e-09	5.38290365479279e-09	7.14804493858625e-09	3.96573564743262e-09	1.07411422654137e-08	1.23709924744479e-08	1.32196897999348e-08	1.358919606187e-08	2.50903755830308e-08	2.31196439200055e-08	4.01828539314081e-08	3.41589275896685e-08	5.8448689615448e-08	4.28659005137103e-08
P110	B789	0	0	0	0	1.13168520151535e-08	0	2.82191822261594e-09	0	5.59342938373627e-10	5.50940939441472e-10	5.41758947628477e-10	1.06373129816375e-09	4.24847314800634e-09	1.61487109643784e-09	5.49849610660481e-09	5.66533663918945e-09	1.133787239127e-08	8.46436327199067e-09	7.34427211107488e-09	2.46304178621394e-08	2.60939906063521e-08	3.2854230833692e-08	3.55463707854764e-08	4.55452367862246e-08	2.50494384066206e-08	5.35823756421379e-08
P110	B79	0	0	0	0	0	0	2.82191822261594e-09	0	2.23737175349451e-09	0	1.08351789525695e-09	0	0	0	0	1.13306732783789e-09	1.19346025171263e-09	0	7.34427211107488e-10	0	0	0	3.09098876395447e-09	2.27726183931123e-09	4.17490640110343e-09	0
P110	B80	0	0	4.91667784719209e-08	9.19141556003269e-09	2.82921300378838e-09	5.65117361722923e-09	0	2.81611058113787e-09	5.59342938373627e-10	5.50940939441472e-10	5.41758947628477e-10	0	0	5.38290365479279e-10	0	5.66533663918945e-10	5.96730125856315e-10	2.60441946830482e-09	3.67213605553744e-09	8.49324753866875e-10	2.00723004664247e-09	4.86729345684326e-09	9.27296629186342e-09	1.13863091965562e-08	1.66996256044137e-08	2.14329502568552e-08
P110	B81	0	0	0	0	0	0	2.82191822261594e-09	0	0	0	0	0	5.31059143500793e-10	5.38290365479279e-10	5.49849610660481e-10	1.13306732783789e-09	0	1.30220973415241e-09	7.34427211107488e-10	8.49324753866875e-10	1.00361502332123e-09	1.21682336421081e-09	3.09098876395447e-09	2.27726183931123e-09	4.17490640110343e-09	0
P110	B810	0	0	0	0	0	0	0	0	0	0	0	0	0	0	0	0	0	6.51104867076206e-10	0	8.49324753866875e-10	0	0	0	2.27726183931123e-09	0	0
P110	B811	0	0	0	3.06380518667756e-09	0	0	0	0	0	1.10188187888294e-09	0	1.06373129816375e-09	2.12423657400317e-09	1.07658073095856e-09	2.19939844264192e-09	0	2.38692050342526e-09	1.95331460122862e-09	7.34427211107488e-10	1.69864950773375e-09	2.00723004664247e-09	2.43364672842163e-09	4.63648314593171e-09	2.27726183931123e-09	4.17490640110343e-09	0
P110	B812	0	0	0	0	0	0	0	0	0	0	0	0	0	0	0	5.66533663918945e-10	0	0	0	8.49324753866875e-10	0	1.21682336421081e-09	0	2.27726183931123e-09	0	0
P110	B813	0	0	0	0	2.82921300378838e-09	0	0	2.81611058113787e-09	0	0	0	0	0	0	0	0	0	6.51104867076206e-10	7.34427211107488e-10	0	0	1.21682336421081e-09	0	0	0	0
P110	B814	0	0	0	0	0	0	0	0	5.59342938373627e-10	5.50940939441472e-10	0	5.31865649081876e-10	2.65529571750396e-09	5.38290365479279e-10	5.49849610660481e-10	1.13306732783789e-09	3.58038075513789e-09	1.95331460122862e-09	2.20328163332246e-09	1.69864950773375e-09	3.0108450699637e-09	2.43364672842163e-09	4.63648314593171e-09	6.83178551793369e-09	1.25247192033103e-08	1.07164751284276e-08
P110	B818	0	0	0	0	0	0	0	0	0	0	0	0	0	0	0	5.66533663918945e-10	5.96730125856315e-10	0	0	0	0	0	0	0	1.25247192033103e-08	0
P110	B82	0	0	9.83335569438418e-08	3.06380518667756e-08	1.13168520151535e-08	5.65117361722923e-09	2.82191822261594e-09	5.63222116227575e-09	1.67802881512088e-09	5.50940939441472e-10	1.08351789525695e-09	5.31865649081876e-10	0	0	0	0	1.19346025171263e-09	0	1.46885442221498e-09	0	1.00361502332123e-09	0	3.09098876395447e-09	2.27726183931123e-09	4.17490640110343e-09	0
P110	B820	0	0	0	1.22552207467103e-08	3.11213430416721e-08	1.41279340430731e-08	5.64383644523187e-09	2.81611058113787e-09	1.67802881512088e-09	0	1.08351789525695e-09	2.1274625963275e-09	0	0	1.09969922132096e-09	0	5.96730125856315e-10	6.51104867076206e-10	7.34427211107488e-10	1.69864950773375e-09	1.00361502332123e-09	3.65047009263244e-09	1.54549438197724e-09	4.55452367862246e-09	8.34981280220686e-09	0
P110	B829	0	0	1.47500335415763e-07	9.03822530069881e-07	1.61548062516316e-06	9.63525101737584e-07	4.82548016067325e-07	3.40749380317683e-07	1.68362224450462e-07	3.9667747639786e-08	2.81714652766808e-08	1.06373129816375e-08	1.11522420135166e-08	1.50721302334198e-08	1.4845939487833e-08	1.58629425897305e-08	1.49182531464079e-08	1.49754119427527e-08	1.76262530665797e-08	4.41648872010775e-08	3.31192957696007e-08	5.35402280252758e-08	7.41837303349073e-08	1.00199520929694e-07	1.4612172403862e-07	2.46478927953834e-07
P110	B83	0	0	0	1.53190259333878e-08	5.09258340681908e-08	8.47676042584385e-08	3.66849368940072e-08	1.97127740679651e-08	1.11868587674725e-08	3.30564563664883e-09	2.70879473814238e-09	2.1274625963275e-09	5.31059143500793e-09	3.22974219287567e-09	2.7492480533024e-09	1.13306732783789e-09	0	2.60441946830482e-09	0	3.3972990154675e-09	6.0216901399274e-09	6.08411682105407e-09	4.63648314593171e-09	2.27726183931123e-09	1.25247192033103e-08	0
P110	B830	0	0	0	6.12761037335513e-09	5.65842600757675e-09	0	0	2.81611058113787e-09	1.67802881512088e-09	1.10188187888294e-09	1.08351789525695e-09	0	5.31059143500793e-10	1.07658073095856e-09	5.49849610660481e-10	0	0	0	0	0	1.00361502332123e-09	1.21682336421081e-09	0	0	0	1.07164751284276e-08
P110	B831	0	0	0	0	0	0	0	0	0	0	0	0	0	0	5.49849610660481e-10	0	0	0	0	0	1.00361502332123e-09	0	0	0	0	0
P110	B832	0	0	0	3.06380518667756e-09	0	0	0	0	5.59342938373627e-10	0	0	0	5.31059143500793e-10	0	0	0	5.96730125856315e-10	6.51104867076206e-10	7.34427211107488e-10	8.49324753866875e-10	1.00361502332123e-09	0	3.09098876395447e-09	2.27726183931123e-09	0	0
P110	B833	0	0	0	0	0	0	0	0	0	0	0	0	0	0	0	0	0	0	0	0	0	0	0	2.27726183931123e-09	4.17490640110343e-09	0
P110	B838	0	0	0	0	0	0	0	0	0	0	0	5.31865649081876e-10	0	0	0	5.66533663918945e-10	0	0	7.34427211107488e-10	0	2.00723004664247e-09	1.21682336421081e-09	0	0	0	0
P110	B839	0	0	0	3.37018570534532e-08	7.92179641060745e-08	5.08605625550631e-08	1.97534275583116e-08	1.12644423245515e-08	7.27145819885715e-09	1.10188187888294e-09	0	5.31865649081876e-10	1.59317743050238e-09	0	1.64954883198144e-09	5.66533663918945e-10	1.79019037756895e-09	1.95331460122862e-09	2.93770884442995e-09	4.24662376933438e-09	2.00723004664247e-09	6.08411682105407e-09	4.63648314593171e-09	1.36635710358674e-08	8.34981280220686e-09	2.14329502568552e-08
P110	B85	0	0	0	0	0	0	0	0	0	0	0	5.31865649081876e-10	0	0	0	5.66533663918945e-10	0	6.51104867076206e-10	1.46885442221498e-09	0	0	1.21682336421081e-09	0	0	0	0
P110	B850	0	0	0	0	0	0	0	0	0	0	0	0	0	0	0	0	5.96730125856315e-10	0	0	0	0	0	0	0	0	0
P110	B851	0	0	0	0	0	0	0	0	0	0	0	0	5.31059143500793e-10	0	5.49849610660481e-10	0	5.96730125856315e-10	0	0	1.69864950773375e-09	4.01446009328493e-09	2.43364672842163e-09	1.54549438197724e-09	4.55452367862246e-09	4.17490640110343e-09	1.07164751284276e-08
P110	B852	0	0	0	0	0	0	0	0	0	0	0	0	0	0	0	0	0	6.51104867076206e-10	0	0	0	0	3.09098876395447e-09	2.27726183931123e-09	4.17490640110343e-09	0
P110	B853	0	0	0	0	0	0	0	0	0	0	0	0	0	0	0	0	0	0	0	0	1.00361502332123e-09	1.21682336421081e-09	0	0	0	0
P110	B854	0	0	0	0	0	0	0	0	0	0	0	0	0	0	0	0	0	0	0	0	0	0	0	0	4.17490640110343e-09	0
P110	B86	0	1.72083724651723e-07	4.91667784719209e-08	1.80764506013976e-07	1.41460650189419e-08	2.82558680861462e-09	5.64383644523187e-09	2.81611058113787e-09	1.67802881512088e-09	2.75470469720736e-09	1.62527684288543e-09	1.06373129816375e-09	1.06211828700159e-09	4.84461328931351e-09	4.94864649594433e-09	5.09880297527051e-09	7.7574916361321e-09	9.76657300614309e-09	5.8754176888599e-09	1.18905465541363e-08	1.60578403731397e-08	2.67701140126379e-08	5.56377977511805e-08	1.18417615644184e-07	2.46319477665102e-07	4.71524905650813e-07
P110	B87	0	0	0	0	0	0	0	0	0	0	0	5.31865649081876e-10	5.31059143500793e-10	0	0	5.66533663918945e-10	0	6.51104867076206e-10	1.46885442221498e-09	0	0	0	0	2.27726183931123e-09	8.34981280220686e-09	0
P110	B870	0	0	0	6.12761037335513e-09	0	0	0	0	0	0	1.08351789525695e-09	5.31865649081876e-10	5.31059143500793e-10	0	1.09969922132096e-09	5.66533663918945e-10	5.96730125856315e-10	1.95331460122862e-09	7.34427211107488e-09	1.69864950773375e-09	6.0216901399274e-09	1.9469173827373e-08	1.70004382017496e-08	2.27726183931123e-08	5.00988768132412e-08	6.42988507705655e-08
P110	B871	0	0	0	0	2.82921300378838e-09	0	5.64383644523187e-09	0	0	0	5.41758947628477e-10	1.06373129816375e-09	2.12423657400317e-09	0	1.09969922132096e-09	1.69960099175684e-09	5.96730125856315e-10	6.51104867076206e-10	1.46885442221498e-09	1.69864950773375e-09	5.01807511660617e-09	9.73458691368652e-09	1.54549438197724e-09	6.83178551793369e-09	1.25247192033103e-08	3.21494253852827e-08
P110	B872	0	0	0	0	0	0	0	0	0	0	0	0	0	0	0	0	5.96730125856315e-10	0	7.34427211107488e-10	2.54797426160063e-09	1.00361502332123e-09	4.86729345684326e-09	6.18197752790894e-09	9.10904735724492e-09	1.25247192033103e-08	2.14329502568552e-08
P110	B873	0	0	0	0	0	0	2.82191822261594e-09	0	0	5.50940939441472e-10	0	5.31865649081876e-10	5.31059143500793e-10	5.38290365479279e-10	5.49849610660481e-10	1.13306732783789e-09	0	3.90662920245723e-09	1.46885442221498e-09	3.3972990154675e-09	4.01446009328493e-09	8.5177635494757e-09	2.47279101116358e-08	4.55452367862246e-08	2.50494384066206e-08	8.57318010274206e-08
P110	B874	0	0	0	0	0	0	0	0	0	0	0	0	0	0	0	0	0	0	7.34427211107488e-10	0	1.00361502332123e-09	3.65047009263244e-09	0	0	0	2.14329502568552e-08
P110	B878	0	0	0	3.06380518667756e-09	0	0	0	0	5.59342938373627e-10	1.10188187888294e-09	1.08351789525695e-09	5.31865649081876e-10	1.06211828700159e-09	1.07658073095856e-09	1.64954883198144e-09	2.26613465567578e-09	2.38692050342526e-09	3.25552433538103e-09	5.8754176888599e-09	8.49324753866875e-09	2.00723004664247e-08	1.3385057006319e-08	1.54549438197724e-08	6.14860696614032e-08	1.04372660027586e-07	9.64482761558482e-08
P110	B879	0	0	0	3.06380518667756e-09	0	2.82558680861462e-09	0	0	1.67802881512088e-09	1.10188187888294e-09	1.62527684288543e-09	3.19119389449126e-09	1.59317743050238e-09	1.61487109643784e-09	2.19939844264192e-09	2.83266831959473e-09	7.16076151027578e-09	5.85994380368585e-09	1.54229714332572e-08	1.69864950773375e-08	3.11120657229582e-08	3.2854230833692e-08	6.49107640430439e-08	1.1158583012625e-07	1.71171162445241e-07	2.35762452825407e-07
P110	B88	0	0	0	0	5.65842600757675e-09	0	0	0	0	0	0	0	0	0	0	0	5.96730125856315e-10	0	0	0	2.00723004664247e-09	1.21682336421081e-09	0	2.27726183931123e-09	0	0
P110	B880	0	0	0	0	0	2.82558680861462e-09	0	0	0	0	0	0	5.31059143500793e-10	0	0	5.66533663918945e-10	0	0	0	0	1.00361502332123e-09	1.21682336421081e-09	0	9.10904735724492e-09	4.17490640110343e-09	1.07164751284276e-08
P110	B881	0	0	0	0	0	5.65117361722923e-09	0	0	0	0	0	0	0	0	0	0	0	1.30220973415241e-09	7.34427211107488e-10	1.69864950773375e-09	2.00723004664247e-09	2.43364672842163e-09	4.63648314593171e-09	0	0	0
P110	B882	0	0	0	0	2.82921300378838e-09	2.82558680861462e-09	0	0	0	0	0	0	0	0	5.49849610660481e-10	0	0	6.51104867076206e-10	0	0	0	0	1.54549438197724e-09	0	4.17490640110343e-09	1.07164751284276e-08
P110	B883	0	0	0	0	0	0	0	0	0	0	0	0	1.06211828700159e-09	0	0	0	0	0	0	0	0	0	0	0	0	0
P110	B888	0	0	0	9.19141556003269e-09	2.82921300378838e-09	0	0	0	5.59342938373627e-10	5.50940939441472e-10	0	0	0	0	0	0	0	1.30220973415241e-09	7.34427211107488e-10	0	2.00723004664247e-09	3.65047009263244e-09	0	4.55452367862246e-09	8.34981280220686e-09	1.07164751284276e-08
P110	B889	0	3.44167449303446e-07	0	3.98294674268083e-08	2.54629170340954e-08	1.69535208516877e-08	8.46575466784781e-09	1.40805529056894e-08	4.47474350698902e-09	1.65282281832441e-09	5.41758947628477e-10	1.06373129816375e-09	2.12423657400317e-09	1.07658073095856e-09	1.64954883198144e-09	7.93147129486523e-09	2.38692050342526e-09	3.25552433538103e-09	6.60984489996739e-09	5.09594852320125e-09	1.90686854431034e-08	1.70355270989514e-08	2.93643932575675e-08	4.32679749469134e-08	6.67985024176549e-08	6.42988507705655e-08
P110	B89	0	3.44167449303446e-07	4.91667784719209e-08	8.88503504136494e-08	1.64094354219726e-07	9.32443646842823e-08	6.49041191201665e-08	2.81611058113787e-08	1.51022593360879e-08	3.8565865760903e-09	4.87583052865629e-09	3.72305954357313e-09	6.37270972200951e-09	4.84461328931351e-09	4.94864649594433e-09	2.83266831959473e-09	3.58038075513789e-09	6.51104867076206e-09	7.34427211107488e-09	1.27398713080031e-08	1.00361502332123e-08	1.46018803705298e-08	2.47279101116358e-08	3.64361894289797e-08	8.7673034423172e-08	8.57318010274206e-08
P110	B90	0	0	0	6.12761037335513e-09	1.41460650189419e-08	1.69535208516877e-08	8.46575466784781e-09	8.44833174341362e-09	6.71211526048353e-09	1.10188187888294e-08	2.05868400098821e-08	6.22282809425795e-08	1.42854909601713e-07	2.27696824597735e-07	3.58501946150633e-07	4.59458801438265e-07	5.41234224151678e-07	6.83660110430016e-07	7.10925540352048e-07	7.36364561602581e-07	7.45685962327676e-07	6.91155670871743e-07	7.85111146044436e-07	6.51296886043012e-07	8.26631467418479e-07	5.03674331036096e-07
P110	B900	0	0	0	0	2.82921300378838e-09	2.82558680861462e-09	5.64383644523187e-09	5.63222116227575e-09	2.23737175349451e-09	3.30564563664883e-09	4.87583052865629e-09	6.38238778898251e-09	1.16833011570174e-08	6.99777475123063e-09	9.89729299188865e-09	9.06453862270313e-09	1.19346025171263e-08	1.82309362781338e-08	1.98295346999022e-08	3.05756911392075e-08	3.41229107929219e-08	4.98897579326434e-08	7.10927415709528e-08	8.19814262152043e-08	7.93232216209652e-08	9.64482761558482e-08
P110	B901	0	0	0	0	2.82921300378838e-09	0	0	0	0	0	0	5.31865649081876e-10	1.06211828700159e-09	0	1.09969922132096e-09	1.13306732783789e-09	0	6.51104867076206e-10	4.40656326664493e-09	7.64392278480188e-09	9.0325352098911e-09	2.92037607410595e-08	4.32738426953626e-08	1.04754044608317e-07	1.71171162445241e-07	1.92896552311696e-07
P110	B902	0	0	0	0	0	0	0	0	0	0	0	0	5.31059143500793e-10	5.38290365479279e-10	5.49849610660481e-10	2.26613465567578e-09	2.38692050342526e-09	5.85994380368585e-09	4.40656326664493e-09	1.69864950773375e-08	3.51265258162432e-08	5.96243448463299e-08	8.19112022447935e-08	9.56449972510717e-08	1.83695881648551e-07	1.07164751284276e-07
P110	B908	0	0	0	0	0	0	2.82191822261594e-09	0	1.11868587674725e-09	5.50940939441472e-10	0	0	2.12423657400317e-09	2.6914518273964e-09	5.49849610660481e-09	2.83266831959473e-09	1.01444121395574e-08	1.17198876073717e-08	1.24852625888273e-08	7.64392278480188e-09	2.91048356763158e-08	2.92037607410595e-08	6.49107640430439e-08	1.1158583012625e-07	1.66996256044137e-07	2.35762452825407e-07
P110	B909	0	0	0	3.06380518667756e-09	1.41460650189419e-08	1.41279340430731e-08	5.64383644523187e-09	5.63222116227575e-09	5.03408644536264e-09	1.15697597282709e-08	3.19637779100801e-08	7.55249221696264e-08	1.33295845018699e-07	1.89478208648706e-07	2.59529016231747e-07	4.38497055873264e-07	7.14285960650009e-07	1.00660812449981e-06	1.69579243044719e-06	2.81466223431483e-06	5.61723328552894e-06	1.15525210198175e-05	2.1386551257801e-05	3.56596431417746e-05	4.92304962818117e-05	5.20284867485159e-05
P110	B91	0	0	0	0	2.82921300378838e-09	2.82558680861462e-09	2.82191822261594e-09	0	7.83080113723078e-09	1.43244644254783e-08	2.3837393695653e-08	2.71251481031757e-08	2.76150754620412e-08	3.55271641216324e-08	4.12387207995361e-08	5.49537654001377e-08	1.37247928946952e-07	2.3504885701451e-07	3.92184130731398e-07	6.04719224753215e-07	9.27340281548819e-07	1.49425909125088e-06	2.36769739318913e-06	3.28153431044748e-06	4.78444273566453e-06	6.140540248589e-06
P110	B92	0	0	0	0	0	0	0	0	0	0	5.41758947628477e-10	1.06373129816375e-09	3.18635486100476e-09	3.76803255835495e-09	8.24774415990721e-09	4.53226931135156e-09	8.35422176198841e-09	1.17198876073717e-08	2.57049523887621e-08	3.22743406469413e-08	3.61301408395644e-08	6.69252850315948e-08	7.72747190988618e-08	1.20694877483495e-07	1.62821349643034e-07	2.25045977696979e-07
P110	B94	1.03250234791034e-06	0	0	1.22552207467103e-08	0	2.82558680861462e-09	0	2.81611058113787e-09	1.67802881512088e-09	1.65282281832441e-09	1.62527684288543e-09	4.78679084173688e-09	5.84165057850872e-09	9.68922657862702e-09	1.59456387091539e-08	1.41633415979736e-08	1.25313326429826e-08	2.08353557464386e-08	3.0111515655407e-08	2.12331188466719e-08	2.40867605597096e-08	2.67701140126379e-08	3.09098876395447e-08	1.82180947144898e-08	1.25247192033103e-08	3.21494253852827e-08
P110	B940	0	0	0	0	0	0	0	0	5.59342938373627e-10	0	0	0	0	0	5.49849610660481e-10	0	0	6.51104867076206e-10	0	0	0	1.21682336421081e-09	1.54549438197724e-09	2.27726183931123e-09	0	0
P110	B941	0	0	0	0	2.82921300378838e-08	3.10814548947608e-08	5.64383644523187e-09	1.12644423245515e-08	1.67802881512088e-08	1.54263463043612e-08	2.43791526432815e-08	2.65932824540938e-08	2.44287206010365e-08	2.63762279084847e-08	2.19939844264192e-08	2.60605485402715e-08	2.74495857893905e-08	2.92997190184293e-08	3.96590693998043e-08	4.67128614626781e-08	9.13289671222322e-08	1.32633746698979e-07	2.1791470785879e-07	2.43667016806302e-07	2.63019103269516e-07	1.82180077183269e-07
P110	B942	0	0	0	0	0	5.65117361722923e-09	0	5.63222116227575e-09	1.67802881512088e-09	3.8565865760903e-09	4.87583052865629e-09	1.48922381742925e-08	2.17734248835325e-08	7.21309089742234e-08	2.46882475186556e-07	6.34517703589219e-07	1.30683897562533e-06	1.79249169906079e-06	1.52320203583693e-06	1.42431761223475e-06	1.81855042225807e-06	2.75732174330171e-06	3.65509421337616e-06	4.04441702661675e-06	3.36914946569047e-06	2.43263985415306e-06
P110	B948	0	0	0	2.75742466800981e-08	7.35595380984978e-08	7.62908438325946e-08	2.82191822261594e-08	3.66094375547924e-08	2.51704322268132e-08	3.58111610636957e-08	5.14671000247053e-08	5.5845893153597e-08	5.8947564928588e-08	1.14117557481607e-07	1.44060597993046e-07	2.08484388322172e-07	2.69125286761198e-07	3.8610518617619e-07	5.85338487252668e-07	8.46776779605275e-07	1.29466338008439e-06	1.84957151360044e-06	2.94725778643059e-06	4.50897844183624e-06	7.37705961074976e-06	9.96632186943765e-06
P110	B949	0	0	0	0	8.48763901136513e-09	8.47676042584385e-09	2.82191822261594e-09	0	2.79671469186814e-09	2.20376375776589e-09	1.62527684288543e-09	2.1274625963275e-09	3.71741400450555e-09	3.22974219287567e-09	4.94864649594433e-09	4.53226931135156e-09	1.07411422654137e-08	7.81325840491447e-09	1.24852625888273e-08	1.44385208157369e-08	1.50542253498185e-08	2.43364672842163e-08	2.00914269657041e-08	7.51496406972706e-08	9.60228472253789e-08	9.64482761558482e-08
P110	B980	0	0	0	0	0	0	0	0	0	0	0	0	0	0	0	0	0	0	0	0	0	0	1.54549438197724e-09	2.27726183931123e-09	4.17490640110343e-09	0
P110	B981	0	0	0	0	0	0	0	0	0	0	0	0	0	0	0	0	0	6.51104867076206e-10	0	8.49324753866875e-10	1.00361502332123e-09	1.21682336421081e-09	0	0	8.34981280220686e-09	0
P110	B99	1.13575258270137e-05	4.4741768409448e-06	4.81834429024825e-06	1.75862417715292e-06	6.59206629882692e-07	3.39070417033754e-07	1.69315093356956e-07	1.35173307894618e-07	7.60706396188133e-08	6.99694993090669e-08	8.88484674110702e-08	1.19669771043422e-07	1.98085060525796e-07	3.09516960150585e-07	3.87643975515639e-07	4.46995060832048e-07	5.64506699060074e-07	7.83279155092675e-07	1.15011301259433e-06	1.83624011786018e-06	3.3039006567735e-06	6.53069099571944e-06	1.57114958871806e-05	3.64452984763369e-05	8.87835595258656e-05	0.000164915835751372
P110	C00	0	0	4.91667784719209e-08	0	5.65842600757675e-09	2.82558680861462e-09	0	0	1.11868587674725e-09	0	0	5.31865649081876e-10	5.31059143500793e-10	3.76803255835495e-09	7.14804493858625e-09	2.0961745565001e-08	2.68528556635342e-08	5.40417039673251e-08	1.02085382343941e-07	1.39289259634168e-07	2.82015821553267e-07	3.37060071886396e-07	4.04919528078036e-07	5.48820103274007e-07	7.09734088187583e-07	3.85793104623393e-07
P110	C000	0	0	0	0	2.82921300378838e-09	0	0	0	0	5.50940939441472e-10	5.41758947628477e-10	5.31865649081876e-10	5.31059143500793e-10	1.07658073095856e-09	2.7492480533024e-09	7.36493763094629e-09	1.25313326429826e-08	2.08353557464386e-08	4.33312054553418e-08	6.03020575245482e-08	8.73145070289473e-08	1.48452450433719e-07	2.33369651678563e-07	3.82579989004287e-07	7.01384275385376e-07	1.03949808745747e-06
P110	C001	0	0	0	0	0	0	0	0	0	0	0	5.31865649081876e-10	1.59317743050238e-09	4.84461328931351e-09	8.79759377056769e-09	2.54940148763525e-08	6.50435837183383e-08	8.78991570552878e-08	1.79200239510227e-07	2.40358905344326e-07	4.72702675984301e-07	7.10624844699116e-07	1.17612122468468e-06	1.81270042409174e-06	3.1604041456353e-06	3.90079694674764e-06
P110	C002	0	0	0	0	0	0	0	0	0	0	0	0	0	5.38290365479279e-10	0	5.66533663918945e-10	4.1771108809942e-09	7.81325840491447e-09	8.07869932218236e-09	1.44385208157369e-08	1.7061455396461e-08	1.70355270989514e-08	5.56377977511805e-08	5.46542841434695e-08	8.7673034423172e-08	8.57318010274206e-08
P110	C003	0	0	0	0	0	0	0	0	0	0	0	0	0	5.38290365479279e-10	1.09969922132096e-09	1.13306732783789e-09	2.98365062928158e-09	6.51104867076206e-09	7.34427211107488e-09	1.18905465541363e-08	1.80650704197822e-08	3.65047009263244e-08	4.94558202232715e-08	7.51496406972706e-08	1.00197753626482e-07	1.28597701541131e-07
P110	C004	0	0	0	0	0	0	0	0	5.59342938373627e-10	0	0	0	1.06211828700159e-09	5.38290365479279e-10	2.7492480533024e-09	7.36493763094629e-09	1.61117133981205e-08	2.47419849488958e-08	6.31607401552439e-08	1.03617619971759e-07	1.67603708894646e-07	2.10510442008471e-07	3.30735797743128e-07	4.66838677058802e-07	5.67787270550067e-07	5.78689656935089e-07
P110	C005	0	0	0	3.06380518667756e-09	0	0	0	0	0	0	0	1.06373129816375e-09	0	5.38290365479279e-10	1.09969922132096e-09	3.96573564743262e-09	4.1771108809942e-09	7.81325840491447e-09	1.68918258554722e-08	2.20824436005388e-08	2.20795305130671e-08	3.40710541979028e-08	4.79103258412943e-08	6.14860696614032e-08	1.04372660027586e-07	1.07164751284276e-07
P110	C006	0	0	0	0	0	0	0	0	0	0	0	0	0	0	1.09969922132096e-09	2.26613465567578e-09	3.58038075513789e-09	1.17198876073717e-08	1.54229714332572e-08	1.86851445850713e-08	2.00723004664247e-08	2.79869373768487e-08	2.6273404493613e-08	4.09907131076022e-08	7.09734088187583e-08	6.42988507705655e-08
P110	C008	0	0	0	0	0	2.82558680861462e-09	0	0	0	0	0	0	0	5.38290365479279e-10	1.64954883198144e-09	0	5.37057113270684e-09	6.51104867076206e-09	2.20328163332246e-08	2.46304178621394e-08	4.51626760494555e-08	5.96243448463299e-08	1.06639112356429e-07	1.1158583012625e-07	1.87870788049654e-07	2.46478927953834e-07
P110	C009	0	0	0	1.83828311200654e-08	8.48763901136513e-09	0	0	2.81611058113787e-09	1.11868587674725e-09	1.10188187888294e-09	3.79231263339934e-09	2.1274625963275e-09	4.77953229150714e-09	1.13040976750649e-08	2.03444355944378e-08	3.85242891464883e-08	9.24931695077288e-08	1.58218482699518e-07	2.79082340220845e-07	4.17018454148636e-07	6.79447370788475e-07	1.01848115584445e-06	1.75413612354416e-06	2.575583140261e-06	4.56317269640605e-06	6.80496170655151e-06
P110	C01	0	0	0	6.12761037335513e-09	0	5.65117361722923e-09	5.64383644523187e-09	8.44833174341362e-09	1.67802881512088e-09	2.75470469720736e-09	7.0428663191702e-09	1.80834320687838e-08	3.92983766190587e-08	8.23584259183297e-08	2.56779768178444e-07	8.9172398700842e-07	2.35947091763587e-06	4.41709541824498e-06	6.1398114848586e-06	7.20906851082204e-06	7.29226675945208e-06	7.13910267782485e-06	6.69662715710736e-06	6.70425885493226e-06	7.22258807390894e-06	7.0728735847622e-06
P110	C02	1.03250234791034e-06	0	0	3.06380518667756e-09	0	0	0	2.81611058113787e-09	5.59342938373627e-10	1.10188187888294e-09	3.79231263339934e-09	5.85052213990064e-09	2.44287206010365e-08	4.41398099693009e-08	8.30272912097326e-08	1.94321046724198e-07	4.09953596463288e-07	6.95379998037388e-07	9.40801257428692e-07	9.94559286778111e-07	9.66481267458347e-07	8.57860471768624e-07	7.86656640426413e-07	7.0367390834717e-07	6.80509743379859e-07	5.03674331036096e-07
P110	C020	0	0	0	0	0	0	0	0	5.59342938373627e-10	5.50940939441472e-10	0	1.59559694724563e-09	2.12423657400317e-09	2.15316146191712e-09	7.14804493858625e-09	2.71936158681094e-08	6.6237043970051e-08	1.16547771206641e-07	1.30728043577133e-07	1.52029130942171e-07	1.29466338008439e-07	1.24115983149503e-07	9.11841685366569e-08	1.09308568286939e-07	1.5864644324193e-07	1.07164751284276e-07
P110	C021	0	0	0	0	0	0	0	0	1.11868587674725e-09	0	1.08351789525695e-09	6.91425343806439e-09	1.48696560180222e-08	2.04550338882126e-08	3.73897735249127e-08	6.96836406620303e-08	1.43811960331372e-07	2.68255205235397e-07	3.70885741609281e-07	4.50991444303311e-07	5.30912347336932e-07	5.31751810160126e-07	6.44471157284507e-07	7.4011009777615e-07	9.31004127446065e-07	9.96632186943765e-07
P110	C022	0	0	0	0	0	0	0	0	0	0	0	1.06373129816375e-09	1.06211828700159e-09	3.22974219287567e-09	8.24774415990721e-09	2.37944138845957e-08	6.50435837183383e-08	1.10687827402955e-07	1.41744451743745e-07	1.62221027988573e-07	1.37495258195009e-07	1.14381396235817e-07	1.1745757303027e-07	9.33677354117605e-08	8.7673034423172e-08	1.07164751284276e-07
P110	C023	0	0	0	0	0	0	0	0	0	0	0	0	5.31059143500793e-10	1.61487109643784e-09	7.14804493858625e-09	1.13306732783789e-08	3.401361717381e-08	5.99016477710109e-08	7.27082938996413e-08	1.12110867510428e-07	9.53434272155172e-08	8.27439887663354e-08	1.15912078648293e-07	1.18417615644184e-07	1.25247192033103e-07	1.50030651797986e-07
P110	C024	0	0	0	0	0	0	0	0	0	0	0	5.31865649081876e-10	0	1.07658073095856e-09	5.49849610660481e-09	2.32278802206768e-08	4.17711088099421e-08	7.35748499796112e-08	1.15305072143876e-07	1.0871356849496e-07	9.83542722854809e-08	9.97795158652868e-08	8.5002191008748e-08	7.97041643758931e-08	1.00197753626482e-07	1.07164751284276e-07
P110	C028	0	0	0	3.06380518667756e-09	0	0	0	0	0	0	5.41758947628477e-10	5.31865649081876e-10	3.18635486100476e-09	6.99777475123063e-09	2.52930820903821e-08	7.70485782929766e-08	1.72455006372475e-07	2.9169498045014e-07	4.50938307619997e-07	4.28909000702772e-07	3.94420704165245e-07	3.83299359726407e-07	3.27644808979174e-07	3.23371181182195e-07	3.92441201703723e-07	2.46478927953834e-07
P110	C029	0	0	0	9.19141556003269e-09	8.48763901136513e-09	1.41279340430731e-08	2.82191822261594e-09	2.81611058113787e-09	5.03408644536264e-09	7.7131731521806e-09	3.25055368577086e-08	1.38285068761288e-07	2.93675706355938e-07	5.54977366809137e-07	9.9522779529547e-07	2.03725505545253e-06	4.31018169906016e-06	7.46231288156039e-06	1.10612082264899e-05	1.38805144524463e-05	1.61642235656118e-05	1.80199372005979e-05	2.104963348253e-05	2.69513938682484e-05	3.53531074045439e-05	4.52235250419644e-05
P110	C03	0	0	0	6.12761037335513e-09	2.82921300378838e-09	2.82558680861462e-09	0	5.63222116227575e-09	1.11868587674725e-09	5.50940939441472e-10	1.62527684288543e-09	5.31865649081876e-09	6.90376886551031e-09	1.07658073095856e-08	1.31963906558515e-08	1.98286782371631e-08	4.11743786840857e-08	7.42259548466874e-08	1.00616527921726e-07	1.0871356849496e-07	1.18426572751906e-07	1.15598219600027e-07	1.42185483141906e-07	1.4802201955523e-07	1.66996256044137e-07	1.07164751284276e-07
P110	C030	0	0	0	3.06380518667756e-09	2.82921300378838e-09	0	0	0	0	1.10188187888294e-09	3.79231263339934e-09	8.50985038531002e-09	1.16833011570174e-08	1.77635820608162e-08	5.77342091193505e-08	1.1840553575906e-07	2.54803763740647e-07	4.27775897669067e-07	7.70414144451755e-07	1.18056140787496e-06	1.76836967109201e-06	2.47136825271216e-06	3.57627399989532e-06	5.38116972629244e-06	8.35398770860797e-06	1.21631992707653e-05
P110	C031	0	0	0	0	0	0	2.82191822261594e-09	0	5.59342938373627e-10	1.10188187888294e-09	1.08351789525695e-09	4.25492519265501e-09	5.31059143500793e-09	1.07658073095856e-08	1.64954883198144e-08	5.72199000558135e-08	1.28893707184964e-07	2.74115149039083e-07	4.7370555116433e-07	7.49104432910584e-07	1.04677046932405e-06	1.43950203986139e-06	2.32287805611179e-06	3.69599596520213e-06	6.02856484319335e-06	8.86252493120961e-06
P110	C039	0	0	0	9.19141556003269e-09	2.82921300378838e-09	1.69535208516877e-08	5.64383644523187e-09	2.53449952302409e-08	1.51022593360879e-08	1.92829328804515e-08	3.73813673863649e-08	2.23383572614388e-08	2.33666023140349e-08	2.74528086394432e-08	3.79396231355732e-08	8.10143139404092e-08	1.77228847379326e-07	3.2425022380395e-07	4.42125181086708e-07	6.37842890154023e-07	8.43036619589836e-07	1.10122514461079e-06	1.60267767411039e-06	2.55736504554651e-06	4.12480752429019e-06	5.57256706678234e-06
P110	C04	0	0	0	0	0	2.82558680861462e-09	0	0	5.59342938373627e-10	0	1.08351789525695e-09	2.65932824540938e-09	5.31059143500793e-09	8.61264584766847e-09	1.86948867624563e-08	8.04477802764902e-08	1.83792878763745e-07	3.66572040163904e-07	4.51672734831105e-07	4.6203266610358e-07	3.91409859095281e-07	3.69914302720088e-07	3.13735359541379e-07	2.30003445770434e-07	2.63019103269516e-07	1.71463602054841e-07
P110	C040	0	0	0	0	0	0	0	0	0	1.10188187888294e-09	5.41758947628477e-10	5.31865649081876e-10	0	2.15316146191712e-09	1.15468418238701e-08	3.05928178516231e-08	7.7574916361321e-08	1.54311853497061e-07	1.95357638154592e-07	2.15728487482186e-07	1.97712159594283e-07	1.71572094353725e-07	1.32912516850042e-07	1.09308568286939e-07	1.00197753626482e-07	1.28597701541131e-07
P110	C041	0	0	0	0	0	0	0	2.81611058113787e-09	0	5.50940939441472e-10	5.41758947628477e-10	5.31865649081876e-10	0	1.61487109643784e-09	8.24774415990721e-09	2.26613465567578e-08	6.20599330890568e-08	1.10687827402955e-07	1.2852476194381e-07	1.358919606187e-07	1.26455492938475e-07	9.00449289516003e-08	1.05093617974452e-07	1.07031306447628e-07	1.12722472829793e-07	3.21494253852827e-08
P110	C048	0	0	0	0	0	0	0	0	0	0	0	0	0	2.6914518273964e-09	1.59456387091539e-08	7.42159099733818e-08	1.75438657001757e-07	2.78672883108616e-07	4.02466111686903e-07	4.19566428410236e-07	3.45243568022504e-07	2.50665613027428e-07	1.74640865163428e-07	2.04953565538011e-07	2.21270039258482e-07	2.25045977696979e-07
P110	C049	0	0	0	2.45104414934205e-08	1.13168520151535e-08	0	5.64383644523187e-09	2.81611058113787e-09	1.67802881512088e-09	4.95846845497324e-09	5.95934842391324e-09	1.01054473325556e-08	2.28355431705341e-08	4.84461328931351e-08	2.30386986866741e-07	8.34504086952607e-07	2.31173250756736e-06	4.36630923861303e-06	6.50482180877902e-06	7.50888014893705e-06	7.72081037441025e-06	7.33987853291963e-06	7.30091546046046e-06	7.34189216993941e-06	8.91760007275693e-06	1.03413984989326e-05
P110	C05	0	0	0	6.12761037335513e-09	0	0	0	0	1.11868587674725e-09	5.50940939441472e-10	2.16703579051391e-09	2.1274625963275e-09	4.24847314800634e-09	6.99777475123063e-09	1.20966914345306e-08	3.1159351515542e-08	7.51879958578957e-08	1.19152190674946e-07	1.43947733377068e-07	2.08084564697384e-07	2.0373384973421e-07	1.81306681267411e-07	1.59185921343655e-07	1.34358448519363e-07	1.71171162445241e-07	6.42988507705655e-08
P110	C050	0	0	0	0	0	0	2.82191822261594e-09	0	0	2.75470469720736e-09	1.62527684288543e-09	1.59559694724563e-09	7.96588715251189e-09	6.45948438575135e-09	1.59456387091539e-08	3.56916208268936e-08	7.39945356061831e-08	1.17849980940793e-07	1.85075657199087e-07	2.77729194514468e-07	3.38218262859256e-07	4.21020884016942e-07	5.8728786515135e-07	8.76745808134824e-07	1.44451761478179e-06	1.37170881643873e-06
P110	C051	0	0	0	0	0	0	0	2.81611058113787e-09	5.59342938373627e-10	5.50940939441472e-10	5.41758947628477e-10	5.31865649081876e-10	3.18635486100476e-09	4.30632292383423e-09	2.58429317010426e-08	8.21473812682471e-08	2.53013573363078e-07	4.83770916237621e-07	7.71148571662862e-07	9.13873435160758e-07	9.56445117225135e-07	9.92927865196024e-07	9.65933988735772e-07	1.0338768750473e-06	1.14809926030344e-06	1.33955939105345e-06
P110	C052	0	0	0	0	0	0	0	2.81611058113787e-09	0	1.10188187888294e-09	0	0	1.06211828700159e-09	2.15316146191712e-09	3.84894727462337e-09	1.86956109093252e-08	5.19155209494994e-08	9.57124154602022e-08	1.6377726807697e-07	1.92796719127781e-07	2.49900140806987e-07	2.14160912101103e-07	1.53003943815746e-07	1.73071899787654e-07	1.54471536840827e-07	1.28597701541131e-07
P110	C058	0	0	0	0	0	0	0	0	0	0	0	0	5.31059143500793e-10	0	1.64954883198144e-09	9.06453862270313e-09	2.62561255376779e-08	6.6412696441773e-08	6.90361578441039e-08	9.25763981714894e-08	8.33000469356624e-08	1.00996339229498e-07	8.96386741546797e-08	6.60405933400257e-08	1.5864644324193e-07	1.50030651797986e-07
P110	C059	2.06500469582068e-06	0	0	9.19141556003269e-09	5.65842600757675e-09	1.13023472344585e-08	2.82191822261594e-09	0	2.23737175349451e-09	1.65282281832441e-09	7.0428663191702e-09	9.04171603439189e-09	2.07113065965309e-08	2.42230664465676e-08	5.16858634020852e-08	1.16705934767303e-07	2.75092588019761e-07	5.6971675869168e-07	8.43856865562503e-07	1.12280732461201e-06	1.34785497632042e-06	1.63297695477091e-06	1.89323061792211e-06	2.73499146901279e-06	3.71149179058095e-06	4.88671265856298e-06
P110	C06	0	0	0	6.12761037335513e-09	8.48763901136513e-09	0	0	2.81611058113787e-09	1.67802881512088e-09	5.50940939441472e-10	2.16703579051391e-09	7.44611908714626e-09	9.55906458301427e-09	1.56104205988991e-08	4.17885704101965e-08	8.04477802764902e-08	1.77825577505182e-07	3.1578586053196e-07	4.31843200131203e-07	5.40170543459333e-07	5.47973802733393e-07	5.56088277444342e-07	5.5328698874785e-07	5.03274866487782e-07	6.9303446258317e-07	4.60808430522386e-07
P110	C060	0	0	0	3.06380518667756e-09	0	2.82558680861462e-09	0	0	5.59342938373627e-10	0	2.16703579051391e-09	4.25492519265501e-09	3.18635486100476e-09	1.39955495024613e-08	3.29909766396288e-08	5.1554563416624e-08	1.21136215548832e-07	2.51326478691415e-07	4.18623510331268e-07	6.01321925737748e-07	8.68126995172867e-07	1.23020842121713e-06	1.8808666628663e-06	2.7987548005135e-06	4.50889891319171e-06	6.39773565167126e-06
P110	C061	0	0	0	0	0	0	0	0	0	0	5.41758947628477e-10	5.31865649081876e-10	0	1.61487109643784e-09	2.19939844264192e-09	4.53226931135156e-09	7.16076151027578e-09	2.66952995501244e-08	4.33312054553418e-08	5.18088099858794e-08	6.92494366091651e-08	8.39608121305462e-08	1.09730101120384e-07	1.36635710358674e-07	2.04570413654068e-07	2.46478927953834e-07
P110	C062	0	0	0	0	0	0	0	0	0	0	5.41758947628477e-10	1.06373129816375e-09	1.06211828700159e-09	5.38290365479279e-09	1.09969922132096e-08	4.53226931135156e-08	1.10395073283418e-07	2.17469025603453e-07	3.38570944320552e-07	4.3485427397984e-07	4.33561690074773e-07	4.75777935406428e-07	4.38920404481535e-07	4.94165819130537e-07	6.97209368984273e-07	6.6442145796251e-07
P110	C068	0	0	0	3.06380518667756e-09	0	0	2.82191822261594e-09	0	0	0	1.08351789525695e-09	1.59559694724563e-09	1.59317743050238e-09	2.15316146191712e-09	8.24774415990721e-09	2.88932168598662e-08	6.32533933407694e-08	1.0808340793465e-07	1.63042840865862e-07	1.69015626019508e-07	1.78643474151179e-07	1.9469173827373e-07	2.0709624718495e-07	2.68716897038725e-07	3.38167418489378e-07	5.14390806164524e-07
P110	C069	0	1.72083724651723e-07	4.91667784719209e-08	6.12761037335513e-09	8.48763901136513e-09	8.47676042584385e-09	0	8.44833174341362e-09	3.35605763024176e-09	4.95846845497324e-09	1.2460455795455e-08	2.552955115593e-08	3.82362583320571e-08	9.79688465172288e-08	2.30936836477402e-07	6.37916905572732e-07	1.63026670383945e-06	2.95471388679182e-06	4.3551533618674e-06	5.4305824762248e-06	6.43819037460571e-06	7.86432940289449e-06	9.91280096600199e-06	1.39413969802634e-05	2.09622050399403e-05	3.13671227009075e-05
P110	C07	0	0	0	3.06380518667756e-09	8.48763901136513e-09	1.41279340430731e-08	1.12876728904637e-08	1.40805529056894e-08	1.06275158290989e-08	1.26716416071538e-08	2.76297063290523e-08	4.7336042768287e-08	8.44384038166261e-08	1.65793432567618e-07	3.09565330801851e-07	5.90328077803541e-07	1.04726137087783e-06	1.79314280392787e-06	2.81579392738611e-06	4.05977232348366e-06	5.45264042170426e-06	7.48346368989651e-06	1.07195490333941e-05	1.6726488209741e-05	2.66150283070344e-05	3.75719618002671e-05
P110	C08	0	0	0	0	0	0	8.46575466784781e-09	0	1.11868587674725e-09	0	1.62527684288543e-09	2.1274625963275e-09	3.71741400450555e-09	8.07435548218919e-09	1.4845939487833e-08	2.15282792289199e-08	3.99809184323731e-08	7.87836889162209e-08	1.05023091188371e-07	1.36741285372567e-07	1.53553098568149e-07	1.86173974724255e-07	1.79277348309359e-07	2.07230827377322e-07	2.63019103269516e-07	1.60747126926414e-07
P110	C080	0	0	0	0	0	2.82558680861462e-09	0	0	2.23737175349451e-09	2.20376375776589e-09	3.25055368577086e-09	1.06373129816375e-08	1.38075377310206e-08	2.52996471775261e-08	6.59819532792577e-08	1.1840553575906e-07	2.10049004301423e-07	3.68525354765132e-07	5.28053164786284e-07	7.7458417552659e-07	9.77521032714881e-07	1.26549629877925e-06	1.61967811231214e-06	2.026763036987e-06	2.76378803753047e-06	3.23637548878513e-06
P110	C081	0	0	0	0	0	0	2.82191822261594e-09	0	0	5.50940939441472e-10	5.41758947628477e-10	5.31865649081876e-10	1.59317743050238e-09	1.61487109643784e-09	4.94864649594433e-09	1.30302742701357e-08	2.0885554404971e-08	3.90662920245723e-08	4.70033415108792e-08	8.06858516173532e-08	9.13289671222322e-08	8.15271654021246e-08	1.12821089884338e-07	1.22972139322806e-07	1.41946817637517e-07	1.82180077183269e-07
P110	C088	0	0	0	0	0	0	0	0	0	0	0	0	1.06211828700159e-09	2.15316146191712e-09	2.7492480533024e-09	7.93147129486523e-09	1.01444121395574e-08	1.75798314110576e-08	3.08459428665145e-08	3.82196139240094e-08	4.11482159561706e-08	4.86729345684326e-08	5.56377977511805e-08	9.33677354117605e-08	1.37771911236413e-07	1.07164751284276e-07
P110	C089	0	0	0	0	2.82921300378838e-09	0	0	0	1.11868587674725e-09	3.8565865760903e-09	5.95934842391324e-09	9.04171603439189e-09	1.5400715161523e-08	3.6603744852591e-08	7.14804493858625e-08	1.04808727825005e-07	2.29144368328825e-07	3.8610518617619e-07	5.25849883152961e-07	7.00692921940172e-07	9.53434272155171e-07	1.16571678291396e-06	1.43885526962081e-06	1.93111803973592e-06	2.49241912145875e-06	3.28995786442727e-06
P110	C09	0	0	0	0	2.82921300378838e-09	2.82558680861462e-09	0	5.63222116227575e-09	5.59342938373627e-10	0	5.41758947628477e-10	2.1274625963275e-09	3.71741400450555e-09	5.92119402027207e-09	2.19939844264192e-08	5.55202990640566e-08	1.47989071212366e-07	2.48070954356034e-07	3.64275896709314e-07	3.60963020393422e-07	3.21156807462795e-07	3.29759131701131e-07	2.53461078644267e-07	2.07230827377322e-07	2.54669290467309e-07	5.35823756421379e-08
P110	C090	0	0	4.91667784719209e-08	0	0	8.47676042584385e-09	0	0	1.67802881512088e-09	5.50940939441472e-10	0	1.06373129816375e-09	5.31059143500793e-10	3.76803255835495e-09	1.31963906558515e-08	4.70222941052725e-08	1.10991803409275e-07	2.18771235337605e-07	2.97443020498533e-07	3.3718192728515e-07	3.0911342718294e-07	2.65267493397958e-07	2.30278662914608e-07	2.36835231288368e-07	2.04570413654068e-07	2.14329502568552e-07
P110	C091	0	0	0	0	2.82921300378838e-09	0	2.82191822261594e-09	0	5.59342938373627e-10	0	0	5.31865649081876e-10	1.06211828700159e-09	1.61487109643784e-09	4.94864649594433e-09	2.43609475485146e-08	3.87874581806605e-08	9.76657300614308e-08	1.4615101501039e-07	1.68166301265641e-07	1.56563943638112e-07	1.50886097162141e-07	1.08184606738407e-07	1.27526663001429e-07	1.00197753626482e-07	1.71463602054841e-07
P110	C098	0	0	0	0	0	0	0	0	0	0	0	0	5.31059143500793e-10	1.07658073095856e-09	8.79759377056769e-09	4.53226931135156e-08	1.31280627688389e-07	2.20724549938834e-07	3.37102089898337e-07	3.72004242193691e-07	3.30189342672686e-07	2.2389549901479e-07	1.91641303365177e-07	1.59408328751786e-07	1.21072285632e-07	7.5015325898993e-08
P110	C099	0	0	0	3.06380518667756e-09	0	2.82558680861462e-09	2.82191822261594e-09	2.81611058113787e-09	1.11868587674725e-09	2.75470469720736e-09	3.25055368577086e-09	1.2764775577965e-08	1.38075377310206e-08	4.73695521621766e-08	1.92447363731168e-07	8.18641144362876e-07	2.29323387366582e-06	4.38584238462532e-06	6.26686739238019e-06	7.23709622769965e-06	7.23606431814609e-06	6.98334928720586e-06	6.88826846047254e-06	6.77485397195091e-06	7.67765287162921e-06	7.05144063450535e-06
P110	C10	0	0	0	0	0	0	0	2.81611058113787e-09	0	1.65282281832441e-09	4.87583052865629e-09	5.31865649081876e-10	7.4348280090111e-09	1.07658073095856e-08	2.8592179754345e-08	1.04808727825005e-07	3.24024458339979e-07	5.6450791975507e-07	6.95502568918791e-07	7.82228098311392e-07	6.90487136045008e-07	6.15712622290672e-07	5.50195999983896e-07	3.43866537735996e-07	3.46517231291585e-07	1.39314176669559e-07
P110	C100	0	0	0	0	0	0	0	0	5.59342938373627e-10	0	0	0	5.31059143500793e-10	1.61487109643784e-09	7.69789454924673e-09	2.66270822041904e-08	8.47356778715967e-08	1.79053838445957e-07	2.39423270821041e-07	2.89619741068605e-07	2.53914600900272e-07	2.08076795280049e-07	2.10187235948904e-07	2.32280707609746e-07	1.5864644324193e-07	1.71463602054841e-07
P110	C101	0	0	0	0	0	0	0	0	0	5.50940939441472e-10	0	0	5.31059143500793e-10	1.07658073095856e-09	2.7492480533024e-09	9.06453862270313e-09	2.02888242791147e-08	4.23218163599534e-08	6.83017306329964e-08	7.98365268634863e-08	8.83181220522685e-08	7.42262252168597e-08	7.57292247168846e-08	5.00997604648471e-08	8.7673034423172e-08	2.14329502568552e-08
P110	C102	0	0	0	3.06380518667756e-09	0	2.82558680861462e-09	0	0	5.59342938373627e-10	0	0	0	1.59317743050238e-09	5.38290365479279e-10	7.69789454924673e-09	3.17258851794609e-08	7.16076151027578e-08	1.17198876073717e-07	1.82137948354657e-07	2.16577812236053e-07	1.96708544570962e-07	1.86173974724255e-07	1.70004382017496e-07	1.25249401162118e-07	1.21072285632e-07	1.07164751284276e-07
P110	C103	0	0	0	0	0	0	0	0	0	0	0	5.31865649081876e-10	0	2.15316146191712e-09	2.19939844264192e-09	1.41633415979736e-08	2.92397761669594e-08	5.27394942331727e-08	6.75673034218889e-08	1.03617619971759e-07	9.83542722854809e-08	7.30094018526489e-08	7.72747190988618e-08	5.23770223041583e-08	2.50494384066206e-08	1.07164751284276e-08
P110	C104	0	0	0	0	0	0	0	0	0	0	0	0	5.31059143500793e-10	5.38290365479279e-10	4.39879688528385e-09	3.39920198351367e-09	1.19346025171263e-08	2.01842508793624e-08	3.59869333442669e-08	4.41648872010775e-08	4.11482159561706e-08	4.86729345684326e-08	4.17283483133854e-08	4.55452367862246e-08	6.26235960165515e-08	3.21494253852827e-08
P110	C108	0	0	0	0	2.82921300378838e-09	0	0	0	0	0	5.41758947628477e-10	1.06373129816375e-09	1.06211828700159e-09	1.07658073095856e-09	1.81450371517959e-08	7.2516308981625e-08	1.82599418512032e-07	3.60060991493142e-07	5.19974465464101e-07	5.97075301968413e-07	5.25894272220326e-07	3.56529245713769e-07	3.32281292125106e-07	2.026763036987e-07	1.66996256044137e-07	1.60747126926414e-07
P110	C109	2.06500469582068e-06	0	9.83335569438418e-08	3.06380518667756e-09	0	0	5.64383644523187e-09	0	5.03408644536264e-09	6.61129127329766e-09	1.30022147430834e-08	2.76570137522576e-08	3.45188443275515e-08	9.47391043243531e-08	3.27710367953647e-07	1.3636465290529e-06	3.78505918830661e-06	7.60360263771593e-06	1.13483692660329e-05	1.36639366402103e-05	1.45393708428547e-05	1.42210146575318e-05	1.34118002467985e-05	1.30191059353423e-05	1.32302783850968e-05	1.28704866292415e-05
P110	C11	0	1.72083724651723e-07	0	1.22552207467103e-08	2.82921300378838e-09	8.47676042584385e-09	2.82191822261594e-09	5.63222116227575e-09	4.47474350698902e-09	1.873199194101e-08	5.03835821294483e-08	7.60567878187083e-08	7.32861618031094e-08	1.09272944192294e-07	2.33136234920044e-07	3.96007031079343e-07	5.33476732515546e-07	6.60220335215272e-07	6.90361578441038e-07	7.57597680449253e-07	6.63389530415335e-07	5.92592978370667e-07	4.20374471897808e-07	3.55252846932552e-07	3.63216856895999e-07	1.17881226412703e-07
P110	C110	0	0	0	0	0	0	0	0	2.23737175349451e-09	2.20376375776589e-09	3.79231263339934e-09	3.19119389449126e-09	4.77953229150714e-09	5.38290365479279e-09	9.34744338122817e-09	1.69960099175684e-08	3.69972678030915e-08	5.66461234356299e-08	6.97705850552113e-08	9.17270734176225e-08	1.10397652565336e-07	1.09514102778973e-07	1.06639112356429e-07	1.18417615644184e-07	1.71171162445241e-07	1.71463602054841e-07
P110	C111	0	0	0	3.06380518667756e-09	2.82921300378838e-09	0	0	0	1.11868587674725e-09	1.10188187888294e-09	3.79231263339934e-09	4.25492519265501e-09	4.77953229150714e-09	1.66870013298577e-08	2.58429317010426e-08	5.2121097080543e-08	8.35422176198841e-08	1.39987546421384e-07	1.65980549710292e-07	2.12331188466719e-07	1.94701314524319e-07	2.22678675650579e-07	2.48824595498335e-07	2.55053326002858e-07	2.63019103269516e-07	2.14329502568552e-07
P110	C112	0	0	0	0	0	0	0	0	0	1.10188187888294e-09	1.62527684288543e-09	0	3.18635486100476e-09	0	2.7492480533024e-09	9.63107228662207e-09	1.25313326429826e-08	2.27886703476672e-08	3.08459428665145e-08	3.14250158930744e-08	4.21518309794918e-08	3.77215242905352e-08	4.01828539314081e-08	4.09907131076022e-08	3.33992512088274e-08	8.57318010274206e-08
P110	C113	1.03250234791034e-06	0	0	0	2.82921300378838e-09	0	2.82191822261594e-09	2.81611058113787e-09	1.67802881512088e-09	1.10188187888294e-09	3.79231263339934e-09	4.25492519265501e-09	4.24847314800634e-09	4.30632292383423e-09	7.14804493858625e-09	1.69960099175684e-08	2.62561255376779e-08	3.71129774233437e-08	5.58164680441691e-08	7.4740578340285e-08	8.43036619589836e-08	8.88281055873894e-08	1.23639550558179e-07	1.07031306447628e-07	1.3359700483531e-07	1.60747126926414e-07
P110	C118	0	0	0	0	0	0	0	0	5.59342938373627e-10	1.65282281832441e-09	4.33407158102781e-09	4.78679084173688e-09	3.71741400450555e-09	8.07435548218919e-09	1.31963906558515e-08	2.71936158681094e-08	5.43024414529247e-08	8.20392132516019e-08	1.29993616366025e-07	1.48631831926703e-07	1.5455671359147e-07	1.59403860711617e-07	1.43730977523883e-07	1.41190234037296e-07	1.41946817637517e-07	1.71463602054841e-07
P110	C119	2.06500469582068e-06	0	0	6.12761037335513e-09	8.48763901136513e-09	1.41279340430731e-08	5.07945280070869e-08	3.66094375547924e-08	4.64254638850111e-08	9.64146644022575e-08	2.58960776966412e-07	3.21246852045453e-07	3.30849846400994e-07	5.12990718301753e-07	9.50689976831971e-07	1.68260498183927e-06	2.8726588258723e-06	4.19376644883784e-06	5.40318099211779e-06	6.29009912713808e-06	6.96910272194264e-06	7.47251227961861e-06	7.54819456157682e-06	7.97041643758931e-06	7.79872515726121e-06	7.29791956245918e-06
P110	C12	0	0	0	9.19141556003269e-09	5.65842600757675e-09	0	2.82191822261594e-09	2.81611058113787e-09	1.67802881512088e-09	0	4.87583052865629e-09	2.65932824540938e-09	5.31059143500793e-09	1.13040976750649e-08	4.83867657381223e-08	2.07351320994334e-07	6.54612948064378e-07	1.46563705578854e-06	2.12322906731175e-06	2.57090602995503e-06	2.6896882625009e-06	2.655108580708e-06	2.73088857295378e-06	2.39795671679473e-06	1.89540750610096e-06	1.21096168951232e-06
P110	C13	0	0	0	0	0	0	0	0	5.59342938373627e-10	1.65282281832441e-09	0	6.38238778898251e-09	1.06211828700159e-08	9.68922657862702e-09	3.46405254716103e-08	1.10474064464194e-07	3.25814648717548e-07	5.6971675869168e-07	7.41037056007455e-07	8.4253015583594e-07	8.06906478750271e-07	6.94806140964375e-07	5.22377101108306e-07	3.55252846932552e-07	2.96418354478344e-07	1.17881226412703e-07
P110	C130	0	0	0	0	0	0	0	0	0	0	0	5.31865649081876e-10	1.06211828700159e-09	5.38290365479279e-10	5.49849610660481e-09	2.0961745565001e-08	3.99809184323731e-08	8.52947375869829e-08	1.29259189154918e-07	1.57974404219239e-07	1.58571173684755e-07	1.76439387810568e-07	1.63822404489587e-07	2.00399041859388e-07	3.42342324890481e-07	1.28597701541131e-07
P110	C131	0	0	0	0	0	0	0	0	0	0	0	5.31865649081876e-10	0	5.38290365479279e-10	1.64954883198144e-09	1.13306732783789e-08	2.38692050342526e-08	5.72972283027061e-08	6.60984489996739e-08	9.85216714485575e-08	8.73145070289473e-08	9.24785756800219e-08	8.03657078628163e-08	7.28723788579594e-08	4.59239704121377e-08	0
P110	C132	0	0	0	0	0	0	2.82191822261594e-09	0	0	0	5.41758947628477e-10	5.31865649081876e-10	1.06211828700159e-09	0	1.64954883198144e-09	1.75625435814873e-08	5.43024414529247e-08	9.57124154602022e-08	1.16039499354983e-07	1.44385208157369e-07	1.20433802798548e-07	1.18031866328449e-07	1.3445801123202e-07	7.74269025365818e-08	7.51483152198618e-08	5.35823756421379e-08
P110	C138	0	0	0	0	0	0	0	0	0	0	0	1.06373129816375e-09	5.31059143500793e-10	2.15316146191712e-09	1.26465410451911e-08	6.62844386785166e-08	2.02291512665291e-07	3.41830055215008e-07	5.38335145741788e-07	6.30198967369222e-07	5.85107558596279e-07	4.4900782139379e-07	2.61188550554153e-07	1.95844518180766e-07	2.42144571263999e-07	1.28597701541131e-07
P110	C139	0	0	4.91667784719209e-08	0	0	0	2.82191822261594e-09	8.44833174341362e-09	1.67802881512088e-09	3.30564563664883e-09	4.87583052865629e-09	1.32966412270469e-08	3.50499034710523e-08	6.62097149539513e-08	2.30386986866741e-07	1.0078633881118e-06	3.05287132388091e-06	6.21284264164115e-06	9.71206543968542e-06	1.28468862269904e-05	1.44982226268985e-05	1.47977889321677e-05	1.42262757861005e-05	1.35178262781515e-05	1.26666660209478e-05	1.04699962004737e-05
P110	C14	0	1.72083724651723e-07	0	6.12761037335513e-09	0	5.65117361722923e-09	0	0	2.23737175349451e-09	3.30564563664883e-09	3.25055368577086e-09	1.32966412270469e-08	2.12423657400317e-08	2.96059701013604e-08	5.27855626234062e-08	1.31435810029195e-07	2.85833730285175e-07	4.92235279509611e-07	7.16066530829801e-07	8.49324753866875e-07	9.01246290942467e-07	8.28656711027565e-07	7.44928292113028e-07	6.285242676499e-07	5.7196217695117e-07	4.28659005137103e-07
P110	C140	1.03250234791034e-06	1.72083724651723e-07	0	1.53190259333878e-08	1.41460650189419e-08	1.97791076603023e-08	2.25753457809275e-08	2.81611058113787e-09	1.34242305209671e-08	1.873199194101e-08	4.71330284436775e-08	6.38238778898251e-08	9.08111135386356e-08	1.39955495024613e-07	3.53003450044029e-07	1.12966812585438e-06	2.88280323801186e-06	5.83650402847111e-06	8.84397247615637e-06	1.13138550462606e-05	1.26606035191974e-05	1.43743344014223e-05	1.53529411905619e-05	1.7341348906355e-05	1.99644024100766e-05	2.19151916376344e-05
P110	C142	0	0	0	0	0	0	0	0	0	0	5.41758947628477e-10	0	0	1.61487109643784e-09	1.09969922132096e-09	2.83266831959473e-09	7.7574916361321e-09	1.04176778732193e-08	1.83606802776872e-08	1.78358198312044e-08	2.10759154897459e-08	2.06859971915838e-08	2.78188988755902e-08	2.50498802324235e-08	5.00988768132412e-08	2.14329502568552e-08
P110	C148	0	0	4.91667784719209e-08	3.06380518667756e-09	0	2.82558680861462e-09	5.64383644523187e-09	0	0	1.65282281832441e-09	2.16703579051391e-09	7.97798473622814e-09	4.77953229150714e-09	1.45338398679405e-08	3.68399239142522e-08	1.34835012012709e-07	4.02196104827156e-07	8.25600971452629e-07	1.17581796498309e-06	1.31220674472432e-06	1.31272845050417e-06	1.34458981745295e-06	1.28739682018704e-06	1.42328864956952e-06	1.53636555560606e-06	1.78965134644741e-06
P110	C15	0	3.44167449303446e-07	4.91667784719209e-08	2.14466363067429e-08	1.13168520151535e-08	2.82558680861462e-09	5.64383644523187e-09	5.63222116227575e-09	2.79671469186814e-09	4.95846845497324e-09	9.2099021096841e-09	3.08482076467488e-08	7.38172209466102e-08	1.50721302334198e-07	3.4255630744148e-07	9.06453862270313e-07	2.13927750119489e-06	4.02643249799926e-06	6.0715097542256e-06	7.55814098466132e-06	8.67926272168202e-06	9.46931942028856e-06	9.85870866263279e-06	8.49874118430951e-06	8.70467984630065e-06	5.87262837037831e-06
P110	C150	0	0	9.83335569438418e-08	0	0	0	0	0	0	0	1.62527684288543e-09	2.65932824540938e-09	4.77953229150714e-09	1.23806784060234e-08	3.13414278076474e-08	7.3082842645544e-08	2.2019341644098e-07	4.62284455624106e-07	7.86571543096119e-07	1.11601272658107e-06	1.43316225330272e-06	1.58065355010985e-06	1.65986096624355e-06	1.56903340728544e-06	1.66578765404027e-06	1.46815709259458e-06
P110	C151	0	0	0	0	0	0	2.82191822261594e-09	0	0	0	0	0	2.12423657400317e-09	7.53606511670991e-09	2.03444355944378e-08	1.28603141709601e-07	4.37999912378535e-07	1.18826638241408e-06	2.38101301841048e-06	4.08780004036127e-06	5.6292766658088e-06	6.16807763318462e-06	5.63950899983493e-06	4.54769189310453e-06	3.54449553453681e-06	2.2933256774835e-06
P110	C152	0	0	0	3.06380518667756e-09	0	0	0	0	0	1.10188187888294e-09	0	2.65932824540938e-09	5.31059143500793e-10	4.84461328931351e-09	5.49849610660481e-09	2.60605485402715e-08	5.90762824597752e-08	1.29569868548165e-07	2.29141289865536e-07	3.43976525316085e-07	4.09474929515063e-07	4.56308761579055e-07	5.34741056164124e-07	6.74069504436124e-07	5.88661802555584e-07	4.71524905650813e-07
P110	C153	0	0	0	0	0	0	0	0	0	0	0	1.06373129816375e-09	2.65529571750396e-09	6.45948438575135e-09	1.31963906558515e-08	3.56916208268936e-08	1.25910056555682e-07	2.66952995501244e-07	4.63423570208825e-07	6.36993565400157e-07	8.47051079683121e-07	9.00449289516003e-07	8.36112460649685e-07	1.11358103942319e-06	1.03537678747365e-06	9.43049811301627e-07
P110	C154	0	0	0	0	0	0	0	0	0	0	5.41758947628477e-10	0	5.31059143500793e-10	3.22974219287567e-09	1.97945859837773e-08	7.81816456208145e-08	2.59577604747497e-07	5.2674383746465e-07	8.76171662851233e-07	1.31645336849366e-06	1.6449250232235e-06	1.84348739677938e-06	1.8468657864628e-06	1.98577232387939e-06	1.87035806769434e-06	1.62890421952099e-06
P110	C155	0	0	0	0	0	2.82558680861462e-09	0	0	0	0	5.41758947628477e-10	2.1274625963275e-09	5.84165057850872e-09	1.13040976750649e-08	5.27855626234062e-08	1.93754513060279e-07	4.9230235383146e-07	1.11273821783324e-06	1.88013366043517e-06	2.74501760449774e-06	3.66620568019246e-06	4.73344288678007e-06	5.50659648298489e-06	6.72703147332538e-06	7.31861092113431e-06	6.38701917654284e-06
P110	C158	0	0	0	0	0	0	0	0	0	0	1.62527684288543e-09	1.06373129816375e-09	4.24847314800634e-09	1.56104205988991e-08	3.57402246929313e-08	1.0197605950541e-07	3.06719284690146e-07	6.71940222822644e-07	1.13101790510553e-06	1.58823728973106e-06	1.76134436592876e-06	1.6658311856046e-06	1.63513305613192e-06	1.59863781119648e-06	1.4653921467873e-06	1.16809578899861e-06
P110	C159	3.09750704373102e-06	1.72083724651723e-07	9.83335569438418e-08	2.45104414934205e-08	5.65842600757675e-09	2.82558680861462e-09	5.64383644523187e-09	5.63222116227575e-09	5.59342938373627e-09	1.0467877849388e-08	4.49659926531636e-08	1.3881693441037e-07	3.39877851840507e-07	7.41764123630447e-07	2.16035912028503e-06	7.11452975149412e-06	1.92922849689347e-05	4.23680448055158e-05	7.3704177197903e-05	0.000110046159033777	0.000147759229038515	0.000183697739178086	0.000218423175510461	0.000260475486442258	0.000301536789726096	0.000306844832352267
P110	C16	2.06500469582068e-06	0	9.83335569438418e-08	4.59570778001635e-08	1.69752780227303e-08	2.82558680861462e-08	3.38630186713912e-08	1.68966634868272e-08	1.56616022744616e-08	8.26411409162207e-09	3.57560905434795e-08	1.13819248903521e-07	2.75619695476911e-07	5.7489411033187e-07	1.01612208050057e-06	1.89618817313671e-06	3.31006200812498e-06	5.4810007710475e-06	8.50907366789135e-06	1.25402799908444e-05	1.74498544104863e-05	2.31756177947592e-05	2.84865524486044e-05	2.76573450384349e-05	2.8456162029921e-05	1.15845096138302e-05
P110	C160	0	0	0	3.06380518667756e-09	0	0	2.82191822261594e-09	2.81611058113787e-09	5.59342938373627e-10	2.20376375776589e-09	1.62527684288543e-08	4.14855206283863e-08	1.17364070713675e-07	2.4653698738951e-07	5.02012694533019e-07	1.1483637367637e-06	2.40780605783023e-06	4.4711371222123e-06	7.44048207572996e-06	1.18710120847973e-05	1.78673582601879e-05	2.45214244355763e-05	3.15435403361554e-05	3.96494058842478e-05	4.5610852432055e-05	4.23086438070321e-05
P110	C161	0	0	0	0	2.82921300378838e-09	2.82558680861462e-09	0	0	1.11868587674725e-09	0	3.25055368577086e-09	4.78679084173688e-09	9.55906458301427e-09	2.90676797358811e-08	6.37825548366158e-08	1.09907530800275e-07	1.82002688386176e-07	3.09925916728274e-07	4.72971123953222e-07	8.30639609281804e-07	1.26856938947804e-06	1.81550045940253e-06	2.36769739318913e-06	2.92628146351493e-06	3.05185657920661e-06	2.77556705826274e-06
P110	C162	0	0	0	3.06380518667756e-09	0	2.82558680861462e-09	2.82191822261594e-09	0	0	1.10188187888294e-09	4.87583052865629e-09	2.39339542086844e-08	7.59414575206134e-08	1.92169660476103e-07	4.1128750877404e-07	7.17231618521385e-07	1.31041935638047e-06	2.32509548032913e-06	3.97765777535815e-06	6.6408702504851e-06	1.04586721580306e-05	1.47673683480624e-05	1.90033989207921e-05	2.35172830145671e-05	2.63102601397538e-05	2.54194790046302e-05
P110	C163	0	0	0	0	0	2.82558680861462e-09	0	0	0	0	2.16703579051391e-09	7.97798473622814e-09	2.8146134605542e-08	7.10543282432648e-08	1.75951875411354e-07	3.62015011244206e-07	7.71572052732215e-07	1.56134947124874e-06	2.98618104036305e-06	5.42378787819387e-06	8.85589896578656e-06	1.32852774904537e-05	1.82569251342971e-05	2.61998974612757e-05	3.62590620935833e-05	4.24586744588301e-05
P110	C164	0	0	0	6.12761037335513e-09	2.82921300378838e-09	0	0	0	0	0	2.70879473814238e-09	2.65932824540938e-09	4.77953229150714e-09	1.83018724262955e-08	4.12387207995361e-08	6.57179050145977e-08	1.61117133981205e-07	2.9169498045014e-07	4.42859608297815e-07	7.94967969619395e-07	1.29667061013103e-06	1.95300149955836e-06	2.81434526958055e-06	4.22887523560095e-06	6.10371315841322e-06	7.00857473399164e-06
P110	C165	0	0	0	0	0	0	0	0	0	0	2.16703579051391e-09	2.65932824540938e-09	1.16833011570174e-08	1.61487109643784e-08	3.35408262502893e-08	5.77864337197324e-08	1.30087167436677e-07	2.54582003026796e-07	4.11279238220193e-07	7.12583468494308e-07	1.11702352095653e-06	1.59282178375196e-06	2.14360070780243e-06	2.75548682556659e-06	3.4108985297015e-06	3.59001916802324e-06
P110	C166	0	0	0	0	0	0	0	0	0	0	5.41758947628477e-10	5.31865649081876e-10	2.12423657400317e-09	8.07435548218919e-09	1.4845939487833e-08	2.66270822041904e-08	5.19155209494994e-08	6.9668220777154e-08	1.13836217721661e-07	1.83454146835245e-07	2.62947136110163e-07	4.16153590560099e-07	5.51741494365873e-07	6.99119384668548e-07	8.80905250632824e-07	7.39436783861503e-07
P110	C168	1.03250234791034e-06	0	0	0	0	0	0	0	0	0	3.79231263339934e-09	2.87207450504213e-08	6.31960380765943e-08	1.5664249635447e-07	3.15613676519116e-07	6.14689025352056e-07	1.16123682491639e-06	2.13953059321241e-06	3.61999172354881e-06	5.96565707116093e-06	8.90206525685934e-06	1.22302916336829e-05	1.53884875613473e-05	1.80336365055056e-05	1.81190937807889e-05	1.44672414233772e-05
P110	C169	3.09750704373102e-06	1.72083724651723e-07	3.44167449303446e-07	1.04169376347037e-07	6.7901112090921e-08	8.19420174498239e-08	7.33698737880143e-08	9.0115538596412e-08	4.58661209466374e-08	9.80674872205819e-08	4.18779666516813e-07	1.36104419600052e-06	3.42214512071911e-06	7.29060471005136e-06	1.37852795888689e-05	2.45286415130347e-05	4.34306152899485e-05	7.38001322636196e-05	0.000121007899438125	0.000195552777954079	0.000305713179483927	0.000450559271183159	0.000628401106700708	0.00086449186217749	0.00117689358975185	0.00139177005787915
P110	C17	0	0	1.96667113887684e-07	1.83828311200654e-08	8.48763901136513e-09	2.82558680861462e-09	5.64383644523187e-09	5.63222116227575e-09	6.1527723221099e-09	6.06035033385619e-09	5.41758947628477e-09	1.48922381742925e-08	1.64628334485246e-08	4.46781003347802e-08	5.99336075619924e-08	1.00842992177572e-07	1.2949043731082e-07	2.35699961881586e-07	3.47384070853842e-07	5.24882697889729e-07	6.45324459995553e-07	8.95581996059159e-07	1.00920783143114e-06	1.05892675527972e-06	1.07712585148469e-06	6.32272032577227e-07
P110	C170	0	0	0	0	2.82921300378838e-09	0	0	2.81611058113787e-09	5.59342938373627e-10	1.65282281832441e-09	7.0428663191702e-09	2.18064916123569e-08	5.15127369195769e-08	1.05504911633939e-07	2.19939844264192e-07	4.64557604413535e-07	8.7122598375022e-07	1.60302018274162e-06	2.70783312735331e-06	4.45470833403176e-06	6.73827126657876e-06	9.75040561742126e-06	1.40825448085766e-05	2.00102997820278e-05	2.67528002182708e-05	2.90523640731672e-05
P110	C171	0	0	4.91667784719209e-08	3.06380518667756e-09	0	0	0	2.81611058113787e-09	0	5.50940939441472e-10	1.62527684288543e-09	5.31865649081876e-09	1.5400715161523e-08	3.2835712294236e-08	5.05861641807642e-08	1.0197605950541e-07	1.71858276246619e-07	2.47419849488958e-07	3.72354596031496e-07	5.0025228002759e-07	6.54356995205444e-07	8.32307181120197e-07	1.04011771907068e-06	1.30259377208602e-06	1.31509551634758e-06	9.64482761558482e-07
P110	C172	0	0	0	0	0	2.82558680861462e-09	0	2.81611058113787e-09	1.11868587674725e-09	1.10188187888294e-09	3.79231263339934e-09	4.78679084173688e-09	7.96588715251189e-09	2.3146485715609e-08	3.24411270289684e-08	6.1752169367165e-08	1.133787239127e-07	2.00540299059471e-07	3.37836517109444e-07	5.26581347397463e-07	7.77801643073956e-07	1.02334844930129e-06	1.52849394377549e-06	1.91517720686075e-06	2.10415282615613e-06	2.08971265004338e-06
P110	C173	0	0	0	0	0	0	0	0	0	0	0	0	0	5.38290365479279e-10	5.49849610660481e-10	2.26613465567578e-09	3.58038075513789e-09	5.20883893660965e-09	8.81312653328985e-09	2.12331188466719e-08	1.90686854431034e-08	3.52878775621136e-08	4.79103258412943e-08	7.97041643758931e-08	1.16897379230896e-07	1.28597701541131e-07
P110	C178	0	0	0	0	0	0	0	2.81611058113787e-09	0	0	1.08351789525695e-09	1.59559694724563e-09	3.18635486100476e-09	4.30632292383423e-09	7.69789454924673e-09	1.98286782371631e-08	2.68528556635342e-08	6.12038575051633e-08	8.07869932218236e-08	1.53727780449904e-07	1.9570492954764e-07	2.37280556021109e-07	3.49281730326855e-07	3.57530108771863e-07	4.96813861731308e-07	3.21494253852827e-07
P110	C179	0	0	4.91667784719209e-08	9.19141556003269e-09	8.48763901136513e-09	5.65117361722923e-09	1.12876728904637e-08	5.63222116227575e-09	7.83080113723078e-09	8.26411409162207e-09	1.57110094812258e-08	3.51031328394038e-08	6.90376886551031e-08	1.45876689044885e-07	2.87571346375431e-07	4.9401735493732e-07	9.01659220168892e-07	1.41615308589075e-06	2.29067847144425e-06	3.33529830843522e-06	4.66279539835045e-06	6.43821242003942e-06	8.55894788738993e-06	1.04890680318675e-05	1.28253124641897e-05	1.2506126474875e-05
P110	C18	0	1.72083724651723e-07	0	1.22552207467103e-08	0	8.47676042584385e-09	5.64383644523187e-09	2.81611058113787e-09	7.83080113723078e-09	1.32225825465953e-08	4.38824747579066e-08	1.06373129816375e-07	2.28355431705341e-07	4.27940840556027e-07	6.90061261378903e-07	1.19991830018033e-06	2.15479248446715e-06	3.89100268564741e-06	6.58634322921195e-06	1.03074052129284e-05	1.53452737065817e-05	2.20610075931421e-05	2.84185506957974e-05	3.00735198499441e-05	3.35954718096793e-05	1.52495441077524e-05
P110	C180	0	0	9.83335569438418e-08	9.19141556003269e-09	0	0	0	2.81611058113787e-09	5.59342938373627e-10	2.75470469720736e-09	1.1376937900198e-08	3.08482076467488e-08	6.85066295116023e-08	1.66870013298577e-07	3.31009465617609e-07	6.94003738300708e-07	1.40589617651748e-06	2.95992272572843e-06	5.70209286703853e-06	1.01774585255868e-05	1.67944938002575e-05	2.71448956088148e-05	4.20791755380942e-05	6.64550549947803e-05	9.95255936959047e-05	0.000122617908419468
P110	C181	0	0	0	0	2.82921300378838e-09	0	2.82191822261594e-09	0	0	0	4.33407158102781e-09	2.02108946651113e-08	4.88574412020729e-08	1.24345074425713e-07	2.32586385309383e-07	4.51527330143399e-07	7.42332276565256e-07	1.0372100532524e-06	1.41083467253748e-06	1.86426783473779e-06	2.49197610290662e-06	3.0603107609902e-06	3.88382738190879e-06	4.76175450599978e-06	5.26455697179143e-06	4.92957855907669e-06
P110	C182	0	0	0	3.06380518667756e-09	0	2.82558680861462e-09	2.82191822261594e-09	2.81611058113787e-09	5.59342938373627e-10	2.75470469720736e-09	1.40857326383404e-08	2.92526106995032e-08	6.79755703681015e-08	1.57180786719949e-07	3.27710367953647e-07	6.87205334333681e-07	1.47034303010996e-06	2.99508238855055e-06	6.08913600729218e-06	1.14157740167247e-05	1.95885580251838e-05	3.08014498182683e-05	4.77016840997274e-05	7.27653475515118e-05	0.000108651939088717	0.000136463594285397
P110	C183	0	0	0	6.12761037335513e-09	0	0	0	0	5.59342938373627e-10	2.20376375776589e-09	4.87583052865629e-09	7.44611908714626e-09	1.00901237265151e-08	2.20699049846504e-08	3.18912774183079e-08	8.10143139404092e-08	1.68874625617337e-07	3.16436965399036e-07	6.08105730797e-07	1.08798500970347e-06	1.8105215020715e-06	2.81572926478382e-06	4.15892538190074e-06	5.48136924722213e-06	7.10986560107914e-06	6.9549923583495e-06
P110	C184	0	0	0	0	0	0	0	0	0	2.75470469720736e-09	1.67945273764828e-08	4.3081117575632e-08	7.70035758076149e-08	1.70099755491452e-07	3.00217887420622e-07	5.34807778739484e-07	9.42236868727121e-07	1.68050166192369e-06	3.17052227035102e-06	5.58346093192084e-06	9.25834859013837e-06	1.41808594865128e-05	2.13340044488138e-05	3.15355219507819e-05	4.59824191017532e-05	5.61114637724468e-05
P110	C185	0	0	0	3.06380518667756e-09	0	0	0	0	0	5.50940939441472e-10	5.41758947628477e-10	2.1274625963275e-09	1.00901237265151e-08	1.66870013298577e-08	3.07915781969869e-08	6.45848376867598e-08	1.61713864107061e-07	3.04717077791664e-07	5.7579093350827e-07	9.73326167931439e-07	1.49438276972532e-06	2.33021674246371e-06	3.10489821339227e-06	4.03075345558088e-06	4.83871651887888e-06	5.17605748703052e-06
P110	C186	0	0	0	0	0	0	0	0	0	4.40752751553177e-09	8.66814316205563e-09	2.65932824540938e-08	4.14226131930618e-08	1.11426105654211e-07	2.06743453608341e-07	3.72212617194747e-07	7.48896307949675e-07	1.41029314208706e-06	2.46400329326562e-06	4.43177656567736e-06	7.17183295665353e-06	1.05790623284488e-05	1.47965632130501e-05	2.0472583935408e-05	2.68362983462929e-05	3.2331605462466e-05
P110	C187	2.06500469582068e-06	0	0	3.06380518667756e-09	2.82921300378838e-09	0	0	0	1.67802881512088e-09	3.8565865760903e-09	3.03385010671947e-08	7.39293252223808e-08	2.25169076844336e-07	5.42058398037634e-07	1.12829140107531e-06	2.46668757270309e-06	5.145603875259e-06	1.03278254015628e-05	1.94432259868596e-05	3.37683028889931e-05	5.41460341232038e-05	7.9936777265101e-05	0.000112270893884354	0.000150306113180059	0.000193698957385595	0.000212379104095178
P110	C188	0	0	0	0	0	0	0	0	0	0	2.70879473814238e-09	1.38285068761288e-08	1.48696560180222e-08	3.82186159490288e-08	9.73233810869051e-08	1.44466084299331e-07	3.0612255456429e-07	6.66080279018958e-07	1.38145758409318e-06	2.40443837819712e-06	3.73244427173167e-06	4.84539063628746e-06	7.06600031439992e-06	9.50756817912439e-06	1.12054487805616e-05	9.62339466532796e-06
P110	C189	6.19501408746204e-06	1.72083724651723e-07	1.96667113887684e-07	4.59570778001635e-08	3.39505560454605e-08	1.97791076603023e-08	3.10411004487753e-08	1.97127740679651e-08	2.57297751651868e-08	7.32751449457157e-08	3.79231263339934e-07	1.00894913630832e-06	2.16194177319173e-06	4.40429177035146e-06	8.46823385378206e-06	1.58091218916582e-05	3.09905823562219e-05	5.80902740308049e-05	0.000100280160259039	0.000164261106047361	0.000256220908223864	0.000392581288348607	0.000592137626521994	0.000888143503640576	0.00130000322970759	0.00165913539585829
P110	C19	1.03250234791034e-06	0	0	9.19141556003269e-09	2.82921300378838e-09	0	2.82191822261594e-09	2.81611058113787e-09	2.23737175349451e-09	8.26411409162207e-09	2.65461884337954e-08	1.0477753286913e-07	2.62343216889392e-07	5.18373621956546e-07	9.81481555028958e-07	1.85823041765414e-06	3.72299925521755e-06	6.86264529898321e-06	1.19439897342411e-05	1.93340286970256e-05	2.85357859580926e-05	4.06370330711844e-05	5.60674451893702e-05	7.30978277800512e-05	9.16057962530115e-05	9.36727090975855e-05
P110	C20	1.03250234791034e-06	1.72083724651723e-07	1.47500335415763e-07	1.53190259333878e-08	1.13168520151535e-08	5.65117361722923e-09	1.97534275583116e-08	8.44833174341362e-09	2.79671469186814e-09	1.9833873819893e-08	1.35981495854748e-07	4.52617667368676e-07	1.10619619591215e-06	2.33402702471815e-06	4.49612026637075e-06	8.88211478292123e-06	1.84980371714199e-05	3.62398457965945e-05	6.49681655217795e-05	0.000105424983047988	0.000154560728051563	0.000214180381274931	0.000284928889755705	0.000374411450786677	0.000492956248216689	0.000563161484473998
P110	C21	1.03250234791034e-06	1.72083724651723e-07	0	3.06380518667756e-09	0	0	0	2.81611058113787e-09	1.67802881512088e-09	5.50940939441472e-10	5.41758947628477e-10	6.38238778898251e-09	2.07113065965309e-08	3.71420352180703e-08	5.05861641807642e-08	6.96836406620303e-08	8.95095188784473e-08	1.62125111901975e-07	2.06374046321204e-07	2.73482570745134e-07	2.94059201833121e-07	4.41706881208526e-07	5.30104573018192e-07	4.9872034280916e-07	5.67787270550067e-07	2.03613027440124e-07
P110	C210	0	0	0	0	1.13168520151535e-08	0	5.64383644523187e-09	2.81611058113787e-09	0	1.65282281832441e-09	4.87583052865629e-09	1.11691786307194e-08	3.0801430323046e-08	1.00660298344625e-07	2.47432324797216e-07	5.4783805300962e-07	1.10335400270833e-06	1.8608577101038e-06	2.5403837232208e-06	3.5433828731326e-06	4.66179178332713e-06	6.36641984155098e-06	8.69804238176788e-06	1.20102789405274e-05	1.76431544510631e-05	2.25474636702116e-05
P110	C211	0	0	0	0	0	0	0	0	0	1.10188187888294e-09	2.16703579051391e-09	5.31865649081876e-09	1.64628334485246e-08	4.57546810657387e-08	1.22066613566627e-07	2.30012667551092e-07	4.12340516966714e-07	6.79102376360482e-07	9.96617725472861e-07	1.28417902784672e-06	1.6920949293196e-06	2.07346701261523e-06	2.98280415721607e-06	4.22659797376164e-06	6.01604012399004e-06	6.99785825886321e-06
P110	C212	1.03250234791034e-06	0	0	0	0	0	0	0	0	0	5.41758947628477e-10	1.06373129816375e-09	0	5.38290365479279e-10	4.94864649594433e-09	5.66533663918945e-09	8.35422176198841e-09	1.82309362781338e-08	3.59869333442669e-08	3.05756911392075e-08	4.91771361427404e-08	7.05757551242272e-08	9.42751573006114e-08	1.00199520929694e-07	1.54471536840827e-07	1.07164751284276e-07
P110	C218	0	0	0	3.06380518667756e-09	0	0	0	0	5.59342938373627e-10	0	2.70879473814238e-09	6.38238778898251e-09	1.00901237265151e-08	3.06825508323189e-08	5.00363145701037e-08	1.18972069422979e-07	1.95130751155015e-07	3.78291927771275e-07	5.83135205619345e-07	8.6716057369808e-07	1.17523319230916e-06	1.59890590057301e-06	2.17760158420593e-06	3.02875824628394e-06	4.31267831233984e-06	5.19749043728738e-06
P110	C22	1.03250234791034e-06	1.54875352186551e-06	3.44167449303446e-07	2.17530168254107e-07	1.89557271253821e-07	1.07372298727355e-07	1.35452074685565e-07	9.85638703398256e-08	4.36287491931429e-08	4.73809207919666e-08	1.04017717944668e-07	1.69133276408037e-07	3.64837631585045e-07	6.36259211996508e-07	1.00017644179141e-06	1.62708468277521e-06	3.02243808746224e-06	5.53960020908436e-06	8.54432617402451e-06	1.16612288705922e-05	1.47481227677055e-05	1.73470338801894e-05	1.89771255162985e-05	1.64509395271843e-05	1.46998454382852e-05	6.53704982834082e-06
P110	C220	1.03250234791034e-06	1.72083724651723e-07	2.95000670831525e-07	1.28679817840458e-07	1.61265141215937e-07	1.55407274473804e-07	1.10054810682022e-07	8.72994280152741e-08	9.67663283386375e-08	1.80708628136803e-07	3.51059798063253e-07	5.01017441435127e-07	7.93402360390184e-07	1.36618094758641e-06	2.69151384418305e-06	6.32818102597462e-06	1.63062474191497e-05	3.59520574453468e-05	6.61630785942514e-05	0.000115572715207189	0.000182579652272645	0.000253216074798814	0.000312749334125677	0.000355949689055381	0.000360716087961738	0.000315557326631678
P110	C221	0	0	0	6.12761037335513e-09	2.82921300378838e-09	5.65117361722923e-09	0	8.44833174341362e-09	1.11868587674725e-09	8.26411409162207e-09	2.60044294861669e-08	6.91425343806439e-08	1.84808581938276e-07	4.64006295043139e-07	9.68285164373107e-07	1.98343435738023e-06	4.34300185598226e-06	8.60955965734867e-06	1.54831944645681e-05	2.58857198483546e-05	4.02830998060677e-05	5.80582931765906e-05	8.15294651324451e-05	0.000106300305397209	0.00013208568871811	0.000123378778153587
[truncated: 10,119 more rows]
