# Supplementary material for: Database of age trajectories of mortality in 110 countries and web application: Data report
Source: Front Public Health. 2022 Jul 29;10:911589. doi: 10.3389/fpubh.2022.911589 (PMC9374568; doi:10.3389/fpubh.2022.911589)
Supplement: Supplementary file 1 [file Data_Sheet_1.zip › ATM_Dolejs/Data/yICD10_P14EU.txt]

Country	Filter	Infant deaths at age 0 day	Infant deaths at age 1-6 days	Infant deaths at age 7-27 days	Infant deaths at age 28-364 days	Deaths at age 1 year	Deaths at age 2 years	Deaths at age 3 years	Deaths at age 4 years	Deaths at age 5-9 years	Deaths at age 10-14 years	Deaths at age 15-19 years	Deaths at age 20-24 years	Deaths at age 25-29 years	Deaths at age 30-34 years	Deaths at age 35-39 years	Deaths at age 40-44 years	Deaths at age 45-49 years	Deaths at age 50-54 years	Deaths at age 55-59 years	Deaths at age 60-64 years	Deaths at age 65-69 years	Deaths at age 70-74 years	Deaths at age 75-79 years	Deaths at age 80-84 years	Deaths at age 85-89 years	Deaths at age 90-94 years
P14EU	A000	0	0	0	0	0	0	0	0	0	0	0	0	0	0	0	0	0	0	0	0	0	3.21526063528078e-09	0	1.11507132408765e-08	0	0
P14EU	A001	0	0	0	0	0	0	0	0	0	0	0	0	0	0	0	0	0	0	0	0	0	0	0	0	0	0
P14EU	A009	0	0	0	0	0	0	0	0	0	0	0	0	0	1.96027800082365e-09	0	0	0	4.00143224064476e-09	0	2.44263197298119e-09	0	0	0	0	9.87729671347965e-09	0
P14EU	A01	0	0	0	0	0	0	0	0	0	0	0	0	0	0	0	0	0	0	0	0	0	0	3.90620378167479e-09	0	0	0
P14EU	A010	0	0	0	0	1.3271504050264e-08	1.32450501294022e-08	0	0	0	0	2.36592520700012e-09	0	0	0	1.87366879228333e-09	1.83611614269668e-09	1.87800616907749e-09	4.00143224064476e-09	2.19333879192483e-09	7.32789591894356e-09	1.66269178488126e-08	3.21526063528078e-08	2.73434264717235e-08	4.46028529635061e-08	9.87729671347965e-08	1.46842421708577e-07
P14EU	A012	0	0	0	0	0	0	0	0	0	0	0	0	0	0	0	0	0	0	0	2.44263197298119e-09	0	0	0	1.67260698613148e-08	1.97545934269593e-08	4.89474739028589e-08
P14EU	A013	0	0	0	0	0	0	0	0	0	0	0	0	0	0	0	0	0	2.00071612032238e-09	0	0	5.54230594960419e-09	3.21526063528078e-09	0	0	0	0
P14EU	A014	0	0	0	1.44019100469989e-08	0	0	0	0	0	0	0	0	0	0	0	0	0	0	2.19333879192483e-09	0	0	3.21526063528078e-09	3.90620378167479e-09	1.11507132408765e-08	1.97545934269593e-08	0
P14EU	A02	0	0	0	1.44019100469989e-08	0	0	0	0	0	0	0	0	0	0	0	1.83611614269668e-09	1.87800616907749e-09	0	2.19333879192483e-09	0	0	1.92915638116847e-08	7.81240756334957e-09	1.67260698613148e-08	1.97545934269593e-08	0
P14EU	A020	0	0	2.31116365992316e-07	2.88038200939979e-08	2.65430081005279e-08	0	2.64356371739992e-08	0	5.21754568471914e-09	5.04311907151094e-09	4.73185041400024e-09	2.20166015479441e-09	4.15545595638673e-09	9.80139000411827e-09	1.12420127537e-08	1.83611614269668e-08	2.06580678598524e-08	4.201503852677e-08	5.26401310061959e-08	1.17246334703097e-07	1.66269178488126e-07	4.17983882586501e-07	6.56242235321364e-07	1.26003059621905e-06	2.31128743095424e-06	3.01026964502582e-06
P14EU	A021	0	0	0	8.64114602819936e-08	1.3271504050264e-08	0	0	1.31838504424006e-08	5.21754568471914e-09	1.00862381430219e-08	4.73185041400024e-09	2.20166015479441e-09	2.07772797819336e-09	0	5.62100637684999e-09	1.10166968561801e-08	2.81700925361623e-08	5.00179030080595e-08	1.05280262012392e-07	1.61213710216758e-07	1.93980708236147e-07	4.24414403857063e-07	6.3671121641299e-07	9.70112051956258e-07	1.214907495758e-06	1.32158179537719e-06
P14EU	A022	0	0	0	5.76076401879957e-08	1.3271504050264e-08	0	0	0	0	0	0	0	2.07772797819336e-09	0	0	0	5.63401850723247e-09	1.00035806016119e-08	1.09666939596241e-08	1.70984238108683e-08	1.66269178488126e-08	3.85831276233693e-08	8.98426869785201e-08	6.69042794452592e-08	1.77791340842634e-07	1.71316158660006e-07
P14EU	A028	0	0	0	0	0	0	0	0	0	0	0	0	2.07772797819336e-09	0	0	0	0	0	0	2.44263197298119e-09	2.7711529748021e-09	6.43052127056156e-09	1.95310189083739e-08	2.23014264817531e-08	2.9631890140439e-08	0
P14EU	A029	0	0	2.31116365992316e-07	1.44019100469989e-08	2.65430081005279e-08	1.32450501294022e-08	0	0	2.60877284235957e-09	2.52155953575547e-09	2.36592520700012e-09	4.40332030958882e-09	4.15545595638673e-09	1.96027800082365e-09	3.74733758456666e-09	9.18058071348341e-09	7.51202467630996e-09	2.80100256845133e-08	2.85134042950228e-08	4.39673755136614e-08	7.75922832944587e-08	1.57547771128758e-07	2.81246672280585e-07	6.18864584868647e-07	9.67975077921006e-07	1.2481605845229e-06
P14EU	A03	0	0	0	5.76076401879957e-08	1.3271504050264e-08	0	0	0	0	0	0	0	0	0	0	0	0	0	0	0	0	0	0	0	0	0
P14EU	A031	0	0	0	0	0	0	0	0	0	0	0	0	0	0	0	0	1.87800616907749e-09	2.00071612032238e-09	0	2.44263197298119e-09	0	0	0	0	1.97545934269593e-08	0
P14EU	A032	0	0	0	0	0	0	0	0	0	0	0	0	0	0	0	0	0	0	0	0	0	0	3.90620378167479e-09	0	0	0
P14EU	A033	0	0	0	0	0	0	0	0	0	0	0	2.20166015479441e-09	0	0	0	0	0	2.00071612032238e-09	0	0	0	0	0	5.57535662043826e-09	0	2.44737369514294e-08
P14EU	A038	0	0	0	0	0	0	0	0	0	0	0	0	0	0	0	1.83611614269668e-09	0	0	0	0	0	3.21526063528078e-09	0	5.57535662043826e-09	0	0
P14EU	A039	0	0	0	0	0	0	0	0	2.60877284235957e-09	0	0	0	2.07772797819336e-09	1.96027800082365e-09	1.87366879228333e-09	5.50834842809005e-09	1.87800616907749e-09	2.00071612032238e-09	4.38667758384966e-09	4.88526394596238e-09	2.7711529748021e-09	3.21526063528078e-09	1.56248151266991e-08	1.11507132408765e-08	6.91410769943576e-08	7.34212108542883e-08
P14EU	A04	0	0	0	1.44019100469989e-07	1.3271504050264e-08	0	0	0	0	0	2.36592520700012e-09	2.20166015479441e-09	0	0	0	0	0	0	4.38667758384966e-09	2.44263197298119e-09	2.7711529748021e-09	1.92915638116847e-08	0	1.67260698613148e-08	1.97545934269593e-08	0
P14EU	A040	0	0	0	2.88038200939979e-08	1.3271504050264e-08	1.32450501294022e-08	0	1.31838504424006e-08	0	0	0	0	0	0	0	0	0	2.00071612032238e-09	4.38667758384966e-09	2.44263197298119e-09	5.54230594960419e-09	2.8937345717527e-08	2.34372226900487e-08	8.36303493065739e-08	8.88956704213169e-08	7.34212108542883e-08
P14EU	A041	0	0	0	0	0	1.32450501294022e-08	0	0	0	0	0	0	0	0	0	0	0	2.00071612032238e-09	0	2.44263197298119e-09	5.54230594960419e-09	1.60763031764039e-08	3.90620378167479e-09	5.57535662043826e-09	7.90183737078372e-08	4.89474739028589e-08
P14EU	A042	0	0	0	0	0	0	0	0	0	0	0	0	0	0	0	1.83611614269668e-09	0	0	4.38667758384966e-09	4.88526394596238e-09	0	6.43052127056156e-09	7.81240756334957e-09	4.46028529635061e-08	7.90183737078372e-08	2.44737369514294e-08
P14EU	A043	0	0	0	0	2.65430081005279e-08	6.62252506470108e-08	0	2.63677008848012e-08	2.60877284235957e-09	0	4.73185041400024e-09	6.60498046438323e-09	2.07772797819336e-09	0	1.87366879228333e-09	1.83611614269668e-09	5.63401850723247e-09	6.00214836096714e-09	1.75467103353986e-08	7.32789591894356e-09	2.21692237984168e-08	4.17983882586501e-08	6.64054642884714e-08	1.11507132408765e-07	1.58036747415674e-07	2.93684843417153e-07
P14EU	A044	0	0	2.31116365992316e-07	1.44019100469989e-08	0	2.64901002588043e-08	0	0	0	0	0	0	2.07772797819336e-09	1.96027800082365e-09	0	3.67223228539336e-09	1.87800616907749e-09	4.00143224064476e-09	8.77335516769932e-09	1.22131598649059e-08	3.87961416472294e-08	8.6812037152581e-08	1.28904724795268e-07	2.06288194956216e-07	4.44478352106584e-07	6.11843423785736e-07
P14EU	A045	0	0	0	0	1.3271504050264e-08	1.32450501294022e-08	0	1.31838504424006e-08	0	0	2.36592520700012e-09	0	2.07772797819336e-09	0	1.87366879228333e-09	7.34446457078673e-09	3.75601233815498e-09	1.00035806016119e-08	2.41267267111731e-08	2.68689517027931e-08	4.43384475968336e-08	9.96730796937041e-08	1.64060558830341e-07	3.34521397226296e-07	6.81533473230096e-07	6.11843423785736e-07
P14EU	A046	0	0	0	0	0	0	0	0	0	0	0	0	0	0	0	0	0	0	4.38667758384966e-09	2.44263197298119e-09	5.54230594960419e-09	1.60763031764039e-08	2.34372226900487e-08	1.11507132408765e-08	2.9631890140439e-08	7.34212108542883e-08
P14EU	A047	0	0	4.62232731984632e-07	4.32057301409968e-07	7.96290243015838e-08	5.29802005176086e-08	1.32178185869996e-08	1.31838504424006e-08	1.04350913694383e-08	2.52155953575547e-09	1.65614764490008e-08	2.20166015479441e-08	1.86995518037403e-08	6.46891740271806e-08	8.61887644450332e-08	1.41380942987645e-07	2.77944913023468e-07	6.12219132818648e-07	1.2809098544841e-06	2.97268311111811e-06	5.95797889582451e-06	1.40442584549064e-05	3.34722602051712e-05	7.74918816674714e-05	0.000163419874124521	0.000235192612103237
P14EU	A048	0	0	2.31116365992316e-07	2.88038200939979e-08	2.65430081005279e-08	1.32450501294022e-08	0	0	2.60877284235957e-09	0	7.09777562100036e-09	2.20166015479441e-09	2.07772797819336e-09	1.96027800082365e-09	7.49467516913332e-09	1.10166968561801e-08	1.31460431835424e-08	1.80064450829014e-08	6.360682496582e-08	9.28200149732851e-08	2.41090308807782e-07	4.62997531480432e-07	1.09764326265062e-06	2.86015794628483e-06	6.19306503935174e-06	9.2265988306889e-06
P14EU	A049	0	1.61781456194621e-06	9.24465463969264e-07	2.44832470798982e-07	1.19443536452376e-07	1.32450501294022e-08	2.64356371739992e-08	3.95515513272017e-08	5.21754568471914e-09	7.56467860726642e-09	7.09777562100036e-09	1.10083007739721e-08	8.31091191277346e-09	1.17616680049419e-08	1.686301913055e-08	4.40667874247204e-08	5.63401850723247e-08	6.80243480909609e-08	1.44760360267039e-07	2.76017412946874e-07	4.18444099195117e-07	7.07357339761771e-07	1.58201253157829e-06	3.33406325902208e-06	5.84735965437995e-06	1.04747594152118e-05
P14EU	A05	0	0	0	0	0	0	0	0	0	0	0	0	0	0	0	0	0	0	0	0	2.7711529748021e-09	0	0	0	0	0
P14EU	A050	0	0	0	0	0	0	0	0	0	0	0	0	0	0	0	0	0	0	0	2.44263197298119e-09	2.7711529748021e-09	3.21526063528078e-09	0	1.11507132408765e-08	2.9631890140439e-08	4.89474739028589e-08
P14EU	A051	0	0	0	4.32057301409968e-08	0	0	0	0	2.60877284235957e-09	0	0	2.20166015479441e-09	4.15545595638673e-09	1.96027800082365e-09	9.36834396141665e-09	1.83611614269668e-09	1.69020555216974e-08	1.20042967219343e-08	1.53533715434738e-08	2.19836877568307e-08	3.04826827228231e-08	1.92915638116847e-08	2.73434264717235e-08	2.78767831021913e-08	4.93864835673983e-08	4.89474739028589e-08
P14EU	A052	0	1.61781456194621e-06	2.31116365992316e-07	5.04066851644962e-07	2.65430081005279e-08	1.32450501294022e-08	1.32178185869996e-08	1.31838504424006e-08	2.60877284235957e-09	7.56467860726642e-09	2.36592520700012e-09	0	0	0	7.49467516913332e-09	1.10166968561801e-08	9.39003084538744e-09	4.00143224064476e-09	1.09666939596241e-08	2.44263197298119e-08	5.8194212470844e-08	4.82289095292117e-08	8.20302794151705e-08	1.6168534199271e-07	1.97545934269593e-07	1.95789895611436e-07
P14EU	A054	0	0	0	0	0	0	0	0	0	0	0	0	0	0	1.87366879228333e-09	0	0	0	2.19333879192483e-09	0	0	0	3.90620378167479e-09	0	9.87729671347965e-09	0
P14EU	A058	0	0	0	0	1.3271504050264e-08	0	0	0	2.60877284235957e-09	0	0	0	0	0	0	1.83611614269668e-09	1.87800616907749e-09	2.00071612032238e-09	2.19333879192483e-09	9.77052789192475e-09	5.54230594960419e-09	3.53678669880886e-08	6.24992605067966e-08	7.80549926861357e-08	1.77791340842634e-07	3.67106054271442e-07
P14EU	A059	0	0	0	1.44019100469989e-08	0	0	0	0	0	2.52155953575547e-09	4.73185041400024e-09	4.40332030958882e-09	8.31091191277346e-09	3.92055600164731e-09	5.62100637684999e-09	7.34446457078673e-09	1.87800616907749e-08	2.00071612032238e-08	2.6320065503098e-08	3.17542156487554e-08	2.49403767732189e-08	5.7874691435054e-08	8.59364831968453e-08	2.17438908197092e-07	3.06196198117869e-07	4.65001002077159e-07
P14EU	A060	0	0	0	0	0	0	0	0	0	0	2.36592520700012e-09	0	0	0	1.87366879228333e-09	0	1.87800616907749e-09	0	2.19333879192483e-09	2.44263197298119e-09	5.54230594960419e-09	6.43052127056156e-09	1.17186113450244e-08	2.78767831021913e-08	2.9631890140439e-08	9.78949478057178e-08
P14EU	A061	0	0	0	0	0	0	0	0	0	0	0	0	0	0	0	0	0	0	0	0	0	3.21526063528078e-09	3.90620378167479e-09	2.23014264817531e-08	0	4.89474739028589e-08
P14EU	A062	0	0	0	0	0	0	0	0	0	0	0	0	0	0	0	0	0	0	0	2.44263197298119e-09	0	3.21526063528078e-09	0	0	9.87729671347965e-09	0
P14EU	A063	0	0	0	0	0	0	0	0	0	0	0	0	0	0	0	0	0	0	0	2.44263197298119e-09	0	0	3.90620378167479e-09	0	0	0
P14EU	A064	0	0	0	0	0	0	0	0	0	0	0	0	2.07772797819336e-09	1.96027800082365e-09	1.87366879228333e-09	1.83611614269668e-09	3.75601233815498e-09	2.00071612032238e-09	4.38667758384966e-09	9.77052789192475e-09	5.54230594960419e-09	3.21526063528078e-09	1.95310189083739e-08	5.57535662043826e-09	0	0
P14EU	A065	0	0	0	0	0	0	0	0	0	0	0	0	2.07772797819336e-09	0	0	0	1.87800616907749e-09	2.00071612032238e-09	0	0	0	0	7.81240756334957e-09	5.57535662043826e-09	0	0
P14EU	A066	0	0	0	0	0	0	0	0	0	0	0	0	0	0	0	0	0	0	2.19333879192483e-09	0	2.7711529748021e-09	0	0	0	0	0
P14EU	A067	0	0	0	0	0	0	0	0	0	0	0	0	0	0	0	0	0	0	0	0	0	0	0	1.11507132408765e-08	0	2.44737369514294e-08
P14EU	A068	0	0	0	0	0	0	0	0	0	0	0	0	0	0	0	0	0	0	0	0	0	3.21526063528078e-09	3.90620378167479e-09	0	9.87729671347965e-09	0
P14EU	A069	0	0	0	0	0	0	0	0	0	0	0	0	0	0	1.87366879228333e-09	0	0	2.00071612032238e-09	2.19333879192483e-09	4.88526394596238e-09	8.31345892440629e-09	0	7.81240756334957e-09	1.11507132408765e-08	2.9631890140439e-08	2.44737369514294e-08
P14EU	A070	0	0	0	0	0	0	0	0	0	0	0	0	0	0	0	0	0	0	0	0	0	3.21526063528078e-09	0	5.57535662043826e-09	0	0
P14EU	A071	0	0	0	0	0	0	0	0	0	0	0	0	0	0	0	0	0	0	0	0	0	3.21526063528078e-09	0	5.57535662043826e-09	1.97545934269593e-08	9.78949478057178e-08
P14EU	A072	0	8.08907280973106e-07	0	0	0	0	0	1.31838504424006e-08	0	0	4.73185041400024e-09	0	2.07772797819336e-09	3.92055600164731e-09	3.74733758456666e-09	0	0	2.00071612032238e-09	4.38667758384966e-09	2.44263197298119e-09	0	6.43052127056156e-09	7.81240756334957e-09	1.11507132408765e-08	4.93864835673983e-08	0
P14EU	A073	0	0	0	0	0	0	0	0	0	0	0	0	0	0	0	0	0	0	0	0	0	3.21526063528078e-09	7.81240756334957e-09	5.57535662043826e-09	0	2.44737369514294e-08
P14EU	A078	0	0	0	0	0	0	0	0	0	0	0	0	0	0	0	1.83611614269668e-09	0	0	0	0	0	0	3.90620378167479e-09	1.11507132408765e-08	9.87729671347965e-09	0
P14EU	A079	0	0	0	1.44019100469989e-08	0	0	0	0	2.60877284235957e-09	0	0	0	0	0	0	0	0	0	0	0	0	3.21526063528078e-09	7.81240756334957e-09	1.11507132408765e-08	9.87729671347965e-09	2.44737369514294e-08
P14EU	A08	0	0	0	0	0	1.32450501294022e-08	0	0	0	0	0	0	0	0	0	0	0	0	0	0	0	0	0	1.11507132408765e-08	0	0
P14EU	A080	0	0	1.84893092793853e-06	6.04880221973955e-07	1.85801056703695e-07	1.05960401035217e-07	3.96534557609988e-08	1.31838504424006e-08	7.82631852707871e-09	0	0	0	0	0	1.87366879228333e-09	3.67223228539336e-09	5.63401850723247e-09	1.00035806016119e-08	1.97400491273235e-08	1.22131598649059e-08	5.26519065212398e-08	9.96730796937041e-08	2.07028800428764e-07	4.96206739219005e-07	9.87729671347965e-07	1.34605553232862e-06
P14EU	A081	0	0	2.31116365992316e-07	2.88038200939979e-08	9.29005283518477e-08	3.97351503882065e-08	0	0	2.60877284235957e-09	7.56467860726642e-09	7.09777562100036e-09	2.20166015479441e-09	4.15545595638673e-09	3.92055600164731e-09	7.49467516913332e-09	5.50834842809005e-09	1.50240493526199e-08	2.80100256845133e-08	4.38667758384966e-08	8.06068551083792e-08	1.91209555261345e-07	5.24087483550767e-07	1.23436039500923e-06	3.04414471475929e-06	8.010487634632e-06	1.2481605845229e-05
P14EU	A082	0	0	0	4.32057301409968e-08	1.3271504050264e-08	0	0	2.63677008848012e-08	0	0	2.36592520700012e-09	0	0	0	0	0	1.87800616907749e-09	0	0	0	8.31345892440629e-09	1.60763031764039e-08	2.34372226900487e-08	7.80549926861357e-08	1.38282153988715e-07	1.95789895611436e-07
P14EU	A083	0	8.08907280973106e-07	2.31116365992316e-07	1.00813370328992e-07	5.30860162010559e-08	1.32450501294022e-08	2.64356371739992e-08	0	5.21754568471914e-09	0	0	0	0	1.96027800082365e-09	7.49467516913332e-09	0	0	8.00286448128952e-09	6.58001637577449e-09	1.46557918378871e-08	4.98807535464377e-08	8.03815158820194e-08	2.65621857153885e-07	6.7461815107303e-07	1.91619556241505e-06	3.64658680576299e-06
P14EU	A084	0	0	2.31116365992316e-07	3.74449661221972e-07	2.12344064804223e-07	6.62252506470108e-08	3.96534557609988e-08	2.63677008848012e-08	7.82631852707871e-09	5.04311907151094e-09	4.73185041400024e-09	6.60498046438323e-09	4.15545595638673e-09	1.56822240065892e-08	1.12420127537e-08	2.20333937123602e-08	1.50240493526199e-08	3.40121740454804e-08	4.16734370465718e-08	7.32789591894356e-08	1.63498025513324e-07	3.79400754963132e-07	9.64832334073672e-07	2.67617117781037e-06	6.51901583089657e-06	1.55897704380606e-05
P14EU	A085	0	0	2.31116365992316e-07	1.00813370328992e-07	3.98145121507919e-08	0	0	0	0	0	0	0	0	0	0	0	0	2.00071612032238e-09	6.58001637577449e-09	4.88526394596238e-09	1.93980708236147e-08	3.21526063528078e-08	5.4686852943447e-08	1.50534628751833e-07	1.48159450702195e-07	4.65001002077159e-07
P14EU	A09	9.70688737167728e-06	6.47125824778485e-06	4.16009458786169e-06	3.55727178160873e-06	1.45986544552904e-06	5.29802005176086e-07	2.51138553152992e-07	1.45022354866406e-07	5.73930025319106e-08	6.05174288581313e-08	6.38799805890032e-08	4.18315429410938e-08	7.89536631713478e-08	8.62522320362408e-08	1.19914802706133e-07	2.16661704838208e-07	2.89212950037933e-07	4.34155398109956e-07	7.23801801335194e-07	1.0649875402198e-06	2.09776280192519e-06	4.54637853828702e-06	1.05037819689235e-05	2.38959784751984e-05	5.00285078537744e-05	9.71362619602235e-05
P14EU	A090	0	0	2.31116365992316e-07	5.47272581785959e-07	1.3271504050264e-07	2.64901002588043e-08	5.28712743479984e-08	5.27354017696023e-08	2.60877284235957e-08	7.56467860726642e-09	1.41955512420007e-08	1.32099609287665e-08	1.86995518037403e-08	2.54836140107075e-08	3.18523694688166e-08	4.95751358528104e-08	9.01442961157195e-08	1.96070179791593e-07	3.11454108453326e-07	5.5447745786673e-07	8.14718974591817e-07	1.68801183352241e-06	3.42183451274711e-06	9.5728873172925e-06	2.52760022897944e-05	3.94516639657043e-05
P14EU	A099	0	1.61781456194621e-06	1.61781456194621e-06	1.61301392526388e-06	7.29932722764518e-07	3.17881203105652e-07	2.24702915978993e-07	1.31838504424006e-07	6.26105482166297e-08	2.77371548933102e-08	5.20503545540026e-08	8.5864746036982e-08	6.64872953021876e-08	1.07815290045301e-07	1.7425119768235e-07	2.46039563121355e-07	4.13161357197048e-07	7.80279286925728e-07	1.36864340616109e-06	2.14951613622345e-06	3.68840460946159e-06	6.76490837663076e-06	1.55584096624107e-05	3.90386470563087e-05	0.000103099223095301	0.000167180097115215
P14EU	A15	0	0	0	0	0	0	0	0	0	0	0	2.20166015479441e-09	8.31091191277346e-09	9.80139000411827e-09	1.12420127537e-08	3.4886206711237e-08	3.94381295506273e-08	3.40121740454804e-08	7.01868413415945e-08	3.9082111567699e-08	5.26519065212398e-08	9.00272977878618e-08	7.42178718518209e-08	1.00356419167889e-07	2.17300527696552e-07	1.22368684757147e-07
P14EU	A150	0	0	0	0	0	0	0	0	0	0	2.36592520700012e-09	2.20166015479441e-08	6.02541113676076e-08	1.6074279606754e-07	3.39134051403283e-07	5.78376584949455e-07	9.42759096876899e-07	1.1804225109902e-06	1.07473600804317e-06	1.19200440281482e-06	1.0530381304248e-06	1.29896529665343e-06	1.57029392023326e-06	2.17438908197092e-06	2.61748362907211e-06	2.03132016696864e-06
P14EU	A151	0	0	0	0	0	0	0	0	0	0	2.36592520700012e-09	1.10083007739721e-08	1.03886398909668e-08	2.15630580090602e-08	2.99787006765333e-08	6.05918327089905e-08	7.88762591012545e-08	1.00035806016119e-07	1.25020311139715e-07	1.34344758513965e-07	1.35786495765303e-07	2.15422462563812e-07	3.20308710097332e-07	5.40809592182511e-07	8.29692923932291e-07	6.36317160737166e-07
P14EU	A152	0	0	0	2.88038200939979e-08	0	0	0	0	0	0	0	0	1.66218238255469e-08	2.94041700123548e-08	5.43363949762166e-08	8.81335748494407e-08	1.33338438004502e-07	1.44051560663211e-07	1.44760360267039e-07	1.70984238108683e-07	1.63498025513324e-07	2.18637723199093e-07	3.20308710097332e-07	4.34877816394184e-07	5.7288320938182e-07	4.65001002077159e-07
P14EU	A153	0	0	0	0	0	0	0	0	0	0	0	1.32099609287665e-08	2.2855007760127e-08	3.52850040148258e-08	9.55571084064498e-08	2.05645007982028e-07	2.77944913023468e-07	3.7013248225964e-07	4.16734370465718e-07	4.34788491190651e-07	3.93503722421898e-07	4.98365398468521e-07	6.91398069356437e-07	1.08719454098546e-06	1.08650263848276e-06	1.05237068891147e-06
P14EU	A154	0	0	0	0	0	0	0	0	0	0	0	0	0	3.92055600164731e-09	0	5.50834842809005e-09	5.63401850723247e-09	4.00143224064476e-09	2.19333879192483e-09	2.44263197298119e-09	8.31345892440629e-09	1.28610425411231e-08	2.73434264717235e-08	3.90274963430678e-08	5.92637802808779e-08	9.78949478057178e-08
P14EU	A155	0	0	0	0	0	0	0	0	0	0	0	0	2.07772797819336e-09	0	5.62100637684999e-09	5.50834842809005e-09	7.51202467630996e-09	4.00143224064476e-09	1.3160032751549e-08	4.88526394596238e-09	8.31345892440629e-09	1.28610425411231e-08	2.73434264717235e-08	1.67260698613148e-08	3.95091868539186e-08	2.44737369514294e-08
P14EU	A156	0	0	0	0	0	0	0	0	0	0	0	0	0	3.92055600164731e-09	1.87366879228333e-09	1.83611614269668e-09	7.51202467630996e-09	1.20042967219343e-08	1.09666939596241e-08	1.46557918378871e-08	1.93980708236147e-08	2.8937345717527e-08	8.98426869785201e-08	1.2823320227008e-07	1.48159450702195e-07	1.22368684757147e-07
P14EU	A157	0	0	0	0	0	0	0	0	0	0	0	2.20166015479441e-09	2.07772797819336e-09	3.92055600164731e-09	1.31156815459833e-08	1.28528129988768e-08	1.69020555216974e-08	2.00071612032238e-08	2.19333879192483e-08	3.9082111567699e-08	3.32538356976252e-08	5.14441701644924e-08	7.81240756334957e-08	1.05931775788327e-07	1.67914044129154e-07	1.22368684757147e-07
P14EU	A158	0	0	0	0	0	0	0	0	0	0	0	0	2.07772797819336e-09	1.96027800082365e-09	1.87366879228333e-09	1.65250452842701e-08	2.25360740289299e-08	1.20042967219343e-08	2.19333879192483e-08	2.68689517027931e-08	1.93980708236147e-08	3.85831276233693e-08	1.17186113450244e-08	5.01782095839444e-08	6.91410769943576e-08	2.44737369514294e-08
P14EU	A159	0	0	0	1.44019100469989e-08	0	0	0	0	0	0	2.36592520700012e-09	4.40332030958882e-09	3.11659196729005e-08	4.70466720197677e-08	8.99361020295998e-08	1.92792194983152e-07	3.53065159786568e-07	4.36156114230279e-07	5.59301391940832e-07	5.20280610244993e-07	4.76638311665961e-07	6.01253738797505e-07	8.67177239531803e-07	9.81262765197134e-07	1.40257613331411e-06	9.78949478057178e-07
P14EU	A16	0	0	0	0	0	0	0	0	0	0	0	0	2.07772797819336e-09	7.84111200329462e-09	9.36834396141665e-09	1.28528129988768e-08	3.19261048743173e-08	2.60093095641909e-08	3.72867594627221e-08	3.17542156487554e-08	6.09653654456461e-08	4.82289095292117e-08	8.59364831968453e-08	9.47810625474505e-08	2.56809714550471e-07	7.34212108542883e-08
P14EU	A160	0	0	0	0	0	0	0	0	0	0	0	8.80664061917764e-09	6.23318393458009e-09	2.35233360098838e-08	4.12207134302333e-08	9.54780394202275e-08	9.39003084538744e-08	1.84065883069659e-07	1.84240458521686e-07	3.10214260568611e-07	2.93742215329022e-07	3.44032887975043e-07	4.5702584245595e-07	5.29658878941635e-07	6.32146989662698e-07	5.87369686834307e-07
P14EU	A161	0	0	0	0	0	0	0	0	0	0	0	0	8.31091191277346e-09	1.76425020074129e-08	4.12207134302333e-08	7.34446457078673e-08	8.8266289946642e-08	1.20042967219343e-07	1.25020311139715e-07	1.05033174838191e-07	1.69040331462928e-07	1.6397829239932e-07	2.57809449590536e-07	2.78767831021913e-07	4.14846461966145e-07	3.67106054271442e-07
P14EU	A162	0	0	0	1.44019100469989e-08	0	0	0	0	1.04350913694383e-08	0	4.49525789330023e-08	1.34301269442459e-07	3.44902844380098e-07	5.35155894224858e-07	9.18097708218831e-07	1.62312667014387e-06	2.39070185323564e-06	3.03508635452905e-06	3.38432175594001e-06	3.56135741660657e-06	4.45047167753217e-06	6.77133889790132e-06	1.13123661517302e-05	1.74843183616944e-05	2.45154504428565e-05	2.70434793313295e-05
P14EU	A163	0	0	0	0	0	0	0	0	2.60877284235957e-09	0	0	0	0	1.96027800082365e-09	0	1.83611614269668e-09	3.75601233815498e-09	6.00214836096714e-09	1.3160032751549e-08	1.22131598649059e-08	2.7711529748021e-09	3.21526063528078e-08	6.24992605067966e-08	8.92057059270122e-08	7.90183737078372e-08	2.20263632562865e-07
P14EU	A164	0	0	0	0	0	0	0	0	0	0	0	0	0	0	3.74733758456666e-09	3.67223228539336e-09	3.75601233815498e-09	1.40050128422567e-08	1.53533715434738e-08	1.70984238108683e-08	1.93980708236147e-08	4.82289095292117e-08	9.37488907601949e-08	1.95137481715339e-07	3.45705384971788e-07	4.16053528174301e-07
P14EU	A165	0	0	0	0	0	0	0	0	0	0	0	0	4.15545595638673e-09	1.96027800082365e-09	7.49467516913332e-09	1.46889291415735e-08	7.51202467630996e-09	3.00107418048357e-08	3.07067430869476e-08	5.37379034055861e-08	8.5905742218865e-08	1.83269856211004e-07	4.17963804639202e-07	8.75330989408807e-07	1.47171721030847e-06	3.03474338197725e-06
P14EU	A167	0	0	0	7.20095502349946e-08	0	0	0	0	5.21754568471914e-09	2.52155953575547e-09	4.73185041400024e-09	0	2.07772797819336e-09	3.92055600164731e-09	1.12420127537e-08	1.10166968561801e-08	7.51202467630996e-09	1.40050128422567e-08	2.85134042950228e-08	2.44263197298119e-08	3.60249886724273e-08	7.71662552467387e-08	1.32810928576943e-07	1.83986768474463e-07	2.07423230983073e-07	1.22368684757147e-07
P14EU	A168	0	0	0	0	0	0	0	0	0	0	0	4.40332030958882e-09	0	0	3.74733758456666e-09	7.34446457078673e-09	7.51202467630996e-09	1.00035806016119e-08	1.3160032751549e-08	1.70984238108683e-08	1.10846118992084e-08	4.50136488939309e-08	4.29682415984226e-08	8.92057059270122e-08	8.88956704213169e-08	4.89474739028589e-08
P14EU	A169	0	0	2.31116365992316e-07	2.88038200939979e-08	0	0	0	1.31838504424006e-08	5.21754568471914e-09	5.04311907151094e-09	1.65614764490008e-08	5.06381835602714e-08	1.14275038800635e-07	1.97988078083189e-07	3.03534344349899e-07	5.17784752240464e-07	8.28200720563173e-07	9.40336576551518e-07	1.13614949421706e-06	1.49000550351852e-06	2.17258393224484e-06	3.43389835847987e-06	5.95305456327237e-06	9.617490170256e-06	1.3571405684321e-05	1.44884522752462e-05
P14EU	A17	0	0	0	0	0	0	0	0	0	0	0	0	0	0	0	0	0	0	0	0	0	0	3.90620378167479e-09	0	0	0
P14EU	A170	0	0	0	8.64114602819936e-08	7.96290243015838e-08	5.29802005176086e-08	6.6089092934998e-08	3.95515513272017e-08	2.86965012659553e-08	1.51293572145328e-08	7.09777562100036e-09	3.52265624767106e-08	8.31091191277346e-08	8.42919540354171e-08	6.93257453144832e-08	7.34446457078673e-08	8.26322714394095e-08	8.40300770535399e-08	1.2721364993164e-07	1.68541606135702e-07	2.16149932034564e-07	3.7297023369257e-07	4.17963804639202e-07	5.07357452459882e-07	3.75337275112227e-07	3.18158580368583e-07
P14EU	A171	0	0	0	0	0	0	0	0	0	0	0	2.20166015479441e-09	2.07772797819336e-09	0	0	0	0	0	8.77335516769932e-09	0	0	0	1.17186113450244e-08	5.57535662043826e-09	0	0
P14EU	A178	0	0	0	1.44019100469989e-08	3.98145121507919e-08	3.97351503882065e-08	1.32178185869996e-08	2.63677008848012e-08	1.04350913694383e-08	1.51293572145328e-08	1.8927401656001e-08	1.76132812383553e-08	3.32436476510938e-08	3.72452820156494e-08	4.12207134302333e-08	3.67223228539336e-08	4.69501542269372e-08	3.20114579251581e-08	5.04467922142711e-08	4.39673755136614e-08	1.16388424941688e-07	1.09318861599546e-07	1.95310189083739e-07	1.72836055233586e-07	1.48159450702195e-07	4.89474739028589e-08
P14EU	A179	0	0	0	0	0	1.32450501294022e-08	2.64356371739992e-08	0	0	0	4.73185041400024e-09	4.40332030958882e-09	6.23318393458009e-09	3.92055600164731e-09	9.36834396141665e-09	3.67223228539336e-09	1.87800616907749e-09	4.00143224064476e-09	6.58001637577449e-09	7.32789591894356e-09	1.93980708236147e-08	2.8937345717527e-08	2.34372226900487e-08	2.78767831021913e-08	9.87729671347965e-09	0
P14EU	A18	0	0	0	0	0	0	0	0	0	0	0	0	0	1.96027800082365e-09	0	5.50834842809005e-09	0	0	2.19333879192483e-09	2.44263197298119e-09	1.10846118992084e-08	0	7.81240756334957e-09	1.11507132408765e-08	1.97545934269593e-08	0
P14EU	A180	0	0	0	0	0	0	0	0	0	0	0	2.20166015479441e-09	6.23318393458009e-09	3.92055600164731e-09	1.31156815459833e-08	1.46889291415735e-08	3.75601233815498e-08	5.20186191283819e-08	9.21202292608428e-08	2.29607405460232e-07	3.63021039699075e-07	6.10899520703348e-07	8.47646220623429e-07	1.14294810718984e-06	1.8470544854207e-06	2.05579390392007e-06
P14EU	A181	0	0	0	0	0	0	0	0	0	0	0	0	6.23318393458009e-09	0	3.74733758456666e-09	1.10166968561801e-08	9.39003084538744e-09	2.60093095641909e-08	3.07067430869476e-08	6.83936952434733e-08	1.16388424941688e-07	1.86485116846285e-07	4.37494823547576e-07	6.85768864313906e-07	9.87729671347965e-07	1.2481605845229e-06
P14EU	A182	0	0	0	0	0	0	0	0	0	0	2.36592520700012e-09	2.20166015479441e-09	4.15545595638673e-09	1.96027800082365e-09	5.62100637684999e-09	3.67223228539336e-09	9.39003084538744e-09	1.40050128422567e-08	1.75467103353986e-08	9.77052789192475e-09	4.43384475968336e-08	8.35967765173002e-08	2.18747411773788e-07	3.62398180328487e-07	8.98834000926648e-07	1.34605553232862e-06
P14EU	A183	0	0	0	1.44019100469989e-08	0	0	0	0	2.60877284235957e-09	0	9.46370082800048e-09	8.80664061917764e-09	2.07772797819336e-08	7.84111200329462e-09	1.686301913055e-08	2.20333937123602e-08	5.44621789032472e-08	4.201503852677e-08	3.07067430869476e-08	6.59510632704921e-08	1.02532660067678e-07	1.51117249858197e-07	1.91403985302065e-07	2.73192474401475e-07	4.24723758679625e-07	2.44737369514294e-07
P14EU	A184	0	0	0	0	0	0	0	0	0	0	0	0	0	0	1.87366879228333e-09	0	0	2.00071612032238e-09	0	2.44263197298119e-09	5.54230594960419e-09	9.64578190584233e-09	2.73434264717235e-08	3.34521397226296e-08	6.91410769943576e-08	1.71316158660006e-07
P14EU	A185	0	0	0	0	0	0	0	0	0	0	0	0	0	0	1.87366879228333e-09	0	0	0	0	0	0	3.21526063528078e-09	0	0	0	0
P14EU	A186	0	0	0	0	0	0	0	0	0	0	0	0	0	0	0	0	0	0	0	0	2.7711529748021e-09	0	0	0	0	0
P14EU	A187	0	0	0	0	0	0	0	0	0	0	0	2.20166015479441e-09	0	0	0	0	0	2.00071612032238e-09	4.38667758384966e-09	4.88526394596238e-09	5.54230594960419e-09	1.28610425411231e-08	2.34372226900487e-08	2.23014264817531e-08	3.95091868539186e-08	2.44737369514294e-08
P14EU	A188	0	0	0	0	0	0	0	0	0	0	4.73185041400024e-09	6.60498046438323e-09	1.24663678691602e-08	5.88083400247096e-09	1.31156815459833e-08	1.46889291415735e-08	2.62920863670848e-08	2.40085934438686e-08	1.97400491273235e-08	4.64100074866426e-08	9.42192011432713e-08	1.35040946681793e-07	2.07028800428764e-07	3.56822823708049e-07	3.55582681685268e-07	5.13948475980018e-07
P14EU	A19	0	0	0	0	0	0	0	0	0	0	0	0	0	1.96027800082365e-09	3.74733758456666e-09	1.83611614269668e-09	1.87800616907749e-09	4.00143224064476e-09	0	4.88526394596238e-09	1.10846118992084e-08	1.60763031764039e-08	0	5.57535662043826e-09	9.87729671347965e-09	0
P14EU	A190	0	0	0	0	0	0	0	0	0	0	0	6.60498046438323e-09	0	0	1.31156815459833e-08	1.65250452842701e-08	2.25360740289299e-08	2.80100256845133e-08	4.38667758384966e-08	3.66394795947178e-08	3.04826827228231e-08	8.03815158820194e-08	1.36717132358618e-07	1.83986768474463e-07	1.87668637556113e-07	2.69211106465724e-07
P14EU	A191	0	0	0	2.88038200939979e-08	1.3271504050264e-08	0	0	0	0	2.52155953575547e-09	4.73185041400024e-09	4.40332030958882e-09	1.24663678691602e-08	9.80139000411827e-09	1.12420127537e-08	2.20333937123602e-08	2.81700925361623e-08	1.6005728962579e-08	3.07067430869476e-08	2.68689517027931e-08	5.26519065212398e-08	8.03815158820194e-08	1.32810928576943e-07	1.56109985372271e-07	2.8644160469091e-07	3.18158580368583e-07
P14EU	A192	0	0	0	0	0	0	0	0	0	0	0	4.40332030958882e-09	6.23318393458009e-09	3.92055600164731e-09	1.87366879228333e-09	9.18058071348341e-09	7.51202467630996e-09	0	1.75467103353986e-08	1.70984238108683e-08	2.49403767732189e-08	4.17983882586501e-08	6.24992605067966e-08	1.2823320227008e-07	1.97545934269593e-07	1.22368684757147e-07
P14EU	A198	0	0	0	0	0	0	0	0	0	0	0	0	0	5.88083400247096e-09	1.87366879228333e-09	7.34446457078673e-09	1.87800616907749e-09	6.00214836096714e-09	6.58001637577449e-09	1.46557918378871e-08	1.10846118992084e-08	2.25068244469654e-08	6.24992605067966e-08	9.47810625474505e-08	4.93864835673983e-08	1.95789895611436e-07
P14EU	A199	0	0	0	5.76076401879957e-08	3.98145121507919e-08	2.64901002588043e-08	0	0	7.82631852707871e-09	1.76509167502883e-08	1.65614764490008e-08	5.94448241794491e-08	9.1420031040508e-08	1.09775568046125e-07	1.19914802706133e-07	1.57905988271915e-07	2.06580678598524e-07	2.20078773235462e-07	2.30300573152107e-07	3.00443732676686e-07	4.01817181346304e-07	8.19891461996598e-07	1.26561002526263e-06	1.86216911122638e-06	2.77552037648778e-06	2.44737369514294e-06
P14EU	A201	0	0	0	0	0	0	0	0	0	0	0	0	0	0	0	0	0	0	0	0	0	0	3.90620378167479e-09	0	0	0
P14EU	A212	0	0	0	0	0	0	0	0	0	0	0	0	0	0	0	0	0	0	0	0	0	0	3.90620378167479e-09	5.57535662043826e-09	1.97545934269593e-08	0
P14EU	A213	0	0	0	1.44019100469989e-08	0	0	0	0	0	0	0	0	0	0	0	0	0	0	0	0	0	0	3.90620378167479e-09	0	0	2.44737369514294e-08
P14EU	A217	0	0	0	0	0	0	0	0	0	0	0	0	0	0	0	1.83611614269668e-09	1.87800616907749e-09	0	0	0	2.7711529748021e-09	0	0	0	0	0
P14EU	A219	4.85344368583864e-06	0	0	0	0	0	0	0	0	0	0	0	0	0	0	0	0	2.00071612032238e-09	0	0	2.7711529748021e-09	3.21526063528078e-09	3.90620378167479e-09	5.57535662043826e-09	9.87729671347965e-09	0
P14EU	A220	0	0	0	0	0	0	0	0	0	0	0	0	0	0	0	0	0	0	0	0	0	3.21526063528078e-09	0	0	0	0
P14EU	A221	0	0	0	0	0	0	0	0	0	0	0	0	0	1.96027800082365e-09	0	0	0	0	0	0	0	0	0	0	0	0
P14EU	A227	0	0	0	0	0	0	0	0	0	2.52155953575547e-09	0	0	0	0	1.87366879228333e-09	0	0	0	0	0	0	0	3.90620378167479e-09	0	0	0
P14EU	A229	0	0	0	0	0	0	0	0	0	0	0	0	2.07772797819336e-09	1.96027800082365e-09	1.87366879228333e-09	0	1.87800616907749e-09	2.00071612032238e-09	0	0	0	6.43052127056156e-09	0	0	0	0
P14EU	A230	0	0	0	0	0	0	0	0	0	0	0	0	2.07772797819336e-09	1.96027800082365e-09	0	3.67223228539336e-09	0	2.00071612032238e-09	2.19333879192483e-09	2.44263197298119e-09	0	3.21526063528078e-09	0	0	0	0
P14EU	A232	0	0	0	0	0	0	0	0	0	0	0	0	2.07772797819336e-09	0	0	0	0	0	0	0	0	0	0	0	0	0
P14EU	A238	0	0	0	0	0	0	0	0	0	0	0	0	0	1.96027800082365e-09	0	0	0	0	0	0	0	0	3.90620378167479e-09	0	0	0
P14EU	A239	0	0	0	0	0	0	0	0	0	2.52155953575547e-09	0	2.20166015479441e-09	4.15545595638673e-09	0	3.74733758456666e-09	3.67223228539336e-09	3.75601233815498e-09	2.00071612032238e-09	2.19333879192483e-09	9.77052789192475e-09	1.10846118992084e-08	1.92915638116847e-08	3.51558340350731e-08	5.01782095839444e-08	8.88956704213169e-08	7.34212108542883e-08
P14EU	A240	0	0	0	0	0	0	0	0	0	0	0	0	0	0	0	0	0	0	0	2.44263197298119e-09	0	0	0	1.67260698613148e-08	0	0
P14EU	A241	0	0	0	0	0	0	0	0	0	0	0	0	2.07772797819336e-09	3.92055600164731e-09	0	3.67223228539336e-09	0	0	2.19333879192483e-09	7.32789591894356e-09	2.7711529748021e-09	0	3.90620378167479e-09	1.11507132408765e-08	0	0
P14EU	A242	0	0	0	0	0	0	0	0	0	0	0	0	0	1.96027800082365e-09	0	0	0	0	0	0	0	0	0	0	0	0
P14EU	A244	0	0	0	0	0	0	0	0	0	0	0	0	2.07772797819336e-09	0	0	1.83611614269668e-09	1.87800616907749e-09	4.00143224064476e-09	4.38667758384966e-09	0	5.54230594960419e-09	9.64578190584233e-09	0	0	0	0
P14EU	A250	0	0	0	0	0	0	0	0	0	0	0	2.20166015479441e-09	0	0	0	0	0	0	0	0	2.7711529748021e-09	0	0	0	0	0
P14EU	A259	0	0	0	0	0	0	0	0	0	0	0	0	0	0	0	0	0	0	0	0	0	0	0	0	0	0
P14EU	A26	0	0	0	0	0	0	0	0	0	0	0	0	0	0	0	0	0	0	0	0	0	3.21526063528078e-09	0	0	0	0
P14EU	A260	0	0	0	0	0	0	0	0	2.60877284235957e-09	0	0	0	0	0	0	0	0	4.00143224064476e-09	0	7.32789591894356e-09	2.7711529748021e-09	1.28610425411231e-08	1.56248151266991e-08	3.90274963430678e-08	1.97545934269593e-08	2.44737369514294e-08
P14EU	A267	0	0	0	0	0	0	0	0	0	0	0	0	0	0	0	1.83611614269668e-09	3.75601233815498e-09	0	4.38667758384966e-09	2.44263197298119e-09	1.38557648740105e-08	6.43052127056156e-09	4.68744453800974e-08	5.01782095839444e-08	5.92637802808779e-08	1.46842421708577e-07
P14EU	A268	0	0	0	0	0	0	0	0	0	0	0	0	0	0	0	1.83611614269668e-09	0	0	0	2.44263197298119e-09	2.7711529748021e-09	0	7.81240756334957e-09	5.57535662043826e-09	9.87729671347965e-09	0
P14EU	A269	0	0	0	0	0	0	0	0	0	0	2.36592520700012e-09	0	0	0	0	0	7.51202467630996e-09	8.00286448128952e-09	2.19333879192483e-09	0	1.10846118992084e-08	1.28610425411231e-08	1.17186113450244e-08	7.80549926861357e-08	8.88956704213169e-08	1.46842421708577e-07
P14EU	A27	0	0	0	0	0	0	0	0	0	0	0	0	0	1.96027800082365e-09	0	1.83611614269668e-09	0	0	0	2.44263197298119e-09	0	0	0	0	0	0
P14EU	A270	0	0	0	0	0	0	0	0	0	0	0	2.20166015479441e-09	2.07772797819336e-09	5.88083400247096e-09	5.62100637684999e-09	7.34446457078673e-09	1.69020555216974e-08	8.00286448128952e-09	1.09666939596241e-08	1.22131598649059e-08	2.21692237984168e-08	9.64578190584233e-09	7.81240756334957e-09	5.57535662043826e-09	9.87729671347965e-09	2.44737369514294e-08
P14EU	A278	0	0	0	0	0	0	0	0	0	0	0	0	0	1.96027800082365e-09	0	0	0	0	0	4.88526394596238e-09	0	0	0	0	0	2.44737369514294e-08
P14EU	A279	0	0	0	0	0	0	0	0	0	0	1.18296260350006e-08	1.10083007739721e-08	6.23318393458009e-09	9.80139000411827e-09	1.12420127537e-08	3.12139744258436e-08	2.62920863670848e-08	3.60128901658028e-08	5.70268085900456e-08	5.86231673515485e-08	6.37365184204482e-08	7.71662552467387e-08	1.13279909668569e-07	6.69042794452592e-08	9.87729671347965e-09	7.34212108542883e-08
P14EU	A280	0	0	0	0	0	0	0	0	0	0	0	0	2.07772797819336e-09	0	1.87366879228333e-09	3.67223228539336e-09	7.51202467630996e-09	1.40050128422567e-08	1.3160032751549e-08	9.77052789192475e-09	1.38557648740105e-08	3.53678669880886e-08	4.68744453800974e-08	1.39383915510957e-07	1.28404857275235e-07	1.22368684757147e-07
P14EU	A281	0	0	0	0	0	0	0	0	0	0	0	0	0	0	0	1.83611614269668e-09	1.87800616907749e-09	2.00071612032238e-09	0	2.44263197298119e-09	0	6.43052127056156e-09	0	1.11507132408765e-08	9.87729671347965e-09	0
P14EU	A282	0	0	0	0	0	0	0	0	0	0	0	0	0	0	0	1.83611614269668e-09	0	0	4.38667758384966e-09	4.88526394596238e-09	0	0	1.17186113450244e-08	0	9.87729671347965e-09	7.34212108542883e-08
P14EU	A288	0	0	0	0	0	0	0	0	0	0	0	0	0	0	0	0	0	0	2.19333879192483e-09	2.44263197298119e-09	2.7711529748021e-09	6.43052127056156e-09	7.81240756334957e-09	1.67260698613148e-08	0	0
P14EU	A289	0	0	0	0	0	0	0	0	0	0	0	0	0	0	0	0	0	0	2.19333879192483e-09	0	0	0	0	0	0	0
P14EU	A305	0	0	0	0	0	0	0	0	0	0	0	0	2.07772797819336e-09	0	0	0	0	4.00143224064476e-09	0	0	2.7711529748021e-09	3.21526063528078e-09	7.81240756334957e-09	0	0	0
P14EU	A309	0	0	0	0	0	0	0	0	0	0	0	2.20166015479441e-09	0	0	0	0	1.87800616907749e-09	2.00071612032238e-09	2.19333879192483e-09	0	8.31345892440629e-09	1.92915638116847e-08	3.12496302533983e-08	7.24796360656974e-08	4.93864835673983e-08	4.89474739028589e-08
P14EU	A31	0	0	0	1.44019100469989e-08	0	0	0	0	0	0	0	0	0	0	0	0	0	2.00071612032238e-09	0	4.88526394596238e-09	0	0	3.90620378167479e-09	5.57535662043826e-09	0	0
P14EU	A310	0	0	0	0	0	0	0	0	2.60877284235957e-09	0	0	0	6.23318393458009e-09	1.96027800082365e-08	3.74733758456666e-08	2.93778582831469e-08	3.56821172124723e-08	7.4026496451928e-08	1.3160032751549e-07	1.95410557838495e-07	2.49403767732189e-07	4.1476862195122e-07	6.17180197504616e-07	8.19577423204425e-07	1.1655210121906e-06	1.05237068891147e-06
P14EU	A311	0	0	0	0	0	0	0	0	0	0	0	0	0	0	1.87366879228333e-09	0	0	2.00071612032238e-09	0	0	0	1.28610425411231e-08	0	1.67260698613148e-08	2.9631890140439e-08	4.89474739028589e-08
P14EU	A318	0	0	0	0	0	0	0	0	0	2.52155953575547e-09	0	2.20166015479441e-09	2.07772797819336e-09	0	7.49467516913332e-09	1.83611614269668e-09	3.75601233815498e-09	6.00214836096714e-09	1.97400491273235e-08	9.77052789192475e-09	3.60249886724273e-08	5.46594307997732e-08	5.07806491617722e-08	7.24796360656974e-08	6.91410769943576e-08	2.44737369514294e-08
P14EU	A319	0	0	0	2.88038200939979e-08	0	2.64901002588043e-08	0	0	5.21754568471914e-09	0	2.36592520700012e-09	0	8.31091191277346e-09	1.96027800082365e-08	2.43576942996833e-08	3.67223228539336e-08	3.00480987052398e-08	4.201503852677e-08	9.87002456366173e-08	1.53885814297815e-07	1.85667249311741e-07	2.95803978445832e-07	4.45307231110926e-07	5.24083522321197e-07	6.51901583089657e-07	5.38422212931448e-07
P14EU	A32	0	0	0	0	0	0	0	0	0	0	0	0	0	0	1.87366879228333e-09	0	0	0	2.19333879192483e-09	0	0	3.21526063528078e-09	0	5.57535662043826e-09	0	0
P14EU	A321	0	0	4.62232731984632e-07	1.44019100469989e-08	0	0	0	0	5.21754568471914e-09	1.00862381430219e-08	2.36592520700012e-09	2.20166015479441e-09	6.23318393458009e-09	3.92055600164731e-09	1.49893503382666e-08	2.57056259977535e-08	5.44621789032472e-08	7.4026496451928e-08	1.14053617180091e-07	2.39377933352156e-07	3.79647957547887e-07	4.98365398468521e-07	7.38272514736535e-07	8.86481702649684e-07	9.18588594353608e-07	6.11843423785736e-07
P14EU	A327	4.85344368583864e-06	8.08907280973106e-07	2.31116365992316e-07	0	0	0	0	0	0	0	0	0	0	0	5.62100637684999e-09	1.10166968561801e-08	1.31460431835424e-08	3.00107418048357e-08	3.07067430869476e-08	9.77052789192475e-08	1.24701883866094e-07	2.34714026375497e-07	3.04683894970633e-07	5.85412445146018e-07	8.79079407499689e-07	1.00342321500861e-06
P14EU	A328	0	0	0	0	0	0	0	0	0	0	0	0	0	0	0	1.83611614269668e-09	0	2.00071612032238e-09	4.38667758384966e-09	0	0	2.25068244469654e-08	3.90620378167479e-08	5.57535662043826e-08	4.93864835673983e-08	4.89474739028589e-08
P14EU	A329	0	1.61781456194621e-06	2.31116365992316e-07	0	0	0	0	0	0	0	2.36592520700012e-09	0	0	1.96027800082365e-09	3.74733758456666e-09	3.67223228539336e-09	7.51202467630996e-09	2.40085934438686e-08	3.07067430869476e-08	2.93115836757743e-08	5.54230594960419e-08	7.39509946114579e-08	1.40623336140292e-07	1.67260698613148e-07	2.7656430797743e-07	3.67106054271442e-07
P14EU	A33	0	0	0	0	0	0	0	0	0	0	0	0	2.07772797819336e-09	0	0	0	0	0	0	0	0	0	0	0	0	0
P14EU	A35	0	0	0	0	0	0	0	0	0	0	0	0	2.07772797819336e-09	1.96027800082365e-09	1.87366879228333e-09	1.83611614269668e-09	5.63401850723247e-09	8.00286448128952e-09	2.6320065503098e-08	5.61805353785673e-08	1.5795571956372e-07	2.92588717810551e-07	5.03900287836047e-07	8.69755632788369e-07	1.36306694646019e-06	1.2481605845229e-06
P14EU	A360	0	0	0	0	0	0	0	0	0	0	0	0	0	0	0	0	0	0	0	0	0	0	0	5.57535662043826e-09	0	0
P14EU	A362	0	0	0	1.44019100469989e-08	0	0	0	0	0	0	0	0	0	0	0	0	0	0	0	0	0	0	0	0	0	0
P14EU	A368	0	0	0	0	0	0	0	0	2.60877284235957e-09	0	0	0	0	0	0	0	1.87800616907749e-09	2.00071612032238e-09	0	2.44263197298119e-09	2.7711529748021e-09	0	1.17186113450244e-08	1.11507132408765e-08	9.87729671347965e-09	4.89474739028589e-08
P14EU	A369	0	0	2.31116365992316e-07	0	0	0	0	0	0	2.52155953575547e-09	0	0	0	0	0	0	1.87800616907749e-09	0	0	0	2.7711529748021e-09	0	3.90620378167479e-09	2.23014264817531e-08	4.93864835673983e-08	2.44737369514294e-08
P14EU	A370	0	0	9.24465463969264e-07	7.20095502349946e-07	0	0	0	0	0	2.52155953575547e-09	2.36592520700012e-09	0	0	0	0	0	0	0	0	4.88526394596238e-09	2.7711529748021e-09	3.21526063528078e-09	3.90620378167479e-09	5.57535662043826e-09	0	2.44737369514294e-08
P14EU	A371	0	0	0	0	0	0	0	0	0	0	0	0	0	0	0	0	0	0	0	0	0	0	0	1.11507132408765e-08	0	0
P14EU	A378	0	0	0	2.88038200939979e-08	0	0	0	0	0	0	0	0	0	0	0	0	0	0	0	0	0	0	0	0	0	0
P14EU	A379	0	0	4.62232731984632e-06	2.08827695681484e-06	0	0	0	0	2.60877284235957e-09	0	0	0	2.07772797819336e-09	0	1.87366879228333e-09	1.83611614269668e-09	0	8.00286448128952e-09	2.19333879192483e-09	2.44263197298119e-09	5.54230594960419e-09	3.21526063528078e-09	1.95310189083739e-08	5.01782095839444e-08	9.87729671347965e-08	1.71316158660006e-07
P14EU	A38	0	0	0	0	0	2.64901002588043e-08	2.64356371739992e-08	1.31838504424006e-08	2.60877284235957e-09	0	0	0	0	1.96027800082365e-09	0	3.67223228539336e-09	1.87800616907749e-09	4.00143224064476e-09	2.19333879192483e-09	2.44263197298119e-09	2.7711529748021e-09	3.21526063528078e-09	3.90620378167479e-09	1.67260698613148e-08	9.87729671347965e-09	4.89474739028589e-08
P14EU	A39	0	0	2.31116365992316e-07	3.74449661221972e-07	6.63575202513198e-08	5.29802005176086e-08	6.6089092934998e-08	5.27354017696023e-08	1.30438642117979e-08	7.56467860726642e-09	1.65614764490008e-08	2.20166015479441e-09	2.07772797819336e-09	0	0	1.83611614269668e-09	1.87800616907749e-09	0	2.19333879192483e-09	9.77052789192475e-09	2.7711529748021e-09	3.21526063528078e-09	0	0	9.87729671347965e-09	0
P14EU	A390	0	8.08907280973106e-07	9.24465463969264e-07	1.3393776343709e-06	7.96290243015838e-07	5.03311904917282e-07	2.77574190326992e-07	2.63677008848012e-07	1.06959686536742e-07	1.18513298180507e-07	4.28232462467022e-07	1.91544433467114e-07	7.68759351931545e-08	5.88083400247096e-08	8.05677580681832e-08	6.61001811370805e-08	6.94862282558671e-08	7.20257803316057e-08	1.05280262012392e-07	1.12361070757135e-07	1.13617271966886e-07	1.92915638116847e-07	2.7734046849891e-07	3.8469960681024e-07	3.75337275112227e-07	5.13948475980018e-07
P14EU	A391	0	8.08907280973106e-07	9.24465463969264e-07	2.24669796733183e-06	1.19443536452376e-06	5.96027255823097e-07	3.70098920435989e-07	2.10941607078409e-07	8.08719581131467e-08	4.7909631179354e-08	1.49053288041008e-07	4.18315429410938e-08	2.70104637165137e-08	1.96027800082365e-08	2.81050318842499e-08	4.22306712820237e-08	5.07061665650922e-08	3.80136062861252e-08	5.48334697981207e-08	4.64100074866426e-08	6.65076713952503e-08	4.17983882586501e-08	3.90620378167479e-08	3.34521397226296e-08	7.90183737078372e-08	0
P14EU	A392	0	0	4.62232731984632e-07	1.18095662385391e-06	8.75919267317422e-07	5.16556955046684e-07	3.3044546467499e-07	1.18654653981605e-07	7.56544124284276e-08	5.79958693223759e-08	1.13564409936006e-07	5.06381835602714e-08	4.15545595638673e-08	2.94041700123548e-08	1.686301913055e-08	2.01972775696635e-08	2.06580678598524e-08	3.80136062861252e-08	4.16734370465718e-08	3.41968476217366e-08	4.71096005716357e-08	4.17983882586501e-08	7.81240756334957e-08	8.36303493065739e-08	2.17300527696552e-07	9.78949478057178e-08
P14EU	A393	0	0	0	2.88038200939979e-08	0	0	1.32178185869996e-08	0	0	0	0	2.20166015479441e-09	2.07772797819336e-09	1.96027800082365e-09	0	0	3.75601233815498e-09	2.00071612032238e-09	0	2.44263197298119e-09	2.7711529748021e-09	3.21526063528078e-09	1.56248151266991e-08	1.67260698613148e-08	0	2.44737369514294e-08
P14EU	A394	0	0	2.31116365992316e-07	5.68875446856458e-06	3.49040556521942e-06	2.01324761966913e-06	9.51682938263971e-07	6.32824821235228e-07	2.55659738551238e-07	1.68944488895617e-07	4.70819116193024e-07	2.35577636563002e-07	9.1420031040508e-08	1.0193445604283e-07	8.43150956527498e-08	9.91502717056208e-08	1.31460431835424e-07	1.44051560663211e-07	1.79853780937836e-07	1.41672654432909e-07	1.49642260639313e-07	1.671935530346e-07	2.53903245808861e-07	3.62398180328487e-07	5.13619429100942e-07	5.38422212931448e-07
P14EU	A395	0	0	0	1.44019100469989e-08	0	1.32450501294022e-08	0	0	0	0	2.36592520700012e-09	0	0	0	0	0	0	2.00071612032238e-09	0	2.44263197298119e-09	0	6.43052127056156e-09	7.81240756334957e-09	5.57535662043826e-09	0	0
P14EU	A398	0	0	2.31116365992316e-07	7.20095502349946e-08	1.3271504050264e-08	0	1.32178185869996e-08	2.63677008848012e-08	7.82631852707871e-09	5.04311907151094e-09	2.60251772770013e-08	2.42182617027385e-08	6.23318393458009e-09	5.88083400247096e-09	1.87366879228333e-09	5.50834842809005e-09	1.12680370144649e-08	1.20042967219343e-08	3.07067430869476e-08	2.19836877568307e-08	2.21692237984168e-08	5.7874691435054e-08	7.03116680701461e-08	8.36303493065739e-08	7.90183737078372e-08	2.44737369514294e-08
P14EU	A399	0	0	0	6.04880221973955e-07	2.38887072904751e-07	2.11920802070434e-07	1.32178185869996e-07	3.95515513272017e-08	2.86965012659553e-08	2.01724762860438e-08	6.86118310030035e-08	2.64199218575329e-08	2.07772797819336e-08	7.84111200329462e-09	1.87366879228333e-08	9.18058071348341e-09	1.31460431835424e-08	2.40085934438686e-08	6.58001637577449e-09	2.19836877568307e-08	2.21692237984168e-08	4.17983882586501e-08	5.07806491617722e-08	5.01782095839444e-08	1.97545934269593e-08	7.34212108542883e-08
P14EU	A40	0	0	2.31116365992316e-07	0	0	0	0	0	0	0	0	0	0	0	0	0	3.75601233815498e-09	4.00143224064476e-09	6.58001637577449e-09	2.44263197298119e-09	5.54230594960419e-09	6.43052127056156e-09	1.17186113450244e-08	1.67260698613148e-08	9.87729671347965e-09	0
P14EU	A400	0	0	0	1.44019100469989e-07	2.78701585055543e-07	1.32450501294022e-07	1.18960367282996e-07	1.05470803539205e-07	4.69579111624723e-08	2.52155953575547e-08	1.41955512420007e-08	2.20166015479441e-08	2.49327357383204e-08	4.70466720197677e-08	5.43363949762166e-08	6.79362972797772e-08	7.6998252932177e-08	1.02036522136441e-07	1.05280262012392e-07	1.31902126540984e-07	1.91209555261345e-07	2.82942935904708e-07	2.96871487407284e-07	4.07001033291993e-07	6.61778879803137e-07	1.22368684757147e-06
P14EU	A401	0	2.42672184291932e-06	1.15558182996158e-06	5.76076401879957e-07	3.98145121507919e-08	2.64901002588043e-08	1.32178185869996e-08	0	2.60877284235957e-09	5.04311907151094e-09	7.09777562100036e-09	4.40332030958882e-09	2.07772797819336e-09	1.96027800082365e-09	7.49467516913332e-09	7.34446457078673e-09	2.44140801980074e-08	2.00071612032238e-08	3.07067430869476e-08	3.9082111567699e-08	6.37365184204482e-08	7.71662552467387e-08	1.40623336140292e-07	4.07001033291993e-07	4.54355648820064e-07	7.34212108542883e-07
P14EU	A402	0	8.08907280973106e-07	2.31116365992316e-07	2.88038200939979e-08	0	0	0	1.31838504424006e-08	0	0	0	0	0	3.92055600164731e-09	1.87366879228333e-09	3.67223228539336e-09	1.69020555216974e-08	2.40085934438686e-08	6.79935025496697e-08	1.12361070757135e-07	2.02294167160553e-07	3.34387106069201e-07	6.52336031539689e-07	1.04816704464239e-06	2.09398690325769e-06	1.81105653440578e-06
P14EU	A403	4.85344368583864e-06	0	0	7.63301232490943e-07	7.96290243015838e-07	2.11920802070434e-07	1.85049460217994e-07	1.05470803539205e-07	3.6522819793034e-08	2.01724762860438e-08	1.41955512420007e-08	2.20166015479441e-08	3.32436476510938e-08	9.40933440395354e-08	1.53640840967233e-07	2.07481124124725e-07	2.70432888347158e-07	3.46123888815772e-07	5.0885459972656e-07	6.44854840867034e-07	7.64838221045379e-07	1.00637657884288e-06	1.60544975426834e-06	2.65386975132861e-06	4.28674677365017e-06	6.24080292261451e-06
P14EU	A408	0	0	2.31116365992316e-07	1.2961719042299e-07	3.98145121507919e-08	1.32450501294022e-08	1.32178185869996e-08	0	5.21754568471914e-09	2.52155953575547e-09	2.36592520700012e-09	2.20166015479441e-09	6.23318393458009e-09	1.37219460057656e-08	1.31156815459833e-08	1.83611614269668e-08	1.69020555216974e-08	2.60093095641909e-08	6.14134861738952e-08	6.83936952434733e-08	1.55184566588917e-07	2.41144547646058e-07	4.02338989512503e-07	5.4638494880295e-07	8.5932481407273e-07	1.27263432147433e-06
P14EU	A409	4.85344368583864e-06	3.23562912389242e-06	1.15558182996158e-06	6.91291682255949e-07	1.99072560753959e-07	1.32450501294022e-07	1.05742548695997e-07	1.18654653981605e-07	4.43491383201127e-08	2.77371548933102e-08	1.8927401656001e-08	2.64199218575329e-08	5.40209274330275e-08	7.64508420321225e-08	1.10546458744716e-07	1.35872594559554e-07	2.00946660091291e-07	3.2811744373287e-07	3.53127545499898e-07	5.93559569434429e-07	8.92311257886275e-07	1.29253477538287e-06	2.13669346857611e-06	3.61283109004399e-06	5.81772776423952e-06	7.70922713970028e-06
P14EU	A41	0	8.08907280973106e-07	0	2.7363629089298e-07	3.98145121507919e-08	5.29802005176086e-08	0	3.95515513272017e-08	1.04350913694383e-08	7.56467860726642e-09	7.09777562100036e-09	0	2.07772797819336e-08	1.96027800082365e-08	2.99787006765333e-08	3.4886206711237e-08	6.38522097486346e-08	1.12040102738053e-07	1.84240458521686e-07	2.61361621108987e-07	3.65792192673877e-07	4.62997531480432e-07	7.92959367679982e-07	9.3108455561319e-07	1.0173615614884e-06	4.65001002077159e-07
P14EU	A410	4.85344368583864e-06	1.61781456194621e-06	1.15558182996158e-06	3.45645841127974e-07	1.19443536452376e-07	2.64901002588043e-08	1.32178185869996e-08	5.27354017696023e-08	1.04350913694383e-08	2.26940358217992e-08	3.78548033120019e-08	5.28398437150658e-08	7.89536631713478e-08	1.03894734043654e-07	1.33030484252116e-07	2.49711795406749e-07	4.5635549908583e-07	7.84280719166373e-07	1.3335499854903e-06	2.46461566073802e-06	4.17889868600156e-06	7.53978618973342e-06	1.39138978703256e-05	2.27697564378699e-05	3.38988823206622e-05	3.65637630054356e-05
P14EU	A411	4.85344368583864e-06	8.08907280973106e-07	1.3866981959539e-06	2.88038200939979e-07	1.3271504050264e-08	0	2.64356371739992e-08	0	2.60877284235957e-09	5.04311907151094e-09	9.46370082800048e-09	4.40332030958882e-09	6.23318393458009e-09	1.56822240065892e-08	2.43576942996833e-08	3.67223228539336e-08	5.82181912414022e-08	7.4026496451928e-08	1.35987005099339e-07	2.22279509541288e-07	3.90732569447096e-07	6.68774212138402e-07	9.72644741637022e-07	1.5443737838614e-06	1.83717718870722e-06	2.20263632562865e-06
P14EU	A412	0	8.08907280973106e-07	9.24465463969264e-07	3.31243931080975e-07	3.98145121507919e-08	5.29802005176086e-08	2.64356371739992e-08	0	7.82631852707871e-09	1.51293572145328e-08	3.31229528980017e-08	3.7428222631505e-08	4.98654714766407e-08	6.27288960263569e-08	1.03051783575583e-07	1.85447730412365e-07	2.53530832825461e-07	4.08146088545765e-07	6.99675074624021e-07	1.1431517633552e-06	1.9841455299583e-06	3.19918433210437e-06	5.73821335528026e-06	1.01471490491976e-05	1.48554542570734e-05	1.77924067636892e-05
P14EU	A413	0	0	6.93349097976948e-07	4.32057301409968e-08	5.30860162010559e-08	3.97351503882065e-08	0	2.63677008848012e-08	5.21754568471914e-09	2.52155953575547e-09	0	0	2.07772797819336e-09	3.92055600164731e-09	1.12420127537e-08	5.50834842809005e-09	1.12680370144649e-08	8.00286448128952e-09	1.3160032751549e-08	1.95410557838495e-08	2.7711529748021e-08	2.8937345717527e-08	6.64054642884714e-08	1.22657845649642e-07	2.66687011263951e-07	3.42632317320012e-07
P14EU	A414	0	0	2.31116365992316e-07	2.88038200939979e-08	0	0	0	1.31838504424006e-08	0	2.52155953575547e-09	4.73185041400024e-09	8.80664061917764e-09	2.07772797819336e-09	0	5.62100637684999e-09	9.18058071348341e-09	2.25360740289299e-08	3.80136062861252e-08	6.14134861738952e-08	1.24574230622041e-07	2.82657603429814e-07	4.9515013783324e-07	8.90614462221851e-07	1.96810088701471e-06	3.47680844314484e-06	4.23395649259729e-06
P14EU	A415	4.85344368583864e-06	8.08907280973106e-06	9.24465463969265e-06	1.90105212620386e-06	1.72529552653432e-07	7.94703007764129e-08	3.96534557609988e-08	5.27354017696023e-08	2.08701827388766e-08	7.56467860726642e-09	3.54888781050018e-08	5.50415038698603e-08	3.94768315856739e-08	6.86097300288279e-08	1.03051783575583e-07	2.16661704838208e-07	3.24895067250406e-07	6.46231306864129e-07	1.08350936321087e-06	1.78800660422223e-06	2.83766064619735e-06	5.15084753771981e-06	9.11707962642895e-06	1.72111258872929e-05	2.94244669094559e-05	3.80077134855699e-05
P14EU	A418	1.94137747433546e-05	3.23562912389242e-06	1.29425164955697e-05	1.95865976639185e-06	1.72529552653432e-07	9.27153509058151e-08	9.25247301089972e-08	5.27354017696023e-08	2.08701827388766e-08	1.51293572145328e-08	1.65614764490008e-08	2.42182617027385e-08	3.32436476510938e-08	1.96027800082365e-08	6.37047389376332e-08	8.26252264213507e-08	1.61508530540664e-07	2.18078057115139e-07	4.14541031673793e-07	7.13248536110507e-07	1.17219770834129e-06	1.81662225893364e-06	2.96871487407284e-06	5.30773950265723e-06	8.04011952477244e-06	7.48896350713741e-06
P14EU	A419	9.22154300309341e-05	5.66235096681174e-05	3.67475021927783e-05	1.61013354325448e-05	5.21570109175374e-06	2.91391102846847e-06	2.03554406239794e-06	1.10744343716165e-06	7.9306694407731e-07	7.64032539333908e-07	1.06703226835705e-06	1.20430810467254e-06	1.70581467009675e-06	2.29940609496615e-06	3.57121271809203e-06	5.67176276479005e-06	9.45576106130516e-06	1.53394904945117e-05	2.53615764510268e-05	4.19570893998979e-05	7.08417546478408e-05	0.000126440124482417	0.000233180834747076	0.000419880107085206	0.000754398291085435	0.00105219937275281
P14EU	A42	0	0	0	0	0	0	0	0	0	0	0	0	0	0	0	0	0	0	0	0	0	3.21526063528078e-09	0	0	0	0
P14EU	A420	0	0	0	0	0	0	0	0	0	0	0	2.20166015479441e-09	0	1.96027800082365e-09	0	3.67223228539336e-09	1.50240493526199e-08	1.00035806016119e-08	1.09666939596241e-08	7.32789591894356e-09	1.93980708236147e-08	2.8937345717527e-08	3.12496302533983e-08	2.78767831021913e-08	5.92637802808779e-08	7.34212108542883e-08
P14EU	A421	0	0	0	0	0	0	0	0	0	0	0	0	0	0	0	3.67223228539336e-09	3.75601233815498e-09	2.00071612032238e-09	0	2.44263197298119e-09	2.7711529748021e-09	6.43052127056156e-09	7.81240756334957e-09	5.57535662043826e-09	1.97545934269593e-08	0
P14EU	A422	0	0	0	0	0	0	0	0	0	0	0	0	0	0	0	0	1.87800616907749e-09	0	0	0	0	0	3.90620378167479e-09	5.57535662043826e-09	9.87729671347965e-09	2.44737369514294e-08
P14EU	A427	0	0	0	0	0	0	0	0	0	0	0	0	0	0	0	0	1.87800616907749e-09	4.00143224064476e-09	2.19333879192483e-09	2.44263197298119e-09	5.54230594960419e-09	1.28610425411231e-08	1.17186113450244e-08	0	9.87729671347965e-09	0
P14EU	A428	0	0	0	0	0	0	0	0	0	0	0	0	0	0	0	0	1.31460431835424e-08	0	2.19333879192483e-09	7.32789591894356e-09	5.54230594960419e-09	3.21526063528078e-09	7.81240756334957e-09	5.57535662043826e-09	0	0
P14EU	A429	0	0	0	0	0	0	0	0	2.60877284235957e-09	0	0	0	0	0	3.74733758456666e-09	3.67223228539336e-09	3.75601233815498e-09	4.00143224064476e-09	2.19333879192483e-09	1.22131598649059e-08	1.66269178488126e-08	6.43052127056156e-09	1.95310189083739e-08	3.90274963430678e-08	3.95091868539186e-08	2.44737369514294e-08
P14EU	A430	0	0	0	0	0	0	0	0	0	0	2.36592520700012e-09	0	8.31091191277346e-09	0	1.87366879228333e-09	1.83611614269668e-09	5.63401850723247e-09	6.00214836096714e-09	1.09666939596241e-08	3.17542156487554e-08	3.32538356976252e-08	6.75204733408963e-08	9.76550945418697e-08	1.22657845649642e-07	1.38282153988715e-07	7.34212108542883e-08
P14EU	A431	0	0	0	0	0	0	0	0	0	0	0	0	0	0	0	0	0	0	0	0	0	0	7.81240756334957e-09	5.57535662043826e-09	9.87729671347965e-09	0
P14EU	A438	0	0	0	0	0	0	0	0	0	0	0	0	4.15545595638673e-09	0	0	1.83611614269668e-09	3.75601233815498e-09	1.20042967219343e-08	8.77335516769932e-09	1.46557918378871e-08	1.66269178488126e-08	2.25068244469654e-08	3.12496302533983e-08	2.78767831021913e-08	4.93864835673983e-08	2.44737369514294e-08
P14EU	A439	0	0	0	0	0	0	0	0	0	0	2.36592520700012e-09	0	0	0	3.74733758456666e-09	5.50834842809005e-09	3.75601233815498e-09	6.00214836096714e-09	4.38667758384966e-09	1.46557918378871e-08	4.15672946220315e-08	2.57220850822462e-08	2.73434264717235e-08	6.69042794452592e-08	1.18527560561756e-07	7.34212108542883e-08
P14EU	A440	0	0	0	0	0	0	0	0	0	0	0	0	0	0	0	0	0	2.00071612032238e-09	0	0	0	0	0	0	0	0
P14EU	A448	0	0	0	0	0	0	0	0	0	0	0	0	0	0	0	0	0	0	0	0	2.7711529748021e-09	0	7.81240756334957e-09	0	9.87729671347965e-09	0
P14EU	A449	0	0	0	0	0	0	0	0	0	0	0	0	2.07772797819336e-09	0	0	1.83611614269668e-09	0	2.00071612032238e-09	4.38667758384966e-09	4.88526394596238e-09	2.7711529748021e-09	0	2.34372226900487e-08	5.57535662043826e-09	0	4.89474739028589e-08
P14EU	A46	0	0	0	0	0	0	0	0	0	2.52155953575547e-09	4.73185041400024e-09	6.60498046438323e-09	1.86995518037403e-08	2.15630580090602e-08	5.99574013530665e-08	1.08330852419104e-07	2.36628777303764e-07	4.06145372425443e-07	6.47034943617825e-07	1.22375861846358e-06	1.72919945627651e-06	3.33422527878617e-06	6.10539651075769e-06	1.24887988297817e-05	2.88120745132201e-05	4.50561497275816e-05
P14EU	A48	0	0	2.31116365992316e-07	0	0	0	0	0	0	0	0	2.20166015479441e-09	0	1.96027800082365e-09	0	1.83611614269668e-09	0	2.00071612032238e-09	6.58001637577449e-09	4.88526394596238e-09	8.31345892440629e-09	1.28610425411231e-08	7.81240756334957e-09	1.11507132408765e-08	1.97545934269593e-08	0
P14EU	A480	0	0	2.31116365992316e-07	0	1.3271504050264e-08	0	0	0	2.60877284235957e-09	2.52155953575547e-09	2.36592520700012e-09	2.20166015479441e-09	4.15545595638673e-09	1.76425020074129e-08	1.49893503382666e-08	2.38695098550569e-08	5.07061665650922e-08	9.00322254145071e-08	1.88627136105535e-07	2.39377933352156e-07	3.87961416472294e-07	5.08011180374363e-07	9.84363352982046e-07	1.41614058159132e-06	2.93355712390346e-06	3.79342922747156e-06
P14EU	A481	0	0	0	1.44019100469989e-08	0	0	0	1.31838504424006e-08	0	2.52155953575547e-09	2.36592520700012e-09	1.32099609287665e-08	1.24663678691602e-08	3.33247260140021e-08	8.80624332373165e-08	1.52397639843825e-07	2.62920863670848e-07	4.46159694831891e-07	6.68968331537073e-07	8.62249086462359e-07	1.06412274232401e-06	1.53367932302893e-06	2.48434560514516e-06	3.45114574805128e-06	4.59294297176804e-06	4.94369486418875e-06
P14EU	A482	0	0	0	0	0	0	0	0	0	0	0	0	0	0	3.74733758456666e-09	3.67223228539336e-09	7.51202467630996e-09	1.00035806016119e-08	1.09666939596241e-08	7.32789591894356e-09	1.10846118992084e-08	2.8937345717527e-08	2.34372226900487e-08	2.78767831021913e-08	1.97545934269593e-08	0
P14EU	A483	0	1.61781456194621e-06	2.31116365992316e-07	8.64114602819936e-08	3.98145121507919e-08	2.64901002588043e-08	2.64356371739992e-08	2.63677008848012e-08	2.08701827388766e-08	1.76509167502883e-08	7.09777562100036e-09	1.98149413931497e-08	8.31091191277346e-09	3.52850040148258e-08	4.30943822225166e-08	4.0394555139327e-08	4.69501542269372e-08	5.00179030080595e-08	8.11535353012187e-08	1.34344758513965e-07	1.69040331462928e-07	2.15422462563812e-07	3.51558340350731e-07	5.74261731905141e-07	8.6920211078621e-07	6.85264634640025e-07
P14EU	A488	0	0	0	1.44019100469989e-08	0	0	0	0	0	0	2.36592520700012e-09	6.60498046438323e-09	0	5.88083400247096e-09	1.87366879228333e-09	5.50834842809005e-09	1.87800616907749e-09	1.00035806016119e-08	1.53533715434738e-08	1.70984238108683e-08	2.7711529748021e-08	5.7874691435054e-08	7.42178718518209e-08	1.33808558890518e-07	1.67914044129154e-07	1.22368684757147e-07
P14EU	A49	0	0	0	0	0	0	0	1.31838504424006e-08	0	0	0	2.20166015479441e-09	0	0	0	0	5.63401850723247e-09	0	4.38667758384966e-09	7.32789591894356e-09	1.10846118992084e-08	9.64578190584233e-09	2.34372226900487e-08	3.34521397226296e-08	2.9631890140439e-08	0
P14EU	A490	0	2.42672184291932e-06	9.24465463969264e-07	3.31243931080975e-07	2.65430081005279e-08	3.97351503882065e-08	2.64356371739992e-08	0	1.30438642117979e-08	2.52155953575547e-09	1.18296260350006e-08	1.54116210835609e-08	1.03886398909668e-08	1.76425020074129e-08	3.37260382610999e-08	4.5902903567417e-08	7.88762591012545e-08	1.30046547820955e-07	2.10560524024784e-07	4.00591643568915e-07	7.62067068070577e-07	1.29896529665343e-06	2.78121709255245e-06	4.77808062371559e-06	8.62288003086774e-06	1.32892391646262e-05
P14EU	A491	4.85344368583864e-06	2.42672184291932e-06	2.31116365992316e-07	5.76076401879957e-07	3.05244593156071e-07	1.8543070181163e-07	1.05742548695997e-07	6.59192522120029e-08	5.21754568471914e-08	2.52155953575547e-08	9.46370082800048e-09	4.40332030958882e-09	1.24663678691602e-08	4.31261160181204e-08	5.80837325607832e-08	5.14112519955071e-08	6.19742035795571e-08	7.00250642112833e-08	1.11860278388166e-07	1.6365634218974e-07	2.27234543933772e-07	2.73297153998866e-07	5.11712695399397e-07	9.25509198992752e-07	1.68901773800502e-06	2.47184743209437e-06
P14EU	A492	0	0	0	7.20095502349946e-08	1.06172032402112e-07	2.64901002588043e-08	0	0	2.60877284235957e-09	0	0	0	0	3.92055600164731e-09	5.62100637684999e-09	1.83611614269668e-09	0	6.00214836096714e-09	6.58001637577449e-09	7.32789591894356e-09	8.31345892440629e-09	1.28610425411231e-08	3.90620378167479e-08	5.01782095839444e-08	9.87729671347965e-08	1.22368684757147e-07
P14EU	A493	0	0	2.31116365992316e-07	0	1.3271504050264e-08	0	0	0	0	0	0	2.20166015479441e-09	0	0	0	0	1.87800616907749e-09	6.00214836096714e-09	6.58001637577449e-09	2.44263197298119e-09	2.7711529748021e-09	1.92915638116847e-08	3.12496302533983e-08	4.46028529635061e-08	9.87729671347965e-09	4.89474739028589e-08
P14EU	A498	0	4.04453640486553e-06	4.62232731984632e-07	3.60047751174973e-07	6.63575202513198e-08	5.29802005176086e-08	3.96534557609988e-08	0	1.04350913694383e-08	1.26077976787774e-08	1.65614764490008e-08	2.42182617027385e-08	1.86995518037403e-08	1.17616680049419e-08	1.49893503382666e-08	3.30500905685403e-08	6.57302159177121e-08	1.08038670497408e-07	1.60113731810513e-07	3.34640580298423e-07	5.95797889582451e-07	1.01280710011345e-06	2.05856939294261e-06	4.08673640278125e-06	8.3957022064577e-06	1.10866028389975e-05
P14EU	A499	0	0	9.24465463969264e-07	4.17655391362969e-07	1.72529552653432e-07	2.64901002588043e-08	6.6089092934998e-08	2.63677008848012e-08	1.56526370541574e-08	1.26077976787774e-08	1.65614764490008e-08	1.54116210835609e-08	1.66218238255469e-08	7.84111200329462e-09	2.99787006765333e-08	3.85584389966303e-08	4.88281603960147e-08	9.80350898957966e-08	1.9520715248131e-07	3.02886364649667e-07	5.20976759262794e-07	9.9351553630176e-07	1.93357087192902e-06	4.60524456848201e-06	9.44269565808655e-06	1.54184542794006e-05
P14EU	A50	4.85344368583864e-06	0	0	1.44019100469989e-08	0	0	0	0	0	0	0	0	0	0	0	0	0	0	0	0	0	0	0	0	0	0
P14EU	A500	0	8.08907280973106e-07	2.31116365992316e-07	2.88038200939979e-08	0	0	0	0	0	0	0	0	0	0	0	0	1.87800616907749e-09	0	0	0	0	6.43052127056156e-09	3.90620378167479e-09	1.11507132408765e-08	0	0
P14EU	A502	4.85344368583864e-06	8.08907280973106e-07	4.62232731984632e-07	0	0	0	0	0	0	0	0	0	0	0	0	0	0	0	0	2.44263197298119e-09	0	0	0	0	0	0
P14EU	A504	0	0	0	0	0	0	0	0	0	0	4.73185041400024e-09	0	0	0	0	0	1.87800616907749e-09	4.00143224064476e-09	2.19333879192483e-09	0	2.7711529748021e-09	0	1.17186113450244e-08	5.57535662043826e-09	9.87729671347965e-09	2.44737369514294e-08
P14EU	A507	0	0	0	0	0	0	0	0	0	0	0	0	0	0	0	0	0	0	0	0	0	0	3.90620378167479e-09	0	0	4.89474739028589e-08
P14EU	A509	0	3.23562912389242e-06	4.62232731984632e-07	0	0	0	0	0	0	0	4.73185041400024e-09	2.20166015479441e-09	0	0	0	0	0	4.00143224064476e-09	0	2.44263197298119e-09	1.10846118992084e-08	9.64578190584233e-09	3.90620378167479e-09	5.57535662043826e-09	9.87729671347965e-09	0
P14EU	A510	0	0	0	0	0	0	0	0	0	0	0	0	0	0	0	0	0	0	0	0	2.7711529748021e-09	0	0	0	0	0
P14EU	A514	0	0	0	0	0	0	0	0	0	0	0	0	0	0	0	0	0	0	0	0	2.7711529748021e-09	3.21526063528078e-09	0	5.57535662043826e-09	0	0
P14EU	A515	0	0	0	0	0	1.32450501294022e-08	0	0	0	0	0	0	0	0	0	0	0	0	0	0	0	0	3.90620378167479e-09	0	0	0
P14EU	A519	0	0	0	0	0	0	0	0	0	0	0	0	0	0	0	0	0	0	0	2.44263197298119e-09	2.7711529748021e-09	0	7.81240756334957e-09	5.57535662043826e-09	0	0
P14EU	A52	0	0	0	0	0	0	0	0	0	0	0	0	0	0	0	0	0	0	0	0	0	3.21526063528078e-09	0	0	0	0
P14EU	A520	0	0	0	0	0	0	0	0	0	0	2.36592520700012e-09	0	0	0	0	3.67223228539336e-09	3.75601233815498e-09	2.00071612032238e-09	2.19333879192483e-09	1.22131598649059e-08	1.10846118992084e-08	2.57220850822462e-08	1.95310189083739e-08	1.67260698613148e-08	9.87729671347965e-09	9.78949478057178e-08
P14EU	A521	0	0	0	0	0	0	0	0	0	5.04311907151094e-09	2.36592520700012e-09	2.20166015479441e-09	0	1.96027800082365e-09	7.49467516913332e-09	1.10166968561801e-08	1.87800616907749e-08	3.80136062861252e-08	5.04467922142711e-08	6.35084312975109e-08	7.20499773448545e-08	1.28610425411231e-07	1.83591577738715e-07	2.28589621437969e-07	2.37055121123512e-07	2.69211106465724e-07
P14EU	A522	0	0	0	0	0	0	0	0	0	0	0	0	0	0	0	0	1.87800616907749e-09	0	0	0	0	0	0	0	0	0
P14EU	A523	0	0	0	0	0	0	0	0	0	0	0	0	0	1.96027800082365e-09	5.62100637684999e-09	7.34446457078673e-09	1.31460431835424e-08	2.80100256845133e-08	3.72867594627221e-08	3.9082111567699e-08	5.8194212470844e-08	5.7874691435054e-08	1.05467502105219e-07	1.44959272131395e-07	6.91410769943576e-08	4.89474739028589e-08
P14EU	A527	0	0	0	0	0	0	0	0	0	0	0	0	0	0	0	1.83611614269668e-09	7.51202467630996e-09	2.00071612032238e-09	4.38667758384966e-09	4.88526394596238e-09	2.7711529748021e-09	9.64578190584233e-09	1.17186113450244e-08	1.11507132408765e-08	0	0
P14EU	A528	0	0	0	0	0	0	0	0	0	0	0	0	0	0	0	0	0	0	2.19333879192483e-09	0	8.31345892440629e-09	0	0	0	9.87729671347965e-09	0
P14EU	A529	0	0	0	0	0	0	0	0	0	0	0	0	2.07772797819336e-09	0	1.87366879228333e-09	5.50834842809005e-09	3.75601233815498e-09	1.20042967219343e-08	1.09666939596241e-08	1.22131598649059e-08	1.10846118992084e-08	2.57220850822462e-08	5.4686852943447e-08	3.90274963430678e-08	6.91410769943576e-08	1.22368684757147e-07
P14EU	A530	0	0	0	0	0	0	0	0	0	0	0	0	0	0	0	0	0	2.00071612032238e-09	0	0	0	0	0	5.57535662043826e-09	0	0
P14EU	A539	0	0	0	0	0	0	0	0	0	0	0	0	2.07772797819336e-09	0	1.87366879228333e-09	3.67223228539336e-09	5.63401850723247e-09	1.00035806016119e-08	1.09666939596241e-08	1.22131598649059e-08	2.7711529748021e-08	2.57220850822462e-08	4.68744453800974e-08	6.69042794452592e-08	9.87729671347965e-08	4.89474739028589e-08
P14EU	A540	0	0	0	0	0	0	0	0	0	0	0	0	0	0	0	0	0	0	2.19333879192483e-09	0	0	0	3.90620378167479e-09	0	0	0
P14EU	A542	0	0	0	0	0	0	0	0	0	0	0	0	0	0	0	0	0	0	0	0	0	0	3.90620378167479e-09	0	0	0
P14EU	A544	0	0	0	0	0	0	0	0	0	0	0	0	0	0	0	0	0	0	0	0	2.7711529748021e-09	6.43052127056156e-09	0	0	0	0
P14EU	A548	0	0	0	0	0	0	0	0	0	0	0	0	2.07772797819336e-09	0	0	3.67223228539336e-09	1.87800616907749e-09	2.00071612032238e-09	0	2.44263197298119e-09	5.54230594960419e-09	6.43052127056156e-09	3.90620378167479e-09	5.57535662043826e-09	0	0
P14EU	A549	0	0	0	0	0	0	0	0	0	0	0	0	0	0	0	0	0	0	2.19333879192483e-09	0	0	3.21526063528078e-09	0	0	9.87729671347965e-09	4.89474739028589e-08
P14EU	A55	0	0	0	0	0	0	0	0	0	0	0	0	0	0	0	0	0	2.00071612032238e-09	0	0	0	0	3.90620378167479e-09	0	0	0
P14EU	A561	0	0	0	0	0	0	0	0	0	0	0	0	0	0	0	0	0	0	0	0	0	0	3.90620378167479e-09	0	0	0
P14EU	A562	0	0	0	0	0	0	0	0	0	0	0	0	0	0	0	0	0	0	2.19333879192483e-09	0	0	0	0	0	0	0
P14EU	A568	0	0	0	0	0	0	0	0	0	0	0	0	0	0	0	0	0	0	0	2.44263197298119e-09	0	0	0	0	0	0
P14EU	A57	0	0	0	0	0	0	0	0	0	0	0	0	0	0	1.87366879228333e-09	0	0	0	0	0	0	0	3.90620378167479e-09	0	9.87729671347965e-09	0
P14EU	A58	0	0	0	0	0	0	0	0	0	0	0	0	0	0	0	0	0	2.00071612032238e-09	0	0	0	0	0	0	0	0
P14EU	A600	0	0	0	0	0	0	0	0	0	0	0	0	0	1.96027800082365e-09	3.74733758456666e-09	0	0	0	0	0	0	3.21526063528078e-09	7.81240756334957e-09	0	9.87729671347965e-09	0
P14EU	A601	0	0	0	0	0	0	0	0	0	0	0	0	0	0	0	0	0	0	0	0	2.7711529748021e-09	0	0	0	0	0
P14EU	A609	0	0	0	0	0	0	0	0	0	0	0	0	0	0	0	0	0	0	0	0	0	0	3.90620378167479e-09	5.57535662043826e-09	0	0
P14EU	A630	0	0	0	0	0	0	0	0	0	0	2.36592520700012e-09	0	0	0	3.74733758456666e-09	3.67223228539336e-09	3.75601233815498e-09	2.00071612032238e-09	2.19333879192483e-09	7.32789591894356e-09	5.54230594960419e-09	3.21526063528078e-09	0	0	0	0
P14EU	A638	0	0	0	0	0	0	0	0	0	0	0	0	0	0	0	0	0	0	0	0	2.7711529748021e-09	3.21526063528078e-09	0	5.57535662043826e-09	0	0
P14EU	A64	0	0	0	0	0	0	0	0	0	0	0	0	0	0	0	0	0	0	0	0	0	0	3.90620378167479e-09	5.57535662043826e-09	9.87729671347965e-09	0
P14EU	A65	0	0	0	0	0	0	0	0	0	0	0	0	0	0	0	0	0	0	0	0	0	0	3.90620378167479e-09	0	0	0
P14EU	A669	0	0	0	0	0	0	0	0	0	0	0	0	0	0	0	0	1.87800616907749e-09	0	0	0	0	0	0	0	0	0
P14EU	A681	0	0	0	0	0	0	0	0	0	0	0	0	0	0	0	1.83611614269668e-09	0	0	0	0	0	3.21526063528078e-09	0	5.57535662043826e-09	0	0
P14EU	A689	0	0	0	0	0	0	0	0	0	0	0	0	0	1.96027800082365e-09	0	0	0	0	4.38667758384966e-09	0	2.7711529748021e-09	9.64578190584233e-09	2.34372226900487e-08	1.11507132408765e-08	1.97545934269593e-08	7.34212108542883e-08
P14EU	A690	0	0	0	0	0	1.32450501294022e-08	0	0	0	0	0	0	0	0	0	1.83611614269668e-09	0	0	0	4.88526394596238e-09	2.7711529748021e-09	3.21526063528078e-09	3.90620378167479e-09	5.57535662043826e-09	2.9631890140439e-08	4.89474739028589e-08
P14EU	A691	0	0	0	0	0	0	0	0	0	0	0	0	0	1.96027800082365e-09	1.87366879228333e-09	0	0	0	0	2.44263197298119e-09	2.7711529748021e-09	0	0	5.57535662043826e-09	9.87729671347965e-09	2.44737369514294e-08
P14EU	A692	0	0	0	0	0	0	0	0	2.60877284235957e-09	5.04311907151094e-09	7.09777562100036e-09	2.20166015479441e-09	4.15545595638673e-09	3.92055600164731e-09	5.62100637684999e-09	7.34446457078673e-09	2.81700925361623e-08	5.20186191283819e-08	6.360682496582e-08	7.57215911624168e-08	1.21930730891292e-07	1.76839334940443e-07	2.65621857153885e-07	2.50891047919722e-07	3.25950791544829e-07	1.95789895611436e-07
P14EU	A698	0	0	0	0	0	0	0	0	0	0	0	0	0	0	0	0	0	0	2.19333879192483e-09	0	8.31345892440629e-09	3.21526063528078e-09	7.81240756334957e-09	0	0	4.89474739028589e-08
P14EU	A699	0	0	0	0	0	0	0	0	0	0	0	0	0	0	0	0	0	0	2.19333879192483e-09	0	2.7711529748021e-09	0	0	0	0	0
P14EU	A70	0	0	0	0	0	0	0	0	0	0	0	0	2.07772797819336e-09	1.96027800082365e-09	0	1.83611614269668e-09	1.87800616907749e-09	8.00286448128952e-09	6.58001637577449e-09	4.88526394596238e-09	5.54230594960419e-09	2.8937345717527e-08	3.51558340350731e-08	2.23014264817531e-08	1.97545934269593e-08	4.89474739028589e-08
P14EU	A710	0	0	0	0	0	0	0	0	0	0	0	0	0	0	0	0	0	0	0	0	0	6.43052127056156e-09	0	0	0	0
P14EU	A719	0	0	0	0	0	0	0	0	0	0	0	0	0	0	0	0	1.87800616907749e-09	0	0	0	2.7711529748021e-09	3.21526063528078e-09	0	0	9.87729671347965e-09	0
P14EU	A749	0	0	0	0	0	0	0	0	0	0	0	4.40332030958882e-09	0	0	0	0	1.87800616907749e-09	0	6.58001637577449e-09	7.32789591894356e-09	1.38557648740105e-08	2.57220850822462e-08	1.95310189083739e-08	4.46028529635061e-08	7.90183737078372e-08	7.34212108542883e-08
P14EU	A751	0	0	0	0	0	0	0	0	0	0	0	0	0	0	0	0	0	0	0	0	0	0	0	0	9.87729671347965e-09	0
P14EU	A752	0	0	0	0	0	0	0	0	0	0	0	0	0	0	0	0	0	0	0	0	0	3.21526063528078e-09	0	0	0	0
P14EU	A759	0	0	0	0	0	0	0	0	0	0	0	0	0	0	0	0	0	0	0	0	2.7711529748021e-09	0	0	0	0	0
P14EU	A77	0	0	0	0	0	0	0	0	0	0	0	0	0	0	0	0	0	0	0	0	0	0	0	5.57535662043826e-09	0	0
P14EU	A771	0	0	0	0	0	0	0	0	0	0	0	0	0	1.96027800082365e-09	1.87366879228333e-09	0	3.75601233815498e-09	2.00071612032238e-09	4.38667758384966e-09	4.88526394596238e-09	5.54230594960419e-09	6.43052127056156e-09	2.34372226900487e-08	2.78767831021913e-08	2.9631890140439e-08	0
P14EU	A779	0	0	0	0	0	0	0	0	0	0	0	0	0	0	0	0	0	0	0	0	2.7711529748021e-09	0	0	0	0	0
P14EU	A78	0	0	0	0	0	0	0	0	0	0	2.36592520700012e-09	0	0	1.96027800082365e-09	1.87366879228333e-09	1.83611614269668e-09	3.75601233815498e-09	6.00214836096714e-09	1.09666939596241e-08	1.46557918378871e-08	2.7711529748021e-08	1.92915638116847e-08	2.73434264717235e-08	2.23014264817531e-08	4.93864835673983e-08	2.44737369514294e-08
P14EU	A790	0	0	0	0	0	0	0	0	0	0	0	0	0	0	0	0	0	0	0	0	0	3.21526063528078e-09	3.90620378167479e-09	0	0	0
P14EU	A799	0	0	0	0	0	0	0	0	0	0	0	0	0	0	0	1.83611614269668e-09	3.75601233815498e-09	6.00214836096714e-09	6.58001637577449e-09	2.44263197298119e-09	2.49403767732189e-08	6.43052127056156e-09	1.95310189083739e-08	3.34521397226296e-08	3.95091868539186e-08	2.44737369514294e-08
P14EU	A802	0	0	0	0	0	0	0	0	0	0	0	0	0	0	0	0	0	0	2.19333879192483e-09	0	0	0	0	5.57535662043826e-09	9.87729671347965e-09	0
P14EU	A803	0	0	0	0	0	0	0	0	2.60877284235957e-09	0	2.36592520700012e-09	0	0	0	0	0	1.87800616907749e-09	0	4.38667758384966e-09	4.88526394596238e-09	1.10846118992084e-08	0	7.81240756334957e-09	1.67260698613148e-08	0	2.44737369514294e-08
P14EU	A809	0	0	2.31116365992316e-07	0	0	1.32450501294022e-08	0	0	0	0	0	0	0	0	0	0	0	2.00071612032238e-09	6.58001637577449e-09	7.32789591894356e-09	5.54230594960419e-09	1.92915638116847e-08	1.17186113450244e-08	5.01782095839444e-08	1.08650263848276e-07	4.89474739028589e-08
P14EU	A81	0	0	0	0	0	0	0	0	0	0	0	0	0	0	1.87366879228333e-09	1.83611614269668e-09	3.75601233815498e-09	1.20042967219343e-08	1.75467103353986e-08	2.44263197298119e-08	2.21692237984168e-08	6.43052127056156e-09	0	0	0	0
P14EU	A810	0	0	0	0	0	0	0	0	0	2.52155953575547e-09	2.83911024840014e-08	5.94448241794491e-08	9.76532149750881e-08	1.33298904056008e-07	1.53640840967233e-07	2.38695098550569e-07	5.22085715003542e-07	1.15641391754634e-06	2.14069866091863e-06	3.83248956560748e-06	5.69471936321831e-06	6.42409074929099e-06	6.3827369792566e-06	4.68887491778858e-06	2.21251446381944e-06	1.05237068891147e-06
P14EU	A811	0	0	0	0	1.3271504050264e-08	0	3.96534557609988e-08	0	4.43491383201127e-08	6.30389883938868e-08	4.49525789330023e-08	3.96298827862994e-08	4.5710015520254e-08	3.33247260140021e-08	2.81050318842499e-08	1.46889291415735e-08	1.69020555216974e-08	6.00214836096714e-09	2.19333879192483e-09	1.22131598649059e-08	1.38557648740105e-08	6.43052127056156e-09	2.73434264717235e-08	3.90274963430678e-08	3.95091868539186e-08	4.89474739028589e-08
P14EU	A812	0	0	0	1.44019100469989e-08	1.3271504050264e-08	0	1.32178185869996e-08	2.63677008848012e-08	0	2.52155953575547e-09	2.36592520700012e-09	1.54116210835609e-08	1.45440958473535e-08	3.72452820156494e-08	8.61887644450332e-08	9.91502717056208e-08	1.10802363975572e-07	1.38049412302244e-07	1.64500409394362e-07	2.00295821784457e-07	2.7711529748021e-07	3.66539712422009e-07	3.39839729005706e-07	4.40453173014623e-07	6.32146989662698e-07	8.07633319397172e-07
P14EU	A818	0	0	0	0	0	0	0	0	2.60877284235957e-09	5.04311907151094e-09	4.73185041400024e-09	6.60498046438323e-09	6.23318393458009e-09	5.88083400247096e-09	2.24840255074e-08	1.83611614269668e-08	3.00480987052398e-08	4.00143224064476e-08	2.6320065503098e-08	2.68689517027931e-08	3.60249886724273e-08	1.92915638116847e-08	7.81240756334957e-09	1.11507132408765e-08	3.95091868539186e-08	0
P14EU	A819	0	0	0	0	0	0	0	0	0	0	0	2.20166015479441e-09	4.15545595638673e-09	5.88083400247096e-09	1.31156815459833e-08	9.18058071348341e-09	3.00480987052398e-08	4.80171868877371e-08	5.70268085900456e-08	8.54921190543416e-08	1.46871107664511e-07	1.38256207317073e-07	1.13279909668569e-07	1.05931775788327e-07	8.88956704213169e-08	2.44737369514294e-08
P14EU	A829	0	0	0	0	0	0	1.32178185869996e-08	0	0	0	2.36592520700012e-09	2.20166015479441e-09	0	0	1.87366879228333e-09	1.83611614269668e-09	3.75601233815498e-09	2.00071612032238e-09	8.77335516769932e-09	0	0	0	0	0	9.87729671347965e-09	0
P14EU	A830	0	0	0	0	0	0	0	0	0	0	0	0	0	0	0	0	1.87800616907749e-09	0	4.38667758384966e-09	0	0	6.43052127056156e-09	3.90620378167479e-09	0	0	4.89474739028589e-08
P14EU	A833	0	0	0	0	0	0	0	0	0	0	0	0	0	1.96027800082365e-09	0	0	0	0	2.19333879192483e-09	0	0	0	0	0	0	0
P14EU	A835	0	0	0	0	0	0	0	0	0	0	0	0	0	0	0	1.83611614269668e-09	0	0	2.19333879192483e-09	0	0	0	0	0	0	0
P14EU	A836	0	0	0	0	0	0	0	0	0	0	0	0	0	0	0	0	0	0	0	0	0	0	3.90620378167479e-09	0	0	0
P14EU	A838	0	0	0	0	0	0	0	0	0	0	0	0	0	0	0	0	0	0	0	0	0	3.21526063528078e-09	3.90620378167479e-09	5.57535662043826e-09	0	0
P14EU	A839	0	0	0	0	0	0	0	0	0	0	0	0	0	0	0	1.83611614269668e-09	0	0	0	0	0	0	0	0	0	2.44737369514294e-08
P14EU	A84	0	0	0	0	0	0	0	0	0	0	0	0	0	0	0	0	0	0	2.19333879192483e-09	0	0	0	0	0	0	0
P14EU	A840	0	0	0	0	0	0	0	0	0	0	0	0	0	0	0	0	0	0	0	0	0	3.21526063528078e-09	0	0	0	0
P14EU	A841	0	0	0	0	0	0	1.32178185869996e-08	0	2.60877284235957e-09	0	2.36592520700012e-09	0	4.15545595638673e-09	5.88083400247096e-09	5.62100637684999e-09	7.34446457078673e-09	1.31460431835424e-08	1.20042967219343e-08	3.29000818788724e-08	3.9082111567699e-08	8.03634362692608e-08	6.10899520703348e-08	8.59364831968453e-08	7.24796360656974e-08	2.9631890140439e-08	2.44737369514294e-08
P14EU	A848	0	0	0	0	0	0	0	0	0	0	0	0	0	0	0	0	0	0	0	2.44263197298119e-09	2.7711529748021e-09	6.43052127056156e-09	7.81240756334957e-09	0	9.87729671347965e-09	0
P14EU	A849	0	0	0	0	0	0	0	1.31838504424006e-08	0	5.04311907151094e-09	4.73185041400024e-09	0	2.07772797819336e-09	3.92055600164731e-09	1.87366879228333e-09	9.18058071348341e-09	1.12680370144649e-08	6.00214836096714e-09	2.6320065503098e-08	2.44263197298119e-08	3.60249886724273e-08	5.14441701644924e-08	4.29682415984226e-08	3.90274963430678e-08	2.9631890140439e-08	0
P14EU	A85	0	0	0	0	0	0	0	0	0	0	0	0	0	0	0	0	0	0	0	0	2.7711529748021e-09	0	0	0	0	0
P14EU	A850	0	1.61781456194621e-06	4.62232731984632e-07	2.88038200939979e-08	1.3271504050264e-08	1.32450501294022e-08	0	0	0	0	0	2.20166015479441e-09	0	1.96027800082365e-09	3.74733758456666e-09	1.83611614269668e-09	3.75601233815498e-09	2.00071612032238e-09	4.38667758384966e-09	0	2.7711529748021e-09	1.92915638116847e-08	1.95310189083739e-08	2.78767831021913e-08	0	0
P14EU	A851	0	0	0	1.44019100469989e-08	0	0	1.32178185869996e-08	0	0	0	2.36592520700012e-09	0	0	1.96027800082365e-09	1.87366879228333e-09	3.67223228539336e-09	0	2.00071612032238e-09	0	0	5.54230594960419e-09	6.43052127056156e-09	3.90620378167479e-09	0	0	0
P14EU	A852	0	0	0	0	0	0	0	0	0	0	0	0	0	0	0	0	0	0	0	7.32789591894356e-09	0	3.21526063528078e-09	0	5.57535662043826e-09	0	0
P14EU	A858	0	0	0	4.32057301409968e-08	1.3271504050264e-08	0	1.32178185869996e-08	1.31838504424006e-08	5.21754568471914e-09	7.56467860726642e-09	7.09777562100036e-09	8.80664061917764e-09	8.31091191277346e-09	0	7.49467516913332e-09	9.18058071348341e-09	5.63401850723247e-09	8.00286448128952e-09	2.6320065503098e-08	1.95410557838495e-08	1.10846118992084e-08	2.57220850822462e-08	6.64054642884714e-08	2.78767831021913e-08	2.9631890140439e-08	2.44737369514294e-08
P14EU	A86	0	8.08907280973106e-07	1.61781456194621e-06	4.0325348131597e-07	3.18516097206335e-07	2.11920802070434e-07	1.58613823043995e-07	1.18654653981605e-07	8.60895037978659e-08	6.55605479296423e-08	1.13564409936006e-07	1.14486328049309e-07	9.55754869968947e-08	1.0193445604283e-07	1.236621402907e-07	1.24855897703374e-07	1.82166598400516e-07	2.36084502198041e-07	2.67587332614829e-07	3.66394795947178e-07	6.37365184204482e-07	1.01280710011345e-06	1.65623040343011e-06	2.36395120706582e-06	3.09159387131913e-06	2.88790096026867e-06
P14EU	A87	0	0	0	0	0	0	0	0	0	0	0	0	0	0	0	0	0	0	0	0	2.7711529748021e-09	0	0	0	0	0
P14EU	A870	0	0	2.31116365992316e-07	1.44019100469989e-08	0	1.32450501294022e-08	0	0	0	0	0	2.20166015479441e-09	0	0	0	0	0	2.00071612032238e-09	0	4.88526394596238e-09	0	6.43052127056156e-09	7.81240756334957e-09	5.57535662043826e-09	0	0
P14EU	A872	0	0	0	5.76076401879957e-08	0	2.64901002588043e-08	1.32178185869996e-08	0	0	2.52155953575547e-09	7.09777562100036e-09	6.60498046438323e-09	2.49327357383204e-08	9.80139000411827e-09	9.36834396141665e-09	1.83611614269668e-08	9.39003084538744e-09	2.20078773235462e-08	3.07067430869476e-08	5.37379034055861e-08	5.8194212470844e-08	1.31825686046512e-07	2.49997042027186e-07	3.06644614124104e-07	4.54355648820064e-07	2.69211106465724e-07
P14EU	A878	0	0	0	1.44019100469989e-08	0	0	0	0	0	2.52155953575547e-09	4.73185041400024e-09	0	4.15545595638673e-09	1.96027800082365e-09	3.74733758456666e-09	0	3.75601233815498e-09	4.00143224064476e-09	0	4.88526394596238e-09	5.54230594960419e-09	2.57220850822462e-08	7.81240756334957e-09	5.57535662043826e-09	0	0
P14EU	A879	0	0	9.24465463969264e-07	8.64114602819936e-08	5.30860162010559e-08	1.32450501294022e-08	1.32178185869996e-08	2.63677008848012e-08	1.04350913694383e-08	5.04311907151094e-09	7.09777562100036e-09	1.76132812383553e-08	1.03886398909668e-08	7.84111200329462e-09	5.62100637684999e-09	1.10166968561801e-08	1.87800616907749e-08	1.20042967219343e-08	3.29000818788724e-08	3.17542156487554e-08	4.98807535464377e-08	1.06103600964266e-07	1.05467502105219e-07	2.5646640454016e-07	3.85214571825706e-07	5.13948475980018e-07
P14EU	A88	0	0	0	1.44019100469989e-08	0	0	0	0	0	0	0	0	0	0	0	0	0	0	0	0	0	3.21526063528078e-09	0	0	0	0
P14EU	A880	0	0	0	0	0	0	0	0	0	0	0	0	0	0	0	0	0	0	0	2.44263197298119e-09	0	0	0	0	0	0
P14EU	A881	0	0	0	0	0	0	0	0	0	0	0	0	0	0	0	0	0	0	0	0	0	0	3.90620378167479e-09	0	0	0
P14EU	A888	0	0	0	0	0	0	0	0	0	0	0	0	0	0	1.87366879228333e-09	1.83611614269668e-09	1.87800616907749e-09	0	2.19333879192483e-09	0	2.7711529748021e-09	6.43052127056156e-09	7.81240756334957e-09	1.11507132408765e-08	9.87729671347965e-09	0
P14EU	A89	0	0	2.31116365992316e-07	2.88038200939979e-08	0	2.64901002588043e-08	1.32178185869996e-08	2.63677008848012e-08	7.82631852707871e-09	0	0	4.40332030958882e-09	2.07772797819336e-09	0	1.12420127537e-08	7.34446457078673e-09	9.39003084538744e-09	6.00214836096714e-09	1.09666939596241e-08	1.46557918378871e-08	1.66269178488126e-08	2.57220850822462e-08	2.73434264717235e-08	6.13289228248209e-08	5.92637802808779e-08	1.22368684757147e-07
P14EU	A90	0	0	0	0	0	0	0	0	0	0	0	2.20166015479441e-09	2.07772797819336e-09	1.96027800082365e-09	0	0	0	0	2.19333879192483e-09	9.77052789192475e-09	2.7711529748021e-09	3.21526063528078e-09	3.90620378167479e-09	5.57535662043826e-09	9.87729671347965e-09	0
P14EU	A91	0	0	0	0	0	0	0	0	0	0	0	0	0	3.92055600164731e-09	0	0	0	2.00071612032238e-09	0	0	2.7711529748021e-09	0	0	0	0	0
P14EU	A920	0	0	0	0	0	0	0	0	0	0	0	0	0	1.96027800082365e-09	0	1.83611614269668e-09	0	0	0	0	0	0	0	0	0	0
P14EU	A923	0	0	0	0	0	0	0	0	0	0	0	2.20166015479441e-09	0	0	0	0	0	0	2.19333879192483e-09	7.32789591894356e-09	8.31345892440629e-09	1.92915638116847e-08	1.56248151266991e-08	3.90274963430678e-08	4.93864835673983e-08	0
P14EU	A94	0	0	0	0	0	0	0	0	0	0	0	0	0	1.96027800082365e-09	0	0	0	2.00071612032238e-09	0	2.44263197298119e-09	0	6.43052127056156e-09	0	0	1.97545934269593e-08	0
P14EU	A959	0	0	0	0	0	0	0	0	0	0	0	0	0	0	0	1.83611614269668e-09	0	0	0	0	0	0	0	0	0	0
P14EU	A962	0	0	0	0	0	0	0	0	0	0	0	4.40332030958882e-09	0	0	0	0	0	0	0	0	2.7711529748021e-09	0	0	0	0	0
P14EU	A969	0	0	0	0	0	0	0	0	0	0	0	0	0	0	0	0	0	0	0	0	0	0	0	1.11507132408765e-08	0	0
P14EU	A979	0	0	0	0	0	0	0	0	0	0	0	0	0	0	0	0	0	2.00071612032238e-09	0	0	0	0	3.90620378167479e-09	0	0	0
P14EU	A980	0	0	0	0	0	0	0	0	0	0	0	0	0	0	1.87366879228333e-09	0	0	0	0	2.44263197298119e-09	0	0	0	0	0	0
P14EU	A984	0	0	0	0	0	0	0	0	0	0	0	0	0	0	0	0	0	0	0	0	2.7711529748021e-09	0	3.90620378167479e-09	0	0	0
P14EU	A985	0	0	0	0	0	0	0	0	0	0	2.36592520700012e-09	4.40332030958882e-09	0	5.88083400247096e-09	3.74733758456666e-09	5.50834842809005e-09	1.50240493526199e-08	1.00035806016119e-08	2.19333879192483e-08	9.77052789192475e-09	1.10846118992084e-08	6.43052127056156e-09	1.95310189083739e-08	3.90274963430678e-08	0	4.89474739028589e-08
P14EU	A988	0	0	0	0	0	0	0	0	0	0	0	2.20166015479441e-09	0	0	0	0	0	0	0	0	2.7711529748021e-09	0	0	0	0	0
P14EU	A99	0	0	0	0	0	0	0	0	0	0	0	4.40332030958882e-09	0	1.96027800082365e-09	3.74733758456666e-09	5.50834842809005e-09	0	2.00071612032238e-09	6.58001637577449e-09	4.88526394596238e-09	0	0	0	5.57535662043826e-09	2.9631890140439e-08	0
P14EU	B00	0	8.08907280973106e-07	0	0	0	0	0	0	0	0	0	0	0	0	0	0	0	0	0	0	0	0	0	0	0	0
P14EU	B000	0	0	0	1.44019100469989e-08	0	0	0	0	0	0	0	0	0	0	0	0	0	0	0	0	2.7711529748021e-09	0	0	5.57535662043826e-09	2.9631890140439e-08	2.44737369514294e-08
P14EU	B001	0	0	0	0	0	0	0	0	0	0	0	0	0	0	0	0	0	0	0	0	0	0	1.17186113450244e-08	2.23014264817531e-08	3.95091868539186e-08	4.89474739028589e-08
P14EU	B002	0	0	0	0	1.3271504050264e-08	1.32450501294022e-08	0	0	2.60877284235957e-09	0	2.36592520700012e-09	0	2.07772797819336e-09	0	0	0	0	0	0	0	0	3.21526063528078e-09	1.56248151266991e-08	1.67260698613148e-08	4.93864835673983e-08	7.34212108542883e-08
P14EU	B003	0	0	0	0	0	0	0	0	2.60877284235957e-09	2.52155953575547e-09	0	2.20166015479441e-09	0	0	1.87366879228333e-09	7.34446457078673e-09	3.75601233815498e-09	2.00071612032238e-09	1.53533715434738e-08	1.46557918378871e-08	1.10846118992084e-08	3.21526063528078e-08	6.64054642884714e-08	1.33808558890518e-07	8.88956704213169e-08	1.95789895611436e-07
P14EU	B004	0	0	1.3866981959539e-06	2.44832470798982e-07	1.45986544552904e-07	6.62252506470108e-08	2.64356371739992e-08	3.95515513272017e-08	3.91315926353936e-08	4.53880716435985e-08	7.57096066240038e-08	5.06381835602714e-08	2.49327357383204e-08	4.5086394018944e-08	5.24627261839332e-08	6.97724134224739e-08	1.25826413328192e-07	1.94069463671271e-07	2.41267267111731e-07	4.39673755136614e-07	6.76161325851712e-07	1.19929221695973e-06	2.42184634463837e-06	3.44557039143085e-06	4.09907813609406e-06	3.13263832978297e-06
P14EU	B005	0	0	0	0	0	0	0	0	0	0	0	0	0	0	0	0	0	0	0	0	0	3.21526063528078e-09	3.90620378167479e-09	1.11507132408765e-08	0	0
P14EU	B007	0	0	1.15558182996158e-06	5.76076401879957e-08	2.65430081005279e-08	0	0	0	2.60877284235957e-09	2.52155953575547e-09	4.73185041400024e-09	2.20166015479441e-09	2.07772797819336e-09	3.92055600164731e-09	0	1.83611614269668e-09	1.87800616907749e-09	4.00143224064476e-09	0	9.77052789192475e-09	1.93980708236147e-08	1.28610425411231e-08	1.95310189083739e-08	8.36303493065739e-08	9.87729671347965e-08	1.95789895611436e-07
P14EU	B008	0	0	2.31116365992316e-07	1.44019100469989e-08	2.65430081005279e-08	0	0	1.31838504424006e-08	0	0	2.36592520700012e-09	2.20166015479441e-09	6.23318393458009e-09	1.96027800082365e-09	5.62100637684999e-09	1.83611614269668e-09	3.75601233815498e-09	4.00143224064476e-09	1.09666939596241e-08	1.22131598649059e-08	2.21692237984168e-08	2.8937345717527e-08	7.03116680701461e-08	7.24796360656974e-08	9.87729671347965e-08	7.34212108542883e-08
P14EU	B009	0	0	1.15558182996158e-06	1.44019100469989e-07	7.96290243015838e-08	3.97351503882065e-08	1.32178185869996e-08	0	7.82631852707871e-09	5.04311907151094e-09	7.09777562100036e-09	6.60498046438323e-09	1.03886398909668e-08	7.84111200329462e-09	1.31156815459833e-08	1.28528129988768e-08	1.50240493526199e-08	8.00286448128952e-09	3.29000818788724e-08	5.12952714326049e-08	6.92788243700524e-08	1.06103600964266e-07	2.22653615555463e-07	2.50891047919722e-07	6.02515099522259e-07	7.09738371591454e-07
P14EU	B010	0	0	2.31116365992316e-07	2.88038200939979e-08	0	1.32450501294022e-08	1.32178185869996e-08	0	2.60877284235957e-09	0	2.36592520700012e-09	0	0	0	0	0	0	0	0	2.44263197298119e-09	5.54230594960419e-09	9.64578190584233e-09	2.34372226900487e-08	5.01782095839444e-08	6.91410769943576e-08	9.78949478057178e-08
P14EU	B011	0	0	0	2.88038200939979e-08	2.65430081005279e-08	3.97351503882065e-08	5.28712743479984e-08	2.63677008848012e-08	5.21754568471914e-09	0	0	2.20166015479441e-09	2.07772797819336e-09	1.96027800082365e-09	5.62100637684999e-09	5.50834842809005e-09	7.51202467630996e-09	4.00143224064476e-09	8.77335516769932e-09	2.68689517027931e-08	3.32538356976252e-08	5.7874691435054e-08	1.40623336140292e-07	1.78411411854024e-07	3.65459978398747e-07	2.69211106465724e-07
P14EU	B012	0	0	0	1.44019100469989e-07	1.99072560753959e-07	6.62252506470108e-08	1.18960367282996e-07	6.59192522120029e-08	5.21754568471914e-08	1.76509167502883e-08	1.65614764490008e-08	4.40332030958882e-09	2.49327357383204e-08	4.70466720197677e-08	6.55784077299165e-08	3.67223228539336e-08	3.00480987052398e-08	2.80100256845133e-08	5.48334697981207e-08	5.12952714326049e-08	4.15672946220315e-08	8.6812037152581e-08	7.81240756334957e-08	1.72836055233586e-07	2.56809714550471e-07	3.42632317320012e-07
P14EU	B018	0	0	2.31116365992316e-07	5.76076401879957e-08	6.63575202513198e-08	9.27153509058151e-08	2.64356371739992e-08	5.27354017696023e-08	2.86965012659553e-08	1.00862381430219e-08	4.73185041400024e-09	8.80664061917764e-09	2.07772797819336e-09	5.88083400247096e-09	9.36834396141665e-09	1.28528129988768e-08	1.87800616907749e-09	1.00035806016119e-08	6.58001637577449e-09	4.88526394596238e-09	0	6.43052127056156e-09	1.17186113450244e-08	5.57535662043826e-09	9.87729671347965e-09	0
P14EU	B019	0	0	0	3.74449661221972e-07	3.58330609357127e-07	1.45695551423424e-07	2.11485097391994e-07	3.95515513272017e-08	5.4784229689551e-08	1.51293572145328e-08	1.18296260350006e-08	1.32099609287665e-08	1.86995518037403e-08	1.96027800082365e-08	3.37260382610999e-08	3.30500905685403e-08	2.06580678598524e-08	3.00107418048357e-08	2.19333879192483e-08	1.46557918378871e-08	3.87961416472294e-08	2.8937345717527e-08	6.24992605067966e-08	9.47810625474505e-08	2.27177824410032e-07	4.65001002077159e-07
P14EU	B020	0	0	0	0	0	3.97351503882065e-08	0	1.31838504424006e-08	0	7.56467860726642e-09	9.46370082800048e-09	2.20166015479441e-09	2.07772797819336e-09	0	3.74733758456666e-09	1.83611614269668e-09	1.87800616907749e-09	1.20042967219343e-08	3.07067430869476e-08	4.88526394596238e-08	9.14480481684692e-08	1.92915638116847e-07	4.25776212202552e-07	7.63823857000042e-07	1.40257613331411e-06	1.4928979540372e-06
P14EU	B021	0	0	0	0	0	0	0	0	0	0	2.36592520700012e-09	0	0	0	0	0	0	2.00071612032238e-09	2.19333879192483e-09	4.88526394596238e-09	0	1.28610425411231e-08	1.17186113450244e-08	9.47810625474505e-08	1.38282153988715e-07	2.20263632562865e-07
P14EU	B022	0	0	0	0	0	0	0	0	0	0	0	0	4.15545595638673e-09	1.96027800082365e-09	1.87366879228333e-09	3.67223228539336e-09	1.87800616907749e-09	0	2.19333879192483e-09	1.46557918378871e-08	1.66269178488126e-08	4.17983882586501e-08	1.21092317231918e-07	2.8991854426279e-07	6.91410769943576e-07	1.71316158660006e-06
P14EU	B023	0	0	0	0	0	0	0	0	0	0	2.36592520700012e-09	0	0	0	0	0	3.75601233815498e-09	2.00071612032238e-09	0	9.77052789192475e-09	1.93980708236147e-08	2.8937345717527e-08	1.8749778152039e-07	4.1815174653287e-07	1.43220802345455e-06	3.5731655949087e-06
P14EU	B027	0	0	0	0	1.3271504050264e-08	1.32450501294022e-08	0	0	5.21754568471914e-09	2.52155953575547e-09	0	0	2.07772797819336e-09	0	3.74733758456666e-09	3.67223228539336e-09	3.75601233815498e-09	0	1.09666939596241e-08	4.88526394596238e-09	3.04826827228231e-08	5.46594307997732e-08	4.29682415984226e-08	2.11863551576654e-07	4.74110242247023e-07	1.12579189976575e-06
P14EU	B028	0	0	2.31116365992316e-07	0	0	0	0	0	0	0	0	0	0	0	3.74733758456666e-09	0	0	0	2.19333879192483e-09	7.32789591894356e-09	1.93980708236147e-08	6.10899520703348e-08	1.56248151266991e-07	3.23370683985419e-07	8.79079407499689e-07	2.05579390392007e-06
P14EU	B029	0	0	0	2.88038200939979e-08	2.65430081005279e-08	2.64901002588043e-08	2.64356371739992e-08	2.63677008848012e-08	5.21754568471914e-09	2.52155953575547e-09	4.73185041400024e-09	2.20166015479441e-09	0	1.96027800082365e-09	5.62100637684999e-09	5.50834842809005e-09	9.39003084538744e-09	2.60093095641909e-08	1.75467103353986e-08	6.10657993245297e-08	1.24701883866094e-07	2.76512414634147e-07	6.99210476919787e-07	2.5646640454016e-06	7.9611011510646e-06	1.9946095615415e-05
P14EU	B03	0	8.08907280973106e-07	0	0	0	0	0	0	0	0	0	0	0	0	0	0	0	0	0	0	0	0	0	0	0	0
P14EU	B050	0	0	0	0	0	1.32450501294022e-08	0	0	2.86965012659553e-08	1.00862381430219e-08	1.65614764490008e-08	4.40332030958882e-09	1.24663678691602e-08	9.80139000411827e-09	1.31156815459833e-08	1.83611614269668e-09	1.12680370144649e-08	4.00143224064476e-09	6.58001637577449e-09	4.88526394596238e-09	1.10846118992084e-08	6.43052127056156e-09	0	5.57535662043826e-09	0	0
P14EU	B051	0	0	0	0	0	0	0	0	0	0	0	0	0	0	1.87366879228333e-09	1.83611614269668e-09	1.87800616907749e-09	0	0	0	0	0	0	0	0	0
P14EU	B052	0	0	0	2.88038200939979e-08	0	0	0	1.31838504424006e-08	2.60877284235957e-09	1.00862381430219e-08	2.36592520700012e-09	0	2.07772797819336e-09	1.96027800082365e-09	3.74733758456666e-09	3.67223228539336e-09	3.75601233815498e-09	0	2.19333879192483e-09	2.44263197298119e-09	2.7711529748021e-09	1.28610425411231e-08	3.90620378167479e-09	2.23014264817531e-08	7.90183737078372e-08	9.78949478057178e-08
P14EU	B053	0	0	0	1.44019100469989e-08	0	0	0	0	0	0	0	0	0	0	0	0	0	0	0	0	0	0	0	0	0	0
P14EU	B054	0	0	0	0	0	0	0	0	0	0	0	0	0	0	0	0	1.87800616907749e-09	0	0	0	0	0	0	0	0	0
P14EU	B058	0	0	0	0	1.3271504050264e-08	0	0	0	0	2.52155953575547e-09	0	2.20166015479441e-09	0	0	0	0	1.87800616907749e-09	0	0	0	0	3.21526063528078e-09	0	0	0	0
P14EU	B059	0	0	0	4.32057301409968e-08	1.3271504050264e-08	0	0	1.31838504424006e-08	2.60877284235957e-09	2.52155953575547e-09	7.09777562100036e-09	2.20166015479441e-09	4.15545595638673e-09	0	1.87366879228333e-09	1.83611614269668e-09	0	2.00071612032238e-09	0	2.44263197298119e-09	2.7711529748021e-09	3.21526063528078e-09	0	0	9.87729671347965e-09	2.44737369514294e-08
P14EU	B060	0	0	0	0	0	0	0	0	0	0	2.36592520700012e-09	0	2.07772797819336e-09	1.96027800082365e-09	0	0	1.87800616907749e-09	2.00071612032238e-09	0	0	2.7711529748021e-09	0	0	0	0	0
P14EU	B068	0	0	0	0	0	0	0	0	0	0	2.36592520700012e-09	2.20166015479441e-09	0	0	0	1.83611614269668e-09	0	2.00071612032238e-09	0	0	0	0	0	0	0	0
P14EU	B069	0	0	0	0	0	0	0	0	0	0	0	0	2.07772797819336e-09	0	1.87366879228333e-09	0	0	0	0	0	0	0	0	0	0	0
P14EU	B07	0	0	0	0	0	0	0	0	0	0	0	0	0	0	0	0	0	0	0	2.44263197298119e-09	0	0	0	0	0	0
P14EU	B080	0	0	0	0	0	0	0	0	0	0	2.36592520700012e-09	0	0	0	0	0	0	2.00071612032238e-09	0	0	0	0	0	5.57535662043826e-09	0	0
P14EU	B082	0	0	0	1.44019100469989e-08	1.3271504050264e-08	0	0	0	0	0	0	0	0	1.96027800082365e-09	0	0	0	0	0	0	0	0	0	0	0	0
P14EU	B083	0	0	0	0	1.3271504050264e-08	0	0	0	0	0	0	0	0	1.96027800082365e-09	0	1.83611614269668e-09	0	0	0	0	2.7711529748021e-09	0	7.81240756334957e-09	1.67260698613148e-08	0	0
P14EU	B088	0	0	0	0	0	0	0	0	0	0	0	0	0	0	0	0	0	0	4.38667758384966e-09	2.44263197298119e-09	0	0	0	0	0	0
P14EU	B09	0	0	0	0	1.3271504050264e-08	0	0	0	0	2.52155953575547e-09	0	0	0	0	1.87366879228333e-09	0	1.87800616907749e-09	0	0	2.44263197298119e-09	0	0	1.56248151266991e-08	1.67260698613148e-08	5.92637802808779e-08	9.78949478057178e-08
P14EU	B15	0	0	0	1.44019100469989e-08	0	0	0	0	0	0	0	0	0	0	0	0	0	0	2.19333879192483e-09	2.44263197298119e-09	0	0	0	0	0	0
P14EU	B150	0	0	0	0	0	0	0	0	0	0	4.73185041400024e-09	2.20166015479441e-09	0	5.88083400247096e-09	7.49467516913332e-09	1.46889291415735e-08	7.51202467630996e-09	6.00214836096714e-09	3.07067430869476e-08	1.95410557838495e-08	5.26519065212398e-08	8.35967765173002e-08	1.24998521013593e-07	1.39383915510957e-07	1.48159450702195e-07	1.95789895611436e-07
P14EU	B159	4.85344368583864e-06	0	0	0	1.3271504050264e-08	0	0	1.31838504424006e-08	1.30438642117979e-08	5.04311907151094e-09	2.36592520700012e-09	1.32099609287665e-08	1.45440958473535e-08	1.56822240065892e-08	3.93470446379499e-08	4.40667874247204e-08	6.00961974104796e-08	8.60307931738623e-08	1.25020311139715e-07	1.51443182324834e-07	2.57717226656595e-07	3.82616015598413e-07	5.4686852943447e-07	9.19933842372313e-07	1.24453938589844e-06	1.41947674318291e-06
P14EU	B16	0	0	0	1.44019100469989e-08	0	0	0	0	0	0	0	0	0	0	0	1.83611614269668e-09	1.87800616907749e-09	0	2.19333879192483e-09	7.32789591894356e-09	2.7711529748021e-09	6.43052127056156e-09	7.81240756334957e-09	1.11507132408765e-08	9.87729671347965e-09	0
P14EU	B160	0	0	0	1.44019100469989e-08	0	0	0	0	0	0	0	0	2.07772797819336e-09	1.17616680049419e-08	5.62100637684999e-09	5.50834842809005e-09	9.39003084538744e-09	6.00214836096714e-09	6.58001637577449e-09	3.41968476217366e-08	1.93980708236147e-08	5.7874691435054e-08	2.34372226900487e-08	5.01782095839444e-08	3.95091868539186e-08	0
P14EU	B161	0	0	0	0	0	0	0	0	0	0	2.36592520700012e-09	2.20166015479441e-09	0	5.88083400247096e-09	5.62100637684999e-09	1.83611614269668e-09	5.63401850723247e-09	0	8.77335516769932e-09	1.22131598649059e-08	1.38557648740105e-08	6.43052127056156e-09	1.17186113450244e-08	2.78767831021913e-08	0	0
P14EU	B162	0	0	0	1.44019100469989e-08	0	0	0	0	0	7.56467860726642e-09	1.18296260350006e-08	1.76132812383553e-08	2.90881916947071e-08	1.56822240065892e-08	5.62100637684999e-08	1.04658620133711e-07	1.37094450342657e-07	1.70060870227402e-07	2.32493911944032e-07	2.41820565325138e-07	3.32538356976252e-07	5.3694852609189e-07	6.17180197504616e-07	6.18864584868647e-07	4.24723758679625e-07	3.91579791222871e-07
P14EU	B169	0	0	0	4.32057301409968e-08	0	0	1.32178185869996e-08	0	2.60877284235957e-09	0	1.41955512420007e-08	3.30249023219162e-08	6.02541113676076e-08	9.6053622040359e-08	1.911142168129e-07	2.80925769832592e-07	4.00015314013505e-07	5.40193352487042e-07	6.66774992745148e-07	9.50183837489682e-07	1.1832823202405e-06	1.49188093477028e-06	1.92575846436567e-06	2.31377299748188e-06	2.78539767320126e-06	3.27948075149155e-06
P14EU	B17	0	0	0	0	0	0	0	0	0	0	0	0	0	0	0	0	0	2.00071612032238e-09	0	0	0	0	0	0	0	0
P14EU	B170	0	0	0	0	0	0	0	0	0	2.52155953575547e-09	0	0	4.15545595638673e-09	1.96027800082365e-09	1.87366879228333e-09	7.34446457078673e-09	7.51202467630996e-09	1.00035806016119e-08	1.09666939596241e-08	7.32789591894356e-09	1.38557648740105e-08	9.64578190584233e-09	1.17186113450244e-08	3.34521397226296e-08	0	4.89474739028589e-08
P14EU	B171	4.85344368583864e-06	0	0	1.44019100469989e-08	0	0	0	0	0	7.56467860726642e-09	2.36592520700012e-09	2.20166015479441e-08	8.31091191277346e-08	1.48981128062598e-07	3.35386713818716e-07	5.94901630233725e-07	8.41346763746715e-07	9.38335860431196e-07	8.53208790058759e-07	1.00392174089527e-06	1.46039761772071e-06	2.52076433806013e-06	3.48042756947223e-06	3.84142071148196e-06	3.43729925629092e-06	3.27948075149155e-06
P14EU	B172	0	0	0	0	0	0	0	0	0	0	2.36592520700012e-09	2.20166015479441e-09	2.07772797819336e-09	7.84111200329462e-09	1.12420127537e-08	7.34446457078673e-09	9.39003084538744e-09	3.20114579251581e-08	3.94800982546469e-08	5.37379034055861e-08	4.43384475968336e-08	1.02888340328985e-07	6.24992605067966e-08	1.00356419167889e-07	1.48159450702195e-07	1.22368684757147e-07
P14EU	B178	0	0	0	1.44019100469989e-08	1.3271504050264e-08	1.32450501294022e-08	0	0	2.60877284235957e-09	5.04311907151094e-09	1.18296260350006e-08	1.10083007739721e-08	8.31091191277346e-09	1.96027800082365e-08	2.24840255074e-08	3.85584389966303e-08	2.62920863670848e-08	3.80136062861252e-08	4.60601146304214e-08	4.15247435406802e-08	6.65076713952503e-08	1.02888340328985e-07	1.60154355048666e-07	1.39383915510957e-07	1.87668637556113e-07	1.46842421708577e-07
P14EU	B179	0	8.08907280973106e-07	0	1.44019100469989e-08	0	0	0	0	0	0	0	4.40332030958882e-09	4.15545595638673e-09	1.17616680049419e-08	2.81050318842499e-08	4.0394555139327e-08	7.13642344249446e-08	9.60343737754742e-08	1.53533715434738e-07	2.10066349676382e-07	2.49403767732189e-07	1.92915638116847e-07	2.6952806093556e-07	5.18508165700758e-07	8.00061033791852e-07	7.83159582445742e-07
P14EU	B18	0	0	0	0	0	0	0	0	0	0	0	0	4.15545595638673e-09	1.96027800082365e-09	1.87366879228333e-09	7.34446457078673e-09	5.63401850723247e-09	8.00286448128952e-09	1.53533715434738e-08	2.44263197298119e-08	2.49403767732189e-08	1.60763031764039e-08	1.95310189083739e-08	1.11507132408765e-08	9.87729671347965e-09	0
P14EU	B180	0	0	0	0	0	0	0	0	0	0	0	0	8.31091191277346e-09	1.56822240065892e-08	2.24840255074e-08	5.14112519955071e-08	6.00961974104796e-08	6.40229158503161e-08	6.79935025496697e-08	6.83936952434733e-08	6.92788243700524e-08	1.38256207317073e-07	1.7968537395704e-07	1.33808558890518e-07	1.38282153988715e-07	3.18158580368583e-07
P14EU	B181	0	0	0	1.44019100469989e-08	0	0	0	0	2.60877284235957e-09	5.04311907151094e-09	2.36592520700012e-08	5.94448241794491e-08	9.55754869968947e-08	1.92107244080718e-07	3.42881388987849e-07	6.37132301515749e-07	1.00848931279461e-06	1.50653923860275e-06	1.96523155756465e-06	2.3766809097107e-06	3.16188554424919e-06	3.74577864010211e-06	5.19525102962747e-06	6.15519370896384e-06	6.30171530320002e-06	6.26527665956594e-06
P14EU	B182	0	0	0	1.44019100469989e-08	1.3271504050264e-08	0	0	1.31838504424006e-08	0	0	2.36592520700012e-08	9.46713866561596e-08	2.5971599727417e-07	8.68403154364879e-07	2.06478300909623e-06	4.68760451230463e-06	7.42939240487055e-06	9.41937149447776e-06	1.0534606217615e-05	1.21081266900677e-05	1.86720287442165e-05	3.02556025779921e-05	4.74330325208769e-05	6.44288211057846e-05	7.0405370973683e-05	6.07193413764965e-05
P14EU	B188	0	0	0	0	0	0	0	0	2.60877284235957e-09	5.04311907151094e-09	0	6.60498046438323e-09	1.66218238255469e-08	1.96027800082365e-08	4.30943822225166e-08	8.44613425640474e-08	1.03290339299262e-07	1.2604511558031e-07	1.03086923220467e-07	1.19688966676078e-07	1.85667249311741e-07	2.54005590187181e-07	4.17963804639202e-07	6.13289228248209e-07	5.03742132387462e-07	3.18158580368583e-07
P14EU	B189	0	0	0	0	0	0	0	0	2.60877284235957e-09	2.52155953575547e-09	0	4.40332030958882e-09	2.07772797819336e-08	4.31261160181204e-08	6.18310701453499e-08	1.04658620133711e-07	1.38972456511734e-07	2.1007519263385e-07	2.34687250735957e-07	2.85787940838799e-07	4.54469087867544e-07	6.68774212138402e-07	9.41395111383623e-07	1.15409882043072e-06	1.54085828730283e-06	1.12579189976575e-06
P14EU	B19	0	0	0	1.44019100469989e-08	1.3271504050264e-08	0	0	0	0	2.52155953575547e-09	0	0	0	1.96027800082365e-09	0	0	0	2.00071612032238e-09	4.38667758384966e-09	2.44263197298119e-09	0	0	0	5.57535662043826e-09	9.87729671347965e-09	0
P14EU	B190	0	0	2.31116365992316e-07	0	0	1.32450501294022e-08	0	0	0	2.52155953575547e-09	4.73185041400024e-09	2.20166015479441e-09	1.24663678691602e-08	1.37219460057656e-08	1.12420127537e-08	2.38695098550569e-08	2.44140801980074e-08	5.20186191283819e-08	4.38667758384966e-08	5.61805353785673e-08	1.02532660067678e-07	1.86485116846285e-07	2.85152876062259e-07	3.28946040605857e-07	3.06196198117869e-07	2.69211106465724e-07
P14EU	B199	0	0	6.93349097976948e-07	1.2961719042299e-07	6.63575202513198e-08	3.97351503882065e-08	1.32178185869996e-08	1.31838504424006e-08	1.04350913694383e-08	2.01724762860438e-08	3.07570276910016e-08	2.64199218575329e-08	3.53213756292872e-08	4.31261160181204e-08	8.61887644450332e-08	1.24855897703374e-07	1.69020555216974e-07	2.28081637716751e-07	2.71974010198679e-07	2.71132149000912e-07	4.73867158691159e-07	6.97711557855929e-07	9.99988168108745e-07	1.41056522497088e-06	1.72852692485894e-06	1.32158179537719e-06
P14EU	B20	0	0	0	0	0	0	0	0	0	0	0	0	4.15545595638673e-09	7.84111200329462e-09	1.87366879228333e-09	5.50834842809005e-09	0	2.00071612032238e-09	0	0	0	0	0	0	0	0
P14EU	B200	0	0	0	0	1.3271504050264e-08	0	0	0	2.60877284235957e-09	2.52155953575547e-09	7.09777562100036e-09	8.14614257273932e-08	2.72182365143331e-07	5.97884790251214e-07	7.71951542420732e-07	7.43627037792156e-07	4.28185406549667e-07	2.58092379521587e-07	1.9520715248131e-07	1.07475806811172e-07	8.03634362692608e-08	5.14441701644924e-08	2.73434264717235e-08	5.57535662043826e-08	9.87729671347965e-09	0
P14EU	B201	0	0	0	2.88038200939979e-08	1.3271504050264e-08	0	0	0	7.82631852707871e-09	7.56467860726642e-09	1.8927401656001e-08	4.18315429410938e-08	1.80762334102823e-07	4.21459770177086e-07	7.66330536043882e-07	8.70319051638227e-07	7.13642344249446e-07	5.28189055765108e-07	3.55320884291822e-07	2.71132149000912e-07	2.13378779059761e-07	2.21852983834374e-07	1.32810928576943e-07	1.17082489029204e-07	4.93864835673983e-08	2.44737369514294e-08
P14EU	B202	0	0	0	4.32057301409968e-08	1.3271504050264e-08	0	0	0	0	2.52155953575547e-09	0	1.32099609287665e-08	3.32436476510938e-08	8.42919540354171e-08	1.19914802706133e-07	1.37708710702251e-07	9.39003084538744e-08	7.4026496451928e-08	6.360682496582e-08	4.39673755136614e-08	2.21692237984168e-08	1.60763031764039e-08	1.95310189083739e-08	0	0	0
P14EU	B203	0	0	2.31116365992316e-07	1.44019100469989e-08	0	0	0	0	5.21754568471914e-09	5.04311907151094e-09	1.41955512420007e-08	4.18315429410938e-08	1.91150973993789e-07	7.48826196314636e-07	2.10413005373418e-06	3.01673882245065e-06	2.59916053800324e-06	1.47252706455727e-06	5.74654763484305e-07	3.54181636082272e-07	1.74582637412532e-07	1.18964643505389e-07	1.01561298323544e-07	5.57535662043826e-08	3.95091868539186e-08	2.44737369514294e-08
P14EU	B204	0	0	0	2.88038200939979e-08	0	0	0	0	2.60877284235957e-09	5.04311907151094e-09	2.36592520700012e-09	6.60498046438323e-09	1.66218238255469e-08	5.29275060222387e-08	8.61887644450332e-08	8.81335748494407e-08	6.57302159177121e-08	2.60093095641909e-08	3.50934206707973e-08	7.32789591894356e-09	1.10846118992084e-08	1.28610425411231e-08	1.56248151266991e-08	0	0	2.44737369514294e-08
P14EU	B205	0	0	0	1.44019100469989e-08	0	0	0	0	2.60877284235957e-09	0	4.73185041400024e-09	3.96298827862994e-08	8.72645750841213e-08	1.52901684064245e-07	1.87366879228333e-07	2.16661704838208e-07	1.53996505864354e-07	8.80315092941847e-08	6.14134861738952e-08	2.93115836757743e-08	3.60249886724273e-08	1.60763031764039e-08	2.73434264717235e-08	5.57535662043826e-09	9.87729671347965e-09	0
P14EU	B206	0	0	0	1.15215280375991e-07	0	1.32450501294022e-08	0	1.31838504424006e-08	7.82631852707871e-09	0	4.73185041400024e-09	5.28398437150658e-08	1.78684606124629e-07	4.92029778206737e-07	6.05195019907515e-07	5.98573862519118e-07	5.38987770525239e-07	3.84137495101897e-07	3.24614141204875e-07	2.76017412946874e-07	2.30005696908574e-07	1.70408813669881e-07	7.81240756334957e-08	5.57535662043826e-08	1.97545934269593e-08	2.44737369514294e-08
P14EU	B207	0	0	0	1.00813370328992e-07	2.65430081005279e-08	0	0	1.31838504424006e-08	1.04350913694383e-08	5.04311907151094e-09	2.36592520700012e-08	9.46713866561596e-08	3.09581468750811e-07	8.35078428350877e-07	1.54765042242603e-06	2.06746677667646e-06	1.84795807037225e-06	1.30446691045019e-06	7.25995140127119e-07	5.78903777596542e-07	3.49165274825064e-07	2.95803978445832e-07	1.75779170175365e-07	1.00356419167889e-07	9.87729671347965e-08	2.44737369514294e-08
P14EU	B208	0	0	0	1.00813370328992e-07	0	0	1.32178185869996e-08	0	2.60877284235957e-09	1.76509167502883e-08	4.73185041400024e-08	9.90747069657485e-08	4.23856507551446e-07	1.04482817443901e-06	1.83994275402223e-06	2.05828619596298e-06	1.72588766938221e-06	1.21643540115601e-06	8.75142177978007e-07	6.5706800073194e-07	5.73628665784034e-07	4.62997531480432e-07	3.47652136569056e-07	3.12219970744543e-07	2.07423230983073e-07	1.46842421708577e-07
P14EU	B209	0	0	0	0	0	0	0	1.31838504424006e-08	2.60877284235957e-09	0	7.09777562100036e-09	6.16464843342435e-08	1.59985054320889e-07	3.646117081532e-07	5.37742943385316e-07	6.05918327089905e-07	3.8123525232273e-07	3.18113863131258e-07	1.82047119729761e-07	1.49000550351852e-07	1.24701883866094e-07	1.2217990414067e-07	7.81240756334957e-08	7.24796360656974e-08	8.88956704213169e-08	0
P14EU	B21	0	0	0	0	0	0	0	0	0	0	0	0	0	0	0	0	1.87800616907749e-09	0	0	0	0	0	0	0	0	0
P14EU	B210	0	0	0	0	0	0	0	0	2.60877284235957e-09	0	4.73185041400024e-09	2.86215820123273e-08	1.03886398909668e-07	2.17590858091426e-07	2.56692624542816e-07	2.66236840691019e-07	2.00946660091291e-07	1.62058005746113e-07	1.09666939596241e-07	8.30494870813604e-08	6.92788243700524e-08	4.50136488939309e-08	5.07806491617722e-08	2.78767831021913e-08	2.9631890140439e-08	2.44737369514294e-08
P14EU	B211	0	0	0	0	0	0	0	0	2.60877284235957e-09	0	7.09777562100036e-09	6.60498046438323e-09	7.27204792367677e-08	1.05855012044477e-07	1.33030484252116e-07	1.45053175273038e-07	1.14558376313727e-07	1.1804225109902e-07	1.05280262012392e-07	6.35084312975109e-08	3.60249886724273e-08	2.57220850822462e-08	1.17186113450244e-08	0	0	2.44737369514294e-08
P14EU	B212	0	0	0	0	0	1.32450501294022e-08	0	0	0	1.00862381430219e-08	7.09777562100036e-09	3.96298827862994e-08	1.49596414429922e-07	4.46943384187793e-07	7.90688230343565e-07	9.40091465060701e-07	7.8500657867439e-07	6.62237035826708e-07	4.14541031673793e-07	3.88378483704009e-07	2.49403767732189e-07	2.25068244469654e-07	1.09373705886894e-07	5.01782095839444e-08	5.92637802808779e-08	0
P14EU	B213	0	0	0	0	0	0	0	0	0	0	4.73185041400024e-09	6.60498046438323e-09	3.73991036074805e-08	1.41140016059303e-07	2.17345579904866e-07	2.29514517837085e-07	2.06580678598524e-07	1.28045831700632e-07	1.18440294763941e-07	7.57215911624168e-08	7.75922832944587e-08	6.43052127056155e-08	3.12496302533983e-08	5.57535662043826e-08	1.97545934269593e-08	2.44737369514294e-08
P14EU	B217	0	0	0	0	0	0	0	0	0	2.52155953575547e-09	0	2.20166015479441e-09	1.86995518037403e-08	5.6848062023886e-08	9.36834396141665e-08	1.43217059130341e-07	9.57783146229519e-08	7.60272125722504e-08	8.55402128850683e-08	5.12952714326049e-08	7.75922832944587e-08	2.25068244469654e-08	7.81240756334957e-09	0	9.87729671347965e-09	0
P14EU	B218	0	0	0	0	0	0	0	0	0	0	2.36592520700012e-09	4.40332030958882e-09	3.32436476510938e-08	8.42919540354171e-08	2.75429312465649e-07	6.02246094804512e-07	6.81716239375128e-07	6.44230590743806e-07	4.10154354089943e-07	3.2975531635246e-07	2.32776849883376e-07	1.6397829239932e-07	1.17186113450244e-07	6.69042794452592e-08	4.93864835673983e-08	2.44737369514294e-08
P14EU	B219	0	0	0	0	0	0	1.32178185869996e-08	0	0	0	0	2.20166015479441e-09	4.15545595638673e-09	3.33247260140021e-08	5.05890573916499e-08	9.54780394202275e-08	9.2022302284797e-08	9.80350898957966e-08	6.58001637577449e-08	5.61805353785673e-08	4.15672946220315e-08	2.8937345717527e-08	1.95310189083739e-08	2.23014264817531e-08	9.87729671347965e-09	0
P14EU	B22	0	0	0	0	0	0	0	0	0	0	0	0	0	1.96027800082365e-09	0	0	0	0	0	2.44263197298119e-09	0	0	0	0	0	0
P14EU	B220	0	0	0	1.44019100469989e-08	0	0	0	1.31838504424006e-08	2.60877284235957e-09	7.56467860726642e-09	2.12933268630011e-08	1.54116210835609e-08	1.12197310822442e-07	3.23445870135903e-07	5.45237618554449e-07	5.89393281805635e-07	4.67623536100295e-07	3.56127469417384e-07	2.30300573152107e-07	1.31902126540984e-07	1.35786495765303e-07	1.15749382870108e-07	1.24998521013593e-07	1.05931775788327e-07	5.92637802808779e-08	2.44737369514294e-08
P14EU	B221	0	0	0	2.88038200939979e-08	0	0	0	0	2.60877284235957e-09	2.52155953575547e-09	2.36592520700012e-09	1.98149413931497e-08	4.5710015520254e-08	5.88083400247096e-08	9.93044459910165e-08	1.00986387848318e-07	4.88281603960147e-08	3.40121740454804e-08	6.14134861738952e-08	4.64100074866426e-08	1.38557648740105e-08	1.92915638116847e-08	1.17186113450244e-08	5.57535662043826e-09	0	0
P14EU	B222	0	0	0	0	0	0	0	0	5.21754568471914e-09	0	2.36592520700012e-09	1.98149413931497e-08	7.06427512585744e-08	1.50941406063421e-07	2.99787006765333e-07	3.80076041538213e-07	2.98602980883321e-07	2.92104553567067e-07	1.77660442145911e-07	1.09918438784153e-07	1.16388424941688e-07	9.96730796937041e-08	1.01561298323544e-07	1.11507132408765e-07	9.87729671347965e-08	0
P14EU	B227	0	0	0	5.76076401879957e-08	0	0	1.32178185869996e-08	3.95515513272017e-08	1.56526370541574e-08	1.00862381430219e-08	1.41955512420007e-08	8.14614257273932e-08	3.67757852140225e-07	9.48774552398648e-07	1.90552116175215e-06	2.72296023961918e-06	2.76442508088206e-06	2.14476768098559e-06	1.44541026387846e-06	1.0649875402198e-06	8.86768951936671e-07	5.75531653715259e-07	4.5702584245595e-07	3.01069257503666e-07	1.77791340842634e-07	4.89474739028589e-08
P14EU	B23	0	0	0	0	0	0	0	0	0	0	0	0	0	1.96027800082365e-09	0	0	0	0	0	0	0	0	0	0	0	0
P14EU	B230	0	0	0	1.44019100469989e-08	0	1.32450501294022e-08	0	0	0	0	2.36592520700012e-09	4.40332030958882e-09	2.70104637165137e-08	4.5086394018944e-08	7.49467516913332e-08	7.34446457078673e-08	5.25841727341697e-08	5.8020767489349e-08	3.72867594627221e-08	3.41968476217366e-08	1.10846118992084e-08	9.64578190584233e-09	3.90620378167479e-09	1.67260698613148e-08	0	0
P14EU	B231	0	0	0	0	0	0	0	0	0	0	0	0	0	3.92055600164731e-09	7.49467516913332e-09	5.50834842809005e-09	1.12680370144649e-08	1.00035806016119e-08	6.58001637577449e-09	0	5.54230594960419e-09	0	3.90620378167479e-09	0	0	0
P14EU	B232	0	0	0	1.44019100469989e-08	0	0	0	3.95515513272017e-08	5.21754568471914e-09	2.52155953575547e-09	7.09777562100036e-09	1.98149413931497e-08	7.06427512585744e-08	1.50941406063421e-07	3.26018369857299e-07	4.44340106532597e-07	3.586991782938e-07	2.72097392363844e-07	1.66693748186287e-07	1.29459494568003e-07	9.97615070928755e-08	9.00272977878618e-08	4.68744453800974e-08	2.23014264817531e-08	5.92637802808779e-08	0
P14EU	B238	4.85344368583864e-06	8.08907280973106e-07	0	8.64114602819936e-08	1.3271504050264e-08	1.32450501294022e-08	1.32178185869996e-08	0	1.8261409896517e-08	2.01724762860438e-08	1.8927401656001e-08	7.04531249534211e-08	2.99192828859844e-07	9.70337610407709e-07	1.97297323827435e-06	2.59259599348771e-06	2.21416927334236e-06	1.65059079926596e-06	1.09228271837856e-06	8.0118328713783e-07	6.8724593775092e-07	5.69101132444698e-07	5.97649178596242e-07	5.51960305423388e-07	4.04969165252666e-07	5.13948475980018e-07
P14EU	B24	4.85344368583864e-06	0	4.62232731984632e-07	1.72822920563987e-07	3.98145121507919e-08	2.64901002588043e-08	0	1.31838504424006e-08	2.60877284235957e-08	4.53880716435985e-08	5.9148130175003e-08	2.37779296717796e-07	8.8926757466676e-07	2.42094333101721e-06	4.15392371249214e-06	4.76839362258328e-06	4.00578715864228e-06	3.01507919332583e-06	2.14069866091863e-06	1.63167815795143e-06	1.41051686417427e-06	9.96730796937041e-07	7.30460107173185e-07	7.35947073897851e-07	4.24723758679625e-07	3.67106054271442e-07
P14EU	B25	0	0	0	1.44019100469989e-08	0	0	0	0	0	0	0	0	0	0	0	0	0	0	0	0	0	0	0	0	0	0
P14EU	B250	0	0	4.62232731984632e-07	6.04880221973955e-07	7.96290243015838e-08	2.64901002588043e-08	1.32178185869996e-08	1.31838504424006e-08	5.21754568471914e-09	1.00862381430219e-08	2.12933268630011e-08	2.20166015479441e-08	1.24663678691602e-08	1.17616680049419e-08	2.43576942996833e-08	3.12139744258436e-08	5.07061665650922e-08	4.201503852677e-08	7.6766857717369e-08	1.09918438784153e-07	1.91209555261345e-07	2.02561420022689e-07	2.14841207992113e-07	1.83986768474463e-07	1.28404857275235e-07	0
P14EU	B251	0	0	0	7.20095502349946e-08	2.65430081005279e-08	0	0	0	0	0	0	0	2.07772797819336e-09	5.88083400247096e-09	1.87366879228333e-09	1.83611614269668e-09	1.87800616907749e-09	4.00143224064476e-09	6.58001637577449e-09	9.77052789192475e-09	1.38557648740105e-08	3.21526063528078e-08	2.73434264717235e-08	6.13289228248209e-08	6.91410769943576e-08	4.89474739028589e-08
P14EU	B252	0	0	0	0	0	0	0	0	0	0	0	0	0	0	0	0	0	0	0	2.44263197298119e-09	0	0	3.90620378167479e-09	5.57535662043826e-09	0	0
P14EU	B258	0	0	2.31116365992316e-07	1.15215280375991e-07	2.65430081005279e-08	0	0	1.31838504424006e-08	2.60877284235957e-09	5.04311907151094e-09	4.73185041400024e-09	6.60498046438323e-09	1.24663678691602e-08	9.80139000411827e-09	5.62100637684999e-09	9.18058071348341e-09	1.87800616907749e-08	3.20114579251581e-08	3.29000818788724e-08	2.68689517027931e-08	6.09653654456461e-08	6.43052127056155e-08	9.76550945418697e-08	1.2823320227008e-07	2.07423230983073e-07	9.78949478057178e-08
P14EU	B259	1.94137747433546e-05	8.08907280973106e-07	2.31116365992316e-07	7.77703142537942e-07	1.59258048603168e-07	6.62252506470108e-08	5.28712743479984e-08	2.63677008848012e-08	4.95666840048319e-08	7.56467860726642e-09	3.07570276910016e-08	1.98149413931497e-08	2.2855007760127e-08	1.17616680049419e-08	2.62313630919666e-08	3.12139744258436e-08	4.88281603960147e-08	7.80279286925728e-08	1.2721364993164e-07	1.27016862595022e-07	2.13378779059761e-07	2.12207201928531e-07	3.32027321442357e-07	2.78767831021913e-07	2.27177824410032e-07	3.18158580368583e-07
P14EU	B260	0	0	0	0	0	0	0	0	0	0	0	0	0	0	0	0	0	0	0	0	2.7711529748021e-09	0	0	0	9.87729671347965e-09	0
P14EU	B261	0	0	0	0	0	0	0	0	0	0	0	0	0	0	3.74733758456666e-09	0	1.87800616907749e-09	0	2.19333879192483e-09	0	0	0	3.90620378167479e-09	1.11507132408765e-08	9.87729671347965e-09	0
P14EU	B262	0	0	0	0	0	0	0	0	0	0	0	0	0	0	3.74733758456666e-09	0	0	0	4.38667758384966e-09	4.88526394596238e-09	0	3.21526063528078e-09	3.90620378167479e-09	0	0	0
P14EU	B263	0	0	0	0	0	0	0	0	0	0	0	0	0	0	0	0	0	0	0	0	0	3.21526063528078e-09	0	0	0	2.44737369514294e-08
P14EU	B268	0	0	0	0	0	0	0	0	0	5.04311907151094e-09	0	0	0	0	0	0	0	2.00071612032238e-09	0	0	0	6.43052127056156e-09	2.34372226900487e-08	3.34521397226296e-08	6.91410769943576e-08	1.95789895611436e-07
P14EU	B269	0	0	0	0	0	0	0	0	0	0	0	2.20166015479441e-09	0	0	0	0	1.87800616907749e-09	2.00071612032238e-09	0	2.44263197298119e-09	8.31345892440629e-09	1.60763031764039e-08	4.29682415984226e-08	1.95137481715339e-07	5.53128615954861e-07	1.32158179537719e-06
P14EU	B270	0	0	2.31116365992316e-07	5.76076401879957e-08	6.63575202513198e-08	6.62252506470108e-08	3.96534557609988e-08	2.63677008848012e-08	2.60877284235957e-08	1.76509167502883e-08	5.67822049680029e-08	4.18315429410938e-08	3.11659196729005e-08	9.80139000411827e-09	9.36834396141665e-09	9.18058071348341e-09	5.63401850723247e-09	1.00035806016119e-08	1.75467103353986e-08	1.70984238108683e-08	2.7711529748021e-08	3.53678669880886e-08	5.85930567251218e-08	6.13289228248209e-08	2.9631890140439e-08	4.89474739028589e-08
P14EU	B271	0	0	0	0	0	0	0	0	0	0	2.36592520700012e-09	2.20166015479441e-09	0	0	0	0	0	0	0	0	0	0	0	0	9.87729671347965e-09	0
P14EU	B278	0	0	0	0	1.3271504050264e-08	0	0	0	0	0	0	2.20166015479441e-09	0	0	0	0	0	0	0	0	0	0	3.90620378167479e-09	0	9.87729671347965e-09	0
P14EU	B279	0	0	0	2.88038200939979e-08	0	1.32450501294022e-08	3.96534557609988e-08	2.63677008848012e-08	5.21754568471914e-09	1.76509167502883e-08	7.80755318310039e-08	3.52265624767106e-08	1.24663678691602e-08	9.80139000411827e-09	7.49467516913332e-09	5.50834842809005e-09	7.51202467630996e-09	6.00214836096714e-09	4.38667758384966e-09	4.88526394596238e-09	8.31345892440629e-09	1.28610425411231e-08	1.17186113450244e-08	2.78767831021913e-08	0	4.89474739028589e-08
P14EU	B309	0	0	0	0	0	0	0	0	0	0	0	0	0	0	0	0	0	0	0	0	0	0	7.81240756334957e-09	0	0	0
P14EU	B33	0	0	0	0	0	0	0	0	0	0	0	2.20166015479441e-09	0	0	0	0	0	0	0	0	0	0	0	0	0	0
P14EU	B330	0	0	0	0	0	0	0	0	0	0	0	0	0	0	1.87366879228333e-09	0	0	0	0	0	0	0	0	0	1.97545934269593e-08	2.44737369514294e-08
P14EU	B331	0	0	0	0	0	0	0	0	0	0	0	0	0	0	0	0	0	0	0	0	0	0	0	5.57535662043826e-09	0	0
P14EU	B332	0	1.61781456194621e-06	7.62684007774643e-06	3.31243931080975e-07	6.63575202513198e-08	0	0	1.31838504424006e-08	5.21754568471914e-09	1.26077976787774e-08	4.73185041400024e-09	1.10083007739721e-08	1.45440958473535e-08	1.17616680049419e-08	9.36834396141665e-09	1.10166968561801e-08	2.81700925361623e-08	2.00071612032238e-08	2.41267267111731e-08	2.68689517027931e-08	3.04826827228231e-08	3.53678669880886e-08	3.51558340350731e-08	2.23014264817531e-08	3.95091868539186e-08	2.44737369514294e-08
P14EU	B333	0	0	0	4.32057301409968e-08	1.3271504050264e-08	0	0	0	2.60877284235957e-09	0	2.36592520700012e-09	4.40332030958882e-09	4.15545595638673e-09	1.37219460057656e-08	2.99787006765333e-08	1.83611614269668e-08	2.44140801980074e-08	3.40121740454804e-08	2.19333879192483e-08	2.68689517027931e-08	1.66269178488126e-08	6.43052127056156e-09	2.73434264717235e-08	1.67260698613148e-08	1.97545934269593e-08	2.44737369514294e-08
P14EU	B334	0	0	0	0	0	0	0	0	0	0	0	0	0	0	0	0	0	0	4.38667758384966e-09	4.88526394596238e-09	2.7711529748021e-09	0	0	5.57535662043826e-09	0	0
P14EU	B338	0	0	2.31116365992316e-07	1.87224830610986e-07	6.63575202513198e-08	3.97351503882065e-08	0	0	2.60877284235957e-09	2.52155953575547e-09	2.36592520700012e-09	0	0	3.92055600164731e-09	1.87366879228333e-09	0	1.87800616907749e-09	2.00071612032238e-09	4.38667758384966e-09	2.44263197298119e-09	1.10846118992084e-08	1.60763031764039e-08	7.81240756334957e-09	3.34521397226296e-08	6.91410769943576e-08	3.18158580368583e-07
P14EU	B34	0	0	0	0	1.3271504050264e-08	0	0	0	0	0	0	0	0	0	0	1.83611614269668e-09	0	0	2.19333879192483e-09	2.44263197298119e-09	0	0	0	0	0	0
P14EU	B340	0	1.61781456194621e-06	6.93349097976948e-07	4.0325348131597e-07	2.65430081005279e-07	1.19205451164619e-07	9.25247301089972e-08	5.27354017696023e-08	3.39140469506744e-08	5.04311907151094e-09	1.18296260350006e-08	2.20166015479441e-09	4.15545595638673e-09	5.88083400247096e-09	3.74733758456666e-09	1.83611614269668e-09	5.63401850723247e-09	0	6.58001637577449e-09	0	0	0	7.81240756334957e-09	1.67260698613148e-08	3.95091868539186e-08	2.44737369514294e-08
P14EU	B341	0	0	9.24465463969264e-07	3.16842021033976e-07	2.78701585055543e-07	1.05960401035217e-07	3.96534557609988e-08	1.31838504424006e-08	1.30438642117979e-08	0	7.09777562100036e-09	2.20166015479441e-09	2.07772797819336e-09	0	0	1.83611614269668e-09	1.87800616907749e-09	4.00143224064476e-09	6.58001637577449e-09	4.88526394596238e-09	1.38557648740105e-08	6.43052127056156e-09	7.81240756334957e-09	3.34521397226296e-08	7.90183737078372e-08	1.71316158660006e-07
P14EU	B342	0	0	0	1.44019100469989e-08	1.3271504050264e-08	0	0	0	0	0	0	0	0	0	1.87366879228333e-09	0	3.75601233815498e-09	2.00071612032238e-09	0	2.44263197298119e-09	2.7711529748021e-09	0	1.17186113450244e-08	1.67260698613148e-08	9.87729671347965e-09	0
P14EU	B343	4.85344368583864e-06	8.08907280973106e-07	0	2.88038200939979e-08	3.98145121507919e-08	0	2.64356371739992e-08	0	0	7.56467860726642e-09	2.36592520700012e-09	0	2.07772797819336e-09	3.92055600164731e-09	0	7.34446457078673e-09	1.87800616907749e-09	0	6.58001637577449e-09	2.44263197298119e-09	2.7711529748021e-09	3.21526063528078e-09	1.17186113450244e-08	0	0	0
P14EU	B344	0	0	0	0	1.3271504050264e-08	0	0	0	0	0	0	0	0	0	0	0	0	0	0	0	5.54230594960419e-09	0	0	0	9.87729671347965e-09	0
P14EU	B348	4.85344368583864e-06	0	6.93349097976948e-07	9.64927973148928e-07	3.31787601256599e-07	6.62252506470108e-08	1.45396004456996e-07	2.63677008848012e-08	2.08701827388766e-08	2.52155953575547e-09	4.73185041400024e-09	2.20166015479441e-09	4.15545595638673e-09	1.96027800082365e-09	5.62100637684999e-09	3.67223228539336e-09	5.63401850723247e-09	8.00286448128952e-09	1.3160032751549e-08	3.17542156487554e-08	3.87961416472294e-08	4.50136488939309e-08	1.01561298323544e-07	1.72836055233586e-07	4.54355648820064e-07	6.60790897688595e-07
P14EU	B349	0	3.23562912389242e-06	1.84893092793853e-06	1.72822920563987e-06	9.82091299719533e-07	3.57616353493858e-07	2.37920734565993e-07	1.31838504424006e-07	9.1307049482585e-08	8.06899051441751e-08	9.70029334870049e-08	7.48564452630099e-08	9.55754869968947e-08	1.07815290045301e-07	8.99361020295998e-08	1.26692013846071e-07	1.57752518202509e-07	2.04073044272883e-07	2.41267267111731e-07	3.54181636082272e-07	4.1013064027071e-07	9.96730796937041e-07	2.08981902319601e-06	5.10702666432145e-06	1.30281543650797e-05	2.9123746972201e-05
P14EU	B350	0	0	0	0	0	0	0	0	0	0	0	0	0	0	0	0	0	2.00071612032238e-09	0	0	0	0	0	0	0	0
P14EU	B351	0	0	0	0	0	0	0	0	0	0	0	0	0	0	0	0	0	0	0	0	0	0	0	0	0	2.44737369514294e-08
P14EU	B352	0	0	0	0	0	0	0	0	0	0	0	0	0	0	0	0	0	0	0	2.44263197298119e-09	0	0	0	0	0	2.44737369514294e-08
P14EU	B353	0	0	0	0	0	0	0	0	0	0	0	0	0	0	0	0	0	0	0	0	0	0	0	0	0	0
P14EU	B354	0	0	0	0	0	0	0	0	0	0	0	0	0	0	0	0	0	0	0	0	0	3.21526063528078e-09	0	0	9.87729671347965e-09	0
P14EU	B356	0	0	0	0	0	0	0	0	0	0	0	0	0	0	0	0	0	0	0	0	0	0	0	5.57535662043826e-09	9.87729671347965e-09	0
P14EU	B358	0	0	0	0	0	0	0	0	0	0	0	0	0	0	0	0	0	0	0	0	0	0	0	0	9.87729671347965e-09	0
P14EU	B362	0	0	0	0	0	0	0	0	0	0	0	0	0	1.96027800082365e-09	0	0	0	0	0	0	0	0	0	0	0	0
P14EU	B363	0	0	0	0	0	0	0	0	0	0	0	0	0	0	0	0	0	0	0	0	0	3.21526063528078e-09	0	0	0	0
P14EU	B368	0	0	0	0	0	0	0	0	0	0	0	0	0	0	0	0	1.87800616907749e-09	0	0	0	0	0	0	0	0	0
P14EU	B369	0	8.08907280973106e-07	0	0	0	0	0	0	0	0	0	0	0	0	0	0	0	2.00071612032238e-09	0	2.44263197298119e-09	0	0	7.81240756334957e-09	1.11507132408765e-08	9.87729671347965e-09	1.22368684757147e-07
P14EU	B370	0	0	0	0	0	0	0	0	0	0	0	0	0	0	1.87366879228333e-09	0	5.63401850723247e-09	4.00143224064476e-09	6.58001637577449e-09	4.88526394596238e-09	1.10846118992084e-08	7.07357339761771e-08	1.24998521013593e-07	3.79124250189802e-07	9.77852374634486e-07	1.88447774526007e-06
P14EU	B371	0	0	0	2.88038200939979e-08	0	0	0	0	2.60877284235957e-09	2.52155953575547e-09	7.09777562100036e-09	1.54116210835609e-08	4.15545595638673e-09	1.17616680049419e-08	1.31156815459833e-08	1.83611614269668e-08	4.13161357197048e-08	6.00214836096714e-08	1.00893584428542e-07	1.8564002994657e-07	2.35548002858178e-07	4.82289095292117e-07	7.77334552553282e-07	1.05374240126283e-06	1.12601182533668e-06	1.22368684757147e-06
P14EU	B372	0	0	0	0	0	0	0	0	0	0	0	0	0	0	0	0	0	0	0	2.44263197298119e-09	0	3.21526063528078e-09	0	3.34521397226296e-08	1.97545934269593e-08	7.34212108542883e-08
P14EU	B373	0	0	0	0	0	0	0	0	0	0	0	0	0	0	0	0	0	0	2.19333879192483e-09	0	0	0	3.90620378167479e-09	1.11507132408765e-08	1.97545934269593e-08	4.89474739028589e-08
P14EU	B374	0	0	0	0	0	0	0	0	0	0	0	0	2.07772797819336e-09	0	3.74733758456666e-09	0	1.87800616907749e-09	0	2.19333879192483e-09	2.44263197298119e-09	2.7711529748021e-09	1.92915638116847e-08	5.85930567251218e-08	6.69042794452592e-08	1.18527560561756e-07	2.93684843417153e-07
P14EU	B375	0	0	0	2.88038200939979e-08	0	0	0	0	2.60877284235957e-09	2.52155953575547e-09	2.36592520700012e-09	0	0	1.96027800082365e-09	1.87366879228333e-09	7.34446457078673e-09	7.51202467630996e-09	0	2.19333879192483e-09	0	1.38557648740105e-08	9.64578190584233e-09	1.95310189083739e-08	1.67260698613148e-08	1.97545934269593e-08	2.44737369514294e-08
P14EU	B376	0	0	0	0	0	0	0	0	0	0	0	0	2.07772797819336e-09	7.84111200329462e-09	5.62100637684999e-09	5.50834842809005e-09	1.31460431835424e-08	1.00035806016119e-08	1.09666939596241e-08	1.95410557838495e-08	5.26519065212398e-08	6.75204733408963e-08	1.24998521013593e-07	8.92057059270122e-08	9.87729671347965e-08	0
P14EU	B377	0	8.08907280973106e-07	3.46674548988474e-06	6.91291682255949e-07	3.98145121507919e-08	3.97351503882065e-08	3.96534557609988e-08	2.63677008848012e-08	0	3.02587144290657e-08	1.8927401656001e-08	1.10083007739721e-08	2.49327357383204e-08	2.94041700123548e-08	4.12207134302333e-08	6.97724134224739e-08	9.2022302284797e-08	1.80064450829014e-07	2.96100736909852e-07	4.83641130650275e-07	7.28813232372952e-07	1.10604965853659e-06	1.82029096226045e-06	2.65386975132861e-06	2.84466145348214e-06	2.98579590807439e-06
P14EU	B378	0	0	2.31116365992316e-07	5.76076401879957e-08	0	0	1.32178185869996e-08	0	0	7.56467860726642e-09	7.09777562100036e-09	0	4.15545595638673e-09	5.88083400247096e-09	7.49467516913332e-09	7.34446457078673e-09	1.69020555216974e-08	1.80064450829014e-08	5.04467922142711e-08	5.86231673515485e-08	1.02532660067678e-07	2.37929287010778e-07	4.37494823547576e-07	8.36303493065739e-07	1.71864962814546e-06	2.96132217112296e-06
P14EU	B379	0	0	0	1.2961719042299e-07	0	0	0	0	0	2.52155953575547e-09	0	0	4.15545595638673e-09	3.92055600164731e-09	3.74733758456666e-09	1.83611614269668e-09	1.50240493526199e-08	1.20042967219343e-08	2.85134042950228e-08	7.08363272164544e-08	8.03634362692608e-08	1.38256207317073e-07	2.96871487407284e-07	3.67973536948925e-07	6.32146989662698e-07	1.00342321500861e-06
P14EU	B381	0	0	0	0	0	0	0	0	0	0	0	0	0	0	0	0	0	0	0	0	0	0	0	0	0	2.44737369514294e-08
P14EU	B382	0	0	0	0	0	0	0	0	0	0	0	0	0	0	0	0	0	0	0	2.44263197298119e-09	0	0	0	0	0	0
P14EU	B384	0	0	0	0	0	0	0	0	0	0	0	0	0	0	0	0	0	0	0	2.44263197298119e-09	0	0	0	0	0	0
P14EU	B388	0	0	0	0	0	0	0	0	0	0	0	0	0	0	0	0	0	0	0	0	0	0	0	0	9.87729671347965e-09	0
P14EU	B389	0	0	0	0	0	0	0	0	0	0	0	0	0	0	0	0	0	0	0	0	0	0	3.90620378167479e-09	5.57535662043826e-09	0	0
P14EU	B391	0	0	0	0	0	0	0	0	0	0	0	0	0	0	0	0	0	0	0	0	0	0	3.90620378167479e-09	0	0	0
P14EU	B392	0	0	0	0	0	0	0	0	0	0	0	0	0	0	1.87366879228333e-09	0	0	2.00071612032238e-09	0	2.44263197298119e-09	0	0	0	5.57535662043826e-09	0	0
P14EU	B393	0	0	0	0	0	0	0	0	0	0	0	0	0	0	0	0	0	0	2.19333879192483e-09	0	0	0	0	0	0	0
P14EU	B394	0	0	0	0	0	0	0	0	0	0	0	0	0	0	0	0	0	0	0	0	0	0	0	5.57535662043826e-09	0	0
P14EU	B399	0	0	0	0	0	0	0	0	0	0	0	0	6.23318393458009e-09	5.88083400247096e-09	0	1.83611614269668e-09	5.63401850723247e-09	0	2.19333879192483e-09	0	0	9.64578190584233e-09	7.81240756334957e-09	5.57535662043826e-09	9.87729671347965e-09	0
P14EU	B400	0	0	0	0	0	0	0	0	2.60877284235957e-09	0	0	0	0	0	0	0	0	0	0	0	0	0	0	0	0	0
P14EU	B402	0	0	0	0	0	0	0	0	0	0	0	0	0	0	0	0	0	0	2.19333879192483e-09	0	2.7711529748021e-09	0	0	0	0	0
P14EU	B407	0	0	0	0	0	0	0	0	0	0	0	0	0	0	0	0	0	2.00071612032238e-09	0	0	2.7711529748021e-09	3.21526063528078e-09	3.90620378167479e-09	0	1.97545934269593e-08	0
P14EU	B409	0	0	0	0	0	0	0	0	2.60877284235957e-09	0	0	0	0	0	0	0	0	2.00071612032238e-09	0	0	0	0	3.90620378167479e-09	0	0	0
P14EU	B418	0	0	0	0	0	0	0	0	0	0	0	0	0	0	0	0	0	0	0	0	0	0	3.90620378167479e-09	0	0	0
P14EU	B419	0	0	0	0	0	0	0	0	0	0	0	0	0	1.96027800082365e-09	0	0	0	2.00071612032238e-09	0	0	0	3.21526063528078e-09	0	0	0	2.44737369514294e-08
P14EU	B421	0	0	0	0	0	0	0	0	0	0	0	0	0	0	0	0	1.87800616907749e-09	0	0	0	0	0	0	0	0	0
P14EU	B429	0	0	0	0	0	0	0	0	0	0	0	0	0	0	1.87366879228333e-09	0	0	0	0	0	0	0	0	0	0	0
P14EU	B432	0	0	0	0	0	0	0	0	0	0	0	0	0	0	0	0	0	0	0	0	0	0	3.90620378167479e-09	0	0	0
P14EU	B439	0	0	0	0	0	0	0	0	0	0	0	0	0	0	0	1.83611614269668e-09	0	0	0	0	0	0	0	5.57535662043826e-09	0	2.44737369514294e-08
P14EU	B44	0	0	2.31116365992316e-07	0	0	0	0	0	0	0	0	0	0	0	0	0	0	0	2.19333879192483e-09	0	0	3.21526063528078e-09	0	5.57535662043826e-09	0	0
P14EU	B440	0	0	6.93349097976948e-07	1.44019100469989e-08	0	0	0	1.31838504424006e-08	5.21754568471914e-09	1.00862381430219e-08	7.09777562100036e-09	1.10083007739721e-08	1.45440958473535e-08	2.54836140107075e-08	3.74733758456666e-08	4.77390197101137e-08	6.00961974104796e-08	7.60272125722504e-08	1.71080425770137e-07	2.22279509541288e-07	2.68801838555803e-07	3.82616015598413e-07	3.71089359259105e-07	3.23370683985419e-07	2.8644160469091e-07	1.46842421708577e-07
P14EU	B441	0	0	2.31116365992316e-07	1.44019100469989e-08	1.3271504050264e-08	0	1.32178185869996e-08	1.31838504424006e-08	1.04350913694383e-08	7.56467860726642e-09	0	2.64199218575329e-08	1.45440958473535e-08	2.35233360098838e-08	5.05890573916499e-08	1.23019781560678e-07	1.70898561386051e-07	2.88103121326423e-07	4.51827791136515e-07	7.42560119786281e-07	9.72674694155536e-07	1.36005524872377e-06	1.76951031309868e-06	1.76181269205849e-06	1.58036747415674e-06	1.00342321500861e-06
P14EU	B442	0	0	0	0	0	0	0	0	0	0	0	0	0	0	0	0	0	0	0	2.44263197298119e-09	0	0	0	0	0	0
P14EU	B447	0	0	4.62232731984632e-07	2.88038200939979e-08	0	0	0	0	2.60877284235957e-09	5.04311907151094e-09	7.09777562100036e-09	0	4.15545595638673e-09	7.84111200329462e-09	3.74733758456666e-09	9.18058071348341e-09	7.51202467630996e-09	8.00286448128952e-09	1.53533715434738e-08	1.70984238108683e-08	3.60249886724273e-08	2.57220850822462e-08	4.29682415984226e-08	2.23014264817531e-08	3.95091868539186e-08	0
P14EU	B448	0	0	2.31116365992316e-07	0	0	0	0	0	2.60877284235957e-09	0	2.36592520700012e-09	2.20166015479441e-09	4.15545595638673e-09	1.17616680049419e-08	5.62100637684999e-09	1.28528129988768e-08	1.12680370144649e-08	2.20078773235462e-08	4.38667758384966e-08	4.39673755136614e-08	4.43384475968336e-08	7.71662552467387e-08	1.01561298323544e-07	1.00356419167889e-07	7.90183737078372e-08	9.78949478057178e-08
P14EU	B449	0	0	9.24465463969264e-07	4.32057301409968e-08	0	2.64901002588043e-08	1.32178185869996e-08	0	1.04350913694383e-08	7.56467860726642e-09	1.18296260350006e-08	1.32099609287665e-08	2.2855007760127e-08	1.96027800082365e-08	3.74733758456666e-08	5.32473681382038e-08	8.0754265270332e-08	1.6806015410708e-07	2.6320065503098e-07	2.98001100703705e-07	4.32299864069127e-07	6.17330041973909e-07	7.22647699609835e-07	5.79837088525579e-07	3.45705384971788e-07	3.67106054271442e-07
P14EU	B450	0	0	0	0	0	0	0	0	2.60877284235957e-09	0	0	0	0	0	1.87366879228333e-09	1.83611614269668e-09	3.75601233815498e-09	4.00143224064476e-09	0	2.44263197298119e-09	2.7711529748021e-09	3.21526063528078e-09	1.17186113450244e-08	5.57535662043826e-09	9.87729671347965e-09	0
P14EU	B451	0	0	0	1.44019100469989e-08	0	0	0	0	0	0	9.46370082800048e-09	4.40332030958882e-09	2.07772797819336e-08	1.56822240065892e-08	1.686301913055e-08	4.22306712820237e-08	2.62920863670848e-08	4.40157546470923e-08	2.41267267111731e-08	3.17542156487554e-08	6.37365184204482e-08	5.7874691435054e-08	8.20302794151705e-08	8.36303493065739e-08	6.91410769943576e-08	0
P14EU	B453	0	0	0	0	0	0	0	0	0	0	0	0	0	0	0	0	0	0	0	0	2.7711529748021e-09	0	3.90620378167479e-09	0	0	0
P14EU	B457	0	0	0	0	0	0	0	1.31838504424006e-08	0	0	2.36592520700012e-09	0	4.15545595638673e-09	0	0	5.50834842809005e-09	9.39003084538744e-09	2.00071612032238e-09	2.19333879192483e-09	2.44263197298119e-09	5.54230594960419e-09	6.43052127056156e-09	7.81240756334957e-09	5.57535662043826e-09	1.97545934269593e-08	0
P14EU	B458	0	0	0	0	0	0	0	0	0	0	0	0	0	0	0	0	0	0	0	0	2.7711529748021e-09	0	0	0	1.97545934269593e-08	0
P14EU	B459	0	0	0	0	0	0	0	0	0	0	0	0	4.15545595638673e-09	1.96027800082365e-09	3.74733758456666e-09	3.67223228539336e-09	3.75601233815498e-09	4.00143224064476e-09	2.19333879192483e-09	7.32789591894356e-09	2.7711529748021e-09	9.64578190584233e-09	7.81240756334957e-09	1.67260698613148e-08	2.9631890140439e-08	2.44737369514294e-08
P14EU	B460	0	0	0	0	0	0	0	0	0	2.52155953575547e-09	2.36592520700012e-09	0	2.07772797819336e-09	0	0	0	0	2.00071612032238e-09	4.38667758384966e-09	7.32789591894356e-09	1.10846118992084e-08	9.64578190584233e-09	7.81240756334957e-09	5.57535662043826e-09	9.87729671347965e-09	0
P14EU	B461	0	0	0	0	0	0	0	0	0	0	0	0	0	0	3.74733758456666e-09	1.83611614269668e-09	1.31460431835424e-08	8.00286448128952e-09	4.38667758384966e-09	1.22131598649059e-08	5.54230594960419e-09	1.60763031764039e-08	3.12496302533983e-08	3.90274963430678e-08	1.97545934269593e-08	0
P14EU	B462	0	0	0	1.44019100469989e-08	0	0	0	0	0	0	2.36592520700012e-09	0	0	0	3.74733758456666e-09	0	0	2.00071612032238e-09	0	2.44263197298119e-09	0	6.43052127056156e-09	3.90620378167479e-09	0	0	0
P14EU	B463	0	0	0	0	0	0	0	0	0	0	0	0	0	0	0	0	0	2.00071612032238e-09	2.19333879192483e-09	2.44263197298119e-09	2.7711529748021e-09	6.43052127056156e-09	0	0	0	0
P14EU	B464	0	0	0	1.44019100469989e-08	0	0	0	0	0	0	0	0	2.07772797819336e-09	3.92055600164731e-09	1.87366879228333e-09	0	1.87800616907749e-09	0	2.19333879192483e-09	0	2.7711529748021e-09	3.21526063528078e-09	7.81240756334957e-09	5.57535662043826e-09	0	0
P14EU	B465	0	0	0	0	0	0	0	0	0	0	2.36592520700012e-09	0	0	1.96027800082365e-09	1.87366879228333e-09	3.67223228539336e-09	1.87800616907749e-09	8.00286448128952e-09	4.38667758384966e-09	2.44263197298119e-09	1.10846118992084e-08	2.57220850822462e-08	3.51558340350731e-08	1.11507132408765e-08	9.87729671347965e-09	0
P14EU	B468	0	0	0	0	0	0	0	0	0	0	0	0	0	0	0	0	0	0	0	2.44263197298119e-09	2.7711529748021e-09	0	0	0	9.87729671347965e-09	0
P14EU	B469	0	0	0	0	0	0	0	0	0	0	2.36592520700012e-09	0	0	0	0	0	0	0	0	2.44263197298119e-09	5.54230594960419e-09	3.21526063528078e-09	3.90620378167479e-09	0	0	0
P14EU	B470	0	0	0	0	0	0	0	0	0	0	0	0	0	0	0	0	1.87800616907749e-09	0	2.19333879192483e-09	0	2.7711529748021e-09	0	0	0	0	0
P14EU	B471	0	0	0	0	0	0	0	0	0	0	0	0	0	0	0	0	0	0	0	2.44263197298119e-09	2.7711529748021e-09	3.21526063528078e-09	0	0	0	0
P14EU	B479	0	0	0	0	0	0	0	0	0	0	0	0	0	0	0	3.67223228539336e-09	1.87800616907749e-09	2.00071612032238e-09	1.53533715434738e-08	2.19836877568307e-08	1.10846118992084e-08	2.25068244469654e-08	4.29682415984226e-08	3.90274963430678e-08	5.92637802808779e-08	1.22368684757147e-07
P14EU	B482	0	0	0	0	0	0	0	0	0	0	0	0	0	0	0	0	0	0	0	2.44263197298119e-09	0	3.21526063528078e-09	3.90620378167479e-09	0	0	0
P14EU	B483	0	0	0	0	0	0	0	0	0	0	0	0	0	0	0	0	0	0	0	2.44263197298119e-09	0	0	0	0	0	0
P14EU	B487	0	0	0	0	0	0	0	0	0	0	2.36592520700012e-09	0	0	0	0	3.67223228539336e-09	1.87800616907749e-09	0	2.19333879192483e-09	0	5.54230594960419e-09	6.43052127056156e-09	3.90620378167479e-09	0	0	4.89474739028589e-08
P14EU	B488	0	0	2.31116365992316e-07	1.44019100469989e-08	0	0	1.32178185869996e-08	0	0	0	0	0	2.07772797819336e-09	0	0	0	1.87800616907749e-09	4.00143224064476e-09	4.38667758384966e-09	7.32789591894356e-09	1.10846118992084e-08	3.21526063528078e-09	1.56248151266991e-08	2.78767831021913e-08	1.97545934269593e-08	2.44737369514294e-08
P14EU	B49	0	0	1.61781456194621e-06	1.44019100469989e-07	1.3271504050264e-08	1.32450501294022e-08	1.32178185869996e-08	0	7.82631852707871e-09	7.56467860726642e-09	1.18296260350006e-08	8.80664061917764e-09	1.24663678691602e-08	1.56822240065892e-08	2.24840255074e-08	3.4886206711237e-08	6.38522097486346e-08	9.80350898957966e-08	1.62307070602437e-07	1.75869502054646e-07	2.85428756404616e-07	4.40490707033467e-07	6.28898808849641e-07	9.75687408576696e-07	1.33343505631975e-06	1.88447774526007e-06
P14EU	B500	0	0	0	0	0	0	0	0	1.04350913694383e-08	1.26077976787774e-08	1.18296260350006e-08	2.20166015479441e-09	4.15545595638673e-09	1.76425020074129e-08	2.24840255074e-08	2.57056259977535e-08	4.69501542269372e-08	5.20186191283819e-08	4.82534534223462e-08	5.37379034055861e-08	4.15672946220315e-08	4.17983882586501e-08	1.17186113450244e-08	0	0	0
P14EU	B508	0	0	0	0	0	0	0	0	0	0	2.36592520700012e-09	0	0	3.92055600164731e-09	7.49467516913332e-09	3.67223228539336e-09	1.31460431835424e-08	8.00286448128952e-09	4.38667758384966e-09	1.46557918378871e-08	5.54230594960419e-09	9.64578190584233e-09	0	0	0	0
P14EU	B509	0	0	0	0	0	0	0	0	1.04350913694383e-08	0	7.09777562100036e-09	1.54116210835609e-08	2.2855007760127e-08	2.15630580090602e-08	2.24840255074e-08	3.30500905685403e-08	5.44621789032472e-08	6.20221997299938e-08	8.33468740931435e-08	8.54921190543416e-08	2.49403767732189e-08	3.85831276233693e-08	1.95310189083739e-08	2.78767831021913e-08	2.9631890140439e-08	0
P14EU	B518	0	0	0	0	0	0	0	0	0	0	0	2.20166015479441e-09	0	0	0	0	0	0	2.19333879192483e-09	0	0	0	0	5.57535662043826e-09	0	0
P14EU	B519	0	0	0	0	0	0	0	0	0	0	0	2.20166015479441e-09	0	0	0	0	0	2.00071612032238e-09	0	0	0	3.21526063528078e-09	0	0	0	0
P14EU	B529	0	0	0	1.44019100469989e-08	0	0	0	0	0	0	0	0	0	0	3.74733758456666e-09	0	0	0	0	0	2.7711529748021e-09	0	0	0	0	0
P14EU	B530	0	0	0	0	0	0	0	0	0	2.52155953575547e-09	0	0	0	0	0	0	0	0	0	0	0	0	0	0	0	0
P14EU	B538	0	0	0	0	0	0	0	0	0	0	0	0	0	0	0	1.83611614269668e-09	1.87800616907749e-09	2.00071612032238e-09	0	0	0	0	0	0	0	0
P14EU	B54	0	0	0	0	2.65430081005279e-08	0	0	0	7.82631852707871e-09	7.56467860726642e-09	9.46370082800048e-09	2.20166015479441e-08	3.11659196729005e-08	3.33247260140021e-08	2.99787006765333e-08	6.24279488516872e-08	6.00961974104796e-08	6.80243480909609e-08	7.45735189254442e-08	8.54921190543416e-08	3.04826827228231e-08	5.14441701644924e-08	3.90620378167479e-08	6.13289228248209e-08	1.08650263848276e-07	9.78949478057178e-08
P14EU	B550	0	0	0	1.44019100469989e-08	0	1.32450501294022e-08	0	1.31838504424006e-08	0	0	2.36592520700012e-09	2.20166015479441e-09	2.07772797819336e-09	7.84111200329462e-09	1.31156815459833e-08	2.01972775696635e-08	1.69020555216974e-08	1.40050128422567e-08	1.75467103353986e-08	1.22131598649059e-08	4.43384475968336e-08	4.50136488939309e-08	8.20302794151705e-08	8.36303493065739e-08	1.18527560561756e-07	2.44737369514294e-08
P14EU	B552	0	0	0	0	0	0	0	0	0	0	0	0	0	0	0	0	0	2.00071612032238e-09	0	0	0	3.21526063528078e-09	0	0	0	0
P14EU	B559	0	0	0	0	0	0	0	0	0	0	0	2.20166015479441e-09	0	3.92055600164731e-09	5.62100637684999e-09	5.50834842809005e-09	1.12680370144649e-08	2.00071612032238e-09	1.09666939596241e-08	1.46557918378871e-08	1.10846118992084e-08	2.57220850822462e-08	3.12496302533983e-08	2.78767831021913e-08	1.97545934269593e-08	4.89474739028589e-08
P14EU	B570	0	0	0	0	0	0	0	0	0	0	0	0	2.07772797819336e-09	0	1.87366879228333e-09	0	0	2.00071612032238e-09	2.19333879192483e-09	2.44263197298119e-09	2.7711529748021e-09	0	0	0	0	0
P14EU	B572	0	0	0	0	0	0	0	0	0	0	0	0	2.07772797819336e-09	1.96027800082365e-09	1.87366879228333e-09	5.50834842809005e-09	1.87800616907749e-09	6.00214836096714e-09	8.77335516769932e-09	1.46557918378871e-08	8.31345892440629e-09	1.28610425411231e-08	7.81240756334957e-09	5.57535662043826e-09	0	0
P14EU	B573	0	0	0	0	0	0	0	0	0	0	0	0	0	0	0	0	1.87800616907749e-09	0	0	0	0	0	3.90620378167479e-09	0	0	0
P14EU	B575	0	0	0	0	0	0	0	0	0	0	0	0	0	0	0	0	0	2.00071612032238e-09	0	0	0	0	0	0	0	0
P14EU	B58	0	0	0	1.44019100469989e-08	0	0	0	0	0	0	0	0	0	0	0	0	0	0	0	0	0	0	0	0	0	0
P14EU	B581	0	0	0	0	0	0	0	0	0	0	0	0	0	0	0	0	1.87800616907749e-09	0	0	0	2.7711529748021e-09	0	0	0	0	0
P14EU	B582	0	0	0	1.44019100469989e-08	0	0	0	0	2.60877284235957e-09	0	9.46370082800048e-09	0	8.31091191277346e-09	1.76425020074129e-08	3.18523694688166e-08	3.12139744258436e-08	2.81700925361623e-08	2.20078773235462e-08	1.97400491273235e-08	2.93115836757743e-08	1.66269178488126e-08	2.57220850822462e-08	1.56248151266991e-08	2.78767831021913e-08	0	0
P14EU	B583	0	0	0	0	0	1.32450501294022e-08	0	0	0	0	2.36592520700012e-09	2.20166015479441e-09	0	1.96027800082365e-09	1.87366879228333e-09	7.34446457078673e-09	5.63401850723247e-09	0	6.58001637577449e-09	4.88526394596238e-09	0	3.21526063528078e-09	0	5.57535662043826e-09	9.87729671347965e-09	0
P14EU	B588	0	0	0	0	0	0	0	0	0	0	0	2.20166015479441e-09	0	1.17616680049419e-08	1.87366879228333e-08	2.93778582831469e-08	1.31460431835424e-08	1.40050128422567e-08	1.3160032751549e-08	1.46557918378871e-08	1.38557648740105e-08	9.64578190584233e-09	1.17186113450244e-08	0	0	0
P14EU	B589	4.85344368583864e-06	0	2.31116365992316e-07	1.44019100469989e-08	1.3271504050264e-08	0	0	0	1.04350913694383e-08	2.52155953575547e-09	4.73185041400024e-09	1.10083007739721e-08	6.23318393458009e-09	1.96027800082365e-09	7.49467516913332e-09	1.10166968561801e-08	1.69020555216974e-08	2.00071612032238e-09	8.77335516769932e-09	4.88526394596238e-09	2.7711529748021e-08	1.92915638116847e-08	1.56248151266991e-08	5.57535662043826e-09	0	0
P14EU	B59	0	0	2.31116365992316e-07	3.88851571268971e-07	5.30860162010559e-08	0	3.96534557609988e-08	1.31838504424006e-08	0	7.56467860726642e-09	4.73185041400024e-09	3.7428222631505e-08	3.94768315856739e-08	6.86097300288279e-08	1.44272497005816e-07	1.63414336700005e-07	1.72776567555129e-07	2.24080205476106e-07	3.44354190332198e-07	4.83641130650275e-07	6.23509419330472e-07	8.6812037152581e-07	1.05858122483387e-06	9.75687408576696e-07	7.21042660084015e-07	2.44737369514294e-07
P14EU	B600	0	0	0	0	0	0	0	0	0	0	0	0	0	0	0	0	1.87800616907749e-09	2.00071612032238e-09	0	0	0	3.21526063528078e-09	3.90620378167479e-09	0	9.87729671347965e-09	0
P14EU	B601	0	0	0	0	0	0	0	0	0	0	0	0	0	0	1.87366879228333e-09	0	0	0	0	0	0	0	0	0	0	0
P14EU	B608	0	0	0	0	0	0	0	0	0	0	0	0	0	0	0	0	0	0	0	0	2.7711529748021e-09	0	0	0	0	0
P14EU	B64	0	0	0	0	0	0	0	0	0	0	0	0	0	0	0	0	0	2.00071612032238e-09	0	0	0	0	3.90620378167479e-09	0	0	0
P14EU	B650	0	0	0	0	0	0	0	0	0	0	0	2.20166015479441e-09	0	0	0	0	0	2.00071612032238e-09	6.58001637577449e-09	0	2.7711529748021e-09	3.21526063528078e-09	3.90620378167479e-09	0	0	0
P14EU	B651	0	0	0	0	0	0	0	0	0	0	0	0	0	0	1.87366879228333e-09	0	0	0	0	0	2.7711529748021e-09	0	0	0	0	0
P14EU	B652	0	0	0	0	0	0	0	0	0	0	0	0	0	0	0	0	0	0	0	0	0	3.21526063528078e-09	0	0	0	0
P14EU	B658	0	0	0	0	0	0	0	0	0	0	0	0	2.07772797819336e-09	1.96027800082365e-09	0	0	1.87800616907749e-09	0	0	0	0	3.21526063528078e-09	0	0	0	0
P14EU	B659	0	0	0	0	0	0	0	0	0	0	0	4.40332030958882e-09	0	1.96027800082365e-09	3.74733758456666e-09	5.50834842809005e-09	0	0	0	7.32789591894356e-09	1.10846118992084e-08	3.21526063528078e-09	1.17186113450244e-08	5.57535662043826e-09	0	0
P14EU	B661	0	0	0	0	0	0	0	0	0	0	0	0	0	0	0	0	1.87800616907749e-09	0	0	0	2.7711529748021e-09	0	0	0	0	0
P14EU	B663	0	0	0	0	0	0	0	0	0	0	0	0	0	0	0	0	0	0	0	4.88526394596238e-09	0	0	0	5.57535662043826e-09	9.87729671347965e-09	0
P14EU	B669	0	0	0	0	0	0	0	0	0	0	0	0	0	0	0	0	0	0	4.38667758384966e-09	0	0	0	0	0	0	2.44737369514294e-08
P14EU	B67	0	0	0	0	0	0	0	0	0	0	0	0	0	0	0	0	1.87800616907749e-09	0	0	0	0	0	0	0	0	0
P14EU	B670	0	0	0	0	0	0	0	0	0	0	2.36592520700012e-09	0	2.07772797819336e-09	3.92055600164731e-09	1.87366879228333e-09	1.83611614269668e-09	0	2.00071612032238e-09	4.38667758384966e-09	7.32789591894356e-09	5.54230594960419e-09	9.64578190584233e-09	1.17186113450244e-08	2.78767831021913e-08	2.9631890140439e-08	2.44737369514294e-08
P14EU	B671	0	0	0	0	0	0	0	0	0	0	0	2.20166015479441e-09	0	1.96027800082365e-09	3.74733758456666e-09	0	0	0	2.19333879192483e-09	0	2.7711529748021e-09	3.21526063528078e-09	7.81240756334957e-09	1.11507132408765e-08	1.97545934269593e-08	4.89474739028589e-08
P14EU	B672	0	0	0	0	0	0	0	0	0	0	0	0	0	0	0	0	0	0	0	2.44263197298119e-09	5.54230594960419e-09	3.21526063528078e-09	0	5.57535662043826e-09	0	0
P14EU	B673	0	0	0	0	0	0	0	0	0	0	0	2.20166015479441e-09	0	3.92055600164731e-09	3.74733758456666e-09	1.83611614269668e-09	1.87800616907749e-09	2.00071612032238e-09	0	4.88526394596238e-09	5.54230594960419e-09	3.21526063528078e-09	7.81240756334957e-09	3.34521397226296e-08	9.87729671347965e-09	4.89474739028589e-08
P14EU	B674	0	0	0	0	0	0	0	0	0	0	0	2.20166015479441e-09	0	1.96027800082365e-09	0	0	0	0	0	2.44263197298119e-09	0	0	0	5.57535662043826e-09	9.87729671347965e-09	0
P14EU	B675	0	0	0	0	0	0	0	0	0	0	0	0	2.07772797819336e-09	0	0	0	5.63401850723247e-09	2.00071612032238e-09	4.38667758384966e-09	9.77052789192475e-09	1.38557648740105e-08	3.53678669880886e-08	4.68744453800974e-08	5.57535662043826e-08	8.88956704213169e-08	4.89474739028589e-08
P14EU	B676	0	0	0	0	0	0	0	0	0	0	0	2.20166015479441e-09	2.07772797819336e-09	0	1.87366879228333e-09	3.67223228539336e-09	0	6.00214836096714e-09	4.38667758384966e-09	0	2.7711529748021e-09	3.21526063528078e-09	7.81240756334957e-09	5.57535662043826e-09	1.97545934269593e-08	0
P14EU	B677	0	0	0	0	0	0	0	0	0	0	0	0	0	0	0	0	7.51202467630996e-09	4.00143224064476e-09	2.19333879192483e-09	0	8.31345892440629e-09	9.64578190584233e-09	2.73434264717235e-08	4.46028529635061e-08	2.9631890140439e-08	7.34212108542883e-08
P14EU	B678	0	0	0	0	0	0	0	0	0	0	0	0	8.31091191277346e-09	9.80139000411827e-09	3.74733758456666e-09	5.50834842809005e-09	1.12680370144649e-08	1.80064450829014e-08	2.41267267111731e-08	4.15247435406802e-08	4.43384475968336e-08	7.39509946114579e-08	1.60154355048666e-07	2.23014264817531e-07	3.85214571825706e-07	3.67106054271442e-07
P14EU	B679	0	0	0	0	0	0	0	0	0	5.04311907151094e-09	0	6.60498046438323e-09	6.23318393458009e-09	1.37219460057656e-08	1.87366879228333e-09	1.46889291415735e-08	2.25360740289299e-08	2.20078773235462e-08	4.38667758384966e-08	3.41968476217366e-08	4.98807535464377e-08	1.2217990414067e-07	1.56248151266991e-07	2.5646640454016e-07	4.34601055393105e-07	3.91579791222871e-07
P14EU	B680	0	0	0	0	0	0	0	0	0	0	0	0	0	0	0	0	0	0	2.19333879192483e-09	0	0	0	0	0	0	0
P14EU	B689	0	0	0	0	0	0	0	0	0	0	0	0	0	0	0	0	1.87800616907749e-09	0	0	0	0	0	0	5.57535662043826e-09	0	0
P14EU	B690	0	0	0	0	0	0	0	0	0	2.52155953575547e-09	0	0	2.07772797819336e-09	5.88083400247096e-09	5.62100637684999e-09	7.34446457078673e-09	5.63401850723247e-09	4.00143224064476e-09	8.77335516769932e-09	4.88526394596238e-09	8.31345892440629e-09	1.28610425411231e-08	1.56248151266991e-08	1.67260698613148e-08	0	0
P14EU	B699	0	0	0	0	0	0	0	0	0	0	0	0	0	0	3.74733758456666e-09	0	0	0	0	0	0	3.21526063528078e-09	0	0	0	0
P14EU	B701	0	0	0	0	0	0	0	0	0	0	0	0	0	0	0	0	0	0	0	2.44263197298119e-09	0	0	0	0	0	0
P14EU	B711	0	0	0	0	0	0	0	0	0	0	0	0	0	0	0	0	0	0	0	0	0	3.21526063528078e-09	0	0	0	0
P14EU	B719	0	0	0	0	0	0	0	0	0	0	0	0	0	0	0	0	0	0	0	0	0	0	0	5.57535662043826e-09	0	0
P14EU	B72	0	0	0	0	0	0	0	0	0	0	0	0	0	0	0	0	0	0	0	0	2.7711529748021e-09	0	0	0	0	0
P14EU	B73	0	0	0	0	0	0	0	0	0	0	0	0	0	0	0	0	0	0	0	0	0	0	0	0	0	0
P14EU	B740	0	0	0	0	0	0	0	0	0	0	0	0	0	0	0	0	0	0	0	0	2.7711529748021e-09	0	0	0	0	0
P14EU	B744	0	0	0	0	0	0	0	0	0	0	0	0	0	0	0	0	0	0	0	0	0	0	3.90620378167479e-09	0	0	0
P14EU	B749	0	0	0	0	0	0	0	0	0	0	0	0	0	0	0	0	0	2.00071612032238e-09	0	2.44263197298119e-09	0	6.43052127056156e-09	0	0	9.87729671347965e-09	0
P14EU	B75	0	0	0	0	0	0	0	0	0	0	0	0	0	0	0	0	0	0	2.19333879192483e-09	0	0	0	0	0	0	0
P14EU	B769	0	0	0	0	0	0	0	0	0	0	0	0	0	0	0	1.83611614269668e-09	0	0	0	0	0	0	3.90620378167479e-09	0	0	0
P14EU	B770	0	0	0	0	0	0	0	0	0	0	0	0	0	0	0	0	0	0	0	0	0	0	7.81240756334957e-09	0	0	0
P14EU	B778	0	0	0	0	0	0	0	0	0	0	0	0	0	0	0	0	0	0	0	0	0	0	0	5.57535662043826e-09	0	0
P14EU	B779	0	0	0	0	0	0	0	0	0	0	0	0	0	0	0	0	0	0	0	0	0	3.21526063528078e-09	0	0	0	0
P14EU	B780	0	0	0	0	0	0	0	0	0	0	0	0	0	0	0	1.83611614269668e-09	0	0	0	2.44263197298119e-09	2.7711529748021e-09	0	3.90620378167479e-09	0	0	0
P14EU	B787	0	0	0	0	0	0	0	0	0	0	0	0	0	0	3.74733758456666e-09	0	7.51202467630996e-09	0	4.38667758384966e-09	7.32789591894356e-09	2.7711529748021e-09	3.21526063528078e-09	7.81240756334957e-09	5.57535662043826e-09	2.9631890140439e-08	0
P14EU	B789	0	0	0	0	0	0	0	0	0	0	0	0	0	0	1.87366879228333e-09	1.83611614269668e-09	0	2.00071612032238e-09	0	9.77052789192475e-09	2.7711529748021e-09	1.28610425411231e-08	3.90620378167479e-09	5.57535662043826e-09	0	4.89474739028589e-08
P14EU	B79	0	0	0	0	0	0	0	0	0	0	0	0	0	0	0	0	0	0	2.19333879192483e-09	0	0	0	7.81240756334957e-09	5.57535662043826e-09	9.87729671347965e-09	0
P14EU	B80	0	0	0	0	0	0	0	0	0	0	0	0	0	0	0	0	0	0	0	0	0	0	0	5.57535662043826e-09	0	0
P14EU	B810	0	0	0	0	0	0	0	0	0	0	0	0	0	0	0	0	0	2.00071612032238e-09	0	2.44263197298119e-09	0	0	0	5.57535662043826e-09	0	0
P14EU	B811	0	0	0	1.44019100469989e-08	0	0	0	0	0	0	0	0	0	0	0	0	0	0	0	0	0	0	7.81240756334957e-09	0	0	0
P14EU	B812	0	0	0	0	0	0	0	0	0	0	0	0	0	0	0	1.83611614269668e-09	0	0	0	0	0	3.21526063528078e-09	0	5.57535662043826e-09	0	0
P14EU	B813	0	0	0	0	0	0	0	0	0	0	0	0	0	0	0	0	0	0	0	0	0	3.21526063528078e-09	0	0	0	0
P14EU	B814	0	0	0	0	0	0	0	0	0	0	0	0	4.15545595638673e-09	0	0	0	3.75601233815498e-09	2.00071612032238e-09	2.19333879192483e-09	0	0	0	7.81240756334957e-09	5.57535662043826e-09	9.87729671347965e-09	2.44737369514294e-08
P14EU	B820	0	0	0	0	0	0	0	0	0	0	0	2.20166015479441e-09	0	0	0	0	0	0	0	0	0	3.21526063528078e-09	0	0	9.87729671347965e-09	0
P14EU	B829	0	0	0	0	0	0	0	0	0	0	0	0	0	0	0	0	3.75601233815498e-09	2.00071612032238e-09	0	2.44263197298119e-09	2.7711529748021e-09	3.21526063528078e-09	3.90620378167479e-09	1.67260698613148e-08	9.87729671347965e-09	2.44737369514294e-08
P14EU	B830	0	0	0	0	0	0	0	0	0	0	0	0	0	0	0	0	0	0	0	0	0	0	0	0	0	2.44737369514294e-08
P14EU	B832	0	0	0	0	0	0	0	0	0	0	0	0	0	0	0	0	0	0	0	0	2.7711529748021e-09	0	0	0	0	0
P14EU	B833	0	0	0	0	0	0	0	0	0	0	0	0	0	0	0	0	0	0	0	0	0	0	0	5.57535662043826e-09	9.87729671347965e-09	0
P14EU	B839	0	0	0	0	0	0	0	0	0	0	0	0	0	0	0	0	1.87800616907749e-09	0	0	0	0	6.43052127056156e-09	0	5.57535662043826e-09	0	2.44737369514294e-08
P14EU	B851	0	0	0	0	0	0	0	0	0	0	0	0	0	0	0	0	0	0	0	2.44263197298119e-09	5.54230594960419e-09	3.21526063528078e-09	0	0	0	0
P14EU	B852	0	0	0	0	0	0	0	0	0	0	0	0	0	0	0	0	0	0	0	0	0	0	0	5.57535662043826e-09	0	0
P14EU	B86	0	0	0	0	0	0	0	0	0	0	0	0	0	1.96027800082365e-09	1.87366879228333e-09	0	1.87800616907749e-09	8.00286448128952e-09	0	1.22131598649059e-08	1.93980708236147e-08	2.25068244469654e-08	5.07806491617722e-08	9.47810625474505e-08	2.27177824410032e-07	4.4052726512573e-07
P14EU	B870	0	0	0	0	0	0	0	0	0	0	0	0	0	0	0	0	0	0	0	0	0	3.21526063528078e-09	3.90620378167479e-09	0	0	0
P14EU	B871	0	0	0	0	0	0	0	0	0	0	0	0	0	0	0	1.83611614269668e-09	0	0	0	0	0	0	0	0	0	0
P14EU	B878	0	0	0	0	0	0	0	0	0	0	0	0	0	0	0	0	0	0	0	0	0	0	0	0	1.97545934269593e-08	0
P14EU	B879	0	0	0	0	0	0	0	0	0	0	0	0	0	0	0	0	1.87800616907749e-09	0	2.19333879192483e-09	2.44263197298119e-09	0	3.21526063528078e-09	3.90620378167479e-09	0	0	0
P14EU	B880	0	0	0	0	0	0	0	0	0	0	0	0	0	0	0	0	0	0	0	0	0	0	0	5.57535662043826e-09	0	2.44737369514294e-08
P14EU	B881	0	0	0	0	0	0	0	0	0	0	0	0	0	0	0	0	0	0	0	2.44263197298119e-09	0	0	0	0	0	0
P14EU	B888	0	0	0	0	0	0	0	0	0	0	0	0	0	0	0	0	0	0	2.19333879192483e-09	0	5.54230594960419e-09	3.21526063528078e-09	0	0	0	0
P14EU	B889	0	0	0	0	0	0	0	0	0	0	0	0	0	0	0	0	0	2.00071612032238e-09	2.19333879192483e-09	0	0	0	0	1.11507132408765e-08	0	0
P14EU	B89	0	0	0	0	0	0	0	0	0	0	0	2.20166015479441e-09	0	1.96027800082365e-09	1.87366879228333e-09	0	1.87800616907749e-09	2.00071612032238e-09	2.19333879192483e-09	2.44263197298119e-09	2.7711529748021e-09	3.21526063528078e-09	0	1.67260698613148e-08	9.87729671347965e-09	2.44737369514294e-08
P14EU	B90	0	0	0	0	0	0	0	0	0	0	0	0	0	0	0	0	0	0	0	0	2.7711529748021e-09	0	3.90620378167479e-09	0	9.87729671347965e-09	0
P14EU	B900	0	0	0	0	0	0	0	0	2.60877284235957e-09	7.56467860726642e-09	2.36592520700012e-09	2.20166015479441e-09	8.31091191277346e-09	5.88083400247096e-09	5.62100637684999e-09	9.18058071348341e-09	9.39003084538744e-09	3.00107418048357e-08	2.41267267111731e-08	3.66394795947178e-08	3.04826827228231e-08	4.50136488939309e-08	7.81240756334957e-08	8.36303493065739e-08	8.88956704213169e-08	7.34212108542883e-08
P14EU	B901	0	0	0	0	0	0	0	0	0	0	0	0	0	0	0	0	0	0	6.58001637577449e-09	1.46557918378871e-08	1.10846118992084e-08	5.14441701644924e-08	7.03116680701461e-08	1.67260698613148e-07	3.25950791544829e-07	3.42632317320012e-07
P14EU	B902	0	0	0	0	0	0	0	0	0	0	0	0	0	0	0	0	1.87800616907749e-09	4.00143224064476e-09	2.19333879192483e-09	2.93115836757743e-08	5.54230594960419e-08	1.02888340328985e-07	1.17186113450244e-07	1.33808558890518e-07	2.37055121123512e-07	1.46842421708577e-07
P14EU	B908	0	0	0	0	0	0	0	0	0	0	0	0	0	1.96027800082365e-09	0	0	1.87800616907749e-09	1.00035806016119e-08	1.09666939596241e-08	2.44263197298119e-09	1.66269178488126e-08	1.60763031764039e-08	8.59364831968453e-08	1.39383915510957e-07	1.77791340842634e-07	2.93684843417153e-07
P14EU	B909	0	0	0	0	0	0	0	0	2.60877284235957e-09	0	4.73185041400024e-09	2.20166015479441e-09	2.49327357383204e-08	3.33247260140021e-08	6.37047389376332e-08	1.50561523701128e-07	3.21139054912251e-07	4.82172584997693e-07	7.6766857717369e-07	1.21643072254463e-06	2.31668388693455e-06	5.10904914946116e-06	1.06678425277538e-05	1.92182542706507e-05	2.7162565962069e-05	2.81203237571924e-05
P14EU	B91	0	0	0	0	0	0	0	0	2.60877284235957e-09	2.52155953575547e-09	4.73185041400024e-09	4.40332030958882e-09	1.03886398909668e-08	5.88083400247096e-09	1.686301913055e-08	3.12139744258436e-08	1.22070400990037e-07	2.22079489355784e-07	4.07961015298018e-07	6.59510632704921e-07	1.00038622390356e-06	1.75874756749859e-06	2.63668755263048e-06	3.71876286583232e-06	5.49177697269469e-06	7.36659482238026e-06
P14EU	B94	0	0	0	0	0	0	0	0	0	0	0	0	0	0	0	0	0	2.00071612032238e-09	0	0	0	0	0	0	0	0
P14EU	B940	0	0	0	0	0	0	0	0	0	0	0	0	0	0	0	0	0	0	0	0	0	0	0	5.57535662043826e-09	0	0
P14EU	B941	0	0	0	0	1.3271504050264e-08	0	0	0	7.82631852707871e-09	2.77371548933102e-08	3.54888781050018e-08	3.96298827862994e-08	4.5710015520254e-08	4.31261160181204e-08	2.62313630919666e-08	3.30500905685403e-08	3.38041110433948e-08	4.40157546470923e-08	4.16734370465718e-08	5.12952714326049e-08	1.13617271966886e-07	1.47901989222916e-07	3.43745932787381e-07	3.56822823708049e-07	2.37055121123512e-07	2.44737369514294e-07
P14EU	B942	0	0	0	0	0	0	0	1.31838504424006e-08	0	0	0	1.10083007739721e-08	1.03886398909668e-08	4.70466720197677e-08	1.33030484252116e-07	2.91942466688772e-07	4.20673381873358e-07	4.9617759783995e-07	7.58895222005991e-07	1.20666019465271e-06	2.08113588407637e-06	3.60109191151447e-06	5.17181380693742e-06	5.79837088525579e-06	4.9979121370207e-06	3.64658680576299e-06
P14EU	B948	0	0	0	1.44019100469989e-08	5.30860162010559e-08	5.29802005176086e-08	1.32178185869996e-08	7.91031026544035e-08	1.04350913694383e-08	2.01724762860438e-08	3.78548033120019e-08	3.08232421671217e-08	2.90881916947071e-08	5.48877840230623e-08	5.99574013530665e-08	7.71168779932606e-08	1.08924357806494e-07	1.54055141264823e-07	2.21527217984408e-07	3.98149011595934e-07	6.29051725280076e-07	8.80981414066933e-07	1.64451179208508e-06	2.95493900883228e-06	4.76085701589719e-06	6.95054129420596e-06
P14EU	B949	0	0	0	0	0	2.64901002588043e-08	0	0	5.21754568471914e-09	5.04311907151094e-09	0	2.20166015479441e-09	4.15545595638673e-09	1.96027800082365e-09	1.87366879228333e-09	1.83611614269668e-09	7.51202467630996e-09	6.00214836096714e-09	1.09666939596241e-08	1.46557918378871e-08	1.93980708236147e-08	1.92915638116847e-08	1.17186113450244e-08	9.47810625474505e-08	1.48159450702195e-07	2.44737369514294e-08
P14EU	B980	0	0	0	0	0	0	0	0	0	0	0	0	0	0	0	0	0	0	0	0	0	0	0	5.57535662043826e-09	0	0
P14EU	B99	1.45603310575159e-05	4.85344368583864e-06	3.23562912389243e-06	1.48339673484089e-06	1.08826333212164e-06	6.62252506470108e-07	2.11485097391994e-07	1.97757756636009e-07	9.1307049482585e-08	6.05174288581313e-08	9.9368858694005e-08	1.05679687430132e-07	1.05964126887862e-07	1.31338626055185e-07	2.135982423203e-07	3.24992557257313e-07	5.20207708834464e-07	9.06324402506038e-07	1.45637695783809e-06	2.42064828522436e-06	4.71096005716357e-06	9.84834332586502e-06	2.56754774569484e-05	6.03086325632807e-05	0.000152614111519974	0.000279025074983247
P14EU	C00	0	0	0	0	1.3271504050264e-08	0	0	0	0	0	0	0	0	0	0	3.67223228539336e-09	0	6.00214836096714e-09	6.58001637577449e-09	9.77052789192475e-09	2.7711529748021e-08	3.85831276233693e-08	2.34372226900487e-08	7.80549926861357e-08	1.08650263848276e-07	7.34212108542883e-08
P14EU	C000	0	0	0	0	0	0	0	0	0	0	0	0	0	0	1.87366879228333e-09	9.18058071348341e-09	1.50240493526199e-08	1.20042967219343e-08	4.60601146304214e-08	4.88526394596238e-08	9.97615070928755e-08	1.671935530346e-07	3.00777691188959e-07	4.90631382598567e-07	9.28465891067087e-07	1.2481605845229e-06
P14EU	C001	0	0	0	0	0	0	0	0	0	0	0	0	4.15545595638673e-09	1.96027800082365e-09	1.31156815459833e-08	2.75417421404502e-08	8.4510277608487e-08	1.12040102738053e-07	2.45653944695581e-07	2.90673204784761e-07	6.65076713952503e-07	8.93842456608056e-07	1.55466910510656e-06	2.55908868878116e-06	4.65220675204892e-06	5.70238070968306e-06
P14EU	C002	0	0	0	0	0	0	0	0	0	0	0	0	0	0	0	0	1.87800616907749e-09	1.00035806016119e-08	1.09666939596241e-08	1.95410557838495e-08	3.04826827228231e-08	1.92915638116847e-08	3.12496302533983e-08	8.36303493065739e-08	1.28404857275235e-07	1.71316158660006e-07
P14EU	C003	0	0	0	0	0	0	0	0	0	0	0	0	0	0	1.87366879228333e-09	0	5.63401850723247e-09	8.00286448128952e-09	8.77335516769932e-09	1.22131598649059e-08	1.38557648740105e-08	2.57220850822462e-08	3.90620378167479e-08	6.69042794452592e-08	1.08650263848276e-07	4.89474739028589e-08
P14EU	C004	0	0	0	0	0	0	0	0	0	0	0	0	2.07772797819336e-09	0	0	7.34446457078673e-09	1.12680370144649e-08	2.00071612032238e-08	2.6320065503098e-08	4.64100074866426e-08	9.97615070928755e-08	1.18964643505389e-07	1.75779170175365e-07	3.23370683985419e-07	4.74110242247023e-07	5.87369686834307e-07
P14EU	C005	0	0	0	0	0	0	0	0	0	0	0	0	0	0	0	1.83611614269668e-09	5.63401850723247e-09	6.00214836096714e-09	8.77335516769932e-09	1.70984238108683e-08	2.21692237984168e-08	1.92915638116847e-08	3.90620378167479e-08	4.46028529635061e-08	8.88956704213169e-08	9.78949478057178e-08
P14EU	C006	0	0	0	0	0	0	0	0	0	0	0	0	0	0	1.87366879228333e-09	5.50834842809005e-09	7.51202467630996e-09	1.80064450829014e-08	2.6320065503098e-08	2.68689517027931e-08	2.49403767732189e-08	4.50136488939309e-08	4.29682415984226e-08	6.69042794452592e-08	1.38282153988715e-07	7.34212108542883e-08
P14EU	C008	0	0	0	0	0	1.32450501294022e-08	0	0	0	0	0	0	0	1.96027800082365e-09	5.62100637684999e-09	0	7.51202467630996e-09	1.00035806016119e-08	3.07067430869476e-08	4.39673755136614e-08	8.5905742218865e-08	9.00272977878618e-08	1.91403985302065e-07	1.50534628751833e-07	3.35828088258308e-07	3.42632317320012e-07
P14EU	C009	0	0	0	0	0	0	0	0	0	0	0	0	4.15545595638673e-09	1.37219460057656e-08	2.06103567151166e-08	3.67223228539336e-08	9.57783146229519e-08	1.84065883069659e-07	3.77254272211071e-07	5.66690617731636e-07	8.92311257886275e-07	1.41792994015882e-06	2.47262699380014e-06	3.48459788777391e-06	6.23257422620566e-06	9.25107256764033e-06
P14EU	C01	0	0	0	1.44019100469989e-08	0	1.32450501294022e-08	1.32178185869996e-08	0	2.60877284235957e-09	0	9.46370082800048e-09	3.30249023219162e-08	7.27204792367677e-08	1.2349751405189e-07	4.72164535655399e-07	1.68004627056746e-06	4.60862713891616e-06	8.48903849852785e-06	1.14536151714315e-05	1.30289989438817e-05	1.2700194083518e-05	1.17131944943279e-05	1.05076881727052e-05	1.00802447697524e-05	1.0914412868395e-05	1.08418654694832e-05
P14EU	C02	0	0	0	0	0	0	0	0	0	0	0	0	0	1.96027800082365e-09	9.36834396141665e-09	5.32473681382038e-08	1.10802363975572e-07	1.64058721866435e-07	2.14947201608633e-07	1.68541606135702e-07	1.21930730891292e-07	1.44686728587635e-07	8.20302794151705e-08	3.90274963430678e-08	1.18527560561756e-07	0
P14EU	C020	0	0	0	0	0	0	0	0	0	0	0	0	6.23318393458009e-09	0	1.12420127537e-08	4.22306712820237e-08	1.16436382482804e-07	1.48052992903856e-07	1.49147037850888e-07	1.90525293892533e-07	1.93980708236147e-07	1.73624074305162e-07	1.01561298323544e-07	1.39383915510957e-07	2.46932417836991e-07	1.71316158660006e-07
P14EU	C021	0	0	0	0	0	0	0	0	0	0	2.36592520700012e-09	1.54116210835609e-08	2.07772797819336e-08	4.90069500205913e-08	6.93257453144832e-08	1.56069872129218e-07	2.85456937699778e-07	5.50196933088654e-07	7.36961834086743e-07	8.69576982381303e-07	9.50505470357119e-07	9.13134020419741e-07	9.68738537855347e-07	1.12064668070809e-06	1.34331235303323e-06	1.44395048013434e-06
P14EU	C022	0	0	0	0	0	0	0	0	0	0	0	2.20166015479441e-09	2.07772797819336e-09	5.88083400247096e-09	7.49467516913332e-09	4.5902903567417e-08	1.42728468849889e-07	2.18078057115139e-07	2.5442729986328e-07	2.83345308865818e-07	2.3831915583298e-07	1.73624074305162e-07	1.75779170175365e-07	1.39383915510957e-07	1.48159450702195e-07	1.71316158660006e-07
P14EU	C023	0	0	0	0	0	0	0	0	0	0	0	0	0	3.92055600164731e-09	1.31156815459833e-08	2.38695098550569e-08	6.76082220867896e-08	1.04037238256764e-07	1.16246955972016e-07	1.78312134027627e-07	1.38557648740105e-07	1.2217990414067e-07	1.67966762612016e-07	1.56109985372271e-07	1.97545934269593e-07	2.20263632562865e-07
P14EU	C024	0	0	0	0	0	0	0	0	0	0	0	0	0	0	7.49467516913332e-09	3.67223228539336e-08	7.88762591012545e-08	1.36048696181922e-07	2.06173846440934e-07	1.66098974162721e-07	1.10846118992084e-07	1.31825686046512e-07	8.98426869785201e-08	6.13289228248209e-08	8.88956704213169e-08	1.22368684757147e-07
P14EU	C028	0	0	0	0	0	0	0	0	0	0	0	0	8.31091191277346e-09	7.84111200329462e-09	5.24627261839332e-08	1.56069872129218e-07	3.04236999390553e-07	5.50196933088654e-07	7.91795303884863e-07	6.96150112299639e-07	6.62305560977701e-07	5.88392696256382e-07	4.29682415984226e-07	3.8469960681024e-07	4.44478352106584e-07	2.69211106465724e-07
P14EU	C029	0	0	0	0	1.3271504050264e-08	2.64901002588043e-08	0	1.31838504424006e-08	0	5.04311907151094e-09	4.25866537260022e-08	1.12284667894515e-07	2.14005981753916e-07	4.2930088218038e-07	8.95613682711432e-07	2.1574364676686e-06	5.0386905516349e-06	8.88117885811104e-06	1.30284324240335e-05	1.52444661433756e-05	1.65216140357701e-05	1.72241512231991e-05	1.88044650049824e-05	2.25244407465706e-05	2.80910318531361e-05	3.39205994146812e-05
P14EU	C03	0	0	0	0	0	0	0	0	0	0	0	2.20166015479441e-09	0	0	0	1.46889291415735e-08	3.19261048743173e-08	4.40157546470923e-08	4.38667758384966e-08	3.66394795947178e-08	2.21692237984168e-08	2.57220850822462e-08	1.56248151266991e-08	1.67260698613148e-08	7.90183737078372e-08	4.89474739028589e-08
P14EU	C030	0	0	0	0	0	0	0	0	0	2.52155953575547e-09	0	6.60498046438323e-09	2.07772797819336e-09	7.84111200329462e-09	2.81050318842499e-08	6.42640649943839e-08	1.25826413328192e-07	1.88067315310304e-07	3.55320884291822e-07	4.42116387109595e-07	6.42907490154087e-07	8.42398286443564e-07	1.3007658592977e-06	1.81756625826287e-06	2.39030580466208e-06	2.9123746972201e-06
P14EU	C031	0	0	0	0	0	0	0	0	0	0	2.36592520700012e-09	6.60498046438323e-09	8.31091191277346e-09	9.80139000411827e-09	7.49467516913332e-09	7.89529941359573e-08	1.44606475018967e-07	3.2811744373287e-07	4.84727873015387e-07	5.5447745786673e-07	5.48688289010815e-07	6.97711557855929e-07	8.55458628186778e-07	1.13179739394897e-06	1.71864962814546e-06	2.00684643001721e-06
P14EU	C039	0	0	0	0	0	0	0	3.95515513272017e-08	1.30438642117979e-08	2.26940358217992e-08	3.54888781050018e-08	2.64199218575329e-08	3.11659196729005e-08	3.13644480131785e-08	2.81050318842499e-08	9.54780394202275e-08	2.77944913023468e-07	4.66166856035114e-07	6.07554845363178e-07	8.4270803067851e-07	9.1170932870989e-07	1.11891070107771e-06	1.48826364081809e-06	2.31934835410232e-06	3.15085765160001e-06	3.86685043832585e-06
P14EU	C04	0	0	0	0	0	0	0	0	0	0	2.36592520700012e-09	2.20166015479441e-09	0	5.88083400247096e-09	9.36834396141665e-09	7.34446457078673e-08	1.52118499695277e-07	2.46088082799653e-07	2.5881397744713e-07	2.14951613622345e-07	1.30244189815699e-07	1.31825686046512e-07	2.73434264717235e-08	4.46028529635061e-08	9.87729671347965e-08	2.44737369514294e-08
P14EU	C040	0	0	0	0	0	0	0	0	0	5.04311907151094e-09	0	0	0	5.88083400247096e-09	2.24840255074e-08	6.24279488516872e-08	1.57752518202509e-07	3.08110282529646e-07	3.75060933419146e-07	3.68837427920159e-07	3.40851815900658e-07	2.66866632728305e-07	1.95310189083739e-07	1.56109985372271e-07	1.48159450702195e-07	1.46842421708577e-07
P14EU	C041	0	0	0	0	0	0	0	0	0	0	0	2.20166015479441e-09	0	1.96027800082365e-09	1.87366879228333e-08	4.77390197101137e-08	1.42728468849889e-07	2.28081637716751e-07	2.78554026574453e-07	2.93115836757743e-07	2.10607626084959e-07	1.54332510493477e-07	2.03122596647089e-07	1.50534628751833e-07	1.67914044129154e-07	2.44737369514294e-08
P14EU	C048	0	0	0	0	0	0	0	0	0	0	0	0	0	5.88083400247096e-09	4.12207134302333e-08	1.43217059130341e-07	3.84991264660885e-07	6.02215552217036e-07	8.51015451266834e-07	8.64691718435341e-07	6.70619019902108e-07	4.50136488939309e-07	3.32027321442357e-07	3.40096753846734e-07	3.45705384971788e-07	3.18158580368583e-07
P14EU	C049	0	0	0	1.44019100469989e-08	1.3271504050264e-08	0	2.64356371739992e-08	1.31838504424006e-08	2.60877284235957e-09	5.04311907151094e-09	4.73185041400024e-09	1.32099609287665e-08	3.32436476510938e-08	8.82125100370644e-08	4.70290866863116e-07	1.79939381984275e-06	4.87718202109424e-06	9.04123614773683e-06	1.30284324240335e-05	1.41965770269667e-05	1.35509380467823e-05	1.17903607495746e-05	1.09295581811261e-05	1.00467926300298e-05	1.13095047369342e-05	1.25305533191319e-05
P14EU	C05	0	0	0	0	0	0	0	0	0	0	0	0	0	0	3.74733758456666e-09	1.46889291415735e-08	3.00480987052398e-08	6.00214836096714e-08	4.16734370465718e-08	4.39673755136614e-08	5.26519065212398e-08	4.50136488939309e-08	3.12496302533983e-08	2.23014264817531e-08	5.92637802808779e-08	0
P14EU	C050	0	0	0	0	0	0	0	0	0	0	2.36592520700012e-09	2.20166015479441e-09	4.15545595638673e-09	3.92055600164731e-09	1.31156815459833e-08	2.57056259977535e-08	8.4510277608487e-08	9.80350898957966e-08	2.01787168857084e-07	2.93115836757743e-07	3.32538356976252e-07	3.24741324163359e-07	4.45307231110926e-07	7.30371717277412e-07	1.15564371547712e-06	9.30002004154319e-07
P14EU	C051	0	0	0	0	0	0	0	0	0	0	0	2.20166015479441e-09	8.31091191277346e-09	5.88083400247096e-09	2.99787006765333e-08	1.41380942987645e-07	4.37575437395055e-07	8.44302202776044e-07	1.28310319327603e-06	1.33367705724773e-06	1.35786495765303e-06	1.35362472745321e-06	1.14451770803071e-06	1.07604382774458e-06	1.20503019904452e-06	1.44395048013434e-06
P14EU	C052	0	0	0	0	0	0	0	0	0	2.52155953575547e-09	0	0	0	1.96027800082365e-09	7.49467516913332e-09	3.4886206711237e-08	1.10802363975572e-07	2.18078057115139e-07	3.48740867916048e-07	3.85935851731028e-07	4.76638311665961e-07	3.69754973057289e-07	2.53903245808861e-07	2.34164978058407e-07	2.27177824410032e-07	1.71316158660006e-07
P14EU	C058	0	0	0	0	0	0	0	0	0	0	0	0	0	0	1.87366879228333e-09	1.28528129988768e-08	5.63401850723247e-08	1.24044399459988e-07	1.14053617180091e-07	1.6365634218974e-07	1.63498025513324e-07	1.57547771128758e-07	1.24998521013593e-07	8.36303493065739e-08	1.87668637556113e-07	2.69211106465724e-07
P14EU	C059	0	0	0	0	0	0	0	0	7.82631852707871e-09	0	2.36592520700012e-09	2.20166015479441e-09	1.45440958473535e-08	2.35233360098838e-08	5.24627261839332e-08	1.32200362274161e-07	3.23017061081328e-07	7.14255654955089e-07	1.03964258737237e-06	1.2848244177881e-06	1.48533799449392e-06	1.58190823255814e-06	1.73044827528193e-06	2.35837585044539e-06	3.51631762999876e-06	4.91922112723732e-06
P14EU	C06	0	0	0	0	0	0	0	0	0	2.52155953575547e-09	0	0	0	1.96027800082365e-09	0	5.50834842809005e-09	2.44140801980074e-08	5.00179030080595e-08	3.07067430869476e-08	5.37379034055861e-08	4.15672946220315e-08	3.85831276233693e-08	3.51558340350731e-08	6.13289228248209e-08	2.9631890140439e-08	0
P14EU	C060	0	0	0	0	0	0	0	0	0	0	2.36592520700012e-09	6.60498046438323e-09	6.23318393458009e-09	1.37219460057656e-08	5.43363949762166e-08	8.44613425640474e-08	1.80288592231439e-07	3.3612030821416e-07	4.78147856639613e-07	5.88674305488466e-07	8.25803586491025e-07	9.32425584231426e-07	1.4101395651846e-06	1.89004589432857e-06	2.84466145348214e-06	3.94027164918014e-06
P14EU	C061	0	0	0	0	0	0	0	0	0	0	0	0	0	0	3.74733758456666e-09	5.50834842809005e-09	5.63401850723247e-09	2.40085934438686e-08	3.94800982546469e-08	5.61805353785673e-08	6.92788243700524e-08	6.75204733408963e-08	8.98426869785201e-08	1.44959272131395e-07	2.27177824410032e-07	2.93684843417153e-07
P14EU	C062	0	0	0	0	0	0	0	0	0	0	0	0	2.07772797819336e-09	7.84111200329462e-09	2.62313630919666e-08	8.26252264213507e-08	1.74654573724206e-07	3.44123172695449e-07	5.46141359189282e-07	7.08363272164545e-07	5.8194212470844e-07	6.81635254679525e-07	6.13273993722941e-07	6.411660113504e-07	1.07662534176928e-06	9.30002004154319e-07
P14EU	C068	0	0	0	0	0	0	0	0	0	0	2.36592520700012e-09	2.20166015479441e-09	2.07772797819336e-09	1.96027800082365e-09	1.49893503382666e-08	5.87557165662938e-08	1.23948407159114e-07	1.96070179791593e-07	3.15840786037175e-07	2.76017412946874e-07	2.43861461782585e-07	2.76512414634147e-07	2.96871487407284e-07	3.06644614124104e-07	3.35828088258308e-07	5.62895949882877e-07
P14EU	C069	0	0	0	0	0	0	0	1.31838504424006e-08	0	7.56467860726642e-09	0	2.20166015479441e-08	3.53213756292872e-08	8.62522320362408e-08	1.911142168129e-07	7.10576947223616e-07	2.01697862558922e-06	3.78335418352962e-06	5.47238028585245e-06	6.63663107058989e-06	7.19391312258624e-06	8.30501822093025e-06	9.68738537855347e-06	1.32916501831248e-05	1.88755140194596e-05	2.65295308553495e-05
P14EU	C07	0	0	0	0	0	1.32450501294022e-08	0	0	1.04350913694383e-08	1.00862381430219e-08	1.41955512420007e-08	2.86215820123273e-08	9.34977590187014e-08	1.68583908070834e-07	3.31639376234149e-07	6.70182392084289e-07	1.19253391736421e-06	2.03472829436786e-06	3.11892776211711e-06	4.36742596769036e-06	5.83604816493322e-06	8.05422789137835e-06	1.17576733828411e-05	1.99486259879281e-05	3.29111526493142e-05	4.74056284749188e-05
P14EU	C08	0	0	0	0	0	0	0	0	0	0	0	2.20166015479441e-09	2.07772797819336e-09	0	3.74733758456666e-09	0	1.31460431835424e-08	1.80064450829014e-08	3.50934206707973e-08	3.17542156487554e-08	3.87961416472294e-08	2.25068244469654e-08	2.73434264717235e-08	3.34521397226296e-08	5.92637802808779e-08	2.44737369514294e-08
P14EU	C080	0	0	0	0	0	0	0	0	0	2.52155953575547e-09	4.73185041400024e-09	6.60498046438323e-09	8.31091191277346e-09	1.56822240065892e-08	4.68417198070832e-08	1.00986387848318e-07	2.04702672429446e-07	3.7813534674093e-07	5.0885459972656e-07	6.61953264677902e-07	7.78693985919389e-07	1.08354283408962e-06	1.32029687820608e-06	1.76738804867893e-06	2.34091932109468e-06	2.79000601246296e-06
P14EU	C081	0	0	0	0	0	0	0	0	0	2.52155953575547e-09	2.36592520700012e-09	0	4.15545595638673e-09	3.92055600164731e-09	3.74733758456666e-09	1.65250452842701e-08	2.62920863670848e-08	3.80136062861252e-08	4.82534534223462e-08	6.10657993245297e-08	6.92788243700524e-08	5.46594307997732e-08	8.98426869785201e-08	7.80549926861357e-08	7.90183737078372e-08	1.46842421708577e-07
P14EU	C088	0	0	0	0	0	0	0	0	0	0	0	0	0	5.88083400247096e-09	5.62100637684999e-09	1.28528129988768e-08	1.87800616907749e-08	3.80136062861252e-08	5.70268085900456e-08	6.83936952434733e-08	7.75922832944587e-08	1.02888340328985e-07	7.03116680701461e-08	1.6168534199271e-07	1.87668637556113e-07	1.71316158660006e-07
P14EU	C089	0	0	0	0	0	0	0	0	0	2.52155953575547e-09	0	8.80664061917764e-09	2.07772797819336e-08	5.0967228021415e-08	8.80624332373165e-08	1.21183665417981e-07	2.72310894516236e-07	4.90175449478983e-07	6.360682496582e-07	8.81790142246209e-07	1.11400349587044e-06	1.38256207317073e-06	1.70701105259188e-06	2.24129336141618e-06	3.21012143188089e-06	4.11158780784015e-06
P14EU	C09	0	0	0	0	0	0	0	0	0	0	0	0	0	0	1.12420127537e-08	4.22306712820237e-08	1.07046351637417e-07	1.52054425144501e-07	1.93013813689385e-07	1.34344758513965e-07	9.14480481684692e-08	9.32425584231426e-08	5.4686852943447e-08	4.46028529635061e-08	5.92637802808779e-08	2.44737369514294e-08
P14EU	C090	0	0	0	0	0	0	0	0	0	0	0	0	0	1.96027800082365e-09	1.12420127537e-08	7.71168779932606e-08	1.65264542878819e-07	3.2811744373287e-07	4.4963445234459e-07	5.25165874190955e-07	3.85190263497492e-07	3.56893930516166e-07	2.61715653372211e-07	2.34164978058407e-07	2.7656430797743e-07	2.69211106465724e-07
P14EU	C091	0	0	0	0	0	0	0	0	0	0	0	0	4.15545595638673e-09	1.96027800082365e-09	1.12420127537e-08	5.14112519955071e-08	9.39003084538744e-08	2.32083069957396e-07	3.33387496372574e-07	3.4929637213631e-07	3.02055674253429e-07	2.76512414634147e-07	1.75779170175365e-07	2.23014264817531e-07	1.97545934269593e-07	2.69211106465724e-07
P14EU	C098	0	0	0	0	0	0	0	0	0	0	0	0	2.07772797819336e-09	1.96027800082365e-09	2.06103567151166e-08	1.13839200847194e-07	3.32407091926716e-07	5.20186191283819e-07	7.56701883214066e-07	8.08511183056773e-07	6.67847866927305e-07	4.66212792115713e-07	3.63276951695755e-07	2.8991854426279e-07	2.37055121123512e-07	1.46842421708577e-07
P14EU	C099	0	0	0	0	0	0	1.32178185869996e-08	0	0	5.04311907151094e-09	4.73185041400024e-09	1.32099609287665e-08	2.07772797819336e-08	5.29275060222387e-08	3.41007720195566e-07	1.43584282358881e-06	4.14100360281586e-06	7.99286090068791e-06	1.10368808009657e-05	1.26210794043938e-05	1.22429538426757e-05	1.09801150694839e-05	1.0581906044557e-05	1.03534372441539e-05	1.12601182533668e-05	1.03279169935032e-05
P14EU	C10	0	0	0	0	0	0	0	0	0	0	0	0	0	3.92055600164731e-09	9.36834396141665e-09	9.36419232775308e-08	2.66676876009003e-07	3.68131766139318e-07	3.50934206707973e-07	3.00443732676686e-07	2.35548002858178e-07	2.18637723199093e-07	1.91403985302065e-07	7.24796360656974e-08	6.91410769943576e-08	2.44737369514294e-08
P14EU	C100	0	0	0	0	0	0	0	0	0	0	0	0	0	1.96027800082365e-09	1.49893503382666e-08	4.0394555139327e-08	1.65264542878819e-07	3.54126753297061e-07	4.40861097176891e-07	5.25165874190955e-07	4.15672946220315e-07	3.27956584798639e-07	3.12496302533983e-07	3.12219970744543e-07	1.97545934269593e-07	2.44737369514294e-07
P14EU	C101	0	0	0	0	0	0	0	0	0	0	0	0	0	1.96027800082365e-09	3.74733758456666e-09	2.01972775696635e-08	3.75601233815498e-08	6.20221997299938e-08	1.11860278388166e-07	1.09918438784153e-07	1.49642260639313e-07	9.64578190584233e-08	1.09373705886894e-07	5.57535662043826e-08	1.28404857275235e-07	2.44737369514294e-08
P14EU	C102	0	0	0	0	0	0	0	0	2.60877284235957e-09	0	0	0	0	0	1.49893503382666e-08	7.89529941359573e-08	1.78410586062361e-07	2.64094527882554e-07	3.70674255835296e-07	4.20132699352764e-07	2.82657603429814e-07	2.66866632728305e-07	2.18747411773788e-07	1.89562125094901e-07	8.88956704213169e-08	1.46842421708577e-07
P14EU	C103	0	0	0	0	0	0	0	0	0	0	0	2.20166015479441e-09	0	0	5.62100637684999e-09	2.38695098550569e-08	7.51202467630996e-08	1.20042967219343e-07	1.42567021475114e-07	2.00295821784457e-07	1.49642260639313e-07	1.12534122234827e-07	8.59364831968453e-08	7.80549926861357e-08	1.97545934269593e-08	0
P14EU	C104	0	0	0	0	0	0	0	0	0	0	0	0	0	0	0	0	1.12680370144649e-08	1.40050128422567e-08	2.6320065503098e-08	2.93115836757743e-08	2.49403767732189e-08	2.57220850822462e-08	1.56248151266991e-08	2.23014264817531e-08	1.97545934269593e-08	0
P14EU	C108	0	0	0	0	1.3271504050264e-08	0	0	0	0	0	0	0	0	1.96027800082365e-09	3.74733758456666e-08	1.52397639843825e-07	3.5118715361749e-07	7.08253506594122e-07	9.71649084822699e-07	1.1431517633552e-06	9.47734317382317e-07	5.88392696256382e-07	5.50774733216145e-07	2.95493900883228e-07	2.56809714550471e-07	1.71316158660006e-07
P14EU	C109	0	0	0	0	0	0	0	0	7.82631852707871e-09	0	0	1.98149413931497e-08	2.70104637165137e-08	7.64508420321225e-08	3.65365414495249e-07	1.91506913683264e-06	5.83872117966191e-06	1.17702129358566e-05	1.68163285176877e-05	1.95263999920116e-05	1.86554018263677e-05	1.62660035538855e-05	1.35154650845948e-05	1.10057539687451e-05	1.03612842524402e-05	9.32449377849462e-06
P14EU	C11	0	0	0	0	0	1.32450501294022e-08	0	0	0	2.52155953575547e-09	2.36592520700012e-09	4.40332030958882e-09	0	3.92055600164731e-09	5.62100637684999e-09	2.57056259977535e-08	3.00480987052398e-08	5.40193352487042e-08	5.48334697981207e-08	6.83936952434733e-08	6.09653654456461e-08	8.6812037152581e-08	4.68744453800974e-08	5.01782095839444e-08	7.90183737078372e-08	2.44737369514294e-08
P14EU	C110	0	0	0	0	0	0	0	0	2.60877284235957e-09	0	4.73185041400024e-09	4.40332030958882e-09	2.07772797819336e-09	7.84111200329462e-09	9.36834396141665e-09	2.75417421404502e-08	4.13161357197048e-08	9.00322254145071e-08	8.55402128850683e-08	1.09918438784153e-07	1.5795571956372e-07	1.31825686046512e-07	1.56248151266991e-07	1.50534628751833e-07	2.37055121123512e-07	2.20263632562865e-07
P14EU	C111	0	0	0	0	0	0	0	0	2.60877284235957e-09	2.52155953575547e-09	2.36592520700012e-09	2.20166015479441e-09	2.07772797819336e-09	5.88083400247096e-09	1.31156815459833e-08	6.42640649943839e-08	9.76563207920294e-08	1.52054425144501e-07	2.19333879192483e-07	2.93115836757743e-07	1.99523014185751e-07	2.34714026375497e-07	2.81246672280585e-07	2.73192474401475e-07	3.16073494831349e-07	1.22368684757147e-07
P14EU	C112	0	0	0	0	0	0	0	0	0	0	0	0	4.15545595638673e-09	0	5.62100637684999e-09	9.18058071348341e-09	1.87800616907749e-08	2.60093095641909e-08	3.72867594627221e-08	4.39673755136614e-08	5.8194212470844e-08	5.46594307997732e-08	2.73434264717235e-08	5.57535662043826e-08	3.95091868539186e-08	1.46842421708577e-07
P14EU	C113	0	0	0	0	0	0	0	0	0	0	0	2.20166015479441e-09	2.07772797819336e-09	0	1.87366879228333e-09	7.34446457078673e-09	1.31460431835424e-08	1.80064450829014e-08	1.97400491273235e-08	3.9082111567699e-08	3.60249886724273e-08	4.50136488939309e-08	5.4686852943447e-08	3.90274963430678e-08	9.87729671347965e-08	7.34212108542883e-08
P14EU	C118	0	0	0	0	0	0	0	0	0	5.04311907151094e-09	2.36592520700012e-09	1.10083007739721e-08	4.15545595638673e-09	9.80139000411827e-09	2.62313630919666e-08	5.32473681382038e-08	1.18314388651882e-07	1.84065883069659e-07	2.5442729986328e-07	2.85787940838799e-07	2.74344144505408e-07	2.76512414634147e-07	2.26559819337138e-07	2.17438908197092e-07	2.37055121123512e-07	2.69211106465724e-07
P14EU	C119	9.70688737167728e-06	0	0	1.44019100469989e-08	1.3271504050264e-08	2.64901002588043e-08	6.6089092934998e-08	0	7.04368667437084e-08	5.79958693223759e-08	1.79810315732009e-07	2.77409179504096e-07	2.57638269295977e-07	3.90095322163907e-07	7.28857160198215e-07	1.31833139045622e-06	2.34562970517778e-06	3.55127111357222e-06	4.70909838626261e-06	5.62049616982971e-06	5.98569042557253e-06	6.58806904169031e-06	6.20305160529956e-06	6.72945544086898e-06	6.59803420460441e-06	6.58343523993452e-06
P14EU	C12	0	0	0	0	1.3271504050264e-08	0	1.32178185869996e-08	0	0	0	4.73185041400024e-09	0	8.31091191277346e-09	1.17616680049419e-08	8.80624332373165e-08	4.18634480534843e-07	1.36155447258118e-06	3.20514722475645e-06	4.35816417955464e-06	4.9854118568546e-06	4.90494076539971e-06	4.68141948496881e-06	4.48041573758098e-06	3.94735248727029e-06	2.94343442061694e-06	1.81105653440578e-06
P14EU	C13	0	0	0	0	0	0	0	0	0	2.52155953575547e-09	0	0	0	1.96027800082365e-09	3.18523694688166e-08	9.36419232775308e-08	3.00480987052398e-07	3.76134630620607e-07	3.83834288586845e-07	4.03034275541896e-07	3.32538356976252e-07	2.57220850822462e-07	1.67966762612016e-07	1.11507132408765e-07	1.08650263848276e-07	7.34212108542883e-08
P14EU	C130	0	0	0	0	0	0	0	0	0	0	0	0	0	1.96027800082365e-09	1.31156815459833e-08	3.67223228539336e-08	6.76082220867896e-08	1.62058005746113e-07	2.5881397744713e-07	2.61361621108987e-07	2.63259532606199e-07	2.8937345717527e-07	2.89059079843934e-07	3.73548893569364e-07	6.02515099522259e-07	2.44737369514294e-07
P14EU	C131	0	0	0	0	0	0	0	0	0	0	0	2.20166015479441e-09	0	0	1.87366879228333e-09	2.93778582831469e-08	4.69501542269372e-08	1.2604511558031e-07	1.18440294763941e-07	1.80754766000608e-07	1.35786495765303e-07	1.31825686046512e-07	8.59364831968453e-08	8.36303493065739e-08	8.88956704213169e-08	0
P14EU	C132	0	0	0	0	0	0	1.32178185869996e-08	0	0	0	0	0	2.07772797819336e-09	0	1.87366879228333e-09	5.14112519955071e-08	1.38972456511734e-07	2.18078057115139e-07	2.41267267111731e-07	2.66246885054949e-07	1.99523014185751e-07	1.60763031764039e-07	2.18747411773788e-07	8.36303493065739e-08	6.91410769943576e-08	4.89474739028589e-08
P14EU	C138	0	0	0	0	0	0	0	0	0	0	0	0	0	3.92055600164731e-09	2.43576942996833e-08	1.57905988271915e-07	4.92037616298302e-07	7.74277138564761e-07	1.18440294763941e-06	1.36054600895052e-06	1.10291888397123e-06	8.55259328984687e-07	4.53119638674275e-07	3.28946040605857e-07	4.04969165252666e-07	2.69211106465724e-07
P14EU	C139	0	0	0	0	0	0	0	0	0	2.52155953575547e-09	2.36592520700012e-09	1.10083007739721e-08	4.5710015520254e-08	6.27288960263569e-08	3.84102102418083e-07	1.96831650497084e-06	5.98896167318811e-06	1.1754207206894e-05	1.65399678299051e-05	1.92479399470918e-05	1.84364807413584e-05	1.63303087665911e-05	1.35467147148482e-05	1.05318486560079e-05	8.82042596513733e-06	7.3176473484774e-06
P14EU	C14	0	0	0	0	0	0	0	0	2.60877284235957e-09	0	0	2.20166015479441e-09	6.23318393458009e-09	1.96027800082365e-09	1.87366879228333e-09	3.12139744258436e-08	6.57302159177121e-08	1.1804225109902e-07	1.16246955972016e-07	1.34344758513965e-07	1.13617271966886e-07	1.15749382870108e-07	9.37488907601949e-08	1.56109985372271e-07	1.67914044129154e-07	7.34212108542883e-08
P14EU	C140	0	0	0	0	1.3271504050264e-08	1.32450501294022e-08	2.64356371739992e-08	0	5.21754568471914e-09	5.04311907151094e-09	1.65614764490008e-08	3.7428222631505e-08	5.40209274330275e-08	7.05700080296515e-08	2.86671325219349e-07	1.29997022902925e-06	3.62455190631955e-06	7.33462529710184e-06	1.08811537467391e-05	1.21643072254463e-05	1.18439078143042e-05	1.14977720317641e-05	1.02069104815162e-05	1.06433557884166e-05	1.08551490881141e-05	1.15760775780261e-05
P14EU	C142	0	0	0	0	0	0	0	0	0	0	0	0	0	0	1.87366879228333e-09	3.67223228539336e-09	1.31460431835424e-08	1.20042967219343e-08	1.3160032751549e-08	1.95410557838495e-08	2.21692237984168e-08	2.25068244469654e-08	3.12496302533983e-08	3.34521397226296e-08	3.95091868539186e-08	4.89474739028589e-08
P14EU	C148	0	0	0	0	0	0	0	0	0	0	2.36592520700012e-09	1.32099609287665e-08	6.23318393458009e-09	1.76425020074129e-08	5.99574013530665e-08	2.90106350546076e-07	8.88296917973652e-07	1.79464235992917e-06	2.43679939782849e-06	2.42309091719734e-06	2.22800699174089e-06	2.08027363102666e-06	1.80857235091543e-06	1.85659375460594e-06	1.82729989199374e-06	1.73763532355149e-06
P14EU	C15	0	0	0	0	0	0	0	0	0	0	2.36592520700012e-09	0	2.07772797819336e-09	1.17616680049419e-08	3.74733758456666e-08	1.48725407558431e-07	4.09405344858893e-07	7.26259951677024e-07	8.48822112474909e-07	8.79347510273228e-07	9.17251634659494e-07	8.90627195972775e-07	6.09367789941267e-07	5.29658878941635e-07	4.83987538960503e-07	1.22368684757147e-07
P14EU	C150	0	0	0	0	0	0	0	0	0	0	0	4.40332030958882e-09	4.15545595638673e-09	1.37219460057656e-08	2.62313630919666e-08	8.44613425640474e-08	3.28651079588561e-07	5.14184042922851e-07	7.96181981468713e-07	1.02834806062508e-06	1.04749582447519e-06	1.09318861599546e-06	1.07420603996057e-06	9.92413478438011e-07	1.15564371547712e-06	1.17473937366861e-06
P14EU	C151	0	0	0	0	0	0	0	0	0	0	0	0	0	1.37219460057656e-08	2.62313630919666e-08	1.23019781560678e-07	4.52599486747675e-07	9.06324402506038e-07	1.2896832096518e-06	1.6096944701946e-06	1.70703023247809e-06	1.53689458366421e-06	1.42967058409297e-06	1.37711308524825e-06	1.19515290233104e-06	1.10131816281433e-06
P14EU	C152	0	0	0	0	0	0	0	0	0	0	0	0	0	1.96027800082365e-09	9.36834396141665e-09	4.95751358528104e-08	9.76563207920294e-08	1.74062302468047e-07	3.02680753285626e-07	4.44559019082576e-07	4.15672946220315e-07	4.59782270845151e-07	5.5468093699782e-07	6.52316724591277e-07	7.40797253510974e-07	5.13948475980018e-07
P14EU	C153	0	0	0	0	0	0	0	0	0	0	0	2.20166015479441e-09	4.15545595638673e-09	9.80139000411827e-09	1.87366879228333e-08	7.34446457078673e-08	2.42262795810996e-07	5.34191204126075e-07	8.3127540213951e-07	1.08941385994961e-06	1.40497455822466e-06	1.29253477538287e-06	1.18748594962914e-06	1.49977093089789e-06	1.36306694646019e-06	1.19921311062004e-06
P14EU	C154	0	0	0	0	0	0	0	0	0	0	0	0	2.07772797819336e-09	1.17616680049419e-08	2.81050318842499e-08	1.35872594559554e-07	4.88281603960147e-07	8.6631008009959e-07	1.33793666307415e-06	1.65854710965423e-06	1.69317446760408e-06	1.84877486528645e-06	1.70310484881021e-06	1.87331982446726e-06	1.68901773800502e-06	1.41947674318291e-06
P14EU	C155	0	0	0	0	0	0	0	0	0	0	0	6.60498046438323e-09	1.24663678691602e-08	2.35233360098838e-08	8.99361020295998e-08	3.67223228539336e-07	9.33369066031512e-07	2.01472113316464e-06	3.22859470171335e-06	4.16713014590591e-06	5.07675224983744e-06	6.08648838258651e-06	7.09366606752141e-06	8.24037708500775e-06	9.30441350409783e-06	7.44001603323455e-06
P14EU	C158	0	0	0	0	0	0	0	0	0	0	2.36592520700012e-09	2.20166015479441e-09	6.23318393458009e-09	3.13644480131785e-08	7.30730828990499e-08	2.05645007982028e-07	5.55889826046937e-07	1.20443110443407e-06	2.06831848078511e-06	2.86032204036097e-06	2.93187984734062e-06	2.50468803488373e-06	2.34372226900487e-06	2.24129336141618e-06	2.25202365067336e-06	1.73763532355149e-06
P14EU	C159	0	0	2.31116365992316e-07	0	0	0	1.32178185869996e-08	1.31838504424006e-08	2.60877284235957e-09	5.04311907151094e-09	1.8927401656001e-08	1.36502929597253e-07	3.61524668205645e-07	7.99793424336051e-07	2.29524427054708e-06	7.89529941359573e-06	2.32572283978556e-05	5.12443419898171e-05	8.62026012002296e-05	0.000121540481711598	0.00015291222114958	0.000181003097463131	0.000211845149691569	0.000253461287321744	0.000289256634254252	0.000288447463709547
P14EU	C16	0	0	0	0	0	0	0	0	0	0	0	6.60498046438323e-09	4.5710015520254e-08	7.25302860304752e-08	1.25535809082983e-07	2.38695098550569e-07	5.67157863061402e-07	7.8228000304605e-07	1.13834283300899e-06	1.79289186816819e-06	2.59657033738956e-06	3.77793124645491e-06	4.77338102120659e-06	4.71675170089077e-06	5.31398563185205e-06	2.03132016696864e-06
P14EU	C160	0	0	0	0	0	0	0	0	0	0	2.36592520700012e-08	4.40332030958882e-08	1.91150973993789e-07	3.90095322163907e-07	7.77572548797582e-07	1.74981868398994e-06	3.78230442452206e-06	7.00250642112833e-06	1.11860278388166e-05	1.71839159299227e-05	2.36323925691123e-05	3.15095542257516e-05	4.00385887621666e-05	4.85613561640173e-05	5.37127395279024e-05	4.51295709384359e-05
P14EU	C161	0	0	0	0	0	0	0	0	0	0	0	2.20166015479441e-09	1.03886398909668e-08	1.56822240065892e-08	5.05890573916499e-08	7.34446457078673e-08	1.27704419497269e-07	2.24080205476106e-07	3.83834288586845e-07	6.20428521137222e-07	9.80988153079942e-07	1.41471467952354e-06	1.8749778152039e-06	2.38067727692714e-06	2.61748362907211e-06	2.54526864294866e-06
P14EU	C162	0	0	0	0	0	1.32450501294022e-08	0	0	0	0	0	1.10083007739721e-08	4.15545595638673e-08	9.21330660387117e-08	2.0797723594345e-07	3.7640380925282e-07	7.19276362756678e-07	1.28245903312665e-06	1.85995129555226e-06	3.02153575057773e-06	4.60011393817148e-06	6.82921358933637e-06	8.89442601087349e-06	1.08942468363364e-05	1.17638603857543e-05	1.06460755738718e-05
P14EU	C163	0	0	0	0	0	0	0	0	0	0	0	6.60498046438323e-09	2.49327357383204e-08	5.0967228021415e-08	1.16167465121566e-07	2.60728492262929e-07	4.20673381873358e-07	6.54234171345418e-07	1.16904957609593e-06	1.84174450762782e-06	3.01778558955948e-06	5.10261862819059e-06	7.2499142187884e-06	1.15911664138911e-05	1.73247784354433e-05	1.87224087678435e-05
P14EU	C164	0	0	0	0	0	0	0	0	0	0	7.09777562100036e-09	2.20166015479441e-09	6.23318393458009e-09	1.96027800082365e-08	4.68417198070832e-08	7.5280761850564e-08	1.84044604569594e-07	3.26116727612548e-07	5.06661260934636e-07	7.42560119786281e-07	1.35232265170342e-06	2.07062784912082e-06	3.33199182576859e-06	5.2018077268689e-06	8.31668383274987e-06	9.81396851752321e-06
P14EU	C165	0	0	0	0	0	0	0	0	0	0	0	0	6.23318393458009e-09	7.84111200329462e-09	2.43576942996833e-08	4.40667874247204e-08	1.16436382482804e-07	1.82065166949337e-07	2.78554026574453e-07	4.95854290515181e-07	7.75922832944587e-07	1.06425127027794e-06	1.41795197274795e-06	1.73951126557674e-06	1.82729989199374e-06	1.63974037574577e-06
P14EU	C166	0	0	0	0	0	0	0	0	0	0	0	0	4.15545595638673e-09	1.37219460057656e-08	1.49893503382666e-08	5.32473681382038e-08	1.01412333130184e-07	1.02036522136441e-07	1.9520715248131e-07	3.39525844244385e-07	4.18444099195117e-07	6.65558951503121e-07	8.78895850876827e-07	1.15409882043072e-06	1.43220802345455e-06	1.0768444258629e-06
P14EU	C168	4.85344368583864e-06	0	0	0	0	0	0	0	0	0	9.46370082800048e-09	4.40332030958882e-08	8.10313911495412e-08	2.54836140107075e-07	3.67239083287533e-07	7.8034936064609e-07	1.33150637387594e-06	2.33883714465686e-06	3.88878967808272e-06	6.19451468348029e-06	8.01694555610247e-06	1.02309593414634e-05	1.22693860782405e-05	1.43286665145263e-05	1.41541661904163e-05	1.16739725258318e-05
P14EU	C169	4.85344368583864e-06	0	2.31116365992316e-07	0	1.3271504050264e-08	0	2.64356371739992e-08	0	7.82631852707871e-09	2.26940358217992e-08	1.82176240939009e-07	7.2874951123695e-07	2.13798208956097e-06	4.80268110201795e-06	9.96229696857046e-06	1.91396746714702e-05	3.46905299551994e-05	5.84389171584964e-05	9.32190919955972e-05	0.000144440156458297	0.000226530671078172	0.00034405539479949	0.00049718942973913	0.000684943711534081	0.000894873204944543	0.000980638165906827
P14EU	C17	0	0	0	0	0	0	0	0	0	0	0	2.20166015479441e-09	0	1.76425020074129e-08	3.74733758456666e-09	1.28528129988768e-08	1.69020555216974e-08	4.40157546470923e-08	6.360682496582e-08	1.00147910892229e-07	1.44099954689709e-07	1.73624074305162e-07	1.71872966393691e-07	1.6168534199271e-07	2.7656430797743e-07	7.34212108542883e-08
P14EU	C170	0	0	0	0	0	0	0	0	0	0	2.36592520700012e-09	1.98149413931497e-08	5.60986554112208e-08	9.99741780420064e-08	1.83619541643766e-07	4.3699564196181e-07	8.0003062802701e-07	1.36248767793954e-06	2.35125918494342e-06	3.90088326085096e-06	6.08545193266541e-06	8.71335632161091e-06	1.23904783954724e-05	1.81700872260083e-05	2.33894386175198e-05	2.32011026299551e-05
P14EU	C171	0	0	0	0	0	0	0	1.31838504424006e-08	0	0	0	2.20166015479441e-09	1.86995518037403e-08	4.11658380172967e-08	6.93257453144832e-08	1.39544826844948e-07	1.91556629245904e-07	2.96105985807712e-07	5.02274583350786e-07	6.7905168848877e-07	8.34117045415431e-07	1.01602236074873e-06	1.3632651198045e-06	1.67818234275192e-06	1.76803611171286e-06	1.22368684757147e-06
P14EU	C172	0	0	0	0	0	0	0	0	0	0	2.36592520700012e-09	4.40332030958882e-09	6.23318393458009e-09	3.33247260140021e-08	3.74733758456666e-08	9.73141555629241e-08	1.72776567555129e-07	3.04108850289002e-07	4.95694566975011e-07	8.15839078975717e-07	1.17219770834129e-06	1.52081828048781e-06	2.23434856311798e-06	2.6371436814673e-06	2.92367982718998e-06	2.83895348636582e-06
P14EU	C173	0	0	0	0	0	0	0	0	0	0	0	0	0	0	0	0	5.63401850723247e-09	1.20042967219343e-08	4.38667758384966e-09	2.44263197298119e-08	1.93980708236147e-08	3.53678669880886e-08	5.07806491617722e-08	1.00356419167889e-07	1.38282153988715e-07	1.95789895611436e-07
P14EU	C178	0	0	0	0	0	0	0	0	0	0	0	2.20166015479441e-09	8.31091191277346e-09	7.84111200329462e-09	1.12420127537e-08	4.0394555139327e-08	3.75601233815498e-08	1.00035806016119e-07	1.49147037850888e-07	2.71132149000912e-07	3.15911439127439e-07	3.69754973057289e-07	5.42962325652795e-07	5.74261731905141e-07	7.11165363370535e-07	4.4052726512573e-07
P14EU	C179	0	0	0	2.88038200939979e-08	0	0	0	0	5.21754568471914e-09	5.04311907151094e-09	7.09777562100036e-09	1.54116210835609e-08	6.02541113676076e-08	1.33298904056008e-07	2.84797656427066e-07	5.01259706956194e-07	9.63417164736752e-07	1.58456716729532e-06	2.70438673044331e-06	3.85447325336431e-06	5.64483860967187e-06	7.92240220533184e-06	1.03358152063115e-05	1.28734984365919e-05	1.51517731584778e-05	1.34605553232862e-05
P14EU	C18	0	0	0	0	0	0	0	0	2.60877284235957e-09	0	0	6.60498046438323e-09	2.49327357383204e-08	5.29275060222387e-08	8.80624332373165e-08	1.74431033556185e-07	4.13161357197048e-07	7.28260667797346e-07	1.36206338978532e-06	1.9345645226011e-06	3.14248747342558e-06	4.50136488939309e-06	5.75383817040696e-06	5.45269877478862e-06	6.29183800648654e-06	2.3250050103858e-06
P14EU	C180	0	0	0	0	0	0	0	0	0	0	7.09777562100036e-09	4.8436523405477e-08	1.16352766778828e-07	2.48955306104604e-07	4.96522229955082e-07	1.07229182733486e-06	2.07144080449247e-06	4.49560912236439e-06	8.54305459454721e-06	1.48194481800769e-05	2.34661233906242e-05	3.79400754963132e-05	5.7893846248202e-05	9.16477121267642e-05	0.000136395590316441	0.000161379821457726
P14EU	C181	0	0	0	0	0	0	0	0	0	0	0	1.32099609287665e-08	5.81763833894142e-08	1.29378348054361e-07	2.37955936619983e-07	4.22306712820237e-07	7.8500657867439e-07	1.05037596316925e-06	1.342323340658e-06	1.71961290897876e-06	2.2529473685141e-06	2.88087352921158e-06	3.80464248335124e-06	4.26514781463527e-06	4.65220675204892e-06	3.64658680576299e-06
P14EU	C182	0	0	0	0	0	1.32450501294022e-08	0	0	0	0	7.09777562100036e-09	1.54116210835609e-08	6.23318393458009e-08	1.35259182056832e-07	2.24840255074e-07	5.04931939241588e-07	1.0760975348814e-06	2.35884430586009e-06	4.43712437606393e-06	8.11686604621649e-06	1.32073150779068e-05	2.1494017346852e-05	3.45269352262234e-05	5.34286424936599e-05	7.66774543867425e-05	8.4972814695363e-05
P14EU	C183	0	0	0	0	0	0	0	0	0	0	4.73185041400024e-09	4.40332030958882e-09	1.45440958473535e-08	2.74438920115312e-08	6.18310701453499e-08	1.24855897703374e-07	3.17383042574096e-07	5.92211971615424e-07	1.09886273475434e-06	1.98341716206072e-06	3.3059854989389e-06	4.83896725609757e-06	7.03897921457797e-06	9.3108455561319e-06	1.14576641876364e-05	1.13313402085118e-05
P14EU	C184	0	0	0	0	0	0	0	0	0	0	7.09777562100036e-09	1.54116210835609e-08	4.15545595638673e-08	8.82125100370644e-08	1.686301913055e-07	3.36009254113493e-07	6.98618294896826e-07	1.22043683339665e-06	2.34906584615149e-06	3.85447325336431e-06	6.31545762957398e-06	9.84191280459446e-06	1.49568542800328e-05	2.12030812275267e-05	2.9878822558276e-05	3.29905974105269e-05
P14EU	C185	0	0	0	0	0	0	0	0	0	0	2.36592520700012e-09	4.40332030958882e-09	1.66218238255469e-08	3.52850040148258e-08	5.24627261839332e-08	1.26692013846071e-07	3.13627030235941e-07	6.24223429540582e-07	1.11860278388166e-06	1.85151503551974e-06	2.82657603429814e-06	4.16376252268861e-06	5.48821631325308e-06	6.89114078286169e-06	7.98085574449156e-06	8.93291398727175e-06
P14EU	C186	0	0	0	0	0	0	0	0	0	2.52155953575547e-09	4.73185041400024e-09	2.20166015479441e-08	3.73991036074805e-08	7.25302860304752e-08	1.59261847344083e-07	2.99286931259559e-07	6.12230011119261e-07	1.17041893038859e-06	2.35125918494342e-06	3.59799689620129e-06	6.2101538165315e-06	9.28888797532617e-06	1.37303062925869e-05	1.94468438920887e-05	2.47129963771261e-05	2.90503257613468e-05
P14EU	C187	4.85344368583864e-06	0	0	1.44019100469989e-08	1.3271504050264e-08	0	0	0	0	2.52155953575547e-09	1.65614764490008e-08	1.01276367120543e-07	3.07503740772618e-07	7.01779524294868e-07	1.29657880426006e-06	3.06631395830346e-06	6.64250782002708e-06	1.30646762657051e-05	2.45522344368065e-05	4.15100877488423e-05	6.64383925708803e-05	0.000100650518926829	0.000143502208327387	0.000193777094699952	0.000249589410652917	0.00026588267824033
P14EU	C188	0	0	0	0	0	0	0	0	0	0	2.36592520700012e-09	3.08232421671217e-08	2.70104637165137e-08	1.0193445604283e-07	2.28587592658566e-07	3.41517602541583e-07	7.02374307234981e-07	1.55855785773113e-06	3.15621452157983e-06	5.49592193920767e-06	8.02525901502687e-06	9.75831602807716e-06	1.37342124963685e-05	1.80808815200813e-05	2.06237955377455e-05	1.70826683920978e-05
P14EU	C189	1.45603310575159e-05	0	0	7.20095502349946e-08	2.65430081005279e-08	1.32450501294022e-08	1.32178185869996e-08	0	5.21754568471914e-09	3.02587144290657e-08	2.22396969458011e-07	7.24346190927361e-07	1.72659194987869e-06	3.7539323715773e-06	7.6651790292311e-06	1.51167442028218e-05	3.14528473197098e-05	6.3078577841524e-05	0.000116619823566643	0.000195903969497037	0.000312195322988229	0.000478327894189451	0.000717823537939467	0.00105739425984922	0.00147790039805111	0.00172525161265407
P14EU	C19	0	0	0	0	0	0	0	0	0	0	1.41955512420007e-08	1.12284667894515e-07	2.4724962940501e-07	5.74361454241331e-07	9.42455402518515e-07	1.98667766639781e-06	4.27809805315852e-06	8.35298980234593e-06	1.54213650460235e-05	2.49441577080839e-05	3.8269622582017e-05	5.4370057342598e-05	7.41397477761874e-05	9.99326920647354e-05	0.000127417127603888	0.000132623180539796
P14EU	C20	0	8.08907280973106e-07	4.62232731984632e-07	2.88038200939979e-08	1.3271504050264e-08	0	3.96534557609988e-08	0	2.60877284235957e-09	1.00862381430219e-08	5.9148130175003e-08	3.06030761516423e-07	8.33168919255539e-07	2.0053643948426e-06	4.13143968698474e-06	8.86476873693958e-06	2.01491281880324e-05	4.15968888576226e-05	7.66396440674374e-05	0.000124701247484636	0.000182009327385002	0.000255841504009927	0.000344734202344145	0.000455356101261054	0.000594702157821896	0.000653252986707555
P14EU	C21	0	0	0	0	0	0	0	0	0	0	0	0	2.07772797819336e-09	1.96027800082365e-09	0	7.34446457078673e-09	1.12680370144649e-08	3.80136062861252e-08	3.72867594627221e-08	7.32789591894356e-08	1.10846118992084e-07	1.18964643505389e-07	1.60154355048666e-07	2.23014264817531e-07	1.77791340842634e-07	9.78949478057178e-08
P14EU	C210	0	0	0	0	1.3271504050264e-08	0	0	0	0	2.52155953575547e-09	2.36592520700012e-09	1.76132812383553e-08	3.32436476510938e-08	1.4506057206095e-07	3.74733758456666e-07	8.85007980779801e-07	1.90054224310642e-06	3.13312144442485e-06	4.27701064425342e-06	6.00887465353372e-06	7.90609943711038e-06	1.08386436015315e-05	1.42263941728596e-05	1.89283357263879e-05	2.63032411479963e-05	3.12529620869754e-05
P14EU	C211	0	0	0	0	0	0	0	0	0	0	0	1.10083007739721e-08	1.45440958473535e-08	2.94041700123548e-08	1.53640840967233e-07	3.23156441114616e-07	5.85937924752176e-07	9.76349466717321e-07	1.3160032751549e-06	1.75380975660049e-06	2.10330510787479e-06	2.45967438598979e-06	3.63276951695755e-06	5.15720487390539e-06	7.4277271285367e-06	8.14975440482601e-06
P14EU	C212	0	0	0	0	0	0	0	0	0	0	0	0	0	1.96027800082365e-09	5.62100637684999e-09	7.34446457078673e-09	7.51202467630996e-09	2.00071612032238e-08	4.16734370465718e-08	1.22131598649059e-08	4.15672946220315e-08	6.75204733408963e-08	1.13279909668569e-07	1.00356419167889e-07	1.87668637556113e-07	1.46842421708577e-07
P14EU	C218	0	0	0	0	0	0	0	0	0	0	0	2.20166015479441e-09	4.15545595638673e-09	1.76425020074129e-08	4.87153885993666e-08	1.54233755986521e-07	2.12214697105756e-07	5.06181178441562e-07	7.74248593549465e-07	1.14559439532818e-06	1.57678604266239e-06	2.06741258848554e-06	2.70309301691895e-06	3.79681785851846e-06	5.88686884123387e-06	6.43659281822594e-06
P14EU	C22	0	0	2.31116365992316e-07	0	5.30860162010559e-08	1.32450501294022e-08	1.32178185869996e-08	1.31838504424006e-08	5.21754568471914e-09	2.52155953575547e-09	4.73185041400024e-09	4.40332030958882e-09	1.86995518037403e-08	2.35233360098838e-08	4.49680510147999e-08	1.12003084704498e-07	2.10336690936679e-07	3.72133198379963e-07	6.79935025496697e-07	1.01857753273316e-06	1.49365145341833e-06	1.71051865796937e-06	1.8281033698238e-06	1.85659375460594e-06	1.6495085511511e-06	5.62895949882877e-07
P14EU	C220	0	0	0	1.2961719042299e-07	1.06172032402112e-07	9.27153509058151e-08	0	1.31838504424006e-07	8.60895037978659e-08	1.31121095859285e-07	3.50156930636018e-07	4.95373534828742e-07	7.68759351931545e-07	1.09775568046125e-06	1.83057441006081e-06	4.51684571103384e-06	1.23272324938246e-05	2.67135616385444e-05	4.866799445402e-05	7.88017500803461e-05	0.0001218198847723	0.000172109686545945	0.000216114630424939	0.000228896266052093	0.000201605503218833	0.000132623180539796
P14EU	C221	0	0	0	2.88038200939979e-08	0	0	0	0	2.60877284235957e-09	7.56467860726642e-09	3.07570276910016e-08	1.10083007739721e-07	2.65949181208751e-07	6.35130072266864e-07	1.23287406532243e-06	2.63849889705513e-06	5.50443608156612e-06	1.09399157459228e-05	1.94461417292055e-05	3.16613956337822e-05	4.95537574954111e-05	7.09254343536587e-05	9.72761927750472e-05	0.00012543994860324	0.000151774541299328	0.000136490030978122
P14EU	C222	0	8.08907280973106e-07	4.62232731984632e-07	5.18468761691961e-07	4.37959633658711e-07	5.5629210543489e-07	5.02277106305985e-07	2.3730930796321e-07	1.14786005063821e-07	5.79958693223759e-08	3.31229528980017e-08	2.42182617027385e-08	1.45440958473535e-08	1.76425020074129e-08	1.49893503382666e-08	7.34446457078673e-09	1.87800616907749e-08	4.40157546470923e-08	4.82534534223462e-08	9.0377383000304e-08	1.35786495765303e-07	1.44686728587635e-07	1.91403985302065e-07	1.6168534199271e-07	1.38282153988715e-07	9.78949478057178e-08
P14EU	C223	0	0	0	1.44019100469989e-08	2.65430081005279e-08	1.32450501294022e-08	0	1.31838504424006e-08	5.21754568471914e-09	0	0	8.80664061917764e-09	1.03886398909668e-08	1.96027800082365e-08	1.686301913055e-08	3.4886206711237e-08	5.82181912414022e-08	8.60307931738623e-08	1.29406988723565e-07	2.34492669406194e-07	2.54946073681793e-07	3.47248148610324e-07	3.6718315547743e-07	4.12576389912431e-07	3.25950791544829e-07	1.95789895611436e-07
P14EU	C224	0	0	2.31116365992316e-07	2.88038200939979e-08	0	0	0	1.31838504424006e-08	5.21754568471914e-09	7.56467860726642e-09	2.36592520700012e-09	1.54116210835609e-08	8.31091191277346e-09	5.88083400247096e-09	1.31156815459833e-08	3.12139744258436e-08	3.19261048743173e-08	5.40193352487042e-08	8.33468740931435e-08	1.58771078243777e-07	2.16149932034564e-07	2.28283505104935e-07	3.20308710097332e-07	2.95493900883228e-07	3.45705384971788e-07	9.78949478057178e-08
P14EU	C227	0	0	0	2.88038200939979e-08	0	0	0	0	0	0	1.41955512420007e-08	1.54116210835609e-08	3.73991036074805e-08	3.92055600164731e-08	5.80837325607832e-08	1.24855897703374e-07	3.02358993221476e-07	5.30189771885431e-07	1.01990253824505e-06	1.61457973414057e-06	2.6381376320116e-06	3.7972228102666e-06	4.96869121029033e-06	5.94333015738719e-06	7.31907686468842e-06	6.58343523993452e-06
P14EU	C229	4.85344368583864e-06	0	6.93349097976948e-07	2.01626740657985e-07	2.38887072904751e-07	1.45695551423424e-07	1.32178185869996e-07	6.59192522120029e-08	8.08719581131467e-08	9.0776143287197e-08	1.84542166146009e-07	2.4438427718218e-07	5.04887898700987e-07	6.93938412291573e-07	1.19540068947676e-06	2.88637457631918e-06	7.18149559055232e-06	1.53294869139101e-05	2.7747929056641e-05	4.61779574492094e-05	7.42585862657718e-05	0.000110717499975894	0.000154396610674478	0.000199458383096179	0.000229884203709525	0.000220753107301894
P14EU	C23	4.85344368583864e-06	0	0	1.44019100469989e-08	1.3271504050264e-08	0	0	0	2.60877284235957e-09	0	9.46370082800048e-09	1.32099609287665e-08	4.98654714766407e-08	1.39179738058479e-07	3.84102102418083e-07	1.20816442189442e-06	3.19261048743173e-06	7.53869834137472e-06	1.4590089643884e-05	2.64756879551431e-05	4.37703612369991e-05	7.00573139821329e-05	9.95574157835453e-05	0.000124938166507401	0.000151774541299328	0.000145349523754539
P14EU	C24	0	0	0	0	0	0	0	0	0	0	0	0	2.07772797819336e-09	0	1.87366879228333e-09	2.20333937123602e-08	3.75601233815498e-08	9.00322254145071e-08	1.38180343891264e-07	2.24722141514269e-07	3.07597980203033e-07	5.24087483550767e-07	6.17180197504616e-07	6.24439941489085e-07	7.70429143651413e-07	3.18158580368583e-07
P14EU	C240	0	0	0	0	0	0	1.32178185869996e-08	0	2.60877284235957e-09	5.04311907151094e-09	4.73185041400024e-09	1.54116210835609e-08	4.15545595638673e-08	1.29378348054361e-07	2.92292331596199e-07	5.69196004235971e-07	1.3596764664121e-06	2.51890159548588e-06	5.00958580075631e-06	9.53847785449154e-06	1.53992970809753e-05	2.40983784614294e-05	3.56362971002191e-05	4.71563662956668e-05	6.36196681315225e-05	6.59811948210538e-05
P14EU	C241	0	0	0	1.44019100469989e-08	0	0	0	0	0	0	0	6.60498046438323e-09	1.45440958473535e-08	5.0967228021415e-08	1.14293796329283e-07	3.12139744258436e-07	6.59180165346199e-07	1.45452061947437e-06	2.62981321151787e-06	4.42849176701489e-06	7.36295345404917e-06	1.14495431222348e-05	1.7800570633092e-05	2.65721496530088e-05	3.77806599290597e-05	3.94271902287528e-05
P14EU	C248	0	0	0	0	0	0	0	0	0	0	0	0	8.31091191277346e-09	2.94041700123548e-08	2.99787006765333e-08	6.61001811370805e-08	1.33338438004502e-07	2.80100256845133e-07	5.70268085900456e-07	1.13093860349029e-06	1.77353790387334e-06	2.31820291803744e-06	3.21480571231835e-06	4.109037829263e-06	4.95840295016679e-06	5.11501102284875e-06
P14EU	C249	4.85344368583864e-06	0	0	0	0	0	0	2.63677008848012e-08	1.04350913694383e-08	0	7.09777562100036e-09	2.42182617027385e-08	6.23318393458009e-08	1.88186688079071e-07	3.70986420872099e-07	7.82185476788786e-07	1.68644953983159e-06	3.61129259718189e-06	6.89585716181166e-06	1.21374382737435e-05	1.96641015091957e-05	3.02105889290982e-05	4.57260214682851e-05	6.42448343373101e-05	8.31372064373582e-05	9.48602044237405e-05
P14EU	C25	0	0	0	0	0	0	0	0	0	0	2.36592520700012e-09	4.40332030958882e-09	1.03886398909668e-08	2.15630580090602e-08	5.43363949762166e-08	1.74431033556185e-07	3.9625930167535e-07	8.30297189933787e-07	1.16027622092823e-06	1.62679289400547e-06	2.2446339095897e-06	3.22490641718662e-06	3.18746228584663e-06	2.91033615586877e-06	3.21999872859437e-06	9.30002004154319e-07
P14EU	C250	4.85344368583864e-06	0	0	0	0	0	0	0	2.60877284235957e-09	5.04311907151094e-09	1.8927401656001e-08	1.54116210835609e-08	6.23318393458009e-08	2.39153916100486e-07	7.13867809859949e-07	2.10786133181579e-06	5.30724543381298e-06	1.12440245962118e-05	2.07731116983201e-05	3.48807845741714e-05	5.20283971019094e-05	7.56197148811686e-05	0.000105686249516993	0.000136100030461518	0.000170906865033338	0.000174277480831129
P14EU	C251	0	0	0	0	0	0	0	0	0	2.52155953575547e-09	4.73185041400024e-09	0	1.24663678691602e-08	1.56822240065892e-08	7.68204204836165e-08	2.42367330835962e-07	4.20673381873358e-07	1.12040102738053e-06	2.07051181957704e-06	3.38060265060596e-06	4.79132349343283e-06	6.61379112677256e-06	7.83193858225795e-06	8.60835062195668e-06	8.62288003086774e-06	6.0694867639545e-06
P14EU	C252	0	0	2.31116365992316e-07	0	0	0	0	0	0	0	2.36592520700012e-09	2.20166015479441e-09	6.23318393458009e-09	2.94041700123548e-08	1.16167465121566e-07	2.84598002117986e-07	8.11298665041475e-07	1.6185793413408e-06	2.82940704158303e-06	4.72893549969158e-06	6.50943833781013e-06	8.79373783749293e-06	1.03280027987481e-05	1.11451378842561e-05	1.09736766486759e-05	6.92606755725453e-06
P14EU	C253	0	0	0	0	0	0	0	0	0	0	0	0	2.07772797819336e-09	0	5.62100637684999e-09	2.20333937123602e-08	6.38522097486346e-08	1.10039386617731e-07	1.93013813689385e-07	3.46853740163329e-07	5.12663300338388e-07	7.0092681849121e-07	9.37488907601949e-07	1.07046847112415e-06	1.13588912205016e-06	1.2481605845229e-06
P14EU	C254	0	0	2.31116365992316e-07	1.44019100469989e-08	2.65430081005279e-08	0	0	0	0	2.52155953575547e-09	0	1.10083007739721e-08	1.86995518037403e-08	4.90069500205913e-08	5.43363949762166e-08	7.34446457078673e-08	1.50240493526199e-07	2.30082353837074e-07	2.85134042950228e-07	4.78755866704313e-07	5.98569042557253e-07	7.74877813102667e-07	8.47646220623429e-07	8.92057059270122e-07	8.98834000926648e-07	9.30002004154319e-07
P14EU	C257	0	0	0	0	0	0	0	0	0	0	0	0	2.07772797819336e-09	1.96027800082365e-09	3.74733758456666e-09	2.01972775696635e-08	7.32422405940221e-08	1.44051560663211e-07	2.87327381742153e-07	5.39821666028843e-07	6.81703631801316e-07	8.32752504537721e-07	1.06639363239722e-06	1.27675666608036e-06	1.27417127603888e-06	9.78949478057178e-07
P14EU	C258	0	0	0	0	0	0	0	0	0	2.52155953575547e-09	2.36592520700012e-09	2.20166015479441e-09	2.07772797819336e-08	5.0967228021415e-08	1.42398828213533e-07	3.17648092686526e-07	8.31956732901328e-07	1.94669678507367e-06	3.69138918680949e-06	5.67179144126232e-06	7.56524762120973e-06	8.5300864653999e-06	9.94910103192568e-06	1.03367111742925e-05	9.6599961857831e-06	7.19527866372026e-06
P14EU	C259	9.70688737167728e-06	8.08907280973106e-07	0	1.44019100469989e-08	2.65430081005279e-08	1.32450501294022e-08	1.32178185869996e-08	5.27354017696023e-08	1.56526370541574e-08	3.53018335005766e-08	9.70029334870049e-08	2.17964355324647e-07	6.12929753567042e-07	1.8152174287627e-06	5.53669128119724e-06	1.46852569092881e-05	3.49403047756867e-05	7.13795490247415e-05	0.000129630709280341	0.000212093734213957	0.000315229735495638	0.000440538935942996	0.000581696242351883	0.000729641345560135	0.000853793527913181	0.000819184923238246
P14EU	C26	0	0	0	0	0	0	0	0	2.60877284235957e-09	0	2.36592520700012e-09	0	4.15545595638673e-09	5.88083400247096e-09	7.49467516913332e-09	1.46889291415735e-08	6.00961974104796e-08	9.00322254145071e-08	1.71080425770137e-07	2.66246885054949e-07	3.2976720400145e-07	7.13787861032333e-07	8.47646220623429e-07	9.86838121817572e-07	1.58036747415674e-06	4.4052726512573e-07
P14EU	C260	0	0	2.31116365992316e-07	0	0	1.32450501294022e-08	0	1.31838504424006e-08	5.21754568471914e-09	1.51293572145328e-08	2.83911024840014e-08	5.94448241794491e-08	1.72451422190049e-07	3.68532264154847e-07	6.22058039038065e-07	1.19714772503824e-06	2.49774820487306e-06	4.73169362456243e-06	8.54963461092298e-06	1.47754808045632e-05	2.44498826966789e-05	3.88242721710154e-05	6.18234872525668e-05	0.000105686460097028	0.000165750916148902	0.000241702626132317
P14EU	C261	0	0	0	0	0	0	0	0	0	2.52155953575547e-09	2.36592520700012e-09	4.40332030958882e-09	1.03886398909668e-08	7.84111200329462e-09	2.81050318842499e-08	3.4886206711237e-08	3.38041110433948e-08	5.8020767489349e-08	1.2721364993164e-07	1.51443182324834e-07	2.21692237984168e-07	3.24741324163359e-07	4.99994084054373e-07	7.52673143759165e-07	1.10625723190972e-06	1.2481605845229e-06
P14EU	C268	0	8.08907280973106e-07	0	1.44019100469989e-08	0	0	1.32178185869996e-08	1.31838504424006e-08	0	2.52155953575547e-09	0	4.40332030958882e-09	1.66218238255469e-08	2.94041700123548e-08	6.55784077299165e-08	1.65250452842701e-07	3.17383042574096e-07	6.1421984893897e-07	1.12518280025744e-06	1.817318187898e-06	2.91525292949181e-06	4.37918498525242e-06	6.46476725867177e-06	9.09340664793481e-06	1.15663144514847e-05	1.2481605845229e-05
P14EU	C269	0	8.08907280973106e-07	2.31116365992316e-07	2.88038200939979e-08	2.65430081005279e-08	2.64901002588043e-08	1.32178185869996e-08	0	1.30438642117979e-08	7.56467860726642e-09	2.36592520700012e-08	6.60498046438323e-08	1.16352766778828e-07	2.15630580090602e-07	4.38438497394299e-07	9.47435929631488e-07	1.87049414440118e-06	3.82136778981574e-06	6.52737624476829e-06	1.03225627178185e-05	1.64772755881733e-05	2.56642103908112e-05	4.14174786970978e-05	6.85991878578724e-05	0.000116008849899819	0.000165980884004594
P14EU	C30	0	0	0	0	0	0	0	0	0	0	0	0	4.15545595638673e-09	0	5.62100637684999e-09	0	7.51202467630996e-09	6.00214836096714e-09	1.3160032751549e-08	2.19836877568307e-08	4.71096005716357e-08	4.82289095292117e-08	4.68744453800974e-08	5.01782095839444e-08	2.07423230983073e-07	2.44737369514294e-08
P14EU	C300	0	0	0	1.44019100469989e-08	3.98145121507919e-08	0	1.32178185869996e-08	5.27354017696023e-08	2.60877284235957e-08	1.00862381430219e-08	3.31229528980017e-08	4.40332030958882e-08	5.19431994548341e-08	7.05700080296515e-08	9.55571084064498e-08	1.37708710702251e-07	2.57286845163616e-07	4.26152533628667e-07	6.07554845363178e-07	8.52478558570435e-07	1.21099384998852e-06	1.7233797005105e-06	2.10935004210438e-06	2.92148686910965e-06	4.0793235426671e-06	5.45764334016877e-06
P14EU	C301	0	0	0	1.44019100469989e-08	0	0	1.32178185869996e-08	0	2.60877284235957e-09	2.52155953575547e-09	0	4.40332030958882e-09	2.07772797819336e-09	5.88083400247096e-09	1.31156815459833e-08	2.75417421404502e-08	4.31941418887822e-08	1.00035806016119e-07	1.64500409394362e-07	2.51591093217062e-07	2.93742215329022e-07	4.30844925127624e-07	6.48429827758015e-07	8.53029562927054e-07	1.10625723190972e-06	1.78658279745435e-06
P14EU	C31	0	0	0	0	0	0	0	0	0	0	2.36592520700012e-09	2.20166015479441e-09	2.07772797819336e-09	5.88083400247096e-09	0	5.50834842809005e-09	7.51202467630996e-09	1.40050128422567e-08	2.41267267111731e-08	1.70984238108683e-08	2.7711529748021e-08	3.21526063528078e-08	3.12496302533983e-08	2.78767831021913e-08	1.97545934269593e-08	4.89474739028589e-08
P14EU	C310	0	0	0	0	0	0	0	0	2.60877284235957e-09	1.00862381430219e-08	1.65614764490008e-08	2.42182617027385e-08	3.11659196729005e-08	7.84111200329462e-08	1.42398828213533e-07	2.86434118260682e-07	5.03305653312767e-07	8.50304351137011e-07	1.34013000186607e-06	1.56572709468094e-06	2.03956858945434e-06	2.48539647107204e-06	3.26168015769845e-06	4.02540747995643e-06	5.01766673044766e-06	4.8213261794316e-06
P14EU	C311	0	0	0	0	0	0	0	0	0	5.04311907151094e-09	1.18296260350006e-08	2.20166015479441e-08	1.86995518037403e-08	4.70466720197677e-08	7.30730828990499e-08	1.08330852419104e-07	2.04702672429446e-07	3.18113863131258e-07	4.58407807512289e-07	6.86379584407714e-07	8.36888198390233e-07	1.09640387663075e-06	1.21482937610086e-06	1.42171593821176e-06	1.47171721030847e-06	1.41947674318291e-06
P14EU	C312	0	0	0	0	0	0	0	0	0	0	0	2.20166015479441e-09	2.07772797819336e-09	3.92055600164731e-09	5.62100637684999e-09	1.83611614269668e-08	3.19261048743173e-08	3.00107418048357e-08	4.60601146304214e-08	7.08363272164544e-08	5.26519065212398e-08	6.43052127056155e-08	1.44529539921967e-07	1.2823320227008e-07	1.28404857275235e-07	3.18158580368583e-07
P14EU	C313	0	0	0	0	0	0	0	1.31838504424006e-08	0	0	0	2.20166015479441e-09	6.23318393458009e-09	3.92055600164731e-09	9.36834396141665e-09	1.83611614269668e-08	2.25360740289299e-08	5.20186191283819e-08	1.07473600804317e-07	1.05033174838191e-07	1.49642260639313e-07	1.92915638116847e-07	2.42184634463837e-07	3.01069257503666e-07	2.9631890140439e-07	1.95789895611436e-07
P14EU	C318	0	0	0	0	0	0	0	0	2.60877284235957e-09	2.52155953575547e-09	4.73185041400024e-09	8.80664061917764e-09	4.15545595638673e-09	1.37219460057656e-08	2.24840255074e-08	2.20333937123602e-08	4.88281603960147e-08	9.80350898957966e-08	1.07473600804317e-07	1.61213710216758e-07	1.88438402286543e-07	2.41144547646058e-07	2.30466023118812e-07	2.78767831021913e-07	2.56809714550471e-07	4.16053528174301e-07
P14EU	C319	0	0	0	0	0	0	0	0	2.60877284235957e-09	1.00862381430219e-08	1.18296260350006e-08	1.76132812383553e-08	4.36322875420606e-08	9.6053622040359e-08	1.03051783575583e-07	2.14825588695512e-07	3.56821172124723e-07	5.52197649208977e-07	7.91795303884863e-07	1.10895491573346e-06	1.39388994632545e-06	1.69765761542825e-06	2.20309893286458e-06	2.36952656368626e-06	3.21012143188089e-06	2.64316359075438e-06
P14EU	C32	0	0	0	0	0	0	0	0	0	0	0	0	2.07772797819336e-09	0	1.87366879228333e-08	1.26692013846071e-07	3.45553135110258e-07	5.64201945930911e-07	6.51421621201674e-07	6.47297472840015e-07	7.2604207939815e-07	6.2054530260919e-07	4.68744453800974e-07	3.56822823708049e-07	2.7656430797743e-07	1.46842421708577e-07
P14EU	C320	0	0	0	0	0	0	0	0	0	0	2.36592520700012e-09	0	2.07772797819336e-09	1.17616680049419e-08	4.68417198070832e-08	1.54233755986521e-07	5.25841727341697e-07	1.15441320142601e-06	1.91259142655845e-06	2.62094410700881e-06	3.09814902582874e-06	3.30207267243336e-06	4.1366698047936e-06	5.85969980808061e-06	6.95361688628968e-06	6.4855402921288e-06
P14EU	C321	0	0	0	0	1.3271504050264e-08	0	0	0	0	0	2.36592520700012e-09	0	0	1.17616680049419e-08	4.87153885993666e-08	2.73581305261806e-07	8.41346763746715e-07	1.7346208763195e-06	2.71974010198679e-06	3.63952163974197e-06	4.20661021574958e-06	4.15733200141805e-06	4.00776507999833e-06	3.69088608273013e-06	2.8644160469091e-06	2.12921511477436e-06
P14EU	C322	0	0	0	0	0	0	0	0	0	0	0	0	0	3.92055600164731e-09	9.36834396141665e-09	2.01972775696635e-08	7.6998252932177e-08	1.70060870227402e-07	2.21527217984408e-07	3.05328996622648e-07	3.79647957547887e-07	3.82616015598413e-07	4.14057600857527e-07	4.62754599496376e-07	4.14846461966145e-07	4.4052726512573e-07
P14EU	C323	0	0	0	0	0	0	0	0	0	0	0	0	0	1.96027800082365e-09	1.87366879228333e-09	2.01972775696635e-08	6.57302159177121e-08	8.40300770535399e-08	1.44760360267039e-07	1.83197397973589e-07	2.10607626084959e-07	2.15422462563812e-07	2.49997042027186e-07	2.11863551576654e-07	2.46932417836991e-07	3.67106054271442e-07
P14EU	C328	0	0	0	0	0	0	0	0	2.60877284235957e-09	0	0	0	2.07772797819336e-09	5.88083400247096e-09	3.18523694688166e-08	2.03808891839332e-07	5.37109764356162e-07	1.23444184623891e-06	1.98277826790005e-06	2.56720620360323e-06	2.5134357481455e-06	2.35357078502553e-06	2.03903837403424e-06	1.65030555964973e-06	1.28404857275235e-06	8.07633319397172e-07
P14EU	C329	0	0	2.31116365992316e-07	1.44019100469989e-08	0	0	0	0	1.30438642117979e-08	2.52155953575547e-09	1.41955512420007e-08	2.42182617027385e-08	6.64872953021876e-08	1.56822240065892e-07	7.94435567928132e-07	3.84666331894955e-06	1.24154987837713e-05	2.63374270079238e-05	4.14957766044258e-05	5.26875716572042e-05	6.25670918650818e-05	6.84625447070336e-05	7.24483615387223e-05	7.74417034578875e-05	7.89788645209833e-05	7.04843624201168e-05
P14EU	C33	0	0	0	0	0	0	0	0	0	2.52155953575547e-09	7.09777562100036e-09	2.20166015479441e-09	1.24663678691602e-08	4.31261160181204e-08	5.99574013530665e-08	1.72594917413488e-07	4.09405344858893e-07	8.3229790605411e-07	1.26555648294063e-06	1.79777713211415e-06	2.15595701439603e-06	2.33749448184913e-06	2.65231236775718e-06	2.82113044994176e-06	2.46932417836991e-06	2.10474137782293e-06
P14EU	C34	4.85344368583864e-06	0	0	0	0	0	0	0	0	5.04311907151094e-09	2.36592520700012e-09	8.80664061917764e-09	3.32436476510938e-08	4.11658380172967e-08	1.66756522513216e-07	5.76540468806758e-07	1.38409054661011e-06	3.04508993513066e-06	5.20698629202954e-06	7.36453539853828e-06	9.35541244293188e-06	1.04270902402156e-05	9.28895259282264e-06	6.72945544086898e-06	5.66956831353732e-06	1.46842421708577e-06
P14EU	C340	0	8.08907280973106e-07	0	0	0	0	0	0	0	5.04311907151094e-09	2.36592520700012e-09	1.54116210835609e-08	4.5710015520254e-08	7.44905640312989e-08	2.73555643673366e-07	1.15491705375621e-06	3.09119815430155e-06	6.51633240388999e-06	1.12496346637824e-05	1.70202595877329e-05	2.12713702345809e-05	2.40887326795236e-05	2.36755011207309e-05	2.02329691755705e-05	1.67025087424941e-05	1.05481806260661e-05
P14EU	C341	0	0	0	1.44019100469989e-08	0	0	0	0	0	2.52155953575547e-09	4.73185041400024e-09	2.42182617027385e-08	4.15545595638673e-08	2.07789468087307e-07	9.51823746479931e-07	3.46475116126864e-06	9.4689071044887e-06	1.92348847807794e-05	3.21148665913634e-05	4.78291766629446e-05	6.2675166831099e-05	7.41439102495747e-05	7.38155328623084e-05	6.63578944964562e-05	5.19940898997569e-05	3.17913842999069e-05
P14EU	C342	4.85344368583864e-06	0	0	0	0	0	0	0	0	0	0	0	6.23318393458009e-09	3.92055600164731e-08	1.0679912116015e-07	3.94764970679787e-07	1.04604943617616e-06	2.48689013756072e-06	4.7705118724365e-06	7.78711072986403e-06	1.00731410634056e-05	1.06746653091322e-05	1.10701815172663e-05	9.97431299396405e-06	8.17840167876115e-06	4.91922112723732e-06
P14EU	C343	4.85344368583864e-06	0	0	0	1.3271504050264e-08	0	1.32178185869996e-08	0	2.60877284235957e-09	2.52155953575547e-09	9.46370082800048e-09	1.32099609287665e-08	2.90881916947071e-08	6.86097300288279e-08	2.75429312465649e-07	1.06311124662138e-06	3.04049198773645e-06	6.53033741673225e-06	1.20282699349158e-05	1.91453494042266e-05	2.69716319037488e-05	3.51685208287012e-05	3.64956619321875e-05	3.29726590532719e-05	2.57994990156089e-05	1.5100295699032e-05
P14EU	C348	0	0	2.31116365992316e-07	0	0	0	0	0	2.60877284235957e-09	0	1.41955512420007e-08	1.76132812383553e-08	5.40209274330275e-08	1.43100294060127e-07	4.57175185317132e-07	1.47072903030004e-06	4.58609106488723e-06	1.18822530385946e-05	2.46575146988189e-05	3.93801126684027e-05	4.77164830731173e-05	4.83189368269995e-05	4.8429114485204e-05	4.21608467637541e-05	3.05702333282195e-05	1.72539845507578e-05
P14EU	C349	3.88275494867091e-05	2.42672184291932e-06	1.3866981959539e-06	1.44019100469989e-07	6.63575202513198e-08	5.29802005176086e-08	1.32178185869996e-07	1.45022354866406e-07	6.78280939013489e-08	1.21034857716263e-07	3.35961379394017e-07	7.72782714332838e-07	1.72451422190049e-06	5.33979727424363e-06	1.85718050691124e-05	6.17100274398928e-05	0.000168320058915908	0.000368792002459024	0.00066521552886409	0.00102247108809809	0.00141055288916294	0.00180158448494243	0.002118213218485	0.00226150960452189	0.00212295701451832	0.00159270185332513
P14EU	C37	0	0	0	1.44019100469989e-08	1.3271504050264e-08	0	0	1.31838504424006e-08	7.82631852707871e-09	0	5.44162797610028e-08	8.80664061917764e-08	1.35052318582569e-07	1.97988078083189e-07	3.20397363480449e-07	5.04931939241588e-07	7.64348510814538e-07	9.1632798310765e-07	1.41031684320767e-06	1.7660229164654e-06	2.30005696908574e-06	2.62365267838911e-06	2.7734046849891e-06	2.67059582118993e-06	2.47920147508339e-06	1.10131816281433e-06
P14EU	C38	0	0	0	1.44019100469989e-08	0	0	1.32178185869996e-08	0	2.60877284235957e-09	2.52155953575547e-09	4.73185041400024e-09	1.10083007739721e-08	1.86995518037403e-08	1.17616680049419e-08	5.62100637684999e-09	2.01972775696635e-08	2.25360740289299e-08	7.00250642112833e-08	8.11535353012187e-08	1.0259054286521e-07	1.69040331462928e-07	1.47901989222916e-07	1.71872966393691e-07	2.00712838335777e-07	1.18527560561756e-07	7.34212108542883e-08
P14EU	C380	4.85344368583864e-06	0	1.3866981959539e-06	7.20095502349946e-08	0	2.64901002588043e-08	0	0	1.04350913694383e-08	1.76509167502883e-08	3.31229528980017e-08	4.8436523405477e-08	6.44095673239943e-08	1.2349751405189e-07	1.53640840967233e-07	1.85447730412365e-07	2.08458684767601e-07	2.70096676243521e-07	4.56214468720365e-07	5.17837978272012e-07	7.01101702624931e-07	6.94496297220648e-07	9.92175760545396e-07	1.19870167339423e-06	1.35318964974671e-06	1.19921311062004e-06
P14EU	C381	0	0	0	2.88038200939979e-08	0	0	0	0	7.82631852707871e-09	5.04311907151094e-09	1.8927401656001e-08	1.76132812383553e-08	1.45440958473535e-08	1.56822240065892e-08	3.18523694688166e-08	4.77390197101137e-08	6.38522097486346e-08	1.2604511558031e-07	1.62307070602437e-07	2.36935301379175e-07	2.46632614757387e-07	3.92261797504255e-07	4.37494823547576e-07	4.68329956116814e-07	4.93864835673983e-07	3.91579791222871e-07
P14EU	C382	0	0	2.31116365992316e-07	1.44019100469989e-08	2.65430081005279e-08	1.32450501294022e-08	1.32178185869996e-08	0	1.04350913694383e-08	1.00862381430219e-08	7.09777562100036e-09	6.60498046438323e-09	8.31091191277346e-09	5.88083400247096e-09	1.87366879228333e-08	2.20333937123602e-08	2.06580678598524e-08	3.80136062861252e-08	6.79935025496697e-08	8.06068551083792e-08	1.69040331462928e-07	1.60763031764039e-07	1.95310189083739e-07	2.28589621437969e-07	1.58036747415674e-07	9.78949478057178e-08
P14EU	C383	4.85344368583864e-06	0	2.31116365992316e-07	7.20095502349946e-08	7.96290243015838e-08	3.97351503882065e-08	7.93069115219976e-08	3.95515513272017e-08	4.43491383201127e-08	4.03449525720876e-08	1.53785138455008e-07	2.50989257646563e-07	3.11659196729005e-07	3.41088372143316e-07	4.21575478263749e-07	5.52670958951701e-07	1.0347813991617e-06	1.58456716729532e-06	2.48724619004276e-06	3.36838949074106e-06	4.18721214492597e-06	5.39199208536586e-06	7.03116680701462e-06	8.36303493065739e-06	9.81803293319878e-06	8.49238672214602e-06
P14EU	C384	0	0	0	0	0	1.32450501294022e-08	1.32178185869996e-08	1.31838504424006e-08	7.82631852707871e-09	7.56467860726642e-09	2.36592520700012e-08	3.30249023219162e-08	3.11659196729005e-08	1.03894734043654e-07	1.5176717217495e-07	3.28664789542706e-07	7.43690442954686e-07	1.3324769361347e-06	2.15166535487826e-06	3.50761951320099e-06	5.40929060681369e-06	8.49150333777653e-06	1.18748594962914e-05	1.64473020302929e-05	2.10188874062847e-05	2.0802676408715e-05
P14EU	C388	0	0	2.31116365992316e-07	0	1.3271504050264e-08	0	1.32178185869996e-08	0	7.82631852707871e-09	0	1.65614764490008e-08	1.76132812383553e-08	1.45440958473535e-08	1.76425020074129e-08	3.55997070533833e-08	3.4886206711237e-08	6.57302159177121e-08	1.40050128422567e-07	1.68887086978212e-07	3.15099524514573e-07	3.18682592102241e-07	3.02234499716393e-07	4.45307231110926e-07	4.96206739219005e-07	4.14846461966145e-07	2.69211106465724e-07
P14EU	C39	0	0	0	0	1.3271504050264e-08	0	1.32178185869996e-08	0	0	0	0	2.20166015479441e-09	2.07772797819336e-09	3.92055600164731e-09	1.87366879228333e-09	5.50834842809005e-09	1.31460431835424e-08	2.20078773235462e-08	4.82534534223462e-08	8.30494870813604e-08	7.20499773448545e-08	1.09318861599546e-07	1.40623336140292e-07	1.44959272131395e-07	1.28404857275235e-07	0
P14EU	C390	0	0	0	0	0	1.32450501294022e-08	0	0	5.21754568471914e-09	0	2.36592520700012e-09	2.20166015479441e-09	6.23318393458009e-09	5.88083400247096e-09	2.43576942996833e-08	7.71168779932606e-08	3.06115005559631e-07	8.26295757693143e-07	1.66255080427902e-06	2.28630352671039e-06	2.36656464048099e-06	1.88092747163926e-06	1.99607013243582e-06	2.3751019203067e-06	3.13110305817305e-06	1.86000400830864e-06
P14EU	C398	4.85344368583864e-06	0	0	0	0	1.32450501294022e-08	0	0	5.21754568471914e-09	2.52155953575547e-09	1.41955512420007e-08	1.10083007739721e-08	2.07772797819336e-08	3.13644480131785e-08	4.30943822225166e-08	8.81335748494407e-08	2.61042857501771e-07	5.52197649208977e-07	8.11535353012187e-07	1.2726112579232e-06	1.50473606531754e-06	1.82626804083948e-06	2.246067174463e-06	2.57023940202204e-06	2.94343442061694e-06	2.64316359075438e-06
P14EU	C399	0	0	0	0	0	0	1.32178185869996e-08	2.63677008848012e-08	5.21754568471914e-09	0	2.36592520700012e-09	2.42182617027385e-08	1.24663678691602e-08	2.94041700123548e-08	8.61887644450332e-08	3.04795279687649e-07	1.05543946702155e-06	2.84101689085778e-06	4.95913900854204e-06	6.19207205150731e-06	5.83327701195841e-06	5.62349085110608e-06	6.45695485110842e-06	7.79434855537269e-06	8.70189840457558e-06	7.51343724408884e-06
P14EU	C40	0	0	0	1.44019100469989e-08	0	0	2.64356371739992e-08	0	0	1.76509167502883e-08	5.9148130175003e-08	2.42182617027385e-08	1.03886398909668e-08	7.84111200329462e-09	1.87366879228333e-08	2.38695098550569e-08	1.50240493526199e-08	3.60128901658028e-08	3.94800982546469e-08	4.64100074866426e-08	7.20499773448545e-08	6.75204733408963e-08	1.21092317231918e-07	7.24796360656974e-08	9.87729671347965e-08	7.34212108542883e-08
P14EU	C400	0	0	0	0	0	0	0	1.31838504424006e-08	4.95666840048319e-08	9.0776143287197e-08	1.9873771738801e-07	1.78334472538347e-07	4.98654714766407e-08	8.42919540354171e-08	6.55784077299165e-08	6.61001811370805e-08	7.88762591012545e-08	1.00035806016119e-07	1.60113731810513e-07	2.17394245595326e-07	2.99284521278627e-07	4.43705967668747e-07	6.17180197504616e-07	6.63467437832153e-07	1.19515290233104e-06	1.29710805842576e-06
P14EU	C401	0	0	0	0	0	0	0	0	5.21754568471914e-09	7.56467860726642e-09	3.31229528980017e-08	2.42182617027385e-08	1.24663678691602e-08	0	7.49467516913332e-09	9.18058071348341e-09	1.69020555216974e-08	8.00286448128952e-09	5.48334697981207e-08	3.17542156487554e-08	4.15672946220315e-08	7.07357339761771e-08	7.42178718518209e-08	1.33808558890518e-07	1.48159450702195e-07	2.20263632562865e-07
P14EU	C402	0	0	0	1.44019100469989e-08	1.3271504050264e-08	0	3.96534557609988e-08	0	1.8522287180753e-07	5.27005942972894e-07	1.01025006338905e-06	6.56094726128734e-07	3.34514204489132e-07	2.58756696108722e-07	2.54818955750533e-07	2.60728492262929e-07	3.06115005559631e-07	4.30153965869312e-07	5.26401310061959e-07	5.9600220140741e-07	8.67370881113056e-07	1.20572273823029e-06	1.59763734670499e-06	2.3751019203067e-06	2.72613389292038e-06	2.7410585385601e-06
P14EU	C403	0	0	0	0	0	0	0	1.31838504424006e-08	5.21754568471914e-09	1.51293572145328e-08	2.36592520700012e-08	3.7428222631505e-08	1.86995518037403e-08	2.54836140107075e-08	3.74733758456666e-09	1.65250452842701e-08	2.62920863670848e-08	3.20114579251581e-08	3.72867594627221e-08	4.15247435406802e-08	4.15672946220315e-08	9.00272977878618e-08	9.76550945418697e-08	1.05931775788327e-07	1.67914044129154e-07	2.44737369514294e-07
P14EU	C408	0	0	0	0	0	0	0	1.31838504424006e-08	5.21754568471914e-09	1.26077976787774e-08	3.54888781050018e-08	3.08232421671217e-08	3.11659196729005e-08	1.37219460057656e-08	1.12420127537e-08	1.83611614269668e-08	3.38041110433948e-08	2.00071612032238e-08	4.38667758384966e-08	5.86231673515485e-08	7.75922832944587e-08	7.07357339761771e-08	8.59364831968453e-08	1.11507132408765e-07	1.48159450702195e-07	9.78949478057178e-08
P14EU	C409	0	0	0	0	1.3271504050264e-08	0	1.32178185869996e-08	2.63677008848012e-08	1.8261409896517e-08	8.82545837514415e-08	2.81545099633014e-07	1.78334472538347e-07	1.39207774538955e-07	1.0193445604283e-07	6.18310701453499e-08	1.00986387848318e-07	1.52118499695277e-07	1.90068031430626e-07	2.39073928319806e-07	3.27312684379479e-07	4.40613322993533e-07	6.10899520703348e-07	7.57803533644909e-07	7.58248500379604e-07	9.28465891067087e-07	6.11843423785736e-07
P14EU	C41	0	0	0	0	0	0	0	0	0	1.51293572145328e-08	1.8927401656001e-08	1.54116210835609e-08	6.23318393458009e-09	1.56822240065892e-08	5.62100637684999e-09	1.65250452842701e-08	1.31460431835424e-08	5.00179030080595e-08	2.6320065503098e-08	4.88526394596238e-08	3.04826827228231e-08	7.39509946114579e-08	1.13279909668569e-07	6.69042794452592e-08	6.91410769943576e-08	2.44737369514294e-08
P14EU	C410	0	0	0	5.76076401879957e-08	1.3271504050264e-08	1.32450501294022e-08	3.96534557609988e-08	5.27354017696023e-08	3.6522819793034e-08	7.06036670011532e-08	9.70029334870049e-08	9.90747069657485e-08	1.26741406669795e-07	1.50941406063421e-07	1.94861554397466e-07	3.32337021828099e-07	6.15986023457416e-07	9.28332279829584e-07	1.25897646656485e-06	1.67808816543808e-06	2.28897235718653e-06	2.93874822064663e-06	3.92573480058316e-06	5.38579449534336e-06	7.24005849098059e-06	9.59370488496034e-06
P14EU	C411	0	0	0	0	1.3271504050264e-08	2.64901002588043e-08	0	0	7.82631852707871e-09	1.51293572145328e-08	4.25866537260022e-08	5.28398437150658e-08	9.1420031040508e-08	4.90069500205913e-08	1.48019834590383e-07	2.33186750122479e-07	5.08939671819999e-07	8.7431294458088e-07	1.254589788981e-06	1.56572709468094e-06	1.88715517584023e-06	2.20888405643789e-06	3.07808857995973e-06	4.34877816394185e-06	7.20054930412667e-06	9.98528467618321e-06
P14EU	C412	4.85344368583864e-06	0	0	5.76076401879957e-08	1.3271504050264e-08	3.97351503882065e-08	1.32178185869996e-08	0	3.13052741083149e-08	8.32114646799306e-08	1.08832559522006e-07	9.6873046810954e-08	7.47982072149611e-08	1.0193445604283e-07	9.36834396141665e-08	1.45053175273038e-07	2.30994758796531e-07	3.22115295371903e-07	5.59301391940832e-07	7.23019064002432e-07	1.01978429472717e-06	1.41149941888826e-06	1.8437281849505e-06	2.26917014451837e-06	2.06435501311725e-06	1.81105653440578e-06
P14EU	C413	0	0	0	1.44019100469989e-08	0	0	2.64356371739992e-08	0	1.56526370541574e-08	5.04311907151094e-08	1.04100709108005e-07	5.94448241794491e-08	4.77877434984474e-08	3.13644480131785e-08	4.49680510147999e-08	6.05918327089905e-08	6.38522097486346e-08	1.12040102738053e-07	1.68887086978212e-07	2.00295821784457e-07	3.10369133177835e-07	4.66212792115713e-07	6.71867050448063e-07	7.52673143759165e-07	9.67975077921006e-07	1.27263432147433e-06
P14EU	C414	2.42672184291932e-05	0	0	2.88038200939979e-08	1.3271504050264e-08	6.62252506470108e-08	1.32178185869996e-08	2.63677008848012e-08	4.17403654777531e-08	1.73987607967128e-07	3.59620631464018e-07	2.73005859194507e-07	1.86995518037403e-07	1.48981128062598e-07	1.7425119768235e-07	2.51547911549445e-07	3.00480987052398e-07	4.1214752078641e-07	5.59301391940832e-07	7.401174878133e-07	9.61590082256328e-07	1.35362472745321e-06	1.55466910510656e-06	2.02385445321909e-06	2.34091932109468e-06	1.95789895611436e-06
P14EU	C418	0	0	0	1.44019100469989e-08	1.3271504050264e-08	0	0	0	1.56526370541574e-08	2.26940358217992e-08	3.54888781050018e-08	3.30249023219162e-08	3.32436476510938e-08	2.35233360098838e-08	2.06103567151166e-08	2.20333937123602e-08	4.50721480578597e-08	4.80171868877371e-08	8.9926890468918e-08	1.4411528640589e-07	1.80124943362136e-07	1.80054595575724e-07	2.26559819337138e-07	2.45315691299284e-07	2.17300527696552e-07	1.22368684757147e-07
P14EU	C419	0	0	0	5.76076401879957e-08	9.29005283518477e-08	5.29802005176086e-08	1.85049460217994e-07	3.29596261060015e-07	5.68712479634386e-07	1.96933799742502e-06	3.61276779108918e-06	3.06471093547382e-06	1.89073246015596e-06	1.35259182056832e-06	1.15980098242338e-06	1.21000053803711e-06	1.36718849108841e-06	1.67259867658951e-06	2.20430548588445e-06	2.98245363901003e-06	3.93503722421898e-06	5.2022917078843e-06	6.86710624818427e-06	8.70870704112457e-06	1.09242901651085e-05	1.06705493108232e-05
P14EU	C43	0	0	0	0	0	0	0	0	0	0	2.36592520700012e-09	2.42182617027385e-08	2.90881916947071e-08	5.0967228021415e-08	8.24414268604665e-08	1.26692013846071e-07	2.32872764965609e-07	2.56091663401265e-07	2.85134042950228e-07	3.00443732676686e-07	4.68324852741554e-07	5.72316393079978e-07	6.05461586159592e-07	6.411660113504e-07	9.28465891067087e-07	2.44737369514294e-07
P14EU	C430	0	0	0	0	0	0	0	1.31838504424006e-08	2.60877284235957e-09	0	4.73185041400024e-09	4.40332030958882e-09	6.23318393458009e-09	1.96027800082365e-08	3.18523694688166e-08	4.77390197101137e-08	7.32422405940221e-08	1.20042967219343e-07	1.25020311139715e-07	1.6365634218974e-07	2.05065320135355e-07	2.44359808281339e-07	2.85152876062259e-07	3.67973536948925e-07	5.13619429100942e-07	2.69211106465724e-07
P14EU	C431	0	0	0	0	0	0	0	0	2.60877284235957e-09	0	2.36592520700012e-09	4.40332030958882e-09	1.45440958473535e-08	5.88083400247096e-09	1.87366879228333e-08	3.4886206711237e-08	5.25841727341697e-08	1.04037238256764e-07	1.44760360267039e-07	2.467058292711e-07	3.35309509951054e-07	4.24414403857063e-07	4.80463065145999e-07	6.85768864313906e-07	7.80306440364893e-07	1.02789695196004e-06
P14EU	C432	0	0	0	0	0	0	0	0	0	0	2.36592520700012e-09	1.32099609287665e-08	2.07772797819336e-08	1.76425020074129e-08	2.06103567151166e-08	4.40667874247204e-08	5.44621789032472e-08	8.80315092941847e-08	9.87002456366173e-08	2.02738453757439e-07	2.85428756404616e-07	4.08338100680659e-07	6.3671121641299e-07	1.0202902615402e-06	1.42233072674107e-06	1.29710805842576e-06
P14EU	C433	0	0	0	0	0	0	0	0	0	2.52155953575547e-09	2.36592520700012e-09	1.32099609287665e-08	3.94768315856739e-08	4.5086394018944e-08	8.61887644450332e-08	1.08330852419104e-07	2.12214697105756e-07	2.9410526968739e-07	4.38667758384966e-07	6.96150112299639e-07	1.01424198877757e-06	1.67515079098129e-06	2.62496894128546e-06	4.7502038406134e-06	7.64502765623325e-06	1.19921311062004e-05
P14EU	C434	0	0	0	0	1.3271504050264e-08	0	1.32178185869996e-08	0	0	0	4.73185041400024e-09	3.96298827862994e-08	6.23318393458009e-08	6.66494520280042e-08	8.43150956527498e-08	1.67086568985398e-07	2.42262795810996e-07	2.34083786077718e-07	3.66287578251446e-07	4.42116387109595e-07	6.15195960406066e-07	8.35967765173002e-07	1.19139215341081e-06	1.84544304136506e-06	2.68662470606647e-06	3.25500701454012e-06
P14EU	C435	0	0	0	0	0	0	0	0	0	2.52155953575547e-09	2.36592520700012e-08	6.82514647986267e-08	1.68295966233662e-07	3.19525314134256e-07	5.50858624931299e-07	8.00546638215753e-07	1.2094359728859e-06	1.77663591484627e-06	2.17140540400558e-06	2.86276467233395e-06	3.7050315273104e-06	4.4820733255814e-06	5.12103315777564e-06	5.70358982270834e-06	5.70907750039124e-06	5.72685444663449e-06
P14EU	C436	0	0	0	0	0	0	0	0	0	0	1.8927401656001e-08	1.76132812383553e-08	6.64872953021876e-08	1.11735846046948e-07	1.573881785518e-07	2.55220143834839e-07	3.71845221477343e-07	5.84209107134135e-07	8.29082063347585e-07	9.868233170844e-07	1.42437262904828e-06	1.75231704622802e-06	2.45309597489177e-06	3.16122720378849e-06	4.33613325721757e-06	4.79685244248017e-06
P14EU	C437	0	0	0	0	0	0	0	0	0	0	9.46370082800048e-09	3.30249023219162e-08	7.89536631713478e-08	1.62703074068363e-07	2.64187299711949e-07	4.5352068724608e-07	7.26788387432988e-07	1.02036522136441e-06	1.46295697421386e-06	1.91258083484427e-06	2.54391843086833e-06	3.54964774134998e-06	5.02337806323377e-06	7.70514284944568e-06	9.97606968061445e-06	1.20900260540061e-05
P14EU	C438	0	0	0	0	0	0	0	0	0	0	1.41955512420007e-08	2.20166015479441e-08	7.47982072149611e-08	8.62522320362408e-08	1.53640840967233e-07	2.22170053266298e-07	3.45553135110258e-07	4.46159694831891e-07	6.99675074624021e-07	9.84380685111419e-07	1.28027267435857e-06	1.4211452007941e-06	1.73044827528193e-06	1.81199090164244e-06	2.2816555408138e-06	2.12921511477436e-06
P14EU	C439	0	0	0	4.32057301409968e-08	2.65430081005279e-08	1.19205451164619e-07	2.64356371739992e-08	3.95515513272017e-08	3.39140469506744e-08	8.32114646799306e-08	3.31229528980017e-07	1.26595458900679e-06	2.85895369799407e-06	5.12612697215386e-06	8.29847908102287e-06	1.25682149967588e-05	1.73133388727254e-05	2.35624337490367e-05	3.09216902885562e-05	4.17787772658702e-05	5.51625711164106e-05	7.26327377509928e-05	9.22450023042501e-05	0.000114673934969174	0.000145867917864668	0.000162089559829317
P14EU	C44	0	0	0	0	0	0	0	0	0	0	4.73185041400024e-09	2.20166015479441e-09	0	5.88083400247096e-09	9.36834396141665e-09	7.34446457078673e-09	7.51202467630996e-09	1.40050128422567e-08	4.38667758384966e-08	4.15247435406802e-08	9.14480481684692e-08	1.57547771128758e-07	1.7968537395704e-07	3.90274963430678e-07	9.87729671347965e-07	7.34212108542883e-07
P14EU	C440	0	0	0	0	0	0	0	0	0	0	0	0	2.07772797819336e-09	1.96027800082365e-09	1.87366879228333e-09	1.83611614269668e-09	1.87800616907749e-09	2.40085934438686e-08	5.04467922142711e-08	9.52626469462663e-08	1.27473036840896e-07	2.50790329551901e-07	3.7499556304078e-07	8.64180276167931e-07	1.56061288072979e-06	2.54526864294866e-06
P14EU	C441	0	0	0	0	0	0	0	0	0	0	2.36592520700012e-09	6.60498046438323e-09	2.07772797819336e-09	1.96027800082365e-09	1.87366879228333e-09	5.50834842809005e-09	1.69020555216974e-08	4.201503852677e-08	6.79935025496697e-08	1.0259054286521e-07	1.88438402286543e-07	3.60109191151447e-07	5.78118159687868e-07	1.17640024691247e-06	2.19275987039248e-06	5.53106455102305e-06
P14EU	C442	0	0	0	0	0	1.32450501294022e-08	0	0	0	0	0	2.20166015479441e-09	2.07772797819336e-09	1.37219460057656e-08	2.62313630919666e-08	7.5280761850564e-08	1.05168345468339e-07	1.98070895911916e-07	4.05767676506093e-07	6.35084312975109e-07	1.1915957791649e-06	1.91308007799206e-06	3.96479683839991e-06	7.72744427592743e-06	1.49542272242082e-05	2.58442662207095e-05
P14EU	C443	0	0	0	0	0	1.32450501294022e-08	1.32178185869996e-08	0	2.60877284235957e-09	0	2.36592520700012e-09	4.40332030958882e-09	8.31091191277346e-09	2.54836140107075e-08	4.12207134302333e-08	7.34446457078673e-08	1.70898561386051e-07	3.40121740454804e-07	5.15434616102335e-07	9.2575751775987e-07	1.66546293785606e-06	3.26670480544527e-06	5.9491483594907e-06	1.41892825990154e-05	3.34445266718421e-05	7.08514684743882e-05
P14EU	C444	0	0	0	0	0	0	0	0	0	0	7.09777562100036e-09	1.10083007739721e-08	1.45440958473535e-08	1.76425020074129e-08	3.74733758456666e-08	1.04658620133711e-07	2.29116752627454e-07	4.50161127072535e-07	6.31681572074351e-07	9.20872253813908e-07	1.37172072252704e-06	2.13493306182644e-06	3.30855460307854e-06	7.06955219471572e-06	1.51221412683374e-05	2.73616379116981e-05
P14EU	C445	0	0	0	0	0	0	0	0	0	2.52155953575547e-09	4.73185041400024e-09	1.54116210835609e-08	1.45440958473535e-08	2.74438920115312e-08	5.43363949762166e-08	9.73141555629241e-08	2.23482734120221e-07	3.60128901658028e-07	4.82534534223462e-07	6.86379584407714e-07	8.31345892440629e-07	1.27645847220647e-06	1.83982198116882e-06	2.96051436545272e-06	5.62018182996992e-06	8.44343924824316e-06
P14EU	C446	0	0	0	0	1.3271504050264e-08	0	0	0	5.21754568471914e-09	0	0	4.40332030958882e-09	1.03886398909668e-08	9.80139000411827e-09	1.31156815459833e-08	2.01972775696635e-08	3.94381295506273e-08	7.00250642112833e-08	8.77335516769932e-08	1.58771078243777e-07	2.82657603429814e-07	5.14441701644924e-07	9.02333073566876e-07	1.74508662219718e-06	3.90153220182446e-06	7.21975240067169e-06
P14EU	C447	0	0	0	0	0	0	0	0	0	5.04311907151094e-09	7.09777562100036e-09	8.80664061917764e-09	6.23318393458009e-09	1.56822240065892e-08	4.12207134302333e-08	4.5902903567417e-08	8.8266289946642e-08	1.78063734708692e-07	2.03980507649009e-07	3.24870052406498e-07	5.0157868843918e-07	7.90954116279071e-07	1.3476403046778e-06	2.69847260429212e-06	5.37324941213293e-06	9.66712609581463e-06
P14EU	C448	0	0	0	0	0	0	0	0	0	0	0	0	6.23318393458009e-09	5.88083400247096e-09	9.36834396141665e-09	1.65250452842701e-08	2.25360740289299e-08	2.60093095641909e-08	7.01868413415945e-08	1.14803702730116e-07	1.60726872538522e-07	2.66866632728305e-07	3.94526581949153e-07	6.30015298109524e-07	1.27417127603888e-06	2.44737369514294e-06
P14EU	C449	0	0	0	0	0	0	1.32178185869996e-08	0	1.04350913694383e-08	1.00862381430219e-08	2.83911024840014e-08	5.94448241794491e-08	8.93423030623146e-08	1.47020850061774e-07	3.14776357103599e-07	4.6453738410226e-07	7.58714492307305e-07	1.3584862456989e-06	2.12315195058323e-06	3.48319319347117e-06	5.56724632637741e-06	9.64899716647761e-06	1.67146459817864e-05	3.15063402620966e-05	6.70273354976729e-05	0.000121756841333361
P14EU	C45	0	0	0	0	0	0	0	0	0	0	2.36592520700012e-09	0	2.07772797819336e-09	3.92055600164731e-09	1.87366879228333e-09	1.10166968561801e-08	2.06580678598524e-08	1.40050128422567e-08	2.19333879192483e-08	3.41968476217366e-08	6.65076713952503e-08	6.10899520703348e-08	3.51558340350731e-08	1.67260698613148e-08	1.97545934269593e-08	0
P14EU	C450	0	0	0	0	0	1.32450501294022e-08	0	0	0	1.00862381430219e-08	0	2.64199218575329e-08	5.81763833894142e-08	9.40933440395354e-08	2.32334930243133e-07	6.61001811370805e-07	1.62447533625203e-06	3.99943152452444e-06	8.6834282772304e-06	1.70520138033817e-05	2.84320295214695e-05	4.09559899722066e-05	5.13470487101151e-05	5.30049153905066e-05	4.73813923345619e-05	2.97111166590353e-05
P14EU	C451	0	0	0	0	0	0	0	0	2.60877284235957e-09	0	1.18296260350006e-08	2.20166015479441e-08	3.32436476510938e-08	6.07686180255333e-08	1.33030484252116e-07	1.81775498126971e-07	3.13627030235941e-07	5.52197649208977e-07	8.88302210729556e-07	1.50954655930237e-06	2.26126082743851e-06	2.7104647155417e-06	2.84371635305924e-06	2.62599296822642e-06	1.90631826570157e-06	9.54475741105748e-07
P14EU	C452	0	0	0	0	0	0	0	0	0	0	4.73185041400024e-09	0	2.07772797819336e-09	3.92055600164731e-09	9.36834396141665e-09	1.46889291415735e-08	1.69020555216974e-08	4.00143224064476e-08	6.14134861738952e-08	6.59510632704921e-08	8.86768951936671e-08	8.35967765173002e-08	6.64054642884714e-08	1.00356419167889e-07	4.93864835673983e-08	4.89474739028589e-08
P14EU	C457	0	8.08907280973106e-07	0	0	0	0	0	0	0	0	4.73185041400024e-09	2.20166015479441e-09	2.07772797819336e-09	5.88083400247096e-09	2.62313630919666e-08	3.85584389966303e-08	1.10802363975572e-07	2.42086650559008e-07	4.71567840263838e-07	8.40265398705529e-07	1.33292458087981e-06	1.91629533862734e-06	2.49997042027186e-06	2.78210295359869e-06	2.7162565962069e-06	1.63974037574577e-06
P14EU	C459	0	0	0	1.44019100469989e-08	0	2.64901002588043e-08	0	0	5.21754568471914e-09	0	1.18296260350006e-08	2.42182617027385e-08	3.32436476510938e-08	9.21330660387117e-08	1.5176717217495e-07	3.7089546082473e-07	7.13642344249446e-07	1.86066599189981e-06	4.73980512934956e-06	9.68259314089743e-06	1.63885986929796e-05	2.29794677603517e-05	2.93629338268494e-05	3.40375521677756e-05	3.34642812652691e-05	2.28584703126351e-05
P14EU	C46	0	0	0	0	0	0	0	0	2.60877284235957e-09	0	0	2.20166015479441e-09	2.07772797819336e-09	0	0	5.50834842809005e-09	3.75601233815498e-09	2.00071612032238e-09	0	2.44263197298119e-09	0	1.28610425411231e-08	1.95310189083739e-08	2.23014264817531e-08	4.93864835673983e-08	0
P14EU	C460	0	0	0	0	0	0	0	0	0	0	0	2.20166015479441e-09	2.07772797819336e-09	3.92055600164731e-09	1.87366879228333e-09	5.50834842809005e-09	5.63401850723247e-09	6.00214836096714e-09	1.09666939596241e-08	1.46557918378871e-08	4.71096005716357e-08	2.8937345717527e-08	1.09373705886894e-07	1.95137481715339e-07	2.66687011263951e-07	2.93684843417153e-07
P14EU	C461	0	0	0	0	0	0	0	0	0	2.52155953575547e-09	7.09777562100036e-09	4.40332030958882e-09	2.07772797819336e-09	1.96027800082365e-09	7.49467516913332e-09	3.67223228539336e-09	1.50240493526199e-08	2.20078773235462e-08	2.19333879192483e-08	2.44263197298119e-08	3.60249886724273e-08	3.85831276233693e-08	4.29682415984226e-08	6.69042794452592e-08	1.28404857275235e-07	1.71316158660006e-07
P14EU	C462	0	0	0	0	0	0	0	0	0	0	0	0	0	0	0	0	1.87800616907749e-09	0	4.38667758384966e-09	9.77052789192475e-09	8.31345892440629e-09	1.28610425411231e-08	7.81240756334957e-09	5.57535662043826e-09	9.87729671347965e-09	0
P14EU	C463	0	0	0	0	0	0	0	1.31838504424006e-08	0	0	0	0	2.07772797819336e-09	0	0	0	1.87800616907749e-09	4.00143224064476e-09	0	1.22131598649059e-08	2.7711529748021e-09	9.64578190584233e-09	3.90620378167479e-09	1.11507132408765e-08	9.87729671347965e-09	2.44737369514294e-08
P14EU	C467	0	0	0	0	0	0	1.32178185869996e-08	0	5.21754568471914e-09	0	7.09777562100036e-09	4.40332030958882e-09	6.23318393458009e-09	5.88083400247096e-09	1.12420127537e-08	5.50834842809005e-09	1.31460431835424e-08	1.6005728962579e-08	1.75467103353986e-08	4.15247435406802e-08	4.98807535464377e-08	3.21526063528078e-08	1.21092317231918e-07	1.39383915510957e-07	1.28404857275235e-07	2.44737369514294e-07
P14EU	C468	0	0	0	0	0	0	0	0	0	0	0	0	4.15545595638673e-09	3.92055600164731e-09	5.62100637684999e-09	5.50834842809005e-09	5.63401850723247e-09	1.00035806016119e-08	8.77335516769932e-09	1.46557918378871e-08	2.21692237984168e-08	2.8937345717527e-08	2.73434264717235e-08	2.78767831021913e-08	1.18527560561756e-07	1.22368684757147e-07
P14EU	C469	0	0	0	0	0	0	0	0	5.21754568471914e-09	2.52155953575547e-09	4.73185041400024e-09	1.98149413931497e-08	3.53213756292872e-08	3.72452820156494e-08	5.80837325607832e-08	7.16085295651706e-08	9.39003084538744e-08	9.60343737754742e-08	1.53533715434738e-07	2.34492669406194e-07	3.49165274825064e-07	6.17330041973909e-07	1.46092021434637e-06	2.91033615586877e-06	5.43251319241381e-06	8.10080693092315e-06
P14EU	C47	0	0	2.31116365992316e-07	0	0	1.32450501294022e-08	0	0	7.82631852707871e-09	0	7.09777562100036e-09	2.20166015479441e-09	2.07772797819336e-09	1.96027800082365e-09	0	1.83611614269668e-09	5.63401850723247e-09	4.00143224064476e-09	6.58001637577449e-09	4.88526394596238e-09	1.10846118992084e-08	6.43052127056156e-09	1.17186113450244e-08	1.11507132408765e-08	1.97545934269593e-08	0
P14EU	C470	0	0	0	1.44019100469989e-08	2.65430081005279e-08	2.64901002588043e-08	2.64356371739992e-08	1.31838504424006e-08	7.82631852707871e-09	7.56467860726642e-09	9.46370082800048e-09	1.10083007739721e-08	1.03886398909668e-08	9.80139000411827e-09	7.49467516913332e-09	1.83611614269668e-08	3.00480987052398e-08	2.00071612032238e-08	2.85134042950228e-08	4.64100074866426e-08	3.60249886724273e-08	4.50136488939309e-08	5.07806491617722e-08	8.92057059270122e-08	1.08650263848276e-07	1.71316158660006e-07
P14EU	C471	0	0	0	0	2.65430081005279e-08	0	0	2.63677008848012e-08	7.82631852707871e-09	7.56467860726642e-09	1.18296260350006e-08	1.98149413931497e-08	1.03886398909668e-08	1.76425020074129e-08	1.12420127537e-08	1.10166968561801e-08	1.31460431835424e-08	2.20078773235462e-08	2.85134042950228e-08	3.17542156487554e-08	3.32538356976252e-08	3.53678669880886e-08	3.51558340350731e-08	8.92057059270122e-08	6.91410769943576e-08	9.78949478057178e-08
P14EU	C472	0	0	0	0	0	0	0	0	0	7.56467860726642e-09	1.41955512420007e-08	1.32099609287665e-08	2.07772797819336e-08	1.37219460057656e-08	2.06103567151166e-08	2.20333937123602e-08	2.81700925361623e-08	1.00035806016119e-08	3.29000818788724e-08	2.68689517027931e-08	4.43384475968336e-08	6.43052127056155e-08	4.29682415984226e-08	1.11507132408765e-07	1.38282153988715e-07	9.78949478057178e-08
P14EU	C473	0	0	0	2.88038200939979e-08	5.30860162010559e-08	1.32450501294022e-08	1.32178185869996e-08	2.63677008848012e-08	1.56526370541574e-08	2.52155953575547e-08	9.46370082800048e-09	1.32099609287665e-08	1.03886398909668e-08	1.56822240065892e-08	1.12420127537e-08	1.65250452842701e-08	5.63401850723247e-09	8.00286448128952e-09	1.53533715434738e-08	2.68689517027931e-08	2.21692237984168e-08	3.21526063528078e-08	2.73434264717235e-08	7.24796360656974e-08	5.92637802808779e-08	4.89474739028589e-08
P14EU	C474	0	0	0	4.32057301409968e-08	3.98145121507919e-08	7.94703007764129e-08	1.71831641630995e-07	1.18654653981605e-07	6.26105482166297e-08	1.76509167502883e-08	2.36592520700012e-08	8.80664061917764e-09	1.45440958473535e-08	5.88083400247096e-09	1.31156815459833e-08	1.65250452842701e-08	1.12680370144649e-08	1.20042967219343e-08	1.3160032751549e-08	2.19836877568307e-08	2.21692237984168e-08	2.8937345717527e-08	4.29682415984226e-08	6.69042794452592e-08	2.9631890140439e-08	0
P14EU	C475	0	0	0	0	3.98145121507919e-08	5.29802005176086e-08	6.6089092934998e-08	0	1.56526370541574e-08	5.04311907151094e-09	1.65614764490008e-08	8.80664061917764e-09	1.45440958473535e-08	5.88083400247096e-09	9.36834396141665e-09	2.01972775696635e-08	1.31460431835424e-08	2.80100256845133e-08	2.6320065503098e-08	2.68689517027931e-08	1.38557648740105e-08	2.8937345717527e-08	5.85930567251218e-08	3.34521397226296e-08	4.93864835673983e-08	7.34212108542883e-08
P14EU	C476	0	0	0	0	1.3271504050264e-08	2.64901002588043e-08	1.32178185869996e-08	3.95515513272017e-08	7.82631852707871e-09	7.56467860726642e-09	2.36592520700012e-09	8.80664061917764e-09	6.23318393458009e-09	7.84111200329462e-09	5.62100637684999e-09	5.50834842809005e-09	1.12680370144649e-08	6.00214836096714e-09	2.19333879192483e-09	9.77052789192475e-09	8.31345892440629e-09	2.57220850822462e-08	3.90620378167479e-09	1.11507132408765e-08	5.92637802808779e-08	2.44737369514294e-08
P14EU	C478	0	0	0	1.44019100469989e-08	2.65430081005279e-08	5.29802005176086e-08	9.25247301089972e-08	6.59192522120029e-08	3.6522819793034e-08	1.76509167502883e-08	1.41955512420007e-08	6.60498046438323e-09	1.45440958473535e-08	9.80139000411827e-09	5.62100637684999e-09	7.34446457078673e-09	1.12680370144649e-08	8.00286448128952e-09	1.97400491273235e-08	9.77052789192475e-09	1.38557648740105e-08	9.64578190584233e-09	1.17186113450244e-08	1.11507132408765e-08	9.87729671347965e-09	2.44737369514294e-08
P14EU	C479	0	0	0	7.20095502349946e-08	1.99072560753959e-07	2.51655952458641e-07	2.24702915978993e-07	2.50493158405611e-07	1.38264960645057e-07	1.56336691216839e-07	2.34226595493012e-07	2.66400878730124e-07	2.57638269295977e-07	2.96001978124372e-07	2.82923987634783e-07	2.49711795406749e-07	2.91090956207011e-07	3.52126037176739e-07	3.79447611002995e-07	4.54329546974501e-07	4.90494076539971e-07	5.94823217526944e-07	7.30460107173185e-07	8.25152779824863e-07	7.30919956797494e-07	6.60790897688595e-07
P14EU	C48	0	0	0	2.88038200939979e-08	2.65430081005279e-08	2.64901002588043e-08	0	0	2.34789555812361e-08	7.56467860726642e-09	7.09777562100036e-09	4.40332030958882e-09	8.31091191277346e-09	1.17616680049419e-08	3.74733758456666e-09	2.20333937123602e-08	3.38041110433948e-08	5.40193352487042e-08	5.92201473819704e-08	5.12952714326049e-08	1.10846118992084e-07	1.44686728587635e-07	1.09373705886894e-07	1.05931775788327e-07	8.88956704213169e-08	4.89474739028589e-08
P14EU	C480	0	8.08907280973106e-07	4.62232731984632e-07	1.15215280375991e-07	1.85801056703695e-07	1.72185651682228e-07	1.58613823043995e-07	1.84573906193608e-07	9.39158223249446e-08	3.27802739648211e-08	9.9368858694005e-08	1.73931152228758e-07	2.18161437710303e-07	3.21485592135079e-07	3.65365414495249e-07	6.24279488516872e-07	9.91587257272914e-07	1.69660727003338e-06	2.43460605903656e-06	3.62486584790408e-06	4.8910850005257e-06	6.85172041378334e-06	8.57021109699448e-06	1.05151225861466e-05	1.08551490881141e-05	9.69159983276606e-06
P14EU	C481	0	0	0	0	1.3271504050264e-08	0	1.32178185869996e-08	0	7.82631852707871e-09	0	4.73185041400024e-09	1.10083007739721e-08	6.23318393458009e-09	3.13644480131785e-08	5.24627261839332e-08	4.5902903567417e-08	1.10802363975572e-07	1.96070179791593e-07	3.37774173956424e-07	4.68985338812388e-07	6.90017090725722e-07	8.90627195972775e-07	1.30857826686105e-06	1.64473020302929e-06	2.20263716710596e-06	1.88447774526007e-06
P14EU	C482	0	0	0	0	0	0	1.32178185869996e-08	2.63677008848012e-08	1.30438642117979e-08	1.51293572145328e-08	4.0220728519002e-08	5.28398437150658e-08	8.10313911495412e-08	1.11735846046948e-07	2.11724573528016e-07	3.28664789542706e-07	7.36178418278376e-07	1.278457600886e-06	2.47627949608313e-06	4.29658964047391e-06	6.53714986755815e-06	9.2503048477028e-06	1.19529835719248e-05	1.38491858451686e-05	1.49542272242082e-05	1.27752906886462e-05
P14EU	C488	0	0	0	4.32057301409968e-08	0	1.32450501294022e-08	3.96534557609988e-08	1.31838504424006e-08	1.56526370541574e-08	7.56467860726642e-09	9.46370082800048e-09	1.98149413931497e-08	1.86995518037403e-08	3.72452820156494e-08	3.93470446379499e-08	7.34446457078673e-08	8.4510277608487e-08	1.50053709024178e-07	2.41267267111731e-07	3.37083212271404e-07	4.84951770590367e-07	5.69101132444698e-07	6.99210476919787e-07	7.02494934175221e-07	6.42024286376177e-07	4.89474739028589e-07
P14EU	C49	0	0	0	1.44019100469989e-08	1.3271504050264e-08	1.32450501294022e-08	1.32178185869996e-08	0	2.08701827388766e-08	1.00862381430219e-08	2.60251772770013e-08	3.52265624767106e-08	1.45440958473535e-08	2.54836140107075e-08	1.87366879228333e-08	2.20333937123602e-08	5.63401850723247e-08	5.40193352487042e-08	9.43135680527677e-08	1.14803702730116e-07	1.1915957791649e-07	1.31825686046512e-07	1.32810928576943e-07	1.22657845649642e-07	1.08650263848276e-07	7.34212108542883e-08
P14EU	C490	9.70688737167728e-06	0	4.62232731984632e-07	1.87224830610986e-07	1.45986544552904e-07	7.94703007764129e-08	1.32178185869996e-07	1.18654653981605e-07	1.33047414960338e-07	1.10948619573241e-07	1.11198484729006e-07	1.01276367120543e-07	1.18430494757022e-07	9.99741780420064e-08	1.2928314666755e-07	1.37708710702251e-07	2.66676876009003e-07	4.82172584997693e-07	6.20714878114727e-07	8.20724342921679e-07	9.56047776306723e-07	1.31825686046512e-06	1.7968537395704e-06	3.03856935813885e-06	4.60282026848152e-06	6.24080292261451e-06
P14EU	C491	0	0	2.31116365992316e-07	2.88038200939979e-08	2.65430081005279e-08	1.32450501294022e-08	6.6089092934998e-08	2.63677008848012e-08	2.34789555812361e-08	4.03449525720876e-08	7.09777562100036e-08	9.02680663465708e-08	1.16352766778828e-07	1.39179738058479e-07	1.6300918492865e-07	1.78103265841578e-07	2.02824666260369e-07	3.46123888815772e-07	3.44354190332198e-07	5.52034825893748e-07	7.09415161549337e-07	1.0546054883721e-06	1.48045123325474e-06	2.21341657831399e-06	3.42742195957744e-06	4.35632517735444e-06
P14EU	C492	0	0	0	4.32057301409968e-08	1.3271504050264e-08	7.94703007764129e-08	6.6089092934998e-08	9.22869530968041e-08	7.82631852707871e-08	1.03383940965974e-07	2.31860670286012e-07	3.47862304457517e-07	3.73991036074805e-07	4.13618658173791e-07	5.93953007153816e-07	7.12413063366313e-07	8.7515087479011e-07	1.23444184623891e-06	1.65597078790325e-06	2.21058193554798e-06	2.97898944791225e-06	3.98370792711288e-06	5.72258854015356e-06	8.87039238311728e-06	1.1902142539743e-05	1.41213462209748e-05
P14EU	C493	0	0	4.62232731984632e-07	2.88038200939979e-08	5.30860162010559e-08	6.62252506470108e-08	5.28712743479984e-08	7.91031026544035e-08	6.00017753742701e-08	6.30389883938868e-08	1.01734783901005e-07	1.23292968668487e-07	1.16352766778828e-07	1.07815290045301e-07	1.573881785518e-07	2.07481124124725e-07	3.06115005559631e-07	3.82136778981574e-07	5.61494730732756e-07	8.35380134759566e-07	1.12785926074445e-06	1.55940140811118e-06	1.81638475847878e-06	2.36395120706582e-06	2.93355712390346e-06	2.71658480160867e-06
P14EU	C494	0	0	2.31116365992316e-07	4.32057301409968e-08	1.3271504050264e-07	7.94703007764129e-08	2.64356371739992e-08	6.59192522120029e-08	5.21754568471914e-08	7.81683456084196e-08	9.22710830730047e-08	1.21091308513693e-07	1.16352766778828e-07	1.35259182056832e-07	2.0797723594345e-07	3.08467511973043e-07	4.22551388042435e-07	8.08289312610241e-07	1.10324941233819e-06	1.50710392732939e-06	2.12547433167321e-06	2.82942935904708e-06	3.55073923754238e-06	4.53276493241631e-06	4.80036620275111e-06	4.52764133601445e-06
P14EU	C495	2.42672184291932e-05	0	0	2.88038200939979e-08	3.98145121507919e-08	1.05960401035217e-07	1.32178185869996e-07	1.31838504424006e-07	8.86982766402254e-08	9.58192623587079e-08	2.15299193837011e-07	1.65124511609581e-07	1.62062782299082e-07	1.43100294060127e-07	1.6300918492865e-07	2.69909072976412e-07	3.15505036405018e-07	5.10182610682207e-07	7.41348511670592e-07	1.05521701232787e-06	1.41051686417427e-06	1.91308007799206e-06	2.41794014085669e-06	2.99396650517535e-06	3.397790069437e-06	3.1571120667344e-06
P14EU	C496	4.85344368583864e-06	0	0	1.44019100469989e-08	0	1.32450501294022e-08	0	2.63677008848012e-08	5.21754568471914e-09	2.52155953575547e-08	2.12933268630011e-08	1.98149413931497e-08	2.49327357383204e-08	2.74438920115312e-08	5.62100637684999e-08	3.85584389966303e-08	5.44621789032472e-08	1.08038670497408e-07	1.46953699058964e-07	2.32050037433213e-07	2.52174920706991e-07	3.27956584798639e-07	5.15618899181072e-07	5.79837088525579e-07	5.92637802808779e-07	8.32107056348601e-07
P14EU	C498	0	0	0	7.20095502349946e-08	5.30860162010559e-08	1.32450501294022e-08	2.64356371739992e-08	0	1.04350913694383e-08	2.77371548933102e-08	4.73185041400024e-08	3.52265624767106e-08	3.32436476510938e-08	3.13644480131785e-08	3.74733758456666e-08	3.67223228539336e-08	6.94862282558671e-08	9.00322254145071e-08	1.57920393018588e-07	1.8564002994657e-07	2.52174920706991e-07	2.37929287010778e-07	3.32027321442357e-07	3.67973536948925e-07	4.64232945533544e-07	2.69211106465724e-07
P14EU	C499	1.45603310575159e-05	0	1.3866981959539e-06	5.04066851644962e-07	6.50303698462934e-07	7.28477757117118e-07	6.74108747936979e-07	1.23928194158565e-06	9.1046172198349e-07	9.38020147301036e-07	1.63485431803708e-06	1.80095800662183e-06	1.79931242911545e-06	1.99360272683766e-06	2.56317890784359e-06	3.23890887571695e-06	4.57482302787276e-06	6.17220923119454e-06	8.69000829360617e-06	1.20299624669324e-05	1.56071335540854e-05	1.9822081816506e-05	2.51129841123872e-05	2.99898432613374e-05	3.46396795741731e-05	3.37248095190698e-05
P14EU	C50	0	0	0	0	0	0	0	0	0	0	0	2.20166015479441e-09	3.11659196729005e-08	1.03894734043654e-07	2.11724573528016e-07	4.35159525819114e-07	8.54492806930257e-07	1.31246977493148e-06	1.51121042763621e-06	1.8441871396008e-06	2.59657033738956e-06	2.77798518888259e-06	3.54683303376071e-06	3.49017324439435e-06	4.59294297176804e-06	1.93342521916293e-06
P14EU	C500	0	0	0	0	0	0	0	0	0	0	0	4.40332030958882e-09	1.86995518037403e-08	7.25302860304752e-08	1.76124866474633e-07	3.37845370256189e-07	6.21620041964649e-07	9.1632798310765e-07	1.35767671220147e-06	1.8051050280331e-06	2.13655894357242e-06	2.48861173170732e-06	3.24605534257175e-06	4.62754599496376e-06	6.58815690789093e-06	7.66027966579742e-06
P14EU	C501	4.85344368583864e-06	0	0	0	0	0	0	0	0	0	0	0	1.24663678691602e-08	6.46891740271806e-08	1.0679912116015e-07	2.51547911549445e-07	4.13161357197048e-07	7.10254222714445e-07	9.47522358111526e-07	1.20421756267973e-06	1.42437262904828e-06	1.93237164180375e-06	2.35153467656822e-06	3.18352863027025e-06	4.15834191637493e-06	3.74448175356871e-06
P14EU	C502	0	0	0	0	0	0	0	0	0	0	0	2.20166015479441e-09	1.24663678691602e-08	3.72452820156494e-08	5.62100637684999e-08	1.52397639843825e-07	3.09871017897786e-07	4.52161843192858e-07	6.42648266033975e-07	6.91264848353676e-07	9.14480481684692e-07	9.13134020419741e-07	1.12889289290401e-06	1.25445523959861e-06	1.92607285912853e-06	1.88447774526007e-06
P14EU	C503	0	0	0	0	0	0	0	0	0	0	0	0	6.23318393458009e-09	1.76425020074129e-08	3.55997070533833e-08	9.73141555629241e-08	1.74654573724206e-07	2.84101689085778e-07	3.59707561875672e-07	4.95854290515181e-07	5.62544053884826e-07	7.10572600397052e-07	8.12490386588356e-07	9.47810625474505e-07	1.23466208918496e-06	1.00342321500861e-06
P14EU	C504	0	0	0	0	0	0	0	0	0	0	0	4.40332030958882e-09	4.15545595638673e-08	2.0386891208566e-07	4.94648561162799e-07	9.58452626487668e-07	1.54747708331985e-06	2.34283857689751e-06	3.11892776211711e-06	3.67616111933669e-06	4.31745633474167e-06	5.06082023993194e-06	6.09367789941267e-06	6.35590654729962e-06	7.63515035951977e-06	7.92949077226314e-06
P14EU	C505	0	0	0	0	0	0	0	0	0	0	0	2.20166015479441e-09	6.23318393458009e-09	2.74438920115312e-08	5.05890573916499e-08	1.63414336700005e-07	2.74188900685313e-07	4.06145372425443e-07	5.46141359189282e-07	5.42264298001824e-07	7.17728620473743e-07	9.00272977878618e-07	1.12498668912234e-06	1.54994914048184e-06	2.10386419997117e-06	2.20263632562865e-06
P14EU	C506	0	0	0	0	0	0	0	0	0	0	0	0	0	7.84111200329462e-09	1.31156815459833e-08	3.30500905685403e-08	2.81700925361623e-08	9.20329415348294e-08	1.29406988723565e-07	1.34344758513965e-07	1.82896096336938e-07	2.63651372093024e-07	3.94526581949153e-07	4.73905312737252e-07	6.91410769943576e-07	8.32107056348601e-07
P14EU	C508	0	0	0	0	0	0	0	0	0	0	0	1.32099609287665e-08	6.44095673239943e-08	3.46969206145787e-07	7.19488816236799e-07	1.41748166216184e-06	2.51277225422568e-06	4.25752390404602e-06	5.98562156316286e-06	8.00694760743233e-06	8.78178377714785e-06	1.01634388681225e-05	1.19490773681432e-05	1.49642571692563e-05	1.70877233143198e-05	1.63974037574577e-05
P14EU	C509	0	1.61781456194621e-06	0	0	0	3.97351503882065e-08	0	0	7.82631852707871e-09	5.04311907151094e-09	5.67822049680029e-08	4.00702148172583e-07	2.96491782488193e-06	1.31848298335399e-05	3.50451010908674e-05	6.73211983719738e-05	0.000114378087721495	0.000172631790442016	0.000233967835612205	0.000298614201328923	0.00036931432810485	0.000469923202888827	0.000636172160291119	0.000897264442353611	0.00133801812199481	0.00176715065031491
P14EU	C51	0	0	0	0	0	0	0	0	0	0	0	2.20166015479441e-09	2.07772797819336e-09	1.96027800082365e-09	1.87366879228333e-09	1.83611614269668e-09	1.31460431835424e-08	1.6005728962579e-08	3.29000818788724e-08	5.37379034055861e-08	1.16388424941688e-07	1.92915638116847e-07	2.96871487407284e-07	2.50891047919722e-07	3.85214571825706e-07	1.22368684757147e-07
P14EU	C510	0	0	0	0	1.3271504050264e-08	0	0	0	0	0	0	2.20166015479441e-09	2.07772797819336e-09	5.88083400247096e-09	1.686301913055e-08	2.01972775696635e-08	5.44621789032472e-08	9.40336576551518e-08	1.11860278388166e-07	1.49000550351852e-07	2.9097106235422e-07	4.75858574021555e-07	7.92959367679982e-07	1.08719454098546e-06	1.50134910044891e-06	1.61526663879434e-06
P14EU	C511	0	0	0	0	0	0	0	0	0	0	0	0	2.07772797819336e-09	0	0	5.50834842809005e-09	1.50240493526199e-08	1.00035806016119e-08	2.6320065503098e-08	5.86231673515485e-08	7.48211303196566e-08	1.02888340328985e-07	2.22653615555463e-07	2.28589621437969e-07	3.45705384971788e-07	6.36317160737166e-07
P14EU	C512	0	0	0	0	0	0	0	0	0	0	0	0	0	3.92055600164731e-09	5.62100637684999e-09	5.50834842809005e-09	1.50240493526199e-08	1.6005728962579e-08	2.6320065503098e-08	3.9082111567699e-08	1.02532660067678e-07	1.38256207317073e-07	2.46090838245512e-07	4.1815174653287e-07	7.11165363370535e-07	9.54475741105748e-07
P14EU	C518	0	0	0	0	0	0	0	0	0	0	2.36592520700012e-09	2.20166015479441e-09	4.15545595638673e-09	1.96027800082365e-09	1.12420127537e-08	2.38695098550569e-08	5.44621789032472e-08	1.00035806016119e-07	1.35987005099339e-07	2.73574780973893e-07	4.18444099195117e-07	7.17003121667613e-07	1.18748594962914e-06	1.57782592358403e-06	2.182882573679e-06	2.0802676408715e-06
P14EU	C519	0	0	0	0	1.3271504050264e-08	0	1.32178185869996e-08	0	0	2.52155953575547e-09	7.09777562100036e-09	4.18315429410938e-08	5.40209274330275e-08	1.76425020074129e-07	2.92292331596199e-07	5.94901630233725e-07	1.11553566443203e-06	1.85866527577949e-06	3.09041435782208e-06	5.27608506163937e-06	9.81819498972383e-06	1.75038788984686e-05	3.01715180096561e-05	5.08305263085356e-05	8.09148146768253e-05	0.000110621291020461
P14EU	C52	0	0	0	0	1.3271504050264e-08	0	1.32178185869996e-08	0	5.21754568471914e-09	5.04311907151094e-09	1.18296260350006e-08	1.98149413931497e-08	2.49327357383204e-08	8.23316760345935e-08	1.53640840967233e-07	3.34173137970796e-07	5.27719733510774e-07	9.44338008792163e-07	1.47392366817349e-06	2.0127287457365e-06	2.9069394705674e-06	4.62032953289848e-06	7.51944227972396e-06	1.22602092083437e-05	1.83322627002182e-05	2.35437349472751e-05
P14EU	C53	0	0	0	0	0	0	0	0	0	0	0	6.60498046438323e-09	4.15545595638673e-08	1.07815290045301e-07	1.94861554397466e-07	3.02959163544953e-07	4.338194250569e-07	4.28153249748989e-07	4.23314386841492e-07	4.37231123163633e-07	5.09892147363586e-07	6.04468999432786e-07	6.52336031539689e-07	5.68686375284703e-07	5.23496725814422e-07	1.71316158660006e-07
P14EU	C530	0	0	0	0	0	0	0	0	2.60877284235957e-09	0	4.73185041400024e-09	2.20166015479441e-09	4.5710015520254e-08	1.68583908070834e-07	2.69808306088799e-07	5.08604171526981e-07	8.35712745239483e-07	1.04437381480828e-06	1.06376931408354e-06	1.3116933694909e-06	1.46316877069551e-06	1.76839334940443e-06	2.22262995177295e-06	2.77095224035782e-06	3.48668573985832e-06	3.18158580368583e-06
P14EU	C531	0	0	0	0	0	0	0	0	0	0	0	4.40332030958882e-09	5.19431994548341e-08	1.05855012044477e-07	1.81745872851483e-07	2.95614698974166e-07	3.94381295506273e-07	4.24151817508344e-07	5.0885459972656e-07	5.47149561947786e-07	5.8194212470844e-07	6.33406345150313e-07	7.30460107173185e-07	8.69755632788369e-07	8.4944751735925e-07	7.34212108542883e-07
P14EU	C538	0	0	0	0	0	0	0	0	0	0	0	1.98149413931497e-08	7.47982072149611e-08	2.35233360098838e-07	5.35869274593032e-07	8.88680213065194e-07	1.25826413328192e-06	1.75062660528208e-06	2.04419175407394e-06	2.23989351922375e-06	2.46078384162426e-06	2.58185429013046e-06	2.62887514506713e-06	2.93263758235053e-06	2.69650200277995e-06	2.4963211690458e-06
P14EU	C539	0	0	0	0	0	0	0	0	0	0	3.07570276910016e-08	4.13912109101349e-07	1.90527655600331e-06	4.75563442999818e-06	9.33836526074011e-06	1.55592481932117e-05	2.18524797833857e-05	2.62033790278622e-05	2.8682291382001e-05	3.01518490744798e-05	3.2724545479438e-05	3.95766431596711e-05	4.98392540503886e-05	6.42002314843466e-05	7.69441413980065e-05	7.39351593302684e-05
P14EU	C54	0	0	0	0	0	0	0	0	0	0	0	4.40332030958882e-09	2.07772797819336e-09	1.96027800082365e-08	2.43576942996833e-08	4.77390197101137e-08	1.10802363975572e-07	1.98070895911916e-07	3.11454108453326e-07	5.12952714326049e-07	7.95320903768202e-07	1.02888340328985e-06	1.18748594962914e-06	1.21542774325554e-06	1.10625723190972e-06	2.93684843417153e-07
P14EU	C540	0	0	0	0	0	0	0	0	0	0	0	0	6.23318393458009e-09	9.80139000411827e-09	1.49893503382666e-08	3.85584389966303e-08	5.63401850723247e-08	9.00322254145071e-08	1.33793666307415e-07	2.68689517027931e-07	4.29528711094325e-07	5.40163786727171e-07	7.07022884483136e-07	7.97275996722672e-07	6.71656176516616e-07	5.62895949882877e-07
P14EU	C541	0	0	0	0	0	0	0	0	0	2.52155953575547e-09	0	2.42182617027385e-08	4.15545595638673e-08	1.11735846046948e-07	3.80354764833516e-07	8.39105077212384e-07	1.86486012589395e-06	4.61965352182437e-06	1.04183592616429e-05	1.99538605872833e-05	3.34505875588361e-05	4.67627506795236e-05	6.21594207777909e-05	8.03185874740336e-05	9.90198995526335e-05	0.000104135750728332
P14EU	C542	0	0	0	0	0	0	0	0	0	0	2.36592520700012e-09	0	2.07772797819336e-09	5.88083400247096e-09	1.12420127537e-08	7.34446457078673e-08	6.76082220867896e-08	1.84065883069659e-07	3.29000818788724e-07	3.56624268055253e-07	4.84951770590367e-07	5.04795919739082e-07	5.74211955906194e-07	6.69042794452591e-07	6.12392396235738e-07	7.58685845494313e-07
P14EU	C543	0	0	0	0	0	0	0	0	0	0	0	0	0	0	9.36834396141665e-09	3.67223228539336e-09	1.50240493526199e-08	4.80171868877371e-08	7.6766857717369e-08	1.4411528640589e-07	1.49642260639313e-07	2.92588717810551e-07	4.21870008420877e-07	3.95850320051117e-07	6.51901583089657e-07	7.83159582445742e-07
P14EU	C548	0	0	0	0	0	0	0	0	0	0	0	2.20166015479441e-09	4.15545595638673e-09	1.37219460057656e-08	2.99787006765333e-08	9.18058071348341e-08	1.40850462680812e-07	4.30153965869312e-07	8.4004875730721e-07	1.43138233616698e-06	2.16981277927004e-06	2.48861173170732e-06	2.76949848120742e-06	3.28388504943814e-06	3.70398626755487e-06	2.61868985380295e-06
P14EU	C549	0	0	0	0	1.3271504050264e-08	0	0	0	0	0	4.73185041400024e-09	0	3.73991036074805e-08	9.6053622040359e-08	2.3046126145085e-07	5.74704352664061e-07	1.32587235536871e-06	2.861024052061e-06	5.82331449256042e-06	1.0129594791953e-05	1.60477468770789e-05	2.21949441653432e-05	2.82184161188187e-05	3.35413454285566e-05	3.90251993149581e-05	3.76161336943471e-05
P14EU	C55	0	0	0	0	0	1.32450501294022e-08	0	0	5.21754568471914e-09	5.04311907151094e-09	1.65614764490008e-08	5.72431640246547e-08	2.2231689366669e-07	6.44931462270982e-07	1.53828207846461e-06	3.16179199772369e-06	5.97018161149734e-06	9.86553118930965e-06	1.51515843746167e-05	2.12264718452065e-05	3.20179014708634e-05	4.58721234835509e-05	6.6553900032175e-05	0.000100819173767385	0.000148198959889049	0.000183822238242187
P14EU	C56	4.85344368583864e-06	0	0	0	1.3271504050264e-08	3.97351503882065e-08	2.64356371739992e-08	1.31838504424006e-08	1.8261409896517e-08	9.0776143287197e-08	3.9510950956902e-07	9.37907225942419e-07	1.63517191883818e-06	2.92865533323054e-06	5.99574013530665e-06	1.36056206173824e-05	2.96274253233665e-05	5.34411282899311e-05	8.01051193586786e-05	0.000116225314538391	0.000157088348682606	0.000201789757470222	0.000258434442195604	0.000314918443348835	0.000360304029514311	0.000333209928593712
P14EU	C57	0	0	0	0	0	0	0	0	0	0	0	2.20166015479441e-09	2.07772797819336e-09	0	7.49467516913332e-09	7.34446457078673e-09	2.06580678598524e-08	2.20078773235462e-08	4.16734370465718e-08	5.61805353785673e-08	5.8194212470844e-08	1.54332510493477e-07	1.28904724795268e-07	1.39383915510957e-07	2.66687011263951e-07	1.22368684757147e-07
P14EU	C570	0	0	0	0	0	0	0	0	0	0	0	2.20166015479441e-09	0	7.84111200329462e-09	2.43576942996833e-08	7.89529941359573e-08	2.12214697105756e-07	4.94176881719628e-07	1.00893584428542e-06	1.59015341441075e-06	2.17535508521965e-06	3.21847589591606e-06	3.2694925652618e-06	3.21140541337244e-06	2.25202365067336e-06	1.05237068891147e-06
P14EU	C571	0	0	0	0	0	0	0	0	0	0	0	0	2.07772797819336e-09	0	1.87366879228333e-09	1.83611614269668e-09	0	1.20042967219343e-08	8.77335516769932e-09	9.77052789192475e-09	8.31345892440629e-09	1.28610425411231e-08	3.12496302533983e-08	3.90274963430678e-08	8.88956704213169e-08	2.44737369514294e-08
P14EU	C572	0	0	0	0	0	0	0	0	0	0	0	0	2.07772797819336e-09	0	0	0	0	6.00214836096714e-09	0	0	5.54230594960419e-09	3.21526063528078e-09	0	1.67260698613148e-08	1.97545934269593e-08	2.44737369514294e-08
P14EU	C573	0	0	0	0	0	0	0	0	0	0	0	2.20166015479441e-09	0	0	3.74733758456666e-09	0	1.87800616907749e-09	4.00143224064476e-09	1.97400491273235e-08	7.32789591894356e-09	4.15672946220315e-08	2.8937345717527e-08	7.42178718518209e-08	4.46028529635061e-08	1.97545934269593e-08	4.89474739028589e-08
P14EU	C574	0	0	0	0	0	0	0	0	0	5.04311907151094e-09	0	6.60498046438323e-09	4.15545595638673e-09	3.92055600164731e-09	1.31156815459833e-08	3.67223228539336e-08	6.94862282558671e-08	1.44051560663211e-07	1.33793666307415e-07	2.32050037433213e-07	3.57478733749471e-07	5.91607956891663e-07	9.10145481130225e-07	1.63915484640885e-06	2.72613389292038e-06	3.23053327758869e-06
P14EU	C577	0	0	0	1.44019100469989e-08	0	0	0	0	0	0	0	0	4.15545595638673e-09	1.96027800082365e-09	3.74733758456666e-09	9.18058071348341e-09	1.31460431835424e-08	4.40157546470923e-08	5.48334697981207e-08	1.09918438784153e-07	1.44099954689709e-07	2.44359808281339e-07	2.6952806093556e-07	3.06644614124104e-07	4.74110242247023e-07	4.4052726512573e-07
P14EU	C578	0	0	0	0	0	0	0	0	0	0	0	4.40332030958882e-09	6.23318393458009e-09	2.74438920115312e-08	3.74733758456666e-08	1.02822503991014e-07	1.85922610738671e-07	3.68131766139318e-07	4.86921211807312e-07	8.57363822516397e-07	1.06689389529881e-06	1.62370662081679e-06	2.14450587613946e-06	2.91033615586877e-06	3.8817776083975e-06	4.33185144040301e-06
P14EU	C579	0	0	0	0	0	1.32450501294022e-08	0	0	0	2.52155953575547e-09	7.09777562100036e-09	1.10083007739721e-08	4.36322875420606e-08	7.05700080296515e-08	1.81745872851483e-07	3.94764970679787e-07	7.56836486138228e-07	1.19042609159182e-06	2.05296510924164e-06	2.86520730430693e-06	4.14564485030394e-06	6.60093008423144e-06	1.06014370634654e-05	1.7924771534709e-05	2.94936079864502e-05	4.16053528174301e-05
P14EU	C58	0	0	0	0	0	0	0	0	0	0	1.41955512420007e-08	1.98149413931497e-08	3.53213756292872e-08	7.25302860304752e-08	4.68417198070832e-08	6.61001811370805e-08	6.00961974104796e-08	3.40121740454804e-08	2.19333879192483e-08	2.44263197298119e-08	1.93980708236147e-08	1.60763031764039e-08	7.81240756334957e-09	5.57535662043826e-09	1.97545934269593e-08	2.44737369514294e-08
P14EU	C60	0	0	0	0	0	0	0	0	0	0	0	0	0	3.92055600164731e-09	0	3.67223228539336e-09	1.31460431835424e-08	2.20078773235462e-08	2.41267267111731e-08	3.9082111567699e-08	2.49403767732189e-08	5.7874691435054e-08	7.03116680701461e-08	5.01782095839444e-08	1.38282153988715e-07	4.89474739028589e-08
P14EU	C600	0	0	0	0	0	0	0	0	0	0	0	0	0	0	3.74733758456666e-09	0	1.69020555216974e-08	4.60164707674147e-08	3.94800982546469e-08	3.17542156487554e-08	5.8194212470844e-08	1.35040946681793e-07	1.44529539921967e-07	1.44959272131395e-07	1.77791340842634e-07	1.46842421708577e-07
P14EU	C601	0	0	0	0	0	0	0	0	0	0	0	0	0	3.92055600164731e-09	5.62100637684999e-09	1.83611614269668e-08	4.69501542269372e-08	8.20293609332176e-08	7.89601965092939e-08	1.75869502054646e-07	2.18921085009366e-07	2.8937345717527e-07	3.71089359259105e-07	4.40453173014623e-07	5.7288320938182e-07	6.85264634640025e-07
P14EU	C602	0	0	0	0	0	0	0	0	0	0	0	2.20166015479441e-09	0	1.96027800082365e-09	3.74733758456666e-09	1.83611614269668e-09	1.69020555216974e-08	1.6005728962579e-08	4.60601146304214e-08	4.39673755136614e-08	6.92788243700524e-08	8.35967765173002e-08	7.03116680701461e-08	1.2823320227008e-07	1.58036747415674e-07	9.78949478057178e-08
P14EU	C608	0	0	0	0	0	0	0	0	0	0	0	0	0	3.92055600164731e-09	1.12420127537e-08	1.65250452842701e-08	3.19261048743173e-08	7.00250642112833e-08	9.21202292608428e-08	1.41672654432909e-07	1.44099954689709e-07	1.2539516477595e-07	1.60154355048666e-07	1.78411411854024e-07	1.87668637556113e-07	2.20263632562865e-07
P14EU	C609	0	0	0	0	0	0	0	0	0	2.52155953575547e-09	0	6.60498046438323e-09	2.70104637165137e-08	8.82125100370644e-08	2.21092917489433e-07	3.94764970679787e-07	7.90640597181623e-07	1.47652849679792e-06	2.10779857903976e-06	3.09969997371313e-06	4.24540635739681e-06	5.27945796313104e-06	7.25772662635175e-06	9.01535165524867e-06	1.1181099879659e-05	1.28487118995005e-05
P14EU	C61	4.85344368583864e-06	0	0	4.32057301409968e-08	1.3271504050264e-08	1.32450501294022e-08	0	1.31838504424006e-08	1.04350913694383e-08	1.00862381430219e-08	7.33436814170037e-08	6.16464843342435e-08	3.94768315856739e-08	6.66494520280042e-08	1.76124866474633e-07	7.17921411794403e-07	3.78606043686022e-06	1.45432054786234e-05	4.56126735168688e-05	0.000115287343860766	0.000245152819068842	0.000459856221839763	0.000794435912709455	0.00127905371300798	0.00187869146679397	0.00211817745940927
P14EU	C62	0	0	0	0	0	0	0	0	0	0	7.09777562100036e-09	2.64199218575329e-08	6.8565023280381e-08	3.52850040148258e-08	3.74733758456666e-08	3.67223228539336e-08	2.44140801980074e-08	1.80064450829014e-08	2.41267267111731e-08	1.46557918378871e-08	2.7711529748021e-08	3.53678669880886e-08	2.73434264717235e-08	3.90274963430678e-08	2.9631890140439e-08	0
P14EU	C620	0	0	0	0	0	0	0	0	0	0	7.09777562100036e-09	2.42182617027385e-08	4.36322875420606e-08	2.54836140107075e-08	4.30943822225166e-08	3.85584389966303e-08	1.87800616907749e-08	2.80100256845133e-08	2.85134042950228e-08	2.19836877568307e-08	2.7711529748021e-08	2.8937345717527e-08	2.73434264717235e-08	2.23014264817531e-08	1.97545934269593e-08	4.89474739028589e-08
P14EU	C621	0	0	0	0	0	0	0	1.31838504424006e-08	0	1.00862381430219e-08	3.78548033120019e-08	1.87141113157525e-07	2.65949181208751e-07	2.2543197009472e-07	1.92987885605183e-07	1.37708710702251e-07	1.48362487357122e-07	1.44051560663211e-07	9.43135680527677e-08	1.17246334703097e-07	1.08074966017282e-07	6.75204733408963e-08	1.40623336140292e-07	1.17082489029204e-07	1.38282153988715e-07	9.78949478057178e-08
P14EU	C629	4.85344368583864e-06	0	0	2.88038200939979e-08	0	2.64901002588043e-08	2.64356371739992e-08	2.63677008848012e-08	1.04350913694383e-08	1.26077976787774e-08	5.72553900094029e-07	1.70848828012046e-06	2.71974592345511e-06	2.82672087718771e-06	2.71119874243398e-06	2.37409817250681e-06	2.15970709443911e-06	1.81665023725272e-06	1.56165721985048e-06	1.45825128786977e-06	1.39111879335065e-06	1.78125439194555e-06	2.13278726479443e-06	2.8991854426279e-06	3.73361815769531e-06	4.4052726512573e-06
P14EU	C63	0	0	0	0	0	0	0	0	0	0	0	2.20166015479441e-09	2.07772797819336e-09	0	1.87366879228333e-09	3.67223228539336e-09	0	2.00071612032238e-09	4.38667758384966e-09	4.88526394596238e-09	8.31345892440629e-09	2.8937345717527e-08	1.95310189083739e-08	2.23014264817531e-08	3.95091868539186e-08	2.44737369514294e-08
P14EU	C630	0	0	0	0	0	0	0	0	0	0	0	6.60498046438323e-09	0	0	1.87366879228333e-09	1.83611614269668e-09	1.87800616907749e-09	8.00286448128952e-09	2.19333879192483e-09	1.70984238108683e-08	2.7711529748021e-08	4.82289095292117e-08	3.90620378167479e-08	4.46028529635061e-08	4.93864835673983e-08	0
P14EU	C631	0	0	0	0	0	0	0	0	0	0	7.09777562100036e-09	0	4.15545595638673e-09	1.96027800082365e-09	3.74733758456666e-09	7.34446457078673e-09	1.50240493526199e-08	1.80064450829014e-08	3.50934206707973e-08	3.17542156487554e-08	7.48211303196566e-08	1.12534122234827e-07	1.36717132358618e-07	1.22657845649642e-07	1.18527560561756e-07	2.44737369514294e-08
P14EU	C632	0	0	0	0	0	0	0	0	0	0	4.73185041400024e-09	4.40332030958882e-09	8.31091191277346e-09	1.96027800082365e-09	1.31156815459833e-08	9.18058071348341e-09	2.62920863670848e-08	3.60128901658028e-08	5.70268085900456e-08	9.52626469462663e-08	1.10846118992084e-07	1.57547771128758e-07	2.10935004210438e-07	3.23370683985419e-07	4.64232945533544e-07	4.16053528174301e-07
P14EU	C637	0	0	0	0	0	0	0	0	0	0	2.36592520700012e-09	6.60498046438323e-09	1.86995518037403e-08	1.76425020074129e-08	1.31156815459833e-08	2.01972775696635e-08	9.39003084538744e-09	1.6005728962579e-08	3.72867594627221e-08	4.15247435406802e-08	5.54230594960419e-08	8.35967765173002e-08	1.05467502105219e-07	8.36303493065739e-08	1.38282153988715e-07	1.46842421708577e-07
P14EU	C638	0	0	0	0	0	0	0	0	0	0	9.46370082800048e-09	1.10083007739721e-08	8.31091191277346e-09	7.84111200329462e-09	3.74733758456666e-09	3.67223228539336e-09	5.63401850723247e-09	1.00035806016119e-08	2.19333879192483e-08	3.41968476217366e-08	8.03634362692608e-08	1.09318861599546e-07	1.95310189083739e-07	3.06644614124104e-07	3.25950791544829e-07	3.18158580368583e-07
P14EU	C639	0	0	0	0	0	0	0	1.31838504424006e-08	0	0	2.36592520700012e-08	3.30249023219162e-08	4.98654714766407e-08	6.07686180255333e-08	5.43363949762166e-08	4.22306712820237e-08	6.00961974104796e-08	9.20329415348294e-08	1.3160032751549e-07	2.14951613622345e-07	3.35309509951054e-07	6.81635254679525e-07	8.00771775243331e-07	1.32693487566431e-06	1.91619556241505e-06	2.52079490599723e-06
P14EU	C64	9.70688737167728e-06	2.42672184291932e-06	2.31116365992316e-07	1.00813370328992e-06	1.07499182807138e-06	8.74173308540542e-07	9.9133639402497e-07	1.30520119379766e-06	1.01220386283551e-06	3.58061454077277e-07	3.45425080222017e-07	4.97575194983537e-07	7.93692087669865e-07	1.61918962868034e-06	3.43068755867078e-06	8.71420721323845e-06	1.96289204791979e-05	3.87598733990055e-05	6.67937462304868e-05	0.000103943760978241	0.00014947322030785	0.000207487199315939	0.000274387378439964	0.000347734992416734	0.000417276276957661	0.000385314514563305
P14EU	C65	0	0	0	0	1.3271504050264e-08	0	0	0	0	0	2.36592520700012e-09	2.20166015479441e-09	8.31091191277346e-09	2.35233360098838e-08	5.99574013530665e-08	1.37708710702251e-07	3.54943165955645e-07	7.70275706324116e-07	1.40593016562382e-06	2.61117357911689e-06	4.11239101460631e-06	6.41766022802043e-06	8.36318229656572e-06	1.06768079281393e-05	1.05588301867097e-05	9.00633519812604e-06
P14EU	C66	0	0	0	0	0	0	0	1.31838504424006e-08	0	0	0	0	0	1.17616680049419e-08	2.24840255074e-08	8.0789110278654e-08	1.82166598400516e-07	4.04144656305121e-07	8.55402128850683e-07	1.65366184570826e-06	2.94296445923983e-06	4.9515013783324e-06	7.92959367679982e-06	1.16301939102342e-05	1.46282764326634e-05	1.38276613775576e-05
P14EU	C67	0	0	0	0	0	0	0	0	0	0	0	0	0	1.96027800082365e-09	3.74733758456666e-09	2.38695098550569e-08	7.6998252932177e-08	1.70060870227402e-07	2.98294075701777e-07	4.39673755136614e-07	9.00624716810682e-07	1.4211452007941e-06	1.88279022276725e-06	1.92907339067164e-06	2.39030580466208e-06	9.30002004154319e-07
P14EU	C670	0	0	0	0	0	0	0	1.31838504424006e-08	0	0	2.36592520700012e-09	0	0	0	3.74733758456666e-09	3.12139744258436e-08	8.4510277608487e-08	1.6806015410708e-07	3.9041430496262e-07	7.93855391218886e-07	1.15002848454287e-06	1.86163590782757e-06	2.47653319758181e-06	2.92706222573009e-06	3.8817776083975e-06	3.42632317320012e-06
P14EU	C671	0	0	0	0	0	0	0	0	0	0	0	0	0	1.96027800082365e-09	1.87366879228333e-09	1.83611614269668e-09	1.12680370144649e-08	3.60128901658028e-08	6.14134861738952e-08	1.56328446270796e-07	2.2446339095897e-07	2.92588717810551e-07	4.99994084054373e-07	6.35590654729962e-07	7.90183737078372e-07	7.09738371591454e-07
P14EU	C672	0	0	0	0	0	0	0	0	0	0	0	0	2.07772797819336e-09	0	5.62100637684999e-09	2.38695098550569e-08	4.31941418887822e-08	1.42050844542889e-07	3.268074799968e-07	5.9600220140741e-07	1.26641690948456e-06	1.69122709415769e-06	2.52731384674359e-06	2.97166507869359e-06	3.91140949853794e-06	3.81790296442299e-06
P14EU	C673	0	0	0	0	0	0	1.32178185869996e-08	0	0	0	0	0	0	0	3.74733758456666e-09	9.18058071348341e-09	2.06580678598524e-08	3.20114579251581e-08	7.01868413415945e-08	1.34344758513965e-07	1.69040331462928e-07	3.24741324163359e-07	4.33588619765901e-07	5.57535662043826e-07	5.6300591266834e-07	4.65001002077159e-07
P14EU	C674	0	0	0	0	0	0	0	0	0	0	0	0	0	0	1.87366879228333e-09	3.67223228539336e-09	1.87800616907749e-08	7.4026496451928e-08	9.87002456366173e-08	2.56476357163025e-07	4.65553699766752e-07	6.39836866420875e-07	9.41395111383623e-07	1.41614058159132e-06	1.52110369387587e-06	1.56631916489148e-06
P14EU	C675	0	0	0	0	0	0	0	0	0	0	2.36592520700012e-09	0	0	1.96027800082365e-09	0	3.67223228539336e-09	3.75601233815498e-09	3.00107418048357e-08	7.23801801335194e-08	8.54921190543416e-08	2.2446339095897e-07	3.47248148610324e-07	5.27337510526096e-07	7.30371717277412e-07	8.4944751735925e-07	9.05528267202889e-07
P14EU	C676	0	0	0	0	0	0	0	0	0	0	0	0	0	0	0	3.67223228539336e-09	9.39003084538744e-09	2.40085934438686e-08	4.82534534223462e-08	7.8164223135398e-08	1.41328801714907e-07	2.34714026375497e-07	3.08590098752308e-07	4.40453173014623e-07	6.51901583089657e-07	4.65001002077159e-07
P14EU	C677	0	0	0	0	0	0	0	0	0	0	0	2.20166015479441e-09	3.11659196729005e-08	2.94041700123548e-08	5.05890573916499e-08	7.16085295651706e-08	7.13642344249446e-08	1.04037238256764e-07	1.2721364993164e-07	1.61213710216758e-07	1.52413413614115e-07	1.76839334940443e-07	1.7968537395704e-07	2.06288194956216e-07	1.58036747415674e-07	1.95789895611436e-07
P14EU	C678	0	0	0	0	1.3271504050264e-08	0	1.32178185869996e-08	0	0	7.56467860726642e-09	0	4.40332030958882e-09	8.31091191277346e-09	1.96027800082365e-08	5.62100637684999e-08	1.56069872129218e-07	3.83113258491808e-07	9.62344453875064e-07	2.23062555138755e-06	4.26483542482515e-06	6.38473645394403e-06	9.10240285847988e-06	1.27068809017881e-05	1.64417266736724e-05	2.07028139114534e-05	1.85510926091835e-05
P14EU	C679	0	0	0	2.88038200939979e-08	7.96290243015838e-08	6.62252506470108e-08	2.64356371739992e-08	3.95515513272017e-08	4.69579111624723e-08	2.26940358217992e-08	3.31229528980017e-08	5.94448241794491e-08	1.80762334102823e-07	4.97910612209208e-07	1.32468383614431e-06	3.4886206711237e-06	9.17969415445077e-06	2.17177734860994e-05	4.57727872486793e-05	8.52234295373136e-05	0.000146702067333048	0.000239691249838911	0.000385128255650444	0.00059956827560531	0.000868925546478232	0.000999140311042107
P14EU	C68	0	0	0	0	0	0	0	0	0	0	0	0	0	0	0	3.67223228539336e-09	5.63401850723247e-09	2.00071612032238e-09	1.53533715434738e-08	7.32789591894356e-09	3.87961416472294e-08	4.50136488939309e-08	5.85930567251218e-08	7.24796360656974e-08	7.90183737078372e-08	9.78949478057178e-08
P14EU	C680	0	0	0	0	0	0	0	0	0	0	0	2.20166015479441e-09	4.15545595638673e-09	7.84111200329462e-09	2.99787006765333e-08	5.50834842809005e-08	1.33338438004502e-07	2.22079489355784e-07	4.01380998922244e-07	5.93559569434429e-07	8.70142034087859e-07	1.33433316364152e-06	1.82029096226045e-06	2.53678726229941e-06	3.28913980558872e-06	2.86342722331725e-06
P14EU	C681	0	0	0	0	0	0	0	0	0	0	0	0	0	0	0	0	0	2.00071612032238e-09	1.09666939596241e-08	4.88526394596238e-09	1.66269178488126e-08	1.60763031764039e-08	2.73434264717235e-08	4.46028529635061e-08	2.9631890140439e-08	4.89474739028589e-08
P14EU	C688	0	0	0	0	0	1.32450501294022e-08	0	0	2.60877284235957e-09	0	0	0	0	0	1.31156815459833e-08	9.18058071348341e-09	3.56821172124723e-08	9.40336576551518e-08	1.88627136105535e-07	3.98149011595934e-07	7.67609374020181e-07	1.16070908933636e-06	1.97263290974577e-06	2.90476079924833e-06	3.64472248727399e-06	3.25500701454012e-06
P14EU	C689	0	0	2.31116365992316e-07	1.44019100469989e-08	0	0	0	0	2.60877284235957e-09	0	4.73185041400024e-09	8.80664061917764e-09	2.49327357383204e-08	7.05700080296515e-08	2.52945286958249e-07	6.44476766086535e-07	1.60945128689941e-06	3.67531551303221e-06	7.16125115563457e-06	1.34540169071804e-05	2.28343005123693e-05	3.81040537887125e-05	5.67571409477346e-05	7.73859498916831e-05	9.97409422127175e-05	8.71754510209917e-05
P14EU	C69	0	0	2.31116365992316e-07	0	0	0	1.32178185869996e-08	0	5.21754568471914e-09	0	0	0	4.15545595638673e-09	1.96027800082365e-09	1.87366879228333e-09	1.83611614269668e-09	9.39003084538744e-09	2.40085934438686e-08	1.97400491273235e-08	3.41968476217366e-08	3.04826827228231e-08	4.50136488939309e-08	6.24992605067966e-08	5.01782095839444e-08	1.58036747415674e-07	4.89474739028589e-08
P14EU	C690	0	0	0	0	0	0	1.32178185869996e-08	0	0	0	0	0	4.15545595638673e-09	0	7.49467516913332e-09	1.46889291415735e-08	2.81700925361623e-08	3.20114579251581e-08	4.60601146304214e-08	5.61805353785673e-08	6.92788243700524e-08	1.38256207317073e-07	1.40623336140292e-07	2.34164978058407e-07	4.44478352106584e-07	3.91579791222871e-07
P14EU	C691	0	0	0	0	0	0	0	0	0	2.52155953575547e-09	0	0	0	0	0	0	1.87800616907749e-09	6.00214836096714e-09	8.77335516769932e-09	1.22131598649059e-08	1.66269178488126e-08	9.64578190584233e-09	3.12496302533983e-08	3.34521397226296e-08	2.9631890140439e-08	2.44737369514294e-08
P14EU	C692	0	8.08907280973106e-07	0	1.44019100469989e-08	1.06172032402112e-07	1.72185651682228e-07	1.98267278804994e-07	2.76860859290412e-07	5.21754568471914e-08	1.00862381430219e-08	9.46370082800048e-09	6.60498046438323e-09	1.24663678691602e-08	1.17616680049419e-08	1.49893503382666e-08	2.20333937123602e-08	3.75601233815498e-08	5.40193352487042e-08	8.9926890468918e-08	1.29459494568003e-07	2.2446339095897e-07	2.34714026375497e-07	3.08590098752308e-07	3.28946040605857e-07	3.95091868539186e-07	4.65001002077159e-07
P14EU	C693	0	0	0	0	0	3.97351503882065e-08	0	0	0	0	7.09777562100036e-09	2.20166015479441e-08	4.36322875420606e-08	9.80139000411827e-08	1.911142168129e-07	2.79089653689896e-07	5.72791881568634e-07	9.22330131468617e-07	1.37083674495302e-06	2.11776192057469e-06	2.60765494928877e-06	3.36959314577425e-06	3.89839137411144e-06	3.65185858638706e-06	3.30889439901568e-06	2.66763732770581e-06
P14EU	C694	0	0	0	0	0	1.32450501294022e-08	0	0	0	0	2.36592520700012e-09	4.40332030958882e-09	6.23318393458009e-09	1.96027800082365e-09	2.43576942996833e-08	2.38695098550569e-08	4.69501542269372e-08	7.80279286925728e-08	1.60113731810513e-07	2.2716477348725e-07	2.54946073681793e-07	3.79400754963132e-07	3.98432785730828e-07	5.07357452459882e-07	4.44478352106584e-07	5.38422212931448e-07
P14EU	C695	0	0	0	0	0	0	0	0	0	0	0	0	1.24663678691602e-08	1.37219460057656e-08	2.06103567151166e-08	5.32473681382038e-08	4.50721480578597e-08	5.40193352487042e-08	8.11535353012187e-08	8.54921190543416e-08	8.31345892440629e-08	9.00272977878618e-08	1.83591577738715e-07	1.72836055233586e-07	2.9631890140439e-07	2.44737369514294e-07
P14EU	C696	0	0	0	4.32057301409968e-08	5.30860162010559e-08	1.32450501294022e-08	1.32178185869996e-08	5.27354017696023e-08	1.56526370541574e-08	2.26940358217992e-08	2.60251772770013e-08	3.7428222631505e-08	2.07772797819336e-08	2.74438920115312e-08	4.68417198070832e-08	5.14112519955071e-08	7.88762591012545e-08	1.06037954377086e-07	1.64500409394362e-07	2.41820565325138e-07	3.74105651598283e-07	6.04468999432786e-07	8.51552424405103e-07	1.54994914048184e-06	2.7162565962069e-06	4.4052726512573e-06
P14EU	C698	0	0	0	0	0	0	1.32178185869996e-08	1.31838504424006e-08	0	0	2.36592520700012e-09	2.20166015479441e-09	2.07772797819336e-09	3.92055600164731e-09	9.36834396141665e-09	1.28528129988768e-08	3.38041110433948e-08	3.20114579251581e-08	4.38667758384966e-08	1.0259054286521e-07	1.35786495765303e-07	1.47901989222916e-07	1.83591577738715e-07	1.39383915510957e-07	3.06196198117869e-07	2.44737369514294e-07
P14EU	C699	0	0	0	1.44019100469989e-08	0	2.64901002588043e-08	6.6089092934998e-08	0	1.30438642117979e-08	5.04311907151094e-09	9.46370082800048e-09	1.98149413931497e-08	2.07772797819336e-08	6.46891740271806e-08	8.61887644450332e-08	1.48725407558431e-07	3.15505036405018e-07	5.00179030080595e-07	8.72948839186082e-07	1.25795546608531e-06	1.69594562057888e-06	2.36000130629609e-06	2.8202791303692e-06	3.78009178865714e-06	5.01766673044766e-06	7.29317361152598e-06
P14EU	C70	0	0	0	0	0	0	1.32178185869996e-08	0	2.60877284235957e-09	5.04311907151094e-09	0	0	4.15545595638673e-09	1.96027800082365e-09	5.62100637684999e-09	1.28528129988768e-08	2.06580678598524e-08	6.00214836096714e-09	2.19333879192483e-08	4.39673755136614e-08	5.26519065212398e-08	5.46594307997732e-08	6.24992605067966e-08	3.34521397226296e-08	6.91410769943576e-08	0
P14EU	C700	0	0	0	1.44019100469989e-08	0	1.32450501294022e-08	1.32178185869996e-08	1.31838504424006e-08	2.08701827388766e-08	5.04311907151094e-09	1.65614764490008e-08	1.76132812383553e-08	2.2855007760127e-08	1.96027800082365e-08	7.11994141067665e-08	6.05918327089905e-08	1.20192394820959e-07	1.78063734708692e-07	3.72867594627221e-07	4.81198498677294e-07	7.73151679969785e-07	1.08032757345434e-06	1.59763734670499e-06	2.30819764086144e-06	2.59772903564515e-06	2.42289995819152e-06
P14EU	C701	0	0	0	0	0	0	0	0	7.82631852707871e-09	7.56467860726642e-09	1.18296260350006e-08	0	4.15545595638673e-09	7.84111200329462e-09	1.12420127537e-08	5.50834842809005e-09	2.06580678598524e-08	1.80064450829014e-08	4.38667758384966e-08	5.37379034055861e-08	5.26519065212398e-08	9.00272977878618e-08	1.09373705886894e-07	1.56109985372271e-07	1.97545934269593e-07	1.22368684757147e-07
P14EU	C709	0	0	0	1.44019100469989e-08	5.30860162010559e-08	5.29802005176086e-08	6.6089092934998e-08	1.31838504424006e-08	4.17403654777531e-08	5.04311907151094e-08	3.78548033120019e-08	5.28398437150658e-08	5.81763833894142e-08	7.64508420321225e-08	1.19914802706133e-07	1.65250452842701e-07	2.96724974714243e-07	4.44158978711568e-07	5.74654763484305e-07	9.06216461976021e-07	1.44654185284669e-06	2.0738431097561e-06	2.69918681313728e-06	4.04213354981774e-06	4.22748299336929e-06	4.28290396650015e-06
P14EU	C71	0	0	0	1.58421010516988e-07	1.06172032402112e-07	7.94703007764129e-08	1.05742548695997e-07	3.95515513272017e-08	9.1307049482585e-08	8.06899051441751e-08	7.33436814170037e-08	7.04531249534211e-08	7.27204792367677e-08	1.27418070053538e-07	1.349041530444e-07	2.16661704838208e-07	3.62455190631955e-07	5.20186191283819e-07	7.12835107375569e-07	8.57363822516397e-07	1.08074966017282e-06	1.00637657884288e-06	9.99988168108745e-07	5.29658878941635e-07	4.44478352106584e-07	9.78949478057178e-08
P14EU	C710	9.70688737167728e-06	0	9.24465463969264e-07	7.20095502349946e-07	8.62647763267158e-07	7.01987656858314e-07	9.51682938263971e-07	8.83317979640839e-07	8.47851173766861e-07	8.37157765870817e-07	8.02048645173041e-07	8.69655761143792e-07	1.23209269106866e-06	1.84266132077423e-06	2.82923987634783e-06	4.03761939779e-06	5.88942734622701e-06	8.82115737450137e-06	1.35745737832228e-05	1.81634113510881e-05	2.42337327646443e-05	3.07057390669314e-05	3.73706515792827e-05	4.32647673746009e-05	4.14550143064741e-05	3.24032277236926e-05
P14EU	C711	0	8.08907280973106e-07	0	1.44019100469989e-08	7.96290243015838e-08	6.62252506470108e-08	1.18960367282996e-07	1.45022354866406e-07	9.39158223249446e-08	1.3364265539504e-07	1.27759961178006e-07	1.8493945300273e-07	3.80224220009386e-07	6.9197813429075e-07	1.15230630725425e-06	1.3844315715933e-06	1.83669003335778e-06	2.80300328457165e-06	4.03355003834976e-06	5.14906819904434e-06	6.30437301767477e-06	6.59128430232559e-06	6.9256993049094e-06	7.09185362119747e-06	6.34122449005394e-06	4.94369486418875e-06
P14EU	C712	0	0	0	1.00813370328992e-07	3.98145121507919e-08	5.29802005176086e-08	9.25247301089972e-08	6.59192522120029e-08	5.4784229689551e-08	7.81683456084196e-08	8.99051578660046e-08	1.12284667894515e-07	2.0361734186295e-07	4.41062550185322e-07	5.58353300100432e-07	9.71305439486545e-07	1.45921079337321e-06	2.42886937007137e-06	3.40844848265118e-06	4.57260705342078e-06	6.01617310829535e-06	6.53662487152582e-06	6.03508484268755e-06	5.22410915335065e-06	3.84226842154359e-06	2.12921511477436e-06
P14EU	C713	0	0	0	2.88038200939979e-08	3.98145121507919e-08	6.62252506470108e-08	7.93069115219976e-08	5.27354017696023e-08	2.34789555812361e-08	7.81683456084196e-08	7.09777562100036e-08	7.04531249534211e-08	1.08041854866055e-07	1.90146966079894e-07	3.05408013142183e-07	5.03095823098891e-07	8.0754265270332e-07	1.25644972356245e-06	1.85117794038456e-06	2.5574356757113e-06	3.33923933463653e-06	3.56572404452638e-06	3.53902062619736e-06	3.3229125457812e-06	2.45944688165643e-06	1.63974037574577e-06
P14EU	C714	0	0	2.31116365992316e-07	5.76076401879957e-08	3.98145121507919e-08	9.27153509058151e-08	3.96534557609988e-08	2.63677008848012e-08	2.86965012659553e-08	4.53880716435985e-08	3.78548033120019e-08	2.64199218575329e-08	3.32436476510938e-08	5.48877840230623e-08	9.74307771987331e-08	1.10166968561801e-07	2.04702672429446e-07	3.40121740454804e-07	5.37368004021583e-07	8.15839078975717e-07	1.13063041371926e-06	1.31825686046512e-06	1.38279613871287e-06	1.23772916973729e-06	9.28465891067087e-07	5.62895949882877e-07
P14EU	C715	0	8.08907280973106e-07	2.31116365992316e-07	1.44019100469989e-07	4.24688129608447e-07	2.91391102846847e-07	2.24702915978993e-07	1.71390055751208e-07	1.17394777906181e-07	9.32977028229525e-08	9.70029334870049e-08	1.03478027275337e-07	9.1420031040508e-08	8.82125100370644e-08	7.86940892758998e-08	1.02822503991014e-07	1.14558376313727e-07	1.78063734708692e-07	2.21527217984408e-07	2.78460044919855e-07	3.68563345648679e-07	3.11880281622235e-07	4.25776212202552e-07	4.29302459773746e-07	4.14846461966145e-07	1.22368684757147e-07
P14EU	C716	0	8.08907280973106e-07	9.24465463969264e-07	6.62487862161951e-07	1.23424987667455e-06	1.41722036384603e-06	1.78440550924495e-06	1.76663595928168e-06	1.53656720414979e-06	1.19521921994809e-06	7.16875337721036e-07	6.97926269069828e-07	5.60986554112208e-07	5.44957284228976e-07	5.09637911501066e-07	4.70045732530351e-07	4.7137954843845e-07	6.58235603586063e-07	7.36961834086743e-07	1.02834806062508e-06	1.24701883866094e-06	1.54332510493477e-06	2.01169494756252e-06	2.50891047919722e-06	2.26190094738684e-06	2.03132016696864e-06
P14EU	C717	4.85344368583864e-06	8.08907280973106e-07	2.31116365992316e-07	2.7363629089298e-07	5.97217682261878e-07	6.09272305952499e-07	1.12351457989497e-06	2.1885191734385e-06	2.60355529667485e-06	1.17756830319781e-06	5.58358348852028e-07	4.31525390339704e-07	3.98923771813126e-07	3.88135044163083e-07	4.44059503771149e-07	4.73717964815744e-07	4.67623536100295e-07	6.40229158503161e-07	7.65475238381765e-07	9.0377383000304e-07	1.00315737687836e-06	1.11248017980715e-06	1.16404872693909e-06	1.07604382774458e-06	9.77852374634486e-07	6.60790897688595e-07
P14EU	C718	4.85344368583864e-06	1.61781456194621e-06	4.62232731984632e-07	1.58421010516988e-07	1.72529552653432e-07	7.94703007764129e-08	1.18960367282996e-07	7.91031026544035e-08	1.17394777906181e-07	1.26077976787774e-07	1.13564409936006e-07	1.51914550680814e-07	2.18161437710303e-07	3.68532264154847e-07	5.54605962515866e-07	8.1339945121463e-07	1.2432400839293e-06	1.83465668233562e-06	2.80528031487186e-06	3.98149011595934e-06	4.73035812798718e-06	5.19586118661374e-06	5.79680641200538e-06	6.08828942951858e-06	4.82999809289155e-06	3.25500701454012e-06
P14EU	C719	5.82413242300637e-05	1.37514237765428e-05	4.16009458786169e-06	2.57794189841281e-06	2.95954540320886e-06	2.58278477523342e-06	3.3308902839239e-06	3.70466197431456e-06	3.83228730542621e-06	3.39654069466262e-06	3.42822562494317e-06	3.92996337630802e-06	5.98801203315327e-06	9.55831553201614e-06	1.41724307448311e-05	2.05681730304882e-05	3.14490913073716e-05	4.7308933381143e-05	6.90002450551632e-05	9.34233450706115e-05	0.000117868220630232	0.000136339911978446	0.000144674069461889	0.000133217571088752	0.000112729587390943	7.42043704367341e-05
P14EU	C72	0	0	0	0	1.3271504050264e-08	0	0	0	0	5.04311907151094e-09	1.41955512420007e-08	6.60498046438323e-09	6.23318393458009e-09	5.88083400247096e-09	1.87366879228333e-09	9.18058071348341e-09	1.50240493526199e-08	2.40085934438686e-08	2.6320065503098e-08	2.93115836757743e-08	4.43384475968336e-08	3.21526063528078e-08	4.29682415984226e-08	4.46028529635061e-08	9.87729671347965e-09	0
P14EU	C720	0	0	0	1.2961719042299e-07	1.85801056703695e-07	1.58940601552826e-07	1.45396004456996e-07	3.95515513272017e-08	7.56544124284276e-08	1.38685774466551e-07	1.51419213248008e-07	1.38704589752048e-07	1.47518686451729e-07	1.19576958050243e-07	1.573881785518e-07	1.85447730412365e-07	2.68554882178081e-07	3.40121740454804e-07	4.84727873015387e-07	5.39821666028843e-07	7.12186314524139e-07	1.00959183947816e-06	1.18748594962914e-06	1.28790737932124e-06	1.28404857275235e-06	7.58685845494313e-07
P14EU	C721	4.85344368583864e-06	0	0	0	0	0	1.32178185869996e-08	0	2.60877284235957e-09	0	2.36592520700012e-09	6.60498046438323e-09	8.31091191277346e-09	1.37219460057656e-08	1.12420127537e-08	5.50834842809005e-09	3.75601233815498e-09	1.80064450829014e-08	2.41267267111731e-08	3.17542156487554e-08	4.98807535464377e-08	3.85831276233693e-08	3.51558340350731e-08	6.13289228248209e-08	6.91410769943576e-08	4.89474739028589e-08
P14EU	C722	0	0	0	0	0	0	0	1.31838504424006e-08	5.21754568471914e-09	2.52155953575547e-09	2.36592520700012e-09	8.80664061917764e-09	4.15545595638673e-09	1.96027800082365e-09	3.74733758456666e-09	1.28528129988768e-08	5.63401850723247e-09	1.40050128422567e-08	4.38667758384966e-09	1.22131598649059e-08	2.49403767732189e-08	3.85831276233693e-08	2.73434264717235e-08	2.78767831021913e-08	3.95091868539186e-08	4.89474739028589e-08
P14EU	C723	0	0	0	1.2961719042299e-07	9.29005283518477e-08	2.64901002588043e-08	6.6089092934998e-08	1.31838504424006e-08	3.39140469506744e-08	3.78233930363321e-08	2.83911024840014e-08	3.30249023219162e-08	1.66218238255469e-08	1.56822240065892e-08	1.87366879228333e-08	2.01972775696635e-08	7.51202467630996e-09	2.00071612032238e-08	2.85134042950228e-08	4.15247435406802e-08	4.98807535464377e-08	4.82289095292117e-08	3.90620378167479e-08	7.24796360656974e-08	5.92637802808779e-08	2.44737369514294e-08
P14EU	C724	0	0	0	0	0	0	0	0	0	0	0	2.20166015479441e-09	2.07772797819336e-09	3.92055600164731e-09	1.87366879228333e-09	3.67223228539336e-09	3.75601233815498e-09	1.80064450829014e-08	1.75467103353986e-08	2.93115836757743e-08	3.60249886724273e-08	7.07357339761771e-08	1.09373705886894e-07	2.00712838335777e-07	1.08650263848276e-07	9.78949478057178e-08
P14EU	C725	0	0	0	4.32057301409968e-08	0	0	1.32178185869996e-08	0	2.60877284235957e-09	0	7.09777562100036e-09	4.40332030958882e-09	6.23318393458009e-09	1.17616680049419e-08	9.36834396141665e-09	1.65250452842701e-08	1.31460431835424e-08	1.40050128422567e-08	2.85134042950228e-08	3.41968476217366e-08	5.8194212470844e-08	6.75204733408963e-08	7.03116680701461e-08	8.36303493065739e-08	6.91410769943576e-08	4.89474739028589e-08
P14EU	C728	0	0	0	1.44019100469989e-08	3.98145121507919e-08	2.64901002588043e-08	3.96534557609988e-08	2.63677008848012e-08	2.60877284235957e-08	2.01724762860438e-08	3.54888781050018e-08	2.20166015479441e-08	1.66218238255469e-08	2.94041700123548e-08	1.49893503382666e-08	1.10166968561801e-08	3.19261048743173e-08	3.40121740454804e-08	6.14134861738952e-08	8.30494870813604e-08	6.65076713952503e-08	1.41471467952354e-07	1.21092317231918e-07	1.00356419167889e-07	1.28404857275235e-07	2.44737369514294e-08
P14EU	C729	0	8.08907280973106e-07	4.62232731984632e-07	4.32057301409968e-07	7.96290243015838e-07	9.27153509058151e-07	9.51682938263971e-07	1.25246579202806e-06	5.84365116688544e-07	2.62242191718569e-07	1.67980689697008e-07	1.07881347584926e-07	1.10119582844248e-07	1.07815290045301e-07	1.16167465121566e-07	1.39544826844948e-07	1.91556629245904e-07	2.42086650559008e-07	4.27701064425342e-07	5.98444833380391e-07	7.12186314524139e-07	9.03488238513899e-07	1.07420603996057e-06	1.09834525422634e-06	1.0667480450558e-06	8.32107056348601e-07
P14EU	C73	4.85344368583864e-06	0	0	0	0	1.32450501294022e-08	0	1.31838504424006e-08	1.04350913694383e-08	1.76509167502883e-08	4.96844293470025e-08	1.14486328049309e-07	1.72451422190049e-07	3.39128094142492e-07	5.82710994400116e-07	1.18980326046745e-06	2.17473114379173e-06	4.05745229201379e-06	6.91559721093899e-06	1.11994675961187e-05	1.74166964466312e-05	2.60243195819626e-05	3.85581375289118e-05	5.2871106831616e-05	6.61778879803137e-05	6.52225089755595e-05
P14EU	C74	0	0	0	0	0	0	0	0	2.60877284235957e-09	2.52155953575547e-09	2.36592520700012e-09	2.20166015479441e-09	4.15545595638673e-09	3.92055600164731e-09	3.74733758456666e-09	1.10166968561801e-08	3.75601233815498e-09	3.20114579251581e-08	2.6320065503098e-08	3.41968476217366e-08	4.43384475968336e-08	6.10899520703348e-08	5.07806491617722e-08	4.46028529635061e-08	4.93864835673983e-08	0
P14EU	C740	0	0	0	1.44019100469989e-08	2.65430081005279e-08	3.97351503882065e-08	1.32178185869996e-08	6.59192522120029e-08	4.17403654777531e-08	3.02587144290657e-08	5.67822049680029e-08	9.02680663465708e-08	1.39207774538955e-07	1.58782518066716e-07	2.0797723594345e-07	2.66236840691019e-07	3.34285098095793e-07	3.52126037176739e-07	5.70268085900456e-07	6.30199049029146e-07	8.34117045415431e-07	8.07030419455475e-07	7.57803533644909e-07	6.7461815107303e-07	6.22269692949218e-07	3.67106054271442e-07
P14EU	C741	0	0	0	1.00813370328992e-07	1.19443536452376e-07	3.17881203105652e-07	1.85049460217994e-07	1.97757756636009e-07	1.06959686536742e-07	3.02587144290657e-08	1.8927401656001e-08	2.64199218575329e-08	3.32436476510938e-08	4.70466720197677e-08	6.74520765221999e-08	9.73141555629241e-08	1.14558376313727e-07	1.72061586347725e-07	1.97400491273235e-07	2.71132149000912e-07	3.26996051026647e-07	3.11880281622235e-07	2.7734046849891e-07	3.28946040605857e-07	1.87668637556113e-07	1.22368684757147e-07
P14EU	C749	2.42672184291932e-05	5.66235096681174e-06	3.92897822186937e-06	1.16655471380691e-06	2.11016914399197e-06	2.90066597833907e-06	3.2648011909889e-06	3.13775640529134e-06	1.93831822187316e-06	6.02652729045558e-07	2.91008800461015e-07	2.15762695169852e-07	2.70104637165137e-07	3.41088372143316e-07	4.62796191693982e-07	6.27951720802265e-07	1.04980544851432e-06	1.50453852248243e-06	2.03980507649009e-06	2.76261676144172e-06	3.28104512216568e-06	4.08981152807715e-06	4.84759889305841e-06	5.90987801766456e-06	6.46962934732917e-06	5.62895949882877e-06
P14EU	C75	0	0	0	0	0	0	0	0	0	0	0	2.20166015479441e-09	0	0	1.87366879228333e-09	3.67223228539336e-09	1.87800616907749e-09	1.00035806016119e-08	4.38667758384966e-09	9.77052789192475e-09	1.66269178488126e-08	6.43052127056156e-09	1.95310189083739e-08	1.11507132408765e-08	4.93864835673983e-08	0
P14EU	C750	0	0	0	0	0	0	0	0	0	0	0	0	4.15545595638673e-09	1.96027800082365e-09	1.49893503382666e-08	2.93778582831469e-08	3.19261048743173e-08	4.00143224064476e-08	8.55402128850683e-08	1.07475806811172e-07	1.21930730891292e-07	1.99346159387408e-07	3.16402506315658e-07	5.24083522321197e-07	5.23496725814422e-07	7.58685845494313e-07
P14EU	C751	0	0	0	0	0	0	0	0	7.82631852707871e-09	1.26077976787774e-08	1.8927401656001e-08	3.52265624767106e-08	3.53213756292872e-08	4.5086394018944e-08	5.99574013530665e-08	7.34446457078673e-08	1.61508530540664e-07	1.70060870227402e-07	2.89520720534077e-07	4.03034275541896e-07	4.29528711094325e-07	7.33079424844017e-07	8.59364831968453e-07	1.14852346381028e-06	1.0173615614884e-06	8.8105453025146e-07
P14EU	C752	0	0	0	0	0	0	0	0	0	5.04311907151094e-09	7.09777562100036e-09	8.80664061917764e-09	4.15545595638673e-09	3.92055600164731e-09	7.49467516913332e-09	1.10166968561801e-08	5.63401850723247e-09	2.40085934438686e-08	3.72867594627221e-08	3.41968476217366e-08	5.54230594960419e-08	6.10899520703348e-08	8.59364831968453e-08	1.22657845649642e-07	1.08650263848276e-07	4.89474739028589e-08
P14EU	C753	0	0	0	8.64114602819936e-08	1.45986544552904e-07	2.25165852199837e-07	2.24702915978993e-07	1.18654653981605e-07	7.3045639586068e-08	9.32977028229525e-08	1.30125886385007e-07	1.4971289052602e-07	6.64872953021876e-08	4.90069500205913e-08	6.55784077299165e-08	6.24279488516872e-08	9.39003084538744e-08	7.80279286925728e-08	6.79935025496697e-08	8.06068551083792e-08	6.92788243700524e-08	6.43052127056155e-08	8.20302794151705e-08	1.11507132408765e-07	4.93864835673983e-08	0
P14EU	C754	0	0	0	0	0	0	0	0	2.60877284235957e-09	0	0	0	0	7.84111200329462e-09	1.87366879228333e-09	1.83611614269668e-09	1.87800616907749e-09	8.00286448128952e-09	1.75467103353986e-08	1.70984238108683e-08	2.49403767732189e-08	1.92915638116847e-08	6.24992605067966e-08	3.90274963430678e-08	8.88956704213169e-08	4.89474739028589e-08
P14EU	C755	0	0	0	0	0	0	0	0	0	0	2.36592520700012e-09	1.32099609287665e-08	1.86995518037403e-08	2.74438920115312e-08	4.12207134302333e-08	6.61001811370805e-08	4.50721480578597e-08	5.8020767489349e-08	9.87002456366173e-08	1.14803702730116e-07	9.42192011432713e-08	1.671935530346e-07	1.09373705886894e-07	1.72836055233586e-07	1.48159450702195e-07	1.46842421708577e-07
P14EU	C758	0	0	0	0	0	0	0	0	0	0	4.73185041400024e-09	4.40332030958882e-09	4.15545595638673e-09	7.84111200329462e-09	1.31156815459833e-08	2.01972775696635e-08	1.12680370144649e-08	3.00107418048357e-08	3.50934206707973e-08	6.10657993245297e-08	5.26519065212398e-08	3.85831276233693e-08	1.01561298323544e-07	1.00356419167889e-07	1.18527560561756e-07	0
P14EU	C759	0	0	0	0	1.3271504050264e-08	0	2.64356371739992e-08	1.31838504424006e-08	0	1.51293572145328e-08	2.83911024840014e-08	5.28398437150658e-08	7.89536631713478e-08	1.09775568046125e-07	1.64882853720933e-07	3.17648092686526e-07	5.80303906244944e-07	9.32333712070229e-07	1.46515031300579e-06	2.19348351173711e-06	3.08429326095473e-06	4.04158261854794e-06	4.5858832396862e-06	4.49931279269368e-06	3.90153220182446e-06	1.9089514822115e-06
P14EU	C76	0	0	0	1.44019100469989e-08	0	0	0	0	0	0	0	0	2.07772797819336e-09	5.88083400247096e-09	1.87366879228333e-09	1.65250452842701e-08	2.44140801980074e-08	3.80136062861252e-08	7.01868413415945e-08	1.00147910892229e-07	1.0530381304248e-07	1.51117249858197e-07	2.10935004210438e-07	1.67260698613148e-07	2.46932417836991e-07	7.34212108542883e-08
P14EU	C760	2.42672184291932e-05	0	2.31116365992316e-07	8.64114602819936e-08	2.65430081005279e-08	2.64901002588043e-08	3.96534557609988e-08	3.95515513272017e-08	3.39140469506744e-08	3.27802739648211e-08	5.20503545540026e-08	5.50415038698603e-08	7.06427512585744e-08	1.19576958050243e-07	4.53427847732566e-07	1.94444699511579e-06	5.95515756214472e-06	1.12780367702573e-05	1.44672626715362e-05	1.47730381725902e-05	1.57484623558003e-05	1.80215358607488e-05	2.01247618831885e-05	2.48382137440525e-05	3.54298633112515e-05	5.72685444663449e-05
P14EU	C761	0	8.08907280973106e-07	2.31116365992316e-07	1.00813370328992e-07	2.65430081005279e-08	3.97351503882065e-08	5.28712743479984e-08	5.27354017696023e-08	2.86965012659553e-08	2.01724762860438e-08	4.73185041400024e-08	3.52265624767106e-08	3.11659196729005e-08	6.07686180255333e-08	5.05890573916499e-08	1.19347549275284e-07	1.65264542878819e-07	2.96105985807712e-07	4.64987823888064e-07	7.30346959921375e-07	1.00315737687836e-06	1.51438775921725e-06	2.21872374799128e-06	3.05529542800017e-06	4.89913916988591e-06	6.46106655517737e-06
P14EU	C762	9.70688737167728e-06	0	2.31116365992316e-07	1.44019100469989e-07	1.85801056703695e-07	2.78146052717445e-07	1.18960367282996e-07	2.2412545752081e-07	1.27829869275619e-07	7.06036670011532e-08	8.28073822450042e-08	9.90747069657485e-08	1.05964126887862e-07	1.68583908070834e-07	2.1921924869715e-07	4.35159525819114e-07	7.88762591012545e-07	1.5465535610092e-06	2.44995943058003e-06	4.13049066631119e-06	6.85583245966039e-06	1.13723768669881e-05	1.98122655806545e-05	3.59275980621042e-05	6.76989916741895e-05	0.000103254696198081
P14EU	C763	1.94137747433546e-05	0	0	2.88038200939979e-08	1.3271504050264e-08	5.29802005176086e-08	9.25247301089972e-08	3.95515513272017e-08	2.86965012659553e-08	2.52155953575547e-08	4.49525789330023e-08	4.40332030958882e-08	5.40209274330275e-08	5.48877840230623e-08	1.236621402907e-07	2.73581305261806e-07	4.1128335102797e-07	6.96249209872188e-07	1.13176281663321e-06	1.86372819538465e-06	2.62428186713759e-06	4.10588783125355e-06	7.66787802342761e-06	1.30184577087233e-05	2.24906046165932e-05	3.11305934022183e-05
P14EU	C764	0	0	0	1.44019100469989e-08	0	0	1.32178185869996e-08	0	0	5.04311907151094e-09	7.09777562100036e-09	1.32099609287665e-08	4.15545595638673e-09	5.88083400247096e-09	1.12420127537e-08	5.50834842809005e-09	2.44140801980074e-08	2.20078773235462e-08	4.60601146304214e-08	8.54921190543416e-08	1.30244189815699e-07	1.89700377481566e-07	3.51558340350731e-07	7.91700640102233e-07	1.55073558401631e-06	2.9123746972201e-06
P14EU	C765	0	0	0	1.44019100469989e-08	1.3271504050264e-08	0	0	0	2.60877284235957e-09	1.76509167502883e-08	1.41955512420007e-08	1.54116210835609e-08	2.90881916947071e-08	3.72452820156494e-08	4.49680510147999e-08	4.77390197101137e-08	9.95343269611069e-08	1.08038670497408e-07	1.66693748186287e-07	2.41820565325138e-07	3.46394121850262e-07	4.62997531480432e-07	7.85146960116632e-07	1.44959272131395e-06	2.79527496991474e-06	5.16395849675161e-06
P14EU	C767	0	0	2.31116365992316e-07	1.44019100469989e-08	2.65430081005279e-08	2.64901002588043e-08	0	1.31838504424006e-08	1.8261409896517e-08	1.00862381430219e-08	1.41955512420007e-08	1.10083007739721e-08	1.86995518037403e-08	2.54836140107075e-08	8.43150956527498e-08	1.52397639843825e-07	4.24429394211512e-07	9.04323686385715e-07	1.69545088615789e-06	2.24722141514269e-06	2.80440681049972e-06	3.68790394866705e-06	4.99212843298038e-06	6.72945544086898e-06	8.5438616571599e-06	6.68133018774024e-06
P14EU	C768	4.85344368583864e-06	0	0	2.88038200939979e-08	2.65430081005279e-08	1.32450501294022e-08	2.64356371739992e-08	0	1.04350913694383e-08	5.04311907151094e-09	1.18296260350006e-08	8.80664061917764e-09	8.31091191277346e-09	1.96027800082365e-08	3.93470446379499e-08	7.16085295651706e-08	1.48362487357122e-07	3.90139643462864e-07	5.37368004021583e-07	6.15543257191259e-07	8.78455493012265e-07	1.14141752552468e-06	1.46482641812804e-06	1.89004589432857e-06	2.70637929949343e-06	2.3250050103858e-06
P14EU	C770	0	0	0	0	0	0	0	0	0	0	0	0	2.07772797819336e-09	1.96027800082365e-09	3.74733758456666e-09	2.20333937123602e-08	6.00961974104796e-08	6.80243480909609e-08	8.77335516769932e-08	1.34344758513965e-07	1.08074966017282e-07	1.6397829239932e-07	1.95310189083739e-07	2.28589621437969e-07	2.66687011263951e-07	4.4052726512573e-07
P14EU	C771	0	0	0	0	0	0	0	0	5.21754568471914e-09	0	0	0	0	3.92055600164731e-09	3.74733758456666e-09	1.83611614269668e-09	1.31460431835424e-08	6.00214836096714e-09	8.77335516769932e-09	2.19836877568307e-08	4.15672946220315e-08	5.14441701644924e-08	6.24992605067966e-08	8.36303493065739e-08	3.95091868539186e-08	7.34212108542883e-08
P14EU	C772	0	0	0	0	0	0	0	0	0	0	0	2.20166015479441e-09	0	1.96027800082365e-09	0	3.67223228539336e-09	7.51202467630996e-09	6.00214836096714e-09	1.75467103353986e-08	1.22131598649059e-08	2.49403767732189e-08	6.10899520703348e-08	7.03116680701461e-08	1.00356419167889e-07	1.18527560561756e-07	1.22368684757147e-07
P14EU	C773	0	0	0	0	0	0	0	0	0	0	0	0	0	0	1.87366879228333e-09	0	3.75601233815498e-09	0	2.19333879192483e-09	1.22131598649059e-08	1.38557648740105e-08	9.64578190584233e-09	1.56248151266991e-08	2.78767831021913e-08	4.93864835673983e-08	4.89474739028589e-08
P14EU	C774	0	0	0	0	0	0	0	0	0	0	0	0	2.07772797819336e-09	0	1.87366879228333e-09	0	3.75601233815498e-09	4.00143224064476e-09	6.58001637577449e-09	1.46557918378871e-08	1.10846118992084e-08	1.28610425411231e-08	2.73434264717235e-08	2.23014264817531e-08	4.93864835673983e-08	9.78949478057178e-08
P14EU	C775	0	0	0	0	0	0	0	0	0	0	0	0	0	0	0	0	0	0	0	4.88526394596238e-09	1.10846118992084e-08	6.43052127056156e-09	3.90620378167479e-09	1.11507132408765e-08	2.9631890140439e-08	0
P14EU	C778	0	0	0	0	0	0	0	0	0	0	0	2.20166015479441e-09	2.07772797819336e-09	1.96027800082365e-09	1.87366879228333e-09	3.67223228539336e-09	1.87800616907749e-09	1.40050128422567e-08	1.75467103353986e-08	1.95410557838495e-08	2.21692237984168e-08	3.53678669880886e-08	4.29682415984226e-08	6.13289228248209e-08	2.9631890140439e-08	9.78949478057178e-08
P14EU	C779	0	0	0	0	0	0	0	0	0	0	2.36592520700012e-09	6.60498046438323e-09	6.23318393458009e-09	1.96027800082365e-09	7.49467516913332e-09	2.93778582831469e-08	8.26322714394095e-08	1.10039386617731e-07	1.66693748186287e-07	1.80754766000608e-07	3.40851815900658e-07	5.17656962280205e-07	7.07022884483136e-07	8.69755632788369e-07	1.02723885820188e-06	1.05237068891147e-06
P14EU	C780	0	0	0	0	0	0	0	0	0	2.52155953575547e-09	4.73185041400024e-09	1.32099609287665e-08	1.24663678691602e-08	1.76425020074129e-08	3.37260382610999e-08	6.24279488516872e-08	1.12680370144649e-07	2.24080205476106e-07	4.03574337714169e-07	6.22871153110203e-07	1.11123234289564e-06	1.5047419773114e-06	2.78512329633412e-06	3.85257142472284e-06	5.93625532480127e-06	5.50659081407162e-06
P14EU	C781	0	0	0	0	0	0	0	0	0	0	0	2.20166015479441e-09	2.07772797819336e-09	5.88083400247096e-09	5.62100637684999e-09	5.50834842809005e-09	1.50240493526199e-08	2.00071612032238e-09	1.97400491273235e-08	1.95410557838495e-08	3.60249886724273e-08	5.7874691435054e-08	8.59364831968453e-08	7.24796360656974e-08	1.08650263848276e-07	7.34212108542883e-08
P14EU	C782	0	0	0	0	0	0	0	0	0	0	0	0	0	3.92055600164731e-09	0	2.57056259977535e-08	2.62920863670848e-08	6.40229158503161e-08	1.16246955972016e-07	2.02738453757439e-07	3.71334498623481e-07	5.20872222915486e-07	1.09373705886894e-06	1.89562125094901e-06	2.78539767320126e-06	3.5731655949087e-06
P14EU	C783	0	0	0	0	0	0	0	0	0	0	0	0	0	0	0	1.83611614269668e-09	3.75601233815498e-09	6.00214836096714e-09	1.09666939596241e-08	7.32789591894356e-09	2.7711529748021e-08	4.17983882586501e-08	3.90620378167479e-08	7.24796360656974e-08	5.92637802808779e-08	4.89474739028589e-08
P14EU	C784	0	0	0	0	0	0	1.32178185869996e-08	0	0	0	0	0	0	0	0	0	1.87800616907749e-09	4.00143224064476e-09	2.19333879192483e-09	9.77052789192475e-09	1.10846118992084e-08	2.57220850822462e-08	2.73434264717235e-08	5.57535662043826e-08	2.9631890140439e-08	4.89474739028589e-08
P14EU	C785	0	0	0	0	0	0	0	0	0	0	0	0	0	0	0	7.34446457078673e-09	7.51202467630996e-09	1.40050128422567e-08	1.97400491273235e-08	6.59510632704921e-08	6.37365184204482e-08	1.09318861599546e-07	1.67966762612016e-07	2.00712838335777e-07	3.95091868539186e-07	3.67106054271442e-07
P14EU	C786	0	0	0	0	0	0	0	0	2.60877284235957e-09	2.52155953575547e-09	2.36592520700012e-09	1.32099609287665e-08	3.94768315856739e-08	5.6848062023886e-08	9.18097708218831e-08	2.07481124124725e-07	4.13161357197048e-07	6.52233455225096e-07	1.14492284938476e-06	1.96143347430389e-06	3.47779698337663e-06	5.10904914946116e-06	7.84756339738465e-06	1.14127550020371e-05	1.31368046289279e-05	1.20655523170547e-05
P14EU	C787	0	0	0	0	0	0	0	1.31838504424006e-08	0	2.52155953575547e-09	9.46370082800048e-09	8.80664061917764e-09	8.31091191277346e-09	2.35233360098838e-08	8.80624332373165e-08	1.76267149698881e-07	3.49309147448413e-07	8.28296473813465e-07	1.5813972689778e-06	2.78215781722557e-06	4.78301003450842e-06	7.83237490754398e-06	1.27810987736399e-05	1.92907339067164e-05	2.45450823329969e-05	3.1742436826004e-05
P14EU	C788	0	0	0	0	0	0	0	0	0	0	2.36592520700012e-09	0	0	5.88083400247096e-09	1.87366879228333e-09	5.50834842809005e-09	3.00480987052398e-08	5.20186191283819e-08	7.45735189254442e-08	1.0259054286521e-07	1.85667249311741e-07	3.27956584798639e-07	3.24214913879007e-07	5.24083522321197e-07	4.04969165252666e-07	5.38422212931448e-07
P14EU	C790	0	0	0	0	0	0	0	0	0	0	0	0	0	0	1.87366879228333e-09	1.83611614269668e-09	5.63401850723247e-09	8.00286448128952e-09	2.41267267111731e-08	2.19836877568307e-08	5.8194212470844e-08	5.46594307997732e-08	7.81240756334957e-08	7.24796360656974e-08	5.92637802808779e-08	1.46842421708577e-07
P14EU	C791	0	0	0	0	0	0	0	0	0	0	0	0	0	0	0	0	1.87800616907749e-09	8.00286448128952e-09	1.53533715434738e-08	1.70984238108683e-08	1.93980708236147e-08	4.82289095292117e-08	3.90620378167479e-08	8.92057059270122e-08	9.87729671347965e-08	1.95789895611436e-07
P14EU	C792	0	0	0	0	0	0	0	0	2.60877284235957e-09	0	0	0	0	1.96027800082365e-09	3.74733758456666e-09	7.34446457078673e-09	3.75601233815498e-09	8.00286448128952e-09	1.53533715434738e-08	2.19836877568307e-08	3.32538356976252e-08	2.8937345717527e-08	4.29682415984226e-08	9.47810625474505e-08	1.18527560561756e-07	2.69211106465724e-07
P14EU	C793	0	0	0	0	1.3271504050264e-08	2.64901002588043e-08	2.64356371739992e-08	1.31838504424006e-08	1.04350913694383e-08	1.00862381430219e-08	1.41955512420007e-08	2.42182617027385e-08	2.70104637165137e-08	2.94041700123548e-08	8.05677580681832e-08	1.41380942987645e-07	2.46018808149151e-07	4.90175449478983e-07	7.87408626301014e-07	1.19688966676078e-06	1.7125725384277e-06	2.63651372093024e-06	3.52339581107066e-06	4.38780566028491e-06	4.65220675204892e-06	3.84237670137442e-06
P14EU	C794	0	0	0	0	1.3271504050264e-08	0	0	1.31838504424006e-08	0	0	0	0	0	1.96027800082365e-09	1.87366879228333e-09	3.67223228539336e-09	1.87800616907749e-08	2.00071612032238e-08	3.29000818788724e-08	4.64100074866426e-08	4.15672946220315e-08	7.07357339761771e-08	6.64054642884714e-08	6.13289228248209e-08	6.91410769943576e-08	7.34212108542883e-08
P14EU	C795	4.85344368583864e-06	8.08907280973106e-07	0	0	0	0	0	0	1.56526370541574e-08	3.02587144290657e-08	6.62459057960034e-08	4.40332030958882e-08	1.45440958473535e-08	3.72452820156494e-08	5.43363949762166e-08	8.81335748494407e-08	1.31460431835424e-07	2.14076624874495e-07	3.37774173956424e-07	5.47149561947786e-07	8.67370881113056e-07	1.53367932302893e-06	2.30075402740645e-06	3.17237791702937e-06	3.3484035858696e-06	3.72000801661728e-06
P14EU	C796	0	0	0	0	0	0	0	0	0	2.52155953575547e-09	0	0	2.07772797819336e-09	1.96027800082365e-09	5.62100637684999e-09	2.57056259977535e-08	2.62920863670848e-08	4.60164707674147e-08	3.07067430869476e-08	4.88526394596238e-08	7.20499773448545e-08	9.64578190584233e-08	9.76550945418697e-08	1.39383915510957e-07	1.38282153988715e-07	2.44737369514294e-08
P14EU	C797	0	0	0	0	1.3271504050264e-08	0	0	0	0	0	0	0	0	0	0	1.83611614269668e-09	0	6.00214836096714e-09	6.58001637577449e-09	7.32789591894356e-09	1.66269178488126e-08	2.57220850822462e-08	2.73434264717235e-08	4.46028529635061e-08	2.9631890140439e-08	7.34212108542883e-08
P14EU	C798	0	0	2.31116365992316e-07	1.44019100469989e-08	1.3271504050264e-08	0	0	0	0	2.52155953575547e-09	4.73185041400024e-09	1.10083007739721e-08	1.03886398909668e-08	3.92055600164731e-09	3.37260382610999e-08	5.32473681382038e-08	1.05168345468339e-07	1.66059437986757e-07	2.93907398117927e-07	4.90969026569219e-07	7.12186314524139e-07	1.0867580947249e-06	1.50779465972647e-06	1.97367624363514e-06	2.89404793704954e-06	3.69553427966585e-06
P14EU	C80	4.85344368583864e-06	8.08907280973106e-07	9.24465463969264e-07	3.60047751174973e-07	3.18516097206335e-07	2.25165852199837e-07	4.22970194783987e-07	2.76860859290412e-07	2.55659738551238e-07	2.87457787076124e-07	6.31702030269032e-07	1.05679687430132e-06	1.5645291675796e-06	2.83064143318936e-06	5.26500930631616e-06	1.10681081081756e-05	2.2564244121466e-05	4.18889934111897e-05	6.6583185706462e-05	9.86261511730614e-05	0.000151529415815153	0.000228598600647193	0.000329371102870818	0.000456170103327638	0.000581555475896255	0.000705749152468371
P14EU	C800	0	0	0	1.44019100469989e-08	0	0	3.96534557609988e-08	0	7.82631852707871e-09	7.56467860726642e-09	3.54888781050018e-08	7.04531249534211e-08	1.70373694211856e-07	2.56796418107899e-07	4.90901223578232e-07	1.0539306659079e-06	2.59164851332693e-06	5.2478783836056e-06	9.21421626487621e-06	1.5066154009348e-05	2.15512566850359e-05	3.26091733630176e-05	4.94603522835661e-05	7.92536943595299e-05	0.000135062155260121	0.000155334808430723
P14EU	C809	9.70688737167728e-06	1.61781456194621e-06	9.24465463969264e-07	4.60861121503966e-07	3.18516097206335e-07	2.25165852199837e-07	1.85049460217994e-07	1.71390055751208e-07	2.24354464442923e-07	1.94160084253171e-07	3.19399902945016e-07	5.50415038698603e-07	8.16547095429992e-07	1.21341208250984e-06	2.18282414301008e-06	4.25428110262821e-06	9.03696568560088e-06	1.74382417047299e-05	3.41766050557727e-05	5.66250943976499e-05	8.10839360427094e-05	0.000114913415104935	0.000174970585992559	0.000284092296594432	0.000452182643543099	0.000509298465959247
P14EU	C81	0	0	0	0	0	1.32450501294022e-08	0	0	2.60877284235957e-09	0	1.8927401656001e-08	3.52265624767106e-08	4.5710015520254e-08	4.11658380172967e-08	2.99787006765333e-08	3.4886206711237e-08	4.50721480578597e-08	5.00179030080595e-08	6.360682496582e-08	8.54921190543416e-08	1.30244189815699e-07	1.41471467952354e-07	1.17186113450244e-07	1.39383915510957e-07	1.18527560561756e-07	2.44737369514294e-08
P14EU	C810	0	0	0	0	0	0	0	0	7.82631852707871e-09	7.56467860726642e-09	1.41955512420007e-08	5.50415038698603e-08	7.68759351931545e-08	7.44905640312989e-08	4.87153885993666e-08	9.73141555629241e-08	6.94862282558671e-08	1.20042967219343e-07	1.35987005099339e-07	2.0518108573042e-07	2.79886450455012e-07	2.86158196539989e-07	4.10151397075853e-07	4.34877816394184e-07	5.7288320938182e-07	1.71316158660006e-07
P14EU	C811	0	0	0	0	0	0	0	0	1.04350913694383e-08	1.26077976787774e-08	8.51733074520043e-08	1.6952783191917e-07	2.0985052579753e-07	1.97988078083189e-07	1.59261847344083e-07	1.15675316989891e-07	9.2022302284797e-08	1.16041534978698e-07	1.05280262012392e-07	2.10066349676382e-07	2.3831915583298e-07	2.82942935904708e-07	4.06245193294178e-07	3.95850320051117e-07	3.06196198117869e-07	2.69211106465724e-07
P14EU	C812	0	0	0	0	1.3271504050264e-08	0	0	1.31838504424006e-08	2.60877284235957e-09	5.04311907151094e-09	2.36592520700012e-08	5.06381835602714e-08	3.94768315856739e-08	5.0967228021415e-08	4.49680510147999e-08	5.50834842809005e-08	8.0754265270332e-08	8.00286448128952e-08	9.43135680527677e-08	1.68541606135702e-07	2.35548002858178e-07	2.73297153998866e-07	3.43745932787381e-07	3.73548893569364e-07	2.8644160469091e-07	2.69211106465724e-07
P14EU	C813	0	0	0	0	0	0	0	0	2.60877284235957e-09	2.52155953575547e-09	7.09777562100036e-09	8.80664061917764e-09	1.03886398909668e-08	7.84111200329462e-09	1.12420127537e-08	9.18058071348341e-09	1.50240493526199e-08	2.80100256845133e-08	2.85134042950228e-08	3.66394795947178e-08	4.98807535464377e-08	5.14441701644924e-08	8.20302794151705e-08	6.13289228248209e-08	5.92637802808779e-08	4.89474739028589e-08
P14EU	C814	0	0	0	0	0	0	0	0	0	0	0	0	0	0	0	1.83611614269668e-09	0	2.00071612032238e-09	6.58001637577449e-09	4.88526394596238e-09	0	6.43052127056156e-09	7.81240756334957e-09	5.57535662043826e-09	9.87729671347965e-09	0
P14EU	C817	0	0	0	0	0	0	0	0	2.60877284235957e-09	0	7.09777562100036e-09	1.98149413931497e-08	2.70104637165137e-08	1.76425020074129e-08	2.43576942996833e-08	3.67223228539336e-08	3.19261048743173e-08	4.80171868877371e-08	7.89601965092939e-08	8.54921190543416e-08	1.44099954689709e-07	1.76839334940443e-07	1.75779170175365e-07	2.06288194956216e-07	2.56809714550471e-07	1.22368684757147e-07
P14EU	C819	0	0	0	0	0	0	1.32178185869996e-08	3.95515513272017e-08	7.3045639586068e-08	2.54677513111303e-07	9.9842043735405e-07	1.96388085807661e-06	2.65949181208751e-06	2.40526110701062e-06	2.44888511151431e-06	2.58525152891693e-06	2.83766732147609e-06	3.52126037176739e-06	4.48099115190243e-06	6.38748260934581e-06	9.14203366387212e-06	1.30346666154283e-05	1.85544679629552e-05	2.45873226961327e-05	2.6234100071002e-05	1.8918198663455e-05
P14EU	C82	0	0	0	0	0	0	0	0	2.60877284235957e-09	0	2.36592520700012e-09	2.20166015479441e-09	1.03886398909668e-08	7.84111200329462e-09	7.49467516913332e-09	1.83611614269668e-08	2.25360740289299e-08	7.00250642112833e-08	6.360682496582e-08	8.06068551083792e-08	1.35786495765303e-07	2.02561420022689e-07	1.75779170175365e-07	1.33808558890518e-07	1.87668637556113e-07	2.44737369514294e-08
P14EU	C820	0	0	0	0	0	0	0	0	2.60877284235957e-09	0	7.09777562100036e-09	6.60498046438323e-09	6.23318393458009e-09	0	9.36834396141665e-09	2.20333937123602e-08	6.19742035795571e-08	8.20293609332176e-08	1.18440294763941e-07	2.02738453757439e-07	2.99284521278627e-07	3.92261797504255e-07	4.76556861364324e-07	4.90631382598567e-07	4.83987538960503e-07	3.18158580368583e-07
P14EU	C821	0	0	0	0	0	0	0	0	2.60877284235957e-09	0	2.36592520700012e-09	4.40332030958882e-09	4.15545595638673e-09	7.84111200329462e-09	1.12420127537e-08	3.4886206711237e-08	8.0754265270332e-08	1.42050844542889e-07	1.99593830065159e-07	2.14951613622345e-07	2.88199909379418e-07	4.1476862195122e-07	4.33588619765901e-07	5.96563158386894e-07	4.04969165252666e-07	1.95789895611436e-07
P14EU	C822	0	0	0	0	0	0	0	0	0	2.52155953575547e-09	0	4.40332030958882e-09	0	3.92055600164731e-09	1.686301913055e-08	2.38695098550569e-08	3.75601233815498e-08	6.00214836096714e-08	8.9926890468918e-08	1.6365634218974e-07	1.74582637412532e-07	3.05449760351674e-07	4.68744453800974e-07	5.68686375284703e-07	6.42024286376177e-07	2.44737369514294e-07
P14EU	C823	0	0	0	0	0	0	0	0	5.21754568471914e-09	0	0	0	4.15545595638673e-09	3.92055600164731e-09	3.74733758456666e-09	3.67223228539336e-09	3.75601233815498e-09	6.00214836096714e-09	1.3160032751549e-08	2.93115836757743e-08	2.7711529748021e-08	4.17983882586501e-08	7.03116680701461e-08	9.47810625474505e-08	7.90183737078372e-08	9.78949478057178e-08
P14EU	C824	0	0	0	0	0	0	0	0	0	0	0	0	0	0	1.87366879228333e-09	1.83611614269668e-09	1.87800616907749e-09	6.00214836096714e-09	8.77335516769932e-09	2.44263197298119e-08	2.21692237984168e-08	4.50136488939309e-08	6.24992605067966e-08	1.11507132408765e-07	1.08650263848276e-07	2.44737369514294e-08
P14EU	C825	0	0	0	0	0	0	0	0	0	0	0	0	0	0	0	0	0	0	0	1.46557918378871e-08	1.38557648740105e-08	1.60763031764039e-08	2.73434264717235e-08	2.78767831021913e-08	9.87729671347965e-08	9.78949478057178e-08
P14EU	C826	0	0	0	0	0	0	0	0	0	0	0	0	0	0	0	0	0	0	0	0	0	0	7.81240756334957e-09	5.57535662043826e-09	9.87729671347965e-09	0
P14EU	C827	0	0	0	0	0	0	0	0	2.60877284235957e-09	0	7.09777562100036e-09	4.40332030958882e-09	1.03886398909668e-08	1.17616680049419e-08	7.49467516913332e-09	1.83611614269668e-08	4.31941418887822e-08	1.30046547820955e-07	1.60113731810513e-07	2.14951613622345e-07	3.87961416472294e-07	5.04795919739082e-07	6.40617420194665e-07	8.0285135334311e-07	8.6920211078621e-07	4.4052726512573e-07
P14EU	C829	0	0	0	0	2.65430081005279e-08	1.32450501294022e-08	1.32178185869996e-08	0	1.04350913694383e-08	2.77371548933102e-08	3.54888781050018e-08	6.16464843342435e-08	3.73991036074805e-08	1.03894734043654e-07	1.7425119768235e-07	4.46176222675294e-07	8.01908634196088e-07	1.40450271646631e-06	2.217465518636e-06	3.41724213020068e-06	4.84951770590367e-06	6.87744249886558e-06	8.94520666003526e-06	1.16970981896795e-05	1.25935533096866e-05	9.49580993715462e-06
P14EU	C83	0	0	0	0	0	1.32450501294022e-08	1.32178185869996e-08	0	7.82631852707871e-09	7.56467860726642e-09	2.36592520700012e-08	2.42182617027385e-08	1.66218238255469e-08	1.56822240065892e-08	3.93470446379499e-08	2.93778582831469e-08	8.8266289946642e-08	9.60343737754742e-08	1.55727054226663e-07	1.8564002994657e-07	3.38080662925856e-07	4.08338100680659e-07	4.02338989512503e-07	3.40096753846734e-07	2.17300527696552e-07	1.22368684757147e-07
P14EU	C830	0	0	0	1.44019100469989e-08	0	2.64901002588043e-08	1.32178185869996e-08	0	2.60877284235957e-09	1.26077976787774e-08	7.09777562100036e-09	3.7428222631505e-08	3.11659196729005e-08	2.74438920115312e-08	6.37047389376332e-08	1.06494736276408e-07	1.99068653922214e-07	4.90175449478983e-07	7.47928528046367e-07	1.58771078243777e-06	2.59102803143996e-06	4.35989342144074e-06	6.58976577968536e-06	8.94844737580341e-06	1.08255171979737e-05	8.66370288080602e-06
P14EU	C831	0	0	0	0	0	0	0	0	2.60877284235957e-09	5.04311907151094e-09	2.36592520700012e-09	2.20166015479441e-09	6.23318393458009e-09	5.88083400247096e-09	3.18523694688166e-08	8.26252264213507e-08	2.32872764965609e-07	5.26188339644786e-07	1.18220960884748e-06	2.21058193554798e-06	3.55816041964589e-06	5.6202755904708e-06	8.25380859067882e-06	1.03144097478108e-05	1.1388523110642e-05	7.48896350713741e-06
P14EU	C832	0	0	0	0	1.3271504050264e-08	0	0	0	0	2.52155953575547e-09	2.36592520700012e-09	1.32099609287665e-08	4.15545595638673e-09	5.88083400247096e-09	9.36834396141665e-09	2.93778582831469e-08	4.13161357197048e-08	6.20221997299938e-08	9.43135680527677e-08	1.51443182324834e-07	1.52413413614115e-07	2.28283505104935e-07	2.96871487407284e-07	2.78767831021913e-07	2.66687011263951e-07	1.46842421708577e-07
P14EU	C833	0	0	0	0	5.30860162010559e-08	6.62252506470108e-08	3.96534557609988e-08	1.31838504424006e-08	4.69579111624723e-08	4.7909631179354e-08	1.30125886385007e-07	1.89342773312319e-07	2.45171901426817e-07	3.95976156166378e-07	5.63974306477282e-07	8.50121774068564e-07	1.38221254044103e-06	2.44887653127459e-06	3.95678318063239e-06	6.4143515610486e-06	1.06412274232401e-05	1.56261666874646e-05	2.29841030513744e-05	3.129447671052e-05	3.61015194877681e-05	2.74595328595038e-05
P14EU	C834	0	0	0	0	0	0	0	0	0	2.52155953575547e-09	0	6.60498046438323e-09	1.03886398909668e-08	1.37219460057656e-08	4.30943822225166e-08	3.4886206711237e-08	6.00961974104796e-08	1.28045831700632e-07	1.16246955972016e-07	2.22279509541288e-07	3.40851815900658e-07	4.91934877197959e-07	5.89836771032893e-07	6.85768864313906e-07	5.33374022527901e-07	4.4052726512573e-07
P14EU	C835	0	0	0	0	3.98145121507919e-08	5.29802005176086e-08	5.28712743479984e-08	6.59192522120029e-08	9.1307049482585e-08	1.15991738644752e-07	2.38958445907012e-07	2.7961083965889e-07	2.0361734186295e-07	2.21511414093073e-07	2.1921924869715e-07	2.31350633979782e-07	2.14092703274834e-07	2.74098108484166e-07	3.96994321338394e-07	5.42264298001824e-07	7.75922832944587e-07	1.08997335536018e-06	1.39842095383957e-06	1.51092164413877e-06	1.65938584786458e-06	1.46842421708577e-06
P14EU	C836	0	0	0	1.44019100469989e-08	0	0	0	0	2.60877284235957e-09	0	7.09777562100036e-09	6.60498046438323e-09	1.03886398909668e-08	7.84111200329462e-09	7.49467516913332e-09	2.01972775696635e-08	2.06580678598524e-08	2.80100256845133e-08	5.70268085900456e-08	6.83936952434733e-08	8.31345892440629e-08	1.35040946681793e-07	1.44529539921967e-07	1.6168534199271e-07	1.18527560561756e-07	1.46842421708577e-07
P14EU	C837	0	0	2.31116365992316e-07	2.88038200939979e-08	7.96290243015838e-08	1.05960401035217e-07	1.58613823043995e-07	2.76860859290412e-07	3.23487832452587e-07	3.17716501505189e-07	3.66718407085019e-07	2.66400878730124e-07	2.92959644925264e-07	3.80293932159789e-07	4.38438497394299e-07	5.25129216811251e-07	5.72791881568634e-07	6.44230590743806e-07	8.75142177978007e-07	1.1944470347878e-06	1.46039761772071e-06	1.9902463332388e-06	2.40231532572999e-06	2.41412941664977e-06	2.25202365067336e-06	1.61526663879434e-06
P14EU	C838	0	0	0	2.88038200939979e-08	0	2.64901002588043e-08	1.32178185869996e-08	0	5.21754568471914e-09	1.00862381430219e-08	3.31229528980017e-08	5.06381835602714e-08	3.32436476510938e-08	6.86097300288279e-08	9.74307771987331e-08	1.56069872129218e-07	2.72310894516236e-07	5.16184759043174e-07	1.01770919945312e-06	1.80266239606012e-06	2.95959137708864e-06	4.47242754367556e-06	5.89055530276558e-06	6.90786685272301e-06	6.80545743558748e-06	5.13948475980018e-06
P14EU	C839	0	0	0	1.44019100469989e-08	1.3271504050264e-08	3.97351503882065e-08	1.32178185869996e-08	2.63677008848012e-08	5.21754568471914e-08	4.7909631179354e-08	7.57096066240038e-08	1.45309570216431e-07	1.86995518037403e-07	1.64663352069187e-07	2.1921924869715e-07	3.47025950969673e-07	6.14108017288339e-07	1.0903902855757e-06	1.73054430682869e-06	2.43286144508926e-06	3.61635463211674e-06	5.27945796313104e-06	7.09366606752141e-06	8.30170600783257e-06	8.33643842617683e-06	6.55896150298309e-06
P14EU	C84	0	0	0	0	0	0	0	0	0	0	0	2.20166015479441e-09	8.31091191277346e-09	0	7.49467516913332e-09	1.10166968561801e-08	1.12680370144649e-08	1.80064450829014e-08	1.09666939596241e-08	2.93115836757743e-08	3.32538356976252e-08	5.46594307997732e-08	4.29682415984226e-08	3.34521397226296e-08	1.97545934269593e-08	0
P14EU	C840	0	0	0	0	0	0	0	0	2.60877284235957e-09	2.52155953575547e-09	0	4.40332030958882e-09	1.66218238255469e-08	2.15630580090602e-08	5.43363949762166e-08	8.44613425640474e-08	1.53996505864354e-07	1.92068747550948e-07	3.8602762737877e-07	5.25165874190955e-07	8.25803586491025e-07	1.21215325950085e-06	1.67576142233848e-06	2.17996443859136e-06	3.08171657460565e-06	3.20605954063726e-06
P14EU	C841	0	0	0	0	0	0	0	0	0	0	4.73185041400024e-09	4.40332030958882e-09	8.31091191277346e-09	1.17616680049419e-08	2.62313630919666e-08	3.12139744258436e-08	6.94862282558671e-08	1.1804225109902e-07	2.10560524024784e-07	3.24870052406498e-07	4.32299864069127e-07	6.2054530260919e-07	7.73428348771608e-07	1.07604382774458e-06	1.24453938589844e-06	1.05237068891147e-06
P14EU	C842	0	0	0	0	0	0	0	0	1.04350913694383e-08	5.04311907151094e-09	4.73185041400024e-09	8.80664061917764e-09	4.15545595638673e-09	0	1.49893503382666e-08	2.20333937123602e-08	2.06580678598524e-08	4.00143224064476e-08	3.50934206707973e-08	4.15247435406802e-08	9.69903541180734e-08	1.15749382870108e-07	1.13279909668569e-07	9.47810625474505e-08	7.90183737078372e-08	1.22368684757147e-07
P14EU	C843	0	0	0	0	0	0	0	0	0	0	2.36592520700012e-09	2.20166015479441e-09	0	3.92055600164731e-09	3.74733758456666e-09	7.34446457078673e-09	1.31460431835424e-08	1.6005728962579e-08	1.75467103353986e-08	4.15247435406802e-08	5.8194212470844e-08	4.82289095292117e-08	5.4686852943447e-08	5.57535662043826e-08	6.91410769943576e-08	4.89474739028589e-08
P14EU	C844	0	0	0	0	1.3271504050264e-08	0	2.64356371739992e-08	1.31838504424006e-08	2.60877284235957e-08	5.04311907151094e-08	6.38799805890032e-08	9.6873046810954e-08	1.35052318582569e-07	1.97988078083189e-07	2.34208599035416e-07	3.80076041538213e-07	6.15986023457416e-07	9.20329415348294e-07	1.50682375005236e-06	2.0908929688719e-06	2.78777989265091e-06	3.98370792711288e-06	5.35540538467613e-06	5.56420590719739e-06	5.28435374171161e-06	3.42632317320012e-06
P14EU	C845	0	0	0	1.44019100469989e-08	5.30860162010559e-08	9.27153509058151e-08	1.18960367282996e-07	1.18654653981605e-07	5.73930025319106e-08	9.58192623587079e-08	1.53785138455008e-07	2.7961083965889e-07	2.74260093121524e-07	3.13644480131785e-07	4.53427847732566e-07	6.62837927513502e-07	9.89709251103837e-07	1.4305120260305e-06	2.10560524024784e-06	3.13389682133486e-06	4.03756988428666e-06	5.49166516505957e-06	6.75773254229738e-06	7.91143104440189e-06	7.31907686468842e-06	6.02053929005164e-06
P14EU	C846	0	0	0	0	0	0	0	0	0	5.04311907151094e-09	2.36592520700012e-09	0	4.15545595638673e-09	9.80139000411827e-09	3.74733758456666e-09	3.67223228539336e-09	3.75601233815498e-09	4.00143224064476e-09	1.09666939596241e-08	0	2.21692237984168e-08	2.57220850822462e-08	1.95310189083739e-08	1.11507132408765e-08	4.93864835673983e-08	0
P14EU	C847	0	0	0	0	0	0	0	0	0	2.52155953575547e-09	2.36592520700012e-09	0	0	0	0	0	1.87800616907749e-09	6.00214836096714e-09	1.3160032751549e-08	7.32789591894356e-09	4.15672946220315e-08	1.92915638116847e-08	4.68744453800974e-08	5.01782095839444e-08	9.87729671347965e-09	0
P14EU	C848	0	0	0	0	0	0	0	0	0	0	7.09777562100036e-09	6.60498046438323e-09	4.15545595638673e-09	7.84111200329462e-09	5.62100637684999e-09	1.10166968561801e-08	2.62920863670848e-08	3.80136062861252e-08	5.48334697981207e-08	8.30494870813604e-08	1.08074966017282e-07	1.6397829239932e-07	2.61715653372211e-07	3.79124250189802e-07	7.80306440364893e-07	7.83159582445742e-07
P14EU	C849	0	0	0	0	0	0	0	0	5.21754568471914e-09	2.52155953575547e-09	9.46370082800048e-09	8.80664061917764e-09	1.24663678691602e-08	2.15630580090602e-08	2.43576942996833e-08	3.85584389966303e-08	5.25841727341697e-08	8.00286448128952e-08	9.43135680527677e-08	1.53885814297815e-07	2.27234543933772e-07	3.02234499716393e-07	4.33588619765901e-07	5.07357452459882e-07	4.24723758679625e-07	2.93684843417153e-07
P14EU	C85	0	0	0	0	0	0	0	0	0	2.52155953575547e-09	2.36592520700012e-09	4.40332030958882e-09	1.03886398909668e-08	1.17616680049419e-08	1.686301913055e-08	2.01972775696635e-08	4.13161357197048e-08	3.20114579251581e-08	8.11535353012187e-08	9.0377383000304e-08	1.27473036840896e-07	1.671935530346e-07	1.95310189083739e-07	1.95137481715339e-07	1.08650263848276e-07	2.44737369514294e-08
P14EU	C850	0	0	0	0	0	0	0	0	1.04350913694383e-08	1.51293572145328e-08	1.41955512420007e-08	1.54116210835609e-08	1.24663678691602e-08	1.76425020074129e-08	2.81050318842499e-08	4.5902903567417e-08	5.25841727341697e-08	6.40229158503161e-08	1.18440294763941e-07	1.83197397973589e-07	2.3831915583298e-07	4.30844925127624e-07	6.48429827758015e-07	7.91700640102233e-07	9.48220484494047e-07	9.78949478057178e-07
P14EU	C851	0	0	0	2.88038200939979e-08	6.63575202513198e-08	5.29802005176086e-08	7.93069115219976e-08	9.22869530968041e-08	1.06959686536742e-07	1.15991738644752e-07	2.20031044251011e-07	3.12635741980806e-07	3.40747388423712e-07	4.64585886195206e-07	6.80141771598849e-07	1.02455280762475e-06	1.64513340411188e-06	3.05109208349163e-06	5.29691318249846e-06	9.08414830751704e-06	1.55073720469925e-05	2.4860395231991e-05	3.91635991150714e-05	5.54970997998425e-05	6.81335927295827e-05	5.92998646333136e-05
P14EU	C852	0	0	0	0	0	0	0	0	2.60877284235957e-09	2.52155953575547e-09	9.46370082800048e-09	4.40332030958882e-09	2.07772797819336e-09	9.80139000411827e-09	7.49467516913332e-09	9.18058071348341e-09	7.51202467630996e-09	2.80100256845133e-08	2.85134042950228e-08	3.17542156487554e-08	5.8194212470844e-08	1.18964643505389e-07	2.10935004210438e-07	2.28589621437969e-07	3.85214571825706e-07	1.95789895611436e-07
P14EU	C857	0	0	0	1.44019100469989e-08	0	1.32450501294022e-08	2.64356371739992e-08	1.31838504424006e-08	1.56526370541574e-08	1.26077976787774e-08	3.31229528980017e-08	5.50415038698603e-08	7.27204792367677e-08	8.62522320362408e-08	9.74307771987331e-08	1.65250452842701e-07	2.14092703274834e-07	3.82136778981574e-07	6.51421621201674e-07	9.99036476949306e-07	1.61003987836002e-06	2.09313467356779e-06	2.64449996019383e-06	3.27273433619726e-06	3.40766736615048e-06	2.03132016696864e-06
P14EU	C859	0	0	0	1.58421010516988e-07	2.78701585055543e-07	2.11920802070434e-07	3.1722764608799e-07	3.16412410617614e-07	4.2522997330461e-07	5.57264657401959e-07	1.00551821297505e-06	1.82517626832457e-06	2.3789985350314e-06	2.93257588923219e-06	4.43872136891921e-06	6.81015477326199e-06	1.09187278670165e-05	1.84486033454927e-05	3.12309510582176e-05	5.0762777662495e-05	8.12418917622731e-05	0.000131124759228021	0.000200286692701593	0.000281477454339446	0.000349221702601787	0.000332206505378703
P14EU	C860	0	0	0	0	0	0	0	0	0	0	0	2.20166015479441e-09	2.07772797819336e-09	3.92055600164731e-09	3.74733758456666e-09	9.18058071348341e-09	5.63401850723247e-09	8.00286448128952e-09	4.38667758384966e-09	3.17542156487554e-08	1.10846118992084e-08	1.92915638116847e-08	1.56248151266991e-08	2.78767831021913e-08	4.93864835673983e-08	4.89474739028589e-08
P14EU	C861	0	0	0	0	0	0	0	0	0	0	2.36592520700012e-09	6.60498046438323e-09	1.03886398909668e-08	1.96027800082365e-09	0	5.50834842809005e-09	5.63401850723247e-09	6.00214836096714e-09	4.38667758384966e-09	9.77052789192475e-09	5.54230594960419e-09	6.43052127056156e-09	2.34372226900487e-08	2.23014264817531e-08	3.95091868539186e-08	2.44737369514294e-08
P14EU	C862	0	0	0	0	0	0	0	0	0	0	0	0	0	1.96027800082365e-09	0	5.50834842809005e-09	5.63401850723247e-09	6.00214836096714e-09	1.3160032751549e-08	2.44263197298119e-08	4.71096005716357e-08	4.17983882586501e-08	7.42178718518209e-08	5.57535662043826e-08	7.90183737078372e-08	9.78949478057178e-08
P14EU	C863	0	0	0	0	0	0	0	0	0	0	0	0	0	1.96027800082365e-09	0	0	0	2.00071612032238e-09	2.19333879192483e-09	0	0	0	0	0	9.87729671347965e-09	0
P14EU	C864	0	0	0	0	0	0	0	0	0	0	0	0	0	0	0	1.83611614269668e-09	1.87800616907749e-09	4.00143224064476e-09	6.58001637577449e-09	4.88526394596238e-09	0	1.92915638116847e-08	1.95310189083739e-08	1.67260698613148e-08	5.92637802808779e-08	0
P14EU	C865	0	0	0	0	0	0	0	0	0	0	0	2.20166015479441e-09	0	5.88083400247096e-09	7.49467516913332e-09	1.28528129988768e-08	2.81700925361623e-08	5.40193352487042e-08	9.87002456366173e-08	1.61213710216758e-07	2.85428756404616e-07	4.08338100680659e-07	6.67960846666389e-07	6.91344220934345e-07	6.71656176516616e-07	2.93684843417153e-07
P14EU	C866	0	0	0	0	0	0	0	0	0	0	0	0	0	0	0	1.83611614269668e-09	1.87800616907749e-09	0	2.19333879192483e-09	7.32789591894356e-09	1.38557648740105e-08	3.21526063528078e-09	2.34372226900487e-08	2.78767831021913e-08	6.91410769943576e-08	0
P14EU	C88	0	0	0	0	0	0	0	0	0	0	0	2.20166015479441e-09	0	1.96027800082365e-09	0	1.83611614269668e-09	7.51202467630996e-09	6.00214836096714e-09	1.09666939596241e-08	4.88526394596238e-09	3.60249886724273e-08	3.85831276233693e-08	8.98426869785201e-08	7.24796360656974e-08	5.92637802808779e-08	0
P14EU	C880	0	0	0	0	0	0	0	0	0	0	0	0	0	5.88083400247096e-09	7.49467516913332e-09	2.57056259977535e-08	9.76563207920294e-08	2.40085934438686e-07	5.35174665229658e-07	1.39718548854524e-06	2.6381376320116e-06	5.29874952694272e-06	1.00506623302492e-05	1.76348529904462e-05	2.61847135874346e-05	2.88300621287839e-05
P14EU	C881	0	0	0	0	0	0	0	0	0	0	0	0	0	0	1.87366879228333e-09	0	1.87800616907749e-09	0	0	0	0	0	7.81240756334957e-09	5.57535662043826e-09	9.87729671347965e-09	0
P14EU	C882	0	0	0	0	0	0	0	0	0	0	0	0	0	0	0	0	1.87800616907749e-09	2.00071612032238e-09	2.19333879192483e-09	7.32789591894356e-09	1.66269178488126e-08	1.28610425411231e-08	2.73434264717235e-08	3.34521397226296e-08	1.97545934269593e-08	0
P14EU	C883	0	0	0	0	0	0	0	0	0	0	0	0	2.07772797819336e-09	1.96027800082365e-09	1.87366879228333e-09	9.18058071348341e-09	5.63401850723247e-09	1.6005728962579e-08	4.38667758384966e-08	6.35084312975109e-08	1.10846118992084e-07	2.4757506891662e-07	3.35933525224032e-07	4.68329956116814e-07	7.70429143651413e-07	5.38422212931448e-07
P14EU	C884	0	0	0	0	0	0	0	0	0	0	0	2.20166015479441e-09	0	3.92055600164731e-09	1.87366879228333e-09	1.83611614269668e-09	1.87800616907749e-08	2.00071612032238e-08	4.16734370465718e-08	8.54921190543416e-08	1.30244189815699e-07	2.44359808281339e-07	5.15618899181072e-07	9.42235268854066e-07	1.98533663940941e-06	1.22368684757147e-06
P14EU	C887	0	0	0	0	0	0	0	0	0	0	0	4.40332030958882e-09	0	1.96027800082365e-09	1.87366879228333e-09	7.34446457078673e-09	1.12680370144649e-08	2.20078773235462e-08	1.09666939596241e-08	4.39673755136614e-08	5.54230594960419e-08	7.39509946114579e-08	1.09373705886894e-07	2.11863551576654e-07	2.46932417836991e-07	2.93684843417153e-07
P14EU	C889	0	0	0	0	0	1.32450501294022e-08	1.32178185869996e-08	0	2.60877284235957e-09	5.04311907151094e-09	1.18296260350006e-08	4.40332030958882e-09	6.23318393458009e-09	3.92055600164731e-09	1.31156815459833e-08	1.65250452842701e-08	2.44140801980074e-08	4.201503852677e-08	6.14134861738952e-08	1.46557918378871e-07	1.60726872538522e-07	3.63324451786728e-07	4.92181676491023e-07	6.80193507693468e-07	8.88956704213169e-07	8.07633319397172e-07
P14EU	C90	0	0	0	0	0	0	0	0	0	0	2.36592520700012e-09	0	0	3.92055600164731e-09	7.49467516913332e-09	4.0394555139327e-08	4.88281603960147e-08	1.12040102738053e-07	1.75467103353986e-07	3.61509532001216e-07	4.6278254679195e-07	8.00599898184914e-07	8.39833813060079e-07	6.91344220934345e-07	7.11165363370535e-07	1.71316158660006e-07
P14EU	C900	4.85344368583864e-06	0	0	0	0	1.32450501294022e-08	0	0	1.04350913694383e-08	1.76509167502883e-08	2.60251772770013e-08	6.16464843342435e-08	8.72645750841213e-08	3.0580336812849e-07	9.31213389764815e-07	2.70092684590682e-06	6.53546146838966e-06	1.46832556070459e-05	2.84432174536812e-05	5.33568528178011e-05	8.97216198651675e-05	0.000140574410235111	0.000203583528693327	0.000275316685273862	0.00031389061225767	0.00027205005995209
P14EU	C901	0	0	0	0	0	0	0	1.31838504424006e-08	0	2.52155953575547e-09	7.09777562100036e-09	8.80664061917764e-09	8.31091191277346e-09	1.96027800082365e-08	4.68417198070832e-08	1.19347549275284e-07	2.36628777303764e-07	4.50161127072535e-07	7.25995140127119e-07	1.20177493070674e-06	1.64883602000725e-06	2.07705837039138e-06	2.42575254842004e-06	2.60369154174467e-06	2.05447771640377e-06	1.41947674318291e-06
P14EU	C902	4.85344368583864e-06	0	0	1.44019100469989e-08	0	1.32450501294022e-08	0	0	5.21754568471914e-09	2.52155953575547e-09	9.46370082800048e-09	1.32099609287665e-08	1.45440958473535e-08	1.96027800082365e-08	6.93257453144832e-08	1.59742104414611e-07	3.30529085757638e-07	6.48232022984451e-07	1.37522342253687e-06	2.75773149749576e-06	4.27311788714483e-06	6.59449956296088e-06	9.01942453188708e-06	9.63979159673776e-06	1.24256392655574e-05	1.08418654694832e-05
P14EU	C903	0	0	0	0	0	0	0	0	0	0	4.73185041400024e-09	0	2.07772797819336e-09	3.92055600164731e-09	9.36834396141665e-09	4.22306712820237e-08	1.52118499695277e-07	3.66131050018995e-07	7.17221784959419e-07	1.35810337697754e-06	2.69633184448244e-06	5.80997596795237e-06	1.042565789329e-05	1.45962836323074e-05	1.86187043049091e-05	1.46108209600034e-05
P14EU	C91	0	8.08907280973106e-07	0	5.76076401879957e-08	3.98145121507919e-08	2.64901002588043e-08	5.28712743479984e-08	3.95515513272017e-08	6.00017753742701e-08	5.04311907151094e-08	6.15140553820031e-08	3.52265624767106e-08	2.90881916947071e-08	3.13644480131785e-08	2.81050318842499e-08	4.40667874247204e-08	6.00961974104796e-08	9.80350898957966e-08	1.99593830065159e-07	3.32197948325442e-07	5.34832524136805e-07	7.0092681849121e-07	8.1639659037003e-07	8.36303493065739e-07	1.1161345286232e-06	2.69211106465724e-07
P14EU	C910	4.85344368583864e-06	1.61781456194621e-06	4.62232731984632e-07	2.13148268695584e-06	3.35769052471678e-06	3.13907688066831e-06	3.62168229283789e-06	3.59919117077536e-06	3.97576981175599e-06	4.04710305488753e-06	4.33200905401722e-06	3.780250485782e-06	2.79246640269188e-06	2.4699502810378e-06	2.52195819441336e-06	2.58892376120232e-06	3.04424800007461e-06	3.4772446171203e-06	4.55337133203595e-06	5.97956306985795e-06	7.6677802812774e-06	9.87406541094727e-06	1.20662634815934e-05	1.40164465437818e-05	1.62086439068201e-05	1.41213462209748e-05
P14EU	C911	0	0	0	4.32057301409968e-08	5.30860162010559e-08	6.62252506470108e-08	6.6089092934998e-08	5.27354017696023e-08	7.3045639586068e-08	8.57330242156861e-08	1.49053288041008e-07	1.27696288978076e-07	1.41285502517149e-07	1.41140016059303e-07	3.12902688311316e-07	7.21593644079796e-07	1.94185837882612e-06	4.4075776130702e-06	1.02889522729194e-05	2.06377975397181e-05	3.71944152277937e-05	6.38004167858765e-05	0.00010089724368066	0.000158830759403045	0.000235109293670956	0.000284702981955979
P14EU	C912	0	0	0	0	1.3271504050264e-08	1.32450501294022e-08	1.32178185869996e-08	1.31838504424006e-08	1.8261409896517e-08	7.56467860726642e-09	9.46370082800048e-09	8.80664061917764e-09	2.07772797819336e-09	1.37219460057656e-08	1.31156815459833e-08	5.50834842809005e-09	2.06580678598524e-08	3.00107418048357e-08	3.29000818788724e-08	7.57215911624168e-08	1.44099954689709e-07	1.70408813669881e-07	2.14841207992113e-07	1.56109985372271e-07	3.16073494831349e-07	2.93684843417153e-07
P14EU	C913	0	0	0	1.44019100469989e-08	1.3271504050264e-08	2.64901002588043e-08	0	0	0	5.04311907151094e-09	2.36592520700012e-09	0	6.23318393458009e-09	7.84111200329462e-09	1.31156815459833e-08	4.0394555139327e-08	5.82181912414022e-08	1.02036522136441e-07	2.14947201608633e-07	3.2975531635246e-07	4.4892678191794e-07	9.5171714804311e-07	1.17967354206579e-06	1.27118130945992e-06	1.6988950347185e-06	1.88447774526007e-06
P14EU	C914	0	0	0	0	0	0	0	0	2.60877284235957e-09	0	4.73185041400024e-09	0	2.07772797819336e-09	1.76425020074129e-08	3.55997070533833e-08	4.40667874247204e-08	1.01412333130184e-07	1.82065166949337e-07	2.6320065503098e-07	4.42116387109595e-07	7.28813232372952e-07	1.15749382870108e-06	1.94919568705572e-06	3.56822823708049e-06	5.12631699429594e-06	5.70238070968306e-06
P14EU	C915	0	0	0	0	2.65430081005279e-08	2.64901002588043e-08	6.6089092934998e-08	7.91031026544035e-08	5.73930025319106e-08	7.56467860726642e-08	1.27759961178006e-07	9.24697265013652e-08	1.08041854866055e-07	8.03713980337698e-08	9.18097708218831e-08	8.99696909921374e-08	9.39003084538744e-08	1.6005728962579e-07	1.9520715248131e-07	3.02886364649667e-07	3.51936427799866e-07	5.46594307997732e-07	7.46084922299884e-07	7.58248500379604e-07	9.67975077921006e-07	7.09738371591454e-07
P14EU	C916	0	0	0	0	0	0	0	0	0	2.52155953575547e-09	2.36592520700012e-09	4.40332030958882e-09	4.15545595638673e-09	1.96027800082365e-09	1.87366879228333e-09	5.50834842809005e-09	1.69020555216974e-08	3.60128901658028e-08	3.94800982546469e-08	8.54921190543416e-08	1.30244189815699e-07	1.54332510493477e-07	2.26559819337138e-07	2.73192474401475e-07	3.55582681685268e-07	1.71316158660006e-07
P14EU	C917	0	8.08907280973106e-07	0	2.88038200939979e-08	0	5.29802005176086e-08	0	0	5.21754568471914e-09	1.00862381430219e-08	2.36592520700012e-08	1.32099609287665e-08	1.03886398909668e-08	1.96027800082365e-09	5.62100637684999e-09	2.57056259977535e-08	3.94381295506273e-08	6.40229158503161e-08	1.3160032751549e-07	2.14951613622345e-07	4.68324852741554e-07	5.69101132444698e-07	1.13670530046736e-06	1.59455199344534e-06	2.39030580466208e-06	3.05921711892868e-06
P14EU	C918	0	0	0	0	0	1.32450501294022e-08	0	0	0	0	4.73185041400024e-09	2.20166015479441e-09	2.07772797819336e-09	1.96027800082365e-09	5.62100637684999e-09	3.67223228539336e-09	3.75601233815498e-09	1.40050128422567e-08	6.58001637577449e-09	1.95410557838495e-08	1.66269178488126e-08	4.82289095292117e-08	2.73434264717235e-08	3.90274963430678e-08	1.97545934269593e-08	2.44737369514294e-08
P14EU	C919	0	0	0	8.64114602819936e-08	1.06172032402112e-07	5.29802005176086e-08	9.25247301089972e-08	1.31838504424006e-07	1.06959686536742e-07	1.08427060037485e-07	1.44321437627007e-07	1.34301269442459e-07	9.55754869968947e-08	6.86097300288279e-08	1.0679912116015e-07	1.50561523701128e-07	2.53530832825461e-07	4.56163275433502e-07	8.29082063347585e-07	1.49733339943747e-06	2.79055104562571e-06	4.98043872404993e-06	7.79678274822287e-06	1.13681521490736e-05	1.71568643913142e-05	1.94566208763864e-05
P14EU	C92	0	0	2.31116365992316e-07	1.44019100469989e-08	0	6.62252506470108e-08	2.64356371739992e-08	2.63677008848012e-08	2.60877284235957e-08	3.53018335005766e-08	3.78548033120019e-08	4.40332030958882e-08	3.53213756292872e-08	7.44905640312989e-08	8.61887644450332e-08	9.73141555629241e-08	1.35216444173579e-07	1.76063018588369e-07	2.25913895568257e-07	3.68837427920159e-07	4.43384475968336e-07	5.53024829268294e-07	6.83585661793088e-07	5.1293280908032e-07	3.85214571825706e-07	1.71316158660006e-07
P14EU	C920	0	6.47125824778485e-06	3.00451275790011e-06	1.54100437502889e-06	3.25151849231467e-06	2.86093082795086e-06	2.12806879250694e-06	1.48977509999127e-06	1.30177764833743e-06	1.83569534202998e-06	2.72554583846414e-06	3.10654247841491e-06	3.48642754740846e-06	4.10482213372473e-06	5.51045991810527e-06	7.3591534999283e-06	1.06032228306115e-05	1.61937962778893e-05	2.58112109033714e-05	4.30929132673341e-05	7.10329642031022e-05	0.000107508669861883	0.000146662327186762	0.000170828926850228	0.000175410912334685	0.000130200280581605
P14EU	C921	4.85344368583864e-06	0	0	8.64114602819936e-08	7.96290243015838e-08	1.58940601552826e-07	1.85049460217994e-07	1.84573906193608e-07	1.06959686536742e-07	1.84073846110149e-07	3.40693229808017e-07	4.16113769256144e-07	7.12660696520324e-07	8.60562042361584e-07	1.26660010358353e-06	1.43584282358881e-06	2.1352930142411e-06	2.99707274824292e-06	4.47660447431858e-06	7.42315856588983e-06	1.1957525086271e-05	2.00953789705049e-05	3.1589469982404e-05	4.59074864126887e-05	6.35110178676742e-05	7.05333098940197e-05
P14EU	C922	0	0	0	2.88038200939979e-08	3.98145121507919e-08	0	1.32178185869996e-08	0	1.04350913694383e-08	2.26940358217992e-08	1.18296260350006e-08	1.10083007739721e-08	1.24663678691602e-08	2.35233360098838e-08	1.87366879228333e-08	4.22306712820237e-08	5.82181912414022e-08	8.20293609332176e-08	1.18440294763941e-07	2.0518108573042e-07	3.49165274825064e-07	5.17656962280205e-07	6.28898808849641e-07	7.86125283481795e-07	8.79079407499689e-07	7.09738371591454e-07
P14EU	C923	0	0	0	2.88038200939979e-08	2.65430081005279e-08	1.32450501294022e-08	1.32178185869996e-08	1.31838504424006e-08	1.04350913694383e-08	1.26077976787774e-08	1.65614764490008e-08	2.64199218575329e-08	3.11659196729005e-08	3.72452820156494e-08	3.55997070533833e-08	4.5902903567417e-08	6.76082220867896e-08	8.00286448128952e-08	1.42567021475114e-07	1.66098974162721e-07	2.54946073681793e-07	2.79727675269428e-07	3.55464544132406e-07	3.73548893569364e-07	3.65459978398747e-07	3.91579791222871e-07
P14EU	C924	0	0	0	1.44019100469989e-08	2.65430081005279e-08	3.97351503882065e-08	1.32178185869996e-08	3.95515513272017e-08	2.60877284235957e-08	6.05174288581313e-08	6.86118310030035e-08	9.6873046810954e-08	1.32974590604375e-07	1.64663352069187e-07	1.6300918492865e-07	1.90956078840455e-07	2.79822919192546e-07	3.30118159853193e-07	4.29894403217267e-07	4.61657442893445e-07	7.89778597818598e-07	8.84196674702214e-07	1.06639363239722e-06	1.28790737932124e-06	1.35318964974671e-06	7.34212108542883e-07
P14EU	C925	0	0	2.31116365992316e-07	1.87224830610986e-07	2.25615568854487e-07	6.62252506470108e-08	1.05742548695997e-07	7.91031026544035e-08	4.95666840048319e-08	2.26940358217992e-08	4.0220728519002e-08	5.94448241794491e-08	7.27204792367677e-08	6.66494520280042e-08	9.18097708218831e-08	8.81335748494407e-08	1.67142549047897e-07	2.32083069957396e-07	3.61900900667597e-07	6.30199049029146e-07	1.10846118992084e-06	2.12528727992059e-06	3.1757436745016e-06	4.56621707213894e-06	4.96828024688027e-06	4.60106254686874e-06
P14EU	C926	0	0	0	0	0	0	0	0	0	0	0	2.20166015479441e-09	0	0	0	1.83611614269668e-09	1.87800616907749e-09	6.00214836096714e-09	6.58001637577449e-09	1.95410557838495e-08	1.93980708236147e-08	9.32425584231426e-08	8.59364831968453e-08	1.05931775788327e-07	6.91410769943576e-08	4.89474739028589e-08
P14EU	C927	0	0	0	2.88038200939979e-08	9.29005283518477e-08	7.94703007764129e-08	9.25247301089972e-08	5.27354017696023e-08	4.17403654777531e-08	1.76509167502883e-08	7.09777562100036e-09	1.32099609287665e-08	2.2855007760127e-08	1.96027800082365e-08	2.62313630919666e-08	8.26252264213507e-08	7.6998252932177e-08	1.90068031430626e-07	4.40861097176891e-07	9.64839629327569e-07	1.92595131748746e-06	3.67825816676121e-06	5.82024363469543e-06	9.0488037949713e-06	1.14576641876364e-05	1.02789695196004e-05
P14EU	C928	0	0	0	0	0	0	0	0	0	0	2.36592520700012e-09	4.40332030958882e-09	8.31091191277346e-09	1.96027800082365e-09	1.87366879228333e-09	1.10166968561801e-08	5.63401850723247e-09	2.60093095641909e-08	4.60601146304214e-08	8.79347510273228e-08	1.85667249311741e-07	4.59782270845151e-07	6.71867050448063e-07	7.35947073897851e-07	6.71656176516616e-07	2.93684843417153e-07
P14EU	C929	0	0	9.24465463969264e-07	2.44832470798982e-07	3.84873617457655e-07	2.25165852199837e-07	2.77574190326992e-07	7.91031026544035e-08	8.86982766402254e-08	8.57330242156861e-08	1.08832559522006e-07	1.10083007739721e-07	1.39207774538955e-07	1.54861962065069e-07	2.0797723594345e-07	3.36009254113493e-07	3.8123525232273e-07	6.76242048668964e-07	1.12079612267359e-06	1.94433505049303e-06	3.39466239413257e-06	6.11864098893932e-06	9.39832629870954e-06	1.40833508232271e-05	1.81248394692352e-05	1.93587259285807e-05
P14EU	C93	0	0	0	1.44019100469989e-08	0	0	0	1.31838504424006e-08	0	0	0	0	4.15545595638673e-09	1.96027800082365e-09	3.74733758456666e-09	7.34446457078673e-09	0	4.00143224064476e-09	1.75467103353986e-08	1.22131598649059e-08	1.66269178488126e-08	4.50136488939309e-08	2.34372226900487e-08	2.78767831021913e-08	6.91410769943576e-08	0
P14EU	C930	0	0	0	7.20095502349946e-08	9.29005283518477e-08	7.94703007764129e-08	2.64356371739992e-08	2.63677008848012e-08	2.60877284235957e-08	3.53018335005766e-08	4.73185041400024e-08	5.50415038698603e-08	4.5710015520254e-08	6.46891740271806e-08	8.05677580681832e-08	1.41380942987645e-07	1.37094450342657e-07	2.26080921596429e-07	2.76360687782529e-07	4.64100074866426e-07	6.12424807431263e-07	1.11569544044243e-06	1.8281033698238e-06	2.17996443859136e-06	2.61748362907211e-06	1.98237269306579e-06
P14EU	C931	0	0	4.62232731984632e-07	0	1.3271504050264e-08	3.97351503882065e-08	2.64356371739992e-08	2.63677008848012e-08	7.82631852707871e-09	2.52155953575547e-09	2.36592520700012e-09	6.60498046438323e-09	6.23318393458009e-09	1.96027800082365e-08	9.36834396141665e-09	1.65250452842701e-08	6.19742035795571e-08	1.50053709024178e-07	2.61007316239055e-07	8.10953815029754e-07	1.40497455822466e-06	2.63008319965968e-06	4.45697851489093e-06	6.8632639997595e-06	9.55134592193482e-06	8.02738572006886e-06
P14EU	C932	0	0	0	0	0	0	1.32178185869996e-08	0	0	0	0	0	0	0	0	0	3.75601233815498e-09	0	4.38667758384966e-09	2.44263197298119e-09	1.66269178488126e-08	1.92915638116847e-08	1.95310189083739e-08	1.11507132408765e-08	9.87729671347965e-09	2.44737369514294e-08
P14EU	C933	0	0	0	2.88038200939979e-08	5.30860162010559e-08	1.05960401035217e-07	3.96534557609988e-08	1.31838504424006e-08	1.8261409896517e-08	5.04311907151094e-09	4.73185041400024e-09	0	2.07772797819336e-09	0	0	0	0	0	0	0	0	0	7.81240756334957e-09	1.67260698613148e-08	0	0
P14EU	C937	0	0	0	1.44019100469989e-08	0	0	1.32178185869996e-08	2.63677008848012e-08	0	2.52155953575547e-09	0	0	0	0	0	0	0	2.00071612032238e-09	1.3160032751549e-08	1.70984238108683e-08	2.7711529748021e-08	4.50136488939309e-08	6.24992605067966e-08	8.92057059270122e-08	4.93864835673983e-08	2.44737369514294e-08
P14EU	C939	0	8.08907280973106e-07	0	4.32057301409968e-08	3.98145121507919e-08	2.64901002588043e-08	1.32178185869996e-08	0	0	1.00862381430219e-08	7.09777562100036e-09	2.20166015479441e-09	1.24663678691602e-08	3.92055600164731e-09	7.49467516913332e-09	1.83611614269668e-08	1.87800616907749e-08	3.40121740454804e-08	7.01868413415945e-08	1.07475806811172e-07	2.3831915583298e-07	4.43705967668747e-07	8.00771775243331e-07	1.49977093089789e-06	2.20263716710596e-06	2.52079490599723e-06
P14EU	C94	0	0	2.31116365992316e-07	0	0	0	0	0	0	0	0	4.40332030958882e-09	0	0	3.74733758456666e-09	3.67223228539336e-09	9.39003084538744e-09	4.00143224064476e-09	1.3160032751549e-08	3.17542156487554e-08	5.54230594960419e-08	6.75204733408963e-08	8.20302794151705e-08	8.92057059270122e-08	5.92637802808779e-08	2.44737369514294e-08
P14EU	C940	0	0	0	2.88038200939979e-08	0	0	0	1.31838504424006e-08	7.82631852707871e-09	2.52155953575547e-09	2.36592520700012e-09	8.80664061917764e-09	6.23318393458009e-09	1.37219460057656e-08	1.49893503382666e-08	2.75417421404502e-08	3.94381295506273e-08	3.60128901658028e-08	8.77335516769932e-08	1.49000550351852e-07	1.99523014185751e-07	3.47248148610324e-07	5.85930567251218e-07	6.80193507693468e-07	6.12392396235738e-07	4.4052726512573e-07
P14EU	C941	0	0	0	0	0	0	0	0	0	0	0	0	0	0	1.87366879228333e-09	0	1.87800616907749e-09	2.00071612032238e-09	6.58001637577449e-09	2.68689517027931e-08	1.93980708236147e-08	2.57220850822462e-08	7.03116680701461e-08	7.80549926861357e-08	9.87729671347965e-08	7.34212108542883e-08
P14EU	C942	0	8.08907280973106e-07	4.62232731984632e-07	7.20095502349946e-08	1.19443536452376e-07	9.27153509058151e-08	5.28712743479984e-08	2.63677008848012e-08	7.82631852707871e-09	5.04311907151094e-09	2.36592520700012e-09	1.10083007739721e-08	1.03886398909668e-08	1.37219460057656e-08	9.36834396141665e-09	1.10166968561801e-08	2.44140801980074e-08	2.60093095641909e-08	5.70268085900456e-08	8.30494870813604e-08	1.08074966017282e-07	2.44359808281339e-07	2.92965283625609e-07	3.62398180328487e-07	4.24723758679625e-07	2.93684843417153e-07
P14EU	C943	0	0	0	0	0	0	0	0	0	0	0	0	2.07772797819336e-09	3.92055600164731e-09	5.62100637684999e-09	1.83611614269668e-09	1.12680370144649e-08	1.00035806016119e-08	1.3160032751549e-08	2.68689517027931e-08	2.21692237984168e-08	4.17983882586501e-08	3.90620378167479e-08	7.80549926861357e-08	4.93864835673983e-08	2.44737369514294e-08
P14EU	C944	0	0	0	0	0	0	0	0	0	0	2.36592520700012e-09	2.20166015479441e-09	2.07772797819336e-09	9.80139000411827e-09	3.74733758456666e-09	3.67223228539336e-09	1.87800616907749e-08	4.40157546470923e-08	4.60601146304214e-08	1.17246334703097e-07	1.44099954689709e-07	2.15422462563812e-07	3.32027321442357e-07	3.34521397226296e-07	3.75337275112227e-07	9.78949478057178e-08
P14EU	C945	0	0	0	0	0	0	0	0	0	7.56467860726642e-09	9.46370082800048e-09	2.20166015479441e-09	0	0	1.12420127537e-08	1.65250452842701e-08	3.38041110433948e-08	5.60200513690266e-08	9.87002456366173e-08	1.6365634218974e-07	2.99284521278627e-07	4.79073834656836e-07	4.14057600857527e-07	4.90631382598567e-07	4.14846461966145e-07	1.95789895611436e-07
P14EU	C946	0	0	0	0	0	0	1.32178185869996e-08	0	0	0	2.36592520700012e-09	4.40332030958882e-09	0	0	1.87366879228333e-09	0	7.51202467630996e-09	1.20042967219343e-08	2.85134042950228e-08	3.9082111567699e-08	1.0530381304248e-07	3.18310802892797e-07	3.98432785730828e-07	5.57535662043826e-07	1.12601182533668e-06	1.10131816281433e-06
P14EU	C947	0	0	2.31116365992316e-07	4.32057301409968e-08	1.3271504050264e-08	0	1.32178185869996e-08	2.63677008848012e-08	1.04350913694383e-08	2.26940358217992e-08	2.36592520700012e-08	6.60498046438323e-09	1.86995518037403e-08	9.80139000411827e-09	3.55997070533833e-08	2.57056259977535e-08	4.88281603960147e-08	5.8020767489349e-08	1.25020311139715e-07	1.92967925865514e-07	3.10369133177835e-07	4.5656701020987e-07	6.64054642884714e-07	8.53029562927054e-07	9.58097781207526e-07	7.83159582445742e-07
P14EU	C95	0	0	0	0	1.3271504050264e-08	0	0	0	0	0	7.09777562100036e-09	8.80664061917764e-09	8.31091191277346e-09	3.92055600164731e-09	5.62100637684999e-09	0	7.51202467630996e-09	8.00286448128952e-09	2.85134042950228e-08	1.95410557838495e-08	4.43384475968336e-08	9.32425584231426e-08	1.32810928576943e-07	1.2823320227008e-07	1.48159450702195e-07	4.89474739028589e-08
P14EU	C950	0	1.61781456194621e-06	9.24465463969264e-07	4.0325348131597e-07	5.57403170111086e-07	5.29802005176086e-07	4.09752376196987e-07	3.29596261060015e-07	3.49575560876183e-07	3.75712370827565e-07	6.50629431925033e-07	7.11136229998595e-07	7.16816152476711e-07	8.07634536339345e-07	8.97487351503715e-07	1.09799745333262e-06	1.52494100929092e-06	2.12075908754172e-06	4.11251023485905e-06	6.9468453311585e-06	1.20101769927923e-05	2.04490576403857e-05	3.31011708459121e-05	4.97266056976889e-05	6.49728577812692e-05	6.90893594138853e-05
P14EU	C951	0	0	0	0	0	2.64901002588043e-08	0	1.31838504424006e-08	5.21754568471914e-09	1.51293572145328e-08	1.41955512420007e-08	1.98149413931497e-08	1.24663678691602e-08	9.80139000411827e-09	2.06103567151166e-08	2.38695098550569e-08	5.82181912414022e-08	9.60343737754742e-08	2.76360687782529e-07	4.7387060275835e-07	8.72913187062661e-07	1.98703107260352e-06	3.72651840771775e-06	6.7461815107303e-06	1.20601792871587e-05	1.4757663381712e-05
P14EU	C952	0	0	0	0	0	0	0	0	0	2.52155953575547e-09	0	2.20166015479441e-09	0	3.92055600164731e-09	1.87366879228333e-09	0	1.87800616907749e-09	4.00143224064476e-09	6.58001637577449e-09	2.44263197298119e-09	8.31345892440629e-09	1.60763031764039e-08	2.34372226900487e-08	2.78767831021913e-08	8.88956704213169e-08	4.89474739028589e-08
P14EU	C957	0	0	0	0	0	0	0	0	2.60877284235957e-09	5.04311907151094e-09	7.09777562100036e-09	4.40332030958882e-09	6.23318393458009e-09	0	1.87366879228333e-09	3.67223228539336e-09	9.39003084538744e-09	8.00286448128952e-09	2.41267267111731e-08	5.61805353785673e-08	4.43384475968336e-08	9.00272977878618e-08	1.13279909668569e-07	2.78767831021913e-07	3.16073494831349e-07	2.44737369514294e-07
P14EU	C959	9.70688737167728e-06	1.05157946526504e-05	1.3866981959539e-06	4.89664941597963e-07	5.30860162010559e-07	4.10596554011467e-07	4.09752376196987e-07	3.29596261060015e-07	4.51317701728206e-07	4.0092796618512e-07	3.64352481878018e-07	3.10434081826012e-07	2.82571005034297e-07	3.56770596149905e-07	3.85975771210366e-07	6.11426675517995e-07	8.3759075140856e-07	1.36248767793954e-06	2.27229898843412e-06	4.01568696358107e-06	7.78416870621909e-06	1.42886182631878e-05	2.56051657888782e-05	4.388920731609e-05	6.98028558741607e-05	8.5315447012683e-05
P14EU	C96	0	0	0	5.76076401879957e-08	1.3271504050264e-08	0	0	0	0	7.56467860726642e-09	0	2.20166015479441e-09	2.07772797819336e-09	9.80139000411827e-09	1.12420127537e-08	1.83611614269668e-08	1.31460431835424e-08	4.80171868877371e-08	5.48334697981207e-08	7.8164223135398e-08	9.14480481684692e-08	1.54332510493477e-07	2.22653615555463e-07	2.11863551576654e-07	1.77791340842634e-07	2.44737369514294e-08
P14EU	C960	0	0	0	2.88038200939979e-08	1.3271504050264e-08	1.32450501294022e-08	0	0	0	0	0	0	2.07772797819336e-09	1.96027800082365e-09	3.74733758456666e-09	3.67223228539336e-09	5.63401850723247e-09	8.00286448128952e-09	3.07067430869476e-08	2.44263197298119e-08	6.09653654456461e-08	9.32425584231426e-08	6.64054642884714e-08	7.24796360656974e-08	5.92637802808779e-08	4.89474739028589e-08
P14EU	C961	0	0	0	8.64114602819936e-08	1.19443536452376e-07	3.97351503882065e-08	1.32178185869996e-08	0	7.82631852707871e-09	0	7.09777562100036e-09	6.60498046438323e-09	4.15545595638673e-09	1.17616680049419e-08	2.06103567151166e-08	2.75417421404502e-08	4.13161357197048e-08	3.80136062861252e-08	5.48334697981207e-08	1.00147910892229e-07	1.1915957791649e-07	1.76839334940443e-07	2.46090838245512e-07	2.17438908197092e-07	2.07423230983073e-07	1.22368684757147e-07
P14EU	C962	0	8.08907280973106e-07	0	0	0	0	0	0	0	0	7.09777562100036e-09	0	6.23318393458009e-09	3.92055600164731e-09	1.12420127537e-08	1.10166968561801e-08	1.12680370144649e-08	2.60093095641909e-08	3.94800982546469e-08	7.57215911624168e-08	1.38557648740105e-07	2.21852983834374e-07	2.96871487407284e-07	2.5646640454016e-07	3.25950791544829e-07	9.78949478057178e-08
P14EU	C963	0	0	0	0	0	0	0	0	0	0	0	0	0	7.84111200329462e-09	3.74733758456666e-09	5.50834842809005e-09	7.51202467630996e-09	1.20042967219343e-08	2.41267267111731e-08	2.44263197298119e-08	4.15672946220315e-08	4.82289095292117e-08	5.4686852943447e-08	8.36303493065739e-08	3.95091868539186e-08	2.44737369514294e-08
P14EU	C964	0	0	0	0	0	0	0	0	0	0	0	4.40332030958882e-09	0	0	3.74733758456666e-09	3.67223228539336e-09	7.51202467630996e-09	2.00071612032238e-09	6.58001637577449e-09	2.68689517027931e-08	2.21692237984168e-08	1.60763031764039e-08	2.73434264717235e-08	2.78767831021913e-08	2.9631890140439e-08	2.44737369514294e-08
P14EU	C965	0	0	0	0	1.3271504050264e-08	0	0	0	2.60877284235957e-09	0	0	0	2.07772797819336e-09	0	1.87366879228333e-09	1.83611614269668e-09	0	4.00143224064476e-09	0	7.32789591894356e-09	5.54230594960419e-09	6.43052127056156e-09	3.90620378167479e-09	5.57535662043826e-09	2.9631890140439e-08	0
P14EU	C966	0	0	4.62232731984632e-07	1.15215280375991e-07	1.06172032402112e-07	3.97351503882065e-08	0	0	5.21754568471914e-09	1.00862381430219e-08	1.18296260350006e-08	6.60498046438323e-09	2.2855007760127e-08	2.15630580090602e-08	2.24840255074e-08	2.93778582831469e-08	2.25360740289299e-08	4.60164707674147e-08	3.72867594627221e-08	5.12952714326049e-08	6.37365184204482e-08	8.35967765173002e-08	4.68744453800974e-08	3.34521397226296e-08	4.93864835673983e-08	2.44737369514294e-08
P14EU	C967	0	8.08907280973106e-07	0	0	0	1.32450501294022e-08	1.32178185869996e-08	0	0	5.04311907151094e-09	1.18296260350006e-08	6.60498046438323e-09	1.03886398909668e-08	9.80139000411827e-09	1.686301913055e-08	2.93778582831469e-08	3.56821172124723e-08	6.40229158503161e-08	1.07473600804317e-07	2.17394245595326e-07	3.93503722421898e-07	6.52697908961998e-07	9.64832334073672e-07	1.34366094552562e-06	2.01496852954985e-06	1.73763532355149e-06
P14EU	C968	0	0	0	2.88038200939979e-08	1.3271504050264e-08	0	2.64356371739992e-08	0	0	2.52155953575547e-09	2.36592520700012e-09	1.32099609287665e-08	1.24663678691602e-08	1.17616680049419e-08	1.31156815459833e-08	2.01972775696635e-08	1.69020555216974e-08	1.80064450829014e-08	2.6320065503098e-08	4.15247435406802e-08	5.54230594960419e-08	8.6812037152581e-08	8.98426869785201e-08	7.80549926861357e-08	9.87729671347965e-08	7.34212108542883e-08
P14EU	C969	0	1.61781456194621e-06	0	1.00813370328992e-07	3.98145121507919e-08	3.97351503882065e-08	2.64356371739992e-08	3.95515513272017e-08	2.60877284235957e-08	3.27802739648211e-08	4.73185041400024e-08	3.96298827862994e-08	7.89536631713478e-08	7.25302860304752e-08	1.0679912116015e-07	1.83611614269668e-07	2.83578931530701e-07	5.98214119976391e-07	9.40942341735752e-07	1.47046444773468e-06	2.32499734585896e-06	3.75220916137267e-06	5.72258854015356e-06	8.67525490140194e-06	1.33145959697706e-05	1.48800320664691e-05
P14EU	C97	0	0	0	2.88038200939979e-08	2.65430081005279e-08	2.64901002588043e-08	3.96534557609988e-08	7.91031026544035e-08	6.00017753742701e-08	5.79958693223759e-08	1.30125886385007e-07	1.10083007739721e-07	1.86995518037403e-07	3.60691152151552e-07	7.13867809859949e-07	1.8801829301214e-06	4.58233505254907e-06	8.67110366547719e-06	1.51186842927378e-05	2.31756921596455e-05	3.66789807744806e-05	5.69197590263756e-05	8.43466582577037e-05	0.000113558863645087	0.000133462033192537	0.000142608465215979
P14EU	D000	0	0	0	0	0	0	0	0	0	0	0	0	0	0	0	0	3.75601233815498e-09	8.00286448128952e-09	8.77335516769932e-09	2.19836877568307e-08	1.38557648740105e-08	6.43052127056156e-09	7.81240756334957e-09	2.78767831021913e-08	5.92637802808779e-08	7.34212108542883e-08
P14EU	D001	0	0	0	0	0	0	0	0	0	0	0	0	0	0	0	1.83611614269668e-09	3.75601233815498e-09	2.00071612032238e-09	4.38667758384966e-09	7.32789591894356e-09	1.10846118992084e-08	1.28610425411231e-08	1.95310189083739e-08	2.23014264817531e-08	1.97545934269593e-08	4.89474739028589e-08
P14EU	D002	0	0	0	0	0	0	0	0	0	0	0	0	0	0	0	0	0	0	2.19333879192483e-09	4.88526394596238e-09	1.38557648740105e-08	1.92915638116847e-08	4.29682415984226e-08	4.46028529635061e-08	1.08650263848276e-07	1.95789895611436e-07
P14EU	D010	0	0	0	0	0	0	0	0	0	0	0	0	0	0	1.87366879228333e-09	0	0	6.00214836096714e-09	2.19333879192483e-09	1.70984238108683e-08	2.7711529748021e-08	3.85831276233693e-08	6.64054642884714e-08	9.47810625474505e-08	1.48159450702195e-07	1.22368684757147e-07
P14EU	D011	0	0	0	0	0	0	0	0	0	0	0	0	0	0	0	0	0	0	0	0	5.54230594960419e-09	3.21526063528078e-09	1.17186113450244e-08	1.11507132408765e-08	0	0
P14EU	D012	0	0	0	0	0	0	0	0	0	0	0	0	0	0	0	0	0	2.00071612032238e-09	4.38667758384966e-09	2.44263197298119e-09	0	2.25068244469654e-08	1.95310189083739e-08	3.90274963430678e-08	5.92637802808779e-08	7.34212108542883e-08
P14EU	D013	0	0	0	0	0	0	0	0	0	0	0	0	0	0	0	0	0	0	0	2.44263197298119e-09	0	0	3.90620378167479e-09	1.11507132408765e-08	9.87729671347965e-09	2.44737369514294e-08
P14EU	D014	0	0	0	0	0	0	0	0	0	0	0	0	0	0	0	0	0	0	0	2.44263197298119e-09	0	3.21526063528078e-09	7.81240756334957e-09	1.67260698613148e-08	0	2.44737369514294e-08
P14EU	D015	0	0	0	0	0	0	0	0	0	0	0	0	0	0	1.87366879228333e-09	0	0	6.00214836096714e-09	0	9.77052789192475e-09	1.93980708236147e-08	1.92915638116847e-08	4.29682415984226e-08	5.57535662043826e-08	3.95091868539186e-08	2.44737369514294e-08
P14EU	D017	0	0	0	0	0	0	0	0	0	0	0	0	0	0	0	0	0	0	4.38667758384966e-09	4.88526394596238e-09	5.54230594960419e-09	9.64578190584233e-09	2.34372226900487e-08	3.90274963430678e-08	1.97545934269593e-08	4.89474739028589e-08
P14EU	D019	0	0	0	0	0	0	0	0	0	0	0	0	0	0	0	1.83611614269668e-09	0	0	2.19333879192483e-09	4.88526394596238e-09	5.54230594960419e-09	1.28610425411231e-08	2.34372226900487e-08	3.34521397226296e-08	9.87729671347965e-08	1.46842421708577e-07
P14EU	D020	0	0	0	0	0	0	0	0	0	0	0	0	0	0	0	1.83611614269668e-09	0	2.00071612032238e-09	4.38667758384966e-09	7.32789591894356e-09	1.10846118992084e-08	1.28610425411231e-08	7.81240756334957e-09	1.67260698613148e-08	9.87729671347965e-09	2.44737369514294e-08
P14EU	D021	0	0	0	0	0	0	0	0	0	0	0	0	0	0	0	0	0	0	0	0	2.7711529748021e-09	0	0	0	0	2.44737369514294e-08
P14EU	D022	0	0	0	0	0	0	0	0	0	0	2.36592520700012e-09	0	0	0	0	0	1.87800616907749e-09	4.00143224064476e-09	6.58001637577449e-09	2.68689517027931e-08	2.21692237984168e-08	4.17983882586501e-08	4.29682415984226e-08	9.47810625474505e-08	8.88956704213169e-08	1.22368684757147e-07
P14EU	D023	0	0	0	0	0	0	0	0	0	0	0	0	0	0	0	0	0	0	0	0	0	6.43052127056156e-09	7.81240756334957e-09	0	0	0
P14EU	D024	0	0	0	0	0	0	0	0	0	0	0	0	0	0	0	0	0	0	0	2.44263197298119e-09	0	0	3.90620378167479e-09	5.57535662043826e-09	1.97545934269593e-08	2.44737369514294e-08
P14EU	D030	0	0	0	0	0	0	0	0	0	0	0	0	0	0	0	0	0	0	0	0	2.7711529748021e-09	0	0	0	0	2.44737369514294e-08
P14EU	D032	0	0	0	0	0	0	0	0	0	0	0	0	0	0	0	0	0	0	0	2.44263197298119e-09	2.7711529748021e-09	0	0	0	0	0
P14EU	D033	0	0	0	0	0	0	0	0	0	0	0	0	0	0	0	0	0	0	0	0	2.7711529748021e-09	0	7.81240756334957e-09	1.67260698613148e-08	1.97545934269593e-08	4.89474739028589e-08
P14EU	D034	0	0	0	0	0	0	0	0	0	0	0	0	0	0	0	0	0	0	0	0	0	3.21526063528078e-09	0	0	0	0
P14EU	D035	0	0	0	0	0	0	0	0	0	0	0	0	0	0	0	1.83611614269668e-09	0	0	2.19333879192483e-09	4.88526394596238e-09	5.54230594960419e-09	6.43052127056156e-09	1.17186113450244e-08	0	0	0
P14EU	D036	0	0	0	0	0	0	0	0	0	0	0	0	0	0	0	0	0	0	2.19333879192483e-09	0	2.7711529748021e-09	0	0	0	0	0
P14EU	D037	0	0	0	0	0	0	0	0	0	0	0	0	0	0	0	0	0	0	0	0	2.7711529748021e-09	3.21526063528078e-09	1.95310189083739e-08	0	9.87729671347965e-09	2.44737369514294e-08
P14EU	D038	0	0	0	0	0	0	0	0	0	0	0	0	0	3.92055600164731e-09	0	1.83611614269668e-09	1.87800616907749e-09	2.00071612032238e-09	1.09666939596241e-08	1.22131598649059e-08	5.54230594960419e-09	1.60763031764039e-08	3.90620378167479e-09	2.23014264817531e-08	9.87729671347965e-09	2.44737369514294e-08
P14EU	D039	0	0	0	0	0	0	0	1.31838504424006e-08	2.60877284235957e-09	0	0	0	0	0	3.74733758456666e-09	3.67223228539336e-09	7.51202467630996e-09	4.00143224064476e-09	0	4.88526394596238e-09	8.31345892440629e-09	3.21526063528078e-08	1.56248151266991e-08	3.34521397226296e-08	1.28404857275235e-07	1.46842421708577e-07
P14EU	D041	0	0	0	0	0	0	0	0	0	0	0	0	0	0	0	0	0	0	0	0	0	3.21526063528078e-09	0	0	0	0
P14EU	D042	0	0	0	0	0	0	0	0	0	0	0	0	0	0	0	0	0	2.00071612032238e-09	0	0	0	0	0	0	1.97545934269593e-08	2.44737369514294e-08
P14EU	D043	0	0	0	0	0	0	0	0	0	0	0	0	0	0	0	0	0	0	0	0	0	3.21526063528078e-09	3.90620378167479e-09	0	1.97545934269593e-08	9.78949478057178e-08
P14EU	D044	0	0	0	0	0	0	0	0	0	0	0	0	0	0	0	0	0	0	0	0	0	0	3.90620378167479e-09	0	2.9631890140439e-08	0
P14EU	D045	0	0	0	0	0	0	0	0	0	0	0	0	0	0	0	0	0	2.00071612032238e-09	0	2.44263197298119e-09	0	0	0	5.57535662043826e-09	1.97545934269593e-08	0
P14EU	D046	0	0	0	0	0	0	0	0	0	0	0	0	0	0	0	0	0	0	0	0	0	0	0	0	0	0
P14EU	D047	0	0	0	0	0	0	0	0	0	0	0	0	0	1.96027800082365e-09	0	0	0	0	0	0	0	0	0	0	2.9631890140439e-08	2.44737369514294e-08
P14EU	D048	0	0	0	0	0	0	0	0	0	0	0	0	0	0	0	0	1.87800616907749e-09	0	0	0	0	0	0	0	0	2.44737369514294e-08
P14EU	D049	0	0	0	0	0	0	0	0	5.21754568471914e-09	0	0	0	0	0	0	0	3.75601233815498e-09	6.00214836096714e-09	8.77335516769932e-09	2.44263197298119e-09	5.54230594960419e-09	1.92915638116847e-08	3.90620378167479e-08	7.24796360656974e-08	3.06196198117869e-07	7.34212108542883e-07
P14EU	D051	0	0	0	0	0	0	0	0	0	0	0	0	0	0	1.87366879228333e-09	1.83611614269668e-09	0	2.00071612032238e-09	0	9.77052789192475e-09	2.7711529748021e-09	6.43052127056156e-09	1.17186113450244e-08	5.57535662043826e-09	9.87729671347965e-09	2.44737369514294e-08
P14EU	D057	0	0	0	0	0	0	0	0	0	0	0	0	0	0	0	1.83611614269668e-09	0	2.00071612032238e-09	0	0	0	0	0	0	0	0
P14EU	D059	0	0	0	0	0	0	0	0	0	0	0	0	0	0	0	0	1.87800616907749e-09	2.00071612032238e-09	4.38667758384966e-09	9.77052789192475e-09	1.66269178488126e-08	1.28610425411231e-08	2.34372226900487e-08	4.46028529635061e-08	1.87668637556113e-07	2.20263632562865e-07
P14EU	D060	0	0	0	0	0	0	0	0	0	0	0	0	0	0	0	0	0	0	0	0	0	0	0	5.57535662043826e-09	9.87729671347965e-09	0
P14EU	D061	0	0	0	0	0	0	0	0	0	0	0	0	0	0	0	1.83611614269668e-09	0	0	0	0	0	0	0	0	0	0
P14EU	D069	0	0	0	0	0	0	0	0	0	0	0	0	0	0	1.87366879228333e-09	1.83611614269668e-09	1.87800616907749e-09	6.00214836096714e-09	2.19333879192483e-09	0	2.7711529748021e-09	1.60763031764039e-08	1.17186113450244e-08	1.11507132408765e-08	3.95091868539186e-08	0
P14EU	D070	0	0	2.31116365992316e-07	1.44019100469989e-08	0	0	0	0	0	0	0	0	0	0	0	1.83611614269668e-09	0	0	0	1.22131598649059e-08	8.31345892440629e-09	6.43052127056156e-09	7.81240756334957e-09	1.11507132408765e-08	1.97545934269593e-08	4.89474739028589e-08
P14EU	D071	0	0	0	0	0	0	0	0	0	0	0	0	0	0	0	0	0	0	4.38667758384966e-09	0	0	3.21526063528078e-09	0	5.57535662043826e-09	3.95091868539186e-08	0
P14EU	D072	0	0	0	0	0	0	0	0	0	0	0	0	0	0	0	0	0	0	0	0	0	3.21526063528078e-09	0	0	0	4.89474739028589e-08
P14EU	D073	0	8.08907280973106e-07	0	0	0	0	0	0	0	0	0	0	0	0	0	0	5.63401850723247e-09	0	2.19333879192483e-09	4.88526394596238e-09	2.7711529748021e-09	1.60763031764039e-08	1.56248151266991e-08	2.23014264817531e-08	3.95091868539186e-08	9.78949478057178e-08
P14EU	D074	0	0	0	0	0	0	0	0	0	0	0	0	0	0	0	0	0	0	0	0	0	0	3.90620378167479e-09	0	9.87729671347965e-09	2.44737369514294e-08
P14EU	D075	0	0	0	0	0	0	0	0	0	0	0	0	0	0	0	0	0	0	2.19333879192483e-09	0	0	3.53678669880886e-08	3.51558340350731e-08	7.24796360656974e-08	1.38282153988715e-07	1.95789895611436e-07
P14EU	D090	0	0	0	0	0	0	0	0	0	0	0	0	0	0	0	0	0	0	4.38667758384966e-09	2.44263197298119e-09	2.7711529748021e-09	2.8937345717527e-08	7.03116680701461e-08	6.13289228248209e-08	1.38282153988715e-07	3.18158580368583e-07
P14EU	D091	0	0	0	0	0	0	0	0	0	0	0	0	0	0	0	0	0	2.00071612032238e-09	0	0	0	0	3.12496302533983e-08	1.67260698613148e-08	1.97545934269593e-08	0
P14EU	D092	0	0	0	0	0	0	0	0	0	0	0	0	0	0	0	0	0	0	0	0	0	0	0	0	0	2.44737369514294e-08
P14EU	D093	0	0	0	0	0	0	0	0	0	0	0	0	0	0	0	0	0	0	0	2.44263197298119e-09	0	3.21526063528078e-09	0	0	0	0
P14EU	D097	0	0	0	0	0	0	0	0	0	0	0	0	0	0	0	0	1.87800616907749e-09	2.00071612032238e-09	2.19333879192483e-09	4.88526394596238e-09	5.54230594960419e-09	0	7.81240756334957e-09	1.11507132408765e-08	1.97545934269593e-08	2.44737369514294e-08
P14EU	D099	0	0	0	0	2.65430081005279e-08	0	0	0	0	0	0	0	0	0	0	1.83611614269668e-09	0	2.00071612032238e-09	6.58001637577449e-09	0	1.38557648740105e-08	1.28610425411231e-08	2.34372226900487e-08	3.90274963430678e-08	9.87729671347965e-08	2.69211106465724e-07
P14EU	D100	0	0	0	0	0	0	0	0	0	0	0	0	0	0	0	0	0	2.00071612032238e-09	0	0	2.7711529748021e-09	0	0	0	9.87729671347965e-09	0
P14EU	D101	0	0	0	0	0	0	0	0	0	0	0	0	0	0	0	0	1.87800616907749e-09	0	4.38667758384966e-09	2.44263197298119e-09	2.7711529748021e-09	0	0	5.57535662043826e-09	1.97545934269593e-08	7.34212108542883e-08
P14EU	D102	0	0	0	0	0	0	0	0	0	0	0	0	0	0	0	0	1.87800616907749e-09	0	0	7.32789591894356e-09	5.54230594960419e-09	3.21526063528078e-09	0	5.57535662043826e-09	1.97545934269593e-08	0
P14EU	D103	0	0	0	1.44019100469989e-08	0	0	0	0	0	0	0	0	0	0	1.87366879228333e-09	0	0	2.00071612032238e-09	0	2.44263197298119e-09	0	0	1.95310189083739e-08	1.11507132408765e-08	3.95091868539186e-08	9.78949478057178e-08
P14EU	D104	0	0	0	0	0	0	0	0	0	0	0	0	0	0	0	0	1.87800616907749e-09	0	0	4.88526394596238e-09	5.54230594960419e-09	9.64578190584233e-09	7.81240756334957e-09	0	0	0
P14EU	D105	0	0	0	0	0	0	0	0	0	0	0	0	0	1.96027800082365e-09	1.87366879228333e-09	0	0	2.00071612032238e-09	6.58001637577449e-09	0	0	9.64578190584233e-09	0	0	1.97545934269593e-08	0
P14EU	D106	0	0	0	0	0	0	0	0	0	0	2.36592520700012e-09	0	0	0	0	0	3.75601233815498e-09	2.00071612032238e-09	0	0	0	3.21526063528078e-09	1.17186113450244e-08	1.67260698613148e-08	9.87729671347965e-09	0
P14EU	D107	0	0	0	0	0	0	0	0	0	0	0	0	0	0	1.87366879228333e-09	0	0	0	6.58001637577449e-09	4.88526394596238e-09	5.54230594960419e-09	0	7.81240756334957e-09	2.78767831021913e-08	9.87729671347965e-09	2.44737369514294e-08
P14EU	D109	0	0	0	0	0	0	0	0	0	0	0	0	0	0	0	0	0	2.00071612032238e-09	8.77335516769932e-09	7.32789591894356e-09	2.7711529748021e-09	1.60763031764039e-08	1.56248151266991e-08	2.23014264817531e-08	6.91410769943576e-08	7.34212108542883e-08
P14EU	D11	0	0	0	0	0	0	0	0	0	0	0	0	2.07772797819336e-09	0	0	0	0	0	0	0	0	0	0	0	0	0
P14EU	D110	0	0	0	0	0	0	0	0	0	0	0	0	0	0	1.87366879228333e-09	1.83611614269668e-09	1.87800616907749e-09	0	8.77335516769932e-09	7.32789591894356e-09	1.10846118992084e-08	1.60763031764039e-08	5.4686852943447e-08	7.80549926861357e-08	1.77791340842634e-07	2.69211106465724e-07
P14EU	D117	0	0	0	0	0	0	0	0	0	0	0	0	0	0	0	0	0	0	2.19333879192483e-09	0	2.7711529748021e-09	6.43052127056156e-09	1.56248151266991e-08	5.57535662043826e-09	1.97545934269593e-08	7.34212108542883e-08
P14EU	D119	0	0	0	0	0	0	0	0	0	0	0	0	0	0	0	0	0	4.00143224064476e-09	2.19333879192483e-09	0	8.31345892440629e-09	6.43052127056156e-09	2.73434264717235e-08	2.23014264817531e-08	1.38282153988715e-07	9.78949478057178e-08
P14EU	D12	0	0	0	0	0	0	0	0	0	0	0	0	0	0	0	0	0	0	0	0	0	0	0	0	9.87729671347965e-09	2.44737369514294e-08
P14EU	D120	0	0	0	0	0	0	0	0	0	0	2.36592520700012e-09	0	0	0	0	0	0	0	1.09666939596241e-08	1.95410557838495e-08	1.93980708236147e-08	3.53678669880886e-08	8.20302794151705e-08	1.17082489029204e-07	1.58036747415674e-07	1.95789895611436e-07
P14EU	D121	0	0	0	0	0	0	0	0	0	0	0	0	0	0	0	1.83611614269668e-09	0	4.00143224064476e-09	4.38667758384966e-09	4.88526394596238e-09	5.54230594960419e-09	0	3.90620378167479e-09	4.46028529635061e-08	3.95091868539186e-08	4.89474739028589e-08
P14EU	D122	0	0	0	0	0	0	0	0	0	0	0	0	0	0	0	0	1.87800616907749e-09	0	0	4.88526394596238e-09	1.66269178488126e-08	1.60763031764039e-08	9.76550945418697e-08	6.69042794452592e-08	5.92637802808779e-08	1.71316158660006e-07
P14EU	D123	0	0	0	0	0	0	0	0	0	0	0	0	0	0	0	0	0	0	6.58001637577449e-09	1.22131598649059e-08	1.10846118992084e-08	2.25068244469654e-08	4.68744453800974e-08	3.90274963430678e-08	6.91410769943576e-08	7.34212108542883e-08
P14EU	D124	0	0	0	0	0	0	0	0	0	0	0	0	0	0	0	0	0	0	2.19333879192483e-09	9.77052789192475e-09	8.31345892440629e-09	1.28610425411231e-08	2.34372226900487e-08	4.46028529635061e-08	4.93864835673983e-08	7.34212108542883e-08
P14EU	D125	0	0	0	0	0	0	0	0	0	0	0	0	0	0	1.87366879228333e-09	1.83611614269668e-09	3.75601233815498e-09	6.00214836096714e-09	1.09666939596241e-08	1.46557918378871e-08	4.15672946220315e-08	6.10899520703348e-08	1.21092317231918e-07	1.89562125094901e-07	2.66687011263951e-07	2.69211106465724e-07
P14EU	D126	0	0	2.31116365992316e-07	1.44019100469989e-08	0	0	1.32178185869996e-08	0	0	2.52155953575547e-09	2.36592520700012e-09	8.80664061917764e-09	1.86995518037403e-08	2.35233360098838e-08	3.37260382610999e-08	3.4886206711237e-08	3.38041110433948e-08	6.40229158503161e-08	1.00893584428542e-07	1.29459494568003e-07	2.57717226656595e-07	4.85504355927397e-07	9.72644741637022e-07	1.50534628751833e-06	2.01496852954985e-06	3.42632317320012e-06
P14EU	D127	0	0	0	0	0	0	0	0	0	0	0	0	0	0	1.87366879228333e-09	1.83611614269668e-09	3.75601233815498e-09	2.00071612032238e-09	2.19333879192483e-09	1.22131598649059e-08	1.93980708236147e-08	9.64578190584233e-09	5.07806491617722e-08	7.24796360656974e-08	1.08650263848276e-07	1.71316158660006e-07
P14EU	D128	0	0	0	0	0	0	0	0	0	0	0	0	0	0	0	0	1.87800616907749e-09	6.00214836096714e-09	8.77335516769932e-09	3.9082111567699e-08	4.15672946220315e-08	9.32425584231426e-08	1.99216392865414e-07	2.78767831021913e-07	6.02515099522259e-07	7.34212108542883e-07
P14EU	D129	0	0	0	0	0	0	0	0	0	0	0	0	0	0	0	0	0	2.00071612032238e-09	4.38667758384966e-09	2.44263197298119e-09	1.10846118992084e-08	1.28610425411231e-08	2.34372226900487e-08	2.78767831021913e-08	5.92637802808779e-08	7.34212108542883e-08
P14EU	D13	0	0	0	0	0	0	0	0	0	0	0	0	0	1.96027800082365e-09	0	0	0	4.00143224064476e-09	0	0	0	6.43052127056156e-09	0	0	9.87729671347965e-09	2.44737369514294e-08
P14EU	D130	0	0	0	0	0	0	0	0	0	0	0	0	2.07772797819336e-09	0	0	1.83611614269668e-09	3.75601233815498e-09	6.00214836096714e-09	6.58001637577449e-09	2.19836877568307e-08	2.21692237984168e-08	3.21526063528078e-08	1.17186113450244e-08	5.01782095839444e-08	6.91410769943576e-08	2.20263632562865e-07
P14EU	D131	0	0	0	0	0	0	0	0	0	0	0	0	0	0	1.87366879228333e-09	1.83611614269668e-09	5.63401850723247e-09	1.20042967219343e-08	2.85134042950228e-08	2.44263197298119e-08	7.20499773448545e-08	1.35040946681793e-07	2.42184634463837e-07	5.18508165700758e-07	8.98834000926648e-07	1.15026563671718e-06
P14EU	D132	0	0	0	0	0	0	0	0	0	0	0	2.20166015479441e-09	0	0	0	0	5.63401850723247e-09	8.00286448128952e-09	1.3160032751549e-08	2.68689517027931e-08	3.32538356976252e-08	7.71662552467387e-08	9.76550945418697e-08	1.44959272131395e-07	2.17300527696552e-07	4.16053528174301e-07
P14EU	D133	0	0	0	0	0	0	0	0	0	0	0	0	0	0	1.87366879228333e-09	1.83611614269668e-09	0	2.00071612032238e-09	6.58001637577449e-09	9.77052789192475e-09	5.54230594960419e-09	2.25068244469654e-08	5.07806491617722e-08	5.01782095839444e-08	2.9631890140439e-08	2.44737369514294e-08
P14EU	D134	0	8.08907280973106e-07	4.62232731984632e-07	1.44019100469989e-08	1.3271504050264e-08	0	0	0	0	0	0	4.40332030958882e-09	1.03886398909668e-08	7.84111200329462e-09	7.49467516913332e-09	9.18058071348341e-09	2.44140801980074e-08	2.80100256845133e-08	3.50934206707973e-08	9.28200149732851e-08	1.5795571956372e-07	2.0577668065797e-07	3.82807970604129e-07	5.40809592182511e-07	6.42024286376177e-07	6.11843423785736e-07
P14EU	D135	0	0	0	0	0	0	0	0	0	0	0	0	0	1.96027800082365e-09	1.87366879228333e-09	0	3.75601233815498e-09	1.40050128422567e-08	8.77335516769932e-09	4.64100074866426e-08	6.37365184204482e-08	7.39509946114579e-08	1.64060558830341e-07	1.95137481715339e-07	4.14846461966145e-07	7.34212108542883e-07
P14EU	D136	0	0	0	0	0	0	1.32178185869996e-08	0	0	0	0	0	0	0	1.87366879228333e-09	5.50834842809005e-09	1.12680370144649e-08	3.20114579251581e-08	8.11535353012187e-08	8.30494870813604e-08	1.60726872538522e-07	1.83269856211004e-07	3.35933525224032e-07	5.35234235562073e-07	8.39570220645771e-07	6.85264634640025e-07
P14EU	D137	0	0	2.31116365992316e-07	7.20095502349946e-08	1.3271504050264e-08	0	0	0	0	0	0	2.20166015479441e-09	2.07772797819336e-09	9.80139000411827e-09	3.74733758456666e-09	5.50834842809005e-09	1.50240493526199e-08	2.80100256845133e-08	3.29000818788724e-08	4.39673755136614e-08	4.71096005716357e-08	1.31825686046512e-07	1.67966762612016e-07	3.34521397226296e-07	7.30919956797494e-07	8.32107056348601e-07
P14EU	D139	0	0	0	0	1.3271504050264e-08	0	0	0	0	0	0	4.40332030958882e-09	2.07772797819336e-09	3.92055600164731e-09	5.62100637684999e-09	1.83611614269668e-09	3.75601233815498e-09	1.40050128422567e-08	2.19333879192483e-08	4.39673755136614e-08	4.98807535464377e-08	1.09318861599546e-07	1.95310189083739e-07	2.95493900883228e-07	6.12392396235738e-07	6.60790897688595e-07
P14EU	D14	0	0	0	0	0	0	0	0	0	0	0	0	0	0	0	0	0	2.00071612032238e-09	0	0	0	0	0	0	0	0
P14EU	D140	0	0	0	0	0	0	0	0	0	0	0	0	0	0	0	1.83611614269668e-09	5.63401850723247e-09	2.00071612032238e-09	0	1.46557918378871e-08	1.38557648740105e-08	2.25068244469654e-08	1.56248151266991e-08	6.13289228248209e-08	3.95091868539186e-08	7.34212108542883e-08
P14EU	D141	0	0	0	0	0	0	1.32178185869996e-08	0	2.60877284235957e-09	0	4.73185041400024e-09	0	6.23318393458009e-09	0	0	0	7.51202467630996e-09	1.40050128422567e-08	1.3160032751549e-08	9.77052789192475e-09	3.32538356976252e-08	3.21526063528078e-08	5.07806491617722e-08	7.80549926861357e-08	1.08650263848276e-07	1.46842421708577e-07
P14EU	D142	0	0	0	1.44019100469989e-08	0	0	0	0	0	0	0	0	0	1.96027800082365e-09	0	1.83611614269668e-09	1.87800616907749e-09	0	0	2.44263197298119e-09	2.7711529748021e-09	6.43052127056156e-09	1.17186113450244e-08	1.67260698613148e-08	0	7.34212108542883e-08
P14EU	D143	1.45603310575159e-05	0	0	0	0	0	0	0	0	0	4.73185041400024e-09	2.20166015479441e-09	2.07772797819336e-09	1.96027800082365e-09	9.36834396141665e-09	1.83611614269668e-09	1.12680370144649e-08	3.20114579251581e-08	4.82534534223462e-08	6.35084312975109e-08	1.08074966017282e-07	1.44686728587635e-07	1.7968537395704e-07	3.40096753846734e-07	5.03742132387462e-07	5.38422212931448e-07
P14EU	D144	0	0	0	0	0	0	0	0	5.21754568471914e-09	0	0	2.20166015479441e-09	2.07772797819336e-09	1.96027800082365e-09	1.87366879228333e-09	0	0	4.00143224064476e-09	2.19333879192483e-09	4.88526394596238e-09	5.54230594960419e-09	3.21526063528078e-09	1.17186113450244e-08	0	9.87729671347965e-09	2.44737369514294e-08
P14EU	D15	0	8.08907280973106e-07	0	1.44019100469989e-08	0	0	0	0	0	0	0	0	0	0	0	1.83611614269668e-09	0	0	0	0	0	6.43052127056156e-09	0	5.57535662043826e-09	0	0
P14EU	D150	0	0	0	1.44019100469989e-08	0	0	0	0	2.60877284235957e-09	5.04311907151094e-09	0	1.10083007739721e-08	1.03886398909668e-08	1.76425020074129e-08	2.62313630919666e-08	5.69196004235971e-08	8.63882837775645e-08	9.80350898957966e-08	1.49147037850888e-07	2.07623717703401e-07	2.68801838555803e-07	4.01907579410097e-07	6.3671121641299e-07	7.13645647416098e-07	1.07662534176928e-06	7.34212108542883e-07
P14EU	D151	9.70688737167728e-06	1.61781456194621e-06	6.93349097976948e-07	2.30430560751983e-07	7.96290243015838e-08	0	0	3.95515513272017e-08	1.04350913694383e-08	2.52155953575547e-09	4.73185041400024e-09	6.60498046438323e-09	4.15545595638673e-09	1.96027800082365e-08	2.06103567151166e-08	2.93778582831469e-08	3.94381295506273e-08	6.00214836096714e-08	7.45735189254442e-08	1.34344758513965e-07	1.66269178488126e-07	2.73297153998866e-07	4.17963804639202e-07	8.80906346029246e-07	1.20503019904452e-06	1.32158179537719e-06
P14EU	D152	0	0	2.31116365992316e-07	2.88038200939979e-08	0	0	0	0	0	0	7.09777562100036e-09	0	0	7.84111200329462e-09	1.87366879228333e-09	0	1.87800616907749e-09	8.00286448128952e-09	1.97400491273235e-08	1.22131598649059e-08	1.38557648740105e-08	2.57220850822462e-08	5.4686852943447e-08	7.80549926861357e-08	3.95091868539186e-08	9.78949478057178e-08
P14EU	D157	0	0	0	0	0	0	0	0	0	0	0	0	0	0	0	1.83611614269668e-09	1.87800616907749e-09	0	6.58001637577449e-09	0	2.21692237984168e-08	3.85831276233693e-08	2.34372226900487e-08	8.36303493065739e-08	9.87729671347965e-08	7.34212108542883e-08
P14EU	D159	0	0	0	0	0	0	0	0	0	0	0	2.20166015479441e-09	0	0	0	0	1.87800616907749e-09	4.00143224064476e-09	0	0	0	1.28610425411231e-08	0	2.23014264817531e-08	1.97545934269593e-08	2.44737369514294e-08
P14EU	D160	0	0	0	0	0	0	0	0	0	0	0	0	0	0	0	0	0	0	2.19333879192483e-09	0	2.7711529748021e-09	3.21526063528078e-09	0	1.11507132408765e-08	0	0
P14EU	D161	0	0	0	0	0	0	0	0	0	0	0	0	0	0	0	0	1.87800616907749e-09	0	0	0	0	3.21526063528078e-09	0	0	0	0
P14EU	D162	0	0	0	0	0	0	0	0	0	0	0	2.20166015479441e-09	0	1.96027800082365e-09	0	1.83611614269668e-09	0	0	0	2.44263197298119e-09	2.7711529748021e-09	6.43052127056156e-09	7.81240756334957e-09	5.57535662043826e-09	9.87729671347965e-09	2.44737369514294e-08
P14EU	D163	0	0	0	0	0	0	0	0	0	0	0	0	0	0	0	0	0	0	0	0	0	0	0	5.57535662043826e-09	9.87729671347965e-09	0
P14EU	D164	0	0	0	0	0	0	0	0	0	0	2.36592520700012e-09	2.20166015479441e-09	2.07772797819336e-09	5.88083400247096e-09	1.87366879228333e-09	7.34446457078673e-09	1.12680370144649e-08	1.40050128422567e-08	2.19333879192483e-08	1.22131598649059e-08	2.7711529748021e-08	3.85831276233693e-08	5.07806491617722e-08	8.36303493065739e-08	6.91410769943576e-08	1.46842421708577e-07
P14EU	D165	0	0	0	0	0	0	0	0	0	0	0	0	4.15545595638673e-09	1.96027800082365e-09	1.87366879228333e-09	3.67223228539336e-09	3.75601233815498e-09	2.00071612032238e-09	4.38667758384966e-09	7.32789591894356e-09	1.93980708236147e-08	1.60763031764039e-08	3.12496302533983e-08	4.46028529635061e-08	7.90183737078372e-08	2.20263632562865e-07
P14EU	D166	0	0	0	0	0	0	0	0	0	0	0	2.20166015479441e-09	0	3.92055600164731e-09	0	0	3.75601233815498e-09	4.00143224064476e-09	1.09666939596241e-08	1.70984238108683e-08	1.10846118992084e-08	2.25068244469654e-08	3.51558340350731e-08	5.57535662043826e-08	4.93864835673983e-08	4.89474739028589e-08
P14EU	D167	0	0	0	0	0	0	0	0	0	0	0	0	0	0	0	1.83611614269668e-09	0	2.00071612032238e-09	0	2.44263197298119e-09	0	3.21526063528078e-09	0	0	9.87729671347965e-09	0
P14EU	D168	4.85344368583864e-06	4.04453640486553e-06	0	0	0	0	0	0	0	0	2.36592520700012e-09	0	0	0	3.74733758456666e-09	0	1.87800616907749e-09	4.00143224064476e-09	4.38667758384966e-09	1.22131598649059e-08	8.31345892440629e-09	2.25068244469654e-08	1.17186113450244e-08	2.78767831021913e-08	4.93864835673983e-08	2.44737369514294e-08
P14EU	D169	0	0	0	0	0	0	0	0	0	0	4.73185041400024e-09	4.40332030958882e-09	4.15545595638673e-09	3.92055600164731e-09	3.74733758456666e-09	5.50834842809005e-09	1.87800616907749e-09	1.00035806016119e-08	1.09666939596241e-08	2.68689517027931e-08	1.66269178488126e-08	2.8937345717527e-08	4.68744453800974e-08	1.11507132408765e-07	1.38282153988715e-07	2.44737369514294e-07
P14EU	D17	0	0	0	0	0	0	0	0	0	0	0	0	0	0	0	0	0	0	0	0	0	0	3.90620378167479e-09	0	0	0
P14EU	D170	0	0	0	0	0	0	0	0	0	0	0	0	0	1.96027800082365e-09	0	0	0	2.00071612032238e-09	8.77335516769932e-09	2.44263197298119e-09	2.7711529748021e-09	0	3.90620378167479e-09	5.57535662043826e-09	9.87729671347965e-09	0
P14EU	D171	0	0	0	0	0	0	0	0	0	0	0	2.20166015479441e-09	0	0	0	0	0	0	0	2.44263197298119e-09	0	3.21526063528078e-09	7.81240756334957e-09	0	1.97545934269593e-08	4.89474739028589e-08
P14EU	D172	0	0	0	0	0	0	0	0	0	0	0	0	0	0	0	0	0	0	0	0	8.31345892440629e-09	3.21526063528078e-09	0	5.57535662043826e-09	3.95091868539186e-08	4.89474739028589e-08
P14EU	D173	0	0	0	0	0	0	0	0	0	0	0	0	0	0	0	0	0	0	0	0	2.7711529748021e-09	0	0	0	0	0
P14EU	D174	0	0	0	0	0	0	0	0	0	0	0	0	2.07772797819336e-09	3.92055600164731e-09	0	3.67223228539336e-09	1.87800616907749e-09	6.00214836096714e-09	8.77335516769932e-09	2.44263197298119e-09	8.31345892440629e-09	9.64578190584233e-09	1.56248151266991e-08	1.11507132408765e-08	3.95091868539186e-08	2.44737369514294e-08
P14EU	D175	0	0	0	0	0	0	0	0	0	0	2.36592520700012e-09	0	2.07772797819336e-09	5.88083400247096e-09	1.87366879228333e-09	1.83611614269668e-09	0	8.00286448128952e-09	4.38667758384966e-09	2.44263197298119e-09	1.10846118992084e-08	1.28610425411231e-08	1.95310189083739e-08	5.57535662043826e-08	4.93864835673983e-08	7.34212108542883e-08
P14EU	D177	0	0	0	0	0	0	0	1.31838504424006e-08	0	2.52155953575547e-09	2.36592520700012e-09	0	6.23318393458009e-09	5.88083400247096e-09	3.74733758456666e-09	1.10166968561801e-08	1.87800616907749e-09	6.00214836096714e-09	4.38667758384966e-09	7.32789591894356e-09	2.49403767732189e-08	4.50136488939309e-08	4.68744453800974e-08	9.47810625474505e-08	1.28404857275235e-07	7.34212108542883e-08
P14EU	D179	0	0	0	0	0	0	0	0	0	0	0	6.60498046438323e-09	2.07772797819336e-09	1.96027800082365e-09	1.87366879228333e-09	5.50834842809005e-09	3.75601233815498e-09	8.00286448128952e-09	1.09666939596241e-08	2.44263197298119e-08	1.10846118992084e-08	2.57220850822462e-08	3.51558340350731e-08	1.00356419167889e-07	1.48159450702195e-07	1.46842421708577e-07
P14EU	D18	0	0	0	0	0	0	0	0	0	0	0	2.20166015479441e-09	0	1.96027800082365e-09	0	0	0	2.00071612032238e-09	2.19333879192483e-09	0	0	0	0	0	0	0
P14EU	D180	2.91206621150318e-05	1.77959601814083e-05	3.92897822186937e-06	5.61674491832958e-07	9.29005283518477e-08	2.64901002588043e-08	2.64356371739992e-08	1.31838504424006e-08	3.13052741083149e-08	5.04311907151094e-08	9.70029334870049e-08	7.26547851082155e-08	1.03886398909668e-07	1.19576958050243e-07	1.48019834590383e-07	1.85447730412365e-07	2.10336690936679e-07	3.02108134168679e-07	4.18927709257642e-07	4.54329546974501e-07	6.90017090725722e-07	9.29210323596145e-07	1.285141044171e-06	1.76738804867893e-06	2.55821984879123e-06	3.18158580368583e-06
P14EU	D181	6.30947679159023e-05	4.85344368583864e-06	1.84893092793853e-06	4.32057301409968e-07	1.06172032402112e-07	6.62252506470108e-08	5.28712743479984e-08	0	1.04350913694383e-08	1.76509167502883e-08	2.36592520700012e-08	1.98149413931497e-08	6.23318393458009e-09	5.88083400247096e-09	1.87366879228333e-08	1.46889291415735e-08	2.06580678598524e-08	3.20114579251581e-08	3.07067430869476e-08	4.15247435406802e-08	1.10846118992084e-07	2.28283505104935e-07	4.37494823547576e-07	9.75687408576696e-07	2.11374149668465e-06	3.35290196234583e-06
P14EU	D190	0	0	0	0	0	0	0	0	0	0	0	0	0	0	1.87366879228333e-09	3.67223228539336e-09	1.12680370144649e-08	1.20042967219343e-08	3.50934206707973e-08	7.32789591894356e-08	1.02532660067678e-07	1.28610425411231e-07	1.24998521013593e-07	1.39383915510957e-07	1.28404857275235e-07	4.89474739028589e-08
P14EU	D191	0	0	0	0	0	0	0	0	0	0	0	0	0	0	1.87366879228333e-09	1.83611614269668e-09	0	0	0	1.22131598649059e-08	1.10846118992084e-08	3.21526063528078e-09	7.81240756334957e-09	5.57535662043826e-09	9.87729671347965e-09	2.44737369514294e-08
P14EU	D197	0	0	0	0	0	0	0	0	0	0	0	0	0	0	0	0	0	0	2.19333879192483e-09	0	0	6.43052127056156e-09	0	0	9.87729671347965e-09	0
P14EU	D199	0	0	0	0	0	0	0	0	0	0	0	2.20166015479441e-09	4.15545595638673e-09	0	0	0	1.87800616907749e-09	0	0	4.88526394596238e-09	8.31345892440629e-09	9.64578190584233e-09	7.81240756334957e-09	3.34521397226296e-08	9.87729671347965e-09	4.89474739028589e-08
P14EU	D200	0	0	0	0	0	0	0	0	0	0	0	0	2.07772797819336e-09	0	0	0	0	1.00035806016119e-08	1.75467103353986e-08	1.70984238108683e-08	2.21692237984168e-08	1.60763031764039e-08	3.12496302533983e-08	2.23014264817531e-08	2.9631890140439e-08	4.89474739028589e-08
P14EU	D201	0	0	0	0	0	0	0	0	0	0	0	0	0	0	1.87366879228333e-09	5.50834842809005e-09	3.75601233815498e-09	1.20042967219343e-08	8.77335516769932e-09	2.19836877568307e-08	1.93980708236147e-08	3.53678669880886e-08	6.64054642884714e-08	5.57535662043826e-08	5.92637802808779e-08	1.22368684757147e-07
P14EU	D210	1.45603310575159e-05	0	0	1.44019100469989e-08	0	0	0	0	0	0	2.36592520700012e-09	0	0	1.96027800082365e-09	1.87366879228333e-09	5.50834842809005e-09	1.87800616907749e-09	8.00286448128952e-09	1.3160032751549e-08	1.70984238108683e-08	2.21692237984168e-08	2.25068244469654e-08	4.68744453800974e-08	7.24796360656974e-08	1.48159450702195e-07	2.20263632562865e-07
P14EU	D211	0	0	0	0	0	0	0	0	0	0	0	0	0	0	0	0	0	0	0	0	0	3.21526063528078e-09	3.90620378167479e-09	5.57535662043826e-09	9.87729671347965e-09	2.44737369514294e-08
P14EU	D212	0	0	0	0	0	0	0	0	0	0	0	0	0	1.96027800082365e-09	0	0	0	4.00143224064476e-09	2.19333879192483e-09	0	8.31345892440629e-09	3.21526063528078e-09	0	5.57535662043826e-09	0	7.34212108542883e-08
[truncated: 7,970 more rows]
