# Supplementary material for: Database of age trajectories of mortality in 110 countries and web application: Data report
Source: Front Public Health. 2022 Jul 29;10:911589. doi: 10.3389/fpubh.2022.911589 (PMC9374568; doi:10.3389/fpubh.2022.911589)
Supplement: Supplementary file 1 [file Data_Sheet_1.zip › ATM_Dolejs/Data/yICD10_P25.txt]

Country	Filter	Infant deaths at age 0 day	Infant deaths at age 1-6 days	Infant deaths at age 7-27 days	Infant deaths at age 28-364 days	Deaths at age 1 year	Deaths at age 2 years	Deaths at age 3 years	Deaths at age 4 years	Deaths at age 5-9 years	Deaths at age 10-14 years	Deaths at age 15-19 years	Deaths at age 20-24 years	Deaths at age 25-29 years	Deaths at age 30-34 years	Deaths at age 35-39 years	Deaths at age 40-44 years	Deaths at age 45-49 years	Deaths at age 50-54 years	Deaths at age 55-59 years	Deaths at age 60-64 years	Deaths at age 65-69 years	Deaths at age 70-74 years	Deaths at age 75-79 years	Deaths at age 80-84 years	Deaths at age 85-89 years	Deaths at age 90-94 years
P25	A000	0	0	1.4702109588445e-07	1.3742327953591e-08	8.44358997753131e-09	4.20965092109604e-09	0	0	0	0	2.36698178195191e-09	7.6806891846767e-10	0	1.4998897382307e-09	1.50047635397738e-09	1.51979272957329e-09	1.58136864231582e-09	1.70689587829486e-09	0	2.16681269034068e-09	3.78773646559409e-09	1.51379064717679e-08	9.5169481305028e-09	1.09876022214405e-08	9.81960723593895e-09	1.22540305130016e-08
P25	A001	0	0	0	0	0	0	0	0	0	0	0	0	0	0	0	7.59896364786645e-10	0	0	0	0	0	0	0	2.74690055536011e-09	0	0
P25	A009	1.54372150678672e-06	6.94674678054025e-06	6.54243876685801e-06	4.59909908846845e-06	1.41430132123649e-06	5.85141478032349e-07	2.56144155041487e-07	1.42239667908194e-07	8.75767583022056e-08	6.21581489994879e-08	4.1816678147817e-08	4.76202729449955e-08	4.91220281609393e-08	4.42467472778057e-08	7.20228649909144e-08	7.67495328434511e-08	8.61845910062121e-08	1.4252580583762e-07	2.07559361256098e-07	3.04437182992866e-07	4.36852272365185e-07	6.67581675404965e-07	1.19152190593895e-06	2.14807623429161e-06	3.35830567469112e-06	5.46529760879873e-06
P25	A01	0	0	0	0	0	0	0	0	0	0	0	0	0	0	0	0	0	0	0	0	0	0	1.90338962610056e-09	0	0	0
P25	A010	0	0	1.4702109588445e-07	2.01554143319335e-07	1.13988464696673e-07	1.05241273027401e-07	6.71853521420294e-08	4.18351964435866e-08	3.55264208207061e-08	4.03624344152519e-08	4.26056720751343e-08	3.60992391679805e-08	3.85418990185831e-08	3.44974639793061e-08	3.9012385203412e-08	1.89974091196661e-08	2.84646355616847e-08	4.26723969573714e-08	4.7605358086261e-08	6.82545997457315e-08	7.70173081337465e-08	1.01423973360845e-07	1.56077949340246e-07	2.08764442207369e-07	2.65129395370352e-07	3.79874945903051e-07
P25	A011	0	0	0	0	0	0	0	0	0	0	0	7.6806891846767e-10	0	7.4994486911535e-10	0	0	0	2.56034381744228e-09	0	0	0	0	0	0	0	0
P25	A012	0	0	0	0	0	0	0	0	0	0	0	0	0	0	0	0	0	0	9.5210716172522e-10	1.08340634517034e-09	0	0	1.90338962610056e-09	8.24070166608034e-09	9.81960723593895e-09	2.45080610260033e-08
P25	A013	0	0	0	0	0	0	0	0	0	0	0	0	0	0	0	0	0	8.53447939147428e-10	0	0	2.52515764372939e-09	1.51379064717679e-09	0	0	0	0
P25	A014	0	0	0	1.3742327953591e-08	0	0	4.19908450887684e-09	4.18351964435866e-09	8.26195833039676e-10	1.61449737661007e-09	0	0	2.26717053050489e-09	0	0	0	2.37205296347373e-09	8.53447939147428e-10	3.80842864690088e-09	3.25021903551102e-09	5.05031528745879e-09	1.51379064717679e-09	5.71016887830168e-09	8.24070166608034e-09	1.96392144718779e-08	2.45080610260033e-08
P25	A02	0	0	0	4.58077598453033e-09	0	0	0	0	0	0	0	0	0	0	0	7.59896364786645e-10	7.90684321157909e-10	0	9.5210716172522e-10	0	0	9.08274388306075e-09	3.80677925220112e-09	8.24070166608034e-09	9.81960723593895e-09	0
P25	A020	0	0	2.94042191768899e-07	1.64907935443092e-07	1.01323079730376e-07	3.78868582898643e-08	5.45880986153989e-08	1.67340785774346e-08	2.8090658323349e-08	2.01812172076259e-08	2.05138421102498e-08	3.14908256571745e-08	4.0809069549088e-08	3.37475191101908e-08	2.55080980176155e-08	3.87547146041189e-08	3.79528474155796e-08	5.12068763488457e-08	8.37854302318194e-08	1.07257228171864e-07	1.56559773911222e-07	3.02758129435358e-07	5.34852484934257e-07	8.70767476049156e-07	1.54658813966039e-06	2.13220130926228e-06
P25	A021	1.54372150678672e-06	2.57286917797787e-07	3.67552739711124e-07	1.19100175597789e-07	2.11089749438283e-08	1.26289527632881e-08	4.19908450887684e-09	1.67340785774346e-08	6.60956666431741e-09	7.26523819474534e-09	7.10094534585572e-09	4.60841351080602e-09	9.06868212201956e-09	7.4994486911535e-10	8.2526199468756e-09	1.2918238201373e-08	2.13484766712635e-08	4.09655010790765e-08	6.18869655121393e-08	9.31729456846493e-08	1.30045618652064e-07	2.60371991314408e-07	4.14938938489922e-07	5.90583619402424e-07	8.00297989729025e-07	9.19052288475122e-07
P25	A022	0	0	0	1.09938623628728e-07	1.2665384966297e-08	0	0	0	8.26195833039676e-10	0	7.88993927317302e-10	0	7.55723510168297e-10	0	1.50047635397738e-09	1.51979272957329e-09	2.37205296347373e-09	8.53447939147428e-09	7.61685729380176e-09	9.75065710653307e-09	1.01006305749176e-08	2.42206503548287e-08	4.94881302786145e-08	4.66973094411219e-08	1.12925483213298e-07	9.80322441040131e-08
P25	A028	0	0	0	0	4.22179498876566e-09	0	0	0	0	8.07248688305037e-10	7.88993927317302e-10	0	1.51144702033659e-09	7.4994486911535e-10	0	0	1.58136864231582e-09	0	9.5210716172522e-10	1.08340634517034e-09	2.52515764372939e-09	4.54137194153038e-09	9.5169481305028e-09	1.37345027768006e-08	1.96392144718779e-08	1.22540305130016e-08
P25	A029	0	0	7.35105479422249e-08	4.1226983860773e-08	2.53307699325939e-08	2.52579055265762e-08	8.39816901775368e-09	4.18351964435866e-09	1.65239166607935e-09	4.03624344152519e-09	7.88993927317302e-10	3.84034459233835e-09	3.02289404067319e-09	2.9997794764614e-09	1.50047635397738e-09	8.35886001265309e-09	7.11615889042118e-09	1.7922406722096e-08	1.7137928911054e-08	2.16681269034068e-08	4.04025222996703e-08	8.93136481834307e-08	1.7130506634905e-07	3.70831574973615e-07	5.44988201594612e-07	6.7397167821509e-07
P25	A03	0	0	0	1.83231039381213e-08	4.22179498876566e-09	0	0	0	0	0	0	0	0	0	0	0	0	0	0	0	0	0	0	0	0	0
P25	A030	0	0	0	9.16155196906067e-09	0	0	0	0	0	0	0	0	0	0	7.50238176988691e-10	0	0	0	0	0	2.52515764372939e-09	3.02758129435358e-09	1.90338962610056e-09	2.74690055536011e-09	0	0
P25	A031	0	0	0	1.83231039381213e-08	0	0	0	0	8.26195833039676e-10	0	0	0	0	0	0	0	7.90684321157909e-10	1.70689587829486e-09	0	1.08340634517034e-09	0	0	3.80677925220112e-09	2.74690055536011e-09	9.81960723593895e-09	0
P25	A032	0	0	0	0	0	0	0	0	0	0	0	0	0	0	0	0	0	0	0	0	0	0	1.90338962610056e-09	0	0	0
P25	A033	0	0	0	0	4.22179498876566e-09	0	0	0	0	0	7.88993927317302e-10	7.6806891846767e-10	0	0	0	0	0	8.53447939147428e-10	0	0	0	0	0	2.74690055536011e-09	0	1.22540305130016e-08
P25	A038	0	0	0	4.58077598453033e-09	0	0	0	0	0	0	0	1.53613783693534e-09	0	0	0	7.59896364786645e-10	0	8.53447939147428e-10	9.5210716172522e-10	0	0	1.51379064717679e-09	0	2.74690055536011e-09	4.90980361796948e-09	0
P25	A039	0	2.57286917797787e-07	2.20531643826675e-07	2.01554143319335e-07	5.06615398651879e-08	2.94675564476723e-08	2.5194507053261e-08	2.09175982217933e-08	9.91434999647611e-09	2.42174606491511e-09	1.5779878546346e-09	4.60841351080602e-09	7.55723510168297e-10	5.24961408380745e-09	5.25166723892084e-09	5.31927455350651e-09	4.74410592694745e-09	6.82758351317942e-09	1.33295002641531e-08	9.75065710653307e-09	1.89386823279705e-08	2.42206503548287e-08	4.56813510264134e-08	4.66973094411219e-08	1.03105875977359e-07	1.83810457695024e-07
P25	A04	0	0	0	4.58077598453033e-08	4.22179498876566e-09	0	0	0	0	0	7.88993927317302e-10	7.6806891846767e-10	0	0	0	0	0	0	1.90421432345044e-09	1.08340634517034e-09	1.2625788218647e-09	9.08274388306075e-09	0	8.24070166608034e-09	9.81960723593895e-09	0
P25	A040	0	0	0	2.7484655907182e-08	1.2665384966297e-08	4.20965092109604e-09	0	4.18351964435866e-09	8.26195833039676e-10	8.07248688305037e-10	7.88993927317302e-10	7.6806891846767e-10	0	0	7.50238176988691e-10	7.59896364786645e-10	1.58136864231582e-09	1.70689587829486e-09	2.85632148517566e-09	4.33362538068136e-09	8.83805175305288e-09	3.17896035907126e-08	2.66474547654078e-08	7.41663149947231e-08	1.08015679595328e-07	1.59302396669021e-07
P25	A041	0	0	0	9.16155196906067e-09	4.22179498876566e-09	4.20965092109604e-09	8.39816901775368e-09	0	0	0	0	7.6806891846767e-10	0	0	1.50047635397738e-09	0	0	2.56034381744228e-09	9.5210716172522e-10	3.25021903551102e-09	2.52515764372939e-09	9.08274388306075e-09	5.71016887830168e-09	1.09876022214405e-08	6.87372506515727e-08	3.67620915390049e-08
P25	A042	0	0	7.35105479422249e-08	1.3742327953591e-08	4.22179498876566e-09	0	0	0	0	0	0	0	0	0	0	7.59896364786645e-10	0	0	3.80842864690088e-09	2.16681269034068e-09	3.78773646559409e-09	4.54137194153038e-09	5.71016887830168e-09	2.74690055536011e-08	4.41882325617253e-08	2.45080610260033e-08
P25	A043	0	0	0	0	1.68871799550626e-08	4.20965092109604e-08	5.03890141065221e-08	2.09175982217933e-08	6.60956666431741e-09	3.22899475322015e-09	1.5779878546346e-09	3.07227567387068e-09	7.55723510168297e-10	0	7.50238176988691e-10	1.51979272957329e-09	6.32547456926327e-09	4.26723969573714e-09	1.33295002641531e-08	6.50043807102204e-09	1.38883670405117e-08	4.23861381209502e-08	6.4715247287419e-08	1.34598127212646e-07	1.76752930246901e-07	3.79874945903051e-07
P25	A044	0	0	1.4702109588445e-07	9.16155196906066e-08	2.11089749438283e-08	1.26289527632881e-08	0	8.36703928871732e-09	8.26195833039676e-10	0	7.88993927317302e-10	7.6806891846767e-10	2.26717053050489e-09	1.4998897382307e-09	3.00095270795477e-09	3.79948182393322e-09	3.95342160578954e-09	8.53447939147428e-09	1.42816074258783e-08	1.95013142130661e-08	2.52515764372939e-08	5.44964632983645e-08	1.06589819061631e-07	1.53826431100166e-07	3.04407824314108e-07	5.63685403598075e-07
P25	A045	0	0	0	0	8.44358997753131e-09	8.41930184219208e-09	8.39816901775368e-09	4.18351964435866e-09	8.26195833039676e-10	0	7.88993927317302e-10	0	1.51144702033659e-09	0	7.50238176988691e-10	3.79948182393322e-09	3.16273728463164e-09	5.97413557403199e-09	1.14252859407026e-08	1.51676888323848e-08	2.27264187935645e-08	5.29826726511877e-08	1.0087965018333e-07	2.06017541652009e-07	3.97694093055528e-07	4.16637037442055e-07
P25	A046	0	0	0	4.58077598453033e-09	0	0	0	0	0	0	0	0	0	7.4994486911535e-10	0	7.59896364786645e-10	7.90684321157909e-10	8.53447939147428e-10	2.85632148517566e-09	2.16681269034068e-09	2.52515764372939e-09	1.21103251774143e-08	1.7130506634905e-08	8.24070166608034e-09	2.45490180898474e-08	6.12701525650082e-08
P25	A047	0	3.34472993137123e-06	1.4702109588445e-06	1.69946789026075e-06	1.43541029618032e-07	3.78868582898643e-08	2.09954225443842e-08	2.5101117866152e-08	1.40453291616745e-08	1.37232277011856e-08	1.89358542556152e-08	2.68824121463685e-08	2.94732168965636e-08	6.59951484821508e-08	8.85281048846656e-08	1.83894920278368e-07	3.74784368228849e-07	7.6981004111098e-07	1.50908985133447e-06	3.06170633145138e-06	5.85584057580847e-06	1.29141480110652e-05	2.8676468106831e-05	6.37335866854654e-05	0.000130399474289651	0.000194618512607492
P25	A048	0	5.14573835595574e-07	3.67552739711124e-07	2.93169663009941e-07	5.91051298427192e-08	2.52579055265762e-08	4.19908450887684e-09	0	4.13097916519838e-09	0	3.94496963658651e-09	3.84034459233835e-09	4.53434106100978e-09	5.9995589529228e-09	8.2526199468756e-09	1.51979272957329e-08	2.21391609924214e-08	3.5844813444192e-08	7.52164657762924e-08	1.40842824872144e-07	2.87867971385151e-07	5.40423261042115e-07	1.15916428229524e-06	2.56835201926171e-06	5.33695653273282e-06	7.84257952832104e-06
P25	A049	6.17488602714689e-06	3.8593037669668e-06	2.20531643826675e-06	3.56842449194913e-06	1.01745259229252e-06	2.98885215397819e-07	1.13375281739675e-07	1.04587991108967e-07	4.87455541493409e-08	3.79406883503367e-08	2.44588117468364e-08	2.61143432279008e-08	3.47632814677417e-08	4.12469678013443e-08	5.40171487431858e-08	6.76307764660114e-08	8.53939066850542e-08	1.29724086750409e-07	2.46595754886832e-07	4.18194849235752e-07	5.93412046276408e-07	1.11112233502777e-06	2.11847265384992e-06	4.03794381637937e-06	7.10448583520183e-06	1.23888248486446e-05
P25	A05	0	0	0	0	0	0	0	0	0	0	0	0	0	0	0	0	0	0	0	0	1.2625788218647e-09	0	0	0	0	0
P25	A050	0	0	0	4.58077598453033e-09	0	4.20965092109604e-09	0	4.18351964435866e-09	8.26195833039676e-10	0	7.88993927317302e-10	0	1.51144702033659e-09	2.24983460734605e-09	7.50238176988691e-10	0	0	1.70689587829486e-09	9.5210716172522e-10	2.16681269034068e-09	1.2625788218647e-09	1.51379064717679e-09	1.90338962610056e-09	1.37345027768006e-08	2.94588217078169e-08	2.45080610260033e-08
P25	A051	0	0	0	7.78731917370157e-08	0	0	4.19908450887684e-09	0	2.47858749911903e-09	8.07248688305037e-10	0	3.07227567387068e-09	2.26717053050489e-09	1.4998897382307e-09	6.00190541590953e-09	4.55937818871987e-09	1.10695804962107e-08	9.3879273306217e-09	1.04731787789774e-08	1.30008761420441e-08	2.65141552591586e-08	1.81654877661215e-08	2.09372858871062e-08	3.02159061089612e-08	2.94588217078169e-08	3.67620915390049e-08
P25	A052	6.17488602714689e-06	9.00504212292254e-06	1.50696623281561e-05	1.55746383474031e-06	4.22179498876566e-08	1.26289527632881e-08	4.19908450887684e-09	1.2550558933076e-08	2.47858749911903e-09	4.84349212983022e-09	3.15597570926921e-09	1.53613783693534e-09	7.55723510168297e-10	2.24983460734605e-09	7.50238176988691e-09	9.87865274222638e-09	8.697527532737e-09	5.97413557403199e-09	1.42816074258783e-08	1.95013142130661e-08	4.29276799433997e-08	3.93585568265966e-08	6.85220265396201e-08	1.12622922769765e-07	1.32564697685176e-07	1.34794335643018e-07
P25	A053	0	0	0	0	0	0	0	0	0	0	0	7.6806891846767e-10	0	7.4994486911535e-10	0	1.51979272957329e-09	4.74410592694745e-09	6.82758351317942e-09	9.5210716172522e-09	1.19174697968737e-08	1.51509458623764e-08	1.66516971189447e-08	9.5169481305028e-09	0	9.81960723593895e-09	0
P25	A054	0	0	0	9.16155196906067e-09	0	0	0	0	0	0	0	0	0	0	7.50238176988691e-10	0	0	0	9.5210716172522e-10	0	0	1.51379064717679e-09	1.90338962610056e-09	2.74690055536011e-09	9.81960723593895e-09	0
P25	A058	0	0	0	0	4.22179498876566e-09	4.20965092109604e-09	0	0	8.26195833039676e-10	8.07248688305037e-10	3.15597570926921e-09	1.53613783693534e-09	7.55723510168297e-10	0	7.50238176988691e-10	2.27968909435993e-09	7.90684321157909e-10	8.53447939147428e-10	1.90421432345044e-09	4.33362538068136e-09	6.31289410932349e-09	2.27068597076519e-08	3.42610132698101e-08	4.12035083304017e-08	9.32862687414201e-08	2.08318518721028e-07
P25	A059	4.63116452036017e-06	7.71860753393361e-07	2.20531643826675e-07	2.24458023241986e-07	9.71012847416101e-08	6.31447638164406e-08	4.19908450887684e-08	3.76516767992279e-08	2.31334833251109e-08	2.1795714584236e-08	1.42018906917114e-08	1.38252405324181e-08	2.41831523253855e-08	1.72487319896531e-08	1.9506192601706e-08	2.3556787308386e-08	2.84646355616847e-08	3.15775737484548e-08	3.9036393630734e-08	4.55030664971543e-08	6.06037834495055e-08	8.32584855947235e-08	1.27527104948737e-07	2.14258243318089e-07	3.28956842403955e-07	5.2692331205907e-07
P25	A060	4.63116452036017e-06	2.57286917797787e-07	1.32318986296005e-06	2.23083790446627e-06	6.79708993191271e-07	2.14692196975898e-07	8.81807746864136e-08	7.11198339540972e-08	2.64382666572696e-08	1.29159790128806e-08	7.10094534585572e-09	2.30420675540301e-08	1.58701937135342e-08	1.79986768587684e-08	2.55080980176155e-08	3.34354400506124e-08	4.90224279117904e-08	5.37672201662879e-08	7.80727872614681e-08	9.42563520298196e-08	1.69185562129869e-07	2.43720294195463e-07	3.7306436671571e-07	6.53762332175707e-07	1.20781169002049e-06	1.72781830233323e-06
P25	A061	0	0	7.35105479422249e-08	4.58077598453033e-08	2.95525649213596e-08	4.20965092109604e-09	8.39816901775368e-09	4.18351964435866e-09	1.65239166607935e-09	1.61449737661007e-09	1.5779878546346e-09	7.6806891846767e-10	1.51144702033659e-09	4.4996692146921e-09	6.75214359289822e-09	3.03958545914658e-09	3.16273728463164e-09	3.41379175658971e-09	7.61685729380176e-09	9.75065710653307e-09	1.64135246842411e-08	2.42206503548287e-08	3.42610132698101e-08	8.24070166608034e-08	8.83764651234506e-08	1.59302396669021e-07
P25	A062	0	0	0	1.3742327953591e-08	8.44358997753131e-09	0	8.39816901775368e-09	0	0	0	7.88993927317302e-10	0	2.26717053050489e-09	7.4994486911535e-10	7.50238176988691e-10	7.59896364786645e-10	0	8.53447939147428e-10	4.7605358086261e-09	3.25021903551102e-09	1.2625788218647e-09	1.05965345302375e-08	3.80677925220112e-09	5.49380111072023e-09	1.96392144718779e-08	2.45080610260033e-08
P25	A063	0	0	0	0	0	0	0	0	0	0	0	1.53613783693534e-09	0	7.4994486911535e-10	7.50238176988691e-10	7.59896364786645e-10	1.58136864231582e-09	8.53447939147428e-10	9.5210716172522e-10	1.08340634517034e-09	5.05031528745879e-09	7.56895323588396e-09	1.52271170088045e-08	5.49380111072023e-09	1.96392144718779e-08	0
P25	A064	0	0	7.35105479422249e-08	2.29038799226517e-08	3.37743599101252e-08	2.52579055265762e-08	1.67963380355074e-08	2.09175982217933e-08	7.43576249735708e-09	4.03624344152519e-09	8.67893320049032e-09	1.22891026954827e-08	1.58701937135342e-08	1.72487319896531e-08	1.80057162477286e-08	2.43166836731726e-08	2.84646355616847e-08	4.1818949018224e-08	5.14137867331619e-08	6.71711934005611e-08	8.333020224307e-08	1.16561879832613e-07	1.48464390835844e-07	1.34598127212646e-07	1.96392144718779e-07	2.94096732312039e-07
P25	A065	0	0	0	0	4.22179498876566e-09	0	0	0	8.26195833039676e-10	0	2.36698178195191e-09	7.6806891846767e-10	7.55723510168297e-10	7.4994486911535e-10	0	3.03958545914658e-09	7.90684321157909e-10	2.56034381744228e-09	2.85632148517566e-09	4.33362538068136e-09	2.52515764372939e-09	3.02758129435358e-09	5.71016887830168e-09	1.09876022214405e-08	1.47294108539084e-08	1.22540305130016e-08
P25	A066	0	0	0	1.3742327953591e-08	4.22179498876566e-09	0	0	4.18351964435866e-09	1.65239166607935e-09	2.42174606491511e-09	7.88993927317302e-10	7.6806891846767e-10	7.55723510168297e-10	7.4994486911535e-10	7.50238176988691e-10	0	7.90684321157909e-10	1.70689587829486e-09	3.80842864690088e-09	2.16681269034068e-09	2.52515764372939e-09	0	5.71016887830168e-09	2.74690055536011e-09	4.90980361796948e-09	2.45080610260033e-08
P25	A067	0	0	0	0	0	0	0	0	0	0	0	0	0	0	0	0	0	0	0	0	0	0	0	8.24070166608034e-09	0	1.22540305130016e-08
P25	A068	0	0	0	8.2453967721546e-08	4.22179498876566e-09	8.41930184219208e-09	0	0	1.65239166607935e-09	3.22899475322015e-09	7.88993927317302e-10	2.30420675540301e-09	1.51144702033659e-09	7.4994486911535e-10	1.50047635397738e-09	0	3.16273728463164e-09	1.70689587829486e-09	3.80842864690088e-09	5.4170317258517e-09	3.78773646559409e-09	7.56895323588396e-09	9.5169481305028e-09	1.09876022214405e-08	1.47294108539084e-08	4.90161220520065e-08
P25	A069	3.08744301357344e-06	1.80100842458451e-06	4.41063287653349e-07	1.00777071659667e-06	1.68871799550626e-07	6.31447638164406e-08	1.67963380355074e-08	4.18351964435866e-09	1.32191333286348e-08	4.03624344152519e-09	7.10094534585572e-09	5.37648242927369e-09	9.82440563218786e-09	1.04992281676149e-08	1.35042871857964e-08	1.82375127548795e-08	2.21391609924214e-08	2.21896464178331e-08	2.66590005283062e-08	4.00860347713026e-08	5.05031528745879e-08	9.23412294777843e-08	1.42754221957542e-07	2.27992746094889e-07	4.32062718381314e-07	6.24955556163083e-07
P25	A070	3.08744301357344e-06	0	0	0	0	0	0	0	0	0	0	0	0	0	0	0	0	0	9.5210716172522e-10	0	0	1.51379064717679e-09	0	2.74690055536011e-09	0	0
P25	A071	0	0	0	2.7484655907182e-08	8.44358997753131e-09	8.41930184219208e-09	4.19908450887684e-09	4.18351964435866e-09	0	0	0	7.6806891846767e-10	0	0	7.50238176988691e-10	7.59896364786645e-10	7.90684321157909e-10	8.53447939147428e-10	0	5.4170317258517e-09	0	3.02758129435358e-09	7.61355850440224e-09	8.24070166608034e-09	2.45490180898474e-08	8.57782135910114e-08
P25	A072	0	2.57286917797787e-07	0	9.16155196906067e-09	0	0	0	4.18351964435866e-09	0	8.07248688305037e-10	1.5779878546346e-09	2.30420675540301e-09	7.55723510168297e-10	2.24983460734605e-09	5.25166723892084e-09	0	7.90684321157909e-10	1.70689587829486e-09	2.85632148517566e-09	2.16681269034068e-09	1.2625788218647e-09	4.54137194153038e-09	3.80677925220112e-09	1.09876022214405e-08	3.43686253257863e-08	3.67620915390049e-08
P25	A073	0	2.57286917797787e-07	0	0	4.22179498876566e-09	0	0	0	0	0	0	7.6806891846767e-10	0	7.4994486911535e-10	2.25071453096607e-09	1.51979272957329e-09	0	1.70689587829486e-09	0	4.33362538068136e-09	0	3.02758129435358e-09	3.80677925220112e-09	1.09876022214405e-08	1.47294108539084e-08	1.22540305130016e-08
P25	A078	3.08744301357344e-06	0	0	9.16155196906067e-09	0	0	0	0	0	8.07248688305037e-10	7.88993927317302e-10	0	0	7.4994486911535e-10	0	7.59896364786645e-10	7.90684321157909e-10	8.53447939147428e-10	0	1.08340634517034e-09	6.31289410932349e-09	0	1.52271170088045e-08	1.92283038875208e-08	9.81960723593895e-09	2.45080610260033e-08
P25	A079	0	0	0	5.4969311814364e-08	3.79961548988909e-08	8.41930184219208e-09	8.39816901775368e-09	0	1.65239166607935e-09	0	7.88993927317302e-10	1.53613783693534e-09	0	7.4994486911535e-10	1.50047635397738e-09	1.51979272957329e-09	0	1.70689587829486e-09	2.85632148517566e-09	4.33362538068136e-09	5.05031528745879e-09	1.51379064717679e-08	2.85508443915084e-08	3.29628066643214e-08	4.90980361796948e-08	7.35241830780098e-08
P25	A08	0	0	0	0	0	4.20965092109604e-09	0	0	0	0	0	0	0	0	0	0	0	0	0	0	0	0	0	5.49380111072023e-09	0	0
P25	A080	1.54372150678672e-06	0	1.02914767119115e-06	9.6196295675137e-07	4.26401293865331e-07	1.64176385922745e-07	5.87871831242758e-08	3.76516767992279e-08	9.91434999647611e-09	8.07248688305037e-10	0	7.6806891846767e-10	7.55723510168297e-10	0	1.50047635397738e-09	2.27968909435993e-09	4.74410592694745e-09	5.12068763488457e-09	1.04731787789774e-08	7.58384441619239e-09	3.03018917247527e-08	6.20654165342485e-08	1.10396598313832e-07	2.74690055536011e-07	5.44988201594612e-07	8.45528105397113e-07
P25	A081	0	0	7.35105479422249e-08	1.09938623628728e-07	7.59923097977818e-08	4.20965092109604e-08	2.09954225443842e-08	1.2550558933076e-08	4.95717499823805e-09	3.22899475322015e-09	5.52295749122111e-09	2.30420675540301e-09	2.26717053050489e-09	2.24983460734605e-09	4.50142906193215e-09	3.79948182393322e-09	9.48821185389491e-09	1.96293026003908e-08	2.5706893366581e-08	6.06707553295391e-08	1.07319199858499e-07	2.96702966846651e-07	7.08060940909408e-07	1.82119506820376e-06	4.7772389202843e-06	8.22245447422409e-06
P25	A082	0	0	0	3.66462078762427e-08	2.11089749438283e-08	8.41930184219208e-09	0	1.2550558933076e-08	1.65239166607935e-09	0	7.88993927317302e-10	0	0	7.4994486911535e-10	7.50238176988691e-10	7.59896364786645e-10	7.90684321157909e-10	0	0	0	5.05031528745879e-09	7.56895323588396e-09	1.33237273827039e-08	4.12035083304017e-08	7.36470542695421e-08	1.10286274617015e-07
P25	A083	0	2.57286917797787e-07	5.14573835595574e-07	3.02331214979002e-07	5.48833348539535e-08	8.41930184219208e-09	1.25972535266305e-08	0	4.95717499823805e-09	0	7.88993927317302e-10	1.53613783693534e-09	3.02289404067319e-09	2.24983460734605e-09	3.75119088494346e-09	7.59896364786645e-10	7.90684321157909e-10	5.97413557403199e-09	9.5210716172522e-09	1.62510951775551e-08	4.1665101121535e-08	5.75240445927181e-08	1.6940167672295e-07	4.09288182748657e-07	1.06542738509938e-06	2.07093115669728e-06
P25	A084	0	2.57286917797787e-07	1.10265821913337e-06	1.36965201937457e-06	4.39066678831628e-07	1.34708829475073e-07	6.71853521420294e-08	4.18351964435866e-08	2.31334833251109e-08	1.45304763894907e-08	9.46792712780762e-09	8.44875810314437e-09	1.36030231830293e-08	1.42489525131917e-08	1.50047635397738e-08	1.89974091196661e-08	3.79528474155796e-08	5.46206681054354e-08	8.09291087466437e-08	9.64231647201603e-08	1.90649402101569e-07	4.10237265384911e-07	8.8507617613676e-07	2.24696465428457e-06	5.36641535444064e-06	1.20824740858196e-05
P25	A085	0	0	5.88084383537799e-07	4.71819926406624e-07	1.47762824606798e-07	4.20965092109604e-08	2.93935915621379e-08	1.67340785774346e-08	4.95717499823805e-09	6.4579895064403e-09	6.31195141853842e-09	3.07227567387068e-09	8.31295861185127e-09	7.49944869115351e-09	1.42545253627851e-08	9.11875637743974e-09	1.10695804962107e-08	1.53620629046537e-08	3.33237506603827e-08	5.20035045681764e-08	1.0479404221477e-07	1.71058343130977e-07	2.47440651393073e-07	3.73578475528975e-07	4.86070558178978e-07	9.43560349501126e-07
P25	A09	0.00010342934095471	8.72202651334498e-05	8.6962978215652e-05	0.000119654449491917	3.27569073178327e-05	8.30985091824358e-06	3.4810410578589e-06	1.95370367391549e-06	9.77389670485936e-07	4.62553498398786e-07	4.0948784827768e-07	4.73130453776085e-07	5.00288963731413e-07	6.19454461889279e-07	7.06724362723347e-07	8.70841234045495e-07	1.23267685668518e-06	1.53023215489134e-06	2.30695565286021e-06	3.59474225327519e-06	5.88109215224576e-06	1.03770348863969e-05	1.97952521114458e-05	3.79649125756321e-05	7.26454543314764e-05	0.000133850775293517
P25	A090	2.16121010950141e-05	3.8593037669668e-06	5.07222780801352e-06	5.93668567595131e-06	1.37208337134884e-06	3.66239630135355e-07	1.67963380355074e-07	9.20374321758905e-08	5.28765333145393e-08	2.01812172076259e-08	2.20918299648845e-08	3.07227567387068e-08	2.87174933863953e-08	3.59973537175368e-08	4.1263099734378e-08	7.59896364786645e-08	9.48821185389491e-08	1.87758546612434e-07	2.81823719870665e-07	4.61531103042565e-07	6.76742248519478e-07	1.26704277168697e-06	2.51818447533104e-06	6.52388881898027e-06	1.5760469613682e-05	2.53903512229394e-05
P25	A099	2.7786987122161e-05	1.46653543144739e-05	2.01418901361696e-05	2.27069065553169e-05	6.6619924922722e-06	2.11324476239021e-06	1.11275739485236e-06	7.11198339540972e-07	3.63526166537457e-07	2.12306405024225e-07	1.66477718663951e-07	2.15059297170948e-07	2.4863303484537e-07	3.35225356494562e-07	4.24634808175599e-07	5.55484242659038e-07	8.49985645244752e-07	1.31601672216533e-06	1.99752082529951e-06	3.17979762307495e-06	5.19551185197323e-06	9.23866431971996e-06	1.79527709533805e-05	4.03272470532418e-05	9.31978922762966e-05	0.000161005706910328
P25	A15	0	0	0	0	0	0	0	0	0	0	0	7.6806891846767e-10	3.02289404067319e-09	3.74972434557675e-09	4.50142906193215e-09	1.44380309309463e-08	1.66043707443161e-08	1.45086149655063e-08	3.04674291752071e-08	1.73345015227255e-08	2.39889976154292e-08	4.23861381209502e-08	3.61644028959106e-08	4.9444209996482e-08	1.08015679595328e-07	6.12701525650082e-08
P25	A150	0	0	0	3.20654318917123e-08	2.11089749438283e-08	2.10482546054802e-08	4.19908450887684e-09	8.36703928871732e-09	7.43576249735708e-09	8.87973557135541e-09	4.49726538570862e-08	1.30571716139504e-07	2.01022453704767e-07	2.39982358116912e-07	3.42858846883832e-07	4.95452429840893e-07	7.21104100896013e-07	8.24430709216415e-07	8.89268089051356e-07	9.36063082227174e-07	9.07794172920717e-07	1.17318775156201e-06	1.41802527144492e-06	1.70857214543399e-06	2.091576341255e-06	1.86261263797625e-06
P25	A151	0	0	0	4.58077598453033e-09	0	0	0	0	0	3.22899475322015e-09	2.36698178195191e-09	9.21682702161204e-09	1.66259172237025e-08	2.02485114661145e-08	2.47578598406268e-08	4.55937818871987e-08	4.90224279117904e-08	6.82758351317942e-08	7.14080371293915e-08	8.55891012684569e-08	8.96430963523935e-08	1.34727367598734e-07	1.99855910740559e-07	3.04905961644973e-07	4.664313437071e-07	3.55366884877047e-07
P25	A152	0	0	0	1.3742327953591e-08	0	0	0	0	0	8.07248688305037e-10	3.15597570926921e-09	1.22891026954827e-08	1.96488112643757e-08	1.79986768587684e-08	4.20133379113667e-08	5.92719164533583e-08	8.697527532737e-08	1.10094784150018e-07	9.5210716172522e-08	1.13757666242886e-07	1.30045618652064e-07	1.48351483423326e-07	2.15083027749363e-07	2.69196254425291e-07	3.63325467729741e-07	2.69588671286036e-07
P25	A153	0	0	0	3.20654318917123e-08	8.44358997753131e-09	0	4.19908450887684e-09	0	3.3047833321587e-09	1.53377250777957e-08	5.83855506214803e-08	1.15210337770151e-07	1.3754167885063e-07	1.54488643037762e-07	1.80807400654275e-07	2.70523105864046e-07	3.48691785630638e-07	4.1136190666906e-07	4.50346687496029e-07	4.56114071316713e-07	4.7851737348672e-07	6.13085212106601e-07	8.12747370344939e-07	1.0053656032618e-06	1.05069797424547e-06	1.04159259360514e-06
P25	A154	0	0	0	0	0	4.20965092109604e-09	0	0	0	0	7.88993927317302e-10	1.53613783693534e-09	1.51144702033659e-09	2.24983460734605e-09	0	3.79948182393322e-09	3.95342160578954e-09	4.26723969573714e-09	5.71264297035132e-09	5.4170317258517e-09	7.57547293118818e-09	9.08274388306075e-09	2.28406755132067e-08	3.02159061089612e-08	3.92784289437558e-08	4.90161220520065e-08
P25	A155	0	0	0	0	0	0	0	0	0	8.07248688305037e-10	0	7.6806891846767e-10	7.55723510168297e-10	7.4994486911535e-10	3.75119088494346e-09	2.27968909435993e-09	3.95342160578954e-09	3.41379175658971e-09	6.66475013207654e-09	3.25021903551102e-09	6.31289410932349e-09	6.05516258870717e-09	1.7130506634905e-08	1.37345027768006e-08	1.96392144718779e-08	1.22540305130016e-08
P25	A156	0	0	0	4.58077598453033e-09	0	0	0	0	0	8.07248688305037e-10	7.88993927317302e-10	0	2.26717053050489e-09	2.9997794764614e-09	2.25071453096607e-09	3.79948182393322e-09	9.48821185389491e-09	1.28017190872114e-08	1.04731787789774e-08	1.19174697968737e-08	1.64135246842411e-08	1.96792784132983e-08	5.51982991569162e-08	9.06477183268838e-08	1.08015679595328e-07	1.59302396669021e-07
P25	A157	0	0	0	0	0	0	0	0	0	0	0	3.07227567387068e-09	4.53434106100978e-09	2.9997794764614e-09	9.0028581238643e-09	8.35886001265309e-09	1.18602648173686e-08	1.7922406722096e-08	1.80900360727792e-08	2.38349395937475e-08	2.65141552591586e-08	3.33033942378894e-08	5.71016887830168e-08	6.59256133286427e-08	1.03105875977359e-07	6.12701525650082e-08
P25	A158	0	0	0	0	0	0	0	0	0	0	3.15597570926921e-09	7.6806891846767e-10	2.26717053050489e-09	3.74972434557675e-09	7.50238176988691e-10	1.13984454717997e-08	1.42323177808424e-08	1.10948232089166e-08	1.7137928911054e-08	2.16681269034068e-08	1.64135246842411e-08	2.57344410020055e-08	7.61355850440224e-09	4.9444209996482e-08	4.90980361796948e-08	1.22540305130016e-08
P25	A159	0	0	0	9.16155196906067e-09	4.22179498876566e-09	8.41930184219208e-09	0	4.18351964435866e-09	4.13097916519838e-09	4.84349212983022e-09	1.34128967643941e-08	4.37799283526572e-08	6.65036688948101e-08	7.04948176968429e-08	9.60304866545525e-08	1.50459480227756e-07	2.30089137456951e-07	2.9187919518842e-07	3.39902256735904e-07	3.29355528931784e-07	3.56047227765845e-07	4.52623403505861e-07	6.41442303995888e-07	7.03206542172189e-07	1.01632934891968e-06	7.59749891806101e-07
P25	A16	0	0	0	0	0	0	0	0	0	0	0	0	7.55723510168297e-10	2.9997794764614e-09	3.75119088494346e-09	5.31927455350651e-09	1.34416334596845e-08	1.10948232089166e-08	1.61858217493287e-08	1.40842824872144e-08	2.77767340810233e-08	2.27068597076519e-08	4.18745717742123e-08	4.66973094411219e-08	1.27654894067206e-07	3.67620915390049e-08
P25	A160	0	0	0	4.58077598453033e-09	4.22179498876566e-09	4.20965092109604e-09	0	4.18351964435866e-09	0	1.61449737661007e-09	5.52295749122111e-09	1.61294472878211e-08	1.51144702033659e-08	2.7747960157268e-08	3.82621470264233e-08	6.61109837364381e-08	6.9580220261896e-08	1.21189607358935e-07	1.094923235984e-07	1.85262485024128e-07	1.8559908681411e-07	2.17985853193458e-07	3.14059288306592e-07	3.65337773862895e-07	4.22243111145375e-07	3.43112854364046e-07
P25	A161	0	0	0	0	0	0	0	0	0	1.61449737661007e-09	4.73396356390381e-09	9.21682702161204e-09	6.80151159151467e-09	1.4998897382307e-08	3.60114324954572e-08	4.33140927928388e-08	5.45572181598957e-08	7.51034186449736e-08	7.52164657762924e-08	8.99227266491383e-08	1.22470145720876e-07	1.13534298538259e-07	1.84628793731754e-07	2.03270641096648e-07	2.8476860984223e-07	2.32826579747031e-07
P25	A162	0	2.57286917797787e-07	0	4.99304582313806e-07	3.50408984067549e-07	2.18901847896994e-07	1.51167042319566e-07	1.17138550042042e-07	1.39627095783705e-07	2.02619420764564e-07	9.04187040705628e-07	2.06226504608569e-06	2.8105357343159e-06	3.44974639793061e-06	4.29061213419833e-06	5.68934408315761e-06	7.29959765292981e-06	9.07727228077204e-06	1.02751404893386e-05	1.22099895100697e-05	1.56143122900007e-05	2.15715167222693e-05	3.20359507968985e-05	4.82657896582326e-05	7.15309289101973e-05	8.77143504120657e-05
P25	A163	0	0	0	9.16155196906067e-09	4.22179498876566e-09	8.41930184219208e-09	0	0	3.3047833321587e-09	0	7.88993927317302e-10	4.60841351080602e-09	3.77861755084148e-09	5.24961408380745e-09	7.50238176988691e-09	1.0638549107013e-08	1.50230021020003e-08	1.70689587829486e-08	1.42816074258783e-08	1.51676888323848e-08	1.13632093967823e-08	3.33033942378894e-08	4.94881302786145e-08	7.1419414439363e-08	7.36470542695421e-08	1.83810457695024e-07
P25	A164	0	0	0	0	0	4.20965092109604e-09	0	0	0	8.07248688305037e-10	2.36698178195191e-09	4.60841351080602e-09	1.51144702033659e-09	5.24961408380745e-09	5.25166723892084e-09	8.35886001265309e-09	7.90684321157909e-09	1.02413752697691e-08	2.47547862048557e-08	3.57524093906212e-08	3.03018917247527e-08	4.84413007096573e-08	8.75559228006257e-08	1.64814033321607e-07	2.65129395370352e-07	3.06350762825041e-07
P25	A165	0	0	0	0	0	0	4.19908450887684e-09	0	8.26195833039676e-10	3.22899475322015e-09	1.97248481829325e-08	2.84185499833038e-08	2.11602582847123e-08	3.29975742410754e-08	3.45109561414798e-08	7.0670361925158e-08	7.11615889042118e-08	1.07534440332576e-07	1.5328925303776e-07	2.12347643653387e-07	3.5225949130025e-07	6.85747163171087e-07	1.3552134137836e-06	2.74140675424939e-06	5.60699573172114e-06	9.7664623188623e-06
P25	A167	0	0	0	4.58077598453033e-08	4.22179498876566e-09	1.68386036843842e-08	0	0	8.26195833039676e-09	1.61449737661007e-09	9.46792712780762e-09	2.30420675540301e-09	3.77861755084148e-09	5.9995589529228e-09	1.05033344778417e-08	1.44380309309463e-08	1.26509491385265e-08	1.70689587829486e-08	2.28505718814053e-08	2.05847205582365e-08	2.77767340810233e-08	4.99550913568341e-08	7.61355850440224e-08	1.18116723880485e-07	1.17835286831267e-07	7.35241830780098e-08
P25	A168	0	0	0	0	0	0	0	0	0	1.61449737661007e-09	0	2.30420675540301e-09	1.51144702033659e-09	2.9997794764614e-09	6.00190541590953e-09	6.8390672830798e-09	1.10695804962107e-08	1.02413752697691e-08	1.52337145876035e-08	1.51676888323848e-08	1.76761035061058e-08	2.8762022296359e-08	3.61644028959106e-08	5.49380111072023e-08	8.34666615054811e-08	2.45080610260033e-08
P25	A169	1.54372150678672e-06	0	1.4702109588445e-07	1.46584831504971e-07	1.2665384966297e-07	6.73544147375366e-08	5.45880986153989e-08	4.18351964435866e-08	3.0569245822468e-08	6.21581489994879e-08	1.86202566846883e-07	4.54696799732861e-07	4.99533240221244e-07	6.69700768120008e-07	7.71995084121363e-07	9.97743926964865e-07	1.36234908535508e-06	1.58485282299677e-06	1.86803425130488e-06	2.26973629313186e-06	2.82943913979879e-06	3.93131431071813e-06	5.95380275044255e-06	8.56483593161283e-06	1.16951522180033e-05	1.26093973978787e-05
P25	A17	0	0	0	0	0	0	0	0	0	0	0	0	0	0	0	0	0	0	0	0	0	0	1.90338962610056e-09	0	0	0
P25	A170	0	0	7.35105479422249e-08	2.42781127180108e-07	2.19533339415814e-07	1.38918480396169e-07	1.34370704284059e-07	1.12955030397684e-07	5.8659904145817e-08	7.18451332591483e-08	1.00991222696615e-07	1.65902886389017e-07	1.66259172237025e-07	1.94235721100876e-07	1.88309782424162e-07	1.63377718429129e-07	1.90554921399056e-07	2.10801640969415e-07	2.31362040299229e-07	2.69768179947415e-07	3.48471754834656e-07	4.32944125092562e-07	5.19625367925453e-07	5.82342917736344e-07	5.40078397976642e-07	4.04383006929054e-07
P25	A171	0	0	0	0	4.22179498876566e-09	0	0	0	8.26195833039676e-10	2.42174606491511e-09	3.94496963658651e-09	5.37648242927369e-09	3.77861755084148e-09	5.24961408380745e-09	1.50047635397738e-09	3.79948182393322e-09	7.11615889042118e-09	4.26723969573714e-09	1.04731787789774e-08	0	5.05031528745879e-09	6.05516258870717e-09	9.5169481305028e-09	5.49380111072023e-09	4.90980361796948e-09	0
P25	A178	0	0	0	7.78731917370157e-08	1.01323079730376e-07	9.68219711852089e-08	5.87871831242758e-08	5.43857553766626e-08	3.3047833321587e-08	3.47116935971166e-08	5.28625931302592e-08	8.1415305357573e-08	7.55723510168297e-08	7.72443215188811e-08	7.87750085838126e-08	6.68708801012248e-08	7.8277747794633e-08	6.23016995577622e-08	1.10444430760126e-07	9.75065710653307e-08	1.42671406870711e-07	1.08992926596729e-07	1.82725404105654e-07	1.89536138319848e-07	2.16031359190657e-07	8.57782135910114e-08
P25	A179	0	0	0	0	1.2665384966297e-08	1.68386036843842e-08	2.5194507053261e-08	1.2550558933076e-08	2.47858749911903e-09	3.22899475322015e-09	9.46792712780762e-09	1.92017229616918e-08	1.05801291423562e-08	1.72487319896531e-08	2.40076216636381e-08	1.51979272957329e-08	1.81857393866319e-08	2.04827505395383e-08	3.04674291752071e-08	2.16681269034068e-08	4.29276799433997e-08	4.23861381209502e-08	3.80677925220112e-08	4.12035083304017e-08	3.43686253257863e-08	2.45080610260033e-08
P25	A18	0	0	0	0	0	0	0	0	0	0	0	0	0	7.4994486911535e-10	0	2.27968909435993e-09	0	0	9.5210716172522e-10	1.08340634517034e-09	5.05031528745879e-09	0	3.80677925220112e-09	5.49380111072023e-09	9.81960723593895e-09	0
P25	A180	1.54372150678672e-06	0	0	1.3742327953591e-08	8.44358997753131e-09	0	8.39816901775368e-09	0	1.65239166607935e-09	2.42174606491511e-09	3.15597570926921e-09	9.21682702161204e-09	1.58701937135342e-08	1.64987871205377e-08	2.9259288902559e-08	3.95146109689055e-08	6.9580220261896e-08	1.1606891972405e-07	1.86613003698143e-07	3.27188716241443e-07	4.62103848802479e-07	6.94829907054147e-07	9.00303293145564e-07	1.22786454824597e-06	1.9148234110081e-06	2.02191503464527e-06
P25	A181	0	0	0	0	0	0	0	0	2.47858749911903e-09	2.42174606491511e-09	4.73396356390381e-09	1.45933094508857e-08	1.96488112643757e-08	2.32482909425759e-08	2.70085743715929e-08	3.6475025509759e-08	3.79528474155796e-08	5.03534284096982e-08	6.18869655121393e-08	1.05090415481523e-07	1.35095933939523e-07	2.14958271899104e-07	4.0922876961162e-07	6.42774729954267e-07	8.59215633144658e-07	9.43560349501126e-07
P25	A182	0	0	0	2.7484655907182e-08	1.68871799550626e-08	4.20965092109604e-09	4.19908450887684e-09	0	3.3047833321587e-09	4.03624344152519e-09	1.42018906917114e-08	2.15059297170948e-08	1.51144702033659e-08	2.09984563352298e-08	2.40076216636381e-08	1.82375127548795e-08	2.84646355616847e-08	3.75517093224868e-08	4.09406079541845e-08	4.65864728423247e-08	6.81792563806936e-08	1.07479135949552e-07	2.01759300366659e-07	2.99412160534252e-07	6.38274470336032e-07	9.06798257962121e-07
P25	A183	0	0	0	3.20654318917123e-08	3.79961548988909e-08	1.26289527632881e-08	2.5194507053261e-08	2.09175982217933e-08	1.65239166607935e-08	1.45304763894907e-08	5.91745445487976e-08	7.37346161728963e-08	9.21982682405322e-08	8.39938253409193e-08	9.82812011855186e-08	8.81479783152508e-08	1.07533067677476e-07	1.20336159419787e-07	1.11396537921851e-07	1.71178202536914e-07	2.17163557360728e-07	2.90647804257944e-07	3.36899963819799e-07	4.61479293300499e-07	7.16831328223544e-07	5.2692331205907e-07
P25	A184	0	0	0	0	0	0	0	0	0	8.07248688305037e-10	1.5779878546346e-09	1.53613783693534e-09	3.02289404067319e-09	1.4998897382307e-09	2.25071453096607e-09	1.51979272957329e-09	1.58136864231582e-09	3.41379175658971e-09	1.90421432345044e-09	6.50043807102204e-09	1.38883670405117e-08	1.05965345302375e-08	2.85508443915084e-08	3.29628066643214e-08	5.40078397976642e-08	1.22540305130016e-07
P25	A185	0	0	0	0	0	0	0	0	0	8.07248688305037e-10	0	0	1.51144702033659e-09	0	1.50047635397738e-09	0	0	0	0	1.08340634517034e-09	0	1.51379064717679e-09	0	0	0	2.45080610260033e-08
P25	A186	0	0	0	0	0	0	0	0	0	0	0	0	0	0	0	0	7.90684321157909e-10	0	0	0	1.2625788218647e-09	0	0	0	0	0
P25	A187	0	0	0	0	0	0	0	0	0	0	0	3.07227567387068e-09	7.55723510168297e-10	0	7.50238176988691e-10	7.59896364786645e-10	2.37205296347373e-09	4.26723969573714e-09	8.56896445552698e-09	1.08340634517034e-08	5.05031528745879e-09	1.36241158245911e-08	2.09372858871062e-08	2.19752044428809e-08	3.92784289437558e-08	4.90161220520065e-08
P25	A188	0	0	0	4.58077598453033e-09	1.2665384966297e-08	0	0	0	3.3047833321587e-09	2.42174606491511e-09	8.67893320049032e-09	1.38252405324181e-08	1.88930877542074e-08	2.02485114661145e-08	2.9259288902559e-08	3.72349218745456e-08	3.87435317367375e-08	3.75517093224868e-08	5.90306440269637e-08	9.10061329943086e-08	1.12369515145958e-07	1.43810111481795e-07	2.18889807001564e-07	3.84566077750416e-07	3.82964682201619e-07	5.14669281546068e-07
P25	A19	0	0	0	0	0	0	0	0	0	0	0	0	0	7.4994486911535e-10	1.50047635397738e-09	7.59896364786645e-10	7.90684321157909e-10	1.70689587829486e-09	0	2.16681269034068e-09	5.05031528745879e-09	7.56895323588396e-09	0	2.74690055536011e-09	4.90980361796948e-09	0
P25	A190	0	0	0	4.58077598453033e-09	8.44358997753131e-09	4.20965092109604e-09	0	4.18351964435866e-09	1.65239166607935e-09	0	1.5779878546346e-09	6.91262026620903e-09	7.55723510168297e-09	5.9995589529228e-09	1.50047635397738e-08	1.82375127548795e-08	2.21391609924214e-08	1.7922406722096e-08	2.95153220134818e-08	2.81685649744289e-08	2.39889976154292e-08	5.29826726511877e-08	7.42321954179218e-08	9.6141519437604e-08	1.32564697685176e-07	1.71556427182023e-07
P25	A191	0	0	0	1.83231039381213e-08	8.44358997753131e-09	4.20965092109604e-09	4.19908450887684e-09	4.18351964435866e-09	3.3047833321587e-09	4.84349212983022e-09	4.73396356390381e-09	8.44875810314437e-09	1.36030231830293e-08	1.34990076440763e-08	1.50047635397738e-08	1.44380309309463e-08	2.45112139558952e-08	1.70689587829486e-08	3.14195363369323e-08	2.38349395937475e-08	3.66147858340762e-08	5.44964632983645e-08	8.56525331745252e-08	9.06477183268838e-08	1.66933323010962e-07	1.59302396669021e-07
P25	A192	0	0	0	0	0	0	0	0	8.26195833039676e-10	8.07248688305037e-10	2.36698178195191e-09	6.91262026620903e-09	7.55723510168297e-09	8.24939356026886e-09	5.25166723892084e-09	5.31927455350651e-09	9.48821185389491e-09	1.1948271148064e-08	1.7137928911054e-08	1.95013142130661e-08	2.14638399716998e-08	3.48171848850662e-08	4.94881302786145e-08	7.69132155500832e-08	1.17835286831267e-07	7.35241830780098e-08
P25	A198	0	0	0	4.58077598453033e-09	0	4.20965092109604e-09	0	0	8.26195833039676e-10	0	7.10094534585572e-09	1.53613783693534e-08	1.51144702033659e-08	1.04992281676149e-08	8.2526199468756e-09	9.87865274222638e-09	1.50230021020003e-08	1.45086149655063e-08	1.99942503962296e-08	2.05847205582365e-08	2.27264187935645e-08	3.02758129435358e-08	4.18745717742123e-08	7.96601161054433e-08	4.41882325617253e-08	1.22540305130016e-07
P25	A199	0	0	0	2.7942733505635e-07	1.64650004561861e-07	1.09450923948497e-07	8.39816901775368e-08	7.53033535984559e-08	6.69218624762137e-08	8.96046044018591e-08	1.86202566846883e-07	3.57920116005934e-07	4.11869313041722e-07	4.58216315029479e-07	4.82403147803729e-07	5.11410253501412e-07	6.05664190006958e-07	6.81904903378795e-07	7.48356229116023e-07	9.2197879973996e-07	1.13127062439077e-06	1.5652595291808e-06	2.57338277448796e-06	3.8841173852792e-06	5.51370946297972e-06	6.7397167821509e-06
P25	A200	0	0	0	0	0	0	0	0	0	0	7.88993927317302e-10	0	0	0	0	0	0	0	0	0	1.2625788218647e-09	0	0	0	0	0
P25	A201	0	0	0	0	0	0	0	0	0	0	0	0	0	0	0	0	0	0	0	0	0	0	1.90338962610056e-09	0	0	0
P25	A207	0	0	0	4.58077598453033e-09	0	0	0	0	0	0	0	0	0	0	0	0	0	0	0	0	1.2625788218647e-09	1.51379064717679e-09	1.90338962610056e-09	8.24070166608034e-09	4.90980361796948e-09	0
P25	A209	0	0	0	0	0	0	0	0	0	0	0	0	0	0	0	0	0	0	0	0	1.2625788218647e-09	0	0	0	4.90980361796948e-09	2.45080610260033e-08
P25	A210	0	0	7.35105479422249e-08	0	0	0	0	0	0	0	0	0	0	0	0	0	0	0	0	0	0	0	0	2.74690055536011e-09	0	0
P25	A212	0	0	0	0	0	0	0	0	0	0	7.88993927317302e-10	7.6806891846767e-10	0	7.4994486911535e-10	0	0	1.58136864231582e-09	1.70689587829486e-09	0	0	2.52515764372939e-09	1.51379064717679e-09	9.5169481305028e-09	5.49380111072023e-09	9.81960723593895e-09	0
P25	A213	0	0	0	4.58077598453033e-09	0	0	0	0	0	0	0	0	0	0	0	0	0	0	0	1.08340634517034e-09	1.2625788218647e-09	0	1.90338962610056e-09	2.74690055536011e-09	0	2.45080610260033e-08
P25	A217	0	0	0	0	0	4.20965092109604e-09	0	0	0	0	0	0	0	7.4994486911535e-10	0	7.59896364786645e-10	7.90684321157909e-10	2.56034381744228e-09	0	0	2.52515764372939e-09	0	3.80677925220112e-09	5.49380111072023e-09	0	0
P25	A219	1.54372150678672e-06	0	0	9.16155196906067e-09	4.22179498876566e-09	0	0	0	0	0	7.88993927317302e-10	0	1.51144702033659e-09	7.4994486911535e-10	0	2.27968909435993e-09	3.16273728463164e-09	5.97413557403199e-09	5.71264297035132e-09	1.40842824872144e-08	1.76761035061058e-08	1.96792784132983e-08	3.04542340176089e-08	3.02159061089612e-08	5.89176434156337e-08	1.22540305130016e-08
P25	A220	0	5.14573835595574e-07	0	0	0	0	0	0	0	0	0	0	0	7.4994486911535e-10	0	0	0	0	0	0	0	3.02758129435358e-09	0	0	0	0
P25	A221	0	0	0	4.58077598453033e-09	0	0	0	0	0	0	0	7.6806891846767e-10	0	7.4994486911535e-10	0	0	0	8.53447939147428e-10	0	0	0	0	1.90338962610056e-09	0	0	0
P25	A222	0	0	0	0	0	0	0	0	0	0	0	0	0	0	7.50238176988691e-10	0	0	0	0	0	0	0	0	2.74690055536011e-09	0	0
P25	A227	0	2.57286917797787e-07	0	0	0	0	0	0	0	8.07248688305037e-10	7.88993927317302e-10	0	0	7.4994486911535e-10	1.50047635397738e-09	7.59896364786645e-10	0	0	9.5210716172522e-10	4.33362538068136e-09	1.2625788218647e-09	3.02758129435358e-09	3.80677925220112e-09	2.74690055536011e-09	9.81960723593895e-09	0
P25	A229	0	2.57286917797787e-07	0	0	0	0	0	0	0	0	0	0	7.55723510168297e-10	7.4994486911535e-10	7.50238176988691e-10	7.59896364786645e-10	1.58136864231582e-09	1.70689587829486e-09	0	1.08340634517034e-09	0	4.54137194153038e-09	0	0	0	1.22540305130016e-08
P25	A230	0	0	0	0	0	0	0	0	0	0	0	7.6806891846767e-10	7.55723510168297e-10	7.4994486911535e-10	0	1.51979272957329e-09	0	8.53447939147428e-10	9.5210716172522e-10	1.08340634517034e-09	0	3.02758129435358e-09	0	0	0	0
P25	A231	0	2.57286917797787e-07	0	0	0	0	0	0	0	0	0	0	0	0	0	0	0	0	0	0	0	0	0	2.74690055536011e-09	0	0
P25	A232	0	0	0	0	0	0	0	0	0	0	0	0	7.55723510168297e-10	0	0	0	0	0	0	0	0	0	0	0	0	0
P25	A238	0	0	0	0	0	0	0	0	0	0	0	0	0	2.24983460734605e-09	7.50238176988691e-10	0	0	0	0	0	0	0	3.80677925220112e-09	0	0	0
P25	A239	0	0	7.35105479422249e-08	0	4.22179498876566e-09	0	0	4.18351964435866e-09	8.26195833039676e-10	2.42174606491511e-09	3.15597570926921e-09	5.37648242927369e-09	3.77861755084148e-09	4.4996692146921e-09	7.50238176988691e-09	3.79948182393322e-09	3.95342160578954e-09	7.68103145232685e-09	1.33295002641531e-08	1.62510951775551e-08	1.64135246842411e-08	3.17896035907126e-08	4.94881302786145e-08	4.12035083304017e-08	8.34666615054811e-08	4.90161220520065e-08
P25	A240	1.54372150678672e-06	0	0	0	0	0	0	0	0	0	0	0	0	0	0	0	0	0	0	1.08340634517034e-09	0	1.51379064717679e-09	0	8.24070166608034e-09	4.90980361796948e-09	0
P25	A241	0	0	0	0	0	0	0	0	8.26195833039676e-10	8.07248688305037e-10	0	7.6806891846767e-10	3.02289404067319e-09	4.4996692146921e-09	2.25071453096607e-09	3.03958545914658e-09	6.32547456926327e-09	3.41379175658971e-09	5.71264297035132e-09	1.08340634517034e-08	2.52515764372939e-09	6.05516258870717e-09	1.14203377566034e-08	1.09876022214405e-08	4.90980361796948e-09	0
P25	A242	0	0	0	0	0	0	0	0	0	0	0	0	0	7.4994486911535e-10	0	7.59896364786645e-10	0	3.41379175658971e-09	0	0	0	0	0	0	0	0
P25	A243	0	0	0	0	0	0	0	0	0	0	0	0	7.55723510168297e-10	0	0	7.59896364786645e-10	0	0	0	0	0	0	0	0	0	0
P25	A244	0	0	0	4.58077598453033e-09	0	4.20965092109604e-09	0	0	8.26195833039676e-10	0	0	0	2.26717053050489e-09	0	2.25071453096607e-09	3.79948182393322e-09	4.74410592694745e-09	6.82758351317942e-09	1.04731787789774e-08	4.33362538068136e-09	5.05031528745879e-09	6.05516258870717e-09	3.80677925220112e-09	2.74690055536011e-09	0	3.67620915390049e-08
P25	A250	0	0	0	0	0	0	0	0	0	0	0	7.6806891846767e-10	0	7.4994486911535e-10	0	0	0	0	0	0	1.2625788218647e-09	0	0	0	0	0
P25	A251	0	0	0	0	0	0	0	0	0	0	7.88993927317302e-10	0	0	0	0	0	0	0	0	0	0	1.51379064717679e-09	3.80677925220112e-09	2.74690055536011e-09	4.90980361796948e-09	0
P25	A259	0	0	0	0	0	0	0	0	0	0	0	7.6806891846767e-10	0	0	7.50238176988691e-10	0	0	1.70689587829486e-09	0	0	0	0	1.90338962610056e-09	0	0	0
P25	A26	0	0	0	0	0	0	0	0	0	0	0	0	0	0	0	0	0	0	0	0	0	1.51379064717679e-09	0	0	0	0
P25	A260	0	0	0	0	0	0	0	0	8.26195833039676e-10	0	0	0	0	0	0	7.59896364786645e-10	0	5.97413557403199e-09	1.90421432345044e-09	6.50043807102204e-09	5.05031528745879e-09	6.05516258870717e-09	1.14203377566034e-08	3.02159061089612e-08	3.92784289437558e-08	3.67620915390049e-08
P25	A267	0	0	0	0	0	0	0	0	0	0	0	0	7.55723510168297e-10	7.4994486911535e-10	2.25071453096607e-09	3.03958545914658e-09	8.697527532737e-09	1.10948232089166e-08	1.14252859407026e-08	1.62510951775551e-08	2.65141552591586e-08	2.57344410020055e-08	5.71016887830168e-08	6.59256133286427e-08	9.32862687414201e-08	1.71556427182023e-07
P25	A268	0	0	0	0	0	0	0	0	0	0	0	0	0	0	7.50238176988691e-10	7.59896364786645e-10	0	0	1.90421432345044e-09	4.33362538068136e-09	1.01006305749176e-08	6.05516258870717e-09	5.71016887830168e-09	8.24070166608034e-09	1.47294108539084e-08	2.45080610260033e-08
P25	A269	0	0	0	0	0	0	0	0	0	0	7.88993927317302e-10	0	0	0	7.50238176988691e-10	0	3.95342160578954e-09	5.97413557403199e-09	3.80842864690088e-09	1.08340634517034e-09	7.57547293118818e-09	1.21103251774143e-08	9.5169481305028e-09	4.9444209996482e-08	6.87372506515727e-08	1.22540305130016e-07
P25	A27	0	0	0	0	0	0	0	0	0	0	0	0	0	7.4994486911535e-10	0	7.59896364786645e-10	0	0	0	1.08340634517034e-09	0	0	0	0	0	0
P25	A270	0	0	0	9.16155196906067e-09	4.22179498876566e-09	1.26289527632881e-08	8.39816901775368e-09	4.18351964435866e-09	4.95717499823805e-09	1.53377250777957e-08	3.07707631653748e-08	3.68673080864482e-08	3.551900497791e-08	3.14976845028447e-08	4.27635760883554e-08	6.61109837364381e-08	5.53479024810536e-08	5.88879078011725e-08	7.23601442911168e-08	5.4170317258517e-08	6.43915199150995e-08	6.96343697701324e-08	3.04542340176089e-08	2.19752044428809e-08	2.45490180898474e-08	2.45080610260033e-08
P25	A278	0	0	0	0	0	0	0	0	0	8.07248688305037e-10	1.5779878546346e-09	2.30420675540301e-09	7.55723510168297e-10	2.9997794764614e-09	6.00190541590953e-09	2.27968909435993e-09	1.58136864231582e-09	3.41379175658971e-09	1.90421432345044e-09	2.16681269034068e-09	1.2625788218647e-09	7.56895323588396e-09	7.61355850440224e-09	2.74690055536011e-09	0	1.22540305130016e-08
P25	A279	0	0	0	9.16155196906067e-09	2.53307699325939e-08	3.36772073687683e-08	2.93935915621379e-08	8.36703928871732e-09	1.56977208277538e-08	6.29653976877929e-08	1.76734639719076e-07	1.84336540432241e-07	1.88175154031906e-07	2.06984783875837e-07	2.39325978459393e-07	2.88000722254138e-07	3.07576200930427e-07	3.38818831841529e-07	3.55135971323507e-07	3.16354652789739e-07	2.86605392563286e-07	2.51289247431347e-07	2.22696586253765e-07	1.53826431100166e-07	8.34666615054811e-08	9.80322441040131e-08
P25	A280	1.54372150678672e-06	0	0	0	0	4.20965092109604e-09	0	0	0	0	0	0	7.55723510168297e-10	0	2.25071453096607e-09	3.79948182393322e-09	1.18602648173686e-08	2.47499902352754e-08	2.38026790431305e-08	1.51676888323848e-08	2.52515764372939e-08	3.93585568265966e-08	7.23288057918212e-08	1.12622922769765e-07	1.62023519392993e-07	1.34794335643018e-07
P25	A281	0	0	0	0	0	4.20965092109604e-09	0	0	0	0	0	0	0	0	0	1.51979272957329e-09	7.90684321157909e-10	1.70689587829486e-09	1.90421432345044e-09	2.16681269034068e-09	0	4.54137194153038e-09	1.90338962610056e-09	8.24070166608034e-09	1.47294108539084e-08	0
P25	A282	0	0	0	0	0	0	0	0	0	0	0	0	0	0	0	7.59896364786645e-10	7.90684321157909e-10	0	1.90421432345044e-09	2.16681269034068e-09	1.2625788218647e-09	0	5.71016887830168e-09	0	4.90980361796948e-09	3.67620915390049e-08
P25	A288	0	0	0	4.58077598453033e-09	0	0	0	0	0	0	0	7.6806891846767e-10	0	7.4994486911535e-10	7.50238176988691e-10	0	1.58136864231582e-09	1.02413752697691e-08	6.66475013207654e-09	7.58384441619239e-09	1.01006305749176e-08	1.05965345302375e-08	1.52271170088045e-08	2.4722104998241e-08	2.94588217078169e-08	0
P25	A289	0	0	0	0	0	0	0	0	0	0	0	0	7.55723510168297e-10	1.4998897382307e-09	0	0	0	0	1.90421432345044e-09	1.08340634517034e-09	1.2625788218647e-09	0	0	5.49380111072023e-09	4.90980361796948e-09	0
P25	A300	0	0	0	0	0	0	0	0	0	0	7.88993927317302e-10	0	1.51144702033659e-09	7.4994486911535e-10	7.50238176988691e-10	7.59896364786645e-10	3.16273728463164e-09	9.3879273306217e-09	8.56896445552698e-09	7.58384441619239e-09	1.13632093967823e-08	4.54137194153038e-09	1.14203377566034e-08	2.19752044428809e-08	9.81960723593895e-09	1.22540305130016e-08
P25	A301	0	0	0	0	0	0	0	0	0	0	0	0	7.55723510168297e-10	0	1.50047635397738e-09	2.27968909435993e-09	7.90684321157909e-10	4.26723969573714e-09	5.71264297035132e-09	5.4170317258517e-09	3.78773646559409e-09	6.05516258870717e-09	1.90338962610056e-09	1.09876022214405e-08	2.94588217078169e-08	1.22540305130016e-08
P25	A302	0	0	0	0	0	0	0	0	0	0	0	0	0	7.4994486911535e-10	0	0	0	0	0	0	0	0	0	0	0	1.22540305130016e-08
P25	A303	0	0	0	0	0	0	0	0	0	0	0	0	0	1.4998897382307e-09	1.50047635397738e-09	0	7.90684321157909e-10	1.70689587829486e-09	2.85632148517566e-09	4.33362538068136e-09	6.31289410932349e-09	4.54137194153038e-09	0	8.24070166608034e-09	9.81960723593895e-09	3.67620915390049e-08
P25	A304	0	0	0	0	0	0	0	0	0	0	7.88993927317302e-10	0	0	0	0	7.59896364786645e-10	7.90684321157909e-10	0	9.5210716172522e-10	1.08340634517034e-09	2.52515764372939e-09	1.51379064717679e-09	0	2.74690055536011e-09	0	0
P25	A305	0	0	0	0	0	0	0	0	0	8.07248688305037e-10	7.88993927317302e-10	4.60841351080602e-09	5.29006457117808e-09	6.74950382203815e-09	6.00190541590953e-09	6.07917091829316e-09	7.11615889042118e-09	1.53620629046537e-08	6.66475013207654e-09	1.19174697968737e-08	2.65141552591586e-08	3.6330975532243e-08	5.32949095308157e-08	3.84566077750416e-08	4.41882325617253e-08	3.67620915390049e-08
P25	A308	0	0	0	0	0	0	0	0	0	8.07248688305037e-10	1.5779878546346e-09	7.6806891846767e-10	1.51144702033659e-09	0	3.00095270795477e-09	2.27968909435993e-09	3.16273728463164e-09	1.70689587829486e-09	9.5210716172522e-10	1.08340634517034e-09	6.31289410932349e-09	7.56895323588396e-09	3.80677925220112e-09	1.92283038875208e-08	2.45490180898474e-08	1.22540305130016e-08
P25	A309	0	0	0	0	0	0	0	0	8.26195833039676e-10	2.42174606491511e-09	1.18349089097595e-08	3.07227567387068e-08	3.77861755084148e-08	5.7745754921882e-08	6.00190541590953e-08	8.28287037617443e-08	8.46032223638963e-08	1.29724086750409e-07	1.82804575051242e-07	1.85262485024128e-07	2.94180865494474e-07	3.45144267556309e-07	3.82581314846212e-07	4.61479293300499e-07	6.18635255864154e-07	6.0044749513708e-07
P25	A31	0	0	0	4.58077598453033e-09	0	0	0	0	0	0	0	0	0	0	0	0	0	8.53447939147428e-10	0	2.16681269034068e-09	0	0	1.90338962610056e-09	2.74690055536011e-09	0	0
P25	A310	3.08744301357344e-06	0	1.4702109588445e-07	2.7484655907182e-08	8.44358997753131e-09	4.20965092109604e-09	8.39816901775368e-09	4.18351964435866e-09	1.65239166607935e-09	3.22899475322015e-09	3.15597570926921e-09	1.15210337770151e-08	1.66259172237025e-08	2.92478498954987e-08	4.50142906193215e-08	6.53510873716515e-08	1.08323751998634e-07	2.15068880665152e-07	3.94172364954241e-07	7.09631156086573e-07	1.31813229002674e-06	2.40238575706957e-06	4.57003849226744e-06	7.80394447777808e-06	1.16902424143853e-05	1.17393612314556e-05
P25	A311	0	0	0	0	0	0	0	0	0	0	0	0	0	0	7.50238176988691e-10	0	0	8.53447939147428e-10	0	0	1.2625788218647e-09	6.05516258870717e-09	3.80677925220112e-09	1.09876022214405e-08	1.47294108539084e-08	2.45080610260033e-08
P25	A318	0	0	0	0	0	4.20965092109604e-09	0	0	0	1.61449737661007e-09	0	7.6806891846767e-10	3.02289404067319e-09	7.4994486911535e-10	6.00190541590953e-09	4.55937818871987e-09	2.37205296347373e-09	6.82758351317942e-09	1.42816074258783e-08	9.75065710653307e-09	2.77767340810233e-08	4.99550913568341e-08	5.71016887830168e-08	6.04318122179225e-08	8.83764651234506e-08	1.22540305130016e-07
P25	A319	0	2.57286917797787e-07	2.20531643826675e-07	4.1226983860773e-08	4.22179498876566e-09	1.68386036843842e-08	4.19908450887684e-09	0	6.60956666431741e-09	3.22899475322015e-09	1.5779878546346e-09	8.44875810314437e-09	1.58701937135342e-08	2.62480704190373e-08	3.60114324954572e-08	5.09130564407052e-08	7.59056948311593e-08	1.4593959759421e-07	3.14195363369323e-07	6.64128089589419e-07	1.35853481232641e-06	2.64005088867632e-06	4.68043509058127e-06	8.2571830694125e-06	1.14840306624306e-05	1.30750505573727e-05
P25	A32	0	0	0	0	0	0	0	0	0	0	0	0	0	0	7.50238176988691e-10	0	0	0	9.5210716172522e-10	0	0	1.51379064717679e-09	0	2.74690055536011e-09	0	0
P25	A321	0	0	1.4702109588445e-07	2.29038799226517e-08	1.2665384966297e-08	8.41930184219208e-09	0	8.36703928871732e-09	7.43576249735708e-09	4.03624344152519e-09	2.36698178195191e-09	3.84034459233835e-09	8.31295861185127e-09	5.9995589529228e-09	9.75309630085299e-09	2.20369945788127e-08	3.4790110130948e-08	4.35258448965188e-08	7.42643586145672e-08	1.46259856597996e-07	2.3105192440124e-07	3.11840873318419e-07	4.66330458394637e-07	5.54873912182743e-07	5.98996041392276e-07	4.04383006929054e-07
P25	A327	1.54372150678672e-06	5.14573835595574e-07	2.20531643826675e-07	9.16155196906067e-09	4.22179498876566e-09	0	0	0	8.26195833039676e-10	0	7.88993927317302e-10	0	0	1.4998897382307e-09	2.25071453096607e-09	6.07917091829316e-09	8.697527532737e-09	1.96293026003908e-08	2.28505718814053e-08	5.20035045681764e-08	8.83805175305288e-08	1.31699786304381e-07	2.0556607961886e-07	3.73578475528975e-07	5.69537219684459e-07	6.49463617189086e-07
P25	A328	0	0	0	0	0	0	0	0	0	0	0	0	0	0	7.50238176988691e-10	1.51979272957329e-09	7.90684321157909e-10	8.53447939147428e-10	3.80842864690088e-09	2.16681269034068e-09	3.78773646559409e-09	1.66516971189447e-08	2.47440651393073e-08	3.29628066643214e-08	3.43686253257863e-08	3.67620915390049e-08
P25	A329	0	5.14573835595574e-07	7.35105479422249e-08	0	0	0	0	0	0	8.07248688305037e-10	1.5779878546346e-09	0	7.55723510168297e-10	1.4998897382307e-09	2.25071453096607e-09	3.79948182393322e-09	3.95342160578954e-09	1.70689587829486e-08	1.61858217493287e-08	2.16681269034068e-08	3.91399434778056e-08	5.29826726511877e-08	9.5169481305028e-08	1.20863624435845e-07	1.81662733864871e-07	2.57334640773034e-07
P25	A33	0	5.66031219155131e-06	6.17488602714689e-06	4.58077598453033e-08	0	0	0	0	0	0	0	0	7.55723510168297e-10	0	0	0	0	0	0	0	0	0	0	0	0	0
P25	A34	0	0	0	0	0	0	0	0	0	0	0	0	7.55723510168297e-10	7.4994486911535e-10	0	0	0	0	0	0	0	0	0	0	0	0
P25	A35	1.54372150678672e-06	0	7.35105479422249e-08	2.7484655907182e-08	2.11089749438283e-08	2.52579055265762e-08	2.93935915621379e-08	1.67340785774346e-08	3.63526166537457e-08	5.08566673632173e-08	3.15597570926921e-08	2.76504810648361e-08	3.47632814677417e-08	6.89949279586122e-08	9.97816775394959e-08	1.0866518016449e-07	1.22556069779476e-07	1.66422348133748e-07	2.03750932609197e-07	2.77352024363607e-07	3.63622700697033e-07	4.67761309977629e-07	6.49055862500291e-07	8.51539172161635e-07	1.19308227916658e-06	1.18864095976116e-06
P25	A360	0	0	0	0	0	0	0	0	0	0	0	0	0	0	0	0	0	0	0	0	0	0	0	2.74690055536011e-09	0	0
P25	A362	0	0	0	9.16155196906067e-09	0	0	0	0	0	0	0	0	0	0	0	0	0	0	0	0	0	0	0	0	0	0
P25	A368	0	0	0	0	0	0	0	0	1.65239166607935e-09	0	0	0	0	0	7.50238176988691e-10	0	7.90684321157909e-10	8.53447939147428e-10	9.5210716172522e-10	1.08340634517034e-09	1.2625788218647e-09	0	7.61355850440224e-09	5.49380111072023e-09	4.90980361796948e-09	2.45080610260033e-08
P25	A369	0	2.0582953423823e-06	4.41063287653349e-07	2.29038799226517e-08	0	0	0	4.18351964435866e-09	1.65239166607935e-09	1.61449737661007e-09	0	3.07227567387068e-09	0	7.4994486911535e-10	1.50047635397738e-09	0	7.90684321157909e-10	0	1.90421432345044e-09	2.16681269034068e-09	1.2625788218647e-09	0	1.90338962610056e-09	1.09876022214405e-08	2.94588217078169e-08	1.22540305130016e-08
P25	A370	0	0	1.54372150678672e-06	9.02412868952476e-07	1.2665384966297e-08	4.20965092109604e-09	4.19908450887684e-09	0	8.26195833039676e-10	8.07248688305037e-10	7.88993927317302e-10	0	0	0	0	0	1.58136864231582e-09	8.53447939147428e-10	0	2.16681269034068e-09	2.52515764372939e-09	4.54137194153038e-09	1.90338962610056e-09	1.37345027768006e-08	1.96392144718779e-08	2.45080610260033e-08
P25	A371	0	0	7.35105479422249e-08	9.6196295675137e-08	0	0	0	0	0	0	0	0	0	0	0	0	0	0	0	0	0	0	0	8.24070166608034e-09	0	0
P25	A378	0	2.57286917797787e-07	1.4702109588445e-07	1.3284250355138e-07	0	0	0	0	0	0	0	0	0	7.4994486911535e-10	0	0	0	0	0	1.08340634517034e-09	0	0	0	0	0	0
P25	A379	1.23497720542938e-05	1.80100842458451e-06	9.26232904072033e-06	8.82257454620542e-06	1.9420256948322e-07	4.63061601320564e-08	2.5194507053261e-08	4.18351964435866e-09	4.13097916519838e-09	3.22899475322015e-09	7.88993927317302e-10	7.6806891846767e-10	7.55723510168297e-10	0	1.50047635397738e-09	1.51979272957329e-09	0	3.41379175658971e-09	1.90421432345044e-09	3.25021903551102e-09	7.57547293118818e-09	1.05965345302375e-08	1.7130506634905e-08	4.12035083304017e-08	7.85568578875116e-08	1.83810457695024e-07
P25	A38	0	2.57286917797787e-07	0	9.16155196906067e-09	2.53307699325939e-08	1.68386036843842e-08	1.67963380355074e-08	2.5101117866152e-08	9.91434999647611e-09	2.42174606491511e-09	7.88993927317302e-10	2.30420675540301e-09	1.51144702033659e-09	7.4994486911535e-10	0	1.51979272957329e-09	7.90684321157909e-10	1.70689587829486e-09	1.90421432345044e-09	2.16681269034068e-09	7.57547293118818e-09	4.54137194153038e-09	7.61355850440224e-09	1.64814033321607e-08	1.96392144718779e-08	6.12701525650082e-08
P25	A39	0	0	7.35105479422249e-08	1.19100175597789e-07	2.11089749438283e-08	1.68386036843842e-08	2.09954225443842e-08	1.67340785774346e-08	4.13097916519838e-09	2.42174606491511e-09	5.52295749122111e-09	7.6806891846767e-10	7.55723510168297e-10	0	0	7.59896364786645e-10	7.90684321157909e-10	0	9.5210716172522e-10	4.33362538068136e-09	1.2625788218647e-09	1.51379064717679e-09	0	0	4.90980361796948e-09	0
P25	A390	0	7.71860753393361e-07	1.54372150678672e-06	1.47042909103424e-06	6.20603863348551e-07	4.16755441188508e-07	3.1913042267464e-07	3.47232130481769e-07	1.76805908270491e-07	1.40461271765076e-07	3.10863607363017e-07	1.90481091779982e-07	1.0655701493373e-07	8.92434394247267e-08	8.62773903536995e-08	1.07145387434917e-07	1.31253597312213e-07	1.20336159419787e-07	1.17109180892202e-07	1.15924478933226e-07	1.06056621036635e-07	1.57434227306386e-07	1.96049131488358e-07	2.58208652203851e-07	2.40580377280504e-07	3.92128976416052e-07
P25	A391	0	1.02914767119115e-06	2.94042191768899e-07	1.0719015803801e-06	5.57276938517067e-07	2.77836960792338e-07	1.67963380355074e-07	1.2550558933076e-07	5.12241416484599e-08	3.39044449088116e-08	7.81103988044129e-08	3.30269634941098e-08	3.02289404067319e-08	2.32482909425759e-08	2.85090507255703e-08	3.4195336415399e-08	4.74410592694745e-08	3.41379175658971e-08	4.66532509245358e-08	3.46690030454509e-08	4.67154164089938e-08	3.48171848850662e-08	2.66474547654078e-08	3.02159061089612e-08	5.89176434156337e-08	1.22540305130016e-08
P25	A392	0	5.14573835595574e-07	5.88084383537799e-07	9.71124508720431e-07	6.24825658337317e-07	4.0412648842522e-07	2.35148732497103e-07	1.8825838399614e-07	9.50125207995627e-08	6.29653976877929e-08	9.31012834234416e-08	4.83883418634632e-08	3.70304519982465e-08	2.84979050263833e-08	2.1756907132672e-08	2.58364764027459e-08	3.00460042040005e-08	3.92586052007817e-08	4.18927151159097e-08	2.81685649744289e-08	2.9039312902888e-08	4.3899928768127e-08	6.28118576613184e-08	5.49380111072023e-08	1.32564697685176e-07	6.12701525650082e-08
P25	A393	0	0	0	1.3742327953591e-08	4.22179498876566e-09	0	4.19908450887684e-09	0	3.3047833321587e-09	8.07248688305037e-10	0	1.53613783693534e-09	2.26717053050489e-09	1.4998897382307e-09	0	7.59896364786645e-10	1.58136864231582e-09	8.53447939147428e-10	9.5210716172522e-10	2.16681269034068e-09	3.78773646559409e-09	1.51379064717679e-09	7.61355850440224e-09	8.24070166608034e-09	0	1.22540305130016e-08
P25	A394	1.54372150678672e-06	5.14573835595574e-07	1.69074260267117e-06	4.37006028924194e-06	2.23332954905703e-06	1.51547433159457e-06	9.32196760970658e-07	7.32115937762766e-07	3.79223887365211e-07	2.40560109114901e-07	3.77928091184988e-07	2.2427612419256e-07	1.14114250035413e-07	1.08742006021726e-07	1.05033344778417e-07	1.1094486925885e-07	1.36788387560318e-07	1.41672357898473e-07	1.59954003169837e-07	1.31092167765611e-07	1.27520461008334e-07	1.42296320834618e-07	2.01759300366659e-07	2.5271485109313e-07	4.32062718381314e-07	3.92128976416052e-07
P25	A395	0	0	0	9.16155196906067e-09	4.22179498876566e-09	4.20965092109604e-09	0	0	0	0	1.5779878546346e-09	7.6806891846767e-10	0	0	0	0	7.90684321157909e-10	8.53447939147428e-10	0	1.08340634517034e-09	0	3.02758129435358e-09	3.80677925220112e-09	2.74690055536011e-09	4.90980361796948e-09	0
P25	A398	0	0	1.4702109588445e-07	5.03885358298337e-08	8.44358997753131e-09	8.41930184219208e-09	8.39816901775368e-09	1.2550558933076e-08	5.78337083127773e-09	4.84349212983022e-09	1.42018906917114e-08	1.15210337770151e-08	6.80151159151467e-09	4.4996692146921e-09	2.25071453096607e-09	3.79948182393322e-09	7.90684321157909e-09	7.68103145232685e-09	1.33295002641531e-08	1.30008761420441e-08	1.64135246842411e-08	3.33033942378894e-08	3.42610132698101e-08	5.21911105518422e-08	4.41882325617253e-08	2.45080610260033e-08
P25	A399	1.54372150678672e-06	0	3.67552739711124e-07	4.076890626232e-07	2.15311544427048e-07	1.47337782238361e-07	1.21773450757428e-07	5.43857553766626e-08	3.71788124867854e-08	3.30971962205065e-08	4.41836599297689e-08	2.91866189017715e-08	1.88930877542074e-08	1.12491730367303e-08	1.65052398937512e-08	1.2918238201373e-08	1.58136864231582e-08	1.7922406722096e-08	1.7137928911054e-08	1.30008761420441e-08	2.39889976154292e-08	2.42206503548287e-08	3.61644028959106e-08	3.84566077750416e-08	2.94588217078169e-08	3.67620915390049e-08
P25	A40	0	0	7.35105479422249e-08	0	0	0	0	0	0	0	0	0	0	0	0	0	1.58136864231582e-09	1.70689587829486e-09	2.85632148517566e-09	1.08340634517034e-09	2.52515764372939e-09	3.02758129435358e-09	5.71016887830168e-09	8.24070166608034e-09	4.90980361796948e-09	0
P25	A400	0	0	0	1.00777071659667e-07	1.60428209573095e-07	9.26123202641128e-08	6.71853521420294e-08	5.43857553766626e-08	3.71788124867854e-08	2.01812172076259e-08	1.02569210551249e-08	1.22891026954827e-08	1.81373642440391e-08	2.92478498954987e-08	4.05128615573893e-08	4.78734709815586e-08	5.2185165196422e-08	5.97413557403199e-08	7.61685729380176e-08	9.42563520298196e-08	1.37621091583252e-07	1.90737621544276e-07	1.92242352236156e-07	2.99412160534252e-07	4.90980361796948e-07	8.08766013858108e-07
P25	A401	0	1.02914767119115e-06	8.82126575306698e-07	7.00858725633141e-07	2.53307699325939e-08	8.41930184219208e-09	8.39816901775368e-09	0	3.3047833321587e-09	4.03624344152519e-09	3.94496963658651e-09	4.60841351080602e-09	3.02289404067319e-09	3.74972434557675e-09	6.00190541590953e-09	7.59896364786645e-09	2.29298453135794e-08	2.13361984786857e-08	2.47547862048557e-08	3.03353776647695e-08	5.05031528745879e-08	7.2661951064486e-08	1.06589819061631e-07	3.02159061089612e-07	3.7805487858365e-07	6.12701525650081e-07
P25	A402	0	2.57286917797787e-07	7.35105479422249e-08	1.64907935443092e-07	4.22179498876566e-09	0	0	4.18351964435866e-09	1.65239166607935e-09	8.07248688305037e-10	1.5779878546346e-09	2.30420675540301e-09	4.53434106100978e-09	5.9995589529228e-09	1.80057162477286e-08	1.67177200253062e-08	3.55807944521059e-08	6.05948036794674e-08	1.00923359142873e-07	1.52760294669018e-07	2.97968601960069e-07	4.78357844507866e-07	8.33684656232045e-07	1.24434595157813e-06	2.21432143170423e-06	2.2669956449053e-06
P25	A403	1.54372150678672e-06	0	0	7.42085709493914e-07	4.8550642370805e-07	1.64176385922745e-07	1.30171619775182e-07	7.11198339540972e-08	3.80050083198251e-08	1.93739685193209e-08	1.34128967643941e-08	1.76655851247564e-08	3.40075579575734e-08	7.42445420424197e-08	1.44045729981829e-07	2.02892329398034e-07	2.58553773018636e-07	3.18336081301991e-07	3.92268150630791e-07	5.24368671062445e-07	5.87099152167084e-07	8.14419368181114e-07	1.27717443911348e-06	1.99150290263608e-06	3.32393704936534e-06	4.98739041879166e-06
P25	A408	0	0	1.4702109588445e-07	1.28261727566849e-07	4.22179498876566e-08	2.52579055265762e-08	8.39816901775368e-09	4.18351964435866e-09	6.60956666431741e-09	5.65074081813526e-09	7.10094534585572e-09	2.30420675540301e-09	5.29006457117808e-09	9.74928329849956e-09	2.1756907132672e-08	2.05172018492394e-08	2.05577923501056e-08	3.41379175658971e-08	5.52222153800628e-08	8.66725076136273e-08	1.14894672789687e-07	1.89223830897099e-07	3.17866067558793e-07	4.55985492189779e-07	6.48094077571971e-07	1.31118126489117e-06
P25	A409	1.54372150678672e-06	1.02914767119115e-06	5.88084383537799e-07	7.14601053586732e-07	1.81537184516923e-07	1.05241273027401e-07	8.81807746864136e-08	6.69363143097386e-08	4.87455541493409e-08	3.47116935971166e-08	3.70827145839132e-08	2.76504810648361e-08	5.29006457117808e-08	6.44952587439201e-08	1.03532868424439e-07	1.40580827485529e-07	1.69206444727793e-07	2.57741277622523e-07	3.0086586310517e-07	4.63697915732906e-07	6.64116460300831e-07	9.79422548723384e-07	1.65594897470749e-06	2.75239435647083e-06	4.50719972129598e-06	6.37209586676085e-06
P25	A41	0	2.57286917797787e-07	0	8.70347437060763e-08	1.2665384966297e-08	1.68386036843842e-08	0	1.2550558933076e-08	3.3047833321587e-09	2.42174606491511e-09	2.36698178195191e-09	0	7.55723510168297e-09	7.49944869115351e-09	1.20038108318191e-08	1.44380309309463e-08	2.68832669193689e-08	4.7793084592256e-08	7.99770015849185e-08	1.15924478933226e-07	1.6666040448614e-07	2.17985853193458e-07	3.86388094098414e-07	4.58732392745139e-07	5.05709772650856e-07	2.32826579747031e-07
P25	A410	1.54372150678672e-06	5.14573835595574e-07	1.1761687670756e-06	8.79508989029824e-07	1.51984619595564e-07	5.89351128953445e-08	5.45880986153989e-08	6.69363143097386e-08	2.06548958259919e-08	4.68204239216922e-08	4.10276842204997e-08	4.60841351080602e-08	6.42364983643052e-08	1.02742447068803e-07	1.38794062742908e-07	2.47726214920446e-07	4.36457745279166e-07	7.3652557148423e-07	1.12443855799749e-06	1.9468812022711e-06	3.3332080897228e-06	5.97341789375962e-06	1.09045191679301e-05	1.79400075270569e-05	2.69990100952142e-05	3.25834671340713e-05
P25	A411	1.54372150678672e-06	2.57286917797787e-07	4.41063287653349e-07	3.61881302777896e-07	1.68871799550626e-08	1.68386036843842e-08	1.67963380355074e-08	0	2.47858749911903e-09	8.07248688305037e-09	4.73396356390381e-09	3.84034459233835e-09	4.53434106100978e-09	1.19991179058456e-08	1.65052398937512e-08	2.50765800379593e-08	3.55807944521059e-08	4.09655010790765e-08	8.37854302318194e-08	1.22424917004249e-07	2.37364818510563e-07	3.70878708558314e-07	6.24311797360983e-07	9.5592139326532e-07	1.23727051172831e-06	1.4704836615602e-06
P25	A412	0	2.57286917797787e-07	4.41063287653349e-07	9.39059076828718e-07	2.11089749438283e-07	1.30499178553977e-07	5.45880986153989e-08	7.11198339540972e-08	5.8659904145817e-08	9.12191017784692e-08	5.52295749122111e-08	5.60690310481399e-08	7.33051804863248e-08	8.549371507915e-08	1.20788346495179e-07	2.02132433033248e-07	2.96506620434216e-07	4.94999804705508e-07	7.27409871558068e-07	1.05740459288625e-06	1.76508519296685e-06	2.85349536992825e-06	5.30284349831616e-06	8.92467990436501e-06	1.33939442698207e-05	1.65797032840912e-05
P25	A413	0	0	2.20531643826675e-07	1.09938623628728e-07	5.06615398651879e-08	2.52579055265762e-08	4.19908450887684e-09	1.67340785774346e-08	4.95717499823805e-09	2.42174606491511e-09	7.88993927317302e-10	0	7.55723510168297e-10	2.24983460734605e-09	8.2526199468756e-09	3.79948182393322e-09	9.48821185389491e-09	1.02413752697691e-08	1.23773931024279e-08	1.30008761420441e-08	2.77767340810233e-08	3.6330975532243e-08	5.13915199047151e-08	1.07129121659044e-07	2.16031359190657e-07	2.81842701799038e-07
P25	A414	0	0	7.35105479422249e-08	4.58077598453033e-08	1.2665384966297e-08	0	8.39816901775368e-09	8.36703928871732e-09	4.13097916519838e-09	2.42174606491511e-09	4.73396356390381e-09	6.14455134774136e-09	5.29006457117808e-09	5.9995589529228e-09	1.05033344778417e-08	2.12770982140261e-08	3.08366885251584e-08	3.49913655050445e-08	7.90248944231933e-08	1.46259856597996e-07	2.37364818510563e-07	4.45054450269977e-07	7.93713474083933e-07	1.56023951544454e-06	2.73967041882697e-06	3.52916078774447e-06
P25	A415	1.54372150678672e-06	3.60201684916902e-06	3.67552739711124e-06	2.98666594191378e-06	2.40642314359642e-07	1.38918480396169e-07	5.03890141065221e-08	8.36703928871732e-08	4.37883791511028e-08	3.14826988438965e-08	2.91927753107402e-08	4.99244797003986e-08	3.92976225287514e-08	9.22432189011881e-08	1.17037155610236e-07	2.31768391259927e-07	3.87435317367375e-07	6.40085954360571e-07	9.9399987684113e-07	1.56010513704529e-06	2.44561517795192e-06	4.16292427973618e-06	7.40989581440948e-06	1.30532714390713e-05	2.20695672627728e-05	2.94954514447949e-05
P25	A418	6.17488602714689e-06	1.02914767119115e-06	4.33712232859127e-06	2.01096065720882e-06	1.89980774494455e-07	1.09450923948497e-07	5.03890141065221e-08	4.60187160879453e-08	2.72644624903093e-08	2.2602963272541e-08	2.91927753107402e-08	4.22437905157219e-08	6.65036688948101e-08	6.67450933512662e-08	1.08034297486372e-07	1.54258962051689e-07	2.24554347208846e-07	3.52473998867888e-07	5.36036332051299e-07	9.13311548978597e-07	1.39641217698235e-06	2.21316192617247e-06	3.67544536800018e-06	6.7079311561894e-06	1.05855366003422e-05	1.34426714727628e-05
P25	A419	4.47679236968149e-05	3.52483077382968e-05	5.73382273949354e-05	0.000111912938078061	1.95764633629063e-05	8.98339506561894e-06	5.67716225600149e-06	4.02872941751739e-06	2.58599295741419e-06	2.37492564099342e-06	3.13861784286823e-06	4.0292895462814e-06	4.90011123993124e-06	6.34678342732321e-06	9.02836622188191e-06	1.31158112562175e-05	2.00549171218492e-05	3.16065909783858e-05	4.88878464331049e-05	7.65881613527817e-05	0.000122324949156361	0.000203972693172542	0.000354580550056647	0.000612737372381404	0.0010536585858271	0.00155645793963942
P25	A42	0	0	0	0	0	0	0	0	0	0	0	0	0	0	0	0	0	0	0	0	0	1.51379064717679e-09	0	0	0	0
P25	A420	0	0	0	0	0	0	0	0	0	8.07248688305037e-10	0	2.30420675540301e-09	1.51144702033659e-09	3.74972434557675e-09	1.50047635397738e-09	4.55937818871987e-09	1.02788961750528e-08	8.53447939147428e-09	7.61685729380176e-09	1.19174697968737e-08	3.15644705466174e-08	4.23861381209502e-08	5.51982991569162e-08	7.96601161054433e-08	1.03105875977359e-07	7.35241830780098e-08
P25	A421	0	0	0	4.58077598453033e-09	0	0	0	0	8.26195833039676e-10	8.07248688305037e-10	0	0	0	7.4994486911535e-10	0	3.79948182393322e-09	1.58136864231582e-09	8.53447939147428e-10	9.5210716172522e-10	5.4170317258517e-09	1.2625788218647e-09	6.05516258870717e-09	9.5169481305028e-09	1.37345027768006e-08	2.45490180898474e-08	2.45080610260033e-08
P25	A422	0	0	0	0	0	0	0	0	0	0	0	0	0	0	0	0	1.58136864231582e-09	0	9.5210716172522e-10	0	0	1.51379064717679e-09	3.80677925220112e-09	2.74690055536011e-09	4.90980361796948e-09	1.22540305130016e-08
P25	A427	0	0	0	3.20654318917123e-08	8.44358997753131e-09	0	0	4.18351964435866e-09	0	3.22899475322015e-09	7.88993927317302e-10	1.53613783693534e-09	0	0	7.50238176988691e-10	4.55937818871987e-09	3.95342160578954e-09	7.68103145232685e-09	4.7605358086261e-09	8.66725076136273e-09	1.89386823279705e-08	1.51379064717679e-08	2.28406755132067e-08	3.57097072196815e-08	7.85568578875116e-08	1.34794335643018e-07
P25	A428	0	0	0	0	0	0	0	0	0	0	0	0	0	7.4994486911535e-10	7.50238176988691e-10	0	7.11615889042118e-09	0	3.80842864690088e-09	4.33362538068136e-09	6.31289410932349e-09	4.54137194153038e-09	1.33237273827039e-08	8.24070166608034e-09	4.90980361796948e-09	0
P25	A429	0	0	7.35105479422249e-08	4.58077598453033e-09	0	4.20965092109604e-09	0	0	8.26195833039676e-10	0	0	2.30420675540301e-09	7.55723510168297e-10	0	3.00095270795477e-09	3.79948182393322e-09	4.74410592694745e-09	6.82758351317942e-09	3.80842864690088e-09	1.30008761420441e-08	1.38883670405117e-08	1.51379064717679e-08	3.61644028959106e-08	4.39504088857618e-08	6.87372506515727e-08	8.57782135910114e-08
P25	A430	0	0	0	0	0	0	0	0	0	8.07248688305037e-10	2.36698178195191e-09	7.6806891846767e-10	5.29006457117808e-09	1.4998897382307e-09	4.50142906193215e-09	7.59896364786645e-09	1.34416334596845e-08	1.53620629046537e-08	4.09406079541845e-08	5.0920098223006e-08	8.83805175305288e-08	1.54406646012033e-07	2.15083027749363e-07	2.66449353869931e-07	2.89678413460199e-07	1.96064488208026e-07
P25	A431	0	0	0	9.16155196906067e-09	4.22179498876566e-09	0	0	0	0	0	0	0	0	0	0	0	7.90684321157909e-10	0	0	0	0	1.51379064717679e-09	5.71016887830168e-09	2.74690055536011e-09	4.90980361796948e-09	0
P25	A438	0	0	7.35105479422249e-08	0	0	0	0	0	0	0	0	0	2.26717053050489e-09	0	2.25071453096607e-09	1.51979272957329e-09	6.32547456926327e-09	1.28017190872114e-08	1.14252859407026e-08	1.95013142130661e-08	1.51509458623764e-08	1.96792784132983e-08	3.04542340176089e-08	3.57097072196815e-08	5.40078397976642e-08	2.45080610260033e-08
P25	A439	0	0	0	0	0	0	0	0	8.26195833039676e-10	1.61449737661007e-09	1.5779878546346e-09	3.84034459233835e-09	1.51144702033659e-09	1.4998897382307e-09	5.25166723892084e-09	1.0638549107013e-08	1.02788961750528e-08	1.96293026003908e-08	2.47547862048557e-08	4.33362538068136e-08	5.93412046276408e-08	5.29826726511877e-08	7.80389746701229e-08	1.29104326101925e-07	1.71843126628932e-07	7.35241830780098e-08
P25	A440	0	0	0	2.7484655907182e-08	1.68871799550626e-08	4.20965092109604e-09	4.19908450887684e-09	4.18351964435866e-09	4.13097916519838e-09	2.42174606491511e-09	3.94496963658651e-09	0	7.55723510168297e-10	7.4994486911535e-10	1.50047635397738e-09	0	1.58136864231582e-09	8.53447939147428e-10	9.5210716172522e-10	2.16681269034068e-09	1.2625788218647e-09	1.51379064717679e-09	3.80677925220112e-09	0	4.90980361796948e-09	0
P25	A441	0	0	0	0	0	0	0	0	0	0	0	0	0	0	0	0	0	8.53447939147428e-10	0	0	1.2625788218647e-09	0	1.90338962610056e-09	2.74690055536011e-09	0	0
P25	A448	0	0	0	0	0	0	0	0	1.65239166607935e-09	1.61449737661007e-09	0	1.53613783693534e-09	7.55723510168297e-10	0	0	2.27968909435993e-09	0	8.53447939147428e-10	9.5210716172522e-10	0	1.2625788218647e-09	0	3.80677925220112e-09	0	9.81960723593895e-09	0
P25	A449	0	0	7.35105479422249e-08	4.58077598453033e-08	2.53307699325939e-08	2.10482546054802e-08	1.67963380355074e-08	3.34681571548693e-08	8.26195833039676e-09	1.45304763894907e-08	2.20918299648845e-08	1.45933094508857e-08	9.06868212201956e-09	5.9995589529228e-09	7.50238176988691e-09	8.35886001265309e-09	1.02788961750528e-08	6.82758351317942e-09	9.5210716172522e-09	1.40842824872144e-08	1.89386823279705e-08	2.8762022296359e-08	4.56813510264134e-08	6.86725138840028e-08	6.38274470336032e-08	1.96064488208026e-07
P25	A46	0	0	7.35105479422249e-08	5.95500877988943e-08	4.22179498876566e-09	1.68386036843842e-08	0	8.36703928871732e-09	4.95717499823805e-09	5.65074081813526e-09	1.34128967643941e-08	2.99546878202391e-08	4.30762400795929e-08	6.82449830894969e-08	1.12535726548304e-07	2.4696631855566e-07	4.13527899965586e-07	6.77637663683058e-07	1.05207841370637e-06	1.58394007663904e-06	2.17289815242914e-06	3.53924253309934e-06	5.75585022932809e-06	1.03503212925969e-05	2.09697712523476e-05	3.24486727984283e-05
P25	A48	0	0	7.35105479422249e-08	0	0	0	0	0	0	0	0	7.6806891846767e-10	0	7.4994486911535e-10	0	7.59896364786645e-10	0	8.53447939147428e-10	2.85632148517566e-09	2.16681269034068e-09	3.78773646559409e-09	6.05516258870717e-09	3.80677925220112e-09	5.49380111072023e-09	9.81960723593895e-09	0
P25	A480	1.54372150678672e-06	2.57286917797787e-07	7.35105479422249e-08	0	1.2665384966297e-08	0	1.25972535266305e-08	0	1.65239166607935e-09	2.42174606491511e-09	6.31195141853842e-09	6.14455134774136e-09	9.06868212201956e-09	2.09984563352298e-08	2.10066689556834e-08	3.26755436858257e-08	7.51150105100013e-08	1.13508575906608e-07	1.96134075315395e-07	2.78435430708778e-07	4.43165166474509e-07	6.11571421459424e-07	9.47888033798078e-07	1.37894407879078e-06	2.52363905963631e-06	3.41887451312745e-06
P25	A481	0	0	0	4.58077598453033e-09	0	0	0	4.18351964435866e-09	0	1.61449737661007e-09	2.36698178195191e-09	8.44875810314437e-09	9.06868212201956e-09	2.39982358116912e-08	5.47673869201745e-08	9.65068383279039e-08	1.67625076085477e-07	2.66275757013997e-07	4.37969294393601e-07	5.85039426391984e-07	7.36083453147118e-07	1.0763051501427e-06	1.73208455975151e-06	2.32662477039002e-06	3.29447822765752e-06	3.60268497082248e-06
P25	A482	0	0	0	0	0	0	0	0	0	0	0	0	0	0	1.50047635397738e-09	2.27968909435993e-09	3.16273728463164e-09	6.82758351317942e-09	4.7605358086261e-09	3.25021903551102e-09	6.31289410932349e-09	1.36241158245911e-08	1.33237273827039e-08	1.37345027768006e-08	9.81960723593895e-09	0
P25	A483	4.63116452036017e-06	2.31558226018008e-06	8.82126575306698e-07	1.92392591350274e-07	7.59923097977818e-08	5.05158110531525e-08	3.77917605798916e-08	5.85692750210212e-08	3.13954416555077e-08	2.98682014672864e-08	3.31377449473267e-08	3.37950324125775e-08	4.30762400795929e-08	7.49944869115351e-08	7.27731031679031e-08	1.0866518016449e-07	1.13067857925581e-07	1.39112014081031e-07	2.02798825447472e-07	2.78435430708778e-07	3.47209176012792e-07	4.51109612858684e-07	7.38515174927017e-07	1.02184700659396e-06	1.57113715775023e-06	1.83810457695024e-06
P25	A484	0	0	0	0	0	0	0	0	0	0	0	0	0	0	0	0	0	0	0	0	0	1.51379064717679e-09	0	0	0	0
P25	A488	3.08744301357344e-06	0	7.35105479422249e-08	4.076890626232e-07	1.35097439640501e-07	7.57737165797287e-08	3.77917605798916e-08	2.09175982217933e-08	1.98286999929522e-08	2.90609527789813e-08	5.12846052756246e-08	4.91564107819309e-08	5.44120927321174e-08	4.79964716233824e-08	6.60209595750048e-08	7.14302582899446e-08	8.46032223638963e-08	1.57887868742274e-07	1.72331396272265e-07	2.15597862688898e-07	3.61097543053303e-07	5.14688820040109e-07	8.56525331745252e-07	1.63440583043927e-06	2.59728611390585e-06	4.12960828288155e-06
P25	A49	0	0	0	0	0	0	0	4.18351964435866e-09	0	0	0	7.6806891846767e-10	0	0	0	0	2.37205296347373e-09	0	1.90421432345044e-09	3.25021903551102e-09	5.05031528745879e-09	4.54137194153038e-09	1.14203377566034e-08	1.64814033321607e-08	1.47294108539084e-08	0
P25	A490	0	1.02914767119115e-06	1.32318986296005e-06	3.57300526793366e-07	5.91051298427192e-08	3.78868582898643e-08	2.5194507053261e-08	4.18351964435866e-09	1.48715249947142e-08	1.04942329479655e-08	1.42018906917114e-08	2.45782053909654e-08	2.87174933863953e-08	2.62480704190373e-08	6.22697686900614e-08	6.8390672830798e-08	1.34416334596845e-07	2.23603360056626e-07	3.56088078485232e-07	5.87206239082325e-07	8.87592911770882e-07	1.6303525270094e-06	3.31380133904107e-06	5.58170192849175e-06	1.02614895615562e-05	1.55993808430511e-05
P25	A491	7.71860753393361e-06	7.71860753393361e-07	7.35105479422249e-07	4.44335270499442e-07	1.60428209573095e-07	8.41930184219207e-08	5.87871831242758e-08	3.34681571548693e-08	2.31334833251109e-08	2.1795714584236e-08	1.42018906917114e-08	1.22891026954827e-08	1.05801291423562e-08	3.89971331939982e-08	5.85185778051179e-08	5.7752123723785e-08	8.53939066850542e-08	1.17775815602345e-07	1.44720288582234e-07	2.35099176901964e-07	2.89130550207016e-07	3.54227011439369e-07	6.58572810630793e-07	1.09326642103333e-06	1.9148234110081e-06	3.0389995672244e-06
P25	A492	0	0	7.35105479422249e-08	1.19100175597789e-07	4.22179498876566e-08	2.10482546054802e-08	4.19908450887684e-09	0	1.65239166607935e-09	8.07248688305037e-10	0	7.6806891846767e-10	2.26717053050489e-09	1.4998897382307e-09	3.00095270795477e-09	2.27968909435993e-09	1.58136864231582e-09	5.97413557403199e-09	5.71264297035132e-09	3.25021903551102e-09	1.64135246842411e-08	1.21103251774143e-08	3.61644028959106e-08	6.31787127732826e-08	1.03105875977359e-07	2.08318518721028e-07
P25	A493	0	0	7.35105479422249e-08	9.16155196906067e-09	1.2665384966297e-08	8.41930184219208e-09	4.19908450887684e-09	0	0	8.07248688305037e-10	1.5779878546346e-09	1.53613783693534e-09	1.51144702033659e-09	7.4994486911535e-10	7.50238176988691e-10	0	3.16273728463164e-09	5.12068763488457e-09	6.66475013207654e-09	2.16681269034068e-09	5.05031528745879e-09	2.72482316491823e-08	2.28406755132067e-08	4.39504088857618e-08	4.41882325617253e-08	6.12701525650082e-08
P25	A498	3.08744301357344e-06	2.83015609577566e-06	2.71989027386232e-06	4.94723806329276e-07	5.91051298427192e-08	4.20965092109604e-08	4.19908450887684e-08	8.36703928871732e-09	9.91434999647611e-09	1.45304763894907e-08	1.26239028370768e-08	1.68975162062887e-08	1.73816407338708e-08	1.12491730367303e-08	3.37607179644911e-08	4.33140927928388e-08	5.93013240868432e-08	1.08387888271723e-07	1.72331396272265e-07	2.8710268147014e-07	5.03768949924014e-07	8.05336624298053e-07	1.61217101330717e-06	3.09850382644621e-06	5.91140355603525e-06	8.55331329807514e-06
P25	A499	9.26232904072033e-06	6.94674678054025e-06	5.36626999978241e-06	9.71124508720431e-07	2.32198724382111e-07	9.26123202641128e-08	6.29862676331526e-08	6.69363143097386e-08	2.561207082423e-08	2.34102119608461e-08	3.15597570926921e-08	3.45631013310452e-08	5.06334751812759e-08	4.94963613616131e-08	8.77778667076769e-08	1.0182611288141e-07	1.82648078187477e-07	2.87611955492683e-07	4.57011437628106e-07	6.54377432482886e-07	1.12874546674704e-06	1.89072451832381e-06	3.58027588669515e-06	7.01558401838973e-06	1.32417403576637e-05	2.21430331369939e-05
P25	A50	1.54372150678672e-06	0	0	4.58077598453033e-09	0	0	0	0	0	0	0	0	0	0	0	0	0	0	0	0	0	0	0	0	0	0
P25	A500	7.25549108189759e-05	1.80100842458451e-05	2.27882698620897e-06	3.06911990963532e-07	4.22179498876566e-09	0	0	0	0	0	0	0	0	0	0	0	7.90684321157909e-10	0	0	1.08340634517034e-09	0	3.02758129435358e-09	1.90338962610056e-09	5.49380111072023e-09	4.90980361796948e-09	0
P25	A501	3.08744301357344e-06	1.28643458898893e-06	2.20531643826675e-07	0	0	0	0	0	0	0	0	0	0	0	0	0	0	0	0	0	1.2625788218647e-09	0	0	0	0	0
P25	A502	0.000318006630398065	9.15941427360122e-05	1.47756201363872e-05	6.04662429958004e-07	2.11089749438283e-08	0	0	0	0	0	0	0	0	0	0	0	7.90684321157909e-10	0	0	1.08340634517034e-09	0	0	1.90338962610056e-09	0	0	0
P25	A504	0	2.57286917797787e-07	7.35105479422249e-08	1.3742327953591e-08	4.22179498876566e-09	4.20965092109604e-09	0	0	0	1.61449737661007e-09	5.52295749122111e-09	3.84034459233835e-09	6.04578808134638e-09	2.9997794764614e-09	3.00095270795477e-09	2.27968909435993e-09	3.95342160578954e-09	5.12068763488457e-09	4.7605358086261e-09	3.25021903551102e-09	3.78773646559409e-09	1.51379064717679e-09	5.71016887830168e-09	2.74690055536011e-09	4.90980361796948e-09	1.22540305130016e-08
P25	A505	0	0	0	0	0	0	0	0	0	2.42174606491511e-09	7.88993927317302e-10	0	0	7.4994486911535e-10	0	1.51979272957329e-09	1.58136864231582e-09	8.53447939147428e-10	1.90421432345044e-09	1.08340634517034e-09	0	0	0	0	0	0
P25	A506	0	0	0	0	0	0	0	0	0	0	0	0	0	0	0	0	0	0	0	0	1.2625788218647e-09	0	0	0	0	0
P25	A507	0	0	7.35105479422249e-08	0	0	0	0	0	0	0	0	0	0	0	0	0	0	0	0	0	0	0	1.90338962610056e-09	0	4.90980361796948e-09	2.45080610260033e-08
P25	A509	0.000368949440122027	0.000119638416775971	1.63928521911161e-05	7.69570365401096e-07	1.68871799550626e-08	8.41930184219208e-09	0	4.18351964435866e-09	0	4.03624344152519e-09	2.36698178195191e-09	1.53613783693534e-09	3.02289404067319e-09	1.4998897382307e-09	0	0	7.90684321157909e-10	1.70689587829486e-09	1.90421432345044e-09	2.16681269034068e-09	7.57547293118818e-09	6.05516258870717e-09	3.80677925220112e-09	1.09876022214405e-08	2.94588217078169e-08	0
P25	A510	0	0	0	0	0	0	0	0	0	0	0	0	0	0	0	7.59896364786645e-10	0	2.56034381744228e-09	9.5210716172522e-10	0	1.2625788218647e-09	0	0	0	0	0
P25	A512	0	0	0	0	0	0	0	0	0	0	0	0	0	0	0	0	0	8.53447939147428e-10	0	0	1.2625788218647e-09	0	3.80677925220112e-09	0	0	0
P25	A513	0	0	0	0	0	0	0	0	0	0	7.88993927317302e-10	0	0	0	0	7.59896364786645e-10	0	0	9.5210716172522e-10	1.08340634517034e-09	1.2625788218647e-09	0	0	0	0	0
P25	A514	0	0	0	0	0	0	0	0	0	0	7.88993927317302e-10	0	7.55723510168297e-10	7.4994486911535e-10	0	0	7.90684321157909e-10	0	0	0	2.52515764372939e-09	1.51379064717679e-09	0	5.49380111072023e-09	0	0
P25	A515	0	0	0	0	0	4.20965092109604e-09	0	0	0	0	0	0	7.55723510168297e-10	0	0	0	0	0	0	0	0	0	1.90338962610056e-09	0	0	0
P25	A519	0	0	0	4.58077598453033e-09	0	0	0	0	0	0	0	7.6806891846767e-10	7.55723510168297e-10	7.4994486911535e-10	0	0	0	1.70689587829486e-09	9.5210716172522e-10	2.16681269034068e-09	1.2625788218647e-09	4.54137194153038e-09	1.14203377566034e-08	1.37345027768006e-08	9.81960723593895e-09	2.45080610260033e-08
P25	A52	0	0	0	0	0	0	0	0	0	0	0	0	0	0	0	0	0	0	0	0	0	1.51379064717679e-09	0	0	0	0
P25	A520	0	0	0	0	0	0	0	0	8.26195833039676e-10	8.07248688305037e-10	1.5779878546346e-09	1.53613783693534e-09	7.55723510168297e-10	6.74950382203815e-09	3.75119088494346e-09	5.31927455350651e-09	8.697527532737e-09	1.10948232089166e-08	3.80842864690088e-09	2.05847205582365e-08	2.52515764372939e-08	2.8762022296359e-08	4.94881302786145e-08	6.59256133286427e-08	4.90980361796948e-08	1.4704836615602e-07
P25	A521	0	0	0	0	8.44358997753131e-09	4.20965092109604e-09	0	0	1.65239166607935e-09	2.42174606491511e-09	7.10094534585572e-09	5.37648242927369e-09	3.02289404067319e-09	5.24961408380745e-09	9.75309630085299e-09	1.59578236605195e-08	2.29298453135794e-08	5.03534284096982e-08	5.71264297035132e-08	6.28375680198798e-08	9.97437269273111e-08	1.40782530187442e-07	1.84628793731754e-07	2.3348654720561e-07	2.55309788134413e-07	2.94096732312039e-07
P25	A522	0	0	0	0	0	0	0	0	0	0	0	0	0	0	0	0	7.90684321157909e-10	0	9.5210716172522e-10	0	0	1.51379064717679e-09	0	0	0	0
P25	A523	0	0	0	9.16155196906067e-09	0	0	4.19908450887684e-09	0	0	0	1.5779878546346e-09	5.37648242927369e-09	4.53434106100978e-09	1.19991179058456e-08	1.65052398937512e-08	2.05172018492394e-08	3.24180571674743e-08	4.86465325314034e-08	6.18869655121393e-08	6.93380060909018e-08	6.6916677558829e-08	8.32584855947235e-08	1.63691507844648e-07	1.95029939430568e-07	1.81662733864871e-07	1.83810457695024e-07
P25	A527	1.54372150678672e-06	0	7.35105479422249e-08	4.58077598453033e-09	0	0	0	0	0	0	0	0	1.51144702033659e-09	7.4994486911535e-10	7.50238176988691e-10	4.55937818871987e-09	3.95342160578954e-09	2.56034381744228e-09	5.71264297035132e-09	8.66725076136273e-09	3.78773646559409e-09	1.05965345302375e-08	1.52271170088045e-08	1.92283038875208e-08	1.96392144718779e-08	2.45080610260033e-08
P25	A528	0	0	0	0	0	0	0	0	0	0	0	0	0	0	0	0	0	0	9.5210716172522e-10	0	5.05031528745879e-09	1.51379064717679e-09	1.90338962610056e-09	0	4.90980361796948e-09	0
P25	A529	0	0	0	0	0	0	0	0	0	0	7.88993927317302e-10	0	7.55723510168297e-10	1.4998897382307e-09	3.00095270795477e-09	7.59896364786645e-09	5.53479024810536e-09	8.53447939147428e-09	8.56896445552698e-09	1.40842824872144e-08	1.76761035061058e-08	2.8762022296359e-08	3.99711821481117e-08	4.9444209996482e-08	9.32862687414201e-08	1.34794335643018e-07
P25	A530	1.54372150678672e-06	0	0	4.58077598453033e-09	0	0	0	0	0	0	0	0	0	0	0	0	7.90684321157909e-10	8.53447939147428e-10	9.5210716172522e-10	2.16681269034068e-09	0	1.51379064717679e-09	3.80677925220112e-09	8.24070166608034e-09	1.47294108539084e-08	2.45080610260033e-08
P25	A539	1.54372150678672e-06	5.14573835595574e-07	1.4702109588445e-07	9.16155196906067e-09	0	0	0	0	0	0	2.36698178195191e-09	4.60841351080602e-09	4.53434106100978e-09	8.24939356026886e-09	5.25166723892084e-09	5.31927455350651e-09	9.48821185389491e-09	1.1948271148064e-08	1.61858217493287e-08	1.40842824872144e-08	2.65141552591586e-08	3.48171848850662e-08	5.90050784091173e-08	4.9444209996482e-08	9.81960723593895e-08	1.34794335643018e-07
P25	A540	0	0	0	0	0	0	0	0	0	0	0	0	7.55723510168297e-10	0	7.50238176988691e-10	0	0	8.53447939147428e-10	9.5210716172522e-10	0	1.2625788218647e-09	3.02758129435358e-09	5.71016887830168e-09	5.49380111072023e-09	4.90980361796948e-09	0
P25	A541	0	0	0	0	0	0	0	0	0	0	0	7.6806891846767e-10	0	0	7.50238176988691e-10	0	0	0	9.5210716172522e-10	0	0	1.51379064717679e-09	0	0	0	0
P25	A542	0	0	0	0	0	0	0	0	0	0	7.88993927317302e-10	7.6806891846767e-10	0	0	1.50047635397738e-09	0	7.90684321157909e-10	1.70689587829486e-09	1.90421432345044e-09	1.08340634517034e-09	1.2625788218647e-09	0	1.90338962610056e-09	5.49380111072023e-09	4.90980361796948e-09	0
P25	A543	0	0	0	0	0	0	0	0	0	0	0	0	0	0	0	0	0	0	0	0	0	0	0	2.74690055536011e-09	0	0
P25	A544	0	0	0	0	0	0	0	0	0	0	7.88993927317302e-10	7.6806891846767e-10	0	0	0	0	0	1.70689587829486e-09	0	0	1.2625788218647e-09	3.02758129435358e-09	0	0	0	0
P25	A545	0	0	0	0	0	0	0	0	0	0	0	0	0	0	0	0	0	0	0	1.08340634517034e-09	0	0	0	0	0	0
P25	A548	0	0	7.35105479422249e-08	4.58077598453033e-09	0	0	0	4.18351964435866e-09	0	8.07248688305037e-10	3.94496963658651e-09	3.84034459233835e-09	5.29006457117808e-09	0	4.50142906193215e-09	3.03958545914658e-09	3.95342160578954e-09	3.41379175658971e-09	2.85632148517566e-09	2.16681269034068e-09	8.83805175305288e-09	9.08274388306075e-09	9.5169481305028e-09	1.92283038875208e-08	1.47294108539084e-08	2.45080610260033e-08
P25	A549	0	0	0	0	0	0	0	0	0	0	7.88993927317302e-10	0	7.55723510168297e-10	7.4994486911535e-10	0	0	7.90684321157909e-10	8.53447939147428e-10	9.5210716172522e-10	0	1.2625788218647e-09	1.51379064717679e-09	3.80677925220112e-09	0	4.90980361796948e-09	3.67620915390049e-08
P25	A55	0	0	0	0	0	0	0	0	0	0	0	0	7.55723510168297e-10	7.4994486911535e-10	0	1.51979272957329e-09	7.90684321157909e-10	1.70689587829486e-09	9.5210716172522e-10	4.33362538068136e-09	1.2625788218647e-09	1.51379064717679e-09	7.61355850440224e-09	2.74690055536011e-09	4.90980361796948e-09	0
P25	A560	0	0	0	1.3742327953591e-08	4.22179498876566e-09	0	0	0	0	0	0	0	0	0	0	0	0	8.53447939147428e-10	1.90421432345044e-09	0	6.31289410932349e-09	1.36241158245911e-08	1.52271170088045e-08	4.12035083304017e-08	6.87372506515727e-08	3.67620915390049e-08
P25	A561	0	0	0	4.58077598453033e-09	0	0	0	0	0	0	0	0	7.55723510168297e-10	0	0	0	0	0	0	0	0	1.51379064717679e-09	3.80677925220112e-09	0	4.90980361796948e-09	1.22540305130016e-08
P25	A562	0	0	0	4.58077598453033e-09	0	0	0	0	0	0	7.88993927317302e-10	2.30420675540301e-09	0	0	0	0	1.58136864231582e-09	1.70689587829486e-09	2.85632148517566e-09	1.08340634517034e-09	7.57547293118818e-09	1.05965345302375e-08	2.28406755132067e-08	4.9444209996482e-08	6.38274470336032e-08	1.34794335643018e-07
P25	A564	0	0	0	0	0	0	0	0	0	0	0	0	0	0	0	0	0	0	0	0	0	0	0	2.74690055536011e-09	4.90980361796948e-09	0
P25	A568	0	0	0	4.58077598453033e-09	0	0	0	0	8.26195833039676e-10	0	0	0	0	0	0	0	7.90684321157909e-10	0	0	1.08340634517034e-09	0	0	0	0	0	1.22540305130016e-08
P25	A57	0	0	0	0	0	0	0	0	0	0	0	0	0	0	1.50047635397738e-09	0	7.90684321157909e-10	0	0	0	1.2625788218647e-09	0	1.90338962610056e-09	2.74690055536011e-09	1.47294108539084e-08	1.22540305130016e-08
P25	A58	0	0	0	0	0	0	0	0	0	0	7.88993927317302e-10	0	0	0	0	7.59896364786645e-10	0	8.53447939147428e-10	0	0	0	0	0	0	0	1.22540305130016e-08
P25	A590	0	0	0	0	0	0	0	0	0	0	7.88993927317302e-10	0	0	0	1.50047635397738e-09	0	0	0	9.5210716172522e-10	1.08340634517034e-09	1.2625788218647e-09	1.51379064717679e-09	0	0	0	1.22540305130016e-08
P25	A599	3.08744301357344e-06	0	0	0	0	0	0	0	0	0	0	7.6806891846767e-10	0	7.4994486911535e-10	0	0	7.90684321157909e-10	8.53447939147428e-10	9.5210716172522e-10	0	0	1.51379064717679e-09	1.90338962610056e-09	2.74690055536011e-09	0	0
P25	A600	0	0	0	0	0	0	0	0	0	8.07248688305037e-10	0	0	0	7.4994486911535e-10	1.50047635397738e-09	7.59896364786645e-10	7.90684321157909e-10	1.70689587829486e-09	0	1.08340634517034e-09	0	6.05516258870717e-09	5.71016887830168e-09	5.49380111072023e-09	4.90980361796948e-09	1.22540305130016e-08
P25	A601	0	0	0	0	0	0	0	0	0	0	0	0	0	0	0	0	0	0	0	0	1.2625788218647e-09	3.02758129435358e-09	0	0	4.90980361796948e-09	0
P25	A609	0	0	7.35105479422249e-08	0	4.22179498876566e-09	0	0	0	0	0	7.88993927317302e-10	0	0	0	0	0	0	8.53447939147428e-10	0	0	1.2625788218647e-09	0	3.80677925220112e-09	2.74690055536011e-09	0	0
P25	A630	3.08744301357344e-06	0	0	0	0	0	4.19908450887684e-09	0	8.26195833039676e-10	0	1.5779878546346e-09	0	0	7.4994486911535e-10	3.00095270795477e-09	2.27968909435993e-09	3.16273728463164e-09	3.41379175658971e-09	1.90421432345044e-09	5.4170317258517e-09	3.78773646559409e-09	1.51379064717679e-09	1.90338962610056e-09	0	9.81960723593895e-09	0
P25	A638	0	0	0	0	0	0	0	0	8.26195833039676e-10	0	7.88993927317302e-10	0	0	0	0	7.59896364786645e-10	0	0	0	0	1.2625788218647e-09	3.02758129435358e-09	0	2.74690055536011e-09	0	0
P25	A64	0	0	0	0	0	0	0	0	0	0	0	0	1.51144702033659e-09	0	0	1.51979272957329e-09	7.90684321157909e-10	8.53447939147428e-10	4.7605358086261e-09	3.25021903551102e-09	2.52515764372939e-09	6.05516258870717e-09	1.33237273827039e-08	4.12035083304017e-08	6.87372506515727e-08	2.45080610260033e-08
P25	A65	0	0	0	4.58077598453033e-09	0	0	0	0	0	0	0	0	0	0	0	0	0	0	0	0	0	1.51379064717679e-09	3.80677925220112e-09	0	0	0
P25	A660	0	0	0	0	0	0	0	0	0	0	0	0	0	0	0	0	0	0	9.5210716172522e-10	0	0	0	0	0	0	0
P25	A661	0	0	0	0	0	0	0	4.18351964435866e-09	0	0	0	0	0	0	0	0	0	0	0	1.08340634517034e-09	0	0	0	0	0	0
P25	A664	0	0	0	0	0	0	0	0	0	0	0	0	0	0	0	0	0	0	0	0	0	0	0	2.74690055536011e-09	0	0
P25	A665	0	0	0	0	0	0	0	0	0	0	0	0	0	0	0	0	0	0	9.5210716172522e-10	0	0	0	1.90338962610056e-09	0	0	0
P25	A666	0	0	0	0	0	0	0	0	0	0	0	0	0	0	7.50238176988691e-10	0	7.90684321157909e-10	0	0	0	0	1.51379064717679e-09	0	0	0	0
P25	A669	0	0	0	0	0	0	0	0	0	0	0	0	0	0	7.50238176988691e-10	0	7.90684321157909e-10	0	0	2.16681269034068e-09	0	0	0	2.74690055536011e-09	0	0
P25	A670	0	0	0	0	0	0	0	0	0	0	0	0	0	0	0	7.59896364786645e-10	0	0	0	0	0	0	0	0	0	0
P25	A671	0	0	0	0	0	0	0	0	0	0	0	0	0	0	7.50238176988691e-10	0	7.90684321157909e-10	8.53447939147428e-10	0	0	0	0	0	0	0	0
P25	A679	0	0	0	0	0	0	0	0	0	0	7.88993927317302e-10	0	0	0	0	0	0	0	0	0	0	0	0	0	0	0
P25	A680	0	0	0	0	0	4.20965092109604e-09	0	0	8.26195833039676e-10	0	0	0	0	0	0	0	0	0	0	0	0	0	0	0	0	0
P25	A681	0	0	0	0	0	0	0	0	0	0	0	0	0	0	0	7.59896364786645e-10	0	8.53447939147428e-10	0	0	0	1.51379064717679e-09	0	2.74690055536011e-09	0	0
P25	A689	0	2.57286917797787e-07	0	1.3742327953591e-08	8.44358997753131e-09	4.20965092109604e-09	0	4.18351964435866e-09	8.26195833039676e-10	8.07248688305037e-10	0	0	7.55723510168297e-10	7.4994486911535e-10	1.50047635397738e-09	7.59896364786645e-10	7.90684321157909e-10	8.53447939147428e-10	4.7605358086261e-09	1.08340634517034e-09	1.2625788218647e-09	6.05516258870717e-09	1.14203377566034e-08	1.64814033321607e-08	1.47294108539084e-08	3.67620915390049e-08
P25	A690	0	0	0	0	4.22179498876566e-09	4.20965092109604e-09	0	0	0	0	7.88993927317302e-10	0	7.55723510168297e-10	0	0	2.27968909435993e-09	0	8.53447939147428e-10	2.85632148517566e-09	4.33362538068136e-09	2.52515764372939e-09	4.54137194153038e-09	7.61355850440224e-09	8.24070166608034e-09	2.45490180898474e-08	3.67620915390049e-08
P25	A691	0	0	0	4.58077598453033e-09	0	0	0	0	8.26195833039676e-10	8.07248688305037e-10	0	3.07227567387068e-09	1.51144702033659e-09	1.4998897382307e-09	7.50238176988691e-10	7.59896364786645e-10	0	8.53447939147428e-10	9.5210716172522e-10	2.16681269034068e-09	2.52515764372939e-09	1.51379064717679e-09	0	8.24070166608034e-09	9.81960723593895e-09	1.22540305130016e-08
P25	A692	0	0	0	0	4.22179498876566e-09	0	0	0	1.65239166607935e-09	1.61449737661007e-09	4.73396356390381e-09	1.53613783693534e-09	2.26717053050489e-09	1.4998897382307e-09	5.25166723892084e-09	5.31927455350651e-09	1.81857393866319e-08	2.73103340527177e-08	4.09406079541845e-08	4.33362538068136e-08	6.31289410932349e-08	9.83963920664915e-08	1.48464390835844e-07	1.42838828878726e-07	2.01301948336749e-07	1.4704836615602e-07
P25	A698	1.54372150678672e-06	0	0	0	0	0	0	0	0	0	7.88993927317302e-10	0	0	7.4994486911535e-10	0	1.51979272957329e-09	0	0	3.80842864690088e-09	2.16681269034068e-09	1.01006305749176e-08	7.56895323588396e-09	7.61355850440224e-09	1.64814033321607e-08	4.90980361796948e-09	6.12701525650082e-08
P25	A699	3.08744301357344e-06	0	0	4.58077598453033e-09	0	0	0	0	0	0	0	0	0	0	0	0	0	8.53447939147428e-10	1.90421432345044e-09	4.33362538068136e-09	2.52515764372939e-09	6.05516258870717e-09	1.90338962610056e-09	2.74690055536011e-09	9.81960723593895e-09	3.67620915390049e-08
P25	A70	0	0	0	0	0	0	0	0	8.26195833039676e-10	0	0	7.6806891846767e-10	7.55723510168297e-10	7.4994486911535e-10	0	7.59896364786645e-10	3.95342160578954e-09	4.26723969573714e-09	3.80842864690088e-09	6.50043807102204e-09	3.78773646559409e-09	1.81654877661215e-08	1.90338962610056e-08	2.19752044428809e-08	2.94588217078169e-08	2.45080610260033e-08
P25	A710	0	0	0	0	0	0	0	0	0	0	0	0	0	0	0	0	0	8.53447939147428e-10	0	1.08340634517034e-09	0	3.02758129435358e-09	0	0	4.90980361796948e-09	0
P25	A719	0	0	0	0	0	0	0	0	0	0	0	0	0	7.4994486911535e-10	0	0	7.90684321157909e-10	0	0	0	1.2625788218647e-09	1.51379064717679e-09	1.90338962610056e-09	0	4.90980361796948e-09	0
P25	A740	0	0	0	4.58077598453033e-09	0	4.20965092109604e-09	0	0	0	0	0	0	0	0	0	0	0	0	0	0	0	0	0	0	0	0
P25	A748	0	0	0	0	0	0	0	4.18351964435866e-09	0	8.07248688305037e-10	0	0	0	0	0	0	0	8.53447939147428e-10	0	0	1.2625788218647e-09	0	1.90338962610056e-09	0	0	0
P25	A749	6.17488602714689e-06	0	0	1.83231039381213e-08	0	0	0	0	0	0	0	1.53613783693534e-09	0	0	0	0	7.90684321157909e-10	0	2.85632148517566e-09	4.33362538068136e-09	7.57547293118818e-09	1.51379064717679e-08	1.14203377566034e-08	2.74690055536011e-08	4.41882325617253e-08	6.12701525650082e-08
P25	A750	0	0	0	0	0	0	0	0	0	0	0	0	0	0	0	7.59896364786645e-10	0	0	0	0	0	0	0	0	0	0
P25	A751	0	0	0	0	0	0	0	0	0	0	0	0	0	0	0	0	0	0	0	0	0	0	0	0	4.90980361796948e-09	0
P25	A752	0	0	0	0	0	0	0	0	0	0	0	0	0	0	0	7.59896364786645e-10	0	0	9.5210716172522e-10	0	0	3.02758129435358e-09	0	0	0	0
P25	A753	0	0	0	0	0	0	0	0	0	0	0	0	0	0	0	0	0	0	9.5210716172522e-10	6.50043807102204e-09	7.57547293118818e-09	7.56895323588396e-09	1.33237273827039e-08	1.92283038875208e-08	2.45490180898474e-08	1.22540305130016e-08
P25	A759	0	0	0	0	4.22179498876566e-09	0	0	0	8.26195833039676e-10	0	0	7.6806891846767e-10	0	1.4998897382307e-09	1.50047635397738e-09	1.51979272957329e-09	1.58136864231582e-09	0	0	0	1.2625788218647e-09	1.51379064717679e-09	3.80677925220112e-09	0	4.90980361796948e-09	0
P25	A77	0	0	0	0	0	0	0	0	0	0	0	0	0	0	0	0	0	0	0	0	0	0	0	2.74690055536011e-09	0	0
P25	A770	0	0	0	4.58077598453033e-09	2.53307699325939e-08	1.68386036843842e-08	2.5194507053261e-08	2.09175982217933e-08	1.65239166607935e-08	1.13014816362705e-08	7.88993927317302e-09	1.22891026954827e-08	9.06868212201956e-09	8.9993384293842e-09	1.27540490088078e-08	1.21583418365863e-08	1.58136864231582e-08	1.28017190872114e-08	2.09463575579549e-08	1.51676888323848e-08	1.2625788218647e-08	1.51379064717679e-08	3.80677925220112e-09	1.37345027768006e-08	1.96392144718779e-08	0
P25	A771	0	0	0	0	0	0	0	0	0	0	0	0	0	7.4994486911535e-10	7.50238176988691e-10	0	1.58136864231582e-09	8.53447939147428e-10	1.90421432345044e-09	2.16681269034068e-09	2.52515764372939e-09	3.02758129435358e-09	1.14203377566034e-08	1.37345027768006e-08	1.47294108539084e-08	0
P25	A773	0	0	0	0	0	0	0	0	0	0	0	0	0	0	7.50238176988691e-10	0	0	0	0	0	0	0	0	0	0	0
P25	A778	0	0	0	0	4.22179498876566e-09	0	0	0	0	0	1.5779878546346e-09	0	0	7.4994486911535e-10	0	1.51979272957329e-09	7.90684321157909e-10	8.53447939147428e-10	3.80842864690088e-09	7.58384441619239e-09	1.38883670405117e-08	7.56895323588396e-09	1.33237273827039e-08	1.92283038875208e-08	3.92784289437558e-08	2.45080610260033e-08
P25	A779	1.54372150678672e-06	0	0	0	0	8.41930184219208e-09	0	4.18351964435866e-09	5.78337083127773e-09	4.84349212983022e-09	2.36698178195191e-09	5.37648242927369e-09	1.51144702033659e-09	5.9995589529228e-09	7.50238176988691e-10	3.79948182393322e-09	3.95342160578954e-09	5.97413557403199e-09	5.71264297035132e-09	1.08340634517034e-09	7.57547293118818e-09	1.51379064717679e-09	0	0	0	0
P25	A78	0	0	0	0	0	0	0	0	8.26195833039676e-10	0	7.88993927317302e-10	0	1.51144702033659e-09	7.4994486911535e-10	1.50047635397738e-09	7.59896364786645e-10	2.37205296347373e-09	4.26723969573714e-09	6.66475013207654e-09	8.66725076136273e-09	1.51509458623764e-08	1.36241158245911e-08	2.47440651393073e-08	1.09876022214405e-08	2.94588217078169e-08	2.45080610260033e-08
P25	A790	0	0	0	0	0	0	0	0	0	0	0	0	0	0	0	0	0	0	0	0	0	1.51379064717679e-09	1.90338962610056e-09	0	0	0
P25	A791	0	0	0	0	0	0	0	0	0	0	0	0	7.55723510168297e-10	0	0	0	0	0	0	0	0	0	0	0	0	0
P25	A798	0	0	0	0	0	4.20965092109604e-09	0	0	0	2.42174606491511e-09	0	7.6806891846767e-10	0	1.4998897382307e-09	0	0	7.90684321157909e-10	1.70689587829486e-09	1.90421432345044e-09	0	1.2625788218647e-09	3.02758129435358e-09	0	5.49380111072023e-09	0	0
P25	A799	0	2.57286917797787e-07	0	4.58077598453033e-09	0	4.20965092109604e-09	8.39816901775368e-09	4.18351964435866e-09	6.60956666431741e-09	4.84349212983022e-09	3.94496963658651e-09	2.30420675540301e-09	1.51144702033659e-09	2.9997794764614e-09	4.50142906193215e-09	5.31927455350651e-09	3.95342160578954e-09	4.26723969573714e-09	3.80842864690088e-09	3.25021903551102e-09	1.38883670405117e-08	7.56895323588396e-09	1.90338962610056e-08	2.19752044428809e-08	2.45490180898474e-08	1.22540305130016e-08
P25	A802	0	0	0	0	0	0	0	0	0	0	0	0	0	0	0	0	0	0	9.5210716172522e-10	0	0	0	0	2.74690055536011e-09	4.90980361796948e-09	0
P25	A803	0	0	0	9.16155196906067e-09	4.22179498876566e-09	0	0	0	1.65239166607935e-09	8.07248688305037e-10	1.5779878546346e-09	0	7.55723510168297e-10	0	0	0	7.90684321157909e-10	0	1.90421432345044e-09	2.16681269034068e-09	5.05031528745879e-09	0	3.80677925220112e-09	8.24070166608034e-09	4.90980361796948e-09	1.22540305130016e-08
P25	A809	0	0	7.35105479422249e-08	0	0	4.20965092109604e-09	0	0	8.26195833039676e-10	0	0	0	0	0	0	7.59896364786645e-10	7.90684321157909e-10	8.53447939147428e-10	2.85632148517566e-09	3.25021903551102e-09	2.52515764372939e-09	9.08274388306075e-09	5.71016887830168e-09	2.4722104998241e-08	5.40078397976642e-08	2.45080610260033e-08
P25	A81	0	0	0	0	0	0	0	0	0	0	0	0	0	0	7.50238176988691e-10	7.59896364786645e-10	1.58136864231582e-09	5.12068763488457e-09	7.61685729380176e-09	1.08340634517034e-08	1.01006305749176e-08	3.02758129435358e-09	0	0	0	0
P25	A810	0	0	0	0	4.22179498876566e-09	0	0	4.18351964435866e-09	0	8.07248688305037e-10	1.18349089097595e-08	2.22739986355624e-08	4.38319635897612e-08	7.79942663879965e-08	1.07284059309383e-07	2.03652225762821e-07	4.42783219848429e-07	9.94266849106753e-07	1.87184267995178e-06	3.27405397510477e-06	4.64376490681836e-06	5.50111521184046e-06	5.55028414970923e-06	4.39504088857618e-06	2.70530179350118e-06	1.26216514283917e-06
P25	A811	0	0	0	9.16155196906067e-09	4.22179498876566e-09	0	1.25972535266305e-08	4.18351964435866e-09	2.97430499894283e-08	6.05436516228778e-08	5.04956113483073e-08	4.45479972711249e-08	4.0809069549088e-08	3.07477396337294e-08	2.1756907132672e-08	1.36781345661596e-08	1.02788961750528e-08	4.26723969573714e-09	3.80842864690088e-09	1.08340634517034e-08	1.13632093967823e-08	6.05516258870717e-09	1.52271170088045e-08	2.74690055536011e-08	3.43686253257863e-08	2.45080610260033e-08
P25	A812	0	2.57286917797787e-07	0	2.29038799226517e-08	8.44358997753131e-09	4.20965092109604e-09	8.39816901775368e-09	1.2550558933076e-08	8.26195833039676e-10	2.42174606491511e-09	4.73396356390381e-09	1.38252405324181e-08	1.58701937135342e-08	4.72465267542671e-08	7.50238176988691e-08	8.35886001265309e-08	9.40914342177912e-08	1.11801680028313e-07	1.39959752773607e-07	1.52760294669018e-07	2.0958808442954e-07	2.77023688433353e-07	2.83605054288983e-07	3.10399762755693e-07	3.43686253257863e-07	4.16637037442055e-07
P25	A818	0	0	0	0	0	0	0	4.18351964435866e-09	8.26195833039676e-10	1.61449737661007e-09	1.5779878546346e-09	3.07227567387068e-09	2.26717053050489e-09	2.24983460734605e-09	9.75309630085299e-09	8.35886001265309e-09	1.42323177808424e-08	1.96293026003908e-08	2.5706893366581e-08	2.05847205582365e-08	3.40896281903468e-08	1.51379064717679e-08	7.61355850440224e-09	5.49380111072023e-09	1.96392144718779e-08	0
P25	A819	0	0	7.35105479422249e-08	0	1.68871799550626e-08	0	0	4.18351964435866e-09	1.65239166607935e-09	1.61449737661007e-09	7.88993927317302e-10	2.30420675540301e-09	1.51144702033659e-09	3.74972434557675e-09	1.12535726548304e-08	9.87865274222638e-09	2.53018982770531e-08	3.49913655050445e-08	6.28390726738646e-08	8.77559139587976e-08	1.4772172215817e-07	1.5592043665921e-07	1.63691507844648e-07	1.56573331655526e-07	1.37474501303145e-07	3.67620915390049e-08
P25	A820	0	0	0	0	0	4.20965092109604e-09	8.39816901775368e-09	4.18351964435866e-09	4.95717499823805e-09	3.22899475322015e-09	0	2.30420675540301e-09	0	0	0	7.59896364786645e-10	0	0	0	0	0	0	1.90338962610056e-09	0	0	0
P25	A821	0	0	0	0	0	0	0	0	4.13097916519838e-09	1.61449737661007e-09	7.88993927317302e-10	0	0	0	0	0	0	0	0	1.08340634517034e-09	0	0	0	0	0	0
P25	A829	0	0	0	4.58077598453033e-09	0	1.26289527632881e-08	4.19908450887684e-09	8.36703928871732e-09	1.07405458295158e-08	1.04942329479655e-08	3.94496963658651e-09	3.07227567387068e-09	6.04578808134638e-09	4.4996692146921e-09	5.25166723892084e-09	5.31927455350651e-09	6.32547456926327e-09	3.41379175658971e-09	5.71264297035132e-09	4.33362538068136e-09	7.57547293118818e-09	1.51379064717679e-09	0	0	4.90980361796948e-09	0
P25	A830	0	0	0	4.58077598453033e-09	0	0	0	0	0	8.07248688305037e-10	0	0	0	0	0	0	1.58136864231582e-09	8.53447939147428e-10	5.71264297035132e-09	2.16681269034068e-09	2.52515764372939e-09	6.05516258870717e-09	5.71016887830168e-09	2.74690055536011e-09	4.90980361796948e-09	2.45080610260033e-08
P25	A831	0	0	0	0	0	0	0	0	0	0	0	0	0	0	0	7.59896364786645e-10	0	0	0	0	0	0	0	0	0	0
P25	A832	0	0	0	0	1.2665384966297e-08	0	0	0	0	0	0	0	7.55723510168297e-10	0	0	1.51979272957329e-09	0	0	9.5210716172522e-10	1.08340634517034e-09	1.2625788218647e-09	4.54137194153038e-09	5.71016887830168e-09	0	0	0
P25	A833	0	0	0	0	0	0	0	0	0	8.07248688305037e-10	0	7.6806891846767e-10	0	1.4998897382307e-09	7.50238176988691e-10	0	0	8.53447939147428e-10	9.5210716172522e-10	0	2.52515764372939e-09	4.54137194153038e-09	5.71016887830168e-09	5.49380111072023e-09	9.81960723593895e-09	0
P25	A834	0	0	0	0	0	0	0	0	0	0	0	7.6806891846767e-10	7.55723510168297e-10	7.4994486911535e-10	0	0	7.90684321157909e-10	1.70689587829486e-09	9.5210716172522e-10	1.08340634517034e-09	0	0	0	2.74690055536011e-09	0	0
P25	A835	0	0	0	0	0	0	0	0	8.26195833039676e-10	0	0	0	0	0	0	7.59896364786645e-10	0	0	9.5210716172522e-10	0	0	1.51379064717679e-09	0	0	0	0
P25	A836	0	0	0	0	0	0	0	0	0	0	0	0	0	0	0	0	0	0	0	0	0	0	1.90338962610056e-09	0	0	0
P25	A838	0	0	0	4.58077598453033e-09	0	4.20965092109604e-09	0	0	8.26195833039676e-10	0	0	0	7.55723510168297e-10	0	0	0	0	8.53447939147428e-10	0	3.25021903551102e-09	0	7.56895323588396e-09	7.61355850440224e-09	5.49380111072023e-09	4.90980361796948e-09	0
P25	A839	0	0	0	0	4.22179498876566e-09	0	0	0	1.65239166607935e-09	8.07248688305037e-10	7.88993927317302e-10	0	0	7.4994486911535e-10	7.50238176988691e-10	1.51979272957329e-09	0	1.70689587829486e-09	0	2.16681269034068e-09	0	4.54137194153038e-09	1.90338962610056e-09	0	0	1.22540305130016e-08
P25	A84	0	0	0	0	0	0	0	0	0	0	0	0	0	0	0	0	0	0	9.5210716172522e-10	0	0	0	0	0	0	0
P25	A840	0	0	0	0	0	0	0	0	0	0	0	0	0	0	0	0	0	8.53447939147428e-10	0	0	0	1.51379064717679e-09	0	0	4.90980361796948e-09	0
P25	A841	0	0	0	0	0	0	4.19908450887684e-09	0	8.26195833039676e-10	0	7.88993927317302e-10	0	2.26717053050489e-09	2.24983460734605e-09	2.25071453096607e-09	3.79948182393322e-09	5.53479024810536e-09	5.12068763488457e-09	1.42816074258783e-08	1.73345015227255e-08	3.66147858340762e-08	2.8762022296359e-08	4.18745717742123e-08	3.84566077750416e-08	1.47294108539084e-08	1.22540305130016e-08
P25	A848	0	0	0	0	0	0	0	0	0	0	0	0	0	0	0	0	0	0	0	1.08340634517034e-09	1.2625788218647e-09	3.02758129435358e-09	3.80677925220112e-09	0	4.90980361796948e-09	0
P25	A849	0	0	0	0	0	0	0	4.18351964435866e-09	0	1.61449737661007e-09	1.5779878546346e-09	0	7.55723510168297e-10	1.4998897382307e-09	7.50238176988691e-10	4.55937818871987e-09	5.53479024810536e-09	2.56034381744228e-09	1.14252859407026e-08	1.30008761420441e-08	1.64135246842411e-08	2.42206503548287e-08	2.28406755132067e-08	1.92283038875208e-08	1.47294108539084e-08	0
P25	A85	0	0	0	0	0	0	0	0	0	0	0	0	0	0	0	0	0	0	0	0	1.2625788218647e-09	0	0	0	0	0
P25	A850	0	5.14573835595574e-07	1.4702109588445e-07	1.3742327953591e-08	4.22179498876566e-09	1.68386036843842e-08	0	0	1.65239166607935e-09	8.07248688305037e-10	7.88993927317302e-10	2.30420675540301e-09	1.51144702033659e-09	7.4994486911535e-10	1.50047635397738e-09	1.51979272957329e-09	1.58136864231582e-09	8.53447939147428e-10	2.85632148517566e-09	2.16681269034068e-09	2.52515764372939e-09	1.05965345302375e-08	1.14203377566034e-08	1.92283038875208e-08	0	0
P25	A851	0	0	0	4.58077598453033e-09	0	0	4.19908450887684e-09	0	8.26195833039676e-10	1.61449737661007e-09	7.88993927317302e-10	7.6806891846767e-10	0	7.4994486911535e-10	7.50238176988691e-10	2.27968909435993e-09	7.90684321157909e-10	8.53447939147428e-10	0	0	2.52515764372939e-09	6.05516258870717e-09	1.90338962610056e-09	0	0	0
P25	A852	0	0	0	0	0	4.20965092109604e-09	0	0	0	0	7.88993927317302e-10	0	0	0	0	0	7.90684321157909e-10	0	0	3.25021903551102e-09	1.2625788218647e-09	3.02758129435358e-09	1.90338962610056e-09	2.74690055536011e-09	0	0
P25	A858	0	0	7.35105479422249e-08	3.20654318917123e-08	2.53307699325939e-08	1.26289527632881e-08	1.25972535266305e-08	1.67340785774346e-08	3.3047833321587e-09	8.07248688305037e-09	7.10094534585572e-09	3.07227567387068e-09	7.55723510168297e-09	4.4996692146921e-09	7.50238176988691e-09	6.8390672830798e-09	3.95342160578954e-09	8.53447939147428e-09	1.33295002641531e-08	1.51676888323848e-08	6.31289410932349e-09	2.27068597076519e-08	4.94881302786145e-08	2.4722104998241e-08	5.40078397976642e-08	1.22540305130016e-08
P25	A86	1.54372150678672e-06	1.28643458898893e-06	2.13180589032452e-06	1.85063349775025e-06	1.17788080186562e-06	8.75607391587976e-07	6.08867253787142e-07	5.68958671632778e-07	3.74266712366973e-07	2.53476088127782e-07	2.8956077132545e-07	3.01083016039327e-07	3.12869533209675e-07	2.86478940002064e-07	2.82089554547748e-07	2.95599685902005e-07	3.36040836492111e-07	3.66129165894247e-07	4.51298794657755e-07	4.95116699742846e-07	8.1436334010273e-07	1.1156637069693e-06	1.65975575395969e-06	2.34585307427754e-06	3.08335667208483e-06	2.91645926209439e-06
P25	A87	0	0	0	0	0	0	0	0	0	0	0	0	0	0	0	0	0	0	0	0	1.2625788218647e-09	0	0	0	0	0
P25	A870	0	2.57286917797787e-07	5.14573835595574e-07	3.66462078762427e-08	8.44358997753131e-09	8.41930184219208e-09	0	0	8.26195833039676e-10	8.07248688305037e-10	0	7.6806891846767e-10	0	7.4994486911535e-10	1.50047635397738e-09	2.27968909435993e-09	7.90684321157909e-10	8.53447939147428e-10	1.90421432345044e-09	2.16681269034068e-09	0	3.02758129435358e-09	3.80677925220112e-09	2.74690055536011e-09	0	0
P25	A871	0	0	0	0	8.44358997753131e-09	0	0	0	8.26195833039676e-10	8.07248688305037e-10	7.88993927317302e-10	0	0	0	0	0	7.90684321157909e-10	0	0	0	0	0	0	0	0	0
P25	A872	0	2.57286917797787e-07	0	1.4200405552044e-07	2.53307699325939e-08	2.94675564476723e-08	1.25972535266305e-08	4.18351964435866e-09	4.95717499823805e-09	4.03624344152519e-09	1.18349089097595e-08	6.91262026620903e-09	1.88930877542074e-08	1.57488422514224e-08	1.20038108318191e-08	1.82375127548795e-08	1.02788961750528e-08	1.70689587829486e-08	1.99942503962296e-08	3.46690030454509e-08	3.53522070122115e-08	7.11481604173092e-08	1.46561001209743e-07	1.84042337209128e-07	2.45490180898474e-07	1.59302396669021e-07
P25	A878	0	0	0	9.16155196906067e-09	8.44358997753131e-09	0	0	0	0	1.61449737661007e-09	2.36698178195191e-09	0	5.29006457117808e-09	1.4998897382307e-09	3.75119088494346e-09	1.51979272957329e-09	3.16273728463164e-09	3.41379175658971e-09	0	3.25021903551102e-09	3.78773646559409e-09	1.36241158245911e-08	3.80677925220112e-09	1.09876022214405e-08	0	0
P25	A879	1.54372150678672e-06	7.71860753393361e-07	1.24967931501782e-06	5.86339326019883e-07	2.15311544427048e-07	1.26289527632881e-07	7.97826056686599e-08	5.02022357323039e-08	3.88312041528648e-08	2.90609527789813e-08	3.78717085112305e-08	4.76202729449955e-08	5.13891986914442e-08	3.44974639793061e-08	4.35138142653441e-08	6.07917091829316e-08	6.48361143349485e-08	6.31551474969097e-08	6.18869655121393e-08	8.01720695426052e-08	1.24995303364605e-07	1.66516971189447e-07	2.09372858871062e-07	3.95553679971856e-07	6.13725452246185e-07	6.98479739241093e-07
P25	A88	0	0	0	4.58077598453033e-09	0	0	0	0	0	0	0	0	0	0	0	0	0	0	0	0	0	1.51379064717679e-09	0	0	0	0
P25	A880	0	0	0	4.58077598453033e-09	4.22179498876566e-09	4.20965092109604e-09	1.25972535266305e-08	8.36703928871732e-09	6.60956666431741e-09	6.4579895064403e-09	3.15597570926921e-09	7.6806891846767e-10	7.55723510168297e-10	2.9997794764614e-09	1.50047635397738e-09	1.51979272957329e-09	1.58136864231582e-09	1.70689587829486e-09	9.5210716172522e-10	1.08340634517034e-09	0	0	0	0	0	0
P25	A881	0	0	0	0	0	0	0	0	0	0	0	0	0	0	0	0	0	0	9.5210716172522e-10	0	0	0	1.90338962610056e-09	0	0	0
P25	A888	0	0	7.35105479422249e-08	9.16155196906067e-09	4.22179498876566e-09	0	0	0	0	0	0	7.6806891846767e-10	0	0	7.50238176988691e-10	1.51979272957329e-09	1.58136864231582e-09	8.53447939147428e-10	2.85632148517566e-09	1.08340634517034e-09	3.78773646559409e-09	3.02758129435358e-09	7.61355850440224e-09	5.49380111072023e-09	4.90980361796948e-09	0
P25	A89	4.63116452036017e-06	0	1.4702109588445e-07	1.00777071659667e-07	6.33269248314848e-08	5.47254619742485e-08	2.93935915621379e-08	2.92846375105106e-08	7.43576249735708e-09	6.4579895064403e-09	4.73396356390381e-09	1.22891026954827e-08	6.04578808134638e-09	1.12491730367303e-08	1.20038108318191e-08	1.82375127548795e-08	1.66043707443161e-08	1.62155108438011e-08	2.09463575579549e-08	2.60017522840882e-08	3.66147858340762e-08	4.08723474737734e-08	5.90050784091173e-08	1.04382221103684e-07	9.32862687414201e-08	1.10286274617015e-07
P25	A90	0	5.14573835595574e-07	7.35105479422249e-08	3.93946734669609e-07	1.43541029618032e-07	1.05241273027401e-07	7.97826056686599e-08	9.20374321758905e-08	9.99696957978008e-08	9.20263504667742e-08	8.75783259322205e-08	6.91262026620903e-08	8.61524801591858e-08	1.04242336807034e-07	9.60304866545525e-08	1.18543832906717e-07	1.27300175706423e-07	1.51913733168242e-07	1.72331396272265e-07	1.88512704059639e-07	2.14638399716999e-07	2.99730548141005e-07	3.61644028959106e-07	4.752137960773e-07	7.65929364403238e-07	9.19052288475122e-07
P25	A91	3.08744301357344e-06	0	2.20531643826675e-07	1.25971339574584e-06	3.37743599101252e-07	3.07304517240011e-07	2.89736831112502e-07	4.85288278745605e-07	3.92443020693846e-07	2.47825347309646e-07	2.15395342157623e-07	2.10450883660142e-07	2.00266730194599e-07	2.22733626127259e-07	1.92060973309105e-07	1.97573054844528e-07	2.00833817574109e-07	2.27017151813216e-07	2.31362040299229e-07	2.556838974602e-07	2.56303500838534e-07	3.08813292024066e-07	3.59740639333006e-07	3.90059878861136e-07	4.7134114732507e-07	5.14669281546068e-07
P25	A920	0	0	7.35105479422249e-08	1.83231039381213e-08	4.22179498876566e-09	0	0	0	1.65239166607935e-09	8.07248688305037e-10	1.5779878546346e-09	1.53613783693534e-09	0	2.24983460734605e-09	2.25071453096607e-09	1.51979272957329e-09	7.90684321157909e-10	3.41379175658971e-09	9.5210716172522e-10	3.25021903551102e-09	5.05031528745879e-09	4.54137194153038e-09	1.52271170088045e-08	1.09876022214405e-08	4.41882325617253e-08	2.45080610260033e-08
P25	A922	0	0	0	0	0	0	0	0	0	0	7.88993927317302e-10	7.6806891846767e-10	0	0	0	0	0	0	9.5210716172522e-10	0	0	1.51379064717679e-09	0	0	4.90980361796948e-09	0
P25	A923	0	0	0	0	0	0	0	0	0	0	7.88993927317302e-10	7.6806891846767e-10	3.77861755084148e-09	4.4996692146921e-09	3.75119088494346e-09	8.35886001265309e-09	5.53479024810536e-09	3.24310216876023e-08	2.66590005283062e-08	4.98366918778357e-08	1.03531463392905e-07	1.95278993485806e-07	2.85508443915084e-07	3.79072276639696e-07	5.05709772650856e-07	3.06350762825041e-07
P25	A924	0	0	0	0	0	0	0	0	0	0	0	0	0	0	0	0	0	0	9.5210716172522e-10	0	0	0	0	0	0	0
P25	A928	0	0	0	4.58077598453033e-09	0	0	0	0	0	0	7.88993927317302e-10	0	0	0	1.50047635397738e-09	7.59896364786645e-10	7.90684321157909e-10	0	0	0	0	3.02758129435358e-09	0	0	0	0
P25	A929	0	0	0	0	0	0	0	0	0	0	7.88993927317302e-10	0	0	7.4994486911535e-10	0	0	0	8.53447939147428e-10	0	2.16681269034068e-09	0	0	0	5.49380111072023e-09	4.90980361796948e-09	0
P25	A931	0	0	0	0	0	0	0	0	0	0	0	0	0	0	0	0	0	0	0	1.08340634517034e-09	0	0	1.90338962610056e-09	2.74690055536011e-09	0	0
P25	A932	0	0	0	0	0	0	0	0	0	0	0	0	0	0	0	7.59896364786645e-10	0	0	0	0	0	0	0	0	0	0
P25	A938	0	0	0	0	0	0	0	0	0	0	7.88993927317302e-10	0	0	0	0	0	0	8.53447939147428e-10	0	0	0	1.51379064717679e-09	0	2.74690055536011e-09	4.90980361796948e-09	0
P25	A94	0	0	0	9.16155196906067e-09	8.44358997753131e-09	0	1.67963380355074e-08	1.2550558933076e-08	9.08815416343643e-09	1.13014816362705e-08	2.20918299648845e-08	1.99697918801594e-08	1.05801291423562e-08	2.02485114661145e-08	1.9506192601706e-08	2.20369945788127e-08	2.05577923501056e-08	1.45086149655063e-08	6.66475013207654e-09	1.08340634517034e-08	1.2625788218647e-08	1.51379064717679e-08	3.80677925220112e-09	5.49380111072023e-09	1.47294108539084e-08	0
P25	A950	0	0	0	0	8.44358997753131e-09	0	0	0	8.26195833039676e-10	1.61449737661007e-09	4.73396356390381e-09	6.91262026620903e-09	2.26717053050489e-09	3.74972434557675e-09	3.75119088494346e-09	1.51979272957329e-09	1.58136864231582e-09	1.70689587829486e-09	9.5210716172522e-10	1.08340634517034e-09	0	0	0	0	0	0
P25	A951	0	0	0	0	0	0	0	0	0	0	0	0	7.55723510168297e-10	0	0	0	0	0	0	0	0	0	0	0	0	0
P25	A959	0	2.57286917797787e-07	7.35105479422249e-08	0	0	0	0	4.18351964435866e-09	0	2.42174606491511e-09	8.67893320049032e-09	1.07529648585474e-08	1.13358526525245e-08	5.9995589529228e-09	1.27540490088078e-08	7.59896364786645e-09	3.95342160578954e-09	3.41379175658971e-09	9.5210716172522e-10	4.33362538068136e-09	1.2625788218647e-09	6.05516258870717e-09	0	0	0	0
P25	A960	0	0	0	9.16155196906067e-09	0	0	0	0	1.65239166607935e-09	0	7.88993927317302e-10	7.6806891846767e-10	0	1.4998897382307e-09	7.50238176988691e-10	0	2.37205296347373e-09	8.53447939147428e-10	1.90421432345044e-09	4.33362538068136e-09	2.52515764372939e-09	1.51379064717679e-09	3.80677925220112e-09	2.74690055536011e-09	2.45490180898474e-08	0
P25	A962	0	0	0	0	0	0	0	0	0	0	0	1.53613783693534e-09	0	0	7.50238176988691e-10	0	0	8.53447939147428e-10	0	0	1.2625788218647e-09	0	0	0	0	0
P25	A968	0	0	0	4.58077598453033e-09	0	4.20965092109604e-09	8.39816901775368e-09	4.18351964435866e-09	4.13097916519838e-09	6.4579895064403e-09	8.67893320049032e-09	1.07529648585474e-08	5.29006457117808e-09	6.74950382203815e-09	9.0028581238643e-09	7.59896364786645e-09	4.74410592694745e-09	1.10948232089166e-08	4.7605358086261e-09	6.50043807102204e-09	2.52515764372939e-09	3.02758129435358e-09	0	8.24070166608034e-09	4.90980361796948e-09	1.22540305130016e-08
P25	A969	0	0	0	0	4.22179498876566e-09	0	0	0	0	1.61449737661007e-09	0	7.6806891846767e-10	1.51144702033659e-09	0	1.50047635397738e-09	3.03958545914658e-09	2.37205296347373e-09	0	4.7605358086261e-09	2.16681269034068e-09	3.78773646559409e-09	0	1.90338962610056e-09	1.37345027768006e-08	4.90980361796948e-09	2.45080610260033e-08
P25	A970	0	0	0	0	0	0	0	0	0	0	0	0	7.55723510168297e-10	0	7.50238176988691e-10	1.51979272957329e-09	0	8.53447939147428e-10	0	0	0	0	3.80677925220112e-09	1.09876022214405e-08	1.47294108539084e-08	1.22540305130016e-08
P25	A971	0	0	0	0	4.22179498876566e-09	0	0	0	0	8.07248688305037e-10	0	0	7.55723510168297e-10	1.4998897382307e-09	1.50047635397738e-09	1.51979272957329e-09	0	1.70689587829486e-09	9.5210716172522e-10	1.08340634517034e-09	2.52515764372939e-09	3.02758129435358e-09	0	5.49380111072023e-09	0	0
P25	A972	0	0	0	0	0	4.20965092109604e-09	0	0	8.26195833039676e-10	8.07248688305037e-10	0	4.60841351080602e-09	7.55723510168297e-10	2.24983460734605e-09	7.50238176988691e-10	0	3.16273728463164e-09	8.53447939147428e-10	0	5.4170317258517e-09	5.05031528745879e-09	6.05516258870717e-09	9.5169481305028e-09	8.24070166608034e-09	1.47294108539084e-08	1.22540305130016e-08
P25	A979	0	0	0	9.16155196906067e-09	0	0	0	0	2.47858749911903e-09	2.42174606491511e-09	0	3.07227567387068e-09	2.26717053050489e-09	2.9997794764614e-09	2.25071453096607e-09	3.79948182393322e-09	3.16273728463164e-09	5.97413557403199e-09	9.5210716172522e-10	4.33362538068136e-09	5.05031528745879e-09	3.02758129435358e-09	5.71016887830168e-09	2.74690055536011e-09	1.96392144718779e-08	1.22540305130016e-08
P25	A980	0	0	0	0	0	0	0	0	0	0	0	7.6806891846767e-10	0	0	7.50238176988691e-10	0	0	0	0	1.08340634517034e-09	0	0	1.90338962610056e-09	0	0	0
P25	A983	0	0	0	0	0	0	0	0	0	0	0	0	0	7.4994486911535e-10	0	0	0	0	1.90421432345044e-09	0	0	1.51379064717679e-09	0	0	0	0
P25	A984	0	0	0	0	0	0	0	0	0	0	0	0	0	0	7.50238176988691e-10	0	7.90684321157909e-10	0	0	0	1.2625788218647e-09	1.51379064717679e-09	1.90338962610056e-09	0	0	0
P25	A985	0	0	0	0	0	0	0	0	4.95717499823805e-09	9.68698425966045e-09	1.42018906917114e-08	2.07378607986271e-08	3.09846639169002e-08	2.47481806808066e-08	1.87559544247173e-08	2.05172018492394e-08	2.53018982770531e-08	1.70689587829486e-08	2.18984647196801e-08	7.58384441619239e-09	1.38883670405117e-08	1.21103251774143e-08	1.33237273827039e-08	1.92283038875208e-08	4.90980361796948e-09	2.45080610260033e-08
P25	A988	0	0	0	9.16155196906067e-09	4.22179498876566e-09	0	0	4.18351964435866e-09	3.3047833321587e-09	4.84349212983022e-09	7.10094534585572e-09	9.98489594007971e-09	6.04578808134638e-09	7.49944869115351e-09	6.75214359289822e-09	6.8390672830798e-09	2.37205296347373e-09	1.10948232089166e-08	2.85632148517566e-09	7.58384441619239e-09	1.13632093967823e-08	7.56895323588396e-09	3.04542340176089e-08	4.39504088857618e-08	7.36470542695421e-08	4.90161220520065e-08
P25	A99	1.54372150678672e-06	0	7.35105479422249e-08	5.95500877988943e-08	2.11089749438283e-08	1.68386036843842e-08	1.67963380355074e-08	2.09175982217933e-08	1.15667416625555e-08	1.85667198310159e-08	1.5779878546346e-08	1.76655851247564e-08	1.66259172237025e-08	1.72487319896531e-08	2.10066689556834e-08	2.43166836731726e-08	2.68832669193689e-08	1.53620629046537e-08	2.95153220134818e-08	1.51676888323848e-08	1.76761035061058e-08	2.57344410020055e-08	7.61355850440224e-09	2.19752044428809e-08	3.92784289437558e-08	1.22540305130016e-08
P25	B00	0	2.57286917797787e-07	0	0	0	0	0	0	0	0	0	0	0	0	0	0	0	0	0	0	0	0	0	0	0	0
P25	B000	0	0	7.35105479422249e-08	9.16155196906067e-09	0	0	4.19908450887684e-09	0	1.65239166607935e-09	8.07248688305037e-10	7.88993927317302e-10	1.53613783693534e-09	7.55723510168297e-10	0	1.50047635397738e-09	7.59896364786645e-10	0	0	0	0	2.52515764372939e-09	1.51379064717679e-09	5.71016887830168e-09	5.49380111072023e-09	1.96392144718779e-08	4.90161220520065e-08
P25	B001	0	0	0	0	0	0	0	0	8.26195833039676e-10	0	1.5779878546346e-09	7.6806891846767e-10	1.51144702033659e-09	0	0	0	7.90684321157909e-10	0	1.90421432345044e-09	3.25021903551102e-09	1.2625788218647e-09	1.21103251774143e-08	1.14203377566034e-08	2.74690055536011e-08	4.90980361796948e-08	8.57782135910114e-08
P25	B002	0	0	0	1.83231039381213e-08	3.37743599101252e-08	2.52579055265762e-08	8.39816901775368e-09	4.18351964435866e-09	3.3047833321587e-09	0	7.88993927317302e-10	7.6806891846767e-10	7.55723510168297e-10	0	0	0	0	8.53447939147428e-10	9.5210716172522e-10	0	1.2625788218647e-09	7.56895323588396e-09	9.5169481305028e-09	1.64814033321607e-08	2.94588217078169e-08	6.12701525650082e-08
P25	B003	0	0	7.35105479422249e-08	9.16155196906067e-09	4.22179498876566e-09	0	8.39816901775368e-09	0	8.26195833039676e-10	2.42174606491511e-09	3.94496963658651e-09	2.30420675540301e-09	3.77861755084148e-09	0	2.25071453096607e-09	6.07917091829316e-09	5.53479024810536e-09	4.26723969573714e-09	1.14252859407026e-08	1.19174697968737e-08	1.01006305749176e-08	3.33033942378894e-08	5.32949095308157e-08	9.06477183268838e-08	7.85568578875116e-08	1.59302396669021e-07
P25	B004	0	2.57286917797787e-07	1.10265821913337e-06	3.57300526793366e-07	1.56206414584329e-07	8.41930184219207e-08	5.45880986153989e-08	5.85692750210212e-08	4.46145749841425e-08	3.71334396620317e-08	6.54864959673361e-08	6.5285858069752e-08	5.29006457117808e-08	5.62458651836513e-08	6.45204832210275e-08	8.05490146673844e-08	1.35207018918002e-07	1.87758546612434e-07	2.66590005283062e-07	4.37696163448818e-07	6.79267406163207e-07	1.13988435732412e-06	1.98142860077068e-06	2.906220787571e-06	3.75599976774665e-06	2.92871329260739e-06
P25	B005	0	0	0	0	0	0	0	0	0	0	0	0	0	0	0	0	0	0	0	0	0	1.51379064717679e-09	1.90338962610056e-09	5.49380111072023e-09	4.90980361796948e-09	0
P25	B007	1.54372150678672e-06	0	1.54372150678672e-06	1.3284250355138e-07	2.11089749438283e-08	1.26289527632881e-08	0	4.18351964435866e-09	2.47858749911903e-09	2.42174606491511e-09	4.73396356390381e-09	3.07227567387068e-09	2.26717053050489e-09	3.74972434557675e-09	4.50142906193215e-09	8.35886001265309e-09	2.37205296347373e-09	7.68103145232685e-09	6.66475013207654e-09	1.62510951775551e-08	2.27264187935645e-08	3.02758129435358e-08	5.13915199047151e-08	1.01635320548324e-07	1.22745090449237e-07	1.96064488208026e-07
P25	B008	0	0	9.55637123248923e-07	4.58077598453033e-09	2.11089749438283e-08	0	0	4.18351964435866e-09	2.47858749911903e-09	1.61449737661007e-09	1.5779878546346e-09	4.60841351080602e-09	3.77861755084148e-09	2.9997794764614e-09	4.50142906193215e-09	5.31927455350651e-09	4.74410592694745e-09	7.68103145232685e-09	1.04731787789774e-08	1.95013142130661e-08	2.9039312902888e-08	5.90378352398949e-08	6.28118576613184e-08	9.6141519437604e-08	1.17835286831267e-07	1.59302396669021e-07
P25	B009	0	3.08744301357344e-06	6.39541767097356e-06	2.24458023241986e-07	5.48833348539535e-08	3.78868582898643e-08	4.19908450887684e-09	8.36703928871732e-09	6.60956666431741e-09	4.84349212983022e-09	6.31195141853842e-09	9.98489594007971e-09	7.55723510168297e-09	6.74950382203815e-09	1.05033344778417e-08	1.51979272957329e-08	1.58136864231582e-08	1.62155108438011e-08	4.37969294393601e-08	5.4170317258517e-08	7.95424657774759e-08	1.34727367598734e-07	2.77894885410682e-07	3.35121867753934e-07	6.5300388118994e-07	8.82290196936117e-07
P25	B010	1.54372150678672e-06	0	7.35105479422249e-08	2.7484655907182e-08	1.68871799550626e-08	2.52579055265762e-08	1.25972535266305e-08	8.36703928871732e-09	6.60956666431741e-09	2.42174606491511e-09	2.36698178195191e-09	0	7.55723510168297e-10	1.4998897382307e-09	7.50238176988691e-10	0	7.90684321157909e-10	8.53447939147428e-10	0	4.33362538068136e-09	5.05031528745879e-09	7.56895323588396e-09	1.14203377566034e-08	3.29628066643214e-08	4.41882325617253e-08	9.80322441040131e-08
P25	B011	0	0	2.20531643826675e-07	7.78731917370157e-08	1.22432054674204e-07	9.68219711852089e-08	5.03890141065221e-08	8.78539125315319e-08	3.47002249876664e-08	1.77594711427108e-08	8.67893320049032e-09	6.91262026620903e-09	3.02289404067319e-09	7.49944869115351e-09	1.05033344778417e-08	5.31927455350651e-09	9.48821185389491e-09	5.97413557403199e-09	1.04731787789774e-08	1.62510951775551e-08	2.9039312902888e-08	3.93585568265966e-08	1.06589819061631e-07	1.45585729434086e-07	2.60219591752382e-07	2.08318518721028e-07
P25	B012	1.54372150678672e-06	2.57286917797787e-07	4.41063287653349e-07	6.50470189803307e-07	5.4461155355077e-07	3.36772073687683e-07	3.35926760710147e-07	2.21726541151009e-07	1.33843724952427e-07	5.97364029345727e-08	4.49726538570862e-08	4.60841351080602e-08	5.81907102829589e-08	7.94941561262272e-08	1.1478644107927e-07	8.43484964913176e-08	9.88355401447386e-08	8.02241062798582e-08	1.03779680628049e-07	9.64231647201603e-08	1.43933985692575e-07	1.6500318054227e-07	1.88435572983955e-07	2.82930757202092e-07	3.68235271347711e-07	6.7397167821509e-07
P25	B018	0	0	3.67552739711124e-07	7.00858725633141e-07	6.54378223258677e-07	4.08336139346316e-07	3.10732253656886e-07	3.01213414393824e-07	1.37974704117626e-07	4.76276726099972e-08	2.91927753107402e-08	1.99697918801594e-08	1.81373642440391e-08	1.79986768587684e-08	2.70085743715929e-08	3.03958545914658e-08	2.13484766712635e-08	2.56034381744228e-08	1.7137928911054e-08	3.03353776647695e-08	2.9039312902888e-08	3.48171848850662e-08	3.99711821481117e-08	6.59256133286427e-08	4.90980361796948e-08	1.4704836615602e-07
P25	B019	3.08744301357344e-06	2.57286917797787e-07	1.10265821913337e-06	9.665437327359e-07	8.31693612786834e-07	6.14609034480021e-07	4.19908450887684e-07	3.89067326925355e-07	1.59455795776657e-07	6.05436516228778e-08	3.31377449473267e-08	3.68673080864482e-08	4.0809069549088e-08	3.14976845028447e-08	5.40171487431858e-08	3.26755436858257e-08	4.03249003790534e-08	3.84051572616342e-08	3.99885007924593e-08	3.46690030454509e-08	4.41902587652644e-08	6.5092997828602e-08	1.0278303980943e-07	1.56573331655526e-07	2.8476860984223e-07	5.2692331205907e-07
P25	B020	0	0	0	1.83231039381213e-08	0	1.26289527632881e-08	4.19908450887684e-09	4.18351964435866e-09	8.26195833039676e-10	4.84349212983022e-09	4.73396356390381e-09	2.30420675540301e-09	6.80151159151467e-09	4.4996692146921e-09	3.75119088494346e-09	6.07917091829316e-09	4.74410592694745e-09	1.45086149655063e-08	2.66590005283062e-08	3.68358157357916e-08	6.31289410932349e-08	1.61975599247917e-07	3.46416911950302e-07	6.07065022734585e-07	1.05560777786344e-06	1.21314902078716e-06
P25	B021	0	0	0	4.58077598453033e-09	0	0	0	0	0	0	7.88993927317302e-10	0	1.51144702033659e-09	0	1.50047635397738e-09	7.59896364786645e-10	3.16273728463164e-09	1.70689587829486e-09	3.80842864690088e-09	6.50043807102204e-09	5.05031528745879e-09	1.96792784132983e-08	2.66474547654078e-08	8.24070166608034e-08	1.32564697685176e-07	2.20572549234029e-07
P25	B022	0	0	0	0	0	0	0	0	8.26195833039676e-10	0	7.88993927317302e-10	0	1.51144702033659e-09	2.9997794764614e-09	2.25071453096607e-09	2.27968909435993e-09	3.16273728463164e-09	3.41379175658971e-09	1.90421432345044e-09	1.08340634517034e-08	1.2625788218647e-08	4.23861381209502e-08	1.29430494574838e-07	2.93918359423532e-07	7.26650935459483e-07	1.99740697361927e-06
P25	B023	0	0	0	0	0	0	0	0	8.26195833039676e-10	8.07248688305037e-10	7.88993927317302e-10	7.6806891846767e-10	0	1.4998897382307e-09	0	0	1.58136864231582e-09	8.53447939147428e-10	1.90421432345044e-09	4.33362538068136e-09	1.13632093967823e-08	2.57344410020055e-08	1.06589819061631e-07	2.4996795053777e-07	8.73945043998567e-07	2.18121743131429e-06
P25	B027	0	0	1.4702109588445e-07	0	8.44358997753131e-09	4.20965092109604e-09	0	0	1.65239166607935e-09	8.07248688305037e-10	2.36698178195191e-09	3.84034459233835e-09	3.02289404067319e-09	4.4996692146921e-09	6.00190541590953e-09	3.03958545914658e-09	5.53479024810536e-09	4.26723969573714e-09	1.99942503962296e-08	2.05847205582365e-08	3.66147858340762e-08	6.81205791229556e-08	8.37491435484246e-08	1.81295436653768e-07	4.664313437071e-07	9.06798257962121e-07
P25	B028	0	0	7.35105479422249e-08	4.58077598453033e-09	0	4.20965092109604e-09	0	0	8.26195833039676e-10	0	7.88993927317302e-10	7.6806891846767e-10	3.77861755084148e-09	7.49944869115351e-09	3.00095270795477e-09	2.27968909435993e-09	7.90684321157909e-10	5.97413557403199e-09	4.7605358086261e-09	1.19174697968737e-08	2.14638399716998e-08	5.60102539455413e-08	1.31333884200939e-07	2.4172724887169e-07	5.84266630538368e-07	1.33568932591718e-06
P25	B029	0	0	7.35105479422249e-08	2.29038799226517e-08	1.68871799550626e-08	8.41930184219208e-09	8.39816901775368e-09	1.2550558933076e-08	2.47858749911903e-09	2.42174606491511e-09	3.94496963658651e-09	6.91262026620903e-09	6.80151159151467e-09	6.74950382203815e-09	1.80057162477286e-08	1.36781345661596e-08	1.89764237077898e-08	3.41379175658971e-08	3.52279649838332e-08	8.77559139587976e-08	1.35095933939523e-07	3.33033942378894e-07	7.57549071188023e-07	2.3760689803865e-06	6.90809369048305e-06	1.73762152674363e-05
P25	B03	0	2.57286917797787e-07	0	0	0	0	0	0	0	0	0	0	0	0	0	0	0	0	0	0	0	0	0	0	0	0
P25	B050	0	0	0	4.58077598453033e-09	1.2665384966297e-08	1.26289527632881e-08	8.39816901775368e-09	0	1.15667416625555e-08	6.4579895064403e-09	8.67893320049032e-09	3.84034459233835e-09	8.31295861185127e-09	4.4996692146921e-09	8.2526199468756e-09	7.59896364786645e-10	5.53479024810536e-09	1.70689587829486e-09	4.7605358086261e-09	2.16681269034068e-09	6.31289410932349e-09	3.02758129435358e-09	1.90338962610056e-09	5.49380111072023e-09	0	0
P25	B051	0	0	0	0	0	0	0	0	0	0	0	0	0	0	7.50238176988691e-10	7.59896364786645e-10	7.90684321157909e-10	0	0	0	0	0	0	0	0	0
P25	B052	0	0	0	1.05357847644198e-07	1.22432054674204e-07	4.20965092109604e-08	8.39816901775368e-09	1.2550558933076e-08	5.78337083127773e-09	4.03624344152519e-09	3.94496963658651e-09	5.37648242927369e-09	2.26717053050489e-09	2.9997794764614e-09	1.50047635397738e-09	3.03958545914658e-09	2.37205296347373e-09	0	1.90421432345044e-09	1.08340634517034e-09	5.05031528745879e-09	7.56895323588396e-09	3.80677925220112e-09	1.09876022214405e-08	3.92784289437558e-08	6.12701525650082e-08
P25	B053	0	0	0	4.58077598453033e-09	0	0	0	0	0	0	0	0	0	0	0	0	0	0	0	0	0	0	0	0	0	0
P25	B054	0	0	0	0	4.22179498876566e-09	0	0	0	0	0	0	0	0	0	0	0	7.90684321157909e-10	0	0	0	0	0	0	0	0	0
P25	B058	0	0	0	9.16155196906067e-09	4.22179498876566e-09	4.20965092109604e-09	0	4.18351964435866e-09	0	8.07248688305037e-10	0	7.6806891846767e-10	0	0	0	0	7.90684321157909e-10	0	0	0	0	1.51379064717679e-09	0	0	0	0
P25	B059	0	0	0	5.03885358298337e-08	4.64397448764222e-08	8.41930184219208e-09	8.39816901775368e-09	8.36703928871732e-09	7.43576249735708e-09	2.42174606491511e-09	4.73396356390381e-09	1.53613783693534e-09	3.77861755084148e-09	7.4994486911535e-10	7.50238176988691e-10	7.59896364786645e-10	7.90684321157909e-10	8.53447939147428e-10	9.5210716172522e-10	2.16681269034068e-09	1.2625788218647e-09	1.51379064717679e-09	0	0	9.81960723593895e-09	1.22540305130016e-08
P25	B060	0	0	0	4.58077598453033e-09	0	0	0	0	1.65239166607935e-09	3.22899475322015e-09	2.36698178195191e-09	0	2.26717053050489e-09	7.4994486911535e-10	0	0	7.90684321157909e-10	1.70689587829486e-09	0	1.08340634517034e-09	1.2625788218647e-09	0	1.90338962610056e-09	0	0	0
P25	B068	0	0	0	1.3742327953591e-08	4.22179498876566e-09	0	0	0	1.65239166607935e-09	0	3.15597570926921e-09	2.30420675540301e-09	0	0	0	2.27968909435993e-09	0	2.56034381744228e-09	0	0	0	0	0	2.74690055536011e-09	0	1.22540305130016e-08
P25	B069	0	0	0	9.16155196906067e-09	0	0	8.39816901775368e-09	4.18351964435866e-09	4.95717499823805e-09	8.07248688305037e-10	7.88993927317302e-10	1.53613783693534e-09	1.51144702033659e-09	0	1.50047635397738e-09	1.51979272957329e-09	0	1.70689587829486e-09	0	0	0	0	0	0	0	1.22540305130016e-08
P25	B07	0	0	0	0	0	0	0	0	0	0	0	0	7.55723510168297e-10	0	0	0	0	0	0	1.08340634517034e-09	2.52515764372939e-09	0	0	0	0	0
P25	B080	0	0	0	0	0	0	0	0	0	0	7.88993927317302e-10	0	0	0	0	0	0	8.53447939147428e-10	0	0	0	0	0	2.74690055536011e-09	0	0
P25	B081	0	0	0	0	0	0	0	0	0	0	0	0	7.55723510168297e-10	0	0	0	0	0	0	0	0	0	0	0	0	0
P25	B082	0	0	7.35105479422249e-08	9.16155196906067e-09	8.44358997753131e-09	0	0	0	8.26195833039676e-10	0	0	0	0	7.4994486911535e-10	0	0	1.58136864231582e-09	0	0	0	0	0	1.90338962610056e-09	0	0	0
P25	B083	0	0	0	9.16155196906067e-09	4.22179498876566e-09	0	4.19908450887684e-09	0	0	0	0	0	0	7.4994486911535e-10	0	7.59896364786645e-10	0	0	9.5210716172522e-10	0	2.52515764372939e-09	7.56895323588396e-09	3.80677925220112e-09	1.09876022214405e-08	4.90980361796948e-09	1.22540305130016e-08
P25	B084	0	0	0	0	8.44358997753131e-09	8.41930184219208e-09	0	0	0	0	0	0	0	0	0	0	7.90684321157909e-10	0	0	0	0	0	0	5.49380111072023e-09	0	0
P25	B085	0	0	0	0	0	0	0	0	0	0	0	0	0	0	0	0	0	0	9.5210716172522e-10	0	0	1.51379064717679e-09	0	0	0	0
P25	B088	1.54372150678672e-06	0	0	0	0	0	0	0	0	0	0	0	0	0	0	0	0	0	1.90421432345044e-09	2.16681269034068e-09	2.52515764372939e-09	1.51379064717679e-09	1.90338962610056e-09	0	0	0
P25	B09	3.08744301357344e-06	0	7.35105479422249e-08	1.3742327953591e-08	8.44358997753131e-09	0	0	8.36703928871732e-09	0	8.07248688305037e-10	7.88993927317302e-10	3.07227567387068e-09	7.55723510168297e-10	0	7.50238176988691e-10	0	1.58136864231582e-09	1.70689587829486e-09	9.5210716172522e-10	3.25021903551102e-09	0	6.05516258870717e-09	9.5169481305028e-09	1.09876022214405e-08	3.92784289437558e-08	4.90161220520065e-08
P25	B15	0	0	0	4.58077598453033e-09	0	0	0	0	0	0	0	0	0	0	0	0	0	0	9.5210716172522e-10	1.08340634517034e-09	0	0	0	0	0	0
P25	B150	0	0	7.35105479422249e-08	2.7484655907182e-08	5.48833348539535e-08	5.47254619742485e-08	2.5194507053261e-08	2.5101117866152e-08	2.31334833251109e-08	2.01812172076259e-08	9.46792712780762e-09	8.44875810314437e-09	9.82440563218786e-09	1.64987871205377e-08	1.42545253627851e-08	1.97573054844528e-08	3.63714787732638e-08	2.47499902352754e-08	5.14137867331619e-08	6.71711934005611e-08	8.71179387086641e-08	1.10506717243906e-07	1.3514066345314e-07	1.62067132766247e-07	1.71843126628932e-07	2.57334640773034e-07
P25	B159	1.54372150678672e-06	2.57286917797787e-07	7.35105479422249e-08	1.64907935443092e-07	1.77315389528158e-07	1.93643942370418e-07	1.55366126828443e-07	1.75707825063064e-07	9.08815416343643e-08	5.48929108047425e-08	3.15597570926921e-08	5.60690310481399e-08	4.38319635897612e-08	4.64965818851517e-08	6.15195305130727e-08	8.43484964913176e-08	1.13858542246739e-07	1.40818909959326e-07	1.72331396272265e-07	1.8959611040481e-07	2.62616394947857e-07	3.6330975532243e-07	5.21528757551553e-07	8.24070166608034e-07	1.25690972620019e-06	1.33568932591718e-06
P25	B16	0	0	0	4.58077598453033e-09	0	0	0	0	0	0	0	0	0	0	0	7.59896364786645e-10	7.90684321157909e-10	0	9.5210716172522e-10	3.25021903551102e-09	1.2625788218647e-09	3.02758129435358e-09	3.80677925220112e-09	5.49380111072023e-09	4.90980361796948e-09	0
P25	B160	0	0	0	4.58077598453033e-09	4.22179498876566e-09	0	0	0	8.26195833039676e-10	1.61449737661007e-09	3.94496963658651e-09	7.6806891846767e-10	5.29006457117808e-09	1.12491730367303e-08	9.0028581238643e-09	9.11875637743974e-09	1.26509491385265e-08	1.28017190872114e-08	1.04731787789774e-08	2.70851586292585e-08	1.64135246842411e-08	3.48171848850662e-08	2.28406755132067e-08	3.29628066643214e-08	2.45490180898474e-08	0
P25	B161	0	0	0	0	0	0	0	0	0	0	3.94496963658651e-09	2.30420675540301e-09	4.53434106100978e-09	6.74950382203815e-09	9.0028581238643e-09	7.59896364786645e-09	6.32547456926327e-09	3.41379175658971e-09	1.04731787789774e-08	9.75065710653307e-09	8.83805175305288e-09	9.08274388306075e-09	1.14203377566034e-08	1.92283038875208e-08	4.90980361796948e-09	1.22540305130016e-08
P25	B162	0	0	0	1.83231039381213e-08	0	4.20965092109604e-09	4.19908450887684e-09	4.18351964435866e-09	4.13097916519838e-09	5.65074081813526e-09	1.81468603282979e-08	4.30118594341895e-08	6.8770839425315e-08	9.67428881158802e-08	1.50797873574727e-07	3.04718442279445e-07	5.55060393452852e-07	8.14189333946646e-07	9.23543946873464e-07	9.12228142633427e-07	9.84811481054464e-07	1.14745331056001e-06	1.22958969846096e-06	1.23885215046741e-06	1.03596856339156e-06	9.43560349501126e-07
P25	B169	0	0	2.20531643826675e-07	1.64907935443092e-07	8.44358997753131e-08	4.20965092109604e-08	3.77917605798916e-08	3.76516767992279e-08	3.71788124867854e-08	4.68204239216922e-08	8.67893320049032e-08	1.40556612079584e-07	1.84396536481064e-07	2.87228884871179e-07	5.08661483998333e-07	8.32846415806163e-07	1.38606961498981e-06	1.69238726332935e-06	1.96514918180086e-06	2.06172227485916e-06	2.13249563012947e-06	2.43720294195463e-06	2.68568276242789e-06	3.02433751145148e-06	3.31902724574737e-06	3.29633420799744e-06
P25	B17	0	0	0	0	0	0	0	0	0	0	0	0	0	0	0	0	0	8.53447939147428e-10	0	0	0	0	0	0	0	0
P25	B170	0	0	0	0	0	0	0	0	0	8.07248688305037e-10	1.5779878546346e-09	0	2.26717053050489e-09	1.4998897382307e-09	5.25166723892084e-09	7.59896364786645e-09	5.53479024810536e-09	1.36551670263588e-08	8.56896445552698e-09	7.58384441619239e-09	8.83805175305288e-09	1.36241158245911e-08	1.90338962610056e-08	2.19752044428809e-08	4.90980361796948e-09	2.45080610260033e-08
P25	B171	1.54372150678672e-06	0	0	3.20654318917123e-08	4.22179498876566e-09	1.68386036843842e-08	8.39816901775368e-09	1.67340785774346e-08	3.3047833321587e-09	1.04942329479655e-08	2.28808238922018e-08	5.06925486188662e-08	1.17892867586254e-07	3.31475632148985e-07	1.0285765406515e-06	2.70903054046439e-06	5.52055793032452e-06	6.68847149909839e-06	6.29723676765061e-06	7.93378466568241e-06	1.12697785639643e-05	1.43492215445888e-05	1.48369221354539e-05	1.42921235895387e-05	1.33841246625848e-05	1.07222766988764e-05
P25	B172	0	0	0	0	4.22179498876566e-09	4.20965092109604e-09	0	0	0	0	1.5779878546346e-09	7.6806891846767e-10	7.55723510168297e-10	3.74972434557675e-09	8.2526199468756e-09	5.31927455350651e-09	1.02788961750528e-08	2.13361984786857e-08	3.14195363369323e-08	3.14187840099399e-08	4.54528375871291e-08	6.66067884757788e-08	4.37779614003129e-08	6.31787127732826e-08	7.85568578875116e-08	7.35241830780098e-08
P25	B178	0	0	0	1.3742327953591e-08	1.2665384966297e-08	1.26289527632881e-08	1.25972535266305e-08	4.18351964435866e-09	8.26195833039676e-09	7.26523819474534e-09	1.10459149824422e-08	1.30571716139504e-08	1.73816407338708e-08	2.02485114661145e-08	3.07597652565363e-08	3.57151291449723e-08	4.11155847002113e-08	6.05948036794674e-08	6.75996084824907e-08	9.2089539339479e-08	1.33833355117658e-07	1.75599715072508e-07	2.51247430645274e-07	2.85677657757452e-07	2.55309788134413e-07	2.94096732312039e-07
P25	B179	0	2.57286917797787e-07	0	4.58077598453033e-09	0	8.41930184219208e-09	4.19908450887684e-09	4.18351964435866e-09	2.47858749911903e-09	1.61449737661007e-09	1.5779878546346e-09	2.30420675540301e-09	3.77861755084148e-09	8.24939356026886e-09	1.65052398937512e-08	2.43166836731726e-08	4.50690063060008e-08	5.80344598620251e-08	9.42586090107968e-08	1.28925355075271e-07	1.52772037445628e-07	1.40782530187442e-07	2.20793196627665e-07	3.79072276639696e-07	6.23545059482124e-07	7.72003922319103e-07
P25	B18	0	0	0	0	0	0	0	0	0	0	0	0	1.51144702033659e-09	7.4994486911535e-10	7.50238176988691e-10	3.03958545914658e-09	2.37205296347373e-09	3.41379175658971e-09	6.66475013207654e-09	1.08340634517034e-08	1.13632093967823e-08	7.56895323588396e-09	9.5169481305028e-09	5.49380111072023e-09	4.90980361796948e-09	0
P25	B180	0	0	0	0	0	0	0	0	0	8.07248688305037e-10	5.52295749122111e-09	1.61294472878211e-08	1.58701937135342e-08	2.7747960157268e-08	2.32573834866494e-08	3.57151291449723e-08	4.11155847002113e-08	4.26723969573714e-08	4.85574652479862e-08	4.4419660151984e-08	4.54528375871291e-08	8.023090430037e-08	9.5169481305028e-08	7.69132155500832e-08	8.34666615054811e-08	1.83810457695024e-07
P25	B181	0	0	0	2.29038799226517e-08	4.22179498876566e-09	4.20965092109604e-09	1.67963380355074e-08	1.67340785774346e-08	4.95717499823805e-09	8.87973557135541e-09	3.78717085112305e-08	5.14606175373339e-08	8.99310977100273e-08	1.88986107017068e-07	3.26353606990081e-07	6.31473879137702e-07	1.14649226567897e-06	1.71116311799059e-06	2.3821721186365e-06	2.77568705632641e-06	3.30921909210737e-06	3.73149394529079e-06	4.78321813039071e-06	5.65586824348647e-06	6.00468982477667e-06	5.82066449367577e-06
P25	B182	1.54372150678672e-06	0	0	1.3742327953591e-08	1.2665384966297e-08	0	0	4.18351964435866e-09	3.3047833321587e-09	2.42174606491511e-09	2.13028360375672e-08	7.52707540098317e-08	2.28984223580994e-07	6.08955233721665e-07	1.56274612266744e-06	3.87623135677668e-06	7.88628541922898e-06	1.28213483898118e-05	1.68056435116119e-05	1.85381659722097e-05	2.34726028772866e-05	3.52531565914531e-05	5.27752841628902e-05	6.81066523695987e-05	7.24687014012295e-05	6.49586157494216e-05
P25	B188	0	0	0	0	0	0	0	0	1.65239166607935e-09	2.42174606491511e-09	7.88993927317302e-10	2.30420675540301e-09	6.80151159151467e-09	1.04992281676149e-08	1.80057162477286e-08	4.33140927928388e-08	6.48361143349485e-08	8.96120336104799e-08	7.71206800997429e-08	1.50593481978677e-07	2.14638399716999e-07	3.10327082671242e-07	5.08205030168849e-07	7.1694104494899e-07	7.4629014993136e-07	5.2692331205907e-07
P25	B189	0	0	0	1.3742327953591e-08	8.44358997753131e-09	4.20965092109604e-09	8.39816901775368e-09	4.18351964435866e-09	2.47858749911903e-09	4.84349212983022e-09	7.10094534585572e-09	1.22891026954827e-08	2.34274288152172e-08	3.07477396337294e-08	5.25166723892084e-08	8.81479783152508e-08	1.26509491385265e-07	1.68129244012043e-07	2.23745183005427e-07	2.849358687798e-07	3.49734333656521e-07	4.66247519330452e-07	6.18601628482682e-07	7.44410050502591e-07	9.23043080178262e-07	6.98479739241093e-07
P25	B19	0	0	0	4.58077598453033e-09	4.22179498876566e-09	0	0	0	0	8.07248688305037e-10	0	0	0	7.4994486911535e-10	0	0	0	8.53447939147428e-10	1.90421432345044e-09	1.08340634517034e-09	0	0	0	2.74690055536011e-09	4.90980361796948e-09	0
P25	B190	0	2.57286917797787e-07	6.61594931480024e-07	3.61881302777896e-07	2.65973084292236e-07	1.34708829475073e-07	7.97826056686599e-08	7.53033535984559e-08	4.95717499823805e-08	4.60131752333871e-08	8.20553684409994e-08	7.6806891846767e-08	1.12602803015076e-07	1.49239028953955e-07	1.83808353362229e-07	2.4240694036694e-07	3.72412315265375e-07	5.06948075853572e-07	5.99827511886889e-07	8.48307168268377e-07	1.14010867614382e-06	1.44112869611231e-06	1.80060658629113e-06	2.08489752151833e-06	2.43526259451286e-06	2.30375773644431e-06
P25	B199	3.08744301357344e-06	2.57286917797787e-07	5.14573835595574e-07	6.77954845710489e-07	8.90798742629553e-07	6.31447638164406e-07	4.32505704414314e-07	2.09175982217933e-07	1.84241670767848e-07	1.61449737661007e-07	2.23285281430796e-07	1.85872678269176e-07	2.10846859336955e-07	2.23483570996374e-07	2.88841698140646e-07	3.67789840556736e-07	4.20644058856008e-07	5.18896347001636e-07	5.398447606982e-07	6.18625023092265e-07	7.67647923693736e-07	9.65798432898793e-07	1.19913546444335e-06	1.42014758712118e-06	1.66933323010962e-06	1.60527799720321e-06
P25	B20	0	0	0	0	0	0	0	0	0	0	0	0	1.51144702033659e-09	2.9997794764614e-09	7.50238176988691e-10	2.27968909435993e-09	0	8.53447939147428e-10	0	0	0	0	0	0	0	0
P25	B200	0	0	1.4702109588445e-07	8.70347437060763e-08	7.17705148090161e-08	3.78868582898643e-08	1.67963380355074e-08	3.34681571548693e-08	2.23072874920712e-08	4.4398677856777e-08	2.05927415029816e-07	1.06761579667006e-06	2.47877311335201e-06	3.57048752185818e-06	3.81196017727954e-06	3.46208783796795e-06	2.71837269614089e-06	1.87758546612434e-06	1.20917609539103e-06	7.61634660654749e-07	4.52003218227562e-07	2.51289247431347e-07	1.50367780461944e-07	9.33946188822439e-08	6.87372506515727e-08	4.90161220520065e-08
P25	B201	1.54372150678672e-06	2.57286917797787e-07	1.4702109588445e-07	4.39754494514912e-07	1.85758979505689e-07	6.31447638164406e-08	2.5194507053261e-08	4.60187160879453e-08	4.46145749841425e-08	5.24711647398274e-08	1.21505064806864e-07	4.83115349716165e-07	1.28699713781661e-06	2.20483791519913e-06	3.00695461337067e-06	3.36786068873441e-06	3.15324907277774e-06	2.44768868947482e-06	1.68713389057709e-06	1.21558191928112e-06	8.29514285965106e-07	5.55561167513883e-07	4.0732537998552e-07	2.27992746094889e-07	1.32564697685176e-07	8.57782135910114e-08
P25	B202	0	0	0	6.41308637834247e-08	1.68871799550626e-08	4.20965092109604e-09	0	4.18351964435866e-09	2.47858749911903e-09	4.03624344152519e-09	6.31195141853842e-09	2.68824121463685e-08	7.6328074526998e-08	1.58988312252454e-07	1.92060973309105e-07	1.97573054844528e-07	1.43904546450739e-07	9.64396171236593e-08	7.42643586145672e-08	6.06707553295391e-08	2.9039312902888e-08	1.81654877661215e-08	1.33237273827039e-08	2.74690055536011e-09	0	0
P25	B203	0	0	1.4702109588445e-07	4.58077598453033e-08	8.44358997753131e-09	8.41930184219208e-09	0	8.36703928871732e-09	8.26195833039676e-09	5.65074081813526e-09	1.97248481829325e-08	1.021531661562e-07	2.93220721945299e-07	7.77692829272619e-07	1.79456971935695e-06	2.62848152579701e-06	2.63218810513468e-06	1.86649064291542e-06	9.99712519811482e-07	5.28702296443126e-07	2.86605392563286e-07	1.54406646012033e-07	1.0087965018333e-07	6.59256133286427e-08	4.41882325617253e-08	1.22540305130016e-08
P25	B204	0	0	7.35105479422249e-08	1.3284250355138e-07	1.68871799550626e-08	8.41930184219208e-09	0	0	2.47858749911903e-09	2.42174606491511e-09	8.67893320049032e-09	4.91564107819309e-08	1.16381420565918e-07	1.69487540420069e-07	1.95812164194048e-07	1.93013676655808e-07	1.58136864231582e-07	1.01560304758544e-07	7.23601442911168e-08	4.22528474616433e-08	2.39889976154292e-08	3.02758129435358e-08	1.52271170088045e-08	0	0	1.22540305130016e-08
P25	B205	0	0	0	2.29038799226517e-08	0	4.20965092109604e-09	4.19908450887684e-09	8.36703928871732e-09	4.95717499823805e-09	8.87973557135541e-09	4.49726538570862e-08	2.53462743094331e-07	6.00800190583796e-07	8.90184559639921e-07	9.82061773678197e-07	9.77226725115626e-07	7.18732047932539e-07	4.85611877374886e-07	3.19908006339674e-07	1.88512704059639e-07	1.17419830433417e-07	4.23861381209502e-08	3.61644028959106e-08	1.09876022214405e-08	9.81960723593895e-09	3.67620915390049e-08
P25	B206	1.54372150678672e-06	0	7.35105479422249e-08	4.48916046483973e-07	7.17705148090161e-08	5.05158110531525e-08	3.77917605798916e-08	4.18351964435866e-09	1.98286999929522e-08	2.34102119608461e-08	9.86242409146627e-08	5.9986182532325e-07	1.45854637462481e-06	2.22808620614171e-06	2.50729598749621e-06	2.37011676176955e-06	1.9648505380774e-06	1.42440461043706e-06	1.01304202007563e-06	7.0096390532521e-07	4.74729637021126e-07	2.81565060374883e-07	1.52271170088045e-07	6.86725138840028e-08	6.38274470336032e-08	3.67620915390049e-08
P25	B207	1.54372150678672e-06	0	7.35105479422249e-08	8.52024333122642e-07	2.06867954449517e-07	1.26289527632881e-07	9.65789437041673e-08	1.00404471464608e-07	5.78337083127773e-08	9.44480965316893e-08	2.69835923142517e-07	1.15824792904925e-06	3.0153368055715e-06	4.99838255265381e-06	6.48730951642121e-06	7.1863399217873e-06	6.52393633387391e-06	4.91244633773259e-06	3.31999767293584e-06	2.20364850607647e-06	1.4519656451444e-06	8.97677853775838e-07	5.32949095308157e-07	3.46109469975374e-07	2.70039198988321e-07	1.59302396669021e-07
P25	B208	1.54372150678672e-06	1.80100842458451e-06	5.88084383537799e-07	9.75705284704961e-07	3.03969239191127e-07	1.51547433159457e-07	1.42768873301813e-07	1.08771510753325e-07	6.60956666431741e-08	8.7990107025249e-08	2.94294734889354e-07	1.62139348688525e-06	3.85947996642949e-06	5.78282488574847e-06	6.86017789038459e-06	6.64833329551836e-06	5.64074194714052e-06	4.18616214151813e-06	2.90011841461502e-06	1.96746592282934e-06	1.34590902410777e-06	9.76394967429031e-07	6.49055862500291e-07	4.64226193855859e-07	3.38776449639894e-07	2.94096732312039e-07
P25	B209	1.54372150678672e-06	5.14573835595574e-07	4.41063287653349e-07	2.10715695288395e-07	4.22179498876566e-08	2.52579055265762e-08	1.25972535266305e-08	1.67340785774346e-08	8.26195833039676e-09	9.68698425966045e-09	2.76147874561056e-08	1.8126426475837e-07	4.3907535940778e-07	6.56951705345047e-07	7.11225791785279e-07	6.80107246484047e-07	4.55434168986956e-07	3.78930884981458e-07	2.58021040827535e-07	2.00430173856513e-07	1.46459143336305e-07	1.30185995657204e-07	7.80389746701229e-08	6.86725138840028e-08	6.38274470336032e-08	2.45080610260033e-08
P25	B21	0	0	0	0	0	0	0	0	0	0	0	0	0	0	0	0	7.90684321157909e-10	0	0	0	0	0	0	0	0	0
P25	B210	0	0	7.35105479422249e-08	0	0	0	4.19908450887684e-09	0	4.13097916519838e-09	8.07248688305037e-10	1.02569210551249e-08	1.09833855340877e-07	3.06823745128329e-07	5.09962510998438e-07	5.25166723892084e-07	4.551779225072e-07	3.31296730565164e-07	2.18482672421742e-07	1.45672395743959e-07	9.10061329943086e-08	7.44921504900171e-08	4.54137194153038e-08	4.56813510264134e-08	3.84566077750416e-08	5.89176434156337e-08	3.67620915390049e-08
P25	B211	0	0	0	0	0	0	8.39816901775368e-09	4.18351964435866e-09	3.3047833321587e-09	4.03624344152519e-09	8.67893320049032e-09	2.68824121463685e-08	8.23738626083444e-08	1.37239911048109e-07	1.62051446229557e-07	1.77055852995288e-07	1.48648652377687e-07	1.15215471784903e-07	9.61628233342473e-08	5.52537236036874e-08	2.39889976154292e-08	1.66516971189447e-08	9.5169481305028e-09	5.49380111072023e-09	0	1.22540305130016e-08
P25	B212	0	0	0	4.58077598453033e-09	0	4.20965092109604e-09	8.39816901775368e-09	0	1.15667416625555e-08	1.37232277011856e-08	1.73578664009806e-08	1.09833855340877e-07	3.12113809699507e-07	7.12447625659583e-07	1.17487298516429e-06	1.35565511477937e-06	1.1797010071676e-06	8.74784137626113e-07	6.2553440525347e-07	4.00860347713026e-07	2.63878973769722e-07	1.83168668308392e-07	8.94593124267263e-08	3.84566077750416e-08	4.41882325617253e-08	1.22540305130016e-08
P25	B213	0	0	0	0	0	0	0	4.18351964435866e-09	3.3047833321587e-09	8.07248688305037e-10	5.52295749122111e-09	2.38101364724978e-08	6.65036688948101e-08	1.46989194346609e-07	2.123174040878e-07	2.43926733096513e-07	2.33251874741583e-07	1.74956827525223e-07	1.39007645611882e-07	1.06173821826693e-07	1.07319199858499e-07	7.11481604173092e-08	3.99711821481117e-08	3.57097072196815e-08	1.96392144718779e-08	1.22540305130016e-08
P25	B217	0	0	0	0	0	0	0	0	8.26195833039676e-10	1.61449737661007e-09	5.52295749122111e-09	1.84336540432241e-08	3.62747284880782e-08	1.01992502199688e-07	1.47796920866772e-07	1.83135023913581e-07	1.57346179910424e-07	1.4593959759421e-07	1.02827573466324e-07	6.17541616747094e-08	6.31289410932349e-08	3.17896035907126e-08	2.47440651393073e-08	1.09876022214405e-08	9.81960723593895e-09	0
P25	B218	0	0	0	0	0	4.20965092109604e-09	4.19908450887684e-09	0	3.3047833321587e-09	5.65074081813526e-09	8.67893320049032e-09	5.29967553742692e-08	1.6399200170652e-07	3.70472765342983e-07	5.52925536440666e-07	8.83759472246868e-07	9.54355975637596e-07	9.46473764514497e-07	8.08338980304712e-07	5.61204486798237e-07	4.10338117106027e-07	2.63399572608762e-07	1.63691507844648e-07	8.24070166608034e-08	6.38274470336032e-08	7.35241830780098e-08
P25	B219	1.54372150678672e-06	0	0	0	0	0	4.19908450887684e-09	4.18351964435866e-09	0	0	7.88993927317302e-10	1.07529648585474e-08	2.87174933863953e-08	7.04948176968429e-08	1.0878453566336e-07	1.48939687498182e-07	1.70787813370108e-07	1.7922406722096e-07	1.58049788846387e-07	1.19174697968737e-07	9.46934116398523e-08	5.14688820040109e-08	2.47440651393073e-08	2.19752044428809e-08	9.81960723593895e-09	0
P25	B22	0	0	0	0	0	0	0	0	0	0	0	0	0	7.4994486911535e-10	0	0	0	0	0	1.08340634517034e-09	0	0	0	0	0	0
P25	B220	1.54372150678672e-06	0	7.35105479422249e-08	1.3742327953591e-08	8.44358997753131e-09	1.26289527632881e-08	1.25972535266305e-08	4.18351964435866e-09	1.23929374955951e-08	1.53377250777957e-08	2.68257935287883e-08	1.09065786422409e-07	2.87930657374121e-07	5.43710030108629e-07	7.164774590242e-07	7.59896364786645e-07	6.2780335099938e-07	4.66836022713643e-07	3.20860113501399e-07	2.39432802282645e-07	1.74235877417328e-07	1.48351483423326e-07	1.29430494574838e-07	1.07129121659044e-07	6.87372506515727e-08	3.67620915390049e-08
P25	B221	0	0	0	1.83231039381213e-08	4.22179498876566e-09	0	0	8.36703928871732e-09	1.65239166607935e-09	8.07248688305037e-10	3.94496963658651e-09	1.53613783693534e-08	4.53434106100978e-08	5.17461959689592e-08	6.60209595750048e-08	6.76307764660114e-08	4.26969533425271e-08	3.5844813444192e-08	4.95095724097115e-08	3.57524093906212e-08	1.51509458623764e-08	1.36241158245911e-08	7.61355850440224e-09	2.74690055536011e-09	0	0
P25	B222	0	0	0	4.1226983860773e-08	2.95525649213596e-08	4.20965092109604e-09	2.09954225443842e-08	1.67340785774346e-08	1.48715249947142e-08	1.45304763894907e-08	3.47157328019613e-08	1.47469232345793e-07	3.92976225287514e-07	6.04455564506972e-07	8.76278190722791e-07	9.96224134235292e-07	8.08079376223383e-07	6.4691353787375e-07	5.1604208165507e-07	3.36939373347976e-07	3.04281496069392e-07	2.21013434487812e-07	1.96049131488358e-07	1.75801635543047e-07	2.01301948336749e-07	3.30858823851044e-07
P25	B227	0	5.14573835595574e-07	0	3.16073542932593e-07	1.30875644651735e-07	6.73544147375366e-08	4.19908450887684e-08	2.92846375105106e-08	4.79193583163012e-08	7.18451332591483e-08	1.24661040516134e-07	5.26127209150354e-07	1.5303401080908e-06	2.59780902661557e-06	3.73168469234175e-06	4.34508741385004e-06	4.03011798494186e-06	3.17055909393269e-06	2.27744033084673e-06	1.56768898146148e-06	1.11106936324093e-06	7.53867742294042e-07	4.79654185777341e-07	3.29628066643214e-07	2.06211751954718e-07	1.34794335643018e-07
P25	B23	0	0	0	0	0	0	0	0	0	0	0	0	0	7.4994486911535e-10	0	0	0	0	0	0	0	0	0	0	0	0
P25	B230	0	0	0	3.66462078762427e-08	8.44358997753131e-09	1.68386036843842e-08	4.19908450887684e-09	8.36703928871732e-09	0	0	6.31195141853842e-09	4.07076526787865e-08	7.93509685676712e-08	8.32438804718039e-08	1.02032392070462e-07	9.04276674096108e-08	6.64174829772643e-08	6.14482516186148e-08	3.52279649838332e-08	2.70851586292585e-08	1.13632093967823e-08	1.81654877661215e-08	3.80677925220112e-09	1.64814033321607e-08	0	1.22540305130016e-08
P25	B231	0	2.57286917797787e-07	0	0	0	0	0	0	0	8.07248688305037e-10	1.5779878546346e-09	0	3.77861755084148e-09	7.49944869115351e-09	6.75214359289822e-09	8.35886001265309e-09	7.90684321157909e-09	7.68103145232685e-09	3.80842864690088e-09	0	3.78773646559409e-09	0	1.90338962610056e-09	0	0	0
P25	B232	0	0	0	5.03885358298337e-08	4.22179498876566e-09	8.41930184219208e-09	1.25972535266305e-08	1.67340785774346e-08	9.08815416343643e-09	8.07248688305037e-09	1.34128967643941e-08	7.14304094174933e-08	2.07068241786113e-07	3.83971772987059e-07	6.1894649601567e-07	7.59896364786645e-07	6.2780335099938e-07	4.28430865452009e-07	3.0277007742862e-07	2.24265113450261e-07	1.52772037445628e-07	1.08992926596729e-07	7.42321954179218e-08	3.57097072196815e-08	4.90980361796948e-08	0
P25	B238	7.71860753393361e-06	6.68945986274246e-06	5.14573835595574e-07	6.8711639767955e-07	2.40642314359642e-07	1.17870225790689e-07	1.13375281739675e-07	8.36703928871732e-08	7.18790374744518e-08	9.12191017784692e-08	1.97248481829325e-07	1.069151934507e-06	2.68508563162796e-06	4.39242709840861e-06	5.96514374523708e-06	6.71140469379565e-06	5.97599209931148e-06	4.8783084201667e-06	3.50565856947226e-06	2.50266865734349e-06	1.78907419058228e-06	1.21406009903579e-06	9.00303293145564e-07	7.2243484605971e-07	5.25348987122734e-07	5.2692331205907e-07
P25	B24	2.46995441085876e-05	7.46132061613582e-06	1.54372150678672e-06	1.3284250355138e-06	4.43288473820394e-07	2.6520800802905e-07	1.88958802899458e-07	1.63157266129988e-07	1.39627095783705e-07	1.25930795375586e-07	4.56827483916718e-07	2.48777522691678e-06	5.96719283628887e-06	9.50105154682238e-06	1.20405725024915e-05	1.23057617313549e-05	1.06916333906972e-05	7.8619624154261e-06	5.73168511358583e-06	3.79408902078653e-06	2.81428819393641e-06	1.92554170320888e-06	1.29049816649618e-06	1.00261870270644e-06	6.97192113751666e-07	7.22987800267096e-07
P25	B25	0	0	0	4.58077598453033e-09	0	0	0	0	0	0	0	0	0	0	0	0	0	0	0	0	0	0	0	0	0	0
P25	B250	0	2.57286917797787e-07	8.08616027364473e-07	5.58854670112701e-07	8.86576947640788e-08	5.47254619742485e-08	2.09954225443842e-08	2.09175982217933e-08	1.56977208277538e-08	1.37232277011856e-08	1.89358542556152e-08	1.53613783693534e-08	1.36030231830293e-08	2.92478498954987e-08	2.9259288902559e-08	4.10344036984788e-08	5.53479024810536e-08	6.91292830709416e-08	1.06636002113225e-07	1.61427545430381e-07	2.32314503223104e-07	2.96702966846651e-07	3.61644028959106e-07	4.31263387191538e-07	3.14227431550046e-07	2.32826579747031e-07
P25	B251	0	0	0	2.51942679149168e-07	5.06615398651879e-08	8.41930184219208e-09	4.19908450887684e-09	0	8.26195833039676e-10	0	2.36698178195191e-09	7.6806891846767e-10	3.77861755084148e-09	3.74972434557675e-09	3.75119088494346e-09	4.55937818871987e-09	3.16273728463164e-09	4.26723969573714e-09	6.66475013207654e-09	1.40842824872144e-08	1.13632093967823e-08	2.42206503548287e-08	3.04542340176089e-08	3.29628066643214e-08	6.87372506515727e-08	4.90161220520065e-08
P25	B252	0	0	0	0	0	0	0	0	0	8.07248688305037e-10	7.88993927317302e-10	0	0	1.4998897382307e-09	1.50047635397738e-09	7.59896364786645e-10	7.90684321157909e-10	0	1.90421432345044e-09	2.16681269034068e-09	1.2625788218647e-09	0	3.80677925220112e-09	8.24070166608034e-09	0	0
P25	B258	1.54372150678672e-06	2.57286917797787e-07	2.20531643826675e-07	1.92392591350274e-07	3.37743599101252e-08	1.26289527632881e-08	1.25972535266305e-08	1.2550558933076e-08	9.91434999647611e-09	4.03624344152519e-09	5.52295749122111e-09	3.84034459233835e-09	1.05801291423562e-08	1.04992281676149e-08	9.75309630085299e-09	1.44380309309463e-08	2.21391609924214e-08	4.35258448965188e-08	4.28448222776349e-08	7.15048187812425e-08	7.95424657774759e-08	1.24130833068497e-07	1.73208455975151e-07	2.27992746094889e-07	2.8476860984223e-07	2.69588671286036e-07
P25	B259	1.54372150678672e-05	7.71860753393361e-07	1.4702109588445e-07	1.49333297095689e-06	1.73093594539392e-07	4.20965092109604e-08	4.19908450887684e-08	4.60187160879453e-08	3.55264208207061e-08	2.42174606491511e-08	4.1816678147817e-08	2.30420675540301e-08	2.64503228558904e-08	3.14976845028447e-08	4.27635760883554e-08	5.54724346294251e-08	5.61385868022115e-08	8.44913459755953e-08	1.37103431288432e-07	1.5817732639487e-07	2.32314503223104e-07	2.24041015782165e-07	3.52127080828603e-07	2.80183856646732e-07	3.28956842403955e-07	3.43112854364046e-07
P25	B260	0	0	0	0	0	0	0	0	8.26195833039676e-10	0	0	0	0	0	0	0	0	0	0	0	1.2625788218647e-09	0	0	0	4.90980361796948e-09	0
P25	B261	0	0	0	0	4.22179498876566e-09	4.20965092109604e-09	0	0	0	8.07248688305037e-10	0	1.53613783693534e-09	7.55723510168297e-10	0	1.50047635397738e-09	0	7.90684321157909e-10	0	9.5210716172522e-10	0	0	0	1.90338962610056e-09	8.24070166608034e-09	4.90980361796948e-09	0
P25	B262	0	0	0	4.58077598453033e-09	0	0	8.39816901775368e-09	8.36703928871732e-09	2.47858749911903e-09	3.22899475322015e-09	1.5779878546346e-09	7.6806891846767e-10	0	7.4994486911535e-10	1.50047635397738e-09	0	0	0	2.85632148517566e-09	2.16681269034068e-09	0	3.02758129435358e-09	1.90338962610056e-09	2.74690055536011e-09	4.90980361796948e-09	0
P25	B263	0	0	0	0	4.22179498876566e-09	0	0	0	1.65239166607935e-09	8.07248688305037e-10	7.88993927317302e-10	0	0	0	0	0	0	0	0	0	0	3.02758129435358e-09	0	0	0	2.45080610260033e-08
P25	B268	0	0	0	4.58077598453033e-09	1.68871799550626e-08	8.41930184219208e-09	4.19908450887684e-09	1.2550558933076e-08	3.3047833321587e-09	1.61449737661007e-09	1.5779878546346e-09	0	0	0	1.50047635397738e-09	7.59896364786645e-10	1.58136864231582e-09	8.53447939147428e-10	9.5210716172522e-10	2.16681269034068e-09	3.78773646559409e-09	6.05516258870717e-09	1.90338962610056e-08	1.92283038875208e-08	4.41882325617253e-08	1.22540305130016e-07
P25	B269	0	0	7.35105479422249e-08	1.3742327953591e-08	1.2665384966297e-08	1.26289527632881e-08	4.19908450887684e-09	8.36703928871732e-09	2.47858749911903e-09	1.61449737661007e-09	2.36698178195191e-09	7.6806891846767e-10	7.55723510168297e-10	7.4994486911535e-10	0	0	7.90684321157909e-10	4.26723969573714e-09	1.90421432345044e-09	2.16681269034068e-09	1.2625788218647e-08	1.36241158245911e-08	2.85508443915084e-08	1.29104326101925e-07	3.24047038785985e-07	7.96511983345106e-07
P25	B270	1.54372150678672e-06	5.14573835595574e-07	1.4702109588445e-07	1.3284250355138e-07	1.35097439640501e-07	1.13660574869593e-07	7.97826056686599e-08	7.11198339540972e-08	4.70931624832615e-08	5.00494186749123e-08	8.83673198595378e-08	6.2981651314349e-08	4.00533460389197e-08	3.07477396337294e-08	2.40076216636381e-08	2.27968909435993e-08	2.21391609924214e-08	2.64568861135703e-08	4.09406079541845e-08	5.20035045681764e-08	7.0704414024423e-08	7.87171136531932e-08	1.18010156818235e-07	1.51079530544806e-07	1.42384304921115e-07	9.80322441040131e-08
P25	B271	0	0	0	0	0	4.20965092109604e-09	0	0	0	8.07248688305037e-10	1.5779878546346e-09	2.30420675540301e-09	0	7.4994486911535e-10	7.50238176988691e-10	0	7.90684321157909e-10	0	1.90421432345044e-09	0	0	0	3.80677925220112e-09	0	4.90980361796948e-09	1.22540305130016e-08
P25	B278	0	0	0	4.58077598453033e-09	4.22179498876566e-09	4.20965092109604e-09	0	0	0	0	0	7.6806891846767e-10	0	0	1.50047635397738e-09	0	0	0	1.90421432345044e-09	1.08340634517034e-09	3.78773646559409e-09	1.51379064717679e-09	3.80677925220112e-09	5.49380111072023e-09	9.81960723593895e-09	1.22540305130016e-08
P25	B279	1.54372150678672e-06	0	0	5.95500877988943e-08	3.37743599101252e-08	2.52579055265762e-08	2.5194507053261e-08	2.5101117866152e-08	9.08815416343643e-09	1.45304763894907e-08	4.73396356390381e-08	2.84185499833038e-08	9.06868212201956e-09	1.12491730367303e-08	9.75309630085299e-09	8.35886001265309e-09	4.74410592694745e-09	5.97413557403199e-09	5.71264297035132e-09	9.75065710653307e-09	1.2625788218647e-08	1.36241158245911e-08	1.90338962610056e-08	6.04318122179225e-08	2.94588217078169e-08	4.90161220520065e-08
P25	B300	0	0	0	0	0	0	0	0	0	0	0	0	0	0	0	0	0	8.53447939147428e-10	0	0	0	0	0	2.74690055536011e-09	0	0
P25	B302	0	0	0	0	4.22179498876566e-09	0	0	0	8.26195833039676e-10	8.07248688305037e-10	0	0	0	0	0	0	0	0	0	0	0	1.51379064717679e-09	0	0	0	0
P25	B303	0	0	0	4.58077598453033e-09	0	0	0	0	0	0	0	0	0	0	0	0	0	0	0	0	0	1.51379064717679e-09	0	0	0	0
P25	B308	0	0	0	0	0	0	0	0	0	0	0	0	0	0	0	0	0	0	0	0	0	1.51379064717679e-09	0	0	0	0
P25	B309	0	0	0	0	4.22179498876566e-09	0	0	0	0	0	0	0	0	0	0	0	0	0	0	0	0	0	3.80677925220112e-09	0	9.81960723593895e-09	0
P25	B33	0	0	0	0	0	0	0	0	0	0	0	7.6806891846767e-10	0	0	0	0	0	0	0	0	0	0	0	0	0	0
P25	B330	0	0	0	0	0	0	0	0	0	0	0	0	0	7.4994486911535e-10	7.50238176988691e-10	7.59896364786645e-10	0	0	0	0	1.2625788218647e-09	0	0	0	9.81960723593895e-09	1.22540305130016e-08
P25	B331	0	0	0	4.58077598453033e-09	0	0	0	0	0	0	0	0	0	0	0	0	7.90684321157909e-10	0	0	0	0	0	0	8.24070166608034e-09	0	0
P25	B332	6.17488602714689e-06	3.08744301357344e-06	4.63116452036017e-06	2.93169663009941e-07	8.02141047865475e-08	2.52579055265762e-08	8.39816901775368e-09	8.36703928871732e-09	8.26195833039676e-09	1.53377250777957e-08	1.49908846190287e-08	2.53462743094331e-08	3.02289404067319e-08	2.32482909425759e-08	3.07597652565363e-08	4.40739891576254e-08	5.45572181598957e-08	5.80344598620251e-08	5.33180010566123e-08	7.58384441619239e-08	8.58553598867994e-08	9.83963920664915e-08	9.5169481305028e-08	8.51539172161635e-08	1.17835286831267e-07	1.4704836615602e-07
P25	B333	0	0	7.35105479422249e-08	5.4969311814364e-08	8.44358997753131e-09	4.20965092109604e-09	0	0	8.26195833039676e-10	0	3.94496963658651e-09	9.98489594007971e-09	2.7961769876227e-08	4.42467472778057e-08	5.02659578582423e-08	5.16729528054919e-08	4.66503749483166e-08	6.65689392534994e-08	4.95095724097115e-08	5.0920098223006e-08	5.68160469839114e-08	2.8762022296359e-08	4.7584740652514e-08	3.57097072196815e-08	6.38274470336032e-08	4.90161220520065e-08
P25	B334	0	0	0	0	4.22179498876566e-09	4.20965092109604e-09	8.39816901775368e-09	0	6.60956666431741e-09	5.65074081813526e-09	1.65688724736633e-08	1.38252405324181e-08	2.49388758355538e-08	2.62480704190373e-08	1.9506192601706e-08	2.50765800379593e-08	1.42323177808424e-08	2.56034381744228e-08	2.09463575579549e-08	1.73345015227255e-08	1.2625788218647e-08	1.05965345302375e-08	7.61355850440224e-09	8.24070166608034e-09	0	0
P25	B338	3.08744301357344e-06	0	1.4702109588445e-07	1.09938623628728e-07	3.37743599101252e-08	2.10482546054802e-08	0	0	4.13097916519838e-09	1.61449737661007e-09	7.10094534585572e-09	9.21682702161204e-09	7.55723510168297e-09	7.49944869115351e-09	8.2526199468756e-09	7.59896364786645e-09	7.11615889042118e-09	6.82758351317942e-09	1.04731787789774e-08	9.75065710653307e-09	1.13632093967823e-08	1.66516971189447e-08	2.47440651393073e-08	4.66973094411219e-08	6.38274470336032e-08	3.06350762825041e-07
P25	B34	0	0	0	0	4.22179498876566e-09	0	0	0	0	0	0	0	0	0	0	7.59896364786645e-10	0	0	9.5210716172522e-10	1.08340634517034e-09	0	0	0	0	0	0
P25	B340	1.54372150678672e-06	7.71860753393361e-07	1.02914767119115e-06	3.98527510654139e-07	2.61751289303471e-07	1.38918480396169e-07	6.29862676331526e-08	3.34681571548693e-08	1.81763083268729e-08	1.29159790128806e-08	7.88993927317302e-09	3.84034459233835e-09	4.53434106100978e-09	3.74972434557675e-09	5.25166723892084e-09	4.55937818871987e-09	1.02788961750528e-08	5.12068763488457e-09	1.33295002641531e-08	4.33362538068136e-09	3.78773646559409e-09	6.05516258870717e-09	1.52271170088045e-08	8.24070166608034e-09	4.41882325617253e-08	2.45080610260033e-08
P25	B341	0	0	2.13180589032452e-06	2.97750438994472e-07	1.2665384966297e-07	4.63061601320564e-08	1.67963380355074e-08	1.2550558933076e-08	1.07405458295158e-08	0	5.52295749122111e-09	7.6806891846767e-10	1.51144702033659e-09	7.4994486911535e-10	1.50047635397738e-09	1.51979272957329e-09	2.37205296347373e-09	7.68103145232685e-09	5.71264297035132e-09	2.16681269034068e-09	1.13632093967823e-08	1.05965345302375e-08	1.7130506634905e-08	3.84566077750416e-08	7.85568578875116e-08	1.34794335643018e-07
P25	B342	0	0	0	1.83231039381213e-08	4.22179498876566e-09	0	0	4.18351964435866e-09	8.26195833039676e-10	0	0	7.6806891846767e-10	7.55723510168297e-10	0	1.50047635397738e-09	0	1.58136864231582e-09	1.70689587829486e-09	1.90421432345044e-09	3.25021903551102e-09	1.01006305749176e-08	6.05516258870717e-09	1.33237273827039e-08	2.74690055536011e-08	6.38274470336032e-08	6.12701525650082e-08
P25	B343	3.08744301357344e-06	2.57286917797787e-07	0	3.66462078762427e-08	1.2665384966297e-08	8.41930184219208e-09	8.39816901775368e-09	0	2.47858749911903e-09	3.22899475322015e-09	2.36698178195191e-09	7.6806891846767e-10	1.51144702033659e-09	1.4998897382307e-09	0	3.79948182393322e-09	7.90684321157909e-10	1.70689587829486e-09	4.7605358086261e-09	2.16681269034068e-09	1.2625788218647e-09	3.02758129435358e-09	7.61355850440224e-09	8.24070166608034e-09	0	0
P25	B344	1.54372150678672e-06	0	0	0	4.22179498876566e-09	0	0	0	0	0	0	0	0	0	7.50238176988691e-10	0	7.90684321157909e-10	1.70689587829486e-09	0	1.08340634517034e-09	2.52515764372939e-09	0	0	0	4.90980361796948e-09	0
P25	B348	4.63116452036017e-06	0	1.61723205472895e-06	2.17128781666738e-06	5.4461155355077e-07	2.2311149881809e-07	1.63764295846197e-07	8.78539125315319e-08	3.88312041528648e-08	1.77594711427108e-08	1.34128967643941e-08	3.07227567387068e-09	5.29006457117808e-09	2.9997794764614e-09	6.00190541590953e-09	9.11875637743974e-09	7.90684321157909e-09	1.45086149655063e-08	3.52279649838332e-08	6.17541616747094e-08	6.94418352025583e-08	1.04451554655199e-07	1.67498287096849e-07	3.51603271086095e-07	7.11921524605574e-07	1.55626187515121e-06
P25	B349	6.17488602714689e-06	2.31558226018008e-06	4.19010123270682e-06	2.38200351195577e-06	1.03011797725882e-06	4.75690554083852e-07	2.93935915621379e-07	1.71524305418705e-07	1.13188829126436e-07	8.39538635837239e-08	8.67893320049032e-08	9.06321323791851e-08	1.00511226852383e-07	1.00492612461457e-07	1.23789299203134e-07	1.48179791133396e-07	1.62880970158529e-07	2.14215432726004e-07	2.47547862048557e-07	3.05520589338036e-07	4.02762644174838e-07	7.97767671062169e-07	1.73779472862981e-06	3.86214218083632e-06	9.29425824881622e-06	2.04887390177387e-05
P25	B350	0	0	0	0	0	0	0	0	0	0	0	0	0	7.4994486911535e-10	7.50238176988691e-10	0	0	8.53447939147428e-10	0	0	0	0	0	0	4.90980361796948e-09	0
P25	B351	0	0	0	0	0	0	0	0	0	0	0	0	0	0	0	0	0	0	0	0	0	1.51379064717679e-09	0	0	0	2.45080610260033e-08
P25	B352	0	0	0	0	0	0	0	0	0	0	0	0	0	0	0	0	0	0	0	1.08340634517034e-09	0	0	0	0	0	1.22540305130016e-08
P25	B353	0	0	0	0	0	0	0	0	0	0	0	0	0	0	0	0	0	0	0	1.08340634517034e-09	1.2625788218647e-09	3.02758129435358e-09	5.71016887830168e-09	2.74690055536011e-09	4.90980361796948e-09	1.22540305130016e-08
P25	B354	0	0	0	0	0	0	0	0	0	0	0	0	0	0	0	0	0	0	0	0	0	1.51379064717679e-09	0	0	4.90980361796948e-09	0
P25	B356	0	0	0	0	0	0	0	0	0	0	0	0	0	0	0	0	0	0	0	0	0	3.02758129435358e-09	0	2.74690055536011e-09	9.81960723593895e-09	0
P25	B358	0	0	0	4.58077598453033e-09	0	0	0	0	0	0	0	0	0	0	0	0	0	0	0	0	0	0	1.90338962610056e-09	0	4.90980361796948e-09	0
P25	B359	0	0	0	0	0	0	0	0	0	8.07248688305037e-10	0	0	0	0	0	0	0	0	1.90421432345044e-09	1.08340634517034e-09	0	0	0	0	4.90980361796948e-09	0
P25	B360	0	2.57286917797787e-07	7.35105479422249e-08	4.58077598453033e-09	0	0	0	0	0	0	0	0	0	0	0	0	0	0	0	0	0	0	0	2.74690055536011e-09	0	0
P25	B362	0	0	0	0	0	0	0	0	0	0	0	0	0	7.4994486911535e-10	0	0	0	0	0	0	0	0	0	0	0	0
P25	B363	0	0	0	0	0	0	0	0	0	0	0	0	0	0	0	0	0	0	0	0	0	1.51379064717679e-09	0	0	0	0
P25	B368	0	0	0	0	0	0	4.19908450887684e-09	0	0	0	0	0	0	0	7.50238176988691e-10	0	7.90684321157909e-10	8.53447939147428e-10	0	0	0	0	0	0	0	0
P25	B369	0	5.14573835595574e-07	0	4.58077598453033e-09	0	0	0	0	0	0	0	0	0	0	0	1.51979272957329e-09	2.37205296347373e-09	1.70689587829486e-09	9.5210716172522e-10	6.50043807102204e-09	1.2625788218647e-09	3.02758129435358e-09	5.71016887830168e-09	8.24070166608034e-09	2.45490180898474e-08	7.35241830780098e-08
P25	B370	0	0	0	1.28261727566849e-07	3.37743599101252e-08	8.41930184219208e-09	4.19908450887684e-09	0	8.26195833039676e-10	1.61449737661007e-09	7.88993927317302e-10	8.44875810314437e-09	3.77861755084148e-09	7.49944869115351e-09	8.2526199468756e-09	8.35886001265309e-09	1.26509491385265e-08	1.10948232089166e-08	8.56896445552698e-09	1.51676888323848e-08	2.65141552591586e-08	6.5092997828602e-08	1.04686429435531e-07	2.63702453314571e-07	6.92282310133696e-07	1.31118126489117e-06
P25	B371	0	0	0	1.3742327953591e-07	1.2665384966297e-08	2.94675564476723e-08	8.39816901775368e-09	4.18351964435866e-09	1.65239166607935e-09	7.26523819474534e-09	4.73396356390381e-09	9.98489594007971e-09	5.29006457117808e-09	9.74928329849956e-09	1.57550017167625e-08	1.97573054844528e-08	4.19062690213692e-08	6.40085954360571e-08	9.90191448194229e-08	1.76595234262766e-07	2.99231180781933e-07	5.84323189810242e-07	1.10967615201663e-06	1.82119506820376e-06	2.9115135454559e-06	4.41145098468059e-06
P25	B372	0	0	7.35105479422249e-08	4.58077598453033e-09	4.22179498876566e-09	0	0	0	8.26195833039676e-10	8.07248688305037e-10	0	0	0	0	0	0	7.90684321157909e-10	8.53447939147428e-10	0	2.16681269034068e-09	1.2625788218647e-09	6.05516258870717e-09	5.71016887830168e-09	2.74690055536011e-08	1.96392144718779e-08	6.12701525650082e-08
P25	B373	0	0	0	0	4.22179498876566e-09	0	0	0	0	0	0	0	0	0	0	0	7.90684321157909e-10	0	9.5210716172522e-10	1.08340634517034e-09	2.52515764372939e-09	1.51379064717679e-09	3.80677925220112e-09	1.09876022214405e-08	2.45490180898474e-08	3.67620915390049e-08
P25	B374	0	0	0	2.29038799226517e-08	0	0	0	0	0	0	0	7.6806891846767e-10	1.51144702033659e-09	1.4998897382307e-09	2.25071453096607e-09	2.27968909435993e-09	7.90684321157909e-10	2.56034381744228e-09	3.80842864690088e-09	7.58384441619239e-09	1.76761035061058e-08	3.17896035907126e-08	8.94593124267263e-08	1.12622922769765e-07	1.9148234110081e-07	5.02415251033067e-07
P25	B375	0	0	0	7.32924157524853e-08	0	4.20965092109604e-09	0	0	8.26195833039676e-10	1.61449737661007e-09	7.88993927317302e-10	0	0	4.4996692146921e-09	4.50142906193215e-09	6.07917091829316e-09	7.11615889042118e-09	8.53447939147428e-10	3.80842864690088e-09	4.33362538068136e-09	8.83805175305288e-09	1.21103251774143e-08	1.90338962610056e-08	1.64814033321607e-08	9.81960723593895e-09	2.45080610260033e-08
P25	B376	0	0	0	9.16155196906066e-08	1.2665384966297e-08	0	0	0	8.26195833039676e-10	8.07248688305037e-10	7.88993927317302e-10	7.6806891846767e-10	1.51144702033659e-09	5.24961408380745e-09	4.50142906193215e-09	6.07917091829316e-09	1.18602648173686e-08	1.1948271148064e-08	1.7137928911054e-08	1.73345015227255e-08	4.54528375871291e-08	5.44964632983645e-08	8.1845753922324e-08	9.33946188822439e-08	6.87372506515727e-08	1.22540305130016e-08
P25	B377	0	2.57286917797787e-07	1.4702109588445e-06	2.09799540091489e-06	1.43541029618032e-07	1.22079876711785e-07	5.03890141065221e-08	3.76516767992279e-08	1.40453291616745e-08	2.98682014672864e-08	1.65688724736633e-08	1.61294472878211e-08	2.64503228558904e-08	2.92478498954987e-08	5.25166723892084e-08	7.29500510195179e-08	1.08323751998634e-07	1.89465442490729e-07	3.01817970266895e-07	4.68031541113587e-07	6.89368036738125e-07	1.1807567047979e-06	1.86532183357855e-06	2.75788815758155e-06	3.4908703723763e-06	3.81100348954351e-06
P25	B378	0	0	3.67552739711124e-07	2.97750438994472e-07	2.53307699325939e-08	4.20965092109604e-09	1.25972535266305e-08	0	3.3047833321587e-09	7.26523819474534e-09	6.31195141853842e-09	7.6806891846767e-09	1.51144702033659e-08	1.12491730367303e-08	2.62583361946042e-08	2.65963727675326e-08	3.39994258097901e-08	4.09655010790765e-08	7.42643586145672e-08	8.55891012684569e-08	1.28783039830199e-07	2.46747875489817e-07	4.58716899890235e-07	8.07588763275873e-07	1.41893324559318e-06	2.40178998054832e-06
P25	B379	0	0	2.20531643826675e-07	4.80981478375685e-07	3.79961548988909e-08	2.10482546054802e-08	2.09954225443842e-08	8.36703928871732e-09	2.47858749911903e-09	4.03624344152519e-09	5.52295749122111e-09	3.84034459233835e-09	1.2847299672861e-08	1.19991179058456e-08	1.05033344778417e-08	1.89974091196661e-08	2.92553198828426e-08	3.32844696267497e-08	5.71264297035132e-08	1.04007009136353e-07	1.2373272454274e-07	2.49775456784171e-07	4.13035548863821e-07	7.05953442727549e-07	1.16362345745877e-06	1.72781830233323e-06
P25	B380	0	0	0	4.58077598453033e-09	0	0	0	0	0	0	0	1.53613783693534e-09	7.55723510168297e-10	1.4998897382307e-09	0	7.59896364786645e-10	2.37205296347373e-09	1.70689587829486e-09	8.56896445552698e-09	3.25021903551102e-09	3.78773646559409e-09	1.66516971189447e-08	1.90338962610056e-08	2.19752044428809e-08	1.47294108539084e-08	1.22540305130016e-08
P25	B381	0	0	0	0	0	0	0	0	0	0	0	0	0	0	7.50238176988691e-10	0	0	2.56034381744228e-09	1.90421432345044e-09	1.08340634517034e-09	1.2625788218647e-09	4.54137194153038e-09	1.90338962610056e-09	5.49380111072023e-09	9.81960723593895e-09	1.22540305130016e-08
P25	B382	0	0	7.35105479422249e-08	9.16155196906067e-09	4.22179498876566e-09	0	0	0	0	1.61449737661007e-09	2.36698178195191e-09	3.84034459233835e-09	4.53434106100978e-09	8.9993384293842e-09	9.75309630085299e-09	9.87865274222638e-09	2.13484766712635e-08	2.21896464178331e-08	2.76111076900314e-08	4.4419660151984e-08	3.66147858340762e-08	4.54137194153038e-08	6.85220265396201e-08	7.96601161054433e-08	1.22745090449237e-07	1.10286274617015e-07
P25	B383	0	0	0	0	0	0	0	0	0	0	0	7.6806891846767e-10	0	0	7.50238176988691e-10	0	0	0	0	0	1.2625788218647e-09	0	0	0	4.90980361796948e-09	0
P25	B384	0	0	0	4.58077598453033e-09	4.22179498876566e-09	4.20965092109604e-09	4.19908450887684e-09	4.18351964435866e-09	8.26195833039676e-10	1.61449737661007e-09	7.88993927317302e-10	2.30420675540301e-09	5.29006457117808e-09	5.9995589529228e-09	3.75119088494346e-09	4.55937818871987e-09	1.34416334596845e-08	1.70689587829486e-09	7.61685729380176e-09	1.19174697968737e-08	1.01006305749176e-08	9.08274388306075e-09	7.61355850440224e-09	1.37345027768006e-08	1.96392144718779e-08	0
P25	B387	0	0	0	0	0	0	0	0	1.65239166607935e-09	8.07248688305037e-10	3.94496963658651e-09	4.60841351080602e-09	9.06868212201956e-09	1.19991179058456e-08	8.2526199468756e-09	1.74776163900928e-08	1.10695804962107e-08	2.13361984786857e-08	1.42816074258783e-08	2.16681269034068e-08	3.03018917247527e-08	2.72482316491823e-08	2.28406755132067e-08	1.92283038875208e-08	9.81960723593895e-09	1.22540305130016e-08
P25	B388	0	0	0	0	0	0	0	0	0	0	7.88993927317302e-10	7.6806891846767e-10	7.55723510168297e-10	7.4994486911535e-10	1.50047635397738e-09	1.51979272957329e-09	2.37205296347373e-09	0	9.5210716172522e-10	1.08340634517034e-09	0	0	3.80677925220112e-09	0	9.81960723593895e-09	0
P25	B389	0	0	0	9.16155196906067e-09	0	0	0	0	0	2.42174606491511e-09	4.73396356390381e-09	4.60841351080602e-09	9.82440563218786e-09	1.04992281676149e-08	9.0028581238643e-09	9.11875637743974e-09	1.18602648173686e-08	2.04827505395383e-08	1.80900360727792e-08	2.38349395937475e-08	3.53522070122115e-08	3.17896035907126e-08	4.18745717742123e-08	6.86725138840028e-08	5.89176434156337e-08	6.12701525650082e-08
P25	B390	0	0	0	0	0	0	0	0	0	0	7.88993927317302e-10	0	7.55723510168297e-10	0	7.50238176988691e-10	7.59896364786645e-10	1.58136864231582e-09	3.41379175658971e-09	0	2.16681269034068e-09	0	3.02758129435358e-09	1.90338962610056e-09	8.24070166608034e-09	4.90980361796948e-09	0
P25	B391	0	0	0	0	0	0	0	0	0	8.07248688305037e-10	0	0	7.55723510168297e-10	0	7.50238176988691e-10	7.59896364786645e-10	0	0	1.90421432345044e-09	0	2.52515764372939e-09	3.02758129435358e-09	9.5169481305028e-09	2.74690055536011e-09	4.90980361796948e-09	0
P25	B392	0	0	0	0	4.22179498876566e-09	0	4.19908450887684e-09	0	8.26195833039676e-10	1.61449737661007e-09	3.15597570926921e-09	1.53613783693534e-09	6.80151159151467e-09	7.49944869115351e-09	9.75309630085299e-09	1.44380309309463e-08	1.42323177808424e-08	1.87758546612434e-08	2.5706893366581e-08	1.84179078678958e-08	3.28270493684821e-08	3.02758129435358e-08	2.66474547654078e-08	3.29628066643214e-08	3.92784289437558e-08	9.80322441040131e-08
P25	B393	1.54372150678672e-06	0	0	1.3742327953591e-08	4.22179498876566e-09	0	0	0	2.47858749911903e-09	3.22899475322015e-09	0	3.07227567387068e-09	1.2847299672861e-08	8.9993384293842e-09	1.12535726548304e-08	7.59896364786645e-09	7.90684321157909e-09	5.97413557403199e-09	8.56896445552698e-09	7.58384441619239e-09	7.57547293118818e-09	6.05516258870717e-09	5.71016887830168e-09	2.74690055536011e-09	9.81960723593895e-09	0
P25	B394	0	0	0	4.58077598453033e-09	0	0	0	0	0	8.07248688305037e-10	0	0	0	0	7.50238176988691e-10	0	7.90684321157909e-10	8.53447939147428e-10	0	1.08340634517034e-09	0	0	0	5.49380111072023e-09	0	0
P25	B399	0	0	0	3.20654318917123e-08	8.44358997753131e-09	8.41930184219208e-09	4.19908450887684e-09	1.2550558933076e-08	3.3047833321587e-09	1.61449737661007e-09	5.52295749122111e-09	9.21682702161204e-09	2.0404534774544e-08	2.09984563352298e-08	2.9259288902559e-08	3.6475025509759e-08	2.68832669193689e-08	4.1818949018224e-08	4.28448222776349e-08	5.20035045681764e-08	4.92405740527232e-08	6.96343697701324e-08	8.75559228006257e-08	9.6141519437604e-08	8.34666615054811e-08	3.67620915390049e-08
P25	B400	0	0	0	0	0	0	0	0	8.26195833039676e-10	0	0	0	7.55723510168297e-10	0	1.50047635397738e-09	7.59896364786645e-10	3.16273728463164e-09	3.41379175658971e-09	1.90421432345044e-09	5.4170317258517e-09	5.05031528745879e-09	6.05516258870717e-09	3.80677925220112e-09	5.49380111072023e-09	1.47294108539084e-08	1.22540305130016e-08
P25	B401	0	0	0	0	0	0	0	0	0	8.07248688305037e-10	0	0	0	0	0	0	4.74410592694745e-09	1.70689587829486e-09	1.90421432345044e-09	7.58384441619239e-09	1.2625788218647e-09	1.51379064717679e-09	3.80677925220112e-09	0	4.90980361796948e-09	0
P25	B402	0	0	0	0	0	4.20965092109604e-09	4.19908450887684e-09	0	8.26195833039676e-10	0	2.36698178195191e-09	2.30420675540301e-09	7.55723510168297e-10	3.74972434557675e-09	5.25166723892084e-09	1.59578236605195e-08	1.50230021020003e-08	2.81637819918651e-08	2.95153220134818e-08	4.33362538068136e-08	3.66147858340762e-08	4.69275100624805e-08	4.37779614003129e-08	4.9444209996482e-08	4.90980361796948e-08	7.35241830780098e-08
P25	B403	0	0	0	0	0	0	0	0	0	0	0	0	0	7.4994486911535e-10	0	1.51979272957329e-09	7.90684321157909e-10	0	9.5210716172522e-10	0	0	0	1.90338962610056e-09	0	0	0
P25	B407	0	0	0	0	0	0	4.19908450887684e-09	0	0	0	3.15597570926921e-09	4.60841351080602e-09	3.77861755084148e-09	5.9995589529228e-09	7.50238176988691e-09	5.31927455350651e-09	1.26509491385265e-08	1.28017190872114e-08	1.14252859407026e-08	1.51676888323848e-08	1.38883670405117e-08	1.51379064717679e-08	2.66474547654078e-08	8.24070166608034e-09	1.47294108539084e-08	0
P25	B408	0	0	0	4.58077598453033e-09	4.22179498876566e-09	0	0	0	0	0	0	0	0	1.4998897382307e-09	1.50047635397738e-09	1.51979272957329e-09	1.58136864231582e-09	3.41379175658971e-09	0	0	0	3.02758129435358e-09	0	0	0	0
P25	B409	0	0	0	0	8.44358997753131e-09	0	0	4.18351964435866e-09	8.26195833039676e-10	8.07248688305037e-10	3.15597570926921e-09	6.91262026620903e-09	6.80151159151467e-09	5.24961408380745e-09	1.05033344778417e-08	1.36781345661596e-08	2.53018982770531e-08	3.49913655050445e-08	3.23716434986575e-08	3.25021903551102e-08	3.53522070122115e-08	3.17896035907126e-08	5.13915199047151e-08	4.9444209996482e-08	5.40078397976642e-08	3.67620915390049e-08
P25	B410	0	0	0	0	0	0	0	0	0	0	7.88993927317302e-10	1.53613783693534e-09	3.02289404067319e-09	3.74972434557675e-09	1.27540490088078e-08	1.13984454717997e-08	3.63714787732638e-08	4.26723969573714e-08	5.04616795714367e-08	4.7669879187495e-08	4.67154164089938e-08	5.44964632983645e-08	4.56813510264134e-08	2.4722104998241e-08	4.41882325617253e-08	1.22540305130016e-08
P25	B417	0	0	0	0	0	0	0	0	3.3047833321587e-09	4.03624344152519e-09	6.31195141853842e-09	6.91262026620903e-09	1.20915761626928e-08	5.24961408380745e-09	6.75214359289822e-09	1.44380309309463e-08	1.50230021020003e-08	2.3896542296128e-08	2.95153220134818e-08	3.14187840099399e-08	1.64135246842411e-08	1.21103251774143e-08	1.90338962610056e-08	2.19752044428809e-08	4.90980361796948e-09	1.22540305130016e-08
P25	B418	0	0	0	0	0	0	4.19908450887684e-09	0	0	0	7.88993927317302e-10	7.6806891846767e-10	7.55723510168297e-10	3.74972434557675e-09	1.50047635397738e-09	7.59896364786645e-10	1.58136864231582e-09	5.97413557403199e-09	4.7605358086261e-09	7.58384441619239e-09	5.05031528745879e-09	1.51379064717679e-09	7.61355850440224e-09	5.49380111072023e-09	0	0
P25	B419	0	0	0	0	0	0	4.19908450887684e-09	0	3.3047833321587e-09	8.07248688305037e-10	2.36698178195191e-09	3.84034459233835e-09	3.02289404067319e-09	8.9993384293842e-09	8.2526199468756e-09	1.0638549107013e-08	2.6092582598211e-08	2.987067787016e-08	5.04616795714367e-08	2.81685649744289e-08	3.28270493684821e-08	3.17896035907126e-08	2.28406755132067e-08	2.4722104998241e-08	1.96392144718779e-08	2.45080610260033e-08
P25	B420	0	0	0	0	0	0	0	0	0	0	0	0	0	0	0	7.59896364786645e-10	0	1.70689587829486e-09	0	3.25021903551102e-09	1.2625788218647e-09	1.51379064717679e-09	0	2.74690055536011e-09	0	0
P25	B421	0	0	0	0	0	0	0	0	0	0	0	0	0	0	7.50238176988691e-10	0	7.90684321157909e-10	0	0	0	0	0	0	0	0	0
P25	B427	0	0	0	0	0	0	0	0	0	0	7.88993927317302e-10	0	0	7.4994486911535e-10	1.50047635397738e-09	1.51979272957329e-09	7.90684321157909e-10	2.56034381744228e-09	0	5.4170317258517e-09	3.78773646559409e-09	0	1.90338962610056e-09	5.49380111072023e-09	0	0
P25	B428	0	0	0	0	0	0	0	0	0	0	0	0	0	0	0	0	0	0	9.5210716172522e-10	0	0	0	0	0	0	0
P25	B429	0	0	0	0	0	0	0	0	0	8.07248688305037e-10	0	7.6806891846767e-10	0	0	1.50047635397738e-09	1.51979272957329e-09	2.37205296347373e-09	8.53447939147428e-10	9.5210716172522e-10	2.16681269034068e-09	2.52515764372939e-09	0	1.90338962610056e-09	0	9.81960723593895e-09	0
P25	B430	0	0	0	0	0	0	0	0	0	0	0	0	0	0	0	0	0	0	0	0	0	1.51379064717679e-09	0	0	0	0
P25	B431	0	0	0	4.58077598453033e-09	4.22179498876566e-09	0	0	0	1.65239166607935e-09	1.61449737661007e-09	4.73396356390381e-09	1.53613783693534e-09	0	1.4998897382307e-09	2.25071453096607e-09	3.03958545914658e-09	7.90684321157909e-10	4.26723969573714e-09	2.85632148517566e-09	1.08340634517034e-09	3.78773646559409e-09	6.05516258870717e-09	5.71016887830168e-09	8.24070166608034e-09	0	2.45080610260033e-08
P25	B432	0	0	0	0	0	0	0	0	0	0	0	0	0	0	0	0	0	0	9.5210716172522e-10	0	0	0	3.80677925220112e-09	0	0	0
P25	B438	0	0	0	0	0	0	0	0	0	0	0	0	0	0	0	0	0	8.53447939147428e-10	0	0	0	0	0	0	9.81960723593895e-09	0
P25	B439	0	0	0	0	0	0	0	0	0	0	1.5779878546346e-09	0	7.55723510168297e-10	7.4994486911535e-10	7.50238176988691e-10	7.59896364786645e-10	0	8.53447939147428e-10	9.5210716172522e-10	2.16681269034068e-09	6.31289410932349e-09	1.51379064717679e-09	3.80677925220112e-09	2.74690055536011e-09	9.81960723593895e-09	3.67620915390049e-08
P25	B44	0	0	7.35105479422249e-08	0	0	0	0	0	0	0	0	0	0	0	0	0	0	0	9.5210716172522e-10	0	0	1.51379064717679e-09	0	2.74690055536011e-09	0	0
P25	B440	0	0	2.20531643826675e-07	4.58077598453033e-09	0	0	0	4.18351964435866e-09	3.3047833321587e-09	4.03624344152519e-09	3.15597570926921e-09	6.14455134774136e-09	6.80151159151467e-09	1.2749062774961e-08	2.10066689556834e-08	2.73562691323192e-08	3.79528474155796e-08	6.14482516186148e-08	1.16157073730477e-07	1.70094796191744e-07	2.32314503223104e-07	3.587683833809e-07	4.26359276246525e-07	4.55985492189779e-07	5.05709772650856e-07	3.30858823851044e-07
P25	B441	0	0	7.35105479422249e-08	2.29038799226517e-08	1.2665384966297e-08	8.41930184219208e-09	4.19908450887684e-09	1.2550558933076e-08	1.23929374955951e-08	1.21087303245756e-08	1.10459149824422e-08	2.15059297170948e-08	2.41831523253855e-08	3.14976845028447e-08	6.22697686900614e-08	1.19303729271503e-07	2.11112713749162e-07	3.60155030320214e-07	6.97894549544587e-07	1.23725004618453e-06	2.06179121610505e-06	3.13506043030314e-06	4.57003849226744e-06	5.28778356906822e-06	5.05218792289059e-06	3.94579782518652e-06
P25	B442	0	0	0	0	0	0	0	0	0	0	0	0	0	0	0	0	0	0	0	1.08340634517034e-09	0	0	0	0	0	0
P25	B447	0	0	1.4702109588445e-07	1.3742327953591e-08	4.22179498876566e-09	0	0	4.18351964435866e-09	4.13097916519838e-09	3.22899475322015e-09	3.94496963658651e-09	1.53613783693534e-09	1.51144702033659e-09	8.24939356026886e-09	4.50142906193215e-09	9.87865274222638e-09	1.50230021020003e-08	2.04827505395383e-08	2.66590005283062e-08	1.73345015227255e-08	4.41902587652644e-08	4.08723474737734e-08	3.23576236437095e-08	3.57097072196815e-08	2.94588217078169e-08	3.67620915390049e-08
P25	B448	0	0	7.35105479422249e-08	0	0	0	0	0	1.65239166607935e-09	8.07248688305037e-10	2.36698178195191e-09	3.84034459233835e-09	1.51144702033659e-09	5.9995589529228e-09	6.75214359289822e-09	9.11875637743974e-09	1.10695804962107e-08	2.21896464178331e-08	3.23716434986575e-08	3.14187840099399e-08	5.05031528745879e-08	7.41757417116628e-08	9.13627020528268e-08	8.79008177715236e-08	8.83764651234506e-08	9.80322441040131e-08
P25	B449	0	0	4.41063287653349e-07	1.3742327953591e-08	4.22179498876566e-09	2.94675564476723e-08	2.09954225443842e-08	0	1.07405458295158e-08	6.4579895064403e-09	1.18349089097595e-08	1.15210337770151e-08	2.19159817948806e-08	2.09984563352298e-08	3.52611943184685e-08	6.0031812818145e-08	7.98591164369488e-08	1.39965462020178e-07	2.23745183005427e-07	2.83852462434629e-07	3.92662013599921e-07	5.37395679747761e-07	6.1098806997828e-07	5.52127011627383e-07	4.51701932853192e-07	4.04383006929054e-07
P25	B450	0	0	0	4.58077598453033e-09	4.22179498876566e-09	0	0	0	1.65239166607935e-09	0	1.5779878546346e-09	2.30420675540301e-09	2.26717053050489e-09	1.04992281676149e-08	1.05033344778417e-08	7.59896364786645e-09	1.26509491385265e-08	1.87758546612434e-08	2.38026790431305e-08	3.14187840099399e-08	4.04025222996703e-08	6.20654165342485e-08	9.89762605572291e-08	1.09876022214405e-07	1.42384304921115e-07	1.22540305130016e-07
P25	B451	0	0	7.35105479422249e-08	2.29038799226517e-08	0	0	0	8.36703928871732e-09	8.26195833039676e-09	1.69522224544058e-08	3.23487510200094e-08	5.68370999666076e-08	1.10335632484571e-07	1.79236823718569e-07	1.96562402371037e-07	2.02892329398034e-07	2.04787239179898e-07	2.07387849212825e-07	2.28505718814053e-07	2.11264237308216e-07	2.9291828667261e-07	3.92071777618789e-07	4.72040627272939e-07	3.87312978305776e-07	3.92784289437558e-07	3.06350762825041e-07
P25	B452	0	0	0	0	0	0	0	0	0	0	0	0	0	0	0	0	0	8.53447939147428e-10	9.5210716172522e-10	0	0	1.51379064717679e-09	3.80677925220112e-09	0	4.90980361796948e-09	0
P25	B453	0	0	0	0	0	0	0	0	0	0	0	0	0	0	0	0	0	0	9.5210716172522e-10	0	1.2625788218647e-09	0	1.90338962610056e-09	2.74690055536011e-09	4.90980361796948e-09	0
P25	B457	0	0	0	0	0	0	0	4.18351964435866e-09	0	8.07248688305037e-10	2.36698178195191e-09	9.21682702161204e-09	1.05801291423562e-08	1.2749062774961e-08	2.10066689556834e-08	2.58364764027459e-08	2.29298453135794e-08	2.13361984786857e-08	3.33237506603827e-08	2.92519713195992e-08	3.03018917247527e-08	5.60102539455413e-08	5.13915199047151e-08	4.66973094411219e-08	5.40078397976642e-08	7.35241830780098e-08
P25	B458	0	0	0	0	0	0	0	0	0	8.07248688305037e-10	0	1.53613783693534e-09	0	1.4998897382307e-09	3.75119088494346e-09	2.27968909435993e-09	0	4.26723969573714e-09	2.85632148517566e-09	5.4170317258517e-09	3.78773646559409e-09	4.54137194153038e-09	3.80677925220112e-09	2.74690055536011e-09	1.96392144718779e-08	0
P25	B459	0	0	7.35105479422249e-08	4.58077598453033e-09	0	0	0	0	0	3.22899475322015e-09	4.73396356390381e-09	6.91262026620903e-09	1.43587466931976e-08	1.87486217278838e-08	2.10066689556834e-08	1.44380309309463e-08	2.53018982770531e-08	1.7922406722096e-08	2.47547862048557e-08	2.27515332485772e-08	4.29276799433997e-08	5.75240445927181e-08	5.13915199047151e-08	8.51539172161635e-08	8.34666615054811e-08	9.80322441040131e-08
P25	B460	0	0	0	0	4.22179498876566e-09	0	0	0	0	1.61449737661007e-09	3.15597570926921e-09	7.6806891846767e-10	3.02289404067319e-09	2.24983460734605e-09	3.00095270795477e-09	3.79948182393322e-09	6.32547456926327e-09	9.3879273306217e-09	1.14252859407026e-08	2.16681269034068e-08	2.52515764372939e-08	2.42206503548287e-08	2.85508443915084e-08	3.57097072196815e-08	3.43686253257863e-08	1.22540305130016e-08
P25	B461	0	0	0	0	0	0	0	0	0	1.61449737661007e-09	1.5779878546346e-09	0	3.02289404067319e-09	1.4998897382307e-09	5.25166723892084e-09	4.55937818871987e-09	1.58136864231582e-08	1.70689587829486e-08	1.80900360727792e-08	1.84179078678958e-08	2.14638399716998e-08	2.27068597076519e-08	3.42610132698101e-08	4.12035083304017e-08	1.47294108539084e-08	1.22540305130016e-08
P25	B462	0	0	0	9.16155196906067e-09	0	0	0	0	0	0	1.5779878546346e-09	0	0	0	1.50047635397738e-09	0	7.90684321157909e-10	8.53447939147428e-10	9.5210716172522e-10	1.08340634517034e-09	2.52515764372939e-09	6.05516258870717e-09	7.61355850440224e-09	0	0	1.22540305130016e-08
P25	B463	0	0	0	0	0	0	0	0	0	0	0	0	0	7.4994486911535e-10	0	0	0	8.53447939147428e-10	4.7605358086261e-09	5.4170317258517e-09	3.78773646559409e-09	4.54137194153038e-09	1.90338962610056e-09	0	0	0
P25	B464	0	0	0	9.16155196906067e-09	0	4.20965092109604e-09	0	0	0	0	7.88993927317302e-10	7.6806891846767e-10	2.26717053050489e-09	1.4998897382307e-09	3.00095270795477e-09	1.51979272957329e-09	2.37205296347373e-09	3.41379175658971e-09	5.71264297035132e-09	1.08340634517034e-09	5.05031528745879e-09	3.02758129435358e-09	7.61355850440224e-09	5.49380111072023e-09	0	0
P25	B465	0	0	0	0	0	4.20965092109604e-09	4.19908450887684e-09	0	2.47858749911903e-09	2.42174606491511e-09	3.15597570926921e-09	4.60841351080602e-09	6.80151159151467e-09	8.24939356026886e-09	9.0028581238643e-09	1.51979272957329e-08	2.6092582598211e-08	2.90172299310125e-08	3.33237506603827e-08	3.46690030454509e-08	4.79779952308585e-08	6.5092997828602e-08	5.32949095308157e-08	4.12035083304017e-08	3.92784289437558e-08	0
P25	B468	0	0	0	0	0	4.20965092109604e-09	0	0	0	0	2.36698178195191e-09	0	0	0	0	0	7.90684321157909e-10	1.70689587829486e-09	0	2.16681269034068e-09	3.78773646559409e-09	0	1.90338962610056e-09	0	4.90980361796948e-09	0
P25	B469	0	2.57286917797787e-07	0	0	0	0	0	0	0	0	2.36698178195191e-09	0	0	0	0	1.51979272957329e-09	7.90684321157909e-10	0	1.90421432345044e-09	2.16681269034068e-09	3.78773646559409e-09	1.51379064717679e-09	1.90338962610056e-09	2.74690055536011e-09	4.90980361796948e-09	0
P25	B470	0	0	0	0	0	0	0	0	0	0	0	0	0	0	0	0	1.58136864231582e-09	0	9.5210716172522e-10	0	1.2625788218647e-09	0	1.90338962610056e-09	0	0	0
P25	B471	0	0	0	0	0	0	0	0	0	0	0	0	0	0	0	7.59896364786645e-10	7.90684321157909e-10	8.53447939147428e-10	0	1.08340634517034e-09	1.2625788218647e-09	3.02758129435358e-09	0	0	0	0
P25	B479	0	0	0	4.58077598453033e-09	0	0	0	0	0	0	0	1.53613783693534e-09	3.77861755084148e-09	3.74972434557675e-09	6.75214359289822e-09	3.79948182393322e-09	5.53479024810536e-09	1.36551670263588e-08	2.28505718814053e-08	1.73345015227255e-08	2.27264187935645e-08	2.42206503548287e-08	3.23576236437095e-08	4.39504088857618e-08	4.41882325617253e-08	8.57782135910114e-08
P25	B480	0	0	0	0	0	0	0	0	0	0	0	0	0	0	0	0	0	0	0	0	1.2625788218647e-09	0	1.90338962610056e-09	5.49380111072023e-09	0	1.22540305130016e-08
P25	B481	0	0	0	0	0	0	0	0	0	0	0	7.6806891846767e-10	0	0	0	0	0	0	0	0	0	0	0	0	0	0
P25	B482	0	0	0	0	0	0	0	0	0	0	0	0	0	0	0	0	0	0	9.5210716172522e-10	1.08340634517034e-09	0	3.02758129435358e-09	1.90338962610056e-09	2.74690055536011e-09	0	0
P25	B483	0	0	0	0	0	0	0	0	0	0	0	0	0	0	0	0	0	0	0	1.08340634517034e-09	0	0	0	0	4.90980361796948e-09	0
P25	B484	0	0	0	0	0	0	0	0	0	0	0	0	0	0	0	0	0	0	0	0	0	1.51379064717679e-09	1.90338962610056e-09	0	9.81960723593895e-09	0
P25	B487	0	0	7.35105479422249e-08	4.58077598453033e-09	0	0	0	0	8.26195833039676e-10	0	1.5779878546346e-09	0	1.51144702033659e-09	2.9997794764614e-09	1.50047635397738e-09	3.79948182393322e-09	4.74410592694745e-09	8.53447939147428e-10	1.90421432345044e-09	4.33362538068136e-09	7.57547293118818e-09	1.51379064717679e-08	2.47440651393073e-08	2.74690055536011e-08	6.38274470336032e-08	7.35241830780098e-08
P25	B488	0	0	2.20531643826675e-07	7.32924157524853e-08	4.22179498876566e-09	0	4.19908450887684e-09	0	1.65239166607935e-09	0	2.36698178195191e-09	2.30420675540301e-09	5.29006457117808e-09	4.4996692146921e-09	4.50142906193215e-09	1.21583418365863e-08	1.26509491385265e-08	1.28017190872114e-08	1.52337145876035e-08	3.03353776647695e-08	3.53522070122115e-08	3.48171848850662e-08	5.71016887830168e-08	8.24070166608034e-08	5.40078397976642e-08	6.12701525650082e-08
P25	B49	0	2.57286917797787e-07	7.49807589010694e-06	1.55288305875578e-06	1.09766669707907e-07	6.73544147375366e-08	5.45880986153989e-08	3.34681571548693e-08	2.64382666572696e-08	2.90609527789813e-08	4.1816678147817e-08	4.37799283526572e-08	5.5923539752454e-08	7.2744652304189e-08	9.15290575926203e-08	1.56538651146049e-07	2.22182294245372e-07	3.49913655050445e-07	5.18898403140245e-07	7.68135098725772e-07	1.32192002649234e-06	2.07843455857373e-06	3.51746402903383e-06	5.4059002929487e-06	7.6249250187066e-06	1.03178936919474e-05
P25	B500	0	0	0	6.41308637834247e-08	2.95525649213596e-08	2.94675564476723e-08	4.61899295976452e-08	3.34681571548693e-08	1.81763083268729e-08	2.42174606491511e-08	2.20918299648845e-08	1.07529648585474e-08	1.43587466931976e-08	2.54981255499219e-08	1.50047635397738e-08	2.27968909435993e-08	3.00460042040005e-08	3.49913655050445e-08	3.14195363369323e-08	3.68358157357916e-08	2.9039312902888e-08	3.33033942378894e-08	1.52271170088045e-08	5.49380111072023e-09	1.96392144718779e-08	0
P25	B508	0	0	0	1.3742327953591e-08	8.44358997753131e-09	8.41930184219208e-09	8.39816901775368e-09	0	3.3047833321587e-09	4.03624344152519e-09	3.15597570926921e-09	5.37648242927369e-09	2.26717053050489e-09	8.9993384293842e-09	6.00190541590953e-09	3.79948182393322e-09	7.11615889042118e-09	5.12068763488457e-09	3.80842864690088e-09	7.58384441619239e-09	8.83805175305288e-09	7.56895323588396e-09	1.90338962610056e-09	2.74690055536011e-09	0	0
P25	B509	3.08744301357344e-06	0	7.35105479422249e-08	1.3742327953591e-07	6.75487198202505e-08	4.63061601320564e-08	3.35926760710147e-08	2.5101117866152e-08	2.06548958259919e-08	1.61449737661007e-08	2.84037813834229e-08	3.37950324125775e-08	4.45876870999295e-08	3.52474088484215e-08	3.82621470264233e-08	5.09130564407052e-08	5.77199554445273e-08	5.03534284096982e-08	6.4743286997315e-08	6.71711934005611e-08	3.78773646559409e-08	3.78447661794198e-08	3.23576236437095e-08	2.19752044428809e-08	3.92784289437558e-08	3.67620915390049e-08
P25	B510	0	0	0	4.58077598453033e-09	0	0	0	0	8.26195833039676e-10	0	0	7.6806891846767e-10	0	0	0	0	0	0	0	0	1.2625788218647e-09	0	0	0	0	0
P25	B518	0	0	0	3.66462078762427e-08	1.2665384966297e-08	8.41930184219208e-09	4.19908450887684e-09	8.36703928871732e-09	3.3047833321587e-09	2.42174606491511e-09	3.94496963658651e-09	3.07227567387068e-09	3.77861755084148e-09	2.24983460734605e-09	6.75214359289822e-09	3.03958545914658e-09	3.16273728463164e-09	3.41379175658971e-09	9.5210716172522e-10	3.25021903551102e-09	2.52515764372939e-09	4.54137194153038e-09	1.90338962610056e-09	1.09876022214405e-08	0	1.22540305130016e-08
P25	B519	0	0	0	5.4969311814364e-08	5.48833348539535e-08	1.68386036843842e-08	2.09954225443842e-08	1.67340785774346e-08	1.48715249947142e-08	5.65074081813526e-09	1.42018906917114e-08	1.76655851247564e-08	1.73816407338708e-08	1.42489525131917e-08	9.0028581238643e-09	7.59896364786645e-09	1.34416334596845e-08	1.53620629046537e-08	1.33295002641531e-08	1.19174697968737e-08	7.57547293118818e-09	1.51379064717679e-08	2.09372858871062e-08	3.29628066643214e-08	6.38274470336032e-08	4.90161220520065e-08
P25	B520	0	0	0	0	0	0	0	0	0	0	0	0	7.55723510168297e-10	0	0	0	0	0	0	0	0	0	0	0	0	0
P25	B528	0	0	0	4.58077598453033e-09	0	0	0	4.18351964435866e-09	0	1.61449737661007e-09	0	7.6806891846767e-10	7.55723510168297e-10	7.4994486911535e-10	7.50238176988691e-10	0	1.58136864231582e-09	1.70689587829486e-09	9.5210716172522e-10	0	0	0	0	0	0	1.22540305130016e-08
P25	B529	0	0	0	4.58077598453033e-09	0	0	0	0	0	0	1.5779878546346e-09	0	0	1.4998897382307e-09	2.25071453096607e-09	0	0	8.53447939147428e-10	0	0	1.2625788218647e-09	0	0	5.49380111072023e-09	0	1.22540305130016e-08
P25	B530	0	0	0	0	0	0	0	0	0	8.07248688305037e-10	0	0	0	0	0	0	0	0	0	0	0	0	0	0	0	0
P25	B538	0	0	0	0	4.22179498876566e-09	0	0	0	8.26195833039676e-10	8.07248688305037e-10	0	7.6806891846767e-10	7.55723510168297e-10	0	7.50238176988691e-10	1.51979272957329e-09	1.58136864231582e-09	8.53447939147428e-10	0	0	0	1.51379064717679e-09	0	0	0	0
P25	B54	1.54372150678672e-06	0	2.20531643826675e-07	1.60327159458562e-07	1.09766669707907e-07	6.31447638164406e-08	3.77917605798916e-08	4.60187160879453e-08	3.80050083198251e-08	2.66392067140662e-08	4.02386902931824e-08	4.14757215972542e-08	4.30762400795929e-08	4.19969126704596e-08	4.1263099734378e-08	5.54724346294251e-08	4.58596906271587e-08	6.91292830709416e-08	6.85517156442159e-08	7.04214124360721e-08	2.9039312902888e-08	5.75240445927181e-08	6.09084680352179e-08	8.51539172161635e-08	1.17835286831267e-07	1.83810457695024e-07
P25	B550	0	0	7.35105479422249e-08	1.46584831504971e-06	1.13988464696673e-06	2.82046611713435e-07	2.3934781700598e-07	1.29689108975118e-07	5.94860999788567e-08	4.3591429168472e-08	6.86424716766053e-08	8.67917877868467e-08	1.12602803015076e-07	1.02742447068803e-07	1.22288822849157e-07	1.55778754781262e-07	1.51020705341161e-07	1.39965462020178e-07	1.7137928911054e-07	1.47343262943166e-07	1.37621091583252e-07	2.08903109310397e-07	2.0366268999276e-07	1.62067132766247e-07	2.35670573662535e-07	1.83810457695024e-07
P25	B551	0	0	0	0	4.22179498876566e-09	0	4.19908450887684e-09	0	0	0	7.88993927317302e-10	7.6806891846767e-10	2.26717053050489e-09	2.24983460734605e-09	3.00095270795477e-09	4.55937818871987e-09	7.90684321157909e-09	1.10948232089166e-08	1.52337145876035e-08	2.16681269034068e-08	3.03018917247527e-08	3.6330975532243e-08	6.28118576613184e-08	7.96601161054433e-08	7.85568578875116e-08	1.10286274617015e-07
P25	B552	0	0	0	0	8.44358997753131e-09	0	0	0	0	0	0	0	3.77861755084148e-09	1.4998897382307e-09	3.75119088494346e-09	3.03958545914658e-09	8.697527532737e-09	1.10948232089166e-08	4.7605358086261e-09	7.58384441619239e-09	1.2625788218647e-08	1.51379064717679e-08	2.09372858871062e-08	3.57097072196815e-08	4.90980361796948e-08	3.67620915390049e-08
P25	B559	0	0	0	1.64907935443092e-07	1.22432054674204e-07	5.05158110531525e-08	3.77917605798916e-08	4.18351964435866e-09	5.78337083127773e-09	3.22899475322015e-09	8.67893320049032e-09	1.22891026954827e-08	8.31295861185127e-09	2.54981255499219e-08	1.50047635397738e-08	1.97573054844528e-08	2.76739512405268e-08	1.62155108438011e-08	4.37969294393601e-08	4.87532855326653e-08	5.05031528745879e-08	7.11481604173092e-08	1.0278303980943e-07	9.88884199929641e-08	1.27654894067206e-07	1.10286274617015e-07
P25	B560	0	0	0	0	0	0	0	0	8.26195833039676e-10	0	7.88993927317302e-10	0	0	0	0	1.51979272957329e-09	0	0	0	0	0	0	0	0	0	0
P25	B561	0	0	0	0	0	0	0	0	0	8.07248688305037e-10	0	0	0	0	0	0	0	0	0	0	0	1.51379064717679e-09	1.90338962610056e-09	0	0	0
P25	B569	0	0	0	0	4.22179498876566e-09	0	0	0	0	0	0	0	0	0	7.50238176988691e-10	0	7.90684321157909e-10	8.53447939147428e-10	0	1.08340634517034e-09	3.78773646559409e-09	0	0	2.74690055536011e-09	9.81960723593895e-09	0
P25	B570	0	0	7.35105479422249e-08	1.3742327953591e-08	0	4.20965092109604e-09	0	4.18351964435866e-09	8.26195833039676e-10	2.42174606491511e-09	0	4.60841351080602e-09	9.82440563218786e-09	1.57488422514224e-08	3.97626233804006e-08	5.92719164533583e-08	9.01380126120016e-08	1.20336159419787e-07	1.76139824919166e-07	2.81685649744289e-07	3.13119547822445e-07	4.37485497034093e-07	4.87267744281743e-07	6.45521630509627e-07	7.90478382493086e-07	6.98479739241093e-07
P25	B571	0	0	0	4.58077598453033e-09	0	0	4.19908450887684e-09	4.18351964435866e-09	8.26195833039676e-10	0	1.5779878546346e-09	2.30420675540301e-09	1.51144702033659e-09	8.9993384293842e-09	7.50238176988691e-09	1.0638549107013e-08	1.66043707443161e-08	2.73103340527177e-08	3.42758578221079e-08	5.85039426391984e-08	7.44921504900171e-08	8.32584855947235e-08	9.32660916789274e-08	1.23610524991205e-07	1.37474501303145e-07	1.59302396669021e-07
P25	B572	1.54372150678672e-06	1.28643458898893e-06	6.61594931480024e-07	6.41308637834247e-08	2.53307699325939e-08	1.26289527632881e-08	8.39816901775368e-09	8.36703928871732e-09	9.08815416343643e-09	1.45304763894907e-08	2.91927753107402e-08	8.29514431945084e-08	1.81373642440391e-07	4.51466811207441e-07	8.96534621501486e-07	1.42024630578624e-06	2.17359119886309e-06	3.55717101036648e-06	5.43938821493618e-06	7.371496772539e-06	9.56277199680322e-06	1.19574323220495e-05	1.45228628471473e-05	1.71104435593381e-05	1.95508380067545e-05	2.08073438110768e-05
P25	B573	0	0	0	4.58077598453033e-09	0	0	0	0	8.26195833039676e-10	0	7.88993927317302e-10	6.91262026620903e-09	1.2847299672861e-08	2.54981255499219e-08	5.70181014511405e-08	9.1947460139184e-08	1.60508917195056e-07	2.81637819918651e-07	5.1604208165507e-07	7.37799721061002e-07	1.13758351850009e-06	1.73934545360613e-06	2.28216416169457e-06	2.79909166591196e-06	3.28465862042158e-06	3.23506405543243e-06
P25	B574	0	0	0	4.58077598453033e-09	0	0	0	0	0	8.07248688305037e-10	0	1.53613783693534e-09	0	4.4996692146921e-09	7.50238176988691e-09	1.67177200253062e-08	1.66043707443161e-08	3.5844813444192e-08	4.66532509245358e-08	5.95873489843687e-08	7.0704414024423e-08	1.10506717243906e-07	1.52271170088045e-07	2.25245845539529e-07	2.45490180898474e-07	2.45080610260033e-07
P25	B575	0	0	0	9.16155196906067e-09	4.22179498876566e-09	0	0	0	0	0	7.88993927317302e-10	1.53613783693534e-09	3.77861755084148e-09	5.24961408380745e-09	1.35042871857964e-08	1.51979272957329e-08	2.13484766712635e-08	3.75517093224868e-08	6.09348583504141e-08	1.08340634517034e-07	1.19944988077146e-07	1.81654877661215e-07	1.99855910740559e-07	2.88424558312812e-07	3.09317627932077e-07	3.18604793338042e-07
P25	B58	0	0	0	4.58077598453033e-09	0	0	0	0	0	0	0	0	0	0	0	0	0	0	0	0	0	0	0	0	0	0
P25	B580	0	0	0	0	0	0	0	0	0	0	0	0	7.55723510168297e-10	0	7.50238176988691e-10	7.59896364786645e-10	0	8.53447939147428e-10	9.5210716172522e-10	0	3.78773646559409e-09	0	1.90338962610056e-09	0	4.90980361796948e-09	0
P25	B581	0	0	0	9.16155196906067e-09	8.44358997753131e-09	0	0	0	0	8.07248688305037e-10	0	0	0	0	7.50238176988691e-10	7.59896364786645e-10	7.90684321157909e-10	0	0	0	1.2625788218647e-09	1.51379064717679e-09	0	0	4.90980361796948e-09	0
P25	B582	0	0	7.35105479422249e-08	7.32924157524853e-08	1.68871799550626e-08	8.41930184219208e-09	8.39816901775368e-09	0	6.60956666431741e-09	7.26523819474534e-09	8.67893320049032e-09	2.22739986355624e-08	6.19693278338003e-08	8.47437702100346e-08	9.60304866545525e-08	1.1778393654193e-07	7.66963791523172e-08	6.74223871926468e-08	5.71264297035132e-08	4.7669879187495e-08	4.1665101121535e-08	3.78447661794198e-08	2.28406755132067e-08	2.4722104998241e-08	1.47294108539084e-08	2.45080610260033e-08
P25	B583	0	0	0	4.58077598453033e-08	8.44358997753131e-09	8.41930184219208e-09	1.25972535266305e-08	0	2.47858749911903e-09	8.07248688305037e-10	3.94496963658651e-09	2.30420675540301e-09	3.02289404067319e-09	6.74950382203815e-09	6.00190541590953e-09	1.13984454717997e-08	5.53479024810536e-09	2.56034381744228e-09	6.66475013207654e-09	6.50043807102204e-09	1.2625788218647e-09	4.54137194153038e-09	0	5.49380111072023e-09	1.47294108539084e-08	0
P25	B588	0	0	0	1.3742327953591e-08	1.2665384966297e-08	4.20965092109604e-09	4.19908450887684e-09	8.36703928871732e-09	8.26195833039676e-10	3.22899475322015e-09	4.73396356390381e-09	1.38252405324181e-08	2.11602582847123e-08	3.37475191101908e-08	3.07597652565363e-08	3.26755436858257e-08	2.21391609924214e-08	2.13361984786857e-08	1.7137928911054e-08	1.84179078678958e-08	2.02012611498352e-08	1.51379064717679e-08	9.5169481305028e-09	2.74690055536011e-09	4.90980361796948e-09	0
P25	B589	1.54372150678672e-06	5.14573835595574e-07	2.20531643826675e-07	2.24458023241986e-07	6.75487198202505e-08	1.26289527632881e-08	1.67963380355074e-08	2.09175982217933e-08	1.56977208277538e-08	1.45304763894907e-08	1.49908846190287e-08	1.92017229616918e-08	3.09846639169002e-08	4.4996692146921e-08	5.77683396281292e-08	3.87547146041189e-08	5.45572181598957e-08	2.81637819918651e-08	2.85632148517566e-08	2.60017522840882e-08	3.03018917247527e-08	2.11930690604751e-08	1.52271170088045e-08	1.37345027768006e-08	9.81960723593895e-09	0
P25	B59	0	2.57286917797787e-07	7.35105479422249e-08	2.56523455133699e-07	4.64397448764222e-08	2.94675564476723e-08	1.67963380355074e-08	1.67340785774346e-08	1.23929374955951e-08	1.13014816362705e-08	1.42018906917114e-08	6.45177891512843e-08	9.14425447303639e-08	1.68737595550954e-07	2.67835029184963e-07	2.69763209499259e-07	2.87018408580321e-07	3.55887790624477e-07	4.56059330466381e-07	6.77128965731463e-07	1.0694042621194e-06	1.6046180860074e-06	2.19080145964174e-06	2.29640886428105e-06	2.02283909060342e-06	1.26216514283917e-06
P25	B600	0	0	0	4.58077598453033e-09	0	0	0	0	0	0	0	0	0	7.4994486911535e-10	0	1.51979272957329e-09	7.90684321157909e-10	3.41379175658971e-09	1.90421432345044e-09	5.4170317258517e-09	1.13632093967823e-08	1.21103251774143e-08	9.5169481305028e-09	2.4722104998241e-08	4.41882325617253e-08	0
P25	B601	0	0	0	0	0	0	0	0	0	0	7.88993927317302e-10	0	0	7.4994486911535e-10	7.50238176988691e-10	0	0	0	9.5210716172522e-10	1.08340634517034e-09	1.2625788218647e-09	0	0	0	4.90980361796948e-09	0
P25	B602	0	0	0	4.58077598453033e-09	0	4.20965092109604e-09	0	0	1.07405458295158e-08	8.87973557135541e-09	3.15597570926921e-09	0	7.55723510168297e-10	1.4998897382307e-09	0	7.59896364786645e-10	0	8.53447939147428e-10	1.90421432345044e-09	0	1.2625788218647e-09	0	0	0	0	0
P25	B608	0	0	0	0	0	0	0	0	0	0	0	0	0	0	7.50238176988691e-10	0	0	0	9.5210716172522e-10	0	1.2625788218647e-09	0	0	0	0	0
P25	B64	0	0	0	0	0	4.20965092109604e-09	0	0	0	0	0	7.6806891846767e-10	0	0	1.50047635397738e-09	7.59896364786645e-10	0	8.53447939147428e-10	0	4.33362538068136e-09	1.2625788218647e-09	4.54137194153038e-09	3.80677925220112e-09	0	0	1.22540305130016e-08
P25	B650	0	0	0	0	0	0	0	4.18351964435866e-09	0	0	7.88993927317302e-10	3.07227567387068e-09	2.26717053050489e-09	2.24983460734605e-09	6.75214359289822e-09	3.79948182393322e-09	3.95342160578954e-09	1.28017190872114e-08	1.99942503962296e-08	2.38349395937475e-08	2.27264187935645e-08	3.02758129435358e-08	3.04542340176089e-08	2.19752044428809e-08	1.96392144718779e-08	3.67620915390049e-08
P25	B651	0	0	0	0	0	0	0	0	8.26195833039676e-10	2.42174606491511e-09	1.18349089097595e-08	1.22891026954827e-08	2.94732168965636e-08	5.09962510998438e-08	9.07788194156317e-08	1.00306320151837e-07	1.50230021020003e-07	2.23603360056626e-07	3.39902256735904e-07	4.40946382484329e-07	5.65635312195384e-07	6.38819653108606e-07	6.92833823900603e-07	6.62003033841787e-07	6.5791368480791e-07	5.75939434111077e-07
P25	B652	0	0	0	0	0	0	0	0	0	0	0	0	0	0	7.50238176988691e-10	0	1.58136864231582e-09	1.70689587829486e-09	1.90421432345044e-09	4.33362538068136e-09	1.13632093967823e-08	2.72482316491823e-08	3.42610132698101e-08	4.39504088857618e-08	1.32564697685176e-07	2.20572549234029e-07
P25	B658	0	0	0	0	0	0	0	0	0	0	0	1.53613783693534e-09	3.02289404067319e-09	5.24961408380745e-09	6.00190541590953e-09	6.8390672830798e-09	6.32547456926327e-09	1.45086149655063e-08	1.33295002641531e-08	1.95013142130661e-08	2.52515764372939e-08	4.08723474737734e-08	4.18745717742123e-08	3.84566077750416e-08	2.45490180898474e-08	3.67620915390049e-08
P25	B659	0	0	0	0	0	4.20965092109604e-09	0	0	8.26195833039676e-10	3.22899475322015e-09	5.52295749122111e-09	1.30571716139504e-08	1.51144702033659e-08	3.37475191101908e-08	2.70085743715929e-08	6.23115019125049e-08	6.32547456926327e-08	1.15215471784903e-07	1.43768181420508e-07	1.92846329440321e-07	2.57566079660398e-07	2.8762022296359e-07	2.98832171297788e-07	2.99412160534252e-07	3.09317627932077e-07	3.55366884877047e-07
P25	B661	0	0	0	0	0	0	0	0	0	0	0	0	0	0	0	0	7.90684321157909e-10	8.53447939147428e-10	0	0	1.2625788218647e-09	0	0	0	4.90980361796948e-09	0
P25	B663	0	0	0	0	0	0	0	0	0	0	0	0	0	0	0	0	0	1.70689587829486e-09	0	3.25021903551102e-09	0	0	1.90338962610056e-09	2.74690055536011e-09	4.90980361796948e-09	0
P25	B664	0	0	0	0	0	0	0	0	0	0	0	0	0	0	7.50238176988691e-10	7.59896364786645e-10	0	8.53447939147428e-10	0	0	1.2625788218647e-09	1.51379064717679e-09	0	0	0	1.22540305130016e-08
P25	B668	0	0	0	0	0	0	0	0	0	0	0	0	0	0	0	0	0	0	9.5210716172522e-10	0	0	3.02758129435358e-09	0	5.49380111072023e-09	0	0
P25	B669	0	0	0	0	0	0	0	0	0	0	0	0	0	0	0	7.59896364786645e-10	0	0	1.90421432345044e-09	0	0	0	3.80677925220112e-09	0	0	1.22540305130016e-08
P25	B67	0	0	0	0	0	0	0	0	0	0	0	0	0	0	0	0	7.90684321157909e-10	0	0	0	0	0	0	0	0	0
P25	B670	0	0	0	0	0	0	0	0	1.65239166607935e-09	0	2.36698178195191e-09	3.07227567387068e-09	3.02289404067319e-09	2.24983460734605e-09	7.50238176988691e-10	1.51979272957329e-09	3.95342160578954e-09	2.56034381744228e-09	4.7605358086261e-09	1.08340634517034e-08	6.31289410932349e-09	1.36241158245911e-08	2.47440651393073e-08	2.4722104998241e-08	5.89176434156337e-08	2.45080610260033e-08
P25	B671	0	0	0	0	0	0	0	8.36703928871732e-09	9.91434999647611e-09	4.03624344152519e-09	4.73396356390381e-09	4.60841351080602e-09	7.55723510168297e-09	5.9995589529228e-09	1.27540490088078e-08	9.11875637743974e-09	7.11615889042118e-09	5.97413557403199e-09	1.04731787789774e-08	6.50043807102204e-09	1.76761035061058e-08	2.27068597076519e-08	2.09372858871062e-08	2.74690055536011e-08	3.43686253257863e-08	4.90161220520065e-08
P25	B672	0	0	0	0	0	0	0	0	0	0	0	0	7.55723510168297e-10	1.4998897382307e-09	1.50047635397738e-09	0	0	8.53447939147428e-10	0	1.08340634517034e-09	5.05031528745879e-09	3.02758129435358e-09	1.90338962610056e-09	2.74690055536011e-09	0	0
P25	B673	0	0	0	0	0	0	0	0	8.26195833039676e-10	1.61449737661007e-09	1.5779878546346e-09	1.53613783693534e-09	0	1.4998897382307e-09	1.50047635397738e-09	2.27968909435993e-09	3.16273728463164e-09	2.56034381744228e-09	2.85632148517566e-09	3.25021903551102e-09	7.57547293118818e-09	1.05965345302375e-08	9.5169481305028e-09	2.4722104998241e-08	1.47294108539084e-08	4.90161220520065e-08
P25	B674	0	0	0	0	0	0	0	0	0	0	0	7.6806891846767e-10	7.55723510168297e-10	7.4994486911535e-10	7.50238176988691e-10	7.59896364786645e-10	0	0	0	1.08340634517034e-09	1.2625788218647e-09	0	0	5.49380111072023e-09	4.90980361796948e-09	1.22540305130016e-08
P25	B675	0	0	0	0	0	0	0	0	0	0	0	7.6806891846767e-10	7.55723510168297e-10	7.4994486911535e-10	7.50238176988691e-10	7.59896364786645e-10	3.16273728463164e-09	8.53447939147428e-10	1.90421432345044e-09	5.4170317258517e-09	6.31289410932349e-09	1.66516971189447e-08	2.47440651393073e-08	3.29628066643214e-08	4.90980361796948e-08	2.45080610260033e-08
P25	B676	0	0	0	0	0	0	0	0	0	8.07248688305037e-10	7.88993927317302e-10	7.6806891846767e-10	7.55723510168297e-10	0	7.50238176988691e-10	1.51979272957329e-09	7.90684321157909e-10	3.41379175658971e-09	3.80842864690088e-09	3.25021903551102e-09	5.05031528745879e-09	3.02758129435358e-09	5.71016887830168e-09	1.09876022214405e-08	1.47294108539084e-08	0
P25	B677	0	0	0	0	0	0	0	0	0	0	0	0	0	0	0	0	3.16273728463164e-09	1.70689587829486e-09	1.90421432345044e-09	0	3.78773646559409e-09	4.54137194153038e-09	1.33237273827039e-08	2.19752044428809e-08	1.47294108539084e-08	3.67620915390049e-08
P25	B678	0	0	0	0	0	0	0	0	4.95717499823805e-09	7.26523819474534e-09	4.73396356390381e-09	1.07529648585474e-08	1.20915761626928e-08	8.9993384293842e-09	8.2526199468756e-09	1.67177200253062e-08	1.66043707443161e-08	2.56034381744228e-08	5.33180010566123e-08	6.39209743650501e-08	8.45927810649347e-08	1.1807567047979e-07	1.80822014479553e-07	2.4722104998241e-07	3.48596056875833e-07	4.28891067955057e-07
P25	B679	0	0	0	4.58077598453033e-09	0	0	1.25972535266305e-08	8.36703928871732e-09	1.56977208277538e-08	1.77594711427108e-08	6.31195141853842e-09	2.22739986355624e-08	1.96488112643757e-08	2.47481806808066e-08	2.85090507255703e-08	3.72349218745456e-08	3.63714787732638e-08	4.7793084592256e-08	6.56953941590402e-08	7.90886631974349e-08	1.16157251611552e-07	1.66516971189447e-07	2.15083027749363e-07	3.02159061089612e-07	4.61521540089131e-07	3.55366884877047e-07
P25	B680	0	0	0	0	0	0	4.19908450887684e-09	0	0	0	0	0	1.51144702033659e-09	0	0	0	0	0	9.5210716172522e-10	0	0	0	1.90338962610056e-09	5.49380111072023e-09	0	1.22540305130016e-08
P25	B689	0	0	0	0	0	0	0	0	0	0	0	0	0	0	7.50238176988691e-10	0	1.58136864231582e-09	8.53447939147428e-10	9.5210716172522e-10	1.08340634517034e-09	0	0	1.90338962610056e-09	5.49380111072023e-09	9.81960723593895e-09	0
P25	B690	0	0	0	0	8.44358997753131e-09	4.20965092109604e-09	0	4.18351964435866e-09	8.26195833039676e-09	2.1795714584236e-08	3.94496963658651e-08	5.45328932112046e-08	1.2847299672861e-07	1.44739359739263e-07	1.66552875291489e-07	1.80855334819222e-07	1.90554921399056e-07	2.01413713638793e-07	2.18984647196801e-07	2.16681269034068e-07	2.58828658482263e-07	2.60371991314408e-07	2.7408810615848e-07	3.13146663311053e-07	3.09317627932077e-07	2.45080610260033e-07
P25	B691	0	0	0	0	0	0	0	0	0	0	0	0	0	0	0	0	0	0	0	0	0	1.51379064717679e-09	0	0	0	0
P25	B698	0	0	0	0	0	0	0	0	8.26195833039676e-10	0	7.88993927317302e-10	0	1.51144702033659e-09	7.4994486911535e-10	2.25071453096607e-09	7.59896364786645e-10	1.58136864231582e-09	3.41379175658971e-09	1.90421432345044e-09	5.4170317258517e-09	1.2625788218647e-09	7.56895323588396e-09	5.71016887830168e-09	2.74690055536011e-09	0	0
P25	B699	0	0	0	0	0	0	0	0	1.65239166607935e-09	4.84349212983022e-09	6.31195141853842e-09	1.53613783693534e-08	2.26717053050489e-08	3.37475191101908e-08	3.45109561414798e-08	3.57151291449723e-08	3.39994258097901e-08	3.07241258093074e-08	3.52279649838332e-08	4.7669879187495e-08	5.05031528745879e-08	5.90378352398949e-08	4.7584740652514e-08	6.31787127732826e-08	5.89176434156337e-08	9.80322441040131e-08
P25	B701	0	0	0	0	0	0	0	0	0	0	0	0	0	0	0	0	0	0	0	1.08340634517034e-09	0	0	0	0	0	0
P25	B711	0	0	0	0	0	0	0	0	0	0	0	0	0	0	0	0	0	0	0	0	0	1.51379064717679e-09	0	0	0	0
P25	B718	0	0	0	0	0	0	0	0	0	0	0	0	0	7.4994486911535e-10	0	0	0	0	0	0	0	0	0	0	0	0
P25	B719	0	0	0	0	0	0	0	0	0	8.07248688305037e-10	0	0	0	7.4994486911535e-10	0	0	0	0	0	0	0	0	3.80677925220112e-09	2.74690055536011e-09	0	1.22540305130016e-08
P25	B72	0	0	0	0	0	0	0	0	0	0	0	0	0	0	0	0	0	0	0	0	1.2625788218647e-09	1.51379064717679e-09	0	2.74690055536011e-09	0	0
P25	B73	0	2.57286917797787e-07	0	0	0	0	0	0	0	0	0	7.6806891846767e-10	0	0	7.50238176988691e-10	0	0	0	0	1.08340634517034e-09	0	1.51379064717679e-09	1.90338962610056e-09	0	0	0
P25	B740	0	0	0	0	4.22179498876566e-09	0	0	0	0	0	0	0	0	7.4994486911535e-10	0	0	0	0	9.5210716172522e-10	1.08340634517034e-09	2.52515764372939e-09	1.51379064717679e-09	1.90338962610056e-09	0	0	0
P25	B742	0	0	0	0	0	0	0	0	0	0	0	0	0	0	0	0	7.90684321157909e-10	0	0	0	0	0	0	0	0	0
P25	B743	0	0	0	0	0	0	0	0	0	0	0	0	0	0	0	0	0	0	0	0	0	0	0	0	0	0
P25	B744	0	0	0	0	0	0	0	0	0	0	0	0	0	0	0	0	0	0	0	0	0	0	1.90338962610056e-09	0	0	0
P25	B748	0	0	0	0	0	0	0	0	0	0	0	0	0	0	0	7.59896364786645e-10	0	8.53447939147428e-10	9.5210716172522e-10	1.08340634517034e-09	1.2625788218647e-09	0	0	0	0	1.22540305130016e-08
P25	B749	0	0	0	0	0	0	4.19908450887684e-09	0	0	0	7.88993927317302e-10	0	0	7.4994486911535e-10	3.75119088494346e-09	3.79948182393322e-09	5.53479024810536e-09	4.26723969573714e-09	9.5210716172522e-09	6.50043807102204e-09	1.51509458623764e-08	1.51379064717679e-08	5.71016887830168e-09	2.19752044428809e-08	3.92784289437558e-08	2.45080610260033e-08
P25	B75	1.54372150678672e-06	0	0	0	0	0	0	0	0	0	0	7.6806891846767e-10	7.55723510168297e-10	7.4994486911535e-10	7.50238176988691e-10	7.59896364786645e-10	7.90684321157909e-10	8.53447939147428e-10	2.85632148517566e-09	0	2.52515764372939e-09	1.51379064717679e-09	1.90338962610056e-09	0	0	0
P25	B760	0	0	0	4.58077598453033e-09	1.2665384966297e-08	4.20965092109604e-09	4.19908450887684e-09	0	0	0	0	0	7.55723510168297e-10	0	0	0	7.90684321157909e-10	0	0	0	0	0	1.90338962610056e-09	2.74690055536011e-09	0	0
P25	B761	0	0	0	4.58077598453033e-09	0	0	0	0	0	0	0	0	0	0	0	0	0	0	0	0	1.2625788218647e-09	0	1.90338962610056e-09	0	0	0
P25	B768	0	0	0	0	0	0	0	0	0	0	0	0	0	0	0	0	0	0	0	0	0	0	0	0	9.81960723593895e-09	0
P25	B769	0	0	0	9.16155196906067e-09	8.44358997753131e-09	0	0	0	0	0	1.5779878546346e-09	0	0	1.4998897382307e-09	0	1.51979272957329e-09	7.90684321157909e-10	0	9.5210716172522e-10	1.08340634517034e-09	1.2625788218647e-09	0	1.90338962610056e-09	0	0	0
P25	B770	0	0	0	1.51165607489501e-07	4.22179498876566e-07	2.86256262634531e-07	2.05755140934965e-07	1.08771510753325e-07	4.54407708171822e-08	1.37232277011856e-08	1.02569210551249e-08	3.84034459233835e-09	6.04578808134638e-09	2.24983460734605e-09	3.00095270795477e-09	3.03958545914658e-09	2.37205296347373e-09	4.26723969573714e-09	1.90421432345044e-09	3.25021903551102e-09	8.83805175305288e-09	6.05516258870717e-09	1.7130506634905e-08	2.4722104998241e-08	9.81960723593895e-09	9.80322441040131e-08
P25	B778	0	0	0	6.8711639767955e-08	2.11089749438283e-07	1.09450923948497e-07	7.97826056686599e-08	4.18351964435866e-08	1.81763083268729e-08	7.26523819474534e-09	4.73396356390381e-09	1.53613783693534e-09	2.26717053050489e-09	2.24983460734605e-09	1.50047635397738e-09	7.59896364786645e-10	0	1.70689587829486e-09	1.90421432345044e-09	2.16681269034068e-09	3.78773646559409e-09	6.05516258870717e-09	1.7130506634905e-08	1.64814033321607e-08	1.47294108539084e-08	0
P25	B779	0	0	0	1.46584831504971e-07	5.65720528494598e-07	4.33594044872892e-07	1.97356971917211e-07	9.20374321758905e-08	4.87455541493409e-08	1.29159790128806e-08	7.88993927317302e-09	6.91262026620903e-09	6.80151159151467e-09	4.4996692146921e-09	3.75119088494346e-09	3.03958545914658e-09	3.95342160578954e-09	5.12068763488457e-09	5.71264297035132e-09	3.25021903551102e-09	7.57547293118818e-09	1.36241158245911e-08	1.14203377566034e-08	1.37345027768006e-08	1.47294108539084e-08	3.67620915390049e-08
P25	B780	0	0	0	9.16155196906067e-09	0	0	0	0	8.26195833039676e-10	8.07248688305037e-10	0	7.6806891846767e-10	7.55723510168297e-10	2.24983460734605e-09	0	2.27968909435993e-09	7.90684321157909e-10	3.41379175658971e-09	2.85632148517566e-09	8.66725076136273e-09	2.52515764372939e-09	7.56895323588396e-09	7.61355850440224e-09	5.49380111072023e-09	9.81960723593895e-09	0
P25	B781	0	0	0	0	0	0	0	0	0	0	0	7.6806891846767e-10	0	0	0	0	0	0	0	0	0	0	0	0	0	0
P25	B787	0	0	0	0	1.2665384966297e-08	0	0	0	1.65239166607935e-09	8.07248688305037e-10	3.15597570926921e-09	3.84034459233835e-09	4.53434106100978e-09	5.9995589529228e-09	9.0028581238643e-09	5.31927455350651e-09	1.42323177808424e-08	1.45086149655063e-08	1.42816074258783e-08	1.51676888323848e-08	3.03018917247527e-08	2.57344410020055e-08	4.7584740652514e-08	3.84566077750416e-08	6.38274470336032e-08	4.90161220520065e-08
P25	B789	0	0	0	0	1.68871799550626e-08	0	4.19908450887684e-09	0	8.26195833039676e-10	8.07248688305037e-10	7.88993927317302e-10	1.53613783693534e-09	5.29006457117808e-09	7.4994486911535e-10	6.75214359289822e-09	3.03958545914658e-09	1.02788961750528e-08	8.53447939147428e-09	4.7605358086261e-09	2.27515332485772e-08	2.77767340810233e-08	3.48171848850662e-08	3.04542340176089e-08	4.12035083304017e-08	2.45490180898474e-08	6.12701525650082e-08
P25	B79	0	0	0	0	0	0	0	0	0	0	0	0	0	0	0	7.59896364786645e-10	0	0	9.5210716172522e-10	0	0	0	3.80677925220112e-09	2.74690055536011e-09	4.90980361796948e-09	0
P25	B80	0	0	7.35105479422249e-08	1.3742327953591e-08	0	4.20965092109604e-09	0	4.18351964435866e-09	8.26195833039676e-10	8.07248688305037e-10	0	0	0	7.4994486911535e-10	0	0	7.90684321157909e-10	0	3.80842864690088e-09	0	2.52515764372939e-09	6.05516258870717e-09	9.5169481305028e-09	1.37345027768006e-08	1.96392144718779e-08	2.45080610260033e-08
P25	B810	0	0	0	0	0	0	0	0	0	0	0	0	0	0	0	0	0	8.53447939147428e-10	0	1.08340634517034e-09	0	0	0	2.74690055536011e-09	0	0
P25	B811	0	0	0	4.58077598453033e-09	0	0	0	0	0	0	0	0	0	0	0	0	0	0	0	2.16681269034068e-09	0	1.51379064717679e-09	3.80677925220112e-09	2.74690055536011e-09	4.90980361796948e-09	0
P25	B812	0	0	0	0	0	0	0	0	0	0	0	0	0	0	0	7.59896364786645e-10	0	0	0	1.08340634517034e-09	0	1.51379064717679e-09	0	2.74690055536011e-09	0	0
P25	B813	0	0	0	0	0	0	0	0	0	0	0	0	0	0	0	0	0	8.53447939147428e-10	0	0	0	1.51379064717679e-09	0	0	0	0
P25	B814	0	0	0	0	0	0	0	0	8.26195833039676e-10	0	0	0	3.02289404067319e-09	0	0	7.59896364786645e-10	1.58136864231582e-09	8.53447939147428e-10	9.5210716172522e-10	1.08340634517034e-09	1.2625788218647e-09	1.51379064717679e-09	3.80677925220112e-09	8.24070166608034e-09	9.81960723593895e-09	1.22540305130016e-08
P25	B818	0	0	0	0	0	0	0	0	0	0	0	0	0	0	0	7.59896364786645e-10	0	0	0	0	0	0	0	0	9.81960723593895e-09	0
P25	B820	0	0	0	1.3742327953591e-08	4.22179498876566e-08	1.26289527632881e-08	8.39816901775368e-09	4.18351964435866e-09	2.47858749911903e-09	0	1.5779878546346e-09	3.07227567387068e-09	0	0	1.50047635397738e-09	0	7.90684321157909e-10	8.53447939147428e-10	9.5210716172522e-10	2.16681269034068e-09	1.2625788218647e-09	4.54137194153038e-09	1.90338962610056e-09	5.49380111072023e-09	9.81960723593895e-09	0
P25	B829	0	0	2.20531643826675e-07	7.37504933509384e-07	1.16521541689932e-06	6.35657289085502e-07	3.27528591692393e-07	1.84074864351781e-07	1.14841220792515e-07	2.66392067140662e-08	1.97248481829325e-08	5.37648242927369e-09	9.82440563218786e-09	1.34990076440763e-08	1.50047635397738e-08	1.21583418365863e-08	1.18602648173686e-08	6.82758351317942e-09	1.42816074258783e-08	3.14187840099399e-08	2.39889976154292e-08	4.54137194153038e-08	5.13915199047151e-08	9.33946188822439e-08	1.22745090449237e-07	2.20572549234029e-07
P25	B830	0	0	0	0	8.44358997753131e-09	0	0	0	8.26195833039676e-10	1.61449737661007e-09	1.5779878546346e-09	0	7.55723510168297e-10	0	7.50238176988691e-10	0	0	0	0	0	0	0	0	0	0	1.22540305130016e-08
P25	B831	0	0	0	0	0	0	0	0	0	0	0	0	0	0	7.50238176988691e-10	0	0	0	0	0	0	0	0	0	0	0
P25	B832	0	0	0	4.58077598453033e-09	0	0	0	0	8.26195833039676e-10	0	0	0	0	0	0	0	0	8.53447939147428e-10	0	1.08340634517034e-09	1.2625788218647e-09	0	0	2.74690055536011e-09	0	0
P25	B833	0	0	0	0	0	0	0	0	0	0	0	0	0	0	0	0	0	0	0	0	0	0	0	2.74690055536011e-09	4.90980361796948e-09	0
P25	B838	0	0	0	0	0	0	0	0	0	0	0	7.6806891846767e-10	0	0	0	0	0	0	9.5210716172522e-10	0	0	0	0	0	0	0
P25	B839	0	0	0	4.58077598453033e-08	1.01323079730376e-07	6.73544147375366e-08	2.93935915621379e-08	1.67340785774346e-08	8.26195833039676e-09	1.61449737661007e-09	0	7.6806891846767e-10	1.51144702033659e-09	0	1.50047635397738e-09	0	1.58136864231582e-09	1.70689587829486e-09	1.90421432345044e-09	3.25021903551102e-09	2.52515764372939e-09	4.54137194153038e-09	3.80677925220112e-09	1.37345027768006e-08	0	2.45080610260033e-08
P25	B850	0	0	0	0	0	0	0	0	0	0	0	0	0	0	0	0	7.90684321157909e-10	0	0	0	0	0	0	0	0	0
P25	B851	0	0	0	0	0	0	0	0	0	0	0	0	0	0	7.50238176988691e-10	0	7.90684321157909e-10	0	0	1.08340634517034e-09	3.78773646559409e-09	3.02758129435358e-09	0	2.74690055536011e-09	4.90980361796948e-09	1.22540305130016e-08
P25	B852	0	0	0	0	0	0	0	0	0	0	0	0	0	0	0	0	0	8.53447939147428e-10	0	0	0	0	0	2.74690055536011e-09	0	0
P25	B853	0	0	0	0	0	0	0	0	0	0	0	0	0	0	0	0	0	0	0	0	1.2625788218647e-09	0	0	0	0	0
P25	B86	0	2.57286917797787e-07	7.35105479422249e-08	1.3742327953591e-07	1.2665384966297e-08	0	4.19908450887684e-09	0	1.65239166607935e-09	2.42174606491511e-09	1.5779878546346e-09	0	7.55723510168297e-10	2.24983460734605e-09	4.50142906193215e-09	2.27968909435993e-09	5.53479024810536e-09	6.82758351317942e-09	3.80842864690088e-09	1.08340634517034e-08	1.51509458623764e-08	2.57344410020055e-08	5.51982991569162e-08	1.09876022214405e-07	2.11121555572688e-07	4.5339912898106e-07
P25	B870	0	0	0	9.16155196906067e-09	0	0	0	0	0	0	1.5779878546346e-09	7.6806891846767e-10	7.55723510168297e-10	0	1.50047635397738e-09	0	7.90684321157909e-10	1.70689587829486e-09	9.5210716172522e-09	2.16681269034068e-09	7.57547293118818e-09	2.27068597076519e-08	2.09372858871062e-08	2.4722104998241e-08	5.40078397976642e-08	6.12701525650082e-08
P25	B871	0	0	0	0	0	0	0	0	0	0	7.88993927317302e-10	7.6806891846767e-10	7.55723510168297e-10	0	7.50238176988691e-10	1.51979272957329e-09	0	8.53447939147428e-10	1.90421432345044e-09	1.08340634517034e-09	5.05031528745879e-09	1.05965345302375e-08	1.90338962610056e-09	5.49380111072023e-09	1.47294108539084e-08	3.67620915390049e-08
P25	B872	0	0	0	0	0	0	0	0	0	0	0	0	0	0	0	0	7.90684321157909e-10	0	9.5210716172522e-10	3.25021903551102e-09	1.2625788218647e-09	6.05516258870717e-09	5.71016887830168e-09	1.09876022214405e-08	1.47294108539084e-08	2.45080610260033e-08
P25	B873	0	0	0	0	0	0	4.19908450887684e-09	0	0	8.07248688305037e-10	0	7.6806891846767e-10	7.55723510168297e-10	7.4994486911535e-10	7.50238176988691e-10	1.51979272957329e-09	0	3.41379175658971e-09	1.90421432345044e-09	4.33362538068136e-09	3.78773646559409e-09	9.08274388306075e-09	3.04542340176089e-08	4.39504088857618e-08	2.94588217078169e-08	8.57782135910114e-08
P25	B874	0	0	0	0	0	0	0	0	0	0	0	0	0	0	0	0	0	0	9.5210716172522e-10	0	0	4.54137194153038e-09	0	0	0	2.45080610260033e-08
P25	B878	0	0	0	4.58077598453033e-09	0	0	0	0	8.26195833039676e-10	1.61449737661007e-09	1.5779878546346e-09	7.6806891846767e-10	1.51144702033659e-09	1.4998897382307e-09	2.25071453096607e-09	2.27968909435993e-09	3.16273728463164e-09	3.41379175658971e-09	5.71264297035132e-09	1.08340634517034e-08	2.52515764372939e-08	1.36241158245911e-08	1.90338962610056e-08	6.04318122179225e-08	1.17835286831267e-07	8.57782135910114e-08
P25	B879	0	0	0	4.58077598453033e-09	0	4.20965092109604e-09	0	0	1.65239166607935e-09	8.07248688305037e-10	2.36698178195191e-09	3.07227567387068e-09	1.51144702033659e-09	2.24983460734605e-09	2.25071453096607e-09	3.03958545914658e-09	8.697527532737e-09	6.82758351317942e-09	1.90421432345044e-08	1.95013142130661e-08	3.66147858340762e-08	3.48171848850662e-08	6.85220265396201e-08	1.01635320548324e-07	1.52203912157054e-07	2.08318518721028e-07
P25	B880	0	0	0	0	0	4.20965092109604e-09	0	0	0	0	0	0	0	0	0	7.59896364786645e-10	0	0	0	0	1.2625788218647e-09	0	0	8.24070166608034e-09	4.90980361796948e-09	1.22540305130016e-08
P25	B881	0	0	0	0	0	4.20965092109604e-09	0	0	0	0	0	0	0	0	0	0	0	1.70689587829486e-09	9.5210716172522e-10	1.08340634517034e-09	2.52515764372939e-09	1.51379064717679e-09	3.80677925220112e-09	0	0	0
P25	B882	0	0	0	0	0	4.20965092109604e-09	0	0	0	0	0	0	0	0	7.50238176988691e-10	0	0	0	0	0	0	0	0	0	0	1.22540305130016e-08
P25	B883	0	0	0	0	0	0	0	0	0	0	0	0	1.51144702033659e-09	0	0	0	0	0	0	0	0	0	0	0	0	0
P25	B888	0	0	0	4.58077598453033e-09	4.22179498876566e-09	0	0	0	0	8.07248688305037e-10	0	0	0	0	0	0	0	1.70689587829486e-09	9.5210716172522e-10	0	2.52515764372939e-09	4.54137194153038e-09	0	2.74690055536011e-09	9.81960723593895e-09	1.22540305130016e-08
P25	B889	0	5.14573835595574e-07	0	4.58077598453033e-09	2.11089749438283e-08	1.26289527632881e-08	8.39816901775368e-09	1.67340785774346e-08	4.95717499823805e-09	1.61449737661007e-09	7.88993927317302e-10	7.6806891846767e-10	3.02289404067319e-09	1.4998897382307e-09	1.50047635397738e-09	6.07917091829316e-09	2.37205296347373e-09	2.56034381744228e-09	5.71264297035132e-09	4.33362538068136e-09	1.89386823279705e-08	1.66516971189447e-08	2.47440651393073e-08	3.29628066643214e-08	5.40078397976642e-08	3.67620915390049e-08
P25	B89	0	0	7.35105479422249e-08	4.1226983860773e-08	8.02141047865475e-08	4.20965092109604e-08	4.61899295976452e-08	1.67340785774346e-08	9.91434999647611e-09	4.03624344152519e-09	3.94496963658651e-09	3.07227567387068e-09	2.26717053050489e-09	3.74972434557675e-09	3.00095270795477e-09	3.79948182393322e-09	3.16273728463164e-09	5.12068763488457e-09	9.5210716172522e-09	1.30008761420441e-08	8.83805175305288e-09	1.05965345302375e-08	1.90338962610056e-08	3.57097072196815e-08	8.34666615054811e-08	6.12701525650082e-08
P25	B90	0	0	0	0	0	0	0	0	0	0	0	0	0	0	0	0	0	0	0	0	1.2625788218647e-09	0	1.90338962610056e-09	0	4.90980361796948e-09	0
P25	B900	0	0	0	0	4.22179498876566e-09	4.20965092109604e-09	8.39816901775368e-09	4.18351964435866e-09	3.3047833321587e-09	4.84349212983022e-09	4.73396356390381e-09	5.37648242927369e-09	1.36030231830293e-08	7.49944869115351e-09	1.27540490088078e-08	1.0638549107013e-08	1.42323177808424e-08	2.13361984786857e-08	1.90421432345044e-08	3.68358157357916e-08	3.91399434778056e-08	5.14688820040109e-08	7.23288057918212e-08	8.51539172161635e-08	7.85568578875116e-08	9.80322441040131e-08
P25	B901	0	0	0	0	0	0	0	0	0	0	0	7.6806891846767e-10	1.51144702033659e-09	0	1.50047635397738e-09	1.51979272957329e-09	0	8.53447939147428e-10	4.7605358086261e-09	8.66725076136273e-09	7.57547293118818e-09	3.17896035907126e-08	4.37779614003129e-08	1.04382221103684e-07	1.66933323010962e-07	1.83810457695024e-07
P25	B902	0	0	0	0	0	0	0	0	0	0	0	0	0	7.4994486911535e-10	0	3.03958545914658e-09	2.37205296347373e-09	5.12068763488457e-09	5.71264297035132e-09	1.95013142130661e-08	4.29276799433997e-08	7.11481604173092e-08	9.13627020528268e-08	9.33946188822439e-08	2.01301948336749e-07	9.80322441040131e-08
P25	B908	0	0	0	0	0	0	4.19908450887684e-09	0	1.65239166607935e-09	0	0	0	2.26717053050489e-09	2.24983460734605e-09	6.75214359289822e-09	3.03958545914658e-09	1.10695804962107e-08	1.28017190872114e-08	1.42816074258783e-08	6.50043807102204e-09	3.03018917247527e-08	3.02758129435358e-08	7.04254161657207e-08	1.09876022214405e-07	1.57113715775023e-07	2.32826579747031e-07
P25	B909	0	0	0	4.58077598453033e-09	2.11089749438283e-08	1.68386036843842e-08	4.19908450887684e-09	4.18351964435866e-09	6.60956666431741e-09	1.29159790128806e-08	3.78717085112305e-08	9.21682702161204e-08	1.48877531503154e-07	2.12234397959644e-07	2.84340269078714e-07	4.66576367979e-07	7.72498581771277e-07	1.06510302805599e-06	1.84137525077658e-06	3.12129368043575e-06	6.41895073036012e-06	1.33047059980368e-05	2.46660261646371e-05	4.04838203848974e-05	5.44890005522253e-05	5.65033346954505e-05
P25	B91	0	0	0	0	4.22179498876566e-09	4.20965092109604e-09	4.19908450887684e-09	0	7.43576249735708e-09	1.77594711427108e-08	2.76147874561056e-08	3.14908256571745e-08	3.32518344474051e-08	4.12469678013443e-08	4.50142906193215e-08	6.30713982772915e-08	1.62880970158529e-07	2.66275757013997e-07	4.47490366010854e-07	7.06380937051062e-07	1.04162752803838e-06	1.69847310613236e-06	2.67806920392349e-06	3.62041493196463e-06	5.12583497716013e-06	6.70295469061189e-06
P25	B92	0	0	0	0	0	0	0	0	0	0	7.88993927317302e-10	7.6806891846767e-10	4.53434106100978e-09	5.24961408380745e-09	1.12535726548304e-08	6.07917091829316e-09	1.02788961750528e-08	1.53620629046537e-08	2.95153220134818e-08	4.00860347713026e-08	4.1665101121535e-08	6.96343697701324e-08	8.1845753922324e-08	1.12622922769765e-07	1.57113715775023e-07	2.20572549234029e-07
P25	B94	0	0	0	0	0	0	0	0	0	0	0	0	0	0	0	0	0	8.53447939147428e-10	0	0	0	0	0	0	0	0
P25	B940	0	0	0	0	0	0	0	0	0	0	0	0	0	0	7.50238176988691e-10	0	0	0	0	0	0	1.51379064717679e-09	1.90338962610056e-09	2.74690055536011e-09	0	0
P25	B941	0	0	0	0	3.37743599101252e-08	3.36772073687683e-08	8.39816901775368e-09	1.67340785774346e-08	2.06548958259919e-08	1.93739685193209e-08	2.99817692380575e-08	3.60992391679805e-08	3.09846639169002e-08	3.29975742410754e-08	2.62583361946042e-08	3.03958545914658e-08	2.92553198828426e-08	3.49913655050445e-08	4.66532509245358e-08	5.30869109133467e-08	1.0479404221477e-07	1.49865274070502e-07	2.53150820271374e-07	2.5271485109313e-07	2.65129395370352e-07	2.08318518721028e-07
P25	B942	0	0	0	0	0	4.20965092109604e-09	0	8.36703928871732e-09	1.65239166607935e-09	5.65074081813526e-09	6.31195141853842e-09	1.84336540432241e-08	2.72060463660587e-08	7.87442112571118e-08	2.84340269078714e-07	7.48497919314845e-07	1.57504316774655e-06	2.16263707779958e-06	1.77853617810271e-06	1.61319204795864e-06	2.00118743265554e-06	3.00487443464593e-06	3.98379448742847e-06	4.30988697136002e-06	3.53014880132005e-06	2.41404401106132e-06
P25	B948	0	0	0	3.20654318917123e-08	1.09766669707907e-07	9.68219711852089e-08	2.93935915621379e-08	5.43857553766626e-08	3.0569245822468e-08	4.76276726099972e-08	6.86424716766053e-08	7.52707540098317e-08	7.6328074526998e-08	1.51488863561301e-07	1.85308829716207e-07	2.65963727675326e-07	3.31296730565164e-07	4.62568783017906e-07	7.04559299676663e-07	9.95650431211543e-07	1.49741848273153e-06	2.12384827798904e-06	3.36328946931969e-06	5.03506871797509e-06	8.05698773708791e-06	1.08448170040064e-05
P25	B949	0	0	0	0	4.22179498876566e-09	1.26289527632881e-08	4.19908450887684e-09	0	4.13097916519838e-09	3.22899475322015e-09	2.36698178195191e-09	2.30420675540301e-09	5.29006457117808e-09	3.74972434557675e-09	5.25166723892084e-09	5.31927455350651e-09	1.26509491385265e-08	8.53447939147428e-09	1.42816074258783e-08	1.84179078678958e-08	1.76761035061058e-08	2.57344410020055e-08	1.7130506634905e-08	8.24070166608034e-08	1.03105875977359e-07	9.80322441040131e-08
P25	B980	0	0	0	0	0	0	0	0	0	0	0	0	0	0	0	0	0	0	0	0	0	0	0	2.74690055536011e-09	0	0
P25	B99	1.08060505475071e-05	4.37387760256238e-06	5.58680164360909e-06	1.54830228277125e-06	6.29047453326083e-07	3.49401026450971e-07	1.7216246486395e-07	9.20374321758905e-08	6.19646874779757e-08	5.16639160515224e-08	7.73214048770956e-08	7.83430296837024e-08	8.99310977100273e-08	1.19241234189341e-07	1.6055096987558e-07	2.332881839895e-07	3.78737789834638e-07	6.09361828551263e-07	9.35921339975892e-07	1.56985579415182e-06	2.99609954428493e-06	5.94616966211044e-06	1.49568356818982e-05	3.4119251798128e-05	8.4296418316918e-05	0.000153481732175345
P25	C00	0	0	0	0	4.22179498876566e-09	0	0	0	0	0	0	0	0	0	0	1.51979272957329e-09	0	2.56034381744228e-09	2.85632148517566e-09	4.33362538068136e-09	1.2625788218647e-08	1.81654877661215e-08	1.14203377566034e-08	3.84566077750416e-08	5.40078397976642e-08	3.67620915390049e-08
P25	C000	0	0	0	0	4.22179498876566e-09	0	0	0	0	8.07248688305037e-10	7.88993927317302e-10	7.6806891846767e-10	7.55723510168297e-10	7.4994486911535e-10	2.25071453096607e-09	4.55937818871987e-09	9.48821185389491e-09	1.36551670263588e-08	3.04674291752071e-08	3.79192220809619e-08	6.06037834495055e-08	1.19589461126967e-07	2.0556607961886e-07	3.35121867753934e-07	6.28454863100093e-07	9.43560349501126e-07
P25	C001	0	0	0	0	0	0	0	0	0	0	0	0	2.26717053050489e-09	2.24983460734605e-09	8.2526199468756e-09	1.74776163900928e-08	4.66503749483166e-08	6.48620433752045e-08	1.40911859935333e-07	1.69011389846573e-07	3.59834964231439e-07	5.22257773275993e-07	9.40274475293676e-07	1.48882010100518e-06	2.78876845500666e-06	3.54141481825747e-06
P25	C002	0	0	0	0	0	0	0	0	0	0	0	0	0	7.4994486911535e-10	0	7.59896364786645e-10	2.37205296347373e-09	8.53447939147428e-09	9.5210716172522e-09	9.75065710653307e-09	1.64135246842411e-08	1.36241158245911e-08	2.66474547654078e-08	4.39504088857618e-08	7.85568578875116e-08	8.57782135910114e-08
P25	C003	0	0	0	0	0	0	0	0	0	0	0	0	0	7.4994486911535e-10	7.50238176988691e-10	1.51979272957329e-09	2.37205296347373e-09	5.12068763488457e-09	3.80842864690088e-09	7.58384441619239e-09	1.01006305749176e-08	2.27068597076519e-08	2.47440651393073e-08	4.9444209996482e-08	6.87372506515727e-08	3.67620915390049e-08
P25	C004	0	0	0	0	0	0	0	0	0	0	0	0	1.51144702033659e-09	0	0	4.55937818871987e-09	6.32547456926327e-09	1.02413752697691e-08	1.61858217493287e-08	2.49183459389178e-08	5.30283105183173e-08	6.35792071814253e-08	1.08493208687732e-07	1.75801635543047e-07	2.74949002606291e-07	3.30858823851044e-07
P25	C005	0	0	0	4.58077598453033e-09	0	0	0	0	0	0	0	0	0	7.4994486911535e-10	0	7.59896364786645e-10	3.16273728463164e-09	5.12068763488457e-09	1.04731787789774e-08	1.51676888323848e-08	1.2625788218647e-08	1.36241158245911e-08	3.04542340176089e-08	5.49380111072023e-08	6.87372506515727e-08	7.35241830780098e-08
P25	C006	0	0	0	0	0	0	0	0	0	0	0	0	0	0	7.50238176988691e-10	3.03958545914658e-09	3.95342160578954e-09	7.68103145232685e-09	1.23773931024279e-08	1.40842824872144e-08	1.64135246842411e-08	2.42206503548287e-08	2.28406755132067e-08	3.57097072196815e-08	7.36470542695421e-08	6.12701525650082e-08
P25	C008	0	0	0	0	0	4.20965092109604e-09	0	0	0	0	0	0	0	7.4994486911535e-10	2.25071453096607e-09	0	4.74410592694745e-09	5.12068763488457e-09	1.90421432345044e-08	2.16681269034068e-08	4.54528375871291e-08	5.44964632983645e-08	1.06589819061631e-07	9.33946188822439e-08	1.9148234110081e-07	1.83810457695024e-07
P25	C009	0	0	0	1.3742327953591e-08	8.44358997753131e-09	0	0	0	0	0	3.15597570926921e-09	1.53613783693534e-09	6.04578808134638e-09	1.12491730367303e-08	2.40076216636381e-08	3.6475025509759e-08	8.46032223638963e-08	1.41672357898473e-07	2.81823719870665e-07	3.94359909642004e-07	6.32551989754213e-07	9.49146735779848e-07	1.67498287096849e-06	2.42001938927226e-06	4.35499580913893e-06	6.7764788736899e-06
P25	C01	0	0	0	4.58077598453033e-09	0	8.41930184219208e-09	8.39816901775368e-09	8.36703928871732e-09	8.26195833039676e-10	1.61449737661007e-09	7.10094534585572e-09	1.92017229616918e-08	4.0809069549088e-08	8.47437702100346e-08	2.65584314653997e-07	9.29353254134067e-07	2.45270276423183e-06	4.53607579656858e-06	6.21630765890396e-06	7.15264869081459e-06	7.22700117635353e-06	7.03458513743055e-06	6.60476200256894e-06	6.3563278851033e-06	6.77061918917991e-06	6.54365229394287e-06
P25	C02	0	0	0	0	0	0	0	0	0	0	0	0	0	7.4994486911535e-10	3.75119088494346e-09	2.20369945788127e-08	4.66503749483166e-08	6.99827310100891e-08	9.33065018490716e-08	7.47550378167535e-08	5.55534681620467e-08	6.81205791229556e-08	3.99711821481117e-08	1.92283038875208e-08	5.89176434156337e-08	0
P25	C020	0	0	0	0	0	0	0	0	8.26195833039676e-10	0	0	7.6806891846767e-10	2.26717053050489e-09	7.4994486911535e-10	6.75214359289822e-09	1.97573054844528e-08	5.37665338387378e-08	7.59568665841211e-08	7.52164657762924e-08	1.05090415481523e-07	9.84811481054464e-08	9.68826014193147e-08	7.04254161657207e-08	1.07129121659044e-07	1.42384304921115e-07	1.10286274617015e-07
P25	C021	0	0	0	0	0	0	0	0	0	0	7.88993927317302e-10	7.6806891846767e-09	1.81373642440391e-08	2.54981255499219e-08	4.05128615573893e-08	7.90292219378111e-08	1.53392758304634e-07	2.73103340527177e-07	3.73226007396286e-07	4.55030664971543e-07	5.39121156936226e-07	5.31340517159054e-07	6.49055862500291e-07	7.47156951057951e-07	9.27952883796231e-07	1.00483050206613e-06
P25	C022	0	0	0	0	0	0	0	0	0	0	0	7.6806891846767e-10	7.55723510168297e-10	2.9997794764614e-09	3.75119088494346e-09	1.97573054844528e-08	6.72081672984223e-08	1.01560304758544e-07	1.25678145347729e-07	1.44093043907655e-07	1.32570776295793e-07	1.02937764008022e-07	1.12299987939933e-07	8.79008177715236e-08	7.85568578875116e-08	9.80322441040131e-08
P25	C023	0	0	0	0	0	0	0	0	0	0	0	0	7.55723510168297e-10	1.4998897382307e-09	7.50238176988691e-09	1.0638549107013e-08	3.16273728463164e-08	5.37672201662879e-08	5.99827511886889e-08	9.2089539339479e-08	8.58553598867994e-08	7.11481604173092e-08	1.04686429435531e-07	1.09876022214405e-07	1.17835286831267e-07	1.4704836615602e-07
P25	C024	0	0	0	0	0	0	0	0	0	0	0	0	0	7.4994486911535e-10	3.75119088494346e-09	1.67177200253062e-08	3.63714787732638e-08	7.08361789492365e-08	9.99712519811481e-08	9.31729456846493e-08	7.32295716681524e-08	7.72033230060164e-08	6.28118576613184e-08	5.49380111072023e-08	6.38274470336032e-08	9.80322441040131e-08
P25	C028	0	0	0	4.58077598453033e-09	0	0	0	0	0	0	7.88993927317302e-10	7.6806891846767e-10	3.77861755084148e-09	7.49944869115351e-09	2.9259288902559e-08	7.82693255730244e-08	1.69206444727793e-07	3.02120570458189e-07	4.36065080070151e-07	4.04110566748537e-07	4.02762644174838e-07	4.0569589344338e-07	3.54030470454704e-07	3.32374967198574e-07	4.02603896673497e-07	2.57334640773034e-07
P25	C029	0	0	0	1.3742327953591e-08	8.44358997753131e-09	1.68386036843842e-08	4.19908450887684e-09	4.18351964435866e-09	5.78337083127773e-09	9.68698425966045e-09	3.78717085112305e-08	1.73583575573693e-07	3.49144261697753e-07	6.59951484821508e-07	1.13060893272196e-06	2.25233282522762e-06	4.70694376385303e-06	8.07020371257808e-06	1.19470406653281e-05	1.48578346176661e-05	1.74336883723077e-05	1.95324407205221e-05	2.2827351785824e-05	2.8955078754051e-05	3.71230251554672e-05	4.76804327260893e-05
P25	C03	0	0	0	0	0	0	0	0	0	0	0	7.6806891846767e-10	0	0	0	6.07917091829316e-09	1.34416334596845e-08	1.87758546612434e-08	1.90421432345044e-08	1.62510951775551e-08	1.01006305749176e-08	1.21103251774143e-08	7.61355850440224e-09	8.24070166608034e-09	3.92784289437558e-08	2.45080610260033e-08
P25	C030	0	0	0	4.58077598453033e-09	4.22179498876566e-09	0	0	0	0	1.61449737661007e-09	5.52295749122111e-09	1.22891026954827e-08	1.66259172237025e-08	2.32482909425759e-08	7.72745322298352e-08	1.50459480227756e-07	3.14692359820848e-07	5.39379097541174e-07	9.54011376048671e-07	1.4463474708024e-06	2.15269689127931e-06	2.99125031882134e-06	4.29595038610896e-06	6.37830308954618e-06	9.63303469845611e-06	1.37980383576398e-05
P25	C031	0	0	0	0	0	0	4.19908450887684e-09	0	8.26195833039676e-10	1.61449737661007e-09	1.5779878546346e-09	4.60841351080602e-09	6.04578808134638e-09	1.42489525131917e-08	2.1756907132672e-08	6.61109837364381e-08	1.51811389662319e-07	3.26017112754317e-07	5.56982689609254e-07	8.78642545933146e-07	1.241114981893e-06	1.70604205936824e-06	2.74468784083701e-06	4.28516486636178e-06	6.82462702897757e-06	9.93801874604432e-06
P25	C039	0	0	0	4.58077598453033e-09	4.22179498876566e-09	2.10482546054802e-08	8.39816901775368e-09	2.5101117866152e-08	1.73501124938332e-08	2.50247093374562e-08	4.33946660024516e-08	2.30420675540301e-08	2.49388758355538e-08	2.84979050263833e-08	3.60114324954572e-08	7.44698437490912e-08	1.79485340902845e-07	3.26870560693465e-07	4.45586151687403e-07	6.69545121315271e-07	8.26989128321377e-07	1.14593951991283e-06	1.65785236433359e-06	2.72767225147259e-06	4.38936443446471e-06	5.9799668903448e-06
P25	C04	0	0	0	0	0	0	0	0	0	0	7.88993927317302e-10	7.6806891846767e-10	0	2.24983460734605e-09	3.75119088494346e-09	3.03958545914658e-08	6.40454300137906e-08	1.04974096515134e-07	1.12348645083576e-07	9.533975837499e-08	5.93412046276408e-08	6.20654165342485e-08	1.33237273827039e-08	2.19752044428809e-08	4.90980361796948e-08	1.22540305130016e-08
P25	C040	0	0	0	0	0	0	0	0	0	1.61449737661007e-09	0	0	0	2.24983460734605e-09	1.05033344778417e-08	2.81161654971059e-08	7.19522732253697e-08	1.41672357898473e-07	1.78996146404341e-07	1.86345891369299e-07	1.81811350348516e-07	1.5592043665921e-07	1.12299987939933e-07	9.88884199929641e-08	8.83764651234506e-08	1.4704836615602e-07
P25	C041	0	0	0	0	0	0	0	4.18351964435866e-09	0	0	7.88993927317302e-10	7.6806891846767e-10	0	1.4998897382307e-09	8.2526199468756e-09	2.12770982140261e-08	6.40454300137906e-08	1.09241336210871e-07	1.3139078831808e-07	1.37592605836633e-07	1.21207566899011e-07	9.68826014193147e-08	1.16106767192134e-07	1.04382221103684e-07	1.17835286831267e-07	3.67620915390049e-08
P25	C048	0	0	0	0	0	0	0	0	0	0	0	0	0	2.9997794764614e-09	1.65052398937512e-08	6.53510873716515e-08	1.71578497691266e-07	2.79930924040356e-07	3.87507614822165e-07	4.06277379438878e-07	3.19432441931768e-07	2.30096178370872e-07	1.78918624853453e-07	1.97776839985928e-07	2.11121555572688e-07	2.20572549234029e-07
P25	C049	0	0	0	3.66462078762427e-08	1.68871799550626e-08	0	8.39816901775368e-09	4.18351964435866e-09	8.26195833039676e-10	4.03624344152519e-09	5.52295749122111e-09	1.07529648585474e-08	2.11602582847123e-08	5.17461959689592e-08	2.49079074760246e-07	9.15675119567907e-07	2.48433013707815e-06	4.6606791956841e-06	6.8970642795375e-06	7.98362135756024e-06	8.21433781505172e-06	7.8141873207266e-06	7.66114324505475e-06	7.63363664334576e-06	9.0242190498279e-06	1.04036719055384e-05
P25	C05	0	0	0	0	0	0	0	0	0	0	0	0	0	0	1.50047635397738e-09	6.07917091829316e-09	1.26509491385265e-08	2.56034381744228e-08	1.80900360727792e-08	1.95013142130661e-08	2.39889976154292e-08	2.11930690604751e-08	1.52271170088045e-08	1.09876022214405e-08	2.94588217078169e-08	0
P25	C050	0	0	0	0	0	0	4.19908450887684e-09	0	0	1.61449737661007e-09	7.88993927317302e-10	1.53613783693534e-09	8.31295861185127e-09	4.4996692146921e-09	1.65052398937512e-08	3.19156473210391e-08	6.24640613714748e-08	9.89999609411016e-08	1.75187717757441e-07	2.47016646698838e-07	3.1438212664431e-07	3.75420080499844e-07	5.38659264186458e-07	8.68020575493796e-07	1.37474501303145e-06	1.36019738694318e-06
P25	C051	0	0	0	0	0	0	0	0	8.26195833039676e-10	8.07248688305037e-10	7.88993927317302e-10	7.6806891846767e-10	4.53434106100978e-09	3.74972434557675e-09	2.47578598406268e-08	8.43484964913176e-08	2.38786664989688e-07	4.89879117070624e-07	7.55973086409825e-07	8.72142107862124e-07	9.45671537576658e-07	9.70339804840323e-07	9.30757527163173e-07	1.02184700659396e-06	1.13416463575095e-06	1.32343529540418e-06
P25	C052	0	0	0	0	0	0	0	4.18351964435866e-09	0	1.61449737661007e-09	0	0	1.51144702033659e-09	1.4998897382307e-09	3.75119088494346e-09	1.89974091196661e-08	6.16733770503169e-08	1.04974096515134e-07	1.82804575051242e-07	2.05847205582365e-07	2.62616394947857e-07	2.19499643840635e-07	1.63691507844648e-07	1.62067132766247e-07	1.62023519392993e-07	1.34794335643018e-07
P25	C058	0	0	0	0	0	0	0	0	0	0	0	0	0	0	2.25071453096607e-09	9.11875637743974e-09	2.84646355616847e-08	6.65689392534994e-08	6.28390726738646e-08	8.99227266491383e-08	8.58553598867994e-08	9.38550201249611e-08	8.37491435484246e-08	5.76849116625624e-08	1.37474501303145e-07	1.71556427182023e-07
P25	C059	3.08744301357344e-06	0	0	9.16155196906067e-09	8.44358997753131e-09	0	4.19908450887684e-09	0	3.3047833321587e-09	2.42174606491511e-09	8.67893320049032e-09	1.07529648585474e-08	2.64503228558904e-08	2.92478498954987e-08	6.15195305130727e-08	1.39820931120743e-07	2.9887867339769e-07	6.13629068247001e-07	9.18783411064838e-07	1.20258104313908e-06	1.42545148988524e-06	1.71209722195695e-06	1.98713876964898e-06	2.837548273687e-06	3.80509780392634e-06	4.99964444930467e-06
P25	C06	0	0	0	0	0	0	0	0	0	8.07248688305037e-10	0	0	0	7.4994486911535e-10	0	2.27968909435993e-09	1.02788961750528e-08	2.13361984786857e-08	1.33295002641531e-08	2.38349395937475e-08	1.89386823279705e-08	1.81654877661215e-08	1.7130506634905e-08	3.02159061089612e-08	1.47294108539084e-08	0
P25	C060	0	0	0	0	0	4.20965092109604e-09	0	0	0	0	1.5779878546346e-09	5.37648242927369e-09	3.02289404067319e-09	1.4998897382307e-08	3.45109561414798e-08	5.69922273589984e-08	1.29672228669897e-07	2.70542996709735e-07	4.5415511614293e-07	6.59794464208737e-07	9.51984431685982e-07	1.33667714145711e-06	2.0499506273103e-06	3.03532511367293e-06	4.79196833113821e-06	7.07057560600194e-06
P25	C061	0	0	0	0	0	0	0	0	0	0	7.88993927317302e-10	0	0	7.4994486911535e-10	3.00095270795477e-09	3.79948182393322e-09	3.95342160578954e-09	1.7922406722096e-08	2.38026790431305e-08	3.46690030454509e-08	4.1665101121535e-08	4.69275100624805e-08	6.28118576613184e-08	9.06477183268838e-08	1.52203912157054e-07	1.96064488208026e-07
P25	C062	0	0	0	0	0	0	0	0	0	0	7.88993927317302e-10	7.6806891846767e-10	1.51144702033659e-09	5.24961408380745e-09	1.42545253627851e-08	4.7113574616772e-08	1.07533067677476e-07	2.15922328604299e-07	3.34189613765552e-07	4.26862099997114e-07	4.06550380640432e-07	4.70788891271982e-07	4.30166055498726e-07	4.889482988541e-07	6.87372506515727e-07	6.98479739241093e-07
P25	C068	0	0	0	4.58077598453033e-09	0	0	4.19908450887684e-09	0	0	0	1.5779878546346e-09	2.30420675540301e-09	2.26717053050489e-09	2.9997794764614e-09	9.75309630085299e-09	3.57151291449723e-08	7.19522732253697e-08	1.15215471784903e-07	1.79948253566067e-07	1.75511827917595e-07	1.78023613882922e-07	2.10416899957574e-07	2.15083027749363e-07	2.71943154980651e-07	3.28956842403955e-07	5.02415251033067e-07
P25	C069	0	2.57286917797787e-07	0	9.16155196906067e-09	4.22179498876566e-09	1.26289527632881e-08	0	8.36703928871732e-09	3.3047833321587e-09	4.03624344152519e-09	1.10459149824422e-08	2.53462743094331e-08	3.85418990185831e-08	1.01992502199688e-07	2.49829312937234e-07	7.1354268653466e-07	1.82648078187477e-06	3.31052455595287e-06	4.82527909562342e-06	5.95656808574653e-06	6.91640678617481e-06	8.43030011412755e-06	1.04610293850487e-05	1.46327392584033e-05	2.17897084565485e-05	3.25221969815063e-05
P25	C07	0	0	0	0	4.22179498876566e-09	1.26289527632881e-08	8.39816901775368e-09	8.36703928871732e-09	9.08815416343643e-09	1.21087303245756e-08	2.44588117468364e-08	4.45479972711249e-08	8.46410331388493e-08	1.72487319896531e-07	3.1510003433525e-07	6.03357713640596e-07	1.07928409838055e-06	1.83064582947123e-06	2.81918930586838e-06	4.06060698169844e-06	5.43792698577125e-06	7.54473258552913e-06	1.08188666347556e-05	1.7025289642122e-05	2.70088297024501e-05	3.85144179023641e-05
P25	C08	0	0	0	0	0	0	0	0	0	0	0	7.6806891846767e-10	7.55723510168297e-10	0	1.50047635397738e-09	0	5.53479024810536e-09	7.68103145232685e-09	1.52337145876035e-08	1.40842824872144e-08	1.76761035061058e-08	1.05965345302375e-08	1.33237273827039e-08	1.64814033321607e-08	2.94588217078169e-08	1.22540305130016e-08
P25	C080	0	0	0	0	0	0	0	0	0	1.61449737661007e-09	3.94496963658651e-09	5.37648242927369e-09	1.2847299672861e-08	2.32482909425759e-08	6.37702450440388e-08	1.2918238201373e-07	2.27717084493478e-07	3.98560187581849e-07	5.67455868388231e-07	8.33139479435992e-07	1.0441526856821e-06	1.35332883857605e-06	1.76634557302132e-06	2.16455763762377e-06	2.82313708033245e-06	3.39436645210145e-06
P25	C081	0	0	0	0	0	0	4.19908450887684e-09	0	0	8.07248688305037e-10	7.88993927317302e-10	7.6806891846767e-10	2.26717053050489e-09	1.4998897382307e-09	5.25166723892084e-09	1.13984454717997e-08	1.89764237077898e-08	3.32844696267497e-08	3.80842864690088e-08	7.15048187812425e-08	8.333020224307e-08	8.023090430037e-08	1.18010156818235e-07	1.26357425546565e-07	1.37474501303145e-07	1.96064488208026e-07
P25	C088	0	0	0	0	0	0	0	0	0	0	0	0	7.55723510168297e-10	2.9997794764614e-09	2.25071453096607e-09	6.8390672830798e-09	1.10695804962107e-08	1.7922406722096e-08	2.95153220134818e-08	3.68358157357916e-08	4.1665101121535e-08	5.14688820040109e-08	5.13915199047151e-08	9.6141519437604e-08	1.12925483213298e-07	9.80322441040131e-08
P25	C089	0	0	0	0	4.22179498876566e-09	0	0	0	0	4.84349212983022e-09	6.31195141853842e-09	7.6806891846767e-09	1.81373642440391e-08	4.12469678013443e-08	8.55271521767108e-08	1.0638549107013e-07	2.37205296347373e-07	4.13068802547355e-07	5.36988439213024e-07	7.22632032228617e-07	9.60822483439034e-07	1.16864637962048e-06	1.46370662247133e-06	1.96403389708248e-06	2.46963121983865e-06	3.27182614697144e-06
P25	C09	0	0	0	0	0	0	0	0	0	0	0	0	0	0	4.50142906193215e-09	1.74776163900928e-08	4.50690063060008e-08	6.48620433752045e-08	8.37854302318194e-08	5.95873489843687e-08	4.1665101121535e-08	4.3899928768127e-08	2.66474547654078e-08	2.19752044428809e-08	2.94588217078169e-08	1.22540305130016e-08
P25	C090	0	0	0	0	0	4.20965092109604e-09	0	0	8.26195833039676e-10	0	0	0	7.55723510168297e-10	2.24983460734605e-09	8.2526199468756e-09	3.87547146041189e-08	9.5672802860107e-08	1.87758546612434e-07	2.53260505018909e-07	3.06603995683206e-07	2.51253185551075e-07	2.34637550312403e-07	1.92242352236156e-07	1.89536138319848e-07	1.9148234110081e-07	2.08318518721028e-07
P25	C091	0	0	0	0	4.22179498876566e-09	0	4.19908450887684e-09	0	8.26195833039676e-10	0	0	7.6806891846767e-10	1.51144702033659e-09	2.24983460734605e-09	6.00190541590953e-09	2.58364764027459e-08	4.19062690213692e-08	1.15215471784903e-07	1.59001896008112e-07	1.80928859643447e-07	1.61610089198681e-07	1.61975599247917e-07	1.14203377566034e-07	1.29104326101925e-07	1.08015679595328e-07	1.59302396669021e-07
P25	C098	0	0	0	0	0	0	0	0	0	0	0	0	7.55723510168297e-10	7.4994486911535e-10	9.0028581238643e-09	4.86333673463453e-08	1.43113862129582e-07	2.27017151813216e-07	3.40854363897629e-07	3.70524970048257e-07	3.1438212664431e-07	2.22527225134988e-07	1.82725404105654e-07	1.53826431100166e-07	1.22745090449237e-07	7.35241830780098e-08
P25	C099	0	0	0	0	0	0	4.19908450887684e-09	4.18351964435866e-09	1.65239166607935e-09	2.42174606491511e-09	3.94496963658651e-09	1.22891026954827e-08	1.51144702033659e-08	4.64965818851517e-08	2.02564307786947e-07	8.62482374032842e-07	2.44874934262604e-06	4.63336886163139e-06	6.53811987956709e-06	7.52209025451768e-06	7.55779682768208e-06	7.22986413091636e-06	7.1662619422686e-06	6.99635571450221e-06	7.69366226935817e-06	6.98479739241093e-06
P25	C10	0	0	0	0	0	0	0	0	0	0	0	0	0	1.4998897382307e-09	3.75119088494346e-09	3.87547146041189e-08	1.12277173604423e-07	1.57034420803127e-07	1.52337145876035e-07	1.33258980455952e-07	1.07319199858499e-07	1.02937764008022e-07	9.32660916789274e-08	3.57097072196815e-08	3.43686253257863e-08	1.22540305130016e-08
P25	C100	0	0	0	0	0	0	0	0	0	0	0	0	7.55723510168297e-10	2.24983460734605e-09	6.75214359289822e-09	2.12770982140261e-08	8.06498007581067e-08	1.7239648370778e-07	2.18984647196801e-07	2.64351148221563e-07	2.2852676675751e-07	1.93765202838629e-07	2.0366268999276e-07	2.03270641096648e-07	1.37474501303145e-07	1.59302396669021e-07
P25	C101	0	0	0	0	0	0	0	0	0	8.07248688305037e-10	0	0	7.55723510168297e-10	7.4994486911535e-10	2.25071453096607e-09	9.11875637743974e-09	1.81857393866319e-08	3.15775737484548e-08	5.6174322541788e-08	5.63371299488577e-08	7.95424657774759e-08	5.44964632983645e-08	6.85220265396201e-08	4.9444209996482e-08	8.83764651234506e-08	1.22540305130016e-08
P25	C102	0	0	0	4.58077598453033e-09	0	0	0	0	8.26195833039676e-10	0	0	0	2.26717053050489e-09	7.4994486911535e-10	8.2526199468756e-09	3.72349218745456e-08	8.697527532737e-08	1.33991326446146e-07	1.98038289638846e-07	2.48100053044008e-07	1.96962296210893e-07	1.96792784132983e-07	1.84628793731754e-07	1.40091928323366e-07	1.12925483213298e-07	1.10286274617015e-07
P25	C103	0	0	0	0	0	0	0	0	0	0	0	7.6806891846767e-10	0	1.4998897382307e-09	2.25071453096607e-09	1.21583418365863e-08	3.63714787732638e-08	6.05948036794674e-08	6.85517156442159e-08	1.00756790100842e-07	9.46934116398523e-08	6.5092997828602e-08	6.28118576613184e-08	4.66973094411219e-08	1.47294108539084e-08	0
P25	C104	0	0	0	0	0	0	0	0	0	0	0	0	0	7.4994486911535e-10	2.25071453096607e-09	1.51979272957329e-09	1.02788961750528e-08	1.36551670263588e-08	2.28505718814053e-08	3.25021903551102e-08	3.40896281903468e-08	3.6330975532243e-08	3.23576236437095e-08	3.29628066643214e-08	5.89176434156337e-08	2.45080610260033e-08
P25	C108	0	0	0	0	4.22179498876566e-09	0	0	0	0	0	0	1.53613783693534e-09	1.51144702033659e-09	7.4994486911535e-10	1.80057162477286e-08	7.44698437490912e-08	1.73159866333582e-07	3.41379175658971e-07	4.90335188288489e-07	5.75288769285451e-07	4.97456055814691e-07	3.23951198495833e-07	3.17866067558793e-07	2.03270641096648e-07	1.62023519392993e-07	1.59302396669021e-07
P25	C109	3.08744301357344e-06	0	1.4702109588445e-07	4.58077598453033e-09	0	0	0	0	5.78337083127773e-09	7.26523819474534e-09	1.02569210551249e-08	3.37950324125775e-08	4.00533460389197e-08	1.01242557330572e-07	3.81871232087244e-07	1.57222557874357e-06	4.31792707784334e-06	8.63945348798941e-06	1.26535041793282e-05	1.51221857658876e-05	1.6134494764609e-05	1.5917508655064e-05	1.49301882271328e-05	1.43305801973137e-05	1.41255050088982e-05	1.32956231066068e-05
P25	C11	0	0	0	0	0	4.20965092109604e-09	0	0	0	8.07248688305037e-10	7.88993927317302e-10	1.53613783693534e-09	0	1.4998897382307e-09	2.25071453096607e-09	1.0638549107013e-08	1.26509491385265e-08	2.30430943569806e-08	2.38026790431305e-08	3.03353776647695e-08	2.77767340810233e-08	4.08723474737734e-08	2.28406755132067e-08	2.4722104998241e-08	3.92784289437558e-08	1.22540305130016e-08
P25	C110	0	0	0	0	0	0	0	0	2.47858749911903e-09	1.61449737661007e-09	4.73396356390381e-09	2.30420675540301e-09	3.77861755084148e-09	4.4996692146921e-09	8.2526199468756e-09	1.21583418365863e-08	2.21391609924214e-08	4.52327407748137e-08	4.85574652479862e-08	6.28375680198798e-08	8.58553598867994e-08	7.87171136531932e-08	8.56525331745252e-08	9.33946188822439e-08	1.32564697685176e-07	1.34794335643018e-07
P25	C111	0	0	0	0	4.22179498876566e-09	0	0	0	8.26195833039676e-10	8.07248688305037e-10	3.15597570926921e-09	4.60841351080602e-09	4.53434106100978e-09	1.4998897382307e-08	2.47578598406268e-08	5.47125382646384e-08	7.98591164369488e-08	1.22043055298082e-07	1.63762431816738e-07	1.96096548475832e-07	1.72973298595464e-07	1.99820365427337e-07	2.45537261766972e-07	2.22498944984169e-07	2.55309788134413e-07	1.83810457695024e-07
P25	C112	0	0	0	0	0	0	0	0	0	1.61449737661007e-09	1.5779878546346e-09	0	2.26717053050489e-09	0	2.25071453096607e-09	7.59896364786645e-09	9.48821185389491e-09	1.62155108438011e-08	1.99942503962296e-08	2.92519713195992e-08	3.40896281903468e-08	4.08723474737734e-08	2.66474547654078e-08	3.84566077750416e-08	1.96392144718779e-08	8.57782135910114e-08
P25	C113	0	0	0	0	0	0	4.19908450887684e-09	4.18351964435866e-09	8.26195833039676e-10	8.07248688305037e-10	3.94496963658651e-09	4.60841351080602e-09	3.77861755084148e-09	5.24961408380745e-09	8.2526199468756e-09	2.05172018492394e-08	2.6092582598211e-08	3.66982613833394e-08	5.52222153800628e-08	7.69218505070942e-08	8.333020224307e-08	8.17446949475468e-08	1.16106767192134e-07	9.6141519437604e-08	1.27654894067206e-07	1.59302396669021e-07
P25	C118	0	0	0	0	0	0	0	0	0	2.42174606491511e-09	3.15597570926921e-09	5.37648242927369e-09	2.26717053050489e-09	5.24961408380745e-09	1.27540490088078e-08	2.73562691323192e-08	5.61385868022115e-08	8.79051377321851e-08	1.22821823862553e-07	1.41926231217315e-07	1.37621091583252e-07	1.46837692776149e-07	1.19913546444335e-07	1.23610524991205e-07	1.47294108539084e-07	1.96064488208026e-07
P25	C119	3.08744301357344e-06	0	0	4.58077598453033e-09	1.2665384966297e-08	1.68386036843842e-08	5.87871831242758e-08	4.18351964435866e-08	3.80050083198251e-08	8.15321175188088e-08	2.33542202485921e-07	3.04155291713197e-07	2.62236058028399e-07	3.66723040997406e-07	6.43704355856297e-07	1.17100029813622e-06	2.06052334093751e-06	3.07497292474818e-06	4.18165465429717e-06	5.0335058796614e-06	5.70685627482843e-06	6.37154483396712e-06	6.54004675528152e-06	7.04854682505405e-06	6.83935643983148e-06	7.22987800267096e-06
P25	C12	0	0	0	4.58077598453033e-09	4.22179498876566e-09	0	4.19908450887684e-09	0	0	0	2.36698178195191e-09	7.6806891846767e-10	3.77861755084148e-09	8.9993384293842e-09	4.80152433272762e-08	2.09731396681114e-07	6.9184878101317e-07	1.58058558330104e-06	2.22983497276047e-06	2.67601367257074e-06	2.74989667402131e-06	2.74904381527305e-06	2.83605054288983e-06	2.49693260482234e-06	1.90009400015419e-06	1.21314902078716e-06
P25	C13	0	0	0	0	0	0	0	0	0	8.07248688305037e-10	0	0	0	7.4994486911535e-10	1.27540490088078e-08	3.87547146041189e-08	1.26509491385265e-07	1.60448212559716e-07	1.66618753301914e-07	1.78762046953106e-07	1.51509458623764e-07	1.21103251774143e-07	8.1845753922324e-08	5.49380111072023e-08	5.40078397976642e-08	3.67620915390049e-08
P25	C130	0	0	0	0	0	0	0	0	0	0	0	7.6806891846767e-10	0	7.4994486911535e-10	5.25166723892084e-09	1.97573054844528e-08	3.39994258097901e-08	8.02241062798582e-08	1.23773931024279e-07	1.36509199491463e-07	1.41408828048846e-07	1.6046180860074e-07	1.6940167672295e-07	2.03270641096648e-07	3.68235271347711e-07	1.4704836615602e-07
P25	C131	0	0	0	0	0	0	0	0	0	0	0	7.6806891846767e-10	0	7.4994486911535e-10	1.50047635397738e-09	1.2918238201373e-08	2.37205296347373e-08	5.80344598620251e-08	5.99827511886889e-08	9.2089539339479e-08	7.82798869556112e-08	8.023090430037e-08	6.4715247287419e-08	6.31787127732826e-08	5.40078397976642e-08	0
P25	C132	0	0	0	0	0	0	4.19908450887684e-09	0	0	0	0	7.6806891846767e-10	7.55723510168297e-10	0	1.50047635397738e-09	2.20369945788127e-08	6.56267986561064e-08	1.03267200636839e-07	1.22821823862553e-07	1.44093043907655e-07	1.13632093967823e-07	1.05965345302375e-07	1.44657611583642e-07	7.41663149947231e-08	7.36470542695421e-08	4.90161220520065e-08
P25	C138	0	0	0	0	0	0	0	0	0	0	0	7.6806891846767e-10	0	2.24983460734605e-09	1.12535726548304e-08	7.0670361925158e-08	2.15856819676109e-07	3.43939519476413e-07	5.43653189345101e-07	6.19708429437435e-07	5.36595999292496e-07	4.19320009267971e-07	2.28406755132067e-07	1.75801635543047e-07	2.30760770044565e-07	1.34794335643018e-07
P25	C139	0	0	7.35105479422249e-08	0	0	0	0	8.36703928871732e-09	8.26195833039676e-10	3.22899475322015e-09	1.5779878546346e-09	9.98489594007971e-09	3.09846639169002e-08	4.87464164924978e-08	2.43827407521325e-07	1.09957003984628e-06	3.42761653221954e-06	6.94450588084262e-06	1.07169182123791e-05	1.42045405915283e-05	1.59930859365601e-05	1.65321076578177e-05	1.58381050787828e-05	1.47233869767302e-05	1.36394344507192e-05	1.11144056752925e-05
P25	C14	0	0	0	0	0	0	0	0	8.26195833039676e-10	0	0	7.6806891846767e-10	2.26717053050489e-09	7.4994486911535e-10	7.50238176988691e-10	1.2918238201373e-08	2.76739512405268e-08	5.03534284096982e-08	5.04616795714367e-08	5.95873489843687e-08	5.17657316964526e-08	5.44964632983645e-08	4.56813510264134e-08	7.69132155500832e-08	8.34666615054811e-08	3.67620915390049e-08
P25	C140	0	0	0	9.16155196906067e-09	2.11089749438283e-08	2.10482546054802e-08	2.09954225443842e-08	0	1.23929374955951e-08	1.21087303245756e-08	3.62937206565959e-08	5.37648242927369e-08	7.40609039964931e-08	1.13991620105533e-07	2.91092412671612e-07	1.11020858895329e-06	2.91209035482458e-06	5.79917874650677e-06	8.87839928308768e-06	1.11861705138838e-05	1.2326557037865e-05	1.41463735978671e-05	1.51033966831079e-05	1.69401357249058e-05	1.90451282341036e-05	2.05132470787647e-05
P25	C142	0	0	0	0	0	0	0	0	0	0	7.88993927317302e-10	0	0	2.24983460734605e-09	7.50238176988691e-10	1.51979272957329e-09	7.90684321157909e-09	1.10948232089166e-08	1.23773931024279e-08	1.51676888323848e-08	1.76761035061058e-08	2.11930690604751e-08	2.47440651393073e-08	2.4722104998241e-08	3.92784289437558e-08	2.45080610260033e-08
P25	C148	0	0	7.35105479422249e-08	4.58077598453033e-09	0	4.20965092109604e-09	4.19908450887684e-09	0	0	1.61449737661007e-09	2.36698178195191e-09	7.6806891846767e-09	3.77861755084148e-09	1.42489525131917e-08	3.82621470264233e-08	1.36021449296809e-07	4.30132270709902e-07	8.65396210295492e-07	1.19489448796515e-06	1.26541861115896e-06	1.25500334893351e-06	1.25039107456803e-06	1.21245919182606e-06	1.33499366990502e-06	1.40420383473927e-06	1.4949917225862e-06
P25	C15	0	0	0	0	0	0	0	0	0	0	7.88993927317302e-10	0	7.55723510168297e-10	4.4996692146921e-09	1.50047635397738e-08	6.15516055477182e-08	1.72369182012424e-07	3.09801601910516e-07	3.6846547158766e-07	3.90026284261323e-07	4.17913590037215e-07	4.19320009267971e-07	2.96928781671687e-07	2.60955552759211e-07	2.40580377280504e-07	6.12701525650082e-08
P25	C150	0	0	7.35105479422249e-08	0	0	0	0	0	0	0	1.5779878546346e-09	2.30420675540301e-09	3.77861755084148e-09	1.2749062774961e-08	3.22602416105137e-08	7.75094292082378e-08	2.53018982770531e-07	5.0097394027954e-07	8.81651231757554e-07	1.24591729694589e-06	1.6022125249463e-06	1.74085924425331e-06	1.80441336554333e-06	1.71681284710007e-06	1.84608616035652e-06	1.54400784463821e-06
P25	C151	0	0	0	0	0	0	0	0	0	0	0	0	7.55723510168297e-10	9.74928329849956e-09	2.55080980176155e-08	1.58818340240409e-07	5.35293285423904e-07	1.43976667334171e-06	2.88012416421879e-06	4.96091765453499e-06	6.7737353793041e-06	7.34793980139615e-06	6.63902301583875e-06	5.26306146406998e-06	3.97203112693731e-06	2.53658431619134e-06
P25	C152	0	0	0	4.58077598453033e-09	0	0	0	0	0	8.07248688305037e-10	0	3.07227567387068e-09	0	5.9995589529228e-09	6.00190541590953e-09	2.96359582266792e-08	6.48361143349485e-08	1.34844774385294e-07	2.53260505018909e-07	3.84609252535471e-07	4.45690324118238e-07	4.87440588390927e-07	5.90050784091173e-07	7.3067554772579e-07	6.23545059482124e-07	4.90161220520065e-07
P25	C153	0	0	0	0	0	0	0	0	0	0	0	7.6806891846767e-10	2.26717053050489e-09	7.49944869115351e-09	1.35042871857964e-08	3.6475025509759e-08	1.25718807064108e-07	2.73956788466324e-07	4.55107223304655e-07	6.29459086543968e-07	8.58553598867994e-07	8.67402040832302e-07	8.26071097727643e-07	1.05755671381364e-06	9.96690134447804e-07	9.8032244104013e-07
P25	C154	0	0	0	0	0	0	0	0	0	0	7.88993927317302e-10	0	7.55723510168297e-10	4.4996692146921e-09	1.87559544247173e-08	8.1308911032171e-08	2.71995406478321e-07	5.24017034636521e-07	8.67369624331676e-07	1.30442123958509e-06	1.62493894373987e-06	1.83320047373109e-06	1.73779472862981e-06	1.91733658764136e-06	1.73807048076119e-06	1.5317538141252e-06
P25	C155	0	0	0	0	0	0	0	0	0	0	7.88993927317302e-10	2.30420675540301e-09	6.04578808134638e-09	1.34990076440763e-08	5.32669105661971e-08	2.1961004942334e-07	5.51106971847062e-07	1.21360296946764e-06	2.07178518391408e-06	2.98370107459912e-06	3.92662013599921e-06	4.99550913568341e-06	5.83388920399821e-06	6.95789910672717e-06	7.35488581971828e-06	6.22504750060483e-06
P25	C158	0	0	0	0	0	0	0	0	0	0	1.5779878546346e-09	1.53613783693534e-09	4.53434106100978e-09	1.72487319896531e-08	3.97626233804006e-08	1.14744351082783e-07	3.21808518711269e-07	6.96413518344301e-07	1.18061288053927e-06	1.69444752384641e-06	1.85851602578483e-06	1.71058343130977e-06	1.66546592283799e-06	1.59594922266423e-06	1.52203912157054e-06	1.11511677668315e-06
P25	C159	1.54372150678672e-06	2.57286917797787e-07	7.35105479422249e-08	2.29038799226517e-08	8.44358997753131e-09	4.20965092109604e-09	4.19908450887684e-09	8.36703928871732e-09	4.95717499823805e-09	1.29159790128806e-08	4.81286295663554e-08	1.38252405324181e-07	3.61991561370614e-07	8.16689962466617e-07	2.44427598062916e-06	8.02146602668782e-06	2.18821885880451e-05	4.78528259479963e-05	8.27809571761993e-05	0.000123004539398915	0.000164145347472986	0.000202469499059896	0.00023895343705029	0.000279815771972313	0.000315484341276247	0.000317269104012125
P25	C16	0	0	0	0	0	0	0	0	0	0	0	2.30420675540301e-09	1.66259172237025e-08	2.7747960157268e-08	5.02659578582423e-08	9.87865274222638e-08	2.38786664989688e-07	3.33698144206644e-07	4.94143616935389e-07	7.9522025735503e-07	1.18303635608722e-06	1.77870401043273e-06	2.32594212309488e-06	2.32387786983466e-06	2.64147434646758e-06	1.01708453257914e-06
P25	C160	0	0	0	0	0	0	0	0	8.26195833039676e-10	8.07248688305037e-10	1.34128967643941e-08	4.83883418634632e-08	1.4207601991164e-07	2.7897949131091e-07	5.6192839456453e-07	1.29866288742038e-06	2.693861482185e-06	5.06777386265743e-06	8.29380548578839e-06	1.32197242237685e-05	1.97555708257169e-05	2.69288218226279e-05	3.4449448842794e-05	4.29642715863875e-05	4.88427263915604e-05	4.45801630062999e-05
P25	C161	0	0	0	0	4.22179498876566e-09	4.20965092109604e-09	0	0	1.65239166607935e-09	0	3.15597570926921e-09	6.14455134774136e-09	1.13358526525245e-08	3.22476293719601e-08	7.42735795218804e-08	1.16264143812357e-07	2.01624501895267e-07	3.37111935963234e-07	5.16994188816795e-07	9.15478361668938e-07	1.36737286407947e-06	2.0027450262149e-06	2.52008786495714e-06	3.09850382644621e-06	3.2650194059497e-06	2.96547538414639e-06
P25	C162	0	0	0	4.58077598453033e-09	0	4.20965092109604e-09	0	0	0	8.07248688305037e-10	5.52295749122111e-09	2.45782053909654e-08	8.31295861185127e-08	2.1298434282876e-07	4.11130520989803e-07	7.47738022950059e-07	1.38132550906287e-06	2.4869472946756e-06	4.26448797736726e-06	7.27182338878333e-06	1.16233006340864e-05	1.61173290204913e-05	2.06441638846867e-05	2.51396338826558e-05	2.82166413924706e-05	2.68240727929606e-05
P25	C163	0	0	0	0	0	4.20965092109604e-09	0	0	0	0	2.36698178195191e-09	8.44875810314437e-09	3.70304519982465e-08	8.09940458644579e-08	1.86809306070184e-07	3.89826835135549e-07	8.38125380427383e-07	1.67873209630299e-06	3.21431377798434e-06	5.98473665072096e-06	9.77741039652022e-06	1.46307866049637e-05	1.96296572139751e-05	2.78727999352391e-05	3.88856446543183e-05	4.5278642745541e-05
P25	C164	0	0	0	9.16155196906067e-09	4.22179498876566e-09	0	0	0	0	0	3.15597570926921e-09	2.30420675540301e-09	6.80151159151467e-09	1.72487319896531e-08	3.60114324954572e-08	6.38312946420782e-08	1.51811389662319e-07	2.83344715796946e-07	4.27496115614624e-07	7.91970038319519e-07	1.28909297712386e-06	1.94824856291653e-06	2.87411833541184e-06	4.2494551591421e-06	6.37783489974235e-06	7.05832157548894e-06
P25	C165	0	0	0	0	0	0	0	0	0	0	1.5779878546346e-09	3.07227567387068e-09	1.13358526525245e-08	1.42489525131917e-08	3.97626233804006e-08	5.92719164533583e-08	1.46276599414213e-07	2.73103340527177e-07	4.50346687496029e-07	7.61634660654749e-07	1.20323761723706e-06	1.7287489190759e-06	2.30119805795558e-06	2.9611587986782e-06	3.6676233026232e-06	3.86001961159551e-06
P25	C166	0	0	0	0	0	0	0	0	0	0	7.88993927317302e-10	7.6806891846767e-10	3.02289404067319e-09	6.74950382203815e-09	1.20038108318191e-08	2.88760618618925e-08	5.37665338387378e-08	7.33965227666788e-08	1.11396537921851e-07	1.92846329440321e-07	2.6892928905718e-07	4.37485497034093e-07	5.69113498204067e-07	7.47156951057951e-07	9.3777249103217e-07	6.98479739241093e-07
P25	C168	1.54372150678672e-06	0	0	0	0	0	0	0	0	0	5.52295749122111e-09	2.45782053909654e-08	7.33051804863248e-08	1.77736933980338e-07	3.22602416105137e-07	6.20075433665902e-07	1.19709606223307e-06	2.18909396391315e-06	3.79509914663673e-06	6.37476293498228e-06	9.34055812415503e-06	1.2861165338414e-05	1.59998931970013e-05	1.86816706770041e-05	1.87554498206434e-05	1.4790614829193e-05
P25	C169	3.08744301357344e-06	2.57286917797787e-07	2.20531643826675e-07	8.2453967721546e-08	6.75487198202505e-08	7.15640656586326e-08	6.71853521420294e-08	7.94868732428145e-08	3.22216374885474e-08	8.39538635837239e-08	4.03175896859141e-07	1.4017257762035e-06	3.60328969648244e-06	7.77542840298795e-06	1.46048865914389e-05	2.58904290446458e-05	4.60107113324999e-05	7.82406932692796e-05	0.000128837236910333	0.000208099607373974	0.00032537161270982	0.000478598537220767	0.000666711704671999	0.000917997684198018	0.00123988252725307	0.00147299573781536
P25	C17	0	0	0	0	0	0	0	0	0	0	0	7.6806891846767e-10	0	6.74950382203815e-09	1.50047635397738e-09	5.31927455350651e-09	7.11615889042118e-09	1.87758546612434e-08	2.76111076900314e-08	4.4419660151984e-08	6.56540987369643e-08	8.17446949475468e-08	8.37491435484246e-08	7.96601161054433e-08	1.37474501303145e-07	3.67620915390049e-08
P25	C170	0	0	0	0	4.22179498876566e-09	0	0	0	8.26195833039676e-10	1.61449737661007e-09	6.31195141853842e-09	2.76504810648361e-08	5.89464337931272e-08	1.22241013665802e-07	2.46828360229279e-07	5.03051393488759e-07	9.94680876016649e-07	1.78370619281812e-06	3.0086586310517e-06	4.90024689920545e-06	7.26109080454387e-06	1.05602035547053e-05	1.51966627747869e-05	2.11456404751622e-05	2.78434963175049e-05	3.0206185214549e-05
P25	C171	0	0	7.35105479422249e-08	0	0	0	0	4.18351964435866e-09	0	0	7.88993927317302e-10	5.37648242927369e-09	1.88930877542074e-08	4.04970229322289e-08	6.00190541590953e-08	1.1550424744757e-07	1.89764237077898e-07	2.80784371979504e-07	4.05597650894944e-07	5.49287017001363e-07	6.96943509669313e-07	8.76484784715362e-07	1.08493208687732e-06	1.36520957601398e-06	1.38456462026739e-06	1.01708453257914e-06
P25	C172	0	0	0	0	0	4.20965092109604e-09	0	4.18351964435866e-09	8.26195833039676e-10	0	2.36698178195191e-09	5.37648242927369e-09	7.55723510168297e-09	2.17484012043452e-08	3.07597652565363e-08	7.0670361925158e-08	1.21765385458318e-07	2.08241297151972e-07	3.58944399970408e-07	5.61204486798237e-07	7.9289950013103e-07	1.05511208108222e-06	1.58933033779397e-06	1.90909588597528e-06	2.06702732316515e-06	2.14445533977529e-06
P25	C173	0	0	0	0	0	0	0	0	0	0	0	0	0	7.4994486911535e-10	0	2.27968909435993e-09	3.16273728463164e-09	5.12068763488457e-09	1.04731787789774e-08	1.95013142130661e-08	1.89386823279705e-08	3.78447661794198e-08	4.56813510264134e-08	8.51539172161635e-08	9.81960723593895e-08	1.34794335643018e-07
P25	C178	0	0	0	0	0	0	0	4.18351964435866e-09	0	0	1.5779878546346e-09	1.53613783693534e-09	4.53434106100978e-09	4.4996692146921e-09	9.0028581238643e-09	2.3556787308386e-08	2.6092582598211e-08	6.31551474969097e-08	9.0450180363896e-08	1.5817732639487e-07	1.91911980923434e-07	2.43720294195463e-07	3.42610132698101e-07	3.57097072196815e-07	5.15529379886795e-07	3.18604793338042e-07
P25	C179	0	0	7.35105479422249e-08	9.16155196906067e-09	4.22179498876566e-09	0	1.25972535266305e-08	8.36703928871732e-09	6.60956666431741e-09	7.26523819474534e-09	1.49908846190287e-08	3.37950324125775e-08	7.10380099558199e-08	1.63487981467146e-07	3.2110193975116e-07	5.52444657199891e-07	1.02235482725718e-06	1.57802523948359e-06	2.55640772923222e-06	3.61424356748826e-06	4.9568844546408e-06	6.89834397918464e-06	9.12104308827388e-06	1.09903491219958e-05	1.34037638770567e-05	1.27319377030087e-05
P25	C18	0	0	0	0	0	0	0	0	8.26195833039676e-10	0	0	2.30420675540301e-09	9.06868212201956e-09	2.02485114661145e-08	3.52611943184685e-08	7.21901546547313e-08	1.7395055065474e-07	3.10655049849664e-07	5.91258547431362e-07	8.5805782537491e-07	1.43176438399457e-06	2.11930690604751e-06	2.80369291924612e-06	2.68646874314219e-06	3.12754490464656e-06	1.16413289873515e-06
P25	C180	0	0	7.35105479422249e-08	9.16155196906067e-09	0	0	0	0	0	3.22899475322015e-09	1.18349089097595e-08	3.53311702495128e-08	7.6328074526998e-08	1.85986327540607e-07	3.69867421255425e-07	7.84972944824604e-07	1.59797301306013e-06	3.33868833794474e-06	6.38292641220588e-06	1.13129290562687e-05	1.83061303382162e-05	2.95522210141853e-05	4.54757849467946e-05	7.11639526877145e-05	0.000105030518995603	0.000129267767881654
P25	C181	0	0	0	0	4.22179498876566e-09	0	4.19908450887684e-09	0	0	0	3.94496963658651e-09	2.45782053909654e-08	6.49922218744735e-08	1.50738918692185e-07	2.89591936317635e-07	5.44085797187238e-07	8.91891914266121e-07	1.22043055298082e-06	1.61382163912425e-06	2.08014018272705e-06	2.74863409519945e-06	3.3197428892587e-06	4.26739954171745e-06	5.07901912686085e-06	5.59226632086723e-06	5.2569790900777e-06
P25	C182	0	0	0	4.58077598453033e-09	0	4.20965092109604e-09	4.19908450887684e-09	4.18351964435866e-09	0	3.22899475322015e-09	1.73578664009806e-08	3.53311702495128e-08	8.46410331388493e-08	1.9198588649353e-07	3.80370755733267e-07	8.0852973213299e-07	1.71420360827035e-06	3.49145551905213e-06	7.03511981798765e-06	1.31352185288452e-05	2.23716341446206e-05	3.4593143869284e-05	5.33482044403465e-05	8.04567172664977e-05	0.000119308227916658	0.0001477836079868
P25	C183	0	0	0	9.16155196906067e-09	0	0	0	0	8.26195833039676e-10	3.22899475322015e-09	5.52295749122111e-09	6.91262026620903e-09	1.05801291423562e-08	1.79986768587684e-08	3.30104797875024e-08	7.37099473843046e-08	1.66043707443161e-07	3.22603320997728e-07	5.98875404725164e-07	1.06498843730244e-06	1.79664966351346e-06	2.71876800232952e-06	4.03328261770709e-06	5.34821538128614e-06	6.91791329771899e-06	7.10733769754095e-06
P25	C184	0	0	0	0	0	0	0	0	0	2.42174606491511e-09	2.36698178195191e-08	5.76051688850753e-08	9.89997798320469e-08	2.11484453090529e-07	3.73618612140368e-07	6.39832739150355e-07	1.11328352419034e-06	1.94074061362125e-06	3.65704360818657e-06	6.43110006493114e-06	1.05134938496673e-05	1.59341603521829e-05	2.38437618461617e-05	3.48966246552949e-05	5.05218792289059e-05	6.11231041988521e-05
P25	C185	0	0	0	4.58077598453033e-09	0	0	0	0	0	0	7.88993927317302e-10	2.30420675540301e-09	9.82440563218786e-09	1.72487319896531e-08	3.37607179644911e-08	7.0670361925158e-08	1.60508917195056e-07	3.14068841606253e-07	5.73168511358583e-07	9.82649555069499e-07	1.4734294851161e-06	2.25857564558777e-06	3.08158780465681e-06	3.92257399305424e-06	4.73305068772258e-06	5.31824924264271e-06
P25	C186	0	0	0	0	0	0	0	0	0	5.65074081813526e-09	1.18349089097595e-08	3.14908256571745e-08	5.36563692219491e-08	1.30490407226071e-07	2.44577645698313e-07	4.30101342469241e-07	8.68962068952542e-07	1.59680109414484e-06	2.75444601887106e-06	4.85691064539864e-06	7.82041322262993e-06	1.13398057380013e-05	1.58285881306523e-05	2.16593108790145e-05	2.79466021934823e-05	3.36005516666505e-05
P25	C187	1.54372150678672e-06	0	0	4.58077598453033e-09	4.22179498876566e-09	0	0	0	1.65239166607935e-09	4.84349212983022e-09	2.6036799601471e-08	8.3719512112976e-08	2.7508335770126e-07	6.45702532308317e-07	1.28365752082765e-06	2.83897281884291e-06	5.90720256337074e-06	1.17391764029729e-05	2.18860873265776e-05	3.7735043002283e-05	5.99043147821924e-05	8.73093893665686e-05	0.000121177397156066	0.00015992180343251	0.00020236246591823	0.000223672818953819
P25	C188	0	0	0	0	0	0	0	0	0	0	2.36698178195191e-09	1.53613783693534e-08	1.73816407338708e-08	4.4996692146921e-08	1.14036202902281e-07	1.70216785712208e-07	3.52645207236427e-07	7.6981004111098e-07	1.54336570915658e-06	2.72476695810341e-06	4.09580569812908e-06	5.22106394211276e-06	7.56026359487142e-06	1.00234401265091e-05	1.1744250254183e-05	1.01463372647653e-05
P25	C189	6.17488602714689e-06	2.57286917797787e-07	2.94042191768899e-07	5.03885358298337e-08	4.22179498876566e-08	2.10482546054802e-08	2.09954225443842e-08	1.67340785774346e-08	2.23072874920712e-08	6.78088898176231e-08	3.78717085112305e-07	1.07068807234393e-06	2.25810184838287e-06	4.67965598327979e-06	9.0156121728731e-06	1.69236519401634e-05	3.33139025033462e-05	6.24476391553564e-05	0.000107071115086133	0.000173945222342479	0.000269715875663202	0.000412140100228412	0.000619796957167873	0.000922700377948794	0.00133746978396383	0.00171531919120997
P25	C19	0	0	0	9.16155196906067e-09	0	0	0	0	2.47858749911903e-09	8.07248688305037e-09	2.20918299648845e-08	1.03689303993135e-07	2.72816187170755e-07	5.36960526286591e-07	1.00907034804979e-06	1.92861697382851e-06	3.80872637501765e-06	6.89500590037207e-06	1.1929902736417e-05	1.89682782912423e-05	2.78158740245011e-05	3.93297948043002e-05	5.40791060567691e-05	7.1694104494899e-05	9.09884806482103e-05	9.56059460624387e-05
P25	C20	0	2.57286917797787e-07	2.20531643826675e-07	1.3742327953591e-08	1.2665384966297e-08	4.20965092109604e-09	2.09954225443842e-08	0	1.65239166607935e-09	1.69522224544058e-08	1.30972991934672e-07	4.53928730814393e-07	1.10260060133555e-06	2.34582755059282e-06	4.59445859587875e-06	9.24489917399432e-06	1.95805065291545e-05	3.84375882833218e-05	6.88430604357038e-05	0.000110779382200013	0.000160692194395186	0.000219918963849903	0.000290000443432681	0.000381981244327822	0.000500898165105246	0.000587740065495097
P25	C21	0	0	0	0	0	0	0	0	0	0	0	0	7.55723510168297e-10	7.4994486911535e-10	0	3.03958545914658e-09	4.74410592694745e-09	1.62155108438011e-08	1.61858217493287e-08	3.25021903551102e-08	5.05031528745879e-08	5.60102539455413e-08	7.80389746701229e-08	1.09876022214405e-07	8.83764651234506e-08	4.90161220520065e-08
P25	C210	0	0	0	0	8.44358997753131e-09	0	0	4.18351964435866e-09	0	1.61449737661007e-09	3.94496963658651e-09	1.22891026954827e-08	3.32518344474051e-08	1.22990958534917e-07	3.06847414388375e-07	6.56550459175661e-07	1.32597760658181e-06	2.19762844330463e-06	2.95914905864199e-06	4.04760610555639e-06	5.24348984720409e-06	7.19656073667847e-06	9.72251421012166e-06	1.31109563507338e-05	1.88389164821489e-05	2.38953595003532e-05
P25	C211	0	0	0	0	0	0	0	0	0	1.61449737661007e-09	3.15597570926921e-09	7.6806891846767e-09	1.81373642440391e-08	5.32460857071899e-08	1.44795968158817e-07	2.67483520404899e-07	4.76782645658219e-07	7.75784176685012e-07	1.12063012935058e-06	1.41492868679247e-06	1.82695155523822e-06	2.20256539164223e-06	3.20340474072724e-06	4.49392930856915e-06	6.34346627441656e-06	7.37692636882698e-06
P25	C212	1.54372150678672e-06	0	0	0	0	0	0	0	0	0	7.88993927317302e-10	1.53613783693534e-09	0	7.4994486911535e-10	5.25166723892084e-09	6.07917091829316e-09	1.02788961750528e-08	1.87758546612434e-08	4.09406079541845e-08	3.03353776647695e-08	4.54528375871291e-08	6.96343697701324e-08	1.0278303980943e-07	1.01635320548324e-07	1.57113715775023e-07	1.10286274617015e-07
P25	C218	0	0	0	4.58077598453033e-09	0	0	0	0	8.26195833039676e-10	0	2.36698178195191e-09	3.84034459233835e-09	9.06868212201956e-09	3.14976845028447e-08	5.17664342122197e-08	1.19303729271503e-07	1.99252448931793e-07	3.99413635520996e-07	5.79833261490659e-07	8.54807606339399e-07	1.15652220082806e-06	1.51227685652961e-06	2.0385302895537e-06	2.906220787571e-06	4.29607816572329e-06	5.19570893751269e-06
P25	C22	0	0	7.35105479422249e-08	0	1.68871799550626e-08	4.20965092109604e-09	4.19908450887684e-09	4.18351964435866e-09	1.65239166607935e-09	8.07248688305037e-10	1.5779878546346e-09	1.53613783693534e-09	6.80151159151467e-09	8.9993384293842e-09	1.80057162477286e-08	4.63536782519853e-08	8.85566439696858e-08	1.58741316681422e-07	2.95153220134818e-07	4.51780445936032e-07	6.80529984985072e-07	8.05336624298053e-07	8.90786345015062e-07	9.14717884934918e-07	8.19937204200903e-07	2.81842701799038e-07
P25	C220	0	0	2.20531643826675e-07	1.09938623628728e-07	1.47762824606798e-07	1.05241273027401e-07	1.04977112721921e-07	9.20374321758905e-08	9.58387166326024e-08	1.87281695686769e-07	3.58203243002055e-07	5.15374244291807e-07	7.82173833024187e-07	1.31765313503567e-06	2.50804622567319e-06	6.23950905126314e-06	1.74844023937648e-05	3.97450705260957e-05	7.39158873933758e-05	0.000132182074548853	0.00021048199023542	0.000291524289042659	0.000357273846377579	0.000401591367392538	0.0003985336694742	0.00034798995850822
P25	C221	0	0	0	9.16155196906067e-09	4.22179498876566e-09	8.41930184219208e-09	0	1.2550558933076e-08	1.65239166607935e-09	9.68698425966045e-09	2.99817692380575e-08	8.44875810314437e-08	2.22182711989479e-07	5.39210360893937e-07	1.09534773840349e-06	2.24093437975582e-06	4.79075630189577e-06	9.51509107355467e-06	1.69408427285768e-05	2.81934833203678e-05	4.3773607754049e-05	6.28435049268973e-05	8.70667516667179e-05	0.000112076289559248	0.00013538292496189	0.000128851130844212
P25	C222	1.54372150678672e-06	1.28643458898893e-06	5.88084383537799e-07	9.25316748875127e-07	9.96343617348695e-07	1.03136447566853e-06	8.27219648248737e-07	5.68958671632778e-07	2.01591783261681e-07	8.47611122720289e-08	4.81286295663554e-08	2.15059297170948e-08	1.2847299672861e-08	8.9993384293842e-09	1.12535726548304e-08	5.31927455350651e-09	1.50230021020003e-08	3.32844696267497e-08	3.71321793072836e-08	6.28375680198798e-08	9.09056751742582e-08	9.99101827136683e-08	1.21816936070436e-07	1.51079530544806e-07	9.32862687414201e-08	8.57782135910114e-08
P25	C223	0	0	0	9.16155196906067e-09	8.44358997753131e-09	4.20965092109604e-09	8.39816901775368e-09	8.36703928871732e-09	4.95717499823805e-09	2.42174606491511e-09	7.88993927317302e-10	6.91262026620903e-09	1.36030231830293e-08	1.79986768587684e-08	1.72554780707399e-08	2.81161654971059e-08	5.93013240868432e-08	8.36378980364479e-08	1.15204966568752e-07	2.18848081724409e-07	2.4999060672921e-07	3.587683833809e-07	3.80677925220112e-07	4.39504088857618e-07	3.38776449639894e-07	1.71556427182023e-07
P25	C224	0	0	7.35105479422249e-08	9.16155196906067e-09	0	4.20965092109604e-09	0	4.18351964435866e-09	4.13097916519838e-09	1.04942329479655e-08	6.31195141853842e-09	9.21682702161204e-09	8.31295861185127e-09	5.9995589529228e-09	1.42545253627851e-08	2.3556787308386e-08	2.68832669193689e-08	5.80344598620251e-08	7.71206800997429e-08	1.31092167765611e-07	1.95699717389028e-07	2.22527225134988e-07	3.17866067558793e-07	2.60955552759211e-07	3.14227431550046e-07	8.57782135910114e-08
P25	C227	0	2.57286917797787e-07	7.35105479422249e-08	2.7484655907182e-08	4.22179498876566e-09	0	4.19908450887684e-09	4.18351964435866e-09	8.26195833039676e-10	7.26523819474534e-09	8.67893320049032e-09	1.76655851247564e-08	2.64503228558904e-08	2.69980152881526e-08	4.42640524423328e-08	8.28287037617443e-08	1.75531919297056e-07	3.39672279780676e-07	6.10300690665866e-07	9.96733837556713e-07	1.59589963083698e-06	2.29642041176719e-06	2.97690137522127e-06	3.51053890975023e-06	4.26661934401548e-06	3.86001961159551e-06
P25	C229	7.71860753393361e-06	2.0582953423823e-06	5.14573835595574e-07	4.26012166561321e-07	3.79961548988909e-07	2.48369404344666e-07	1.51167042319566e-07	1.58973746485629e-07	1.11536437460356e-07	1.49341007336432e-07	3.45579340164978e-07	5.62226448318335e-07	7.88219621105534e-07	1.26440704932848e-06	2.14042951894874e-06	4.42791611761178e-06	9.52379264834701e-06	1.84310616938278e-05	3.03455594585062e-05	4.63058705989255e-05	6.87474168505328e-05	9.85477711312091e-05	0.000133496134816189	0.00016826963422025	0.000193490450780559	0.000191934879925145
P25	C23	1.54372150678672e-06	0	0	9.16155196906067e-09	2.11089749438283e-08	4.20965092109604e-09	0	4.18351964435866e-09	6.60956666431741e-09	2.42174606491511e-09	1.02569210551249e-08	3.45631013310452e-08	7.55723510168297e-08	2.59480924713911e-07	8.01254373023922e-07	2.22877603791923e-06	4.8634992594423e-06	1.0321599376049e-05	1.86708214414316e-05	3.23765152190705e-05	5.24500494179032e-05	8.17885948763149e-05	0.000120210475226007	0.000164261906309979	0.000221000080452042	0.000249908698282155
P25	C24	0	0	0	0	0	0	0	0	0	0	0	0	7.55723510168297e-10	0	7.50238176988691e-10	9.11875637743974e-09	1.58136864231582e-08	3.84051572616342e-08	5.99827511886889e-08	9.96733837556713e-08	1.40146249226981e-07	2.46747875489817e-07	3.00735560923888e-07	3.07652862200333e-07	3.82964682201619e-07	1.59302396669021e-07
P25	C240	0	0	0	9.16155196906067e-09	0	0	4.19908450887684e-09	0	3.3047833321587e-09	4.03624344152519e-09	8.67893320049032e-09	2.07378607986271e-08	6.80151159151467e-08	1.76986989111223e-07	4.21633855467645e-07	8.81479783152508e-07	2.14117314169562e-06	4.6444636848403e-06	9.62961183368888e-06	1.94308928006301e-05	3.50794899866887e-05	5.81674056177682e-05	9.1612046093846e-05	0.000144341383482508	0.000207522669520716	0.000261206914415143
P25	C241	0	0	0	9.16155196906067e-09	0	0	0	0	8.26195833039676e-10	8.07248688305037e-10	3.15597570926921e-09	9.21682702161204e-09	1.43587466931976e-08	4.94963613616131e-08	1.09534773840349e-07	3.11557509562524e-07	6.73663041626538e-07	1.43976667334171e-06	2.64876212391956e-06	4.59580971621259e-06	7.68152955222482e-06	1.16410500767895e-05	1.78043065625446e-05	2.61532401875836e-05	3.78398564836908e-05	4.25582479716547e-05
P25	C248	0	0	0	0	0	0	0	0	0	8.07248688305037e-10	7.88993927317302e-10	0	3.77861755084148e-09	1.57488422514224e-08	2.62583361946042e-08	5.47125382646384e-08	1.12277173604423e-07	2.09948193030267e-07	4.03693436571494e-07	7.67051692380601e-07	1.16914798904671e-06	1.58039743565257e-06	2.23838620029426e-06	2.94467739534604e-06	3.81000760754431e-06	3.98255991672553e-06
P25	C249	3.08744301357344e-06	2.57286917797787e-07	1.4702109588445e-07	1.3742327953591e-08	8.44358997753131e-09	4.20965092109604e-09	4.19908450887684e-09	2.5101117866152e-08	1.23929374955951e-08	4.03624344152519e-09	1.02569210551249e-08	2.15059297170948e-08	7.33051804863248e-08	1.81486658325915e-07	3.98376471980995e-07	8.76920404963788e-07	1.89368894917319e-06	3.72700715025682e-06	6.65618116762102e-06	1.06780529379989e-05	1.66319508204237e-05	2.50305283510683e-05	3.62938333904855e-05	5.03836499864152e-05	6.58502861242066e-05	7.71758841708843e-05
P25	C25	0	0	0	0	0	0	0	0	0	0	7.88993927317302e-10	1.53613783693534e-09	3.77861755084148e-09	8.24939356026886e-09	2.1756907132672e-08	7.21901546547313e-08	1.66834391764319e-07	3.54180894746183e-07	5.03664688552642e-07	7.21548625883447e-07	1.0226888457104e-06	1.51833201911832e-06	1.55316593489806e-06	1.43388208989798e-06	1.60059597945805e-06	4.65653159494062e-07
P25	C250	1.54372150678672e-06	0	0	4.58077598453033e-09	4.22179498876566e-09	4.20965092109604e-09	4.19908450887684e-09	0	3.3047833321587e-09	7.26523819474534e-09	2.20918299648845e-08	2.84185499833038e-08	8.69082036693541e-08	2.28733185080182e-07	6.73713882935845e-07	1.7925955245317e-06	4.48318010096534e-06	9.4562031657535e-06	1.78577219253182e-05	3.12801079977581e-05	4.92734011020917e-05	7.03958064656624e-05	9.82015809794061e-05	0.000127030416182628	0.00015697624127372	0.000169669306483021
P25	C251	0	2.57286917797787e-07	0	0	0	0	0	0	0	1.61449737661007e-09	2.36698178195191e-09	2.30420675540301e-09	7.55723510168297e-09	2.24983460734605e-08	6.82716741059709e-08	2.29488702165567e-07	5.41618759993168e-07	1.18373229159748e-06	2.51356290695458e-06	4.81249098524665e-06	7.79768680383637e-06	1.04436416748727e-05	1.32647223042948e-05	1.56078889555562e-05	1.59372225439289e-05	1.24991111232617e-05
P25	C252	0	0	7.35105479422249e-08	0	0	0	0	0	0	8.07248688305037e-10	1.5779878546346e-09	2.30420675540301e-09	4.53434106100978e-09	2.62480704190373e-08	8.85281048846656e-08	2.3556787308386e-07	5.9380392518959e-07	1.28273225253858e-06	2.50689815682251e-06	4.51563764666998e-06	6.88863005209379e-06	9.72913248940524e-06	1.21207851390084e-05	1.34790410251521e-05	1.42973481355271e-05	1.09796113396495e-05
P25	C253	0	0	0	0	0	0	4.19908450887684e-09	0	0	0	0	7.6806891846767e-10	1.51144702033659e-09	1.4998897382307e-09	8.2526199468756e-09	1.89974091196661e-08	5.06037965541062e-08	1.04120648575986e-07	1.75187717757441e-07	3.28272122586613e-07	5.53009523976737e-07	8.62860668890771e-07	1.29430494574838e-06	2.12884793040409e-06	2.6856625790293e-06	2.9899834451724e-06
P25	C254	0	0	1.4702109588445e-07	9.16155196906067e-09	1.2665384966297e-08	4.20965092109604e-09	0	0	2.47858749911903e-09	1.61449737661007e-09	3.94496963658651e-09	1.76655851247564e-08	2.41831523253855e-08	4.42467472778057e-08	7.50238176988691e-08	1.28422485648943e-07	2.00043133252951e-07	2.82491267857799e-07	3.72273900234561e-07	5.31952515478637e-07	7.0956929788796e-07	8.55291715654887e-07	9.09820241276067e-07	9.47680691599239e-07	8.83764651234506e-07	8.94544227449119e-07
P25	C257	0	0	0	0	0	0	0	0	0	0	0	0	7.55723510168297e-10	1.4998897382307e-09	7.50238176988691e-09	1.74776163900928e-08	5.13944808752641e-08	8.53447939147428e-08	1.67570860463639e-07	3.14187840099399e-07	4.33064535899591e-07	5.13175029392932e-07	6.85220265396201e-07	8.29563967718754e-07	9.62321509122018e-07	7.35241830780098e-07
P25	C258	0	0	0	0	0	0	0	0	8.26195833039676e-10	3.22899475322015e-09	7.88993927317302e-10	2.30420675540301e-09	1.13358526525245e-08	3.89971331939982e-08	8.40266758227334e-08	2.05172018492394e-07	5.81943660372221e-07	1.28017190872114e-06	2.50975447830768e-06	4.1093602672311e-06	6.12098212840005e-06	7.58711872365008e-06	8.81840413772389e-06	9.33946188822439e-06	8.92602297746851e-06	7.10733769754095e-06
P25	C259	4.63116452036017e-06	5.14573835595574e-07	7.35105479422249e-08	3.20654318917123e-08	2.95525649213596e-08	1.26289527632881e-08	2.09954225443842e-08	5.02022357323039e-08	2.47858749911903e-08	3.14826988438965e-08	1.19138083024913e-07	2.74200603892958e-07	6.90731288293823e-07	1.80586724482976e-06	5.26817247881459e-06	1.36219022351654e-05	3.20440634835666e-05	6.57223188978651e-05	0.000119441843438429	0.000195851698641823	0.000294866445794747	0.000418207373142296	0.000567980981376537	0.000732864827468412	0.000889312729322811	0.000927323759071398
P25	C26	0	0	0	0	0	0	0	0	8.26195833039676e-10	0	7.88993927317302e-10	0	1.51144702033659e-09	2.24983460734605e-09	3.00095270795477e-09	6.07917091829316e-09	2.53018982770531e-08	3.84051572616342e-08	7.42643586145672e-08	1.18091291623567e-07	1.50246879801899e-07	3.36061523673248e-07	4.13035548863821e-07	4.8620139829874e-07	7.85568578875116e-07	2.20572549234029e-07
P25	C260	0	2.57286917797787e-07	7.35105479422249e-08	1.83231039381213e-08	8.44358997753131e-09	8.41930184219208e-09	1.67963380355074e-08	1.2550558933076e-08	8.26195833039676e-09	1.93739685193209e-08	4.10276842204997e-08	1.00617028319265e-07	2.02533900725104e-07	4.02720394714943e-07	6.72213406581867e-07	1.24926962370924e-06	2.36335543594099e-06	4.19298972503131e-06	7.01226924610625e-06	1.15166094491607e-05	1.83263315993661e-05	2.86257811381131e-05	4.49123816174688e-05	7.39795257569586e-05	0.000112900934195208	0.000161887997107265
P25	C261	1.54372150678672e-06	0	0	4.58077598453033e-09	0	4.20965092109604e-09	0	4.18351964435866e-09	1.65239166607935e-09	1.61449737661007e-09	3.15597570926921e-09	6.14455134774136e-09	1.20915761626928e-08	1.4998897382307e-08	2.10066689556834e-08	4.25541964280521e-08	4.19062690213692e-08	9.89999609411016e-08	1.61858217493287e-07	2.41599614972986e-07	3.68673015984492e-07	4.75330263213513e-07	7.28998226796514e-07	1.01085940437252e-06	1.36492540579551e-06	1.75232636335923e-06
P25	C268	0	2.57286917797787e-07	0	4.58077598453033e-09	0	0	4.19908450887684e-09	8.36703928871732e-09	0	3.22899475322015e-09	0	6.91262026620903e-09	1.51144702033659e-08	2.32482909425759e-08	4.72650051502876e-08	1.3374176020245e-07	2.37995980668531e-07	4.49767063930694e-07	8.06434765981262e-07	1.33367321090469e-06	2.05674090081759e-06	3.17744656842409e-06	4.62714018105046e-06	6.44972250398555e-06	8.18955243477309e-06	8.87191809141318e-06
P25	C269	0	2.57286917797787e-07	7.35105479422249e-08	1.3742327953591e-08	2.11089749438283e-08	1.26289527632881e-08	8.39816901775368e-09	4.18351964435866e-09	7.43576249735708e-09	8.07248688305037e-09	2.13028360375672e-08	7.60388229282993e-08	1.27717273218442e-07	2.38482468378681e-07	4.05878853750882e-07	8.09289628497777e-07	1.53313689872519e-06	2.90342988897955e-06	4.97856834866118e-06	7.94245191644377e-06	1.28278008301453e-05	2.00123123556772e-05	3.16933406642004e-05	5.05319826164046e-05	8.1551838094473e-05	0.00011651132211762
P25	C30	0	0	0	0	0	0	0	0	0	0	0	0	1.51144702033659e-09	0	2.25071453096607e-09	0	3.16273728463164e-09	2.56034381744228e-09	5.71264297035132e-09	9.75065710653307e-09	2.14638399716998e-08	2.27068597076519e-08	2.28406755132067e-08	2.4722104998241e-08	1.03105875977359e-07	1.22540305130016e-08
P25	C300	0	0	0	9.16155196906067e-09	2.11089749438283e-08	8.41930184219208e-09	1.67963380355074e-08	2.92846375105106e-08	1.65239166607935e-08	1.61449737661007e-08	3.78717085112305e-08	4.53160661895925e-08	6.72593924049784e-08	8.62436599482653e-08	1.15536679256258e-07	1.89214194831875e-07	2.72786090799479e-07	4.13922250486502e-07	6.42672334164524e-07	8.65641669791102e-07	1.32065744767047e-06	1.79081433561014e-06	2.33926585047759e-06	3.19189844532845e-06	4.20279189698187e-06	6.20053943957882e-06
P25	C301	0	0	0	4.58077598453033e-09	1.2665384966297e-08	0	4.19908450887684e-09	4.18351964435866e-09	1.65239166607935e-09	1.61449737661007e-09	7.88993927317302e-10	1.53613783693534e-09	3.77861755084148e-09	6.74950382203815e-09	1.05033344778417e-08	3.03958545914658e-08	4.50690063060008e-08	1.00706856819396e-07	1.38055538450157e-07	2.13431049998557e-07	3.15644705466174e-07	3.99640730854673e-07	6.22408407734883e-07	7.63638354390112e-07	9.81960723593895e-07	1.39695947848219e-06
P25	C31	0	0	0	0	0	0	0	0	0	0	7.88993927317302e-10	7.6806891846767e-10	7.55723510168297e-10	2.24983460734605e-09	0	2.27968909435993e-09	3.16273728463164e-09	5.97413557403199e-09	1.04731787789774e-08	7.58384441619239e-09	1.2625788218647e-08	1.51379064717679e-08	1.52271170088045e-08	1.37345027768006e-08	9.81960723593895e-09	2.45080610260033e-08
P25	C310	0	0	0	0	0	0	0	1.2550558933076e-08	1.65239166607935e-09	1.04942329479655e-08	1.65688724736633e-08	2.84185499833038e-08	3.40075579575734e-08	8.09940458644579e-08	1.4329549180484e-07	2.79641862241485e-07	4.68085118125482e-07	8.09922094250909e-07	1.15490598717269e-06	1.53085316572569e-06	2.13123305130761e-06	2.71422663038799e-06	3.56504876968635e-06	4.59281772856211e-06	6.18635255864154e-06	7.95286580293806e-06
P25	C311	0	0	0	0	0	0	4.19908450887684e-09	4.18351964435866e-09	0	2.42174606491511e-09	9.46792712780762e-09	1.38252405324181e-08	1.36030231830293e-08	3.37475191101908e-08	5.47673869201745e-08	9.49870455983306e-08	1.54183442625792e-07	2.23603360056626e-07	3.52279649838332e-07	5.03783950504208e-07	6.14875886248108e-07	7.93226299120639e-07	9.25047358284872e-07	1.02734080770468e-06	1.12434502851501e-06	1.12737080719615e-06
P25	C312	0	0	0	0	0	0	0	0	0	0	0	1.53613783693534e-09	2.26717053050489e-09	4.4996692146921e-09	3.75119088494346e-09	1.36781345661596e-08	2.92553198828426e-08	2.47499902352754e-08	4.85574652479862e-08	5.52537236036874e-08	5.80786258057761e-08	7.72033230060164e-08	1.14203377566034e-07	1.34598127212646e-07	1.42384304921115e-07	3.06350762825041e-07
P25	C313	0	0	0	0	0	0	4.19908450887684e-09	4.18351964435866e-09	0	8.07248688305037e-10	0	3.07227567387068e-09	3.02289404067319e-09	6.74950382203815e-09	1.35042871857964e-08	2.58364764027459e-08	3.08366885251584e-08	5.46206681054354e-08	8.85459660404455e-08	1.07257228171864e-07	1.65397825664275e-07	1.77113505719685e-07	2.28406755132067e-07	2.80183856646732e-07	2.65129395370352e-07	1.83810457695024e-07
P25	C318	0	0	0	0	0	0	0	0	1.65239166607935e-09	1.61449737661007e-09	1.5779878546346e-09	4.60841351080602e-09	2.26717053050489e-09	8.24939356026886e-09	1.20038108318191e-08	1.2918238201373e-08	2.37205296347373e-08	5.20603242879931e-08	6.37911798355898e-08	8.45056949232866e-08	9.5955990461717e-08	1.37754948893088e-07	1.48464390835844e-07	1.75801635543047e-07	1.66933323010962e-07	2.81842701799038e-07
P25	C319	0	0	0	0	1.2665384966297e-08	4.20965092109604e-09	8.39816901775368e-09	1.67340785774346e-08	6.60956666431741e-09	1.21087303245756e-08	2.13028360375672e-08	2.91866189017715e-08	5.29006457117808e-08	8.84934945556114e-08	1.18537631964213e-07	2.40887147637366e-07	3.80319158476954e-07	5.29991170210553e-07	7.9881790868746e-07	1.05307096750557e-06	1.31939486884861e-06	1.7348040816646e-06	2.22125569365935e-06	2.71668464925115e-06	3.68726251709508e-06	4.14186231339455e-06
P25	C32	0	0	0	0	0	0	0	0	0	0	0	0	7.55723510168297e-10	0	7.50238176988691e-09	5.24328491702785e-08	1.45485915093055e-07	2.40672318839575e-07	2.8277582703239e-07	2.8710268147014e-07	3.30795651328551e-07	2.92161594905121e-07	2.28406755132067e-07	1.75801635543047e-07	1.37474501303145e-07	7.35241830780098e-08
P25	C320	0	0	7.35105479422249e-08	0	0	4.20965092109604e-09	0	0	1.65239166607935e-09	0	1.5779878546346e-09	0	3.77861755084148e-09	9.74928329849956e-09	3.22602416105137e-08	9.65068383279039e-08	2.949252517919e-07	6.64835944595846e-07	1.11110905773333e-06	1.60127457816176e-06	1.9456339644935e-06	2.23284120458577e-06	2.96548103746467e-06	4.01596861193649e-06	4.79687813475618e-06	4.70554771699263e-06
P25	C321	0	0	0	0	4.22179498876566e-09	0	0	0	0	8.07248688305037e-10	7.88993927317302e-10	0	7.55723510168297e-10	7.49944869115351e-09	2.9259288902559e-08	1.64897511158702e-07	4.79154698621693e-07	1.01048235995055e-06	1.7061760338116e-06	2.3488249563293e-06	2.818075930402e-06	2.99427790011569e-06	3.04542340176089e-06	2.8512827764638e-06	2.49418023792849e-06	1.67880218028122e-06
P25	C322	0	0	0	0	0	0	0	0	0	0	7.88993927317302e-10	0	0	2.24983460734605e-09	5.25166723892084e-09	1.67177200253062e-08	4.3487637663685e-08	9.3879273306217e-08	1.3139078831808e-07	1.77678640607936e-07	2.3105192440124e-07	2.55830619372878e-07	2.96928781671687e-07	3.48856370530734e-07	3.38776449639894e-07	4.04383006929054e-07
P25	C323	0	0	0	0	0	0	0	0	0	8.07248688305037e-10	1.5779878546346e-09	7.6806891846767e-10	7.55723510168297e-10	1.4998897382307e-09	3.00095270795477e-09	1.74776163900928e-08	4.42783219848429e-08	6.23016995577622e-08	1.14252859407026e-07	1.30008761420441e-07	1.52772037445628e-07	1.77113505719685e-07	2.11276248497162e-07	1.95029939430568e-07	2.50399984516443e-07	2.45080610260033e-07
P25	C328	0	0	0	0	0	0	4.19908450887684e-09	0	8.26195833039676e-10	0	0	7.6806891846767e-10	2.26717053050489e-09	5.24961408380745e-09	1.72554780707399e-08	1.0410580197577e-07	2.77530196726426e-07	6.10215276490411e-07	9.7210141212145e-07	1.28817014440754e-06	1.31055681709556e-06	1.25039107456803e-06	1.14774394453864e-06	9.86137299374281e-07	8.00297989729025e-07	5.63685403598075e-07
P25	C329	1.54372150678672e-06	0	2.94042191768899e-07	2.7484655907182e-08	4.22179498876566e-09	1.26289527632881e-08	4.19908450887684e-09	8.36703928871732e-09	1.23929374955951e-08	1.04942329479655e-08	3.55047267292786e-08	5.91413067220106e-08	8.99310977100273e-08	2.22733626127259e-07	7.58490796935567e-07	3.09505789377601e-06	9.38858562942901e-06	1.94995785136404e-05	3.14852317310913e-05	4.18855727106305e-05	5.1715228543578e-05	6.00596439267392e-05	6.60152624020457e-05	7.1968794550435e-05	7.45013600990688e-05	6.95661312223103e-05
P25	C33	0	0	0	4.58077598453033e-09	8.44358997753131e-09	0	0	4.18351964435866e-09	0	1.61449737661007e-09	4.73396356390381e-09	4.60841351080602e-09	1.20915761626928e-08	3.22476293719601e-08	5.17664342122197e-08	1.26142796554583e-07	3.07576200930427e-07	5.32551514027995e-07	8.60704874199599e-07	1.18524654161635e-06	1.51383200741577e-06	1.74691440684202e-06	2.06137096506691e-06	2.29640886428105e-06	2.09648614487297e-06	1.97289891259326e-06
P25	C34	1.54372150678672e-06	0	0	0	0	0	0	0	0	1.61449737661007e-09	7.88993927317302e-10	3.07227567387068e-09	1.20915761626928e-08	1.57488422514224e-08	6.67711977519935e-08	2.38607458543007e-07	5.82734344693379e-07	1.29894776338239e-06	2.26030240193567e-06	3.26647013068858e-06	4.26246610261522e-06	4.90922306879434e-06	4.52626053086713e-06	3.31550897031966e-06	2.81822727671448e-06	7.35241830780098e-07
P25	C340	0	2.57286917797787e-07	0	0	0	4.20965092109604e-09	0	0	8.26195833039676e-10	5.65074081813526e-09	4.73396356390381e-09	1.07529648585474e-08	2.64503228558904e-08	4.79964716233824e-08	1.50047635397738e-07	5.69922273589984e-07	1.50862568476929e-06	3.21835217852495e-06	5.77452993586346e-06	9.05402682658854e-06	1.18922299231436e-05	1.44763799589517e-05	1.5160498371891e-05	1.42838828878726e-05	1.30600776237988e-05	9.47236558655026e-06
P25	C341	0	0	0	4.58077598453033e-09	0	4.20965092109604e-09	0	0	1.65239166607935e-09	4.03624344152519e-09	7.10094534585572e-09	1.22891026954827e-08	3.85418990185831e-08	1.49239028953955e-07	6.0169101794493e-07	2.0258837085212e-06	5.33158437756778e-06	1.10470301243243e-05	1.96353059962592e-05	3.19734880586671e-05	4.66560752043662e-05	6.13826969523717e-05	7.09164906892546e-05	7.11309898810501e-05	5.88538159686001e-05	3.99236314113593e-05
P25	C342	1.54372150678672e-06	0	0	4.58077598453033e-09	0	0	0	0	8.26195833039676e-10	1.61449737661007e-09	1.5779878546346e-09	1.53613783693534e-09	4.53434106100978e-09	2.84979050263833e-08	7.12726268139257e-08	2.3556787308386e-07	5.81943660372221e-07	1.34674084797464e-06	2.60020465867158e-06	4.51780445936032e-06	6.28259221759873e-06	7.49326370352512e-06	8.71752448754056e-06	8.69943405882548e-06	7.36470542695421e-06	4.65653159494062e-06
P25	C343	1.54372150678672e-06	0	0	4.58077598453033e-09	8.44358997753131e-09	0	8.39816901775368e-09	0	3.3047833321587e-09	2.42174606491511e-09	8.67893320049032e-09	1.15210337770151e-08	2.72060463660587e-08	6.37453138748048e-08	2.16818833149732e-07	6.99104655603713e-07	1.83596899372866e-06	4.10167079554254e-06	8.11195301789888e-06	1.46714887262968e-05	2.4877853106022e-05	3.67911678889847e-05	4.58850137164062e-05	4.70406720105419e-05	3.75747270883204e-05	2.35890087375281e-05
P25	C348	0	0	7.35105479422249e-08	0	4.22179498876566e-09	0	0	4.18351964435866e-09	3.3047833321587e-09	2.42174606491511e-09	1.26239028370768e-08	1.15210337770151e-08	2.64503228558904e-08	7.04948176968429e-08	2.13067642264788e-07	6.64909319188314e-07	2.03917486426625e-06	5.32210134852336e-06	1.11406058993468e-05	1.81058868404867e-05	2.27302065300301e-05	2.42039986577097e-05	2.52275261043368e-05	2.2357023620076e-05	1.62907284044227e-05	9.37433334244625e-06
P25	C349	2.7786987122161e-05	2.31558226018008e-06	8.08616027364473e-07	2.65685007102759e-07	1.51984619595564e-07	2.14692196975898e-07	1.7216246486395e-07	1.46423187552553e-07	1.57803404110578e-07	1.97775928634734e-07	6.43819044690918e-07	1.15210337770151e-06	2.12962885165426e-06	5.57359026726528e-06	1.69561330381214e-05	5.20696187079105e-05	0.000133126728469036	0.000286627930018846	0.000527364540022306	0.000851771901760232	0.00126141977450623	0.00173004775145117	0.0021685413179645	0.00248253335211115	0.00254124070560673	0.00221587182960506
P25	C37	0	0	0	1.83231039381213e-08	4.22179498876566e-09	4.20965092109604e-09	0	4.18351964435866e-09	9.08815416343643e-09	1.29159790128806e-08	3.86607024385478e-08	8.06472364391054e-08	1.26205826198106e-07	2.02485114661145e-07	3.3235551240599e-07	5.45605589916811e-07	8.22311694004225e-07	1.09838749768274e-06	1.64524117546118e-06	2.14731137612762e-06	2.87110424092032e-06	3.56043560215981e-06	3.82961992771432e-06	3.8566483797256e-06	3.65780369538726e-06	2.46306013311333e-06
P25	C38	0	0	0	4.58077598453033e-09	0	0	4.19908450887684e-09	0	8.26195833039676e-10	8.07248688305037e-10	1.5779878546346e-09	3.84034459233835e-09	6.80151159151467e-09	4.4996692146921e-09	2.25071453096607e-09	8.35886001265309e-09	9.48821185389491e-09	2.987067787016e-08	3.52279649838332e-08	4.55030664971543e-08	7.70173081337465e-08	6.96343697701324e-08	8.37491435484246e-08	9.88884199929641e-08	5.89176434156337e-08	3.67620915390049e-08
P25	C380	3.08744301357344e-06	7.71860753393361e-07	1.10265821913337e-06	1.00777071659667e-07	2.11089749438283e-08	1.68386036843842e-08	1.67963380355074e-08	8.36703928871732e-09	9.91434999647611e-09	1.85667198310159e-08	2.99817692380575e-08	5.68370999666076e-08	7.78395215473346e-08	1.0649217141438e-07	1.23039061026145e-07	1.51219376592542e-07	1.9292697436253e-07	2.28724047691511e-07	3.9036393630734e-07	4.57197477661884e-07	5.93412046276408e-07	6.34278281167076e-07	8.92689734641162e-07	9.94378001040361e-07	1.20290188640252e-06	1.07835468514414e-06
P25	C381	0	2.57286917797787e-07	0	9.16155196906067e-09	8.44358997753131e-09	4.20965092109604e-09	4.19908450887684e-09	8.36703928871732e-09	7.43576249735708e-09	1.13014816362705e-08	2.20918299648845e-08	2.38101364724978e-08	2.64503228558904e-08	2.17484012043452e-08	2.47578598406268e-08	3.57151291449723e-08	4.42783219848429e-08	8.87585856713325e-08	1.18061288053927e-07	1.78762046953106e-07	1.99487453854622e-07	2.81565060374883e-07	3.42610132698101e-07	3.87312978305776e-07	4.46792129235222e-07	4.04383006929054e-07
P25	C382	0	0	7.35105479422249e-08	2.7484655907182e-08	1.68871799550626e-08	4.20965092109604e-09	2.09954225443842e-08	4.18351964435866e-09	8.26195833039676e-09	8.07248688305037e-09	6.31195141853842e-09	5.37648242927369e-09	6.04578808134638e-09	3.74972434557675e-09	9.75309630085299e-09	1.2918238201373e-08	2.29298453135794e-08	3.41379175658971e-08	5.14137867331619e-08	7.04214124360721e-08	1.18682409255282e-07	1.19589461126967e-07	1.61788118218548e-07	1.92283038875208e-07	1.52203912157054e-07	8.57782135910114e-08
P25	C383	4.63116452036017e-06	5.14573835595574e-07	3.67552739711124e-07	1.23680951582319e-07	1.05544874719141e-07	1.05241273027401e-07	1.04977112721921e-07	8.78539125315319e-08	6.60956666431741e-08	1.0090608603813e-07	2.49322081032267e-07	3.8557059707077e-07	4.20182271653573e-07	4.21469016442827e-07	4.41890286246339e-07	5.76761340873064e-07	9.07705600689279e-07	1.35783567118356e-06	2.12510318497069e-06	2.85477571952385e-06	3.59456190584879e-06	4.6246304271251e-06	5.95380275044255e-06	6.96613980839325e-06	8.1551838094473e-06	7.76905534524303e-06
P25	C384	0	0	0	0	0	8.41930184219208e-09	4.19908450887684e-09	1.67340785774346e-08	4.95717499823805e-09	4.84349212983022e-09	1.42018906917114e-08	2.53462743094331e-08	2.64503228558904e-08	5.84956997909973e-08	1.05783582955405e-07	2.15810567599407e-07	4.45945957133061e-07	7.80904864319896e-07	1.26439831077109e-06	2.08772402714325e-06	3.24356499337041e-06	5.00761946086083e-06	7.34327717749596e-06	1.00097056237323e-05	1.28145874429003e-05	1.27564457640347e-05
P25	C388	1.54372150678672e-06	0	1.4702109588445e-07	0	4.22179498876566e-09	0	4.19908450887684e-09	0	5.78337083127773e-09	8.07248688305037e-10	8.67893320049032e-09	1.15210337770151e-08	1.20915761626928e-08	9.74928329849956e-09	1.80057162477286e-08	2.12770982140261e-08	4.19062690213692e-08	7.76637624624159e-08	8.56896445552698e-08	1.64677764465892e-07	1.81811350348516e-07	1.77113505719685e-07	2.75991495784581e-07	3.02159061089612e-07	2.50399984516443e-07	1.96064488208026e-07
P25	C39	0	0	0	0	4.22179498876566e-09	0	4.19908450887684e-09	0	0	0	0	7.6806891846767e-10	7.55723510168297e-10	1.4998897382307e-09	7.50238176988691e-10	2.27968909435993e-09	5.53479024810536e-09	9.3879273306217e-09	2.09463575579549e-08	3.68358157357916e-08	3.28270493684821e-08	5.14688820040109e-08	6.85220265396201e-08	7.1419414439363e-08	6.38274470336032e-08	0
P25	C390	0	0	0	0	0	4.20965092109604e-09	0	0	1.65239166607935e-09	0	7.88993927317302e-10	1.53613783693534e-09	3.77861755084148e-09	3.74972434557675e-09	1.12535726548304e-08	3.79948182393322e-08	1.48648652377687e-07	3.82344676738048e-07	7.41691478983947e-07	1.05307096750557e-06	1.13127062439077e-06	9.40063991896788e-07	1.07351174912072e-06	1.23335834935669e-06	1.65460381925571e-06	1.02933856309214e-06
P25	C398	1.54372150678672e-06	0	0	0	0	4.20965092109604e-09	0	0	2.47858749911903e-09	3.22899475322015e-09	8.67893320049032e-09	7.6806891846767e-09	8.31295861185127e-09	1.72487319896531e-08	2.47578598406268e-08	4.78734709815586e-08	1.27300175706423e-07	2.72249892588029e-07	4.06549758056669e-07	6.50043807102204e-07	7.94162078952895e-07	9.62770851604439e-07	1.25433376360027e-06	1.46135109545158e-06	1.64478421201977e-06	1.40921350899519e-06
P25	C399	0	0	0	0	4.22179498876566e-09	0	8.39816901775368e-09	8.36703928871732e-09	4.13097916519838e-09	3.22899475322015e-09	5.52295749122111e-09	1.30571716139504e-08	1.05801291423562e-08	1.79986768587684e-08	4.95157196812536e-08	1.43620412944676e-07	5.02084543935272e-07	1.29724086750409e-06	2.28315297381708e-06	2.91544647485339e-06	2.93297060319169e-06	2.96400208717216e-06	3.52507758753824e-06	4.26593656247426e-06	4.7772389202843e-06	4.26440261852457e-06
P25	C40	0	0	0	4.58077598453033e-09	0	0	8.39816901775368e-09	0	0	5.65074081813526e-09	1.97248481829325e-08	8.44875810314437e-09	3.77861755084148e-09	2.9997794764614e-09	7.50238176988691e-09	9.87865274222638e-09	6.32547456926327e-09	1.53620629046537e-08	1.7137928911054e-08	2.05847205582365e-08	3.28270493684821e-08	3.17896035907126e-08	5.90050784091173e-08	3.57097072196815e-08	4.90980361796948e-08	3.67620915390049e-08
P25	C400	0	0	0	4.58077598453033e-09	1.2665384966297e-08	8.41930184219208e-09	0	1.67340785774346e-08	4.95717499823805e-08	1.122075676744e-07	2.280192449947e-07	1.29803647221036e-07	7.6328074526998e-08	7.04948176968429e-08	6.75214359289822e-08	7.21901546547313e-08	6.9580220261896e-08	1.01560304758544e-07	1.36151324126707e-07	2.05847205582365e-07	2.65141552591586e-07	3.78447661794198e-07	5.1010841979495e-07	5.74102216070264e-07	9.23043080178262e-07	1.11511677668315e-06
P25	C401	0	0	0	0	0	0	0	0	3.3047833321587e-09	7.26523819474534e-09	2.13028360375672e-08	1.45933094508857e-08	1.05801291423562e-08	7.4994486911535e-10	4.50142906193215e-09	8.35886001265309e-09	1.34416334596845e-08	5.97413557403199e-09	3.42758578221079e-08	2.05847205582365e-08	3.15644705466174e-08	4.99550913568341e-08	6.09084680352179e-08	8.79008177715236e-08	1.27654894067206e-07	1.59302396669021e-07
P25	C402	0	0	0	4.58077598453033e-09	2.53307699325939e-08	8.41930184219208e-09	3.35926760710147e-08	2.92846375105106e-08	1.73501124938332e-07	6.59522178345215e-07	1.10538049217154e-06	6.20599686121877e-07	3.26472556392704e-07	2.30233074818413e-07	2.2357097674263e-07	2.40887147637366e-07	2.97297304755374e-07	3.92586052007817e-07	4.79862009509511e-07	5.62287893143407e-07	7.85324027199842e-07	1.05965345302375e-06	1.42563882994932e-06	1.93107109041816e-06	2.32724691491753e-06	2.47531416362633e-06
P25	C403	0	0	0	0	0	8.41930184219208e-09	0	8.36703928871732e-09	3.3047833321587e-09	1.61449737661007e-08	2.28808238922018e-08	2.99546878202391e-08	1.81373642440391e-08	1.64987871205377e-08	1.05033344778417e-08	1.74776163900928e-08	2.13484766712635e-08	2.56034381744228e-08	2.85632148517566e-08	3.25021903551102e-08	5.05031528745879e-08	7.87171136531932e-08	8.37491435484246e-08	1.09876022214405e-07	1.27654894067206e-07	2.32826579747031e-07
P25	C408	0	0	0	0	0	0	0	1.2550558933076e-08	2.47858749911903e-09	8.87973557135541e-09	1.97248481829325e-08	1.38252405324181e-08	1.2847299672861e-08	6.74950382203815e-09	6.00190541590953e-09	9.11875637743974e-09	1.81857393866319e-08	1.1948271148064e-08	2.76111076900314e-08	2.81685649744289e-08	4.29276799433997e-08	4.08723474737734e-08	5.51982991569162e-08	6.04318122179225e-08	8.34666615054811e-08	1.10286274617015e-07
P25	C409	0	0	0	9.16155196906067e-09	8.44358997753131e-09	4.20965092109604e-09	1.25972535266305e-08	1.67340785774346e-08	2.72644624903093e-08	7.02306358825382e-08	1.90936530410787e-07	1.2212295803636e-07	8.16181390981761e-08	7.12447625659583e-08	5.1016196035231e-08	7.37099473843046e-08	1.11486489283265e-07	1.38258566141883e-07	1.7328350343399e-07	2.38349395937475e-07	3.40896281903468e-07	4.49595822211507e-07	5.34852484934257e-07	5.76849116625624e-07	7.26650935459483e-07	6.24955556163083e-07
P25	C41	0	0	0	0	0	0	0	0	0	4.84349212983022e-09	6.31195141853842e-09	5.37648242927369e-09	2.26717053050489e-09	5.9995589529228e-09	2.25071453096607e-09	6.8390672830798e-09	5.53479024810536e-09	2.13361984786857e-08	1.14252859407026e-08	2.16681269034068e-08	1.38883670405117e-08	3.48171848850662e-08	5.51982991569162e-08	3.29628066643214e-08	3.43686253257863e-08	1.22540305130016e-08
P25	C410	1.54372150678672e-06	0	0	4.1226983860773e-08	2.53307699325939e-08	3.36772073687683e-08	5.45880986153989e-08	5.43857553766626e-08	3.96573999859044e-08	5.81219055579627e-08	8.60003380775859e-08	1.03689303993135e-07	1.34518784809957e-07	1.37989855917224e-07	2.02564307786947e-07	2.93319996807645e-07	4.7282922405243e-07	7.12629029188102e-07	1.01399412723736e-06	1.3369234299402e-06	1.79917482115719e-06	2.31761348082767e-06	3.10062170091781e-06	4.25220205969746e-06	5.51370946297972e-06	7.62200697908701e-06
P25	C411	0	0	0	9.16155196906067e-09	1.68871799550626e-08	1.26289527632881e-08	4.19908450887684e-09	1.67340785774346e-08	1.07405458295158e-08	1.93739685193209e-08	4.26056720751343e-08	5.60690310481399e-08	6.80151159151467e-08	6.14954792674587e-08	1.18537631964213e-07	1.81615231184008e-07	3.56598628842217e-07	5.99973901220642e-07	8.46423266773721e-07	1.04440371674421e-06	1.3269703417798e-06	1.60915945794893e-06	2.3925607600084e-06	3.41714429086798e-06	5.37623496167658e-06	7.45045055190499e-06
P25	C412	1.54372150678672e-06	0	0	4.1226983860773e-08	5.06615398651879e-08	3.36772073687683e-08	5.87871831242758e-08	1.2550558933076e-08	3.80050083198251e-08	6.78088898176231e-08	1.00202228769297e-07	1.19818751280957e-07	1.15625697055749e-07	1.36489966178994e-07	1.56049540813648e-07	2.71283002228832e-07	4.31713639352218e-07	6.11068724429558e-07	9.43538197269694e-07	1.19174697968737e-06	1.57317321204341e-06	1.9043486341484e-06	2.40588448739111e-06	2.8100792681334e-06	2.74458022244494e-06	2.68363268234736e-06
P25	C413	0	0	0	4.58077598453033e-09	8.44358997753131e-09	4.20965092109604e-09	1.25972535266305e-08	8.36703928871732e-09	1.90025041599125e-08	3.87479370386418e-08	7.02204595312399e-08	4.91564107819309e-08	4.15647930592563e-08	2.9997794764614e-08	3.97626233804006e-08	4.17943000632655e-08	7.03709045830539e-08	9.64396171236593e-08	1.40911859935333e-07	1.80928859643447e-07	2.58828658482263e-07	3.57254592733723e-07	5.51982991569162e-07	6.42774729954267e-07	8.19937204200903e-07	9.55814380014127e-07
P25	C414	1.69809365746539e-05	5.14573835595574e-07	1.4702109588445e-07	4.58077598453033e-08	3.79961548988909e-08	4.63061601320564e-08	2.09954225443842e-08	2.92846375105106e-08	4.46145749841425e-08	1.1059307029779e-07	2.63523971723979e-07	2.13523159334012e-07	1.59457660645511e-07	1.47739139215724e-07	1.55299302636659e-07	1.97573054844528e-07	2.76739512405268e-07	3.8490502055549e-07	5.01760474229191e-07	6.60877870553908e-07	9.10319330564447e-07	1.3109427004551e-06	1.57791000003736e-06	1.93381799097352e-06	2.2192312353222e-06	2.03416906515827e-06
P25	C418	0	0	0	4.58077598453033e-09	8.44358997753131e-09	0	4.19908450887684e-09	0	9.08815416343643e-09	1.53377250777957e-08	2.84037813834229e-08	1.84336540432241e-08	2.19159817948806e-08	1.4998897382307e-08	1.65052398937512e-08	1.51979272957329e-08	3.71621630944217e-08	3.5844813444192e-08	6.56953941590402e-08	9.2089539339479e-08	1.16157251611552e-07	1.24130833068497e-07	1.38947442705341e-07	1.86789237764488e-07	1.32564697685176e-07	1.4704836615602e-07
P25	C419	0	0	2.94042191768899e-07	7.78731917370157e-08	8.86576947640788e-08	1.30499178553977e-07	1.76361549372827e-07	3.137639733269e-07	6.79959170591653e-07	2.1311365371253e-06	3.79269380861427e-06	2.85644830778127e-06	1.69659928032783e-06	1.31840307990479e-06	1.25889966098702e-06	1.29942278378516e-06	1.6398792820815e-06	2.06107677304104e-06	2.67637323160959e-06	3.66949729109194e-06	4.65007780092768e-06	6.17172446853978e-06	7.99042965037015e-06	1.01937479609414e-05	1.23481560991932e-05	1.29647642827557e-05
P25	C43	0	0	0	0	0	0	0	0	0	0	7.88993927317302e-10	8.44875810314437e-09	1.05801291423562e-08	1.94985665969991e-08	3.30104797875024e-08	5.24328491702785e-08	9.80448558235807e-08	1.09241336210871e-07	1.23773931024279e-07	1.33258980455952e-07	2.13375820895134e-07	2.69454735197469e-07	2.95025392045587e-07	3.15893563866413e-07	4.61521540089131e-07	1.22540305130016e-07
P25	C430	0	0	0	4.58077598453033e-09	4.22179498876566e-09	0	0	8.36703928871732e-09	2.47858749911903e-09	0	3.15597570926921e-09	3.84034459233835e-09	3.77861755084148e-09	9.74928329849956e-09	1.80057162477286e-08	2.50765800379593e-08	4.3487637663685e-08	6.91292830709416e-08	7.42643586145672e-08	9.2089539339479e-08	1.24995303364605e-07	1.52892855364856e-07	2.01759300366659e-07	2.5271485109313e-07	4.22243111145375e-07	2.57334640773034e-07
P25	C431	0	0	0	0	0	0	0	0	8.26195833039676e-10	0	7.88993927317302e-10	3.07227567387068e-09	7.55723510168297e-09	3.74972434557675e-09	1.05033344778417e-08	1.67177200253062e-08	3.08366885251584e-08	6.14482516186148e-08	8.28333230700942e-08	1.37592605836633e-07	1.81811350348516e-07	2.42206503548287e-07	2.96928781671687e-07	4.20275784970097e-07	4.95890165414917e-07	6.61717647702088e-07
P25	C432	0	0	0	0	0	4.20965092109604e-09	0	0	8.26195833039676e-10	0	1.5779878546346e-09	8.44875810314437e-09	1.13358526525245e-08	1.12491730367303e-08	1.20038108318191e-08	2.81161654971059e-08	3.87435317367375e-08	6.14482516186148e-08	7.52164657762924e-08	1.34342386801122e-07	1.95699717389028e-07	2.81565060374883e-07	4.72040627272939e-07	6.97712741061469e-07	1.05069797424547e-06	1.04159259360514e-06
P25	C433	0	0	0	0	0	0	0	0	0	2.42174606491511e-09	2.36698178195191e-09	1.07529648585474e-08	2.19159817948806e-08	2.7747960157268e-08	5.85185778051179e-08	7.82693255730244e-08	1.55764811268108e-07	2.26163703874068e-07	3.57040185646958e-07	5.04867356849379e-07	7.80273711912383e-07	1.29580479398333e-06	2.0537574065625e-06	3.58470522474495e-06	5.79847807282195e-06	8.93318824397819e-06
P25	C434	0	0	0	0	4.22179498876566e-09	0	4.19908450887684e-09	0	3.3047833321587e-09	8.07248688305037e-10	3.94496963658651e-09	2.38101364724978e-08	4.30762400795929e-08	5.47459754454206e-08	7.65242940528465e-08	1.39820931120743e-07	1.83438762508635e-07	2.26163703874068e-07	3.35141720927278e-07	4.127778175099e-07	6.09825570960649e-07	8.43181390477473e-07	1.20294224369555e-06	1.85141097431272e-06	2.72985081159103e-06	3.34535033004945e-06
P25	C435	0	0	0	0	8.44358997753131e-09	8.41930184219208e-09	0	4.18351964435866e-09	8.26195833039676e-10	3.22899475322015e-09	1.34128967643941e-08	5.22286864558016e-08	1.10335632484571e-07	2.06984783875837e-07	3.34606226936956e-07	5.15209735325345e-07	7.80405424982856e-07	1.11801680028313e-06	1.44339445717543e-06	1.88946066597707e-06	2.39763718272106e-06	2.95189176199474e-06	3.53840131492094e-06	4.03794381637937e-06	4.3108075765772e-06	4.10510022185555e-06
P25	C436	0	0	0	4.58077598453033e-09	0	0	0	0	8.26195833039676e-10	0	9.46792712780762e-09	1.22891026954827e-08	4.15647930592563e-08	6.67450933512662e-08	1.06533821132394e-07	1.90733987561448e-07	2.799022496899e-07	4.19042938121387e-07	5.98875404725164e-07	7.33466095680321e-07	1.07192941976313e-06	1.41085288316877e-06	1.97381504226628e-06	2.58758032314923e-06	3.38776449639894e-06	3.92128976416052e-06
P25	C437	0	0	0	0	0	0	0	0	0	8.07248688305037e-10	8.67893320049032e-09	2.61143432279008e-08	6.04578808134637e-08	1.25990738011379e-07	1.95812164194048e-07	3.43473156883564e-07	4.91805647760219e-07	7.3311177972764e-07	1.06350369964707e-06	1.42901296927968e-06	1.93427075509672e-06	2.69303356132751e-06	3.94001652602816e-06	5.9085830945796e-06	7.85077598513319e-06	9.97478083758333e-06
P25	C438	0	0	0	0	0	0	0	0	0	0	7.88993927317302e-09	1.15210337770151e-08	3.17403874270685e-08	4.34968024086903e-08	7.12726268139257e-08	1.07905283799704e-07	1.6999712904895e-07	2.19336120360889e-07	3.37045935250728e-07	4.78865604565291e-07	6.42652620329131e-07	7.28133301292037e-07	9.44081254545877e-07	9.99871802151081e-07	1.23727051172831e-06	1.29892723437817e-06
P25	C439	0	0	7.35105479422249e-08	5.03885358298337e-08	4.64397448764222e-08	9.26123202641128e-08	4.61899295976452e-08	3.76516767992279e-08	3.0569245822468e-08	5.40856621164375e-08	2.50111074959585e-07	8.95568358933303e-07	2.01173598406801e-06	3.60348509609926e-06	5.95013898169731e-06	9.38623989784464e-06	1.34716794638885e-05	1.86410098868581e-05	2.46967076679905e-05	3.30081411183048e-05	4.33026658534935e-05	5.76829926106717e-05	7.63449579028934e-05	9.68721949853298e-05	0.000123103506113349	0.000140688524319772
P25	C44	0	0	0	0	0	0	0	0	0	0	1.5779878546346e-09	7.6806891846767e-10	0	2.24983460734605e-09	3.75119088494346e-09	3.03958545914658e-09	3.16273728463164e-09	5.97413557403199e-09	1.90421432345044e-08	1.84179078678958e-08	4.1665101121535e-08	7.41757417116628e-08	8.75559228006257e-08	1.92283038875208e-07	4.90980361796948e-07	3.67620915390049e-07
P25	C440	0	0	0	0	0	0	0	0	0	0	0	0	7.55723510168297e-10	1.4998897382307e-09	3.00095270795477e-09	6.07917091829316e-09	1.58136864231582e-08	2.73103340527177e-08	5.52222153800628e-08	7.69218505070942e-08	1.08581778680364e-07	2.04361737368867e-07	3.19769457184894e-07	6.29040227177466e-07	1.27163913705409e-06	2.2179795228533e-06
P25	C441	0	0	0	0	0	0	0	0	8.26195833039676e-10	1.61449737661007e-09	1.5779878546346e-09	3.07227567387068e-09	7.55723510168297e-10	4.4996692146921e-09	7.50238176988691e-09	5.31927455350651e-09	1.89764237077898e-08	3.24310216876023e-08	5.52222153800628e-08	8.45056949232866e-08	1.60347510376817e-07	2.81565060374883e-07	4.4348978288143e-07	9.88884199929641e-07	1.74298028437916e-06	4.06833813031654e-06
P25	C442	0	0	0	0	0	8.41930184219208e-09	4.19908450887684e-09	0	8.26195833039676e-10	8.07248688305037e-10	3.15597570926921e-09	9.98489594007971e-09	1.43587466931976e-08	2.62480704190373e-08	4.80152433272762e-08	1.02586009246197e-07	1.58136864231582e-07	2.89318851370978e-07	4.35112972908426e-07	6.65211495934589e-07	1.10728162677534e-06	1.7090696406626e-06	3.19579118222284e-06	6.03494052012617e-06	1.15233090913744e-05	1.99250536141407e-05
P25	C443	0	0	0	4.58077598453033e-09	0	1.26289527632881e-08	4.19908450887684e-09	8.36703928871732e-09	4.13097916519838e-09	4.84349212983022e-09	7.88993927317302e-09	1.15210337770151e-08	1.66259172237025e-08	2.7747960157268e-08	5.70181014511405e-08	1.0638549107013e-07	1.92136290041372e-07	3.49060207111298e-07	5.03664688552642e-07	9.2306220608513e-07	1.54287132031866e-06	2.82019197569036e-06	5.01543166477497e-06	1.09518925142208e-05	2.50547278624982e-05	5.48000244541433e-05
P25	C444	1.54372150678672e-06	0	0	4.58077598453033e-09	8.44358997753131e-09	0	0	4.18351964435866e-09	2.47858749911903e-09	4.84349212983022e-09	1.18349089097595e-08	1.53613783693534e-08	2.64503228558904e-08	3.52474088484215e-08	9.30295339465977e-08	2.77362173147125e-07	6.00129399758853e-07	1.1948271148064e-06	1.78234460674961e-06	2.39107780379094e-06	3.15897221230547e-06	4.07209684090557e-06	5.76727056708469e-06	9.18563545712422e-06	1.67669793553658e-05	2.83925886986248e-05
P25	C445	0	5.14573835595574e-07	0	0	0	0	4.19908450887684e-09	4.18351964435866e-09	1.65239166607935e-09	4.03624344152519e-09	7.88993927317302e-09	1.38252405324181e-08	1.58701937135342e-08	2.69980152881526e-08	6.97721504599483e-08	1.11704765623637e-07	2.04787239179898e-07	3.23456768936875e-07	4.57011437628106e-07	6.55460838828056e-07	8.93905805880206e-07	1.26401519039262e-06	1.87293539208295e-06	2.89523318534956e-06	5.0030898867109e-06	8.01413595550307e-06
P25	C446	0	0	0	0	4.22179498876566e-09	0	0	0	1.65239166607935e-09	8.07248688305037e-10	4.73396356390381e-09	6.14455134774136e-09	9.06868212201956e-09	1.19991179058456e-08	1.50047635397738e-08	1.82375127548795e-08	4.42783219848429e-08	7.68103145232685e-08	1.17109180892202e-07	1.85262485024128e-07	2.87867971385151e-07	5.41937051689291e-07	8.8507617613676e-07	1.73604115098759e-06	3.72654094603883e-06	6.59266841599488e-06
P25	C447	0	0	0	4.58077598453033e-09	4.22179498876566e-09	0	0	0	4.95717499823805e-09	4.03624344152519e-09	7.88993927317302e-09	1.53613783693534e-08	1.58701937135342e-08	1.79986768587684e-08	4.80152433272762e-08	5.7752123723785e-08	1.04370330392844e-07	1.8263785897755e-07	2.32314147460954e-07	3.55357281215872e-07	5.27757947539443e-07	8.47722762419003e-07	1.40279815443611e-06	2.66724043925467e-06	5.24858006760937e-06	9.95027277655732e-06
P25	C448	0	0	0	0	0	4.20965092109604e-09	0	0	0	0	7.88993927317302e-10	1.53613783693534e-09	3.77861755084148e-09	4.4996692146921e-09	8.2526199468756e-09	1.59578236605195e-08	2.13484766712635e-08	2.90172299310125e-08	5.04616795714367e-08	8.88393203039679e-08	1.2373272454274e-07	1.93765202838629e-07	2.87411833541184e-07	4.8070759718802e-07	1.02123915253765e-06	1.72781830233323e-06
P25	C449	0	0	7.35105479422249e-08	2.7484655907182e-08	4.22179498876566e-08	2.94675564476723e-08	2.09954225443842e-08	3.76516767992279e-08	4.70931624832615e-08	2.82537040906763e-08	7.88993927317302e-08	1.04457372911603e-07	1.62480554686184e-07	2.53481365760988e-07	4.7565100421083e-07	6.96065070144567e-07	1.18681716605802e-06	1.96378370797823e-06	3.07435402521074e-06	4.67814859844553e-06	7.24088954339404e-06	1.19271565091059e-05	2.01873503744225e-05	3.60997670985426e-05	7.18893445743091e-05	0.000128826622783186
P25	C45	0	0	0	0	0	0	0	0	0	0	7.88993927317302e-10	0	7.55723510168297e-10	1.4998897382307e-09	7.50238176988691e-10	4.55937818871987e-09	8.697527532737e-09	5.97413557403199e-09	9.5210716172522e-09	1.51676888323848e-08	3.03018917247527e-08	2.8762022296359e-08	1.7130506634905e-08	8.24070166608034e-09	9.81960723593895e-09	0
P25	C450	0	0	0	0	0	4.20965092109604e-09	0	0	0	4.84349212983022e-09	3.15597570926921e-09	1.53613783693534e-08	2.94732168965636e-08	5.9995589529228e-08	1.56049540813648e-07	4.10344036984788e-07	1.00416908787054e-06	2.4707317838318e-06	5.23182885368009e-06	1.04667887006907e-05	1.74412638452389e-05	2.52651659013807e-05	3.27211710622947e-05	3.45724903897624e-05	3.17124215684648e-05	2.13710292146748e-05
P25	C451	0	0	0	0	0	0	0	0	3.3047833321587e-09	0	9.46792712780762e-09	1.45933094508857e-08	2.19159817948806e-08	5.02463062307285e-08	8.92783430616543e-08	1.39061034755956e-07	2.55391035734005e-07	4.52327407748137e-07	7.10271942647014e-07	1.17441247816465e-06	1.75877229885752e-06	2.19499643840635e-06	2.45346922804362e-06	2.15906383651305e-06	1.56622735413226e-06	9.19052288475122e-07
P25	C452	0	0	0	0	0	0	0	0	0	0	3.15597570926921e-09	7.6806891846767e-10	3.77861755084148e-09	4.4996692146921e-09	1.05033344778417e-08	1.13984454717997e-08	2.21391609924214e-08	3.66982613833394e-08	5.80785368652384e-08	5.52537236036874e-08	9.5955990461717e-08	9.38550201249611e-08	1.08493208687732e-07	1.09876022214405e-07	6.87372506515727e-08	7.35241830780098e-08
P25	C457	0	2.57286917797787e-07	0	9.16155196906067e-09	0	0	0	0	0	4.03624344152519e-09	6.31195141853842e-09	6.91262026620903e-09	1.66259172237025e-08	1.79986768587684e-08	4.50142906193215e-08	6.99104655603713e-08	1.37579071881476e-07	2.79930924040356e-07	5.52222153800628e-07	9.45813739333707e-07	1.53024553210001e-06	2.3221548527692e-06	3.35186913156308e-06	3.760506860288e-06	3.92293309075761e-06	2.70814074337336e-06
P25	C459	0	0	0	4.58077598453033e-09	0	1.26289527632881e-08	0	4.18351964435866e-09	2.47858749911903e-09	3.22899475322015e-09	1.18349089097595e-08	2.38101364724978e-08	4.15647930592563e-08	1.01992502199688e-07	1.89810258778139e-07	4.01985176972135e-07	8.13614166471488e-07	1.8733182264286e-06	4.01027536518663e-06	7.85469600248497e-06	1.3316418834207e-05	1.94976235356371e-05	2.68948954168009e-05	3.24573769621351e-05	3.28465862042158e-05	2.49492061244713e-05
P25	C46	0	0	0	0	0	0	0	0	8.26195833039676e-10	0	0	7.6806891846767e-10	7.55723510168297e-10	0	0	2.27968909435993e-09	1.58136864231582e-09	8.53447939147428e-10	0	1.08340634517034e-09	0	6.05516258870717e-09	9.5169481305028e-09	1.09876022214405e-08	2.45490180898474e-08	0
P25	C460	0	0	0	0	0	0	4.19908450887684e-09	0	0	0	2.36698178195191e-09	7.6806891846767e-10	3.77861755084148e-09	2.9997794764614e-09	3.00095270795477e-09	6.07917091829316e-09	3.16273728463164e-09	5.97413557403199e-09	7.61685729380176e-09	9.75065710653307e-09	3.15644705466174e-08	1.96792784132983e-08	6.28118576613184e-08	1.15369823325125e-07	1.47294108539084e-07	1.71556427182023e-07
P25	C461	0	0	0	4.58077598453033e-09	0	0	0	0	1.65239166607935e-09	1.61449737661007e-09	7.10094534585572e-09	3.84034459233835e-09	4.53434106100978e-09	2.9997794764614e-09	6.00190541590953e-09	6.07917091829316e-09	1.10695804962107e-08	1.7922406722096e-08	2.09463575579549e-08	1.84179078678958e-08	2.14638399716998e-08	3.02758129435358e-08	3.99711821481117e-08	5.49380111072023e-08	9.32862687414201e-08	1.22540305130016e-07
P25	C462	0	0	0	0	0	0	0	0	0	0	7.88993927317302e-10	0	7.55723510168297e-10	7.4994486911535e-10	0	0	1.58136864231582e-09	1.70689587829486e-09	3.80842864690088e-09	5.4170317258517e-09	6.31289410932349e-09	9.08274388306075e-09	5.71016887830168e-09	5.49380111072023e-09	4.90980361796948e-09	0
P25	C463	0	0	0	0	0	0	0	4.18351964435866e-09	0	0	7.88993927317302e-10	0	7.55723510168297e-10	1.4998897382307e-09	0	7.59896364786645e-10	7.90684321157909e-10	1.70689587829486e-09	0	6.50043807102204e-09	2.52515764372939e-09	7.56895323588396e-09	7.61355850440224e-09	1.09876022214405e-08	9.81960723593895e-09	1.22540305130016e-08
P25	C467	1.54372150678672e-06	0	0	0	0	4.20965092109604e-09	4.19908450887684e-09	0	2.47858749911903e-09	2.42174606491511e-09	6.31195141853842e-09	4.60841351080602e-09	8.31295861185127e-09	1.34990076440763e-08	1.12535726548304e-08	1.44380309309463e-08	1.10695804962107e-08	1.70689587829486e-08	1.90421432345044e-08	3.35855967002806e-08	4.41902587652644e-08	3.48171848850662e-08	8.1845753922324e-08	9.88884199929641e-08	1.08015679595328e-07	2.08318518721028e-07
P25	C468	0	0	0	0	0	0	0	0	0	0	7.88993927317302e-10	1.53613783693534e-09	3.02289404067319e-09	2.9997794764614e-09	3.75119088494346e-09	4.55937818871987e-09	3.95342160578954e-09	5.12068763488457e-09	1.14252859407026e-08	1.30008761420441e-08	1.38883670405117e-08	2.27068597076519e-08	1.90338962610056e-08	3.02159061089612e-08	7.85568578875116e-08	6.12701525650082e-08
P25	C469	0	0	0	4.58077598453033e-09	8.44358997753131e-09	4.20965092109604e-09	0	0	2.47858749911903e-09	8.07248688305037e-09	1.42018906917114e-08	3.07227567387068e-08	5.36563692219491e-08	7.64943766497657e-08	7.95252467608013e-08	8.51083928561042e-08	9.17193812543174e-08	9.04654815496273e-08	1.28534466832905e-07	1.74428421572425e-07	2.48728027907345e-07	4.58678566094568e-07	9.57404981928581e-07	1.8596516759788e-06	3.62834487367944e-06	5.44078954777272e-06
P25	C47	0	0	7.35105479422249e-08	0	0	4.20965092109604e-09	0	0	2.47858749911903e-09	0	2.36698178195191e-09	7.6806891846767e-10	7.55723510168297e-10	7.4994486911535e-10	0	7.59896364786645e-10	2.37205296347373e-09	1.70689587829486e-09	2.85632148517566e-09	2.16681269034068e-09	5.05031528745879e-09	3.02758129435358e-09	5.71016887830168e-09	5.49380111072023e-09	9.81960723593895e-09	0
P25	C470	0	0	0	9.16155196906067e-09	1.2665384966297e-08	8.41930184219208e-09	1.25972535266305e-08	8.36703928871732e-09	6.60956666431741e-09	8.07248688305037e-09	1.34128967643941e-08	1.07529648585474e-08	1.20915761626928e-08	1.34990076440763e-08	1.27540490088078e-08	1.59578236605195e-08	2.53018982770531e-08	2.56034381744228e-08	2.47547862048557e-08	4.33362538068136e-08	4.29276799433997e-08	6.5092997828602e-08	7.04254161657207e-08	7.69132155500832e-08	8.34666615054811e-08	1.34794335643018e-07
P25	C471	0	0	0	4.58077598453033e-09	8.44358997753131e-09	0	4.19908450887684e-09	1.2550558933076e-08	3.3047833321587e-09	3.22899475322015e-09	7.10094534585572e-09	9.98489594007971e-09	8.31295861185127e-09	8.9993384293842e-09	1.12535726548304e-08	8.35886001265309e-09	1.10695804962107e-08	1.45086149655063e-08	2.38026790431305e-08	2.70851586292585e-08	3.15644705466174e-08	2.8762022296359e-08	2.85508443915084e-08	6.04318122179225e-08	8.34666615054811e-08	9.80322441040131e-08
P25	C472	0	0	0	0	0	0	0	0	8.26195833039676e-10	4.03624344152519e-09	1.26239028370768e-08	1.38252405324181e-08	1.73816407338708e-08	1.34990076440763e-08	2.47578598406268e-08	2.05172018492394e-08	2.37205296347373e-08	2.64568861135703e-08	2.76111076900314e-08	3.14187840099399e-08	4.54528375871291e-08	4.3899928768127e-08	4.56813510264134e-08	9.33946188822439e-08	1.17835286831267e-07	7.35241830780098e-08
P25	C473	0	0	0	9.16155196906067e-09	1.68871799550626e-08	8.41930184219208e-09	4.19908450887684e-09	8.36703928871732e-09	7.43576249735708e-09	1.29159790128806e-08	8.67893320049032e-09	1.30571716139504e-08	8.31295861185127e-09	1.12491730367303e-08	1.35042871857964e-08	1.74776163900928e-08	1.02788961750528e-08	1.45086149655063e-08	1.61858217493287e-08	3.68358157357916e-08	2.9039312902888e-08	3.17896035907126e-08	3.99711821481117e-08	7.69132155500832e-08	5.40078397976642e-08	2.45080610260033e-08
P25	C474	0	2.57286917797787e-07	0	2.29038799226517e-08	1.2665384966297e-08	2.94675564476723e-08	5.87871831242758e-08	4.60187160879453e-08	2.47858749911903e-08	1.04942329479655e-08	1.34128967643941e-08	1.07529648585474e-08	8.31295861185127e-09	1.04992281676149e-08	1.27540490088078e-08	1.51979272957329e-08	1.42323177808424e-08	2.56034381744228e-08	2.85632148517566e-08	2.92519713195992e-08	3.40896281903468e-08	3.93585568265966e-08	5.51982991569162e-08	6.86725138840028e-08	4.41882325617253e-08	3.67620915390049e-08
P25	C475	0	0	0	0	1.2665384966297e-08	1.68386036843842e-08	2.09954225443842e-08	0	5.78337083127773e-09	4.84349212983022e-09	1.02569210551249e-08	1.38252405324181e-08	1.2847299672861e-08	1.42489525131917e-08	1.42545253627851e-08	1.44380309309463e-08	1.66043707443161e-08	2.30430943569806e-08	2.28505718814053e-08	2.05847205582365e-08	2.27264187935645e-08	3.48171848850662e-08	4.56813510264134e-08	5.76849116625624e-08	3.92784289437558e-08	6.12701525650082e-08
P25	C476	0	0	0	4.58077598453033e-09	4.22179498876566e-09	8.41930184219208e-09	4.19908450887684e-09	1.67340785774346e-08	2.47858749911903e-09	3.22899475322015e-09	3.15597570926921e-09	4.60841351080602e-09	6.80151159151467e-09	5.9995589529228e-09	6.00190541590953e-09	4.55937818871987e-09	7.11615889042118e-09	1.1948271148064e-08	4.7605358086261e-09	1.40842824872144e-08	2.14638399716998e-08	2.42206503548287e-08	1.7130506634905e-08	1.64814033321607e-08	3.92784289437558e-08	1.22540305130016e-08
P25	C478	0	0	0	4.58077598453033e-09	8.44358997753131e-09	2.10482546054802e-08	3.35926760710147e-08	2.92846375105106e-08	1.23929374955951e-08	8.07248688305037e-09	5.52295749122111e-09	2.30420675540301e-09	7.55723510168297e-09	4.4996692146921e-09	2.25071453096607e-09	3.79948182393322e-09	4.74410592694745e-09	5.12068763488457e-09	1.33295002641531e-08	6.50043807102204e-09	7.57547293118818e-09	6.05516258870717e-09	5.71016887830168e-09	5.49380111072023e-09	4.90980361796948e-09	1.22540305130016e-08
P25	C479	0	2.57286917797787e-07	0	6.8711639767955e-08	1.09766669707907e-07	1.43128131317265e-07	1.30171619775182e-07	1.12955030397684e-07	9.08815416343643e-08	1.36425028323551e-07	2.1934031179421e-07	2.35029089051107e-07	2.56945993457221e-07	2.8872877460941e-07	2.65584314653997e-07	2.60644453121819e-07	2.75158143762952e-07	3.15775737484548e-07	3.57040185646958e-07	4.01943754058196e-07	4.40640008830779e-07	5.47992214277999e-07	6.31925355865386e-07	7.03206542172189e-07	7.56109757167299e-07	6.98479739241093e-07
P25	C48	0	0	0	9.16155196906067e-09	8.44358997753131e-09	8.41930184219208e-09	0	0	7.43576249735708e-09	2.42174606491511e-09	2.36698178195191e-09	1.53613783693534e-09	3.02289404067319e-09	4.4996692146921e-09	1.50047635397738e-09	9.11875637743974e-09	1.42323177808424e-08	2.30430943569806e-08	2.5706893366581e-08	2.27515332485772e-08	5.05031528745879e-08	6.81205791229556e-08	5.32949095308157e-08	5.21911105518422e-08	4.41882325617253e-08	2.45080610260033e-08
P25	C480	0	2.57286917797787e-07	2.94042191768899e-07	1.4200405552044e-07	1.47762824606798e-07	1.13660574869593e-07	1.38569788792936e-07	1.79891344707422e-07	6.77480583092534e-08	4.2784180480167e-08	1.31761985861989e-07	2.10450883660142e-07	2.64503228558904e-07	3.61473426913599e-07	4.55394573432136e-07	7.60656261151432e-07	1.15993389913865e-06	1.79394756808789e-06	2.57259355098155e-06	3.6456623514982e-06	5.01622565926844e-06	6.47751017926949e-06	8.1541211582148e-06	9.77896597708201e-06	1.02271209362304e-05	8.94544227449119e-06
P25	C481	0	0	7.35105479422249e-08	0	1.2665384966297e-08	0	8.39816901775368e-09	4.18351964435866e-09	6.60956666431741e-09	8.07248688305037e-10	8.67893320049032e-09	1.53613783693534e-08	2.49388758355538e-08	3.52474088484215e-08	4.72650051502876e-08	7.52297401138779e-08	1.27300175706423e-07	2.27870599752363e-07	3.6656125726421e-07	5.31952515478637e-07	7.44921504900171e-07	1.00212940843104e-06	1.32666256939209e-06	1.60418992433031e-06	1.95410183995185e-06	1.67880218028122e-06
P25	C482	0	0	7.35105479422249e-08	1.83231039381213e-08	4.22179498876566e-09	8.41930184219208e-09	1.25972535266305e-08	1.2550558933076e-08	1.23929374955951e-08	1.69522224544058e-08	3.70827145839132e-08	5.68370999666076e-08	1.00511226852383e-07	1.3873980078634e-07	2.72336458246895e-07	5.03051393488759e-07	8.97426704514227e-07	1.61728384468438e-06	2.84680041355841e-06	4.66189750326798e-06	6.82928884746615e-06	9.48541219520978e-06	1.19685139689203e-05	1.40036990312259e-05	1.4312077546381e-05	1.17025991399166e-05
P25	C488	0	0	7.35105479422249e-08	1.3742327953591e-08	4.22179498876566e-09	8.41930184219208e-09	1.67963380355074e-08	1.2550558933076e-08	6.60956666431741e-09	4.84349212983022e-09	7.88993927317302e-09	1.38252405324181e-08	1.13358526525245e-08	2.09984563352298e-08	2.62583361946042e-08	3.79948182393322e-08	4.98131122329483e-08	8.27844500973005e-08	1.47576610067409e-07	1.98263361166172e-07	2.73979604344639e-07	3.30006361084541e-07	4.30166055498726e-07	4.03794381637937e-07	3.63325467729741e-07	3.06350762825041e-07
P25	C49	0	0	0	4.58077598453033e-09	4.22179498876566e-09	4.20965092109604e-09	4.19908450887684e-09	0	6.60956666431741e-09	3.22899475322015e-09	8.67893320049032e-09	1.22891026954827e-08	5.29006457117808e-09	9.74928329849956e-09	7.50238176988691e-09	9.11875637743974e-09	2.37205296347373e-08	2.30430943569806e-08	4.09406079541845e-08	5.0920098223006e-08	5.4290889340182e-08	6.20654165342485e-08	6.4715247287419e-08	6.04318122179225e-08	5.40078397976642e-08	3.67620915390049e-08
P25	C490	3.08744301357344e-06	2.57286917797787e-07	1.4702109588445e-07	1.09938623628728e-07	9.28794897528444e-08	8.41930184219207e-08	1.25972535266305e-07	1.17138550042042e-07	9.00553458013247e-08	8.07248688305037e-08	1.0809216804247e-07	9.14002012976528e-08	9.59768857913737e-08	1.02742447068803e-07	1.26790251911089e-07	1.43620412944676e-07	2.26135715851162e-07	3.65275717955099e-07	4.91287295450214e-07	7.19381813193106e-07	9.22945118783094e-07	1.40177013928571e-06	2.10514892646722e-06	3.26881166087854e-06	5.33204672911485e-06	6.87451111779392e-06
P25	C491	1.54372150678672e-06	0	1.4702109588445e-07	4.1226983860773e-08	1.68871799550626e-08	1.68386036843842e-08	2.5194507053261e-08	2.5101117866152e-08	2.06548958259919e-08	3.47116935971166e-08	6.7853477749288e-08	8.52556499499114e-08	1.05801291423562e-07	1.25240793142264e-07	1.16286917433247e-07	1.35261552932023e-07	1.81857393866319e-07	2.50913694109344e-07	2.72302648253413e-07	4.24695287306774e-07	5.8331141570149e-07	8.34098646594412e-07	1.24672020509587e-06	1.92008348819672e-06	2.77403904415275e-06	3.7497333369785e-06
P25	C492	0	2.57286917797787e-07	0	2.7484655907182e-08	2.95525649213596e-08	6.31447638164406e-08	7.13844366509063e-08	5.85692750210212e-08	5.70075124797376e-08	7.74958740772836e-08	2.13028360375672e-07	2.9340232685465e-07	3.47632814677417e-07	3.90721276809098e-07	5.09411722175321e-07	6.05637402734956e-07	7.71707897450119e-07	1.05486165278622e-06	1.36817799139914e-06	1.81145540912481e-06	2.41278812858344e-06	3.38332209644013e-06	4.7641842341297e-06	7.20786705726494e-06	1.00749170240734e-05	1.22295224519756e-05
P25	C493	0	5.14573835595574e-07	2.94042191768899e-07	5.03885358298337e-08	2.95525649213596e-08	3.78868582898643e-08	2.5194507053261e-08	5.85692750210212e-08	3.13954416555077e-08	4.60131752333871e-08	7.96883866590475e-08	8.60237188683791e-08	9.21982682405322e-08	8.62436599482653e-08	1.20038108318191e-07	1.63377718429129e-07	2.35623927705057e-07	3.08094706032221e-07	4.303524370998e-07	6.42459962686012e-07	9.45671537576658e-07	1.25341865586238e-06	1.53032525938485e-06	2.14807623429161e-06	2.5089096487824e-06	2.54883834670434e-06
P25	C494	0	0	7.35105479422249e-08	2.7484655907182e-08	6.75487198202505e-08	5.05158110531525e-08	3.35926760710147e-08	6.27527946653799e-08	5.20503374814996e-08	5.57001594930476e-08	6.54864959673361e-08	8.60237188683791e-08	1.0202267387272e-07	1.19241234189341e-07	1.87559544247173e-07	2.78122069511912e-07	3.95342160578954e-07	6.75930767804763e-07	9.64484554827648e-07	1.28600333171719e-06	1.79159934822601e-06	2.4326615700131e-06	3.14059288306592e-06	4.07640042415441e-06	4.86561538540775e-06	4.26440261852457e-06
P25	C495	1.08060505475071e-05	0	0	1.3742327953591e-08	7.59923097977818e-08	1.09450923948497e-07	1.04977112721921e-07	1.04587991108967e-07	6.27908833110154e-08	7.02306358825382e-08	1.64899730809316e-07	1.45933094508857e-07	1.48877531503154e-07	1.35740021309878e-07	1.72554780707399e-07	2.46206422190873e-07	3.11529622536216e-07	4.42939480417515e-07	6.28390726738646e-07	8.87309796694509e-07	1.22722661485249e-06	1.68787657160212e-06	2.22315908328545e-06	2.77436956091371e-06	3.12263510102859e-06	3.40662048261445e-06
P25	C496	1.54372150678672e-06	0	0	4.58077598453033e-09	1.68871799550626e-08	8.41930184219208e-09	8.39816901775368e-09	1.67340785774346e-08	5.78337083127773e-09	1.45304763894907e-08	1.73578664009806e-08	1.68975162062887e-08	2.0404534774544e-08	2.32482909425759e-08	4.05128615573893e-08	3.49552327801857e-08	4.90224279117904e-08	8.70516897930376e-08	1.32342895479806e-07	1.82012265988617e-07	2.22213872648187e-07	3.10327082671242e-07	4.85364354655643e-07	5.38392508850582e-07	6.62823488425879e-07	9.55814380014127e-07
P25	C498	0	0	0	2.7484655907182e-08	2.53307699325939e-08	1.68386036843842e-08	1.67963380355074e-08	4.18351964435866e-09	1.48715249947142e-08	2.2602963272541e-08	2.68257935287883e-08	2.22739986355624e-08	2.11602582847123e-08	2.54981255499219e-08	2.9259288902559e-08	2.73562691323192e-08	4.58596906271587e-08	6.40085954360571e-08	1.0758810927495e-07	1.278419487301e-07	1.60347510376817e-07	1.78627296366861e-07	2.3982709288867e-07	2.4172724887169e-07	3.82964682201619e-07	2.81842701799038e-07
P25	C499	6.17488602714689e-06	1.02914767119115e-06	8.08616027364473e-07	5.86339326019883e-07	6.83930788180036e-07	8.41930184219208e-07	8.56613239810875e-07	1.07934806824453e-06	9.13772591341881e-07	9.75156415472485e-07	1.74052060366197e-06	1.72508279087839e-06	1.75327854359045e-06	2.00985224922914e-06	2.50579551114223e-06	3.26147519766428e-06	4.59387590592745e-06	6.29929923884716e-06	8.45471159611996e-06	1.10648290032247e-05	1.41396202260627e-05	1.80443845143474e-05	2.32232568280529e-05	2.80760705763357e-05	3.22966881990032e-05	3.35025194225465e-05
P25	C50	0	0	0	0	0	0	0	0	0	0	0	7.6806891846767e-10	1.13358526525245e-08	3.97470780631136e-08	8.47769139997221e-08	1.80095438454435e-07	3.59761366126849e-07	5.59861848080713e-07	6.56001834428677e-07	8.17971790603607e-07	1.18303635608722e-06	1.30791511916075e-06	1.72827778049931e-06	1.71955974765543e-06	2.28305868235581e-06	9.68068410527129e-07
P25	C500	0	0	0	0	0	0	0	0	1.65239166607935e-09	0	7.88993927317302e-10	6.91262026620903e-09	1.81373642440391e-08	7.04948176968429e-08	1.38043824565919e-07	2.67483520404899e-07	4.76782645658219e-07	6.68249736352436e-07	8.8641176756618e-07	1.11915875456096e-06	1.3698980217232e-06	1.60310429536022e-06	2.13940993973703e-06	3.09850382644621e-06	4.77232911666633e-06	5.73488628008476e-06
P25	C501	1.54372150678672e-06	0	0	0	0	0	0	0	0	0	7.88993927317302e-10	1.53613783693534e-09	1.2847299672861e-08	4.87464164924978e-08	8.77778667076769e-08	1.79335542089648e-07	3.18645781426637e-07	4.54034303626432e-07	5.85545904461011e-07	7.29132470299639e-07	8.43402653005618e-07	1.17772912350354e-06	1.42754221957542e-06	1.90634898541992e-06	2.51872925601834e-06	2.57334640773034e-06
P25	C502	0	0	0	0	0	0	0	0	0	0	0	1.53613783693534e-09	8.31295861185127e-09	2.62480704190373e-08	5.47673869201745e-08	1.10184972894064e-07	2.1190339807032e-07	3.05534362214779e-07	4.04645543733219e-07	4.38779569793988e-07	5.87099152167084e-07	5.76754236574358e-07	7.4993551268362e-07	9.06477183268838e-07	1.26672933343613e-06	1.23765708181316e-06
P25	C503	0	0	0	0	0	0	0	0	0	8.07248688305037e-10	0	7.6806891846767e-10	4.53434106100978e-09	1.34990076440763e-08	3.00095270795477e-08	6.68708801012248e-08	1.09905120640949e-07	1.8263785897755e-07	2.18032540035076e-07	2.74101805328096e-07	3.47209176012792e-07	4.11751056032087e-07	4.96784692412246e-07	5.93330519957785e-07	7.80658775257147e-07	6.61717647702088e-07
P25	C504	0	0	0	0	0	0	0	0	0	0	7.88993927317302e-10	2.30420675540301e-09	2.56945993457221e-08	1.03492391937918e-07	2.6933550553894e-07	5.19769113514065e-07	8.59473857098647e-07	1.28529259635603e-06	1.70236760516469e-06	2.04980480506228e-06	2.40142491918665e-06	2.86257811381131e-06	3.57075893856465e-06	3.7742413630648e-06	4.73305068772258e-06	4.91386623571365e-06
P25	C505	0	0	0	0	0	0	0	0	0	0	0	2.30420675540301e-09	4.53434106100978e-09	1.4998897382307e-08	3.45109561414798e-08	1.02586009246197e-07	1.7790397226053e-07	2.60301621439965e-07	3.31333292280377e-07	3.31522341622124e-07	4.24226484146538e-07	5.37395679747761e-07	7.06157551283307e-07	9.25705487156358e-07	1.22745090449237e-06	1.36019738694318e-06
P25	C506	0	0	0	0	0	0	0	0	0	0	0	0	7.55723510168297e-10	2.9997794764614e-09	8.2526199468756e-09	1.82375127548795e-08	2.29298453135794e-08	4.7793084592256e-08	6.95038228059411e-08	7.69218505070942e-08	1.03531463392905e-07	1.5592043665921e-07	2.22696586253765e-07	2.74690055536011e-07	4.02603896673497e-07	4.90161220520065e-07
P25	C508	0	0	0	0	0	0	0	0	0	0	0	1.07529648585474e-08	3.85418990185831e-08	1.79236823718569e-07	3.97626233804006e-07	7.56856779327498e-07	1.31886144769139e-06	2.16775776543447e-06	3.00104177375789e-06	3.97501788042998e-06	4.43038908592322e-06	5.28767073058853e-06	6.31925355865386e-06	8.02369652220689e-06	9.24516021263653e-06	9.10474467116021e-06
P25	C509	1.54372150678672e-06	7.71860753393361e-07	0	1.83231039381213e-08	2.11089749438283e-08	1.68386036843842e-08	4.19908450887684e-09	1.67340785774346e-08	8.26195833039676e-09	1.69522224544058e-08	9.54682652053935e-08	5.55313828052126e-07	3.51864866334359e-06	1.40809648625098e-05	3.4698515685727e-05	6.58769356560838e-05	0.000109002159146187	0.000162191806699395	0.000212580774427037	0.000257968801442165	0.000306903872282405	0.000379850945724131	0.000503888142496853	0.000697819870183128	0.00102002643104401	0.00137346850198876
P25	C51	0	0	0	0	0	0	0	0	0	0	0	7.6806891846767e-10	7.55723510168297e-10	7.4994486911535e-10	7.50238176988691e-10	7.59896364786645e-10	5.53479024810536e-09	6.82758351317942e-09	1.42816074258783e-08	2.38349395937475e-08	5.30283105183173e-08	9.08274388306075e-08	1.44657611583642e-07	1.23610524991205e-07	1.9148234110081e-07	6.12701525650082e-08
P25	C510	0	0	0	0	4.22179498876566e-09	0	0	0	0	0	7.88993927317302e-10	7.6806891846767e-10	1.51144702033659e-09	3.74972434557675e-09	1.05033344778417e-08	1.59578236605195e-08	2.84646355616847e-08	5.80344598620251e-08	7.23601442911168e-08	8.23388822329459e-08	1.55297195089358e-07	2.52803038078524e-07	4.30166055498726e-07	6.40027829398906e-07	9.03403865706384e-07	1.11511677668315e-06
P25	C511	0	0	0	0	0	0	0	0	0	0	0	7.6806891846767e-10	7.55723510168297e-10	0	0	3.03958545914658e-09	8.697527532737e-09	9.3879273306217e-09	1.61858217493287e-08	2.92519713195992e-08	4.1665101121535e-08	5.29826726511877e-08	1.23720325696536e-07	1.26357425546565e-07	1.9148234110081e-07	3.30858823851044e-07
P25	C512	0	0	0	0	0	0	0	0	0	0	0	0	0	1.4998897382307e-09	2.25071453096607e-09	3.03958545914658e-09	7.90684321157909e-09	7.68103145232685e-09	1.42816074258783e-08	2.05847205582365e-08	5.17657316964526e-08	6.66067884757788e-08	1.25623715322637e-07	2.25245845539529e-07	3.82964682201619e-07	5.51431373085073e-07
P25	C518	0	0	0	0	0	0	0	0	0	0	7.88993927317302e-10	7.6806891846767e-10	2.26717053050489e-09	2.24983460734605e-09	5.25166723892084e-09	1.2918238201373e-08	2.84646355616847e-08	4.86465325314034e-08	6.4743286997315e-08	1.32175574110782e-07	2.10850663251404e-07	3.49685639497839e-07	6.18601628482682e-07	8.40551569940195e-07	1.1587136538408e-06	1.12737080719615e-06
P25	C519	0	0	0	0	4.22179498876566e-09	0	4.19908450887684e-09	0	1.65239166607935e-09	3.22899475322015e-09	1.18349089097595e-08	2.91866189017715e-08	5.51678162422857e-08	1.23740903404033e-07	2.35574787574449e-07	4.94692533476106e-07	8.34962643142752e-07	1.43293908982853e-06	2.30505143853676e-06	3.88401174743567e-06	6.80024953456326e-06	1.21390871997107e-05	2.10229384202807e-05	3.53828260535936e-05	5.75674474206921e-05	8.17956536742859e-05
P25	C52	0	0	0	0	8.44358997753131e-09	4.20965092109604e-09	1.25972535266305e-08	8.36703928871732e-09	5.78337083127773e-09	3.22899475322015e-09	9.46792712780762e-09	1.92017229616918e-08	3.02289404067319e-08	8.47437702100346e-08	1.41044777273874e-07	3.19156473210391e-07	5.13944808752641e-07	8.71370345869524e-07	1.29010520413767e-06	1.72478290151118e-06	2.47970480614227e-06	3.87076268483106e-06	6.27737898687964e-06	1.01882541598307e-05	1.55297088436375e-05	2.07093115669728e-05
P25	C53	0	0	0	0	0	0	0	0	0	0	0	2.30420675540301e-09	1.51144702033659e-08	4.12469678013443e-08	7.80247704068239e-08	1.25382900189796e-07	1.82648078187477e-07	1.8263785897755e-07	1.83756682212968e-07	1.93929735785491e-07	2.32314503223104e-07	2.84592641669237e-07	3.17866067558793e-07	2.80183856646732e-07	2.60219591752382e-07	8.57782135910114e-08
P25	C530	0	0	0	4.58077598453033e-09	0	0	0	0	8.26195833039676e-10	0	1.5779878546346e-09	5.37648242927369e-09	3.40075579575734e-08	1.0799206115261e-07	2.07815975025867e-07	3.35874193235697e-07	5.28177126533483e-07	6.45206641995455e-07	6.79804513471807e-07	8.40723323852184e-07	9.05269015276988e-07	1.06873619690681e-06	1.39137781667951e-06	1.67560933876967e-06	2.16522339552454e-06	1.97289891259326e-06
P25	C531	0	0	0	4.58077598453033e-09	0	0	0	0	8.26195833039676e-10	0	0	3.07227567387068e-09	2.41831523253855e-08	5.54959203145359e-08	9.82812011855186e-08	1.58058443875622e-07	2.13484766712635e-07	2.28724047691511e-07	2.5706893366581e-07	2.99020151267014e-07	3.24482757219227e-07	3.42116686261955e-07	4.30166055498726e-07	5.19164204963061e-07	4.90980361796948e-07	4.04383006929054e-07
P25	C538	0	0	0	0	0	0	0	0	0	0	1.5779878546346e-09	1.22891026954827e-08	5.29006457117808e-08	1.45489304608378e-07	2.99345032618488e-07	4.78734709815586e-07	6.7287235730538e-07	9.1574963870519e-07	1.05017419938292e-06	1.15491116395158e-06	1.28783039830199e-06	1.43810111481795e-06	1.45609306396693e-06	1.66462173654823e-06	1.65951362287368e-06	1.39695947848219e-06
P25	C539	0	0	0	0	4.22179498876566e-09	4.20965092109604e-09	0	4.18351964435866e-09	5.78337083127773e-09	1.37232277011856e-08	8.60003380775859e-08	8.07240433309521e-07	3.76123591010761e-06	9.03008616901794e-06	1.57970150546739e-05	2.31031291786084e-05	3.04879967395278e-05	3.53685894941477e-05	3.80252558249819e-05	3.99744439177501e-05	4.36511376083282e-05	5.05500110811746e-05	6.10150578542795e-05	7.54848272612959e-05	9.31193354184091e-05	9.91841229722352e-05
P25	C54	0	0	0	0	0	0	0	0	0	0	0	1.53613783693534e-09	7.55723510168297e-10	7.49944869115351e-09	9.75309630085299e-09	1.97573054844528e-08	4.66503749483166e-08	8.44913459755953e-08	1.35199216964981e-07	2.27515332485772e-07	3.62360121875168e-07	4.84413007096573e-07	5.7863044633457e-07	5.98824321068505e-07	5.49898005212581e-07	1.4704836615602e-07
P25	C540	0	0	0	0	0	0	0	0	0	0	7.88993927317302e-10	0	2.26717053050489e-09	6.74950382203815e-09	8.2526199468756e-09	2.20369945788127e-08	3.24180571674743e-08	5.29137722271405e-08	7.14080371293915e-08	1.35425793146293e-07	2.14638399716999e-07	2.77023688433353e-07	3.63547418585207e-07	4.12035083304017e-07	3.43686253257863e-07	3.43112854364046e-07
P25	C541	0	0	0	0	0	0	0	0	8.26195833039676e-10	2.42174606491511e-09	3.15597570926921e-09	2.68824121463685e-08	7.85952450575029e-08	1.92735831362645e-07	5.04910293113389e-07	1.07069397798438e-06	2.23052046998646e-06	4.8117394809132e-06	1.00647248065973e-05	1.78653706318589e-05	2.78095611303918e-05	3.72619567802567e-05	4.78531185897942e-05	6.04400529195886e-05	7.38630856287328e-05	7.98840249142576e-05
P25	C542	0	0	0	0	0	0	0	0	0	0	7.88993927317302e-10	0	1.51144702033659e-09	2.24983460734605e-09	6.00190541590953e-09	3.4195336415399e-08	4.26969533425271e-08	9.21723774279222e-08	1.65666646140188e-07	1.78762046953106e-07	2.4999060672921e-07	2.89134013610767e-07	3.23576236437095e-07	3.73578475528975e-07	3.48596056875833e-07	4.16637037442055e-07
P25	C543	0	0	0	0	0	0	0	0	0	0	0	7.6806891846767e-10	7.55723510168297e-10	7.4994486911535e-10	4.50142906193215e-09	1.51979272957329e-09	1.10695804962107e-08	2.81637819918651e-08	3.80842864690088e-08	6.93380060909018e-08	7.70173081337465e-08	1.58948017953563e-07	2.11276248497162e-07	2.14258243318089e-07	3.68235271347711e-07	4.04383006929054e-07
P25	C548	0	0	0	0	0	0	0	0	0	0	0	1.53613783693534e-09	5.29006457117808e-09	5.9995589529228e-09	1.65052398937512e-08	4.55937818871987e-08	7.19522732253697e-08	2.00560265699646e-07	3.9036393630734e-07	6.57627651518397e-07	1.026476582176e-06	1.21557388968296e-06	1.37995747892291e-06	1.67011553765895e-06	1.88536458930028e-06	1.36019738694318e-06
P25	C549	0	0	0	0	4.22179498876566e-09	0	0	0	0	0	6.31195141853842e-09	1.07529648585474e-08	6.80151159151467e-08	1.70237485289185e-07	3.80370755733267e-07	7.34819784748686e-07	1.60271711898708e-06	3.47182621645174e-06	6.7009302042221e-06	1.01666851430785e-05	1.45827853925373e-05	1.82109014855368e-05	2.25456501211611e-05	2.77821522169122e-05	3.27042018992947e-05	3.35760436056245e-05
P25	C55	0	0	0	0	4.22179498876566e-09	8.41930184219208e-09	0	4.18351964435866e-09	4.95717499823805e-09	9.68698425966045e-09	4.73396356390381e-08	1.82800402595306e-07	6.21960448868508e-07	1.49164034467043e-06	2.81339316370759e-06	4.93704668201883e-06	8.06418939148951e-06	1.26233484679296e-05	1.75739939911241e-05	2.39324461648128e-05	3.24785776136475e-05	4.46598516730097e-05	6.24140492294634e-05	9.24524319917553e-05	0.000133988540734387	0.000173443547881025
P25	C56	3.08744301357344e-06	2.57286917797787e-07	0	1.3742327953591e-08	2.11089749438283e-08	5.89351128953445e-08	2.5194507053261e-08	2.92846375105106e-08	5.03979458154202e-08	2.07462912894395e-07	6.69855844292389e-07	1.13136551690288e-06	1.83338523566829e-06	3.26975962934293e-06	6.44904736939479e-06	1.35854272096556e-05	2.799022496899e-05	4.76983518710106e-05	6.90144397248143e-05	9.45965416222031e-05	0.000124025642829413	0.000158510532456529	0.000206435928677988	0.000257299428120026	0.000299390005016543	0.00029540791357693
P25	C57	0	0	0	0	0	0	0	0	0	0	0	7.6806891846767e-10	7.55723510168297e-10	0	3.00095270795477e-09	3.03958545914658e-09	8.697527532737e-09	9.3879273306217e-09	1.80900360727792e-08	2.49183459389178e-08	2.65141552591586e-08	7.2661951064486e-08	6.28118576613184e-08	6.86725138840028e-08	1.32564697685176e-07	6.12701525650082e-08
P25	C570	0	0	0	0	0	0	0	4.18351964435866e-09	0	0	7.88993927317302e-10	7.6806891846767e-10	5.29006457117808e-09	9.74928329849956e-09	2.32573834866494e-08	6.45911910068648e-08	1.98461764610635e-07	4.92439460888066e-07	9.34969232814167e-07	1.3770094647115e-06	1.93300817627485e-06	2.73239211815411e-06	2.85698782877694e-06	2.91171458868172e-06	1.99338026889561e-06	1.17638692924816e-06
P25	C571	0	0	0	0	0	0	0	0	0	0	0	0	1.51144702033659e-09	7.4994486911535e-10	1.50047635397738e-09	7.59896364786645e-10	1.58136864231582e-09	1.1948271148064e-08	1.04731787789774e-08	9.75065710653307e-09	1.01006305749176e-08	1.36241158245911e-08	2.28406755132067e-08	4.39504088857618e-08	8.34666615054811e-08	2.45080610260033e-08
P25	C572	0	0	0	0	0	0	0	0	0	0	0	0	7.55723510168297e-10	0	7.50238176988691e-10	0	0	2.56034381744228e-09	9.5210716172522e-10	3.25021903551102e-09	6.31289410932349e-09	1.51379064717679e-09	1.90338962610056e-09	1.92283038875208e-08	9.81960723593895e-09	1.22540305130016e-08
P25	C573	0	0	0	0	0	0	0	0	0	0	0	7.6806891846767e-10	0	7.4994486911535e-10	2.25071453096607e-09	1.51979272957329e-09	4.74410592694745e-09	7.68103145232685e-09	1.33295002641531e-08	1.30008761420441e-08	2.39889976154292e-08	2.27068597076519e-08	5.32949095308157e-08	2.74690055536011e-08	1.47294108539084e-08	4.90161220520065e-08
P25	C574	0	0	0	0	0	0	0	0	0	2.42174606491511e-09	7.88993927317302e-10	2.30420675540301e-09	2.26717053050489e-09	8.9993384293842e-09	1.50047635397738e-08	2.81161654971059e-08	5.53479024810536e-08	9.72930650628068e-08	9.71149304959725e-08	1.48426669288337e-07	2.27264187935645e-07	3.587683833809e-07	5.40562653812559e-07	9.53174492709959e-07	1.59077637222211e-06	1.94839085156726e-06
P25	C577	0	0	0	4.58077598453033e-09	0	0	0	0	0	0	1.5779878546346e-09	7.6806891846767e-10	3.02289404067319e-09	3.74972434557675e-09	2.25071453096607e-09	6.8390672830798e-09	1.10695804962107e-08	3.24310216876023e-08	4.47490366010854e-08	8.45056949232866e-08	1.06056621036635e-07	1.86196249602745e-07	1.94145741862257e-07	2.4447414942705e-07	3.68235271347711e-07	2.81842701799038e-07
P25	C578	0	0	0	0	0	0	0	4.18351964435866e-09	0	8.07248688305037e-10	3.15597570926921e-09	6.14455134774136e-09	1.43587466931976e-08	4.42467472778057e-08	6.82716741059709e-08	1.2234331473065e-07	2.35623927705057e-07	3.91732604068669e-07	4.53203008981205e-07	7.0096390532521e-07	8.47190389471212e-07	1.16410500767895e-06	1.57410322078516e-06	2.13159483095945e-06	2.82313708033245e-06	3.18604793338042e-06
P25	C579	0	0	0	0	0	4.20965092109604e-09	4.19908450887684e-09	4.18351964435866e-09	0	1.61449737661007e-09	5.52295749122111e-09	1.45933094508857e-08	3.70304519982465e-08	6.29953690056894e-08	1.4929739722075e-07	3.04718442279445e-07	5.14735493073799e-07	8.38085876242774e-07	1.33199791925358e-06	1.84395759947992e-06	2.6072252671506e-06	4.07058305025839e-06	6.42013320883719e-06	1.08035598842313e-05	1.74199832365557e-05	2.47286335752373e-05
P25	C58	0	0	0	4.58077598453033e-09	0	0	0	0	0	4.03624344152519e-09	3.78717085112305e-08	7.2198478335961e-08	1.08068461954066e-07	1.1774134445111e-07	9.97816775394959e-08	9.34672528687573e-08	9.25100655754753e-08	5.46206681054354e-08	3.52279649838332e-08	3.14187840099399e-08	2.27264187935645e-08	3.33033942378894e-08	2.85508443915084e-08	3.84566077750416e-08	5.40078397976642e-08	2.45080610260033e-08
P25	C60	0	0	0	0	0	0	0	0	0	0	0	0	0	1.4998897382307e-09	0	1.51979272957329e-09	5.53479024810536e-09	9.3879273306217e-09	1.04731787789774e-08	1.73345015227255e-08	1.13632093967823e-08	2.72482316491823e-08	3.42610132698101e-08	2.4722104998241e-08	6.87372506515727e-08	2.45080610260033e-08
P25	C600	0	0	0	0	0	0	0	0	0	0	0	0	7.55723510168297e-10	7.4994486911535e-10	3.00095270795477e-09	7.59896364786645e-10	8.697527532737e-09	2.47499902352754e-08	1.99942503962296e-08	2.27515332485772e-08	4.04025222996703e-08	7.41757417116628e-08	9.89762605572291e-08	1.04382221103684e-07	1.08015679595328e-07	1.4704836615602e-07
P25	C601	0	0	0	0	0	0	0	0	0	0	7.88993927317302e-10	0	0	1.4998897382307e-09	4.50142906193215e-09	1.0638549107013e-08	2.68832669193689e-08	4.35258448965188e-08	4.47490366010854e-08	9.75065710653307e-08	1.09844357502229e-07	1.54406646012033e-07	1.99855910740559e-07	2.55461751648491e-07	3.33866646021924e-07	4.41145098468059e-07
P25	C602	0	0	0	0	0	0	0	0	0	0	0	7.6806891846767e-10	7.55723510168297e-10	1.4998897382307e-09	3.75119088494346e-09	4.55937818871987e-09	1.10695804962107e-08	1.62155108438011e-08	3.23716434986575e-08	2.92519713195992e-08	4.29276799433997e-08	5.14688820040109e-08	4.7584740652514e-08	9.06477183268838e-08	9.32862687414201e-08	1.22540305130016e-07
P25	C608	0	0	0	0	0	0	0	0	0	0	0	0	1.51144702033659e-09	1.4998897382307e-09	9.0028581238643e-09	1.21583418365863e-08	1.81857393866319e-08	4.01120531399291e-08	5.23658938948871e-08	7.25882251264128e-08	7.57547293118818e-08	8.023090430037e-08	1.12299987939933e-07	1.07129121659044e-07	1.27654894067206e-07	1.34794335643018e-07
P25	C609	0	0	0	0	0	0	0	0	2.47858749911903e-09	1.61449737661007e-09	5.52295749122111e-09	2.07378607986271e-08	7.6328074526998e-08	1.73237264765646e-07	3.383574178219e-07	5.9347906089837e-07	9.2272860279128e-07	1.45427528830722e-06	2.04036564757715e-06	2.80818924668152e-06	3.88369245605581e-06	4.93495750979634e-06	6.53052980715102e-06	8.42474400328947e-06	1.08261169776227e-05	1.32588610150678e-05
P25	C61	1.54372150678672e-06	0	0	2.7484655907182e-08	3.37743599101252e-08	2.94675564476723e-08	1.67963380355074e-08	2.09175982217933e-08	1.90025041599125e-08	3.22899475322015e-08	9.70462530600281e-08	1.07529648585474e-07	1.11847079504908e-07	1.2899051748784e-07	2.73836934600872e-07	8.71601130410282e-07	3.65533361671301e-06	1.32182016815154e-05	3.95571962481977e-05	9.91923513384157e-05	0.000212435199672845	0.000407217253043793	0.000714905530004866	0.0011554425151039	0.00169282664042161	0.00197862154484283
P25	C62	0	0	0	0	0	0	0	0	0	0	2.36698178195191e-09	9.21682702161204e-09	2.49388758355538e-08	1.34990076440763e-08	1.50047635397738e-08	1.51979272957329e-08	1.02788961750528e-08	7.68103145232685e-09	1.04731787789774e-08	6.50043807102204e-09	1.2625788218647e-08	1.66516971189447e-08	1.33237273827039e-08	1.92283038875208e-08	1.47294108539084e-08	0
P25	C620	0	0	0	0	0	0	0	4.18351964435866e-09	0	8.07248688305037e-10	1.02569210551249e-08	1.53613783693534e-08	2.56945993457221e-08	1.42489525131917e-08	2.32573834866494e-08	1.97573054844528e-08	9.48821185389491e-09	1.28017190872114e-08	1.42816074258783e-08	1.19174697968737e-08	1.51509458623764e-08	3.02758129435358e-08	3.42610132698101e-08	5.49380111072023e-08	2.94588217078169e-08	9.80322441040131e-08
P25	C621	0	0	0	0	0	0	4.19908450887684e-09	8.36703928871732e-09	0	3.22899475322015e-09	1.81468603282979e-08	7.29665472544287e-08	1.03534120893057e-07	9.07433291629574e-08	8.70276285306882e-08	6.07917091829316e-08	6.72081672984223e-08	6.65689392534994e-08	4.47490366010854e-08	5.85039426391984e-08	5.30283105183173e-08	3.78447661794198e-08	7.61355850440224e-08	7.69132155500832e-08	8.34666615054811e-08	1.10286274617015e-07
P25	C629	1.54372150678672e-06	0	0	3.20654318917123e-08	1.01323079730376e-07	1.30499178553977e-07	5.87871831242758e-08	7.53033535984559e-08	1.98286999929522e-08	5.65074081813526e-08	9.68095548818329e-07	2.4777903309767e-06	3.30402318645579e-06	3.10177197866109e-06	2.67835029184963e-06	2.21205831789392e-06	1.88103800003467e-06	1.50633561259521e-06	1.28153623968215e-06	1.28058629999134e-06	1.21081309016824e-06	1.55466299465057e-06	1.92052013273546e-06	2.54637681481883e-06	3.34848606745518e-06	3.86001961159551e-06
P25	C63	0	0	0	0	0	0	0	0	0	0	0	7.6806891846767e-10	7.55723510168297e-10	0	7.50238176988691e-10	1.51979272957329e-09	0	8.53447939147428e-10	1.90421432345044e-09	2.16681269034068e-09	3.78773646559409e-09	1.36241158245911e-08	9.5169481305028e-09	1.09876022214405e-08	1.96392144718779e-08	1.22540305130016e-08
P25	C630	0	0	0	0	0	0	0	0	0	0	2.36698178195191e-09	3.07227567387068e-09	4.53434106100978e-09	1.4998897382307e-09	2.25071453096607e-09	3.79948182393322e-09	1.58136864231582e-09	1.28017190872114e-08	7.61685729380176e-09	1.73345015227255e-08	2.27264187935645e-08	3.6330975532243e-08	3.42610132698101e-08	4.9444209996482e-08	4.41882325617253e-08	3.67620915390049e-08
P25	C631	0	0	0	0	0	0	0	0	0	1.61449737661007e-09	3.94496963658651e-09	7.6806891846767e-10	2.26717053050489e-09	1.4998897382307e-09	5.25166723892084e-09	5.31927455350651e-09	7.90684321157909e-09	1.1948271148064e-08	2.28505718814053e-08	3.03353776647695e-08	5.4290889340182e-08	7.56895323588396e-08	1.0087965018333e-07	1.18116723880485e-07	1.17835286831267e-07	4.90161220520065e-08
P25	C632	0	0	0	0	0	0	8.39816901775368e-09	0	0	8.07248688305037e-10	3.15597570926921e-09	5.37648242927369e-09	4.53434106100978e-09	2.9997794764614e-09	9.75309630085299e-09	1.36781345661596e-08	2.37205296347373e-08	3.75517093224868e-08	5.52222153800628e-08	9.31729456846493e-08	1.03531463392905e-07	1.52892855364856e-07	2.28406755132067e-07	3.18640464421773e-07	4.56611736471161e-07	5.51431373085073e-07
P25	C637	0	0	0	0	0	0	0	0	0	8.07248688305037e-10	2.36698178195191e-09	5.37648242927369e-09	9.06868212201956e-09	1.19991179058456e-08	8.2526199468756e-09	1.21583418365863e-08	1.02788961750528e-08	1.10948232089166e-08	2.76111076900314e-08	3.14187840099399e-08	4.54528375871291e-08	6.5092997828602e-08	8.37491435484246e-08	7.69132155500832e-08	1.08015679595328e-07	1.4704836615602e-07
P25	C638	0	0	0	0	0	0	0	0	0	0	3.15597570926921e-09	5.37648242927369e-09	4.53434106100978e-09	3.74972434557675e-09	1.50047635397738e-09	3.79948182393322e-09	7.90684321157909e-09	5.12068763488457e-09	1.14252859407026e-08	2.70851586292585e-08	5.80786258057761e-08	8.47722762419003e-08	1.33237273827039e-07	2.06017541652009e-07	2.50399984516443e-07	2.57334640773034e-07
P25	C639	0	0	0	0	0	8.41930184219208e-09	0	4.18351964435866e-09	1.65239166607935e-09	1.61449737661007e-09	1.49908846190287e-08	2.30420675540301e-08	3.24961109372368e-08	3.82471883248829e-08	3.22602416105137e-08	2.88760618618925e-08	4.58596906271587e-08	6.65689392534994e-08	1.00923359142873e-07	1.5926073274004e-07	2.65141552591586e-07	4.70788891271982e-07	6.24311797360983e-07	1.01635320548324e-06	1.39438422750333e-06	1.82585054643724e-06
P25	C64	6.17488602714689e-06	2.31558226018008e-06	5.14573835595574e-07	1.14061322014805e-06	1.28342567658476e-06	1.25447597448662e-06	1.36890154989385e-06	1.6901419363209e-06	1.07983795378286e-06	3.84250375633198e-07	4.18955775405487e-07	5.21518795639548e-07	8.41120266817314e-07	1.44214398330882e-06	3.13299462710478e-06	7.65823556431981e-06	1.68684593075828e-05	3.24771078763162e-05	5.46281005111463e-05	8.42088415847099e-05	0.000118977852699598	0.000164706477575424	0.000218830801923155	0.000279914660392306	0.000340706002461756	0.000341188971573504
P25	C65	0	0	0	0	8.44358997753131e-09	4.20965092109604e-09	8.39816901775368e-09	8.36703928871732e-09	1.65239166607935e-09	4.03624344152519e-09	5.52295749122111e-09	1.07529648585474e-08	1.13358526525245e-08	2.62480704190373e-08	6.0769292336084e-08	1.62617822064342e-07	4.16690637250218e-07	9.73784098567215e-07	1.93087332397875e-06	3.80383967789307e-06	6.69040517706103e-06	1.0463320953286e-05	1.50539085528293e-05	2.11566280773836e-05	2.53198572578686e-05	2.61623551452585e-05
P25	C66	0	0	0	0	0	0	0	4.18351964435866e-09	0	0	0	7.6806891846767e-10	2.26717053050489e-09	1.34990076440763e-08	2.9259288902559e-08	8.51083928561042e-08	2.01624501895267e-07	5.3425840990629e-07	1.25392513199212e-06	2.80710584033635e-06	5.47706692924906e-06	9.6277085160444e-06	1.58952067675658e-05	2.43347920199352e-05	3.22574097700595e-05	3.59778335861728e-05
P25	C67	0	0	0	0	0	0	0	0	0	0	0	0	0	7.4994486911535e-10	1.50047635397738e-09	9.87865274222638e-09	3.24180571674743e-08	7.25430748275314e-08	1.2948657399463e-07	1.95013142130661e-07	4.10338117106027e-07	6.69095466052142e-07	9.17433799780469e-07	9.50427592154599e-07	1.18817247554861e-06	4.65653159494062e-07
P25	C670	0	0	0	0	0	0	0	4.18351964435866e-09	0	0	7.88993927317302e-10	0	0	0	3.00095270795477e-09	1.59578236605195e-08	4.26969533425271e-08	7.85172104015633e-08	1.88517218021594e-07	3.8244243984513e-07	5.8331141570149e-07	9.6731222354597e-07	1.32666256939209e-06	1.62067132766247e-06	2.23396064617611e-06	2.02191503464527e-06
P25	C671	0	0	0	0	0	0	0	0	0	0	0	0	0	7.4994486911535e-10	2.25071453096607e-09	3.03958545914658e-09	9.48821185389491e-09	2.47499902352754e-08	3.14195363369323e-08	8.55891012684569e-08	1.30045618652064e-07	1.68030761836624e-07	2.98832171297788e-07	3.57097072196815e-07	4.95890165414917e-07	4.77907190007064e-07
P25	C672	0	0	0	0	0	0	0	0	8.26195833039676e-10	0	0	1.53613783693534e-09	7.55723510168297e-10	7.4994486911535e-10	3.75119088494346e-09	1.2918238201373e-08	2.05577923501056e-08	7.25430748275314e-08	1.63762431816738e-07	3.09854214718717e-07	6.41390041507266e-07	9.03733016364545e-07	1.46751340172353e-06	1.80746056542695e-06	2.41071357642301e-06	2.53658431619134e-06
P25	C673	0	0	0	0	0	0	4.19908450887684e-09	0	0	0	0	0	0	0	1.50047635397738e-09	4.55937818871987e-09	1.10695804962107e-08	1.62155108438011e-08	3.9036393630734e-08	7.04214124360721e-08	1.0479404221477e-07	1.78627296366861e-07	2.3982709288867e-07	3.35121867753934e-07	4.12423503909436e-07	3.92128976416052e-07
P25	C674	0	0	0	0	0	0	0	0	0	0	0	0	0	7.4994486911535e-10	1.50047635397738e-09	3.03958545914658e-09	9.48821185389491e-09	3.32844696267497e-08	5.04616795714367e-08	1.33258980455952e-07	2.43677712619887e-07	3.48171848850662e-07	5.50079601943062e-07	8.76261277159876e-07	9.96690134447804e-07	1.11511677668315e-06
P25	C675	0	0	0	0	0	0	0	0	0	0	1.5779878546346e-09	0	0	7.4994486911535e-10	2.25071453096607e-09	8.35886001265309e-09	7.11615889042118e-09	2.21896464178331e-08	5.33180010566123e-08	7.04214124360721e-08	1.54034616267493e-07	2.60371991314408e-07	4.13035548863821e-07	5.93330519957785e-07	7.41380346313391e-07	8.70036166423116e-07
P25	C676	0	0	0	0	0	0	0	0	0	0	0	0	0	0	0	2.27968909435993e-09	7.11615889042118e-09	1.62155108438011e-08	3.42758578221079e-08	6.39209743650501e-08	9.84811481054464e-08	1.89223830897099e-07	2.79798275036782e-07	3.95553679971856e-07	5.44988201594612e-07	4.90161220520065e-07
P25	C677	0	0	0	0	0	0	0	4.18351964435866e-09	1.65239166607935e-09	0	2.36698178195191e-09	7.6806891846767e-09	3.02289404067319e-08	3.82471883248829e-08	6.00190541590953e-08	9.34672528687573e-08	1.26509491385265e-07	1.44232701715915e-07	1.91373539506769e-07	2.32932364211623e-07	2.66404131413451e-07	3.2092361720148e-07	2.95025392045587e-07	3.24134265532493e-07	3.68235271347711e-07	2.94096732312039e-07
P25	C678	0	0	0	0	4.22179498876566e-09	4.20965092109604e-09	4.19908450887684e-09	4.18351964435866e-09	0	2.42174606491511e-09	0	2.30420675540301e-09	3.02289404067319e-09	8.9993384293842e-09	2.77588125485816e-08	7.14302582899446e-08	1.85020131150951e-07	4.65982574774496e-07	1.07397687842605e-06	2.08230699541739e-06	3.26629141216397e-06	4.88954379038104e-06	7.09964330535509e-06	9.35319639100119e-06	1.1906273773576e-05	1.09918653701625e-05
P25	C679	0	0	7.35105479422249e-08	2.7484655907182e-08	7.17705148090161e-08	1.05241273027401e-07	6.29862676331526e-08	5.85692750210212e-08	4.04835958189441e-08	2.82537040906763e-08	4.26056720751343e-08	5.99093756404783e-08	1.61724831176016e-07	4.29718410003096e-07	1.11110274012025e-06	2.80705717152187e-06	7.03392772102076e-06	1.61156574349209e-05	3.33094690529568e-05	6.22839473774977e-05	0.000109302711187649	0.000183672760593902	0.000304001777522277	0.000485086156673264	0.000723336818017353	0.000886309518944382
P25	C68	0	0	0	0	0	0	0	0	0	0	0	0	0	0	0	1.51979272957329e-09	2.37205296347373e-09	8.53447939147428e-10	6.66475013207654e-09	3.25021903551102e-09	1.76761035061058e-08	2.11930690604751e-08	2.85508443915084e-08	3.57097072196815e-08	3.92784289437558e-08	4.90161220520065e-08
P25	C680	0	0	0	0	0	0	0	0	0	0	0	3.84034459233835e-09	5.29006457117808e-09	9.74928329849956e-09	2.77588125485816e-08	7.75094292082378e-08	1.51811389662319e-07	2.6883610083144e-07	4.43681937363953e-07	6.87963029183166e-07	1.02900173981973e-06	1.50319411264655e-06	2.10324553684112e-06	3.10125072700157e-06	4.08004680653264e-06	4.31341874057657e-06
P25	C681	0	0	0	0	0	0	0	0	0	0	0	0	0	0	0	0	1.58136864231582e-09	1.70689587829486e-09	6.66475013207654e-09	2.16681269034068e-09	1.01006305749176e-08	1.51379064717679e-08	2.09372858871062e-08	2.19752044428809e-08	1.47294108539084e-08	3.67620915390049e-08
P25	C688	0	0	0	4.58077598453033e-09	0	4.20965092109604e-09	0	0	8.26195833039676e-10	8.07248688305037e-10	7.88993927317302e-10	0	1.51144702033659e-09	2.9997794764614e-09	1.05033344778417e-08	1.0638549107013e-08	2.29298453135794e-08	8.44913459755953e-08	1.55193467361211e-07	3.4994024949002e-07	6.42652620329131e-07	1.09295684726164e-06	1.86341844395245e-06	3.14794803644269e-06	4.27643895125141e-06	4.58300741186261e-06
P25	C689	0	0	7.35105479422249e-08	1.83231039381213e-08	0	0	0	4.18351964435866e-09	2.47858749911903e-09	8.07248688305037e-10	4.73396356390381e-09	7.6806891846767e-09	1.43587466931976e-08	3.67472985866522e-08	1.11035250194326e-07	3.03198649549871e-07	7.52731473742329e-07	1.73335276440843e-06	3.40663942465284e-06	6.4766031314283e-06	1.13354326627013e-05	1.95627165334657e-05	3.02353442106074e-05	4.22857871492136e-05	5.50879965936175e-05	5.06336540797227e-05
P25	C69	0	0	7.35105479422249e-08	0	0	0	4.19908450887684e-09	0	1.65239166607935e-09	0	0	0	1.51144702033659e-09	7.4994486911535e-10	7.50238176988691e-10	7.59896364786645e-10	3.95342160578954e-09	1.02413752697691e-08	8.56896445552698e-09	1.51676888323848e-08	1.38883670405117e-08	2.11930690604751e-08	3.04542340176089e-08	2.4722104998241e-08	7.85568578875116e-08	2.45080610260033e-08
P25	C690	0	0	0	0	0	4.20965092109604e-09	8.39816901775368e-09	0	8.26195833039676e-10	0	0	1.53613783693534e-09	3.77861755084148e-09	7.4994486911535e-10	5.25166723892084e-09	6.07917091829316e-09	1.89764237077898e-08	2.21896464178331e-08	3.04674291752071e-08	4.00860347713026e-08	5.30283105183173e-08	8.77998575362539e-08	1.06589819061631e-07	1.78548536098407e-07	3.33866646021924e-07	3.06350762825041e-07
P25	C691	0	0	0	0	0	0	8.39816901775368e-09	0	8.26195833039676e-10	8.07248688305037e-10	0	7.6806891846767e-10	7.55723510168297e-10	0	0	0	7.90684321157909e-10	2.56034381744228e-09	5.71264297035132e-09	9.75065710653307e-09	1.2625788218647e-08	1.21103251774143e-08	3.04542340176089e-08	2.4722104998241e-08	2.94588217078169e-08	4.90161220520065e-08
P25	C692	1.54372150678672e-06	5.14573835595574e-07	7.35105479422249e-08	1.28261727566849e-07	2.27976929393345e-07	1.01873552290524e-06	1.40669331047374e-06	9.12007282470188e-07	1.90851237432165e-07	3.22899475322015e-08	2.13028360375672e-08	1.07529648585474e-08	1.13358526525245e-08	9.74928329849956e-09	1.50047635397738e-08	1.36781345661596e-08	2.76739512405268e-08	3.66982613833394e-08	5.52222153800628e-08	8.01720695426052e-08	1.24995303364605e-07	1.68030761836624e-07	2.0366268999276e-07	2.4172724887169e-07	2.55309788134413e-07	4.16637037442055e-07
P25	C693	0	0	0	4.58077598453033e-09	8.44358997753131e-09	2.94675564476723e-08	0	0	1.65239166607935e-09	0	3.15597570926921e-09	8.44875810314437e-09	1.88930877542074e-08	4.34968024086903e-08	8.92783430616543e-08	1.35261552932023e-07	2.78320881047584e-07	4.42939480417515e-07	6.84565049280434e-07	1.0519875611604e-06	1.32065744767047e-06	1.72117996584001e-06	2.0290133414232e-06	1.98051530041464e-06	1.76752930246901e-06	1.45822963104719e-06
P25	C694	0	0	0	0	4.22179498876566e-09	8.41930184219208e-09	1.25972535266305e-08	8.36703928871732e-09	1.65239166607935e-09	8.07248688305037e-10	3.15597570926921e-09	3.84034459233835e-09	4.53434106100978e-09	5.24961408380745e-09	1.72554780707399e-08	2.12770982140261e-08	3.00460042040005e-08	5.20603242879931e-08	9.42586090107968e-08	1.51676888323848e-07	1.72973298595464e-07	2.55830619372878e-07	2.85508443915084e-07	3.81819177195056e-07	4.07513700291467e-07	6.49463617189086e-07
P25	C695	0	0	0	0	0	0	0	0	0	8.07248688305037e-10	1.5779878546346e-09	3.07227567387068e-09	1.2847299672861e-08	9.74928329849956e-09	2.1756907132672e-08	4.17943000632655e-08	3.95342160578954e-08	5.12068763488457e-08	7.80727872614681e-08	6.50043807102204e-08	1.06056621036635e-07	1.1807567047979e-07	1.48464390835844e-07	1.84042337209128e-07	2.94588217078169e-07	2.32826579747031e-07
P25	C696	0	0	0	3.66462078762427e-08	4.64397448764222e-08	2.94675564476723e-08	4.61899295976452e-08	5.02022357323039e-08	2.23072874920712e-08	2.1795714584236e-08	2.68257935287883e-08	3.07227567387068e-08	2.26717053050489e-08	2.7747960157268e-08	4.95157196812536e-08	5.69922273589984e-08	9.01380126120016e-08	1.16922367663198e-07	1.59954003169837e-07	2.2209830075992e-07	3.44684018369062e-07	5.60102539455413e-07	8.14650759971039e-07	1.29379016157461e-06	2.20450182446829e-06	3.45563660466646e-06
P25	C698	0	0	0	0	4.22179498876566e-09	1.26289527632881e-08	2.09954225443842e-08	8.36703928871732e-09	2.47858749911903e-09	8.07248688305037e-10	7.88993927317302e-10	2.30420675540301e-09	1.51144702033659e-09	2.24983460734605e-09	5.25166723892084e-09	6.8390672830798e-09	2.13484766712635e-08	1.62155108438011e-08	2.18984647196801e-08	5.52537236036874e-08	7.32295716681524e-08	8.62860668890771e-08	1.25623715322637e-07	1.09876022214405e-07	2.25850966426596e-07	1.96064488208026e-07
P25	C699	0	2.57286917797787e-07	0	1.3742327953591e-08	1.68871799550626e-08	6.73544147375366e-08	7.13844366509063e-08	6.27527946653799e-08	1.90025041599125e-08	4.84349212983022e-09	1.49908846190287e-08	1.76655851247564e-08	2.19159817948806e-08	5.24961408380745e-08	7.95252467608013e-08	1.35261552932023e-07	2.58553773018636e-07	3.90025708190374e-07	6.455286556497e-07	9.06811110907575e-07	1.2373272454274e-06	1.71512480325131e-06	2.27264721356407e-06	3.12597283199981e-06	4.33044679104908e-06	6.34758780573484e-06
P25	C70	0	0	0	0	0	0	4.19908450887684e-09	0	8.26195833039676e-10	1.61449737661007e-09	0	0	1.51144702033659e-09	7.4994486911535e-10	2.25071453096607e-09	5.31927455350651e-09	8.697527532737e-09	2.56034381744228e-09	9.5210716172522e-09	1.95013142130661e-08	2.39889976154292e-08	2.57344410020055e-08	3.04542340176089e-08	1.64814033321607e-08	3.43686253257863e-08	0
P25	C700	0	0	0	1.3742327953591e-08	4.22179498876566e-09	1.68386036843842e-08	1.25972535266305e-08	2.5101117866152e-08	1.90025041599125e-08	1.61449737661007e-08	1.97248481829325e-08	2.22739986355624e-08	2.49388758355538e-08	4.64965818851517e-08	7.20228649909144e-08	8.96677710448241e-08	1.3995112484495e-07	2.11655088908562e-07	3.54183864161782e-07	4.40946382484329e-07	6.55278408547778e-07	8.79512366009716e-07	1.29240155612228e-06	1.70307834432327e-06	1.85099596397449e-06	1.92388279054126e-06
P25	C701	0	0	0	4.58077598453033e-09	8.44358997753131e-09	0	0	0	3.3047833321587e-09	5.65074081813526e-09	7.10094534585572e-09	2.30420675540301e-09	3.77861755084148e-09	7.49944869115351e-09	6.75214359289822e-09	8.35886001265309e-09	1.81857393866319e-08	1.53620629046537e-08	3.14195363369323e-08	3.90026284261323e-08	3.53522070122115e-08	6.20654165342485e-08	7.42321954179218e-08	1.04382221103684e-07	1.42384304921115e-07	1.10286274617015e-07
P25	C709	0	0	0	1.3742327953591e-08	5.06615398651879e-08	5.05158110531525e-08	4.19908450887684e-08	3.34681571548693e-08	3.47002249876664e-08	3.79406883503367e-08	3.86607024385478e-08	4.14757215972542e-08	5.21449222016125e-08	6.74950382203816e-08	1.12535726548304e-07	1.64137614793915e-07	2.47484192522425e-07	3.89172260251227e-07	5.34132117727849e-07	7.97387070045371e-07	1.14137125496569e-06	1.53649750688444e-06	2.0423370688059e-06	2.9199552903478e-06	2.97043118887153e-06	3.12477778081542e-06
P25	C71	0	0	0	5.03885358298337e-08	3.37743599101252e-08	2.52579055265762e-08	3.35926760710147e-08	1.2550558933076e-08	2.89168541563887e-08	2.58319580257612e-08	2.44588117468364e-08	2.45782053909654e-08	2.64503228558904e-08	4.87464164924978e-08	5.40171487431858e-08	8.96677710448241e-08	1.52602073983476e-07	2.21896464178331e-07	3.09434827560697e-07	3.8027562715479e-07	4.92405740527232e-07	4.73816472566336e-07	4.87267744281743e-07	2.60955552759211e-07	2.20941162808626e-07	4.90161220520065e-08
P25	C710	9.26232904072033e-06	7.71860753393361e-07	7.35105479422249e-07	9.84866836674022e-07	1.13566285197796e-06	1.11134784316935e-06	1.1967390850299e-06	1.22577125579709e-06	1.30125843703749e-06	1.16728160328908e-06	1.13930723104618e-06	1.25886495736851e-06	1.58248503029241e-06	2.31657970069732e-06	3.05872104758289e-06	4.20982586091801e-06	6.03134000179253e-06	8.53533283941343e-06	1.20812877751313e-05	1.56357203734984e-05	1.98035488209478e-05	2.45461153439717e-05	2.91009239934514e-05	3.20810515860508e-05	3.08581157389382e-05	2.46796174531853e-05
P25	C711	0	2.57286917797787e-07	7.35105479422249e-08	2.7484655907182e-08	5.06615398651879e-08	3.78868582898643e-08	8.81807746864136e-08	7.53033535984559e-08	5.37027291475789e-08	7.50741280123685e-08	7.96883866590475e-08	1.12906131014748e-07	2.51655928886043e-07	4.61216094505941e-07	7.21729126263121e-07	9.38472010511507e-07	1.23109548804286e-06	1.8263785897755e-06	2.55069508626187e-06	3.29680550835335e-06	4.11853211692264e-06	4.51412370988119e-06	4.91264862496554e-06	5.07627222630549e-06	4.41391345255456e-06	3.48014466569246e-06
P25	C712	0	0	0	4.1226983860773e-08	2.95525649213596e-08	2.94675564476723e-08	4.61899295976452e-08	3.34681571548693e-08	3.47002249876664e-08	4.52059265450821e-08	5.28625931302592e-08	6.60539269882196e-08	1.30740167259115e-07	2.64730538797719e-07	3.52611943184685e-07	6.04117610005383e-07	9.02961494762332e-07	1.42355116249791e-06	2.08225836269306e-06	2.87319362739174e-06	3.85212798550919e-06	4.30976197251233e-06	4.30737072386557e-06	3.76325376084336e-06	2.81331747309651e-06	1.54400784463821e-06
P25	C713	0	0	0	1.3742327953591e-08	2.11089749438283e-08	2.94675564476723e-08	3.35926760710147e-08	2.09175982217933e-08	1.73501124938332e-08	4.11696831035569e-08	4.02386902931824e-08	4.53160661895925e-08	6.42364983643052e-08	1.23740903404033e-07	1.81557638831263e-07	3.05478338644231e-07	4.88642910475588e-07	7.59568665841211e-07	1.14348070123199e-06	1.56768898146148e-06	2.08956795018607e-06	2.39330301318651e-06	2.56767260560965e-06	2.4310069914937e-06	1.88536458930028e-06	1.31118126489117e-06
P25	C714	0	0	7.35105479422249e-08	2.7484655907182e-08	2.95525649213596e-08	4.20965092109604e-08	3.77917605798916e-08	1.2550558933076e-08	2.72644624903093e-08	2.50247093374562e-08	2.20918299648845e-08	2.07378607986271e-08	2.49388758355538e-08	3.97470780631136e-08	6.60209595750048e-08	7.29500510195179e-08	1.28881544348739e-07	1.99706817760498e-07	3.41806471059354e-07	4.84282636291142e-07	6.70429354410154e-07	8.52264134360534e-07	9.55501592302481e-07	8.59779873827716e-07	6.67733292043849e-07	4.04383006929054e-07
P25	C715	0	5.14573835595574e-07	2.20531643826675e-07	2.06134919303865e-07	2.9130385422483e-07	2.06272895133706e-07	1.97356971917211e-07	1.58973746485629e-07	9.58387166326024e-08	7.50741280123685e-08	8.3633356295634e-08	7.98791675206377e-08	7.02822864456516e-08	7.04948176968429e-08	6.82716741059709e-08	8.20688073969577e-08	9.96262244658965e-08	1.22043055298082e-07	1.72331396272265e-07	1.98263361166172e-07	2.57566079660398e-07	2.42206503548287e-07	3.42610132698101e-07	3.15893563866413e-07	3.58415664111772e-07	2.20572549234029e-07
P25	C716	0	2.57286917797787e-07	5.88084383537799e-07	5.68016222081761e-07	1.17365900687685e-06	1.3849751530406e-06	1.62924478944421e-06	1.57300338627886e-06	1.39709715367009e-06	1.10189445953638e-06	6.80112765347514e-07	5.47633138867449e-07	4.87441664058552e-07	4.71715322673555e-07	4.52393620724181e-07	4.61257093425494e-07	4.49108694417692e-07	5.75223910985366e-07	6.77900299148357e-07	9.2197879973996e-07	1.07824231387245e-06	1.39722876734418e-06	1.80441336554333e-06	2.13708863207017e-06	2.03265869783936e-06	1.54400784463821e-06
P25	C717	1.54372150678672e-06	5.14573835595574e-07	2.94042191768899e-07	2.15296471272926e-07	4.01070523932737e-07	5.17787063294813e-07	8.98604084899644e-07	1.69850897560962e-06	2.12167089924589e-06	8.69406837304525e-07	3.98441933295237e-07	2.97242671446988e-07	2.80373422272438e-07	3.01477837384371e-07	3.59364086777583e-07	3.5563149872015e-07	3.88226001688533e-07	4.79637741800854e-07	5.51270046638903e-07	6.50043807102204e-07	7.29770559037795e-07	8.23502112064175e-07	9.00303293145564e-07	8.81755078270596e-07	8.00297989729025e-07	6.61717647702088e-07
P25	C718	1.54372150678672e-06	7.71860753393361e-07	1.4702109588445e-07	9.16155196906066e-08	1.05544874719141e-07	8.41930184219207e-08	7.97826056686599e-08	8.78539125315319e-08	8.17933874709279e-08	8.96046044018591e-08	8.04773805863648e-08	8.75598567053144e-08	1.31495890769284e-07	2.09234618483183e-07	3.00095270795477e-07	4.54418026142414e-07	6.85523306443907e-07	9.94266849106753e-07	1.54622203064176e-06	2.13106028095006e-06	2.64384005298468e-06	2.98822273752699e-06	3.4146809892244e-06	3.52702031308239e-06	2.80840766947854e-06	1.94839085156726e-06
P25	C719	2.7786987122161e-05	5.66031219155131e-06	2.42584808209342e-06	2.26748411234251e-06	2.67661802287743e-06	2.6562897312116e-06	2.75879852233208e-06	3.12090565469156e-06	3.21224939885826e-06	2.83747913939221e-06	2.79856146019447e-06	3.14831449679898e-06	4.6031119004351e-06	7.31646214308936e-06	1.087995404269e-05	1.61257607571374e-05	2.41221972698855e-05	3.59293047901676e-05	5.17013230960029e-05	6.88970597084175e-05	8.7212632120304e-05	0.000103497866547477	0.000115065613066657	0.000111790611901491	9.93302369951405e-05	7.27521791556907e-05
P25	C72	0	0	0	0	4.22179498876566e-09	0	0	0	0	1.61449737661007e-09	4.73396356390381e-09	2.30420675540301e-09	2.26717053050489e-09	2.24983460734605e-09	7.50238176988691e-10	3.79948182393322e-09	6.32547456926327e-09	1.02413752697691e-08	1.14252859407026e-08	1.30008761420441e-08	2.02012611498352e-08	1.51379064717679e-08	2.09372858871062e-08	2.19752044428809e-08	4.90980361796948e-09	0
P25	C720	0	0	0	9.16155196906066e-08	1.09766669707907e-07	9.26123202641128e-08	1.04977112721921e-07	5.43857553766626e-08	5.94860999788567e-08	1.122075676744e-07	1.15982107315643e-07	1.10601924259344e-07	1.23938655667601e-07	1.31240352095186e-07	1.62051446229557e-07	1.80855334819222e-07	2.53809667091689e-07	3.56741238563625e-07	4.57963544789831e-07	5.43869985275511e-07	7.25982822572201e-07	9.2946745736655e-07	1.06209141136411e-06	1.13721682991909e-06	1.21763129725643e-06	9.43560349501126e-07
P25	C721	1.54372150678672e-06	0	0	0	0	0	4.19908450887684e-09	0	8.26195833039676e-10	0	2.36698178195191e-09	3.84034459233835e-09	5.29006457117808e-09	7.49944869115351e-09	6.00190541590953e-09	3.79948182393322e-09	3.16273728463164e-09	1.10948232089166e-08	1.61858217493287e-08	2.27515332485772e-08	3.15644705466174e-08	2.42206503548287e-08	2.28406755132067e-08	4.66973094411219e-08	4.41882325617253e-08	3.67620915390049e-08
P25	C722	0	0	0	0	0	0	4.19908450887684e-09	4.18351964435866e-09	2.47858749911903e-09	8.07248688305037e-10	3.94496963658651e-09	3.84034459233835e-09	2.26717053050489e-09	2.24983460734605e-09	1.50047635397738e-09	9.87865274222638e-09	8.697527532737e-09	1.70689587829486e-08	8.56896445552698e-09	1.51676888323848e-08	1.89386823279705e-08	3.6330975532243e-08	2.47440651393073e-08	4.39504088857618e-08	3.92784289437558e-08	4.90161220520065e-08
P25	C723	0	0	0	4.58077598453033e-08	3.37743599101252e-08	3.36772073687683e-08	6.29862676331526e-08	2.5101117866152e-08	2.23072874920712e-08	2.42174606491511e-08	2.05138421102498e-08	1.76655851247564e-08	9.82440563218786e-09	1.04992281676149e-08	1.12535726548304e-08	1.2918238201373e-08	1.26509491385265e-08	1.45086149655063e-08	2.85632148517566e-08	3.90026284261323e-08	5.30283105183173e-08	4.3899928768127e-08	5.90050784091173e-08	7.69132155500832e-08	8.83764651234506e-08	3.67620915390049e-08
P25	C724	0	0	0	0	0	0	0	0	0	8.07248688305037e-10	1.5779878546346e-09	2.30420675540301e-09	2.26717053050489e-09	6.74950382203815e-09	4.50142906193215e-09	4.55937818871987e-09	1.10695804962107e-08	1.28017190872114e-08	1.80900360727792e-08	2.49183459389178e-08	2.65141552591586e-08	4.84413007096573e-08	8.1845753922324e-08	1.48332629989446e-07	1.03105875977359e-07	8.57782135910114e-08
P25	C725	0	0	0	1.3742327953591e-08	8.44358997753131e-09	8.41930184219208e-09	1.25972535266305e-08	0	3.3047833321587e-09	6.4579895064403e-09	7.10094534585572e-09	6.91262026620903e-09	1.13358526525245e-08	8.9993384293842e-09	1.35042871857964e-08	1.74776163900928e-08	1.7395055065474e-08	2.3896542296128e-08	2.76111076900314e-08	3.79192220809619e-08	5.4290889340182e-08	5.44964632983645e-08	6.09084680352179e-08	8.51539172161635e-08	7.85568578875116e-08	6.12701525650082e-08
P25	C728	0	0	7.35105479422249e-08	2.29038799226517e-08	3.37743599101252e-08	4.20965092109604e-08	3.35926760710147e-08	4.60187160879453e-08	3.47002249876664e-08	2.2602963272541e-08	2.05138421102498e-08	1.92017229616918e-08	1.20915761626928e-08	2.62480704190373e-08	1.80057162477286e-08	2.43166836731726e-08	4.42783219848429e-08	4.94999804705508e-08	7.04559299676663e-08	1.01840196446012e-07	1.12369515145958e-07	1.34727367598734e-07	1.16106767192134e-07	1.26357425546565e-07	1.22745090449237e-07	7.35241830780098e-08
P25	C729	1.54372150678672e-06	7.71860753393361e-07	1.4702109588445e-07	4.53496822468503e-07	5.86829503438426e-07	5.59883572505773e-07	5.66876408698373e-07	6.65179623453027e-07	4.19707483184155e-07	2.62355823699137e-07	1.72789670082489e-07	1.37484336405713e-07	1.49633255013323e-07	1.99485335184683e-07	2.19069547680698e-07	2.97879374996365e-07	4.08783794038639e-07	6.05094588855526e-07	8.29285337862667e-07	1.04223690405387e-06	1.16662283140298e-06	1.31397028174946e-06	1.54364898676755e-06	1.60418992433031e-06	1.54658813966039e-06	1.21314902078716e-06
P25	C73	1.54372150678672e-06	0	7.35105479422249e-08	1.3742327953591e-08	8.44358997753131e-09	8.41930184219208e-09	4.19908450887684e-09	1.2550558933076e-08	9.08815416343643e-09	2.58319580257612e-08	5.28625931302592e-08	1.18282613444021e-07	2.09335412316618e-07	3.21726348850485e-07	6.15195305130727e-07	1.16872060904186e-06	2.25503168394236e-06	4.19896386060534e-06	7.16555849914401e-06	1.17647095022047e-05	1.81760847195642e-05	2.7066576771521e-05	4.03613770214624e-05	5.63554117937681e-05	7.45062699026868e-05	8.61090724148625e-05
P25	C74	0	0	0	0	0	0	0	0	8.26195833039676e-10	8.07248688305037e-10	7.88993927317302e-10	7.6806891846767e-10	1.51144702033659e-09	1.4998897382307e-09	1.50047635397738e-09	4.55937818871987e-09	1.58136864231582e-09	1.36551670263588e-08	1.14252859407026e-08	1.51676888323848e-08	2.02012611498352e-08	2.8762022296359e-08	2.47440651393073e-08	2.19752044428809e-08	2.45490180898474e-08	0
P25	C740	0	0	0	2.7484655907182e-08	8.44358997753131e-09	2.10482546054802e-08	2.09954225443842e-08	5.02022357323039e-08	3.3047833321587e-08	3.39044449088116e-08	4.57616477844035e-08	5.45328932112046e-08	8.53967566490176e-08	1.0649217141438e-07	1.41044777273874e-07	1.77055852995288e-07	2.49856245485899e-07	2.47499902352754e-07	4.09406079541845e-07	4.38779569793988e-07	5.69423048660978e-07	5.85836980457418e-07	5.21528757551553e-07	5.05429702186261e-07	4.61521540089131e-07	2.45080610260033e-07
P25	C741	0	0	0	4.1226983860773e-08	4.22179498876566e-08	1.09450923948497e-07	7.55835211597831e-08	8.36703928871732e-08	3.88312041528648e-08	2.01812172076259e-08	1.42018906917114e-08	2.53462743094331e-08	2.94732168965636e-08	5.09962510998438e-08	7.0522388636937e-08	1.07905283799704e-07	1.16230595210213e-07	1.77517171342665e-07	2.06607254094373e-07	2.48100053044008e-07	2.95443444316339e-07	2.7853747908053e-07	2.55054209897475e-07	2.96665259978892e-07	1.66933323010962e-07	1.10286274617015e-07
P25	C749	1.08060505475071e-05	4.88845143815795e-06	3.96956958888014e-06	1.60327159458562e-06	2.37687057867506e-06	3.43928480253546e-06	3.62380993116071e-06	3.22967716544489e-06	2.08779687009126e-06	6.33690220319454e-07	2.87193789543498e-07	2.22739986355624e-07	2.3503001166234e-07	3.1122712068287e-07	3.99126710157984e-07	5.53964449929464e-07	8.58683172777489e-07	1.23152537618974e-06	1.69284653354744e-06	2.2610690423705e-06	2.82312624568946e-06	3.51653567339169e-06	4.25407581433475e-06	5.28503666851286e-06	6.01450943201261e-06	5.63685403598075e-06
P25	C75	0	0	0	0	0	0	0	0	0	0	0	7.6806891846767e-10	0	0	7.50238176988691e-10	1.51979272957329e-09	7.90684321157909e-10	4.26723969573714e-09	1.90421432345044e-09	4.33362538068136e-09	7.57547293118818e-09	3.02758129435358e-09	9.5169481305028e-09	5.49380111072023e-09	2.45490180898474e-08	0
P25	C750	0	0	0	0	0	0	0	0	0	0	0	7.6806891846767e-10	4.53434106100978e-09	1.04992281676149e-08	2.10066689556834e-08	3.11557509562524e-08	4.03249003790534e-08	6.23016995577622e-08	8.94980732021707e-08	1.11590853552545e-07	1.41408828048846e-07	2.0738931866322e-07	2.95025392045587e-07	4.23022685525458e-07	5.15529379886795e-07	7.22987800267096e-07
P25	C751	0	0	0	0	4.22179498876566e-09	0	8.39816901775368e-09	0	1.07405458295158e-08	1.69522224544058e-08	2.99817692380575e-08	4.37799283526572e-08	5.81907102829589e-08	9.29931637703035e-08	1.08034297486372e-07	1.37541242026383e-07	2.27717084493478e-07	2.69689548770587e-07	3.83699186175264e-07	4.97283512433186e-07	5.70685627482843e-07	7.49326370352512e-07	9.04110072397766e-07	1.0740381171458e-06	1.06542738509938e-06	7.84257952832104e-07
[truncated: 9,182 more rows]
