# Supplementary material for: Database of age trajectories of mortality in 110 countries and web application: Data report
Source: Front Public Health. 2022 Jul 29;10:911589. doi: 10.3389/fpubh.2022.911589 (PMC9374568; doi:10.3389/fpubh.2022.911589)
Supplement: Supplementary file 1 [file Data_Sheet_1.zip › ATM_Dolejs/Data/yICD10_P28.txt]

Country	Filter	Infant deaths at age 0 day	Infant deaths at age 1-6 days	Infant deaths at age 7-27 days	Infant deaths at age 28-364 days	Deaths at age 1 year	Deaths at age 2 years	Deaths at age 3 years	Deaths at age 4 years	Deaths at age 5-9 years	Deaths at age 10-14 years	Deaths at age 15-19 years	Deaths at age 20-24 years	Deaths at age 25-29 years	Deaths at age 30-34 years	Deaths at age 35-39 years	Deaths at age 40-44 years	Deaths at age 45-49 years	Deaths at age 50-54 years	Deaths at age 55-59 years	Deaths at age 60-64 years	Deaths at age 65-69 years	Deaths at age 70-74 years	Deaths at age 75-79 years	Deaths at age 80-84 years	Deaths at age 85-89 years	Deaths at age 90-94 years
P28EU	A000	0	0	0	0	0	0	0	0	0	0	0	0	0	0	0	0	0	0	0	0	0	3.01261008084767e-09	0	1.06961532514889e-08	0	0
P28EU	A001	0	0	0	0	0	0	0	0	0	0	0	0	0	0	0	0	0	0	0	0	0	0	0	0	0	0
P28EU	A009	0	0	0	0	0	0	0	0	0	0	0	0	0	1.81516180148093e-09	0	0	0	3.75382291202272e-09	0	2.28974555154474e-09	0	0	0	0	9.69548291523082e-09	0
P28EU	A01	0	0	0	0	0	0	0	0	0	0	0	0	0	0	0	0	0	0	0	0	0	0	3.67542868527865e-09	0	0	0
P28EU	A010	0	0	0	1.38102889598542e-08	1.27033762906472e-08	1.26566909413139e-08	0	0	0	0	2.22586807541679e-09	0	0	0	1.74762952187015e-09	1.72855174619473e-09	0	3.75382291202272e-09	4.11137182484741e-09	6.86923665463421e-09	1.56080076758517e-08	3.01261008084767e-08	2.57280007969506e-08	4.27846130059555e-08	9.69548291523082e-08	1.49416762872385e-07
P28EU	A012	0	0	0	0	0	0	0	0	0	0	0	0	0	0	0	0	0	0	2.05568591242371e-09	2.28974555154474e-09	0	0	0	1.60442298772333e-08	1.93909658304616e-08	4.98055876241283e-08
P28EU	A013	0	0	0	0	0	0	0	0	0	0	0	0	0	0	0	0	0	1.87691145601136e-09	0	0	5.2026692252839e-09	3.01261008084767e-09	0	0	0	0
P28EU	A014	0	0	0	1.38102889598542e-08	0	0	0	0	0	0	0	0	3.85883355021232e-09	3.63032360296185e-09	3.49525904374029e-09	6.91420698477891e-09	7.06992395879657e-09	5.63073436803408e-09	8.22274364969482e-09	4.57949110308948e-09	2.60133461264195e-09	3.01261008084767e-09	3.67542868527865e-09	1.60442298772333e-08	2.90864487456925e-08	0
P28EU	A02	0	0	0	4.14308668795627e-08	1.27033762906472e-08	0	0	1.2554256515022e-08	0	0	0	0	0	1.81516180148093e-09	1.74762952187015e-09	6.91420698477891e-09	1.76748098969914e-09	3.75382291202272e-09	8.22274364969482e-09	4.57949110308948e-09	1.30066730632097e-08	4.5189151212715e-08	4.77805729086225e-08	1.17657685766378e-07	1.26041277898001e-07	9.96111752482566e-08
P28EU	A020	0	0	2.2162225616528e-07	2.34774912317522e-07	5.08135051625886e-08	0	2.52192260030395e-08	0	2.47326547184234e-09	7.1208723142642e-09	2.22586807541679e-09	2.06558883222377e-09	1.92941677510616e-09	9.07580900740463e-09	1.2233406653091e-08	2.24711727005315e-08	1.94422908866906e-08	2.81536718401704e-08	5.55035196354401e-08	1.09907786474147e-07	1.50877407533233e-07	4.0067714075274e-07	5.84393160959305e-07	1.17122878103803e-06	2.23965655341832e-06	3.08794643269595e-06
P28EU	A021	0	0	0	9.66720227189796e-08	1.27033762906472e-08	1.26566909413139e-08	0	1.2554256515022e-08	4.94653094368468e-09	4.74724820950947e-09	6.67760422625037e-09	0	5.78825032531848e-09	3.63032360296185e-09	6.99051808748058e-09	8.64275873097364e-09	2.12097718763897e-08	4.31689634882613e-08	9.45615519714905e-08	1.62571934159676e-07	2.02904099786072e-07	4.15740191156978e-07	6.72603449405993e-07	9.84046099136975e-07	1.29919471064093e-06	1.41945924728766e-06
P28EU	A022	0	0	0	9.66720227189796e-08	1.27033762906472e-08	0	0	0	0	0	0	0	1.92941677510616e-09	0	0	0	7.06992395879657e-09	9.3845572800568e-09	8.22274364969482e-09	1.83179644123579e-08	1.30066730632097e-08	3.91639310510197e-08	6.98331450202944e-08	6.41769195089332e-08	1.84214175389386e-07	1.74319556684449e-07
P28EU	A028	0	0	0	2.76205779197085e-08	0	0	0	0	0	0	0	0	1.92941677510616e-09	0	0	0	0	0	0	4.57949110308948e-09	2.60133461264195e-09	1.20504403233907e-08	1.83771434263933e-08	2.67403831287222e-08	2.90864487456925e-08	0
P28EU	A029	0	0	2.2162225616528e-07	8.28617337591254e-08	2.54067525812943e-08	1.26566909413139e-08	0	1.2554256515022e-08	2.47326547184234e-09	2.37362410475474e-09	2.22586807541679e-09	4.13117766444755e-09	3.85883355021232e-09	1.81516180148093e-09	1.74762952187015e-09	8.64275873097364e-09	7.06992395879657e-09	2.25229374721363e-08	3.70023464236267e-08	5.2664147685529e-08	9.10467114424682e-08	1.65693554446622e-07	3.05060580878128e-07	6.57813424966565e-07	1.05680763776016e-06	1.54397321634798e-06
P28EU	A03	0	0	0	8.28617337591254e-08	1.27033762906472e-08	2.53133818826278e-08	0	0	0	2.37362410475474e-09	0	0	1.92941677510616e-09	0	5.24288856561044e-09	0	5.30244296909743e-09	3.75382291202272e-09	6.16705773727112e-09	6.86923665463421e-09	2.60133461264195e-09	9.03783024254301e-09	3.67542868527865e-09	1.06961532514889e-08	9.69548291523082e-09	0
P28EU	A030	0	0	0	0	0	0	0	0	0	0	0	0	0	0	0	0	0	0	0	0	0	0	0	0	0	0
P28EU	A031	0	0	0	9.66720227189796e-08	2.54067525812943e-08	1.26566909413139e-08	0	0	0	0	0	0	0	0	0	0	3.53496197939828e-09	1.87691145601136e-09	0	2.28974555154474e-09	0	0	3.67542868527865e-09	0	1.93909658304616e-08	0
P28EU	A032	0	0	0	0	0	0	0	0	0	0	0	0	0	0	0	0	0	0	0	0	0	0	3.67542868527865e-09	0	0	0
P28EU	A033	0	0	0	1.38102889598542e-08	0	1.26566909413139e-08	0	0	0	0	0	2.06558883222377e-09	0	0	0	1.72855174619473e-09	0	1.87691145601136e-09	0	0	0	0	0	5.34807662574443e-09	9.69548291523082e-09	2.49027938120641e-08
P28EU	A038	0	0	0	0	0	0	0	0	0	0	0	0	0	0	0	1.72855174619473e-09	0	0	0	0	0	3.01261008084767e-09	3.67542868527865e-09	5.34807662574443e-09	0	0
P28EU	A039	0	0	2.2162225616528e-07	8.28617337591254e-08	0	1.26566909413139e-08	0	0	4.94653094368468e-09	0	0	0	1.92941677510616e-09	1.81516180148093e-09	1.74762952187015e-09	5.18565523858418e-09	3.53496197939828e-09	3.75382291202272e-09	0	6.86923665463421e-09	2.60133461264195e-09	6.02522016169534e-09	1.47017147411146e-08	5.34807662574443e-09	7.75638633218466e-08	9.96111752482566e-08
P28EU	A04	0	0	2.2162225616528e-07	4.41929246715335e-07	6.35168814532358e-08	1.26566909413139e-08	2.52192260030395e-08	0	2.47326547184234e-09	0	6.67760422625037e-09	2.06558883222377e-09	0	0	0	1.72855174619473e-09	1.76748098969914e-09	5.63073436803408e-09	1.85011732118134e-08	2.51872010669921e-08	3.38173499643453e-08	6.32648116978011e-08	5.88068589644584e-08	1.60442298772333e-07	3.00559970372156e-07	9.96111752482566e-08
P28EU	A040	0	0	0	5.52411558394169e-08	1.27033762906472e-08	1.26566909413139e-08	0	1.2554256515022e-08	0	0	0	0	1.92941677510616e-09	0	0	0	1.76748098969914e-09	7.50764582404544e-09	6.16705773727112e-09	9.15898220617895e-09	1.30066730632097e-08	3.6151320970172e-08	3.30788581675079e-08	1.12309609140633e-07	1.1634579498277e-07	7.47083814361924e-08
P28EU	A041	0	0	0	0	0	2.53133818826278e-08	0	0	2.47326547184234e-09	0	0	0	0	0	0	0	0	1.87691145601136e-09	0	2.28974555154474e-09	5.2026692252839e-09	1.50630504042383e-08	3.67542868527865e-09	5.34807662574443e-09	7.75638633218466e-08	4.98055876241283e-08
P28EU	A042	0	0	0	4.14308668795627e-08	0	0	0	0	0	0	0	0	0	0	0	1.72855174619473e-09	0	0	4.11137182484741e-09	6.86923665463421e-09	5.2026692252839e-09	9.03783024254301e-09	7.3508573705573e-09	4.27846130059555e-08	6.78683804066158e-08	2.49027938120641e-08
P28EU	A043	0	0	0	1.38102889598542e-08	2.54067525812943e-08	6.32834547065696e-08	0	2.5108513030044e-08	2.47326547184234e-09	0	4.45173615083358e-09	6.19676649667132e-09	1.92941677510616e-09	0	1.74762952187015e-09	3.45710349238946e-09	5.30244296909743e-09	5.63073436803408e-09	1.85011732118134e-08	9.15898220617895e-09	2.08106769011356e-08	3.6151320970172e-08	6.24822876497371e-08	1.12309609140633e-07	1.55127726643693e-07	2.9883352574477e-07
P28EU	A044	0	0	4.4324451233056e-07	4.14308668795627e-08	2.54067525812943e-08	1.26566909413139e-08	0	0	4.94653094368468e-09	0	0	0	1.92941677510616e-09	0	0	3.45710349238946e-09	3.53496197939828e-09	3.75382291202272e-09	8.22274364969482e-09	1.14487277577237e-08	2.86146807390614e-08	6.32648116978011e-08	1.21289146614195e-07	2.13923065029777e-07	4.36296731185387e-07	5.72764257677475e-07
P28EU	A045	0	0	0	4.14308668795627e-08	1.27033762906472e-08	1.26566909413139e-08	0	0	0	0	0	0	1.92941677510616e-09	0	1.74762952187015e-09	1.03713104771684e-08	3.53496197939828e-09	5.63073436803408e-09	1.02784295621185e-08	2.06077099639026e-08	1.56080076758517e-08	5.12143713744104e-08	9.18857171319663e-08	2.29967294907011e-07	5.62338009083388e-07	4.73153082429219e-07
P28EU	A046	0	0	0	0	0	0	0	0	0	0	0	0	0	0	0	0	0	0	4.11137182484741e-09	4.57949110308948e-09	5.2026692252839e-09	1.50630504042383e-08	2.20525721116719e-08	1.06961532514889e-08	5.81728974913849e-08	7.47083814361924e-08
P28EU	A047	0	0	1.1081112808264e-06	4.14308668795627e-07	7.62202577438829e-08	3.79700728239418e-08	0	1.2554256515022e-08	9.89306188736936e-09	2.37362410475474e-09	1.1129340377084e-08	1.03279441611189e-08	1.92941677510616e-08	3.81183978310995e-08	5.59241446998447e-08	1.17541518741242e-07	2.08562756784499e-07	4.61720218178794e-07	9.51782577452176e-07	2.10656590742116e-06	4.03466998420766e-06	9.55298656636796e-06	2.20966772558952e-05	5.00633452935936e-05	0.000106117060507201	0.000141447868852524
P28EU	A048	0	7.75677896578479e-07	6.64866768495839e-07	2.76205779197085e-07	1.27033762906472e-08	1.26566909413139e-08	0	0	2.47326547184234e-09	2.37362410475474e-09	8.90347230166716e-09	0	3.85883355021232e-09	3.63032360296185e-09	6.99051808748058e-09	1.03713104771684e-08	1.41398479175931e-08	2.43998489281477e-08	7.60603787596771e-08	1.05328295371058e-07	2.73140134327405e-07	5.72395915361057e-07	1.35623318486782e-06	3.34789596771601e-06	7.43643539598204e-06	1.09074236896841e-05
P28EU	A049	0	1.55135579315696e-06	1.32973353699168e-06	5.93842425273732e-07	1.7784726806906e-07	2.53133818826278e-08	2.52192260030395e-08	5.0217026060088e-08	7.41979641552702e-09	7.1208723142642e-09	8.90347230166716e-09	1.03279441611189e-08	9.6470838755308e-09	1.27061326103665e-08	2.09715542624418e-08	4.32137936548682e-08	6.00943536497708e-08	6.38149895043862e-08	1.50065071606931e-07	2.86218193943092e-07	4.18814872635354e-07	7.1097597908005e-07	1.60248690678149e-06	3.36394019759325e-06	6.02089489035834e-06	1.09323264834962e-05
P28EU	A05	0	0	0	1.38102889598542e-08	0	0	0	0	0	0	4.45173615083358e-09	0	0	0	0	0	1.76748098969914e-09	3.75382291202272e-09	2.05568591242371e-09	2.28974555154474e-09	5.2026692252839e-09	0	3.67542868527865e-09	5.34807662574443e-09	1.93909658304616e-08	2.49027938120641e-08
P28EU	A050	0	0	0	2.76205779197085e-08	0	0	0	0	0	0	0	0	0	0	0	0	0	0	0	2.28974555154474e-09	2.60133461264195e-09	6.02522016169534e-09	0	1.60442298772333e-08	2.90864487456925e-08	7.47083814361924e-08
P28EU	A051	0	0	0	5.52411558394169e-08	0	0	0	0	2.47326547184234e-09	0	0	2.06558883222377e-09	3.85883355021232e-09	1.81516180148093e-09	8.73814760935073e-09	5.18565523858418e-09	1.76748098969914e-08	1.31383801920795e-08	1.85011732118134e-08	2.28974555154474e-08	3.38173499643453e-08	2.10882705659337e-08	3.67542868527865e-08	3.20884597544666e-08	4.84774145761541e-08	4.98055876241283e-08
P28EU	A052	0	1.55135579315696e-06	4.4324451233056e-07	4.97170402554752e-07	2.54067525812943e-08	1.26566909413139e-08	1.26096130015198e-08	1.2554256515022e-08	2.47326547184234e-09	7.1208723142642e-09	2.22586807541679e-09	0	0	0	6.99051808748058e-09	6.91420698477891e-09	8.83740494849571e-09	5.63073436803408e-09	1.02784295621185e-08	2.28974555154474e-08	6.50333653160487e-08	6.32648116978011e-08	9.92365745025236e-08	1.71138452023822e-07	2.22996107050309e-07	2.24125144308577e-07
P28EU	A053	0	0	0	0	0	0	0	0	0	0	0	0	0	1.81516180148093e-09	0	0	1.76748098969914e-09	0	0	0	0	0	0	0	0	0
P28EU	A054	0	0	0	0	0	0	1.26096130015198e-08	0	2.47326547184234e-09	0	0	0	0	0	1.74762952187015e-09	0	0	0	2.05568591242371e-09	0	0	0	3.67542868527865e-09	0	9.69548291523082e-09	0
P28EU	A058	0	0	0	1.38102889598542e-08	1.27033762906472e-08	0	0	0	0	0	0	0	0	0	0	1.72855174619473e-09	1.76748098969914e-09	0	4.11137182484741e-09	9.15898220617895e-09	5.2026692252839e-09	3.31387108893244e-08	7.3508573705573e-08	8.55692260119109e-08	2.13300624135078e-07	5.47861463865411e-07
P28EU	A059	0	0	0	4.14308668795627e-08	0	1.26566909413139e-08	0	0	0	2.37362410475474e-09	4.45173615083358e-09	4.13117766444755e-09	7.71766710042464e-09	3.63032360296185e-09	5.24288856561044e-09	8.64275873097364e-09	1.76748098969914e-08	1.87691145601136e-08	2.67239168615082e-08	2.97666921700816e-08	2.86146807390614e-08	5.72395915361057e-08	8.82102884466876e-08	2.03226911778288e-07	3.19950936202617e-07	4.98055876241283e-07
P28EU	A060	0	0	0	0	0	0	0	0	0	0	2.22586807541679e-09	0	0	0	1.74762952187015e-09	0	1.76748098969914e-09	0	2.05568591242371e-09	4.57949110308948e-09	5.2026692252839e-09	9.03783024254301e-09	7.3508573705573e-09	3.20884597544666e-08	2.90864487456925e-08	1.24513969060321e-07
P28EU	A061	0	0	0	0	0	0	0	0	0	0	0	0	0	0	0	0	0	0	0	0	0	6.02522016169534e-09	3.67542868527865e-09	2.13923065029777e-08	0	4.98055876241283e-08
P28EU	A062	0	0	0	0	0	0	0	0	0	0	0	0	1.92941677510616e-09	0	0	0	0	0	0	4.57949110308948e-09	0	6.02522016169534e-09	3.67542868527865e-09	0	1.93909658304616e-08	0
P28EU	A063	0	0	0	0	0	0	0	0	0	0	0	0	0	0	0	0	0	0	0	2.28974555154474e-09	0	0	3.67542868527865e-09	0	9.69548291523082e-09	0
P28EU	A064	0	0	0	0	0	0	0	0	0	0	0	0	1.92941677510616e-09	1.81516180148093e-09	3.49525904374029e-09	0	7.06992395879657e-09	1.87691145601136e-09	4.11137182484741e-09	9.15898220617895e-09	1.30066730632097e-08	6.02522016169534e-09	2.57280007969506e-08	3.20884597544666e-08	9.69548291523082e-09	0
P28EU	A065	0	0	0	0	0	0	0	0	0	0	0	0	1.92941677510616e-09	0	0	0	1.76748098969914e-09	1.87691145601136e-09	2.05568591242371e-09	0	2.60133461264195e-09	0	7.3508573705573e-09	5.34807662574443e-09	0	0
P28EU	A066	0	0	0	0	0	0	0	0	0	0	0	0	0	0	0	0	0	0	2.05568591242371e-09	0	2.60133461264195e-09	0	0	0	0	0
P28EU	A067	0	0	0	0	0	0	0	0	0	0	0	0	0	0	0	0	0	0	0	0	0	0	0	1.06961532514889e-08	0	2.49027938120641e-08
P28EU	A068	0	0	0	0	0	0	0	0	0	0	0	0	0	0	0	0	0	0	0	0	0	3.01261008084767e-09	3.67542868527865e-09	5.34807662574443e-09	9.69548291523082e-09	0
P28EU	A069	0	0	0	0	0	0	0	0	0	0	0	0	0	0	1.74762952187015e-09	0	0	1.87691145601136e-09	2.05568591242371e-09	4.57949110308948e-09	7.80400383792585e-09	0	1.1026286055836e-08	5.34807662574443e-09	2.90864487456925e-08	4.98055876241283e-08
P28EU	A07	0	0	0	0	0	0	0	0	0	0	0	0	0	0	0	1.72855174619473e-09	0	0	0	2.28974555154474e-09	0	0	0	0	0	0
P28EU	A070	0	0	0	0	0	0	0	0	0	0	0	0	0	0	0	0	0	0	0	0	0	6.02522016169534e-09	0	5.34807662574443e-09	0	0
P28EU	A071	0	0	0	0	0	0	0	0	0	0	0	0	0	0	0	0	0	0	0	0	2.60133461264195e-09	6.02522016169534e-09	0	1.06961532514889e-08	1.93909658304616e-08	2.49027938120641e-08
P28EU	A072	0	7.75677896578479e-07	0	0	0	0	0	1.2554256515022e-08	0	0	2.22586807541679e-09	0	1.92941677510616e-09	3.63032360296185e-09	1.74762952187015e-09	0	0	0	2.05568591242371e-09	0	0	0	3.67542868527865e-09	3.20884597544666e-08	9.69548291523082e-09	0
P28EU	A073	0	0	0	0	0	0	0	0	0	0	0	0	0	0	0	0	0	0	0	0	0	3.01261008084767e-09	7.3508573705573e-09	5.34807662574443e-09	0	0
P28EU	A078	0	0	0	0	0	0	0	0	0	0	0	0	0	0	0	1.72855174619473e-09	0	0	0	0	0	0	3.67542868527865e-09	1.06961532514889e-08	1.93909658304616e-08	0
P28EU	A079	0	0	0	2.76205779197085e-08	0	0	0	0	2.47326547184234e-09	0	0	0	0	0	0	0	0	0	0	0	2.60133461264195e-09	3.01261008084767e-09	7.3508573705573e-09	1.60442298772333e-08	1.93909658304616e-08	4.98055876241283e-08
P28EU	A08	0	0	0	1.93344045437959e-07	5.08135051625886e-08	2.53133818826278e-08	0	0	0	0	2.22586807541679e-09	0	0	0	3.49525904374029e-09	1.72855174619473e-09	0	0	0	0	2.60133461264195e-09	3.01261008084767e-09	2.20525721116719e-08	6.95249961346776e-08	1.74518692474155e-07	2.49027938120641e-07
P28EU	A080	0	0	1.99460030548752e-06	5.52411558394169e-07	1.7784726806906e-07	1.01253527530511e-07	3.78288390045593e-08	1.2554256515022e-08	4.94653094368468e-09	0	0	0	0	0	1.74762952187015e-09	1.72855174619473e-09	5.30244296909743e-09	9.3845572800568e-09	1.85011732118134e-08	1.37384733092684e-08	4.9425357640197e-08	1.02428742748821e-07	2.1685029243144e-07	5.1876343269721e-07	1.06650312067539e-06	1.6684871854083e-06
P28EU	A081	0	0	2.2162225616528e-07	6.90514447992712e-08	6.35168814532358e-08	1.26566909413139e-08	0	0	2.47326547184234e-09	2.37362410475474e-09	6.67760422625037e-09	0	1.92941677510616e-09	3.63032360296185e-09	1.74762952187015e-09	5.18565523858418e-09	1.06048859381949e-08	2.25229374721363e-08	3.4946660511203e-08	6.18231298917079e-08	1.69086749821727e-07	4.97080663339865e-07	1.14305832112166e-06	2.8291325350188e-06	7.81455922967604e-06	1.26257164627165e-05
P28EU	A082	0	0	0	4.14308668795627e-08	1.27033762906472e-08	0	1.26096130015198e-08	1.2554256515022e-08	0	0	2.22586807541679e-09	0	0	0	0	0	1.76748098969914e-09	0	0	0	7.80400383792585e-09	1.50630504042383e-08	2.20525721116719e-08	7.4873072760422e-08	1.35736760813232e-07	2.24125144308577e-07
P28EU	A083	0	7.75677896578479e-07	6.64866768495839e-07	8.28617337591254e-08	5.08135051625886e-08	1.26566909413139e-08	3.78288390045593e-08	0	4.94653094368468e-09	0	2.22586807541679e-09	0	0	1.81516180148093e-09	6.99051808748058e-09	1.72855174619473e-09	0	7.50764582404544e-09	6.16705773727112e-09	2.06077099639026e-08	4.9425357640197e-08	8.13404721828871e-08	2.75657151395899e-07	7.16642267849754e-07	1.99726948053755e-06	3.81012745324581e-06
P28EU	A084	0	0	4.4324451233056e-07	4.69549824635044e-07	2.28660773231649e-07	6.32834547065696e-08	6.30480650075989e-08	2.5108513030044e-08	7.41979641552702e-09	9.49449641901894e-09	8.90347230166716e-09	1.23935329933426e-08	5.78825032531848e-09	1.81516180148093e-08	1.2233406653091e-08	2.24711727005315e-08	2.12097718763897e-08	3.56613176642158e-08	5.13921478105926e-08	8.01410943040658e-08	1.82093422884936e-07	3.55487989540025e-07	9.66637744228285e-07	2.85587291814753e-06	7.04861607937281e-06	1.67595802355192e-05
P28EU	A085	0	0	2.2162225616528e-07	1.10482311678834e-07	3.81101288719415e-08	0	0	0	0	0	0	0	0	0	0	1.72855174619473e-09	0	1.87691145601136e-09	6.16705773727112e-09	6.86923665463421e-09	1.82093422884936e-08	3.31387108893244e-08	7.3508573705573e-08	1.87182681901055e-07	2.3269158996554e-07	6.97278226737796e-07
P28EU	A09	9.30813475894175e-06	6.20542317262783e-06	1.90595140302141e-05	1.39898227163323e-05	2.24849760344455e-06	7.97371529302777e-07	3.53069164042554e-07	1.8831384772533e-07	6.43049022679008e-08	7.35823472473968e-08	7.56795145641709e-08	4.95741319733706e-08	8.29649213295649e-08	8.71277664710845e-08	1.170911779653e-07	2.2298317525912e-07	3.07541692207651e-07	4.76735509826885e-07	7.56492415771924e-07	1.07160091812294e-06	2.1330943823664e-06	4.49180163054387e-06	1.04418928948766e-05	2.37240679118023e-05	5.1415145899469e-05	0.000101802621103718
P28EU	A090	0	0	6.64866768495839e-07	1.02196138302921e-06	2.15957396941002e-07	2.53133818826278e-08	7.56576780091186e-08	3.7662769545066e-08	2.22593892465811e-08	9.49449641901894e-09	1.78069446033343e-08	1.44591218255664e-08	1.73647509759554e-08	2.35971034192521e-08	3.14573313936626e-08	4.66708971472577e-08	8.83740494849571e-08	2.00829525793215e-07	3.00130143213861e-07	5.44959441267648e-07	8.03812395306362e-07	1.68404903519385e-06	3.43285039205026e-06	9.605145619837e-06	2.56542477937008e-05	4.14631516970868e-05
P28EU	A099	0	1.55135579315696e-06	1.77297804932224e-06	1.83676843166061e-06	7.24092448566888e-07	2.9110389165022e-07	2.01753808024316e-07	1.00434052120176e-07	6.92514332115855e-08	2.13626169427926e-08	4.67432295837526e-08	7.43611979600559e-08	6.56001703536094e-08	9.43884136770082e-08	1.39810361749612e-07	1.97054899066199e-07	3.83543374764714e-07	7.09472530372294e-07	1.22518880380453e-06	1.92567600884912e-06	3.20224290816224e-06	5.96496796007839e-06	1.38637170008711e-05	3.66557171928523e-05	0.000100367639138469	0.000168293080581929
P28EU	A15	0	0	0	2.76205779197085e-08	1.27033762906472e-08	1.26566909413139e-08	0	0	2.47326547184234e-09	0	2.22586807541679e-08	1.17738563436755e-07	2.48894763988695e-07	4.41084317759865e-07	6.50118182135694e-07	8.81561390559311e-07	1.19658463002632e-06	1.11113158195872e-06	1.27041389387785e-06	1.1311343024631e-06	1.07435119502112e-06	1.10562789967109e-06	1.11365489163943e-06	1.02683071214293e-06	1.35736760813232e-06	1.24513969060321e-07
P28EU	A150	0	0	0	4.14308668795627e-08	3.81101288719415e-08	1.26566909413139e-08	0	0	7.41979641552702e-09	4.98461061998494e-08	6.90019103379205e-08	2.1895241621572e-07	5.78825032531848e-07	1.04371803585153e-06	1.58160471729248e-06	2.55479948087581e-06	3.56500915622317e-06	3.80637643279104e-06	3.62417426360299e-06	3.52162865827581e-06	3.18663490048639e-06	3.23253061674955e-06	3.41079781993859e-06	3.63669210550621e-06	3.56793771280494e-06	2.71440452551499e-06
P28EU	A151	0	0	0	0	0	0	0	0	4.94653094368468e-09	0	4.45173615083358e-09	2.27214771544615e-08	3.6658918727017e-08	7.07913102577562e-08	1.10100659877819e-07	1.59026760649915e-07	1.94422908866906e-07	2.2147555180934e-07	2.17902706716913e-07	2.40423282912197e-07	2.34120115137775e-07	3.37412329054939e-07	4.18998870121766e-07	6.52465348340821e-07	9.01679911116466e-07	6.47472639113668e-07
P28EU	A152	0	0	0	4.14308668795627e-08	0	0	0	0	0	2.37362410475474e-09	0	6.19676649667132e-09	3.6658918727017e-08	6.35306630518324e-08	9.96148827465983e-08	1.65940967634694e-07	2.2623756668149e-07	2.3461393200142e-07	2.28181136279031e-07	2.47292519566832e-07	2.44525453588343e-07	2.86197957680529e-07	4.00621726695373e-07	4.65282666439766e-07	6.39901872405234e-07	5.22958670053347e-07
P28EU	A153	0	0	0	9.66720227189796e-08	6.35168814532358e-08	1.26566909413139e-08	0	1.2554256515022e-08	7.41979641552702e-09	2.37362410475474e-09	4.89690976591694e-08	1.46656807087888e-07	2.79765432390393e-07	4.7012690658356e-07	8.21385875278969e-07	1.23764305027543e-06	1.63668739646141e-06	1.77931206029877e-06	1.81517066067013e-06	1.72875789141628e-06	1.6310368021265e-06	1.50027982026214e-06	1.65761833706067e-06	1.89321912551353e-06	2.03605141219847e-06	1.79300115446862e-06
P28EU	A154	0	0	0	0	1.27033762906472e-08	0	0	0	0	0	0	4.13117766444755e-09	7.71766710042464e-09	7.26064720592371e-09	5.24288856561044e-09	1.55569657157526e-08	1.2372366927894e-08	1.50152916480909e-08	1.23341154745422e-08	1.83179644123579e-08	1.30066730632097e-08	3.6151320970172e-08	3.67542868527865e-08	5.34807662574443e-08	5.81728974913849e-08	9.96111752482566e-08
P28EU	A155	0	0	0	0	0	0	0	0	0	0	0	2.06558883222377e-09	3.85883355021232e-09	3.63032360296185e-09	8.73814760935073e-09	1.55569657157526e-08	1.76748098969914e-08	9.3845572800568e-09	1.64454872993896e-08	1.14487277577237e-08	7.80400383792585e-09	2.10882705659337e-08	3.67542868527865e-08	2.13923065029777e-08	3.87819316609233e-08	2.49027938120641e-08
P28EU	A156	0	0	0	0	0	0	0	0	0	0	2.22586807541679e-09	4.13117766444755e-09	0	1.08909708088856e-08	6.99051808748058e-09	1.9014069208142e-08	2.12097718763897e-08	2.25229374721363e-08	2.05568591242371e-08	2.74769466185369e-08	4.16213538022712e-08	6.62774217786487e-08	1.13938289243638e-07	1.65790375398077e-07	1.74518692474155e-07	1.49416762872385e-07
P28EU	A157	0	0	0	2.76205779197085e-08	0	0	0	0	0	2.37362410475474e-09	0	2.06558883222377e-09	3.85883355021232e-09	3.63032360296185e-09	1.2233406653091e-08	1.55569657157526e-08	2.29772528660888e-08	2.25229374721363e-08	2.67239168615082e-08	3.89256743762605e-08	3.64186845769873e-08	5.42269814552581e-08	8.08594310761303e-08	1.06961532514889e-07	1.74518692474155e-07	1.24513969060321e-07
P28EU	A158	0	0	0	0	0	0	0	0	0	0	0	0	5.78825032531848e-09	5.44548540444278e-09	8.73814760935073e-09	2.24711727005315e-08	3.18146578145846e-08	2.6276760384159e-08	3.08352886863556e-08	3.43461832731711e-08	3.12160153517034e-08	4.5189151212715e-08	2.94034294822292e-08	5.88288428831888e-08	6.78683804066158e-08	2.49027938120641e-08
P28EU	A159	0	0	2.2162225616528e-07	1.38102889598542e-08	0	0	0	0	0	0	1.33552084525007e-08	6.4033253798937e-08	1.4084742458275e-07	3.08577506251758e-07	4.33412121423796e-07	7.00063457208865e-07	1.07993088470618e-06	1.18808495165519e-06	1.41225622183509e-06	1.25249081669497e-06	1.10816854498547e-06	1.14479183072211e-06	1.37461032829422e-06	1.36910761619057e-06	1.6676230614197e-06	1.09572292773082e-06
P28EU	A16	0	0	0	0	0	0	0	0	0	2.37362410475474e-09	4.45173615083358e-09	2.06558883222377e-08	5.01648361527602e-08	9.9833899081451e-08	1.73015322665144e-07	2.40268692721067e-07	3.32286426063439e-07	3.32213327714011e-07	3.78246207885962e-07	3.66359288247158e-07	4.03206864959502e-07	4.27790631480369e-07	4.33700584862881e-07	4.75978819691254e-07	8.53202496540312e-07	2.73930731932706e-07
P28EU	A160	0	0	0	2.76205779197085e-08	0	1.26566909413139e-08	0	0	2.47326547184234e-09	4.74724820950947e-09	8.90347230166716e-09	4.95741319733706e-08	5.59530864780786e-08	1.39767458714031e-07	2.3592998545247e-07	3.94109798132398e-07	4.7368490523937e-07	5.98734754467624e-07	5.42701080879858e-07	7.14400612081958e-07	6.63340326223697e-07	7.13988589160898e-07	8.49024026299368e-07	9.14521103002298e-07	9.30766359862159e-07	9.46306164858437e-07
P28EU	A161	0	0	0	1.38102889598542e-08	1.27033762906472e-08	0	0	0	0	2.37362410475474e-09	0	4.13117766444755e-09	1.73647509759554e-08	3.81183978310995e-08	7.86433284841566e-08	1.20998622233631e-07	1.59073289072923e-07	1.78306588321079e-07	1.72677616643591e-07	1.51123206401953e-07	2.31518780525133e-07	2.1992053590188e-07	2.94034294822292e-07	2.99492291041688e-07	4.55687697015849e-07	3.98444700993026e-07
P28EU	A162	0	0	0	8.28617337591254e-08	5.08135051625886e-08	3.79700728239418e-08	0	0	1.23663273592117e-08	9.49449641901894e-09	9.5712327242922e-08	2.25149182712391e-07	5.5760144800568e-07	1.0273815796382e-06	1.68821011812656e-06	2.77951120788112e-06	4.02455421354495e-06	4.7748627440929e-06	5.13921478105926e-06	5.16566596428493e-06	5.93884692066157e-06	7.96534105376124e-06	1.2279607237516e-05	1.75096028726873e-05	2.41611434247552e-05	2.62724474717277e-05
P28EU	A163	0	0	0	0	0	0	0	0	2.47326547184234e-09	0	0	2.06558883222377e-09	1.92941677510616e-09	1.81516180148093e-09	3.49525904374029e-09	6.91420698477891e-09	1.41398479175931e-08	9.3845572800568e-09	1.64454872993896e-08	1.60282188608132e-08	7.80400383792585e-09	4.21765411318674e-08	7.71840023908517e-08	1.06961532514889e-07	8.72593462370774e-08	2.24125144308577e-07
P28EU	A164	0	0	0	0	0	0	0	0	0	0	0	0	1.92941677510616e-09	1.81516180148093e-09	5.24288856561044e-09	1.55569657157526e-08	7.06992395879657e-09	3.00305832961817e-08	2.05568591242371e-08	2.97666921700816e-08	2.34120115137775e-08	6.62774217786487e-08	9.55611458172449e-08	2.13923065029777e-07	3.39341902033079e-07	3.98444700993026e-07
P28EU	A165	0	0	0	0	0	0	0	0	0	0	0	8.2623553288951e-09	7.71766710042464e-09	1.81516180148093e-09	8.73814760935073e-09	2.41997244467262e-08	1.94422908866906e-08	6.00611665923635e-08	6.37262632851349e-08	8.01410943040658e-08	1.09256053730962e-07	2.28958366144423e-07	4.37376013548159e-07	9.62653792633998e-07	1.56097274935216e-06	3.03814084507183e-06
P28EU	A167	0	0	0	6.90514447992712e-08	1.27033762906472e-08	0	0	0	4.94653094368468e-09	0	2.22586807541679e-09	0	1.92941677510616e-09	7.26064720592371e-09	1.04857771312209e-08	1.20998622233631e-08	1.2372366927894e-08	1.87691145601136e-08	4.31694041608978e-08	3.20564377216263e-08	4.42226884149131e-08	8.73656923445824e-08	1.39666290040589e-07	1.71138452023822e-07	2.03605141219847e-07	1.24513969060321e-07
P28EU	A168	0	0	0	0	0	0	0	0	0	0	0	6.19676649667132e-09	3.85883355021232e-09	3.63032360296185e-09	5.24288856561044e-09	6.91420698477891e-09	1.06048859381949e-08	1.12614687360682e-08	2.05568591242371e-08	2.06077099639026e-08	1.56080076758517e-08	4.82017612935627e-08	4.04297155380652e-08	8.02211493861665e-08	8.72593462370774e-08	4.98055876241283e-08
P28EU	A169	0	0	4.4324451233056e-07	5.52411558394169e-08	1.27033762906472e-08	1.26566909413139e-08	3.78288390045593e-08	1.2554256515022e-08	1.4839592831054e-08	1.42417446285284e-08	7.34536464887541e-08	2.23083593880168e-07	3.47295019519109e-07	6.33491468716843e-07	9.87410679856633e-07	1.47791174299649e-06	2.15809428842265e-06	2.42309268971066e-06	2.58810856374145e-06	2.73853567964751e-06	3.16582422358525e-06	4.11522537043792e-06	6.318061909994e-06	9.40191870805871e-06	1.29628606576636e-05	1.399537012238e-05
P28EU	A17	0	0	0	1.38102889598542e-08	0	0	0	0	4.94653094368468e-09	0	2.22586807541679e-09	0	3.85883355021232e-09	3.63032360296185e-09	6.99051808748058e-09	3.45710349238946e-09	5.30244296909743e-09	7.50764582404544e-09	1.02784295621185e-08	4.57949110308948e-09	7.80400383792585e-09	2.10882705659337e-08	2.20525721116719e-08	5.34807662574443e-09	9.69548291523082e-09	0
P28EU	A170	0	0	0	2.6239549023723e-07	1.27033762906472e-07	3.79700728239418e-08	1.26096130015198e-07	2.5108513030044e-08	3.70989820776351e-08	1.42417446285284e-08	2.22586807541679e-08	4.75085431411468e-08	9.26120052050957e-08	5.99003394488706e-08	9.08767351372476e-08	1.01984553025489e-07	8.48390875055588e-08	9.9476307168602e-08	1.43898013869659e-07	1.740206619174e-07	2.34120115137775e-07	3.6151320970172e-07	4.04297155380652e-07	4.97371126194232e-07	4.07210282439695e-07	3.48639113368898e-07
P28EU	A171	0	0	0	0	0	0	0	0	2.47326547184234e-09	0	0	4.13117766444755e-09	1.92941677510616e-09	3.63032360296185e-09	0	0	0	0	8.22274364969482e-09	4.57949110308948e-09	5.2026692252839e-09	0	1.47017147411146e-08	5.34807662574443e-09	0	0
P28EU	A178	0	0	0	9.66720227189796e-08	1.52440515487766e-07	1.01253527530511e-07	1.26096130015198e-08	7.5325539090132e-08	1.73128583028964e-08	2.61098651523021e-08	2.00328126787511e-08	2.06558883222377e-08	3.47295019519109e-08	3.63032360296185e-08	5.9419403743585e-08	5.35851041320366e-08	6.00943536497708e-08	5.25535207683181e-08	5.13921478105926e-08	5.2664147685529e-08	1.24864061406814e-07	1.35567453638145e-07	2.02148577690326e-07	1.65790375398077e-07	1.45432243728462e-07	2.49027938120641e-08
P28EU	A179	0	0	0	0	1.27033762906472e-08	1.26566909413139e-08	3.78288390045593e-08	0	0	0	4.45173615083358e-09	4.13117766444755e-09	3.85883355021232e-09	5.44548540444278e-09	8.73814760935073e-09	3.45710349238946e-09	3.53496197939828e-09	1.87691145601136e-09	6.16705773727112e-09	1.37384733092684e-08	1.82093422884936e-08	3.31387108893244e-08	2.57280007969506e-08	4.27846130059555e-08	9.69548291523082e-09	0
P28EU	A18	0	0	0	0	0	0	1.26096130015198e-08	0	0	0	0	0	3.85883355021232e-09	7.26064720592371e-09	6.99051808748058e-09	1.20998622233631e-08	1.06048859381949e-08	2.81536718401704e-08	2.87796027739319e-08	5.03744021339842e-08	5.2026692252839e-08	8.13404721828871e-08	9.55611458172449e-08	5.34807662574443e-08	9.69548291523082e-08	0
P28EU	A180	0	0	0	0	0	0	0	0	0	4.74724820950947e-09	0	4.13117766444755e-09	3.85883355021232e-09	7.26064720592371e-09	1.74762952187015e-08	1.9014069208142e-08	3.53496197939828e-08	6.19380780483749e-08	8.83944942342193e-08	1.7860015302049e-07	2.62734795876837e-07	4.88042833097322e-07	7.05682307573501e-07	9.09173026376553e-07	1.26041277898001e-06	1.59377880397211e-06
P28EU	A181	0	0	0	0	0	0	0	0	0	0	0	2.06558883222377e-09	5.78825032531848e-09	0	5.24288856561044e-09	2.07426209543367e-08	1.41398479175931e-08	3.56613176642158e-08	4.31694041608978e-08	9.84590587164237e-08	1.50877407533233e-07	2.22933145982728e-07	4.41051442233438e-07	6.79205731469543e-07	9.50157325692621e-07	1.17043130916701e-06
P28EU	A182	0	0	0	0	0	0	0	0	0	0	2.22586807541679e-09	2.06558883222377e-09	5.78825032531848e-09	1.81516180148093e-09	5.24288856561044e-09	5.18565523858418e-09	1.41398479175931e-08	1.50152916480909e-08	1.43898013869659e-08	9.15898220617895e-09	4.16213538022712e-08	9.33909125062778e-08	2.20525721116719e-07	3.58321133924877e-07	9.88939257353544e-07	1.39455645347559e-06
P28EU	A183	0	0	0	4.14308668795627e-08	1.27033762906472e-08	0	0	0	4.94653094368468e-09	2.37362410475474e-09	6.67760422625037e-09	8.2623553288951e-09	2.12235845261678e-08	1.81516180148093e-08	1.92239247405716e-08	3.45710349238946e-08	6.71642776085674e-08	6.19380780483749e-08	5.34478337230164e-08	9.15898220617895e-08	8.84453768298262e-08	1.35567453638145e-07	1.65394290837539e-07	2.7809998453871e-07	4.26601248270156e-07	2.9883352574477e-07
P28EU	A184	0	0	0	0	0	0	0	0	0	0	0	0	0	0	3.49525904374029e-09	0	1.76748098969914e-09	5.63073436803408e-09	2.05568591242371e-09	2.28974555154474e-09	7.80400383792585e-09	9.03783024254301e-09	3.67542868527865e-08	3.7436536380211e-08	6.78683804066158e-08	1.74319556684449e-07
P28EU	A185	0	0	0	0	0	0	0	0	0	0	0	0	0	0	1.74762952187015e-09	0	0	0	0	0	0	3.01261008084767e-09	0	5.34807662574443e-09	0	0
P28EU	A186	0	0	0	0	0	0	0	0	0	0	0	0	0	0	0	0	0	0	0	0	2.60133461264195e-09	0	0	0	0	0
P28EU	A187	0	0	0	0	0	0	0	0	0	0	0	0	0	0	0	0	1.76748098969914e-09	1.87691145601136e-09	6.16705773727112e-09	9.15898220617895e-09	5.2026692252839e-09	1.20504403233907e-08	2.94034294822292e-08	3.20884597544666e-08	3.87819316609233e-08	4.98055876241283e-08
P28EU	A188	0	0	0	1.38102889598542e-08	0	0	0	0	0	2.37362410475474e-09	4.45173615083358e-09	4.13117766444755e-09	9.6470838755308e-09	5.44548540444278e-09	6.99051808748058e-09	1.38284139695578e-08	2.4744733855788e-08	2.81536718401704e-08	2.87796027739319e-08	4.57949110308948e-08	1.01452049893036e-07	1.26529623395602e-07	2.1685029243144e-07	3.42276904047644e-07	3.5873286786354e-07	4.73153082429219e-07
P28EU	A19	0	0	0	0	2.54067525812943e-08	0	0	0	4.94653094368468e-09	0	2.22586807541679e-09	1.03279441611189e-08	2.31530013012739e-08	2.35971034192521e-08	8.21385875278969e-08	7.25991733401786e-08	8.6606568495258e-08	1.12614687360682e-07	7.81160646721008e-08	1.14487277577237e-07	8.84453768298262e-08	1.32554843557297e-07	1.17613717928917e-07	1.33701915643611e-07	1.64823209558924e-07	2.49027938120641e-08
P28EU	A190	0	0	0	2.76205779197085e-08	0	0	2.52192260030395e-08	0	2.47326547184234e-09	0	2.22586807541679e-09	2.27214771544615e-08	3.85883355021232e-08	8.89429282725654e-08	1.59034286490183e-07	2.5236855494443e-07	2.73959553403367e-07	3.11567301697886e-07	2.9396308547659e-07	2.58741247324555e-07	2.21113442074566e-07	2.68122297195443e-07	2.94034294822292e-07	3.63669210550621e-07	4.84774145761541e-07	5.47861463865411e-07
P28EU	A191	0	0	0	1.10482311678834e-07	1.27033762906472e-08	0	0	0	0	7.1208723142642e-09	6.67760422625037e-09	1.23935329933426e-08	2.12235845261678e-08	1.45212944118474e-08	2.27191837843119e-08	3.28424831776998e-08	4.06520627630803e-08	3.37844062082045e-08	4.31694041608978e-08	4.57949110308948e-08	5.72293614781229e-08	9.03783024254301e-08	1.43341718725867e-07	1.925307585268e-07	2.90864487456925e-07	3.23736319556834e-07
P28EU	A192	0	0	0	0	3.81101288719415e-08	0	0	0	0	0	0	6.19676649667132e-09	5.78825032531848e-09	3.63032360296185e-09	5.24288856561044e-09	8.64275873097364e-09	8.83740494849571e-09	7.50764582404544e-09	2.67239168615082e-08	1.83179644123579e-08	2.34120115137775e-08	4.82017612935627e-08	6.98331450202944e-08	1.443980688951e-07	2.22996107050309e-07	1.24513969060321e-07
P28EU	A198	0	0	0	0	0	0	0	0	0	0	0	0	1.92941677510616e-09	5.44548540444278e-09	3.49525904374029e-09	1.20998622233631e-08	1.41398479175931e-08	7.50764582404544e-09	1.23341154745422e-08	1.60282188608132e-08	1.82093422884936e-08	3.01261008084767e-08	7.3508573705573e-08	1.01613455889144e-07	4.84774145761541e-08	1.99222350496513e-07
P28EU	A199	0	0	0	9.66720227189796e-08	3.81101288719415e-08	6.32834547065696e-08	1.26096130015198e-08	0	7.41979641552702e-09	1.42417446285284e-08	1.55810765279175e-08	3.92461878122517e-08	6.56001703536094e-08	9.43884136770082e-08	1.13595918921559e-07	1.6075531239611e-07	2.13865199753596e-07	2.30860109089397e-07	2.52849367228116e-07	2.90797685046182e-07	3.58984176544589e-07	7.20013809322593e-07	1.12835660638055e-06	1.72208067348971e-06	2.49173910921432e-06	2.26615423689784e-06
P28EU	A201	0	0	0	0	0	0	0	0	0	0	0	0	0	0	0	0	0	0	0	0	0	0	3.67542868527865e-09	0	0	0
P28EU	A210	0	0	0	0	0	0	0	0	0	0	0	0	0	0	0	0	0	0	0	0	0	0	0	0	0	2.49027938120641e-08
P28EU	A212	0	0	0	0	0	0	0	0	0	0	0	0	0	0	0	0	0	0	0	0	0	0	3.67542868527865e-09	5.34807662574443e-09	1.93909658304616e-08	0
P28EU	A213	0	0	0	1.38102889598542e-08	0	0	0	0	0	0	0	0	0	0	0	0	0	0	0	0	0	0	3.67542868527865e-09	0	0	2.49027938120641e-08
P28EU	A217	0	0	0	0	0	0	0	0	0	0	0	0	0	0	0	1.72855174619473e-09	1.76748098969914e-09	0	0	0	2.60133461264195e-09	0	0	0	0	0
P28EU	A219	4.65406737947088e-06	0	2.2162225616528e-07	0	0	0	0	0	0	0	0	0	0	0	0	0	0	1.87691145601136e-09	0	0	2.60133461264195e-09	6.02522016169534e-09	7.3508573705573e-09	5.34807662574443e-09	9.69548291523082e-09	0
P28EU	A220	0	0	0	0	0	0	0	0	0	0	0	0	1.92941677510616e-09	0	0	1.72855174619473e-09	0	0	2.05568591242371e-09	2.28974555154474e-09	2.60133461264195e-09	3.01261008084767e-09	0	0	0	0
P28EU	A227	0	0	0	0	0	0	0	0	0	0	0	0	1.92941677510616e-09	0	0	0	0	1.87691145601136e-09	2.05568591242371e-09	4.57949110308948e-09	0	3.01261008084767e-09	3.67542868527865e-09	0	0	0
P28EU	A228	0	0	0	0	0	0	0	0	0	0	0	0	0	0	0	1.72855174619473e-09	0	0	0	2.28974555154474e-09	0	0	0	0	0	0
P28EU	A229	0	0	0	0	0	0	0	0	0	0	0	0	0	0	0	0	0	1.87691145601136e-09	0	0	0	6.02522016169534e-09	0	0	0	0
P28EU	A23	0	0	0	0	0	0	0	0	0	0	0	0	0	0	0	0	0	0	0	0	0	0	0	5.34807662574443e-09	0	0
P28EU	A230	0	0	0	0	0	0	0	0	0	0	0	0	1.92941677510616e-09	1.81516180148093e-09	0	3.45710349238946e-09	0	1.87691145601136e-09	2.05568591242371e-09	2.28974555154474e-09	0	3.01261008084767e-09	0	0	0	0
P28EU	A232	0	0	0	0	0	0	0	0	0	0	0	0	1.92941677510616e-09	0	0	0	0	0	0	0	0	0	0	0	0	0
P28EU	A238	0	0	0	0	0	0	0	0	0	0	0	0	0	1.81516180148093e-09	0	0	0	0	0	0	2.60133461264195e-09	0	3.67542868527865e-09	0	0	0
P28EU	A239	0	0	0	0	0	0	0	0	0	2.37362410475474e-09	0	2.06558883222377e-09	3.85883355021232e-09	0	5.24288856561044e-09	3.45710349238946e-09	3.53496197939828e-09	1.87691145601136e-09	2.05568591242371e-09	1.37384733092684e-08	1.30066730632097e-08	1.8075660485086e-08	3.30788581675079e-08	5.34807662574443e-08	1.06650312067539e-07	7.47083814361924e-08
P28EU	A24	0	0	0	0	0	0	0	0	0	0	0	2.06558883222377e-09	0	0	0	0	0	0	0	2.28974555154474e-09	0	0	0	5.34807662574443e-09	9.69548291523082e-09	0
P28EU	A240	0	0	0	0	0	0	0	0	0	0	0	0	0	0	0	0	0	0	0	2.28974555154474e-09	0	0	0	1.06961532514889e-08	0	0
P28EU	A241	0	0	0	0	0	0	0	0	0	0	0	0	1.92941677510616e-09	1.81516180148093e-09	0	1.72855174619473e-09	0	0	2.05568591242371e-09	6.86923665463421e-09	0	0	3.67542868527865e-09	1.06961532514889e-08	0	2.49027938120641e-08
P28EU	A242	0	0	0	0	0	0	0	0	0	0	0	0	0	1.81516180148093e-09	0	0	0	0	0	0	0	0	0	0	0	0
P28EU	A243	0	0	0	0	0	0	0	0	0	0	0	0	0	0	0	0	0	1.87691145601136e-09	0	0	0	0	0	0	0	0
P28EU	A244	0	0	0	0	1.27033762906472e-08	0	0	0	0	0	0	0	1.92941677510616e-09	0	0	0	1.76748098969914e-09	1.87691145601136e-09	4.11137182484741e-09	2.28974555154474e-09	2.60133461264195e-09	6.02522016169534e-09	0	0	0	0
P28EU	A250	0	0	0	0	0	0	0	0	0	0	0	2.06558883222377e-09	0	0	0	0	0	0	0	0	2.60133461264195e-09	0	0	0	0	0
P28EU	A251	0	0	0	0	0	0	0	0	0	0	0	0	0	0	0	0	0	0	0	0	0	0	0	5.34807662574443e-09	0	0
P28EU	A259	0	0	0	0	0	0	0	0	0	0	0	0	0	0	0	0	0	0	0	0	0	0	3.67542868527865e-09	0	0	0
P28EU	A26	0	0	0	0	0	0	0	0	0	0	0	0	0	0	0	0	1.76748098969914e-09	1.87691145601136e-09	2.05568591242371e-09	2.28974555154474e-09	0	6.02522016169534e-09	3.67542868527865e-09	5.34807662574443e-09	2.90864487456925e-08	2.49027938120641e-08
P28EU	A260	0	0	0	0	0	0	0	0	2.47326547184234e-09	0	0	0	0	0	0	1.72855174619473e-09	0	3.75382291202272e-09	0	6.86923665463421e-09	2.60133461264195e-09	1.20504403233907e-08	1.47017147411146e-08	4.81326896316999e-08	2.90864487456925e-08	2.49027938120641e-08
P28EU	A267	0	0	0	0	0	0	0	0	0	0	0	0	0	0	0	1.72855174619473e-09	3.53496197939828e-09	1.87691145601136e-09	4.11137182484741e-09	4.57949110308948e-09	1.56080076758517e-08	9.03783024254301e-09	5.51314302791798e-08	4.81326896316999e-08	5.81728974913849e-08	1.49416762872385e-07
P28EU	A268	0	0	0	0	0	0	0	0	0	0	0	0	0	0	0	1.72855174619473e-09	0	0	0	2.28974555154474e-09	2.60133461264195e-09	0	1.1026286055836e-08	5.34807662574443e-09	9.69548291523082e-09	0
P28EU	A269	0	0	0	0	0	0	0	0	0	0	2.22586807541679e-09	0	0	0	1.74762952187015e-09	0	8.83740494849571e-09	7.50764582404544e-09	2.05568591242371e-09	0	1.30066730632097e-08	1.8075660485086e-08	1.47017147411146e-08	8.02211493861665e-08	9.69548291523082e-08	1.74319556684449e-07
P28EU	A27	0	0	0	0	0	0	0	0	0	0	2.22586807541679e-09	4.13117766444755e-09	1.92941677510616e-09	3.63032360296185e-09	3.49525904374029e-09	1.20998622233631e-08	1.41398479175931e-08	9.3845572800568e-09	2.67239168615082e-08	3.20564377216263e-08	1.82093422884936e-08	3.01261008084767e-08	7.3508573705573e-09	1.06961532514889e-08	0	0
P28EU	A270	0	0	0	0	0	0	0	0	0	0	4.45173615083358e-09	4.13117766444755e-09	1.1576500650637e-08	1.45212944118474e-08	1.74762952187015e-08	2.59282761929209e-08	4.9489467711576e-08	3.75382291202272e-08	2.67239168615082e-08	4.80846565824395e-08	5.2026692252839e-08	4.21765411318674e-08	1.83771434263933e-08	2.67403831287222e-08	9.69548291523082e-09	0
P28EU	A278	0	0	0	0	0	0	0	0	0	0	0	2.06558883222377e-09	0	3.63032360296185e-09	3.49525904374029e-09	1.72855174619473e-09	3.53496197939828e-09	0	2.05568591242371e-09	1.14487277577237e-08	7.80400383792585e-09	6.02522016169534e-09	3.67542868527865e-09	5.34807662574443e-09	0	2.49027938120641e-08
P28EU	A279	0	0	0	0	0	0	0	0	0	0	1.55810765279175e-08	1.23935329933426e-08	1.35059174257431e-08	2.35971034192521e-08	2.62144428280522e-08	5.18565523858418e-08	4.59545057321777e-08	6.75688124164089e-08	7.81160646721008e-08	8.24308398556106e-08	1.04053384505678e-07	1.2954223347645e-07	1.39666290040589e-07	1.06961532514889e-07	2.90864487456925e-08	9.96111752482566e-08
P28EU	A28	0	0	0	0	0	0	0	0	0	0	0	2.06558883222377e-09	0	0	0	0	0	0	0	0	0	0	3.67542868527865e-09	0	9.69548291523082e-09	0
P28EU	A280	0	0	0	0	0	0	0	0	0	0	0	0	0	0	0	3.45710349238946e-09	7.06992395879657e-09	1.50152916480909e-08	8.22274364969482e-09	9.15898220617895e-09	1.30066730632097e-08	3.31387108893244e-08	4.41051442233438e-08	1.39049992269355e-07	1.26041277898001e-07	9.96111752482566e-08
P28EU	A281	0	0	0	0	0	0	0	0	0	0	0	0	0	0	0	1.72855174619473e-09	1.76748098969914e-09	1.87691145601136e-09	0	0	0	3.01261008084767e-09	0	1.06961532514889e-08	1.93909658304616e-08	0
P28EU	A282	0	0	0	0	0	0	0	0	0	0	0	0	0	0	0	0	0	0	4.11137182484741e-09	2.28974555154474e-09	0	0	1.1026286055836e-08	1.06961532514889e-08	0	7.47083814361924e-08
P28EU	A288	0	0	0	0	0	0	0	0	0	0	0	0	0	0	0	0	0	0	2.05568591242371e-09	0	2.60133461264195e-09	6.02522016169534e-09	7.3508573705573e-09	1.60442298772333e-08	0	0
P28EU	A289	0	0	0	0	0	1.26566909413139e-08	0	0	0	0	0	0	0	0	0	0	1.76748098969914e-09	0	2.05568591242371e-09	0	0	0	0	5.34807662574443e-09	9.69548291523082e-09	0
P28EU	A30	0	0	0	0	0	1.26566909413139e-08	0	0	0	0	0	0	0	0	0	0	0	0	0	0	0	0	0	0	0	0
P28EU	A305	0	0	0	0	0	0	0	0	0	0	0	0	1.92941677510616e-09	0	0	0	0	3.75382291202272e-09	0	0	2.60133461264195e-09	3.01261008084767e-09	7.3508573705573e-09	0	0	0
P28EU	A309	0	0	0	0	0	0	0	0	0	0	0	2.06558883222377e-09	1.92941677510616e-09	0	0	0	1.76748098969914e-09	1.87691145601136e-09	2.05568591242371e-09	2.28974555154474e-09	7.80400383792585e-09	2.10882705659337e-08	2.94034294822292e-08	5.88288428831888e-08	4.84774145761541e-08	7.47083814361924e-08
P28EU	A31	0	0	0	1.38102889598542e-08	0	0	0	0	0	0	0	0	0	1.81516180148093e-09	0	1.72855174619473e-09	0	3.75382291202272e-09	2.05568591242371e-09	4.57949110308948e-09	1.56080076758517e-08	1.50630504042383e-08	1.83771434263933e-08	2.67403831287222e-08	2.90864487456925e-08	0
P28EU	A310	0	0	0	0	0	0	0	0	2.47326547184234e-09	0	0	0	5.78825032531848e-09	7.26064720592371e-09	1.39810361749612e-08	1.38284139695578e-08	2.82796958351863e-08	5.06766093123067e-08	9.66172378839142e-08	1.3051549643805e-07	1.74289419047011e-07	2.83185347599681e-07	4.0797258406593e-07	5.77592275580399e-07	8.91984428201236e-07	8.96500577234309e-07
P28EU	A311	0	0	0	0	0	0	0	0	0	0	0	0	0	0	1.74762952187015e-09	0	0	1.87691145601136e-09	0	0	0	1.20504403233907e-08	0	1.60442298772333e-08	2.90864487456925e-08	4.98055876241283e-08
P28EU	A318	0	0	0	0	0	0	0	0	0	2.37362410475474e-09	0	4.13117766444755e-09	1.92941677510616e-09	0	6.99051808748058e-09	1.72855174619473e-09	1.76748098969914e-09	9.3845572800568e-09	1.43898013869659e-08	9.15898220617895e-09	2.86146807390614e-08	3.31387108893244e-08	2.57280007969506e-08	4.81326896316999e-08	3.87819316609233e-08	2.49027938120641e-08
P28EU	A319	0	0	0	4.14308668795627e-08	0	2.53133818826278e-08	0	0	4.94653094368468e-09	2.37362410475474e-09	2.22586807541679e-09	0	5.78825032531848e-09	5.44548540444278e-09	1.04857771312209e-08	1.9014069208142e-08	2.12097718763897e-08	3.19074947521931e-08	6.37262632851349e-08	1.05328295371058e-07	9.62493806677521e-08	1.71718774608317e-07	3.23437724304521e-07	3.58321133924877e-07	5.04165111592003e-07	3.98444700993026e-07
P28EU	A32	0	0	2.2162225616528e-07	0	0	0	0	0	0	0	0	0	0	1.81516180148093e-09	1.74762952187015e-09	5.18565523858418e-09	0	7.50764582404544e-09	6.16705773727112e-09	6.86923665463421e-09	7.80400383792585e-09	9.03783024254301e-09	1.47017147411146e-08	2.67403831287222e-08	0	2.49027938120641e-08
P28EU	A321	0	0	4.4324451233056e-07	2.76205779197085e-08	1.27033762906472e-08	0	0	0	4.94653094368468e-09	9.49449641901894e-09	0	2.06558883222377e-09	5.78825032531848e-09	3.63032360296185e-09	1.39810361749612e-08	2.59282761929209e-08	5.30244296909743e-08	8.44610155205112e-08	1.19229782920575e-07	2.26684809602929e-07	3.69389514995157e-07	4.88042833097322e-07	6.94656021517665e-07	8.87780719873576e-07	8.62897979455543e-07	5.97667051489539e-07
P28EU	A327	4.65406737947088e-06	7.75677896578479e-07	2.2162225616528e-07	0	0	0	0	0	0	0	0	0	1.92941677510616e-09	0	3.49525904374029e-09	6.91420698477891e-09	1.2372366927894e-08	2.6276760384159e-08	3.08352886863556e-08	7.55616032009764e-08	1.09256053730962e-07	2.10882705659337e-07	2.53604579284227e-07	5.34807662574443e-07	7.95029599048927e-07	9.46306164858437e-07
P28EU	A328	0	0	0	0	0	0	0	0	0	0	0	0	0	0	0	1.72855174619473e-09	0	1.87691145601136e-09	4.11137182484741e-09	0	0	2.41008806467814e-08	3.67542868527865e-08	5.34807662574443e-08	3.87819316609233e-08	4.98055876241283e-08
P28EU	A329	0	1.55135579315696e-06	2.2162225616528e-07	0	0	0	0	0	0	0	2.22586807541679e-09	0	0	1.81516180148093e-09	3.49525904374029e-09	1.72855174619473e-09	8.83740494849571e-09	2.43998489281477e-08	2.67239168615082e-08	3.20564377216263e-08	5.46280268654809e-08	6.92900318594964e-08	1.39666290040589e-07	1.65790375398077e-07	2.22996107050309e-07	4.73153082429219e-07
P28EU	A33	0	0	0	0	0	0	0	0	0	0	0	0	1.92941677510616e-09	0	0	0	0	0	0	0	0	0	0	0	0	0
P28EU	A34	0	0	0	0	0	0	0	0	0	0	0	2.06558883222377e-09	0	0	0	0	0	0	0	0	0	0	0	0	0	0
P28EU	A35	0	0	0	0	0	0	0	1.2554256515022e-08	9.89306188736936e-09	4.74724820950947e-09	2.22586807541679e-09	4.13117766444755e-09	5.78825032531848e-09	3.63032360296185e-09	5.24288856561044e-09	3.45710349238946e-09	1.2372366927894e-08	1.12614687360682e-08	4.11137182484741e-08	8.93000765102448e-08	2.15910772849282e-07	4.0067714075274e-07	6.542263059796e-07	9.8939417576272e-07	1.5415817835217e-06	1.34475086585146e-06
P28EU	A36	0	0	0	0	2.54067525812943e-08	1.26566909413139e-08	1.26096130015198e-08	1.2554256515022e-08	4.94653094368468e-09	0	0	0	3.85883355021232e-09	0	6.99051808748058e-09	5.18565523858418e-09	1.41398479175931e-08	3.19074947521931e-08	1.43898013869659e-08	1.60282188608132e-08	7.80400383792585e-09	9.03783024254301e-09	1.1026286055836e-08	5.34807662574443e-09	0	0
P28EU	A360	0	0	0	0	0	0	0	0	0	0	0	0	0	0	0	0	0	0	2.05568591242371e-09	0	0	0	0	5.34807662574443e-09	0	0
P28EU	A361	0	0	0	0	0	0	0	0	0	0	0	0	0	0	0	0	0	0	0	0	0	0	3.67542868527865e-09	0	0	0
P28EU	A362	0	0	0	1.38102889598542e-08	0	0	0	0	2.47326547184234e-09	0	0	0	0	0	0	0	1.76748098969914e-09	0	0	0	0	3.01261008084767e-09	0	0	0	0
P28EU	A368	0	0	0	0	0	0	1.26096130015198e-08	0	2.47326547184234e-09	0	0	0	0	0	0	0	1.76748098969914e-09	1.87691145601136e-09	2.05568591242371e-09	2.28974555154474e-09	5.2026692252839e-09	3.01261008084767e-09	1.1026286055836e-08	1.06961532514889e-08	9.69548291523082e-09	4.98055876241283e-08
P28EU	A369	0	0	2.2162225616528e-07	0	0	0	0	0	0	2.37362410475474e-09	0	0	0	0	0	0	1.76748098969914e-09	0	0	0	2.60133461264195e-09	0	3.67542868527865e-09	2.13923065029777e-08	3.87819316609233e-08	2.49027938120641e-08
P28EU	A37	0	0	0	2.76205779197085e-08	0	0	0	0	0	0	0	0	0	0	0	0	0	0	0	0	0	0	0	0	0	0
P28EU	A370	0	0	1.1081112808264e-06	4.28118957755481e-07	0	0	0	0	0	2.37362410475474e-09	2.22586807541679e-09	0	0	0	0	0	0	0	2.05568591242371e-09	4.57949110308948e-09	2.60133461264195e-09	3.01261008084767e-09	3.67542868527865e-09	5.34807662574443e-09	0	2.49027938120641e-08
P28EU	A371	0	0	0	0	0	0	0	0	0	0	0	0	0	0	0	0	0	0	0	0	0	0	0	1.06961532514889e-08	0	0
P28EU	A378	0	0	0	2.76205779197085e-08	0	0	0	0	0	0	0	0	0	0	0	0	0	0	0	0	0	0	0	0	0	0
P28EU	A379	0	0	5.31893414796671e-06	1.91963016541974e-06	0	0	0	0	2.47326547184234e-09	2.37362410475474e-09	0	0	1.92941677510616e-09	0	1.74762952187015e-09	1.72855174619473e-09	0	7.50764582404544e-09	2.05568591242371e-09	2.28974555154474e-09	5.2026692252839e-09	3.01261008084767e-09	2.57280007969506e-08	5.34807662574443e-08	1.06650312067539e-07	1.99222350496513e-07
P28EU	A38	0	0	0	0	0	2.53133818826278e-08	2.52192260030395e-08	1.2554256515022e-08	7.41979641552702e-09	0	0	0	0	1.81516180148093e-09	0	3.45710349238946e-09	1.76748098969914e-09	3.75382291202272e-09	2.05568591242371e-09	2.28974555154474e-09	2.60133461264195e-09	3.01261008084767e-09	3.67542868527865e-09	2.13923065029777e-08	9.69548291523082e-09	7.47083814361924e-08
P28EU	A39	0	0	8.86489024661119e-07	1.10482311678834e-06	3.5569453613812e-07	2.65790509767592e-07	2.14363421025836e-07	1.00434052120176e-07	3.70989820776351e-08	2.61098651523021e-08	5.3420833810003e-08	1.65247106577902e-08	5.78825032531848e-09	7.26064720592371e-09	8.73814760935073e-09	8.64275873097364e-09	1.94422908866906e-08	1.68922031041022e-08	1.02784295621185e-08	2.28974555154474e-08	2.34120115137775e-08	3.31387108893244e-08	3.67542868527865e-08	2.13923065029777e-08	9.69548291523082e-09	2.49027938120641e-08
P28EU	A390	0	7.75677896578479e-07	1.1081112808264e-06	1.50532149662411e-06	8.89236340345301e-07	5.69551092359127e-07	3.53069164042554e-07	2.25976617270396e-07	1.01403884345536e-07	1.21054829342491e-07	3.91752781273355e-07	1.54919162416783e-07	6.56001703536094e-08	5.44548540444278e-08	6.99051808748058e-08	5.87707593706208e-08	7.06992395879657e-08	8.44610155205112e-08	9.66172378839142e-08	1.09907786474147e-07	1.22262726794172e-07	1.83769214931708e-07	2.60955436654784e-07	3.69017287176366e-07	3.5873286786354e-07	5.22958670053347e-07
P28EU	A391	4.65406737947088e-06	7.75677896578479e-07	1.1081112808264e-06	3.30065906140516e-06	1.5625152837496e-06	7.46744765537522e-07	4.66555681056232e-07	2.88747899845506e-07	9.89306188736936e-08	6.40878508283778e-08	1.53584897203759e-07	5.16397208055943e-08	2.89412516265924e-08	1.63364562133283e-08	2.97097018717925e-08	4.49423454010629e-08	4.41870247424785e-08	3.56613176642158e-08	4.72807759857452e-08	4.350516547935e-08	5.46280268654809e-08	3.01261008084767e-08	5.14560015939011e-08	3.20884597544666e-08	2.90864487456925e-08	0
P28EU	A392	0	0	1.1081112808264e-06	1.75390669790149e-06	1.21952412390213e-06	7.21431383654894e-07	4.03507616048633e-07	1.75759591210308e-07	9.15108224581666e-08	8.78240918759252e-08	1.46907292977508e-07	7.02300202956083e-08	4.63060026025478e-08	3.08577506251758e-08	1.39810361749612e-08	2.59282761929209e-08	2.82796958351863e-08	4.12920520322499e-08	4.93364618981689e-08	3.89256743762605e-08	5.98306960907648e-08	5.12143713744104e-08	8.4534859761409e-08	8.02211493861665e-08	2.22996107050309e-07	9.96111752482566e-08
P28EU	A393	0	0	0	5.52411558394169e-08	0	0	1.26096130015198e-08	0	0	0	0	2.06558883222377e-09	0	0	0	0	1.76748098969914e-09	1.87691145601136e-09	0	0	2.60133461264195e-09	3.01261008084767e-09	1.47017147411146e-08	2.13923065029777e-08	0	2.49027938120641e-08
P28EU	A394	0	0	4.4324451233056e-07	3.46638252892341e-06	2.54067525812943e-06	1.46817614919242e-06	8.95282523107904e-07	5.39833030145946e-07	2.07754299634757e-07	1.3054932576151e-07	3.45009551689603e-07	1.73509461906797e-07	5.59530864780786e-08	6.89761484562752e-08	4.54383675686238e-08	5.53136558782313e-08	9.01415304746562e-08	1.01353218624613e-07	1.08951353358456e-07	8.47205854071553e-08	9.10467114424682e-08	1.32554843557297e-07	1.32315432670031e-07	2.13923065029777e-07	3.19950936202617e-07	2.49027938120641e-07
P28EU	A395	0	0	0	2.76205779197085e-08	0	1.26566909413139e-08	0	0	0	0	2.22586807541679e-09	0	0	0	0	0	0	1.87691145601136e-09	0	4.57949110308948e-09	2.60133461264195e-09	9.03783024254301e-09	7.3508573705573e-09	5.34807662574443e-09	0	0
P28EU	A398	0	0	2.2162225616528e-07	1.24292600638688e-07	2.54067525812943e-08	1.26566909413139e-08	1.26096130015198e-08	2.5108513030044e-08	7.41979641552702e-09	7.1208723142642e-09	4.00656253575022e-08	2.06558883222377e-08	7.71766710042464e-09	7.26064720592371e-09	5.24288856561044e-09	6.91420698477891e-09	1.59073289072923e-08	1.50152916480909e-08	2.87796027739319e-08	2.74769466185369e-08	3.90200191896292e-08	5.42269814552581e-08	8.08594310761303e-08	7.4873072760422e-08	6.78683804066158e-08	0
P28EU	A399	0	7.75677896578479e-07	2.2162225616528e-07	6.49083581113149e-07	3.30287783556826e-07	1.77193673178395e-07	1.38705743016718e-07	3.7662769545066e-08	3.46257166057928e-08	1.42417446285284e-08	6.90019103379205e-08	3.30494213155804e-08	1.92941677510616e-08	7.26064720592371e-09	2.4466813306182e-08	1.55569657157526e-08	1.41398479175931e-08	3.00305832961817e-08	1.43898013869659e-08	3.89256743762605e-08	3.12160153517034e-08	4.21765411318674e-08	5.88068589644584e-08	4.81326896316999e-08	1.93909658304616e-08	4.98055876241283e-08
P28EU	A40	0	0	2.2162225616528e-07	8.28617337591254e-08	1.27033762906472e-08	1.26566909413139e-08	2.52192260030395e-08	0	0	2.37362410475474e-09	0	0	9.6470838755308e-09	7.26064720592371e-09	5.24288856561044e-09	1.03713104771684e-08	1.76748098969914e-08	2.43998489281477e-08	3.28909745987793e-08	2.51872010669921e-08	4.16213538022712e-08	9.64035225871254e-08	1.43341718725867e-07	1.71138452023822e-07	2.03605141219847e-07	1.49416762872385e-07
P28EU	A400	0	0	2.2162225616528e-07	8.28617337591254e-08	8.89236340345301e-08	7.59401456478835e-08	5.04384520060791e-08	3.7662769545066e-08	9.89306188736936e-09	1.18681205237737e-08	2.22586807541679e-09	6.19676649667132e-09	1.54353342008493e-08	3.99335596325804e-08	4.36907380467537e-08	5.01280006396471e-08	6.186183463947e-08	8.07071926084884e-08	1.04839981533609e-07	1.32805241989595e-07	1.84694757497578e-07	2.65109687114595e-07	2.94034294822292e-07	4.17149976808066e-07	6.68988321150927e-07	1.29494527822734e-06
P28EU	A401	0	3.10271158631392e-06	2.43784481781808e-06	2.20964623357668e-07	1.27033762906472e-08	1.26566909413139e-08	1.26096130015198e-08	0	2.47326547184234e-09	7.1208723142642e-09	2.22586807541679e-09	2.06558883222377e-09	1.92941677510616e-09	3.63032360296185e-09	8.73814760935073e-09	5.18565523858418e-09	3.00471768248854e-08	2.6276760384159e-08	3.4946660511203e-08	4.57949110308948e-08	6.50333653160487e-08	8.43530822637347e-08	1.43341718725867e-07	4.17149976808066e-07	4.55687697015849e-07	7.47083814361924e-07
P28EU	A402	0	7.75677896578479e-07	2.2162225616528e-07	1.38102889598542e-08	0	0	0	0	0	0	0	0	0	1.81516180148093e-09	0	1.72855174619473e-09	1.59073289072923e-08	2.0646026016125e-08	5.34478337230164e-08	8.70103309587e-08	1.76890753659652e-07	2.83185347599681e-07	5.77042303588748e-07	9.78698022511231e-07	1.88092368555478e-06	1.79300115446862e-06
P28EU	A403	4.65406737947088e-06	0	0	5.52411558394169e-07	5.71651933079122e-07	1.77193673178395e-07	1.51315356018237e-07	8.7879795605154e-08	1.97861237747387e-08	9.49449641901894e-09	8.90347230166716e-09	2.27214771544615e-08	3.08706684016986e-08	7.80519574636799e-08	1.38062732227742e-07	1.84955036842836e-07	2.63354667465172e-07	3.65997733922215e-07	5.3242265131774e-07	6.54867227741795e-07	8.11616399144288e-07	1.16588010128805e-06	1.80463548447182e-06	3.29976327808431e-06	4.97378273551341e-06	7.37122696837099e-06
P28EU	A408	0	0	2.2162225616528e-07	8.28617337591254e-08	3.81101288719415e-08	0	1.26096130015198e-08	1.2554256515022e-08	0	2.37362410475474e-09	2.22586807541679e-09	4.13117766444755e-09	3.85883355021232e-09	1.27061326103665e-08	1.04857771312209e-08	1.38284139695578e-08	2.29772528660888e-08	3.19074947521931e-08	6.37262632851349e-08	8.70103309587e-08	1.40472069082665e-07	2.41008806467814e-07	3.71218297213144e-07	5.13415356071465e-07	8.53202496540312e-07	1.22023689679114e-06
P28EU	A409	4.65406737947088e-06	3.10271158631392e-06	1.32973353699168e-06	3.45257223996356e-07	1.39737139197119e-07	7.59401456478835e-08	3.78288390045593e-08	5.0217026060088e-08	1.73128583028964e-08	1.66153687332831e-08	4.45173615083358e-09	1.8590299490014e-08	3.47295019519109e-08	4.53790450370232e-08	7.34004399185461e-08	1.00256001279294e-07	1.37863517196533e-07	2.85290541313727e-07	3.04241515038708e-07	4.96874784685208e-07	7.64792376116733e-07	1.1628674912072e-06	1.92592463108601e-06	3.34254789109027e-06	5.35190656920741e-06	6.99768506119002e-06
P28EU	A41	0	4.65406737947088e-06	5.540556404132e-06	1.33959802910586e-06	1.39737139197119e-07	1.77193673178395e-07	8.82672910106384e-08	3.7662769545066e-08	3.21524511339504e-08	3.32307374665663e-08	4.45173615083358e-08	5.99020761344894e-08	1.09976756181051e-07	1.3613713511107e-07	1.57286656968313e-07	2.21254623512925e-07	3.12844135176748e-07	4.76735509826885e-07	7.81160646721008e-07	1.08533939143221e-06	1.56600343681045e-06	2.37694935378881e-06	3.94741040798927e-06	4.81326896316999e-06	9.99604288560298e-06	5.00546155622489e-06
P28EU	A410	4.65406737947088e-06	1.55135579315696e-06	1.1081112808264e-06	3.17636646076647e-07	1.01627010325177e-07	2.53133818826278e-08	1.26096130015198e-08	5.0217026060088e-08	9.89306188736936e-09	2.13626169427926e-08	3.78397572820854e-08	5.37053096378181e-08	8.87531716548834e-08	1.07094546287375e-07	1.29324584618391e-07	2.5582565843682e-07	4.64847500290874e-07	8.05195014628873e-07	1.32386172760087e-06	2.39736359246734e-06	4.07889267262257e-06	7.3055794460556e-06	1.32462449817443e-05	2.17238872537739e-05	3.26931683901583e-05	3.53868700069431e-05
P28EU	A411	4.65406737947088e-06	7.75677896578479e-07	1.77297804932224e-06	2.6239549023723e-07	1.27033762906472e-08	0	2.52192260030395e-08	0	7.41979641552702e-09	4.74724820950947e-09	1.55810765279175e-08	8.2623553288951e-09	9.6470838755308e-09	1.81516180148093e-08	2.79620723499223e-08	4.14852419086735e-08	6.186183463947e-08	9.75993957125907e-08	1.6651055890632e-07	2.47292519566832e-07	4.42226884149131e-07	7.38089469807679e-07	1.13203203506582e-06	1.69534029036099e-06	1.98757399762232e-06	2.49027938120641e-06
P28EU	A412	0	0	1.32973353699168e-06	3.03826357116793e-07	5.08135051625886e-08	3.79700728239418e-08	2.52192260030395e-08	1.2554256515022e-08	2.47326547184234e-09	1.66153687332831e-08	1.33552084525007e-08	3.71805989800279e-08	3.6658918727017e-08	6.17155012503515e-08	8.91291056153774e-08	1.72855174619473e-07	2.13865199753596e-07	3.75382291202272e-07	6.35206946938925e-07	1.07160091812294e-06	1.83133956729993e-06	3.00959747076682e-06	5.32202073628349e-06	9.71210715235189e-06	1.43008372999655e-05	1.75564696375052e-05
P28EU	A413	0	0	6.64866768495839e-07	1.10482311678834e-07	6.35168814532358e-08	7.59401456478835e-08	0	2.5108513030044e-08	2.47326547184234e-09	2.37362410475474e-09	0	0	7.71766710042464e-09	5.44548540444278e-09	6.99051808748058e-09	3.45710349238946e-09	8.83740494849571e-09	7.50764582404544e-09	1.85011732118134e-08	2.28974555154474e-08	2.86146807390614e-08	4.21765411318674e-08	7.71840023908517e-08	1.01613455889144e-07	3.00559970372156e-07	3.73541907180962e-07
P28EU	A414	0	0	2.2162225616528e-07	2.76205779197085e-08	1.27033762906472e-08	0	0	1.2554256515022e-08	0	0	0	8.2623553288951e-09	3.85883355021232e-09	0	5.24288856561044e-09	1.55569657157526e-08	1.94422908866906e-08	3.94151405762385e-08	7.40046928472534e-08	1.00748804267968e-07	2.83545472777972e-07	4.27790631480369e-07	7.79190881279074e-07	1.64185952410354e-06	2.90864487456925e-06	3.38677995844072e-06
P28EU	A415	4.65406737947088e-06	7.75677896578479e-06	1.06378682959334e-05	1.6296140972628e-06	1.7784726806906e-07	1.39223600354453e-07	1.26096130015198e-08	3.7662769545066e-08	1.97861237747387e-08	9.49449641901894e-09	4.2291493432919e-08	3.71805989800279e-08	3.47295019519109e-08	6.89761484562752e-08	9.08767351372476e-08	2.03969106050978e-07	3.21681540125244e-07	6.40026806499873e-07	1.00111903935034e-06	1.68525272593693e-06	2.73660401249933e-06	4.83825178984136e-06	8.34322311558254e-06	1.59319202680927e-05	2.71667431284768e-05	3.4565077811145e-05
P28EU	A418	1.86162695178835e-05	3.10271158631392e-06	1.28540908575862e-05	1.87819929854018e-06	1.52440515487766e-07	7.59401456478835e-08	8.82672910106384e-08	5.0217026060088e-08	2.47326547184234e-08	2.13626169427926e-08	2.00328126787511e-08	4.13117766444755e-08	2.89412516265924e-08	3.08577506251758e-08	8.56338465716372e-08	1.03713104771684e-07	1.94422908866906e-07	2.6276760384159e-07	4.6047364438291e-07	7.89962215282935e-07	1.30586997554626e-06	1.96723438279353e-06	3.32626296017718e-06	5.56734776739995e-06	8.25085596086143e-06	8.31753313322942e-06
P28EU	A419	9.77354149688884e-05	5.97271980365429e-05	4.4324451233056e-05	1.52189384337594e-05	5.32271466578116e-06	2.84775546179563e-06	1.99231885424012e-06	1.10477457332194e-06	7.93918216461391e-07	7.92790450988081e-07	1.10848230155756e-06	1.29925537546875e-06	1.79821643439894e-06	2.42687132858e-06	3.82730865289562e-06	6.01363152501146e-06	9.99863995872805e-06	1.62878376152666e-05	2.72152257945774e-05	4.45836356341276e-05	7.49158355094755e-05	0.000130922008893478	0.000242203399502493	0.000441922267738514	0.000796920218217397	0.00111972922096565
P28EU	A42	0	0	0	0	0	0	0	0	0	0	0	0	0	0	0	0	1.76748098969914e-09	1.87691145601136e-09	0	0	2.60133461264195e-09	3.01261008084767e-09	0	0	9.69548291523082e-09	0
P28EU	A420	0	0	0	0	0	0	0	0	0	0	0	0	0	0	0	5.18565523858418e-09	1.2372366927894e-08	1.12614687360682e-08	1.02784295621185e-08	9.15898220617895e-09	2.08106769011356e-08	3.31387108893244e-08	2.57280007969506e-08	2.67403831287222e-08	3.87819316609233e-08	4.98055876241283e-08
P28EU	A421	0	0	0	0	0	0	0	0	0	0	0	0	0	0	0	3.45710349238946e-09	3.53496197939828e-09	1.87691145601136e-09	0	2.28974555154474e-09	2.60133461264195e-09	6.02522016169534e-09	7.3508573705573e-09	5.34807662574443e-09	1.93909658304616e-08	0
P28EU	A422	0	0	0	0	0	0	0	0	0	0	0	0	0	0	0	0	1.76748098969914e-09	0	0	0	0	0	3.67542868527865e-09	5.34807662574443e-09	9.69548291523082e-09	2.49027938120641e-08
P28EU	A427	0	0	0	0	0	0	0	0	0	0	0	0	0	0	1.74762952187015e-09	0	3.53496197939828e-09	3.75382291202272e-09	6.16705773727112e-09	4.57949110308948e-09	5.2026692252839e-09	1.50630504042383e-08	1.1026286055836e-08	0	9.69548291523082e-09	0
P28EU	A428	0	0	0	0	0	0	0	0	0	0	0	0	0	0	0	0	1.06048859381949e-08	1.87691145601136e-09	2.05568591242371e-09	4.57949110308948e-09	5.2026692252839e-09	3.01261008084767e-09	7.3508573705573e-09	5.34807662574443e-09	0	0
P28EU	A429	0	0	0	0	0	0	0	0	2.47326547184234e-09	0	0	0	0	0	3.49525904374029e-09	3.45710349238946e-09	3.53496197939828e-09	5.63073436803408e-09	2.05568591242371e-09	1.14487277577237e-08	1.82093422884936e-08	9.03783024254301e-09	1.83771434263933e-08	3.7436536380211e-08	5.81728974913849e-08	2.49027938120641e-08
P28EU	A43	0	0	0	0	0	0	0	0	0	0	0	0	0	0	0	0	0	0	0	0	0	0	0	5.34807662574443e-09	1.93909658304616e-08	0
P28EU	A430	0	0	0	0	0	0	0	0	0	0	2.22586807541679e-09	0	7.71766710042464e-09	0	1.74762952187015e-09	1.72855174619473e-09	7.06992395879657e-09	5.63073436803408e-09	1.02784295621185e-08	2.74769466185369e-08	3.12160153517034e-08	5.72395915361057e-08	9.55611458172449e-08	1.12309609140633e-07	1.35736760813232e-07	7.47083814361924e-08
P28EU	A431	0	0	0	0	0	0	0	0	0	0	0	0	0	0	0	0	0	0	0	0	0	0	3.67542868527865e-09	5.34807662574443e-09	0	0
P28EU	A438	0	0	0	0	0	0	0	0	0	0	0	2.06558883222377e-09	3.85883355021232e-09	0	0	1.72855174619473e-09	3.53496197939828e-09	1.31383801920795e-08	1.02784295621185e-08	1.37384733092684e-08	1.56080076758517e-08	2.10882705659337e-08	3.30788581675079e-08	2.67403831287222e-08	4.84774145761541e-08	2.49027938120641e-08
P28EU	A439	0	0	0	0	0	0	0	0	0	0	2.22586807541679e-09	0	0	0	3.49525904374029e-09	8.64275873097364e-09	1.76748098969914e-09	7.50764582404544e-09	6.16705773727112e-09	1.14487277577237e-08	4.16213538022712e-08	2.10882705659337e-08	3.30788581675079e-08	6.41769195089332e-08	9.69548291523082e-08	7.47083814361924e-08
P28EU	A44	0	0	0	0	0	0	0	0	0	0	0	0	0	0	0	0	0	0	0	0	2.60133461264195e-09	0	0	1.06961532514889e-08	0	0
P28EU	A440	0	0	0	0	0	0	0	0	0	0	0	0	0	0	0	0	0	1.87691145601136e-09	0	0	2.60133461264195e-09	0	3.67542868527865e-09	0	0	0
P28EU	A448	0	0	0	0	0	0	0	0	0	0	0	0	0	0	0	0	0	0	0	0	2.60133461264195e-09	0	7.3508573705573e-09	0	9.69548291523082e-09	0
P28EU	A449	0	0	6.64866768495839e-07	9.66720227189796e-08	0	0	0	0	0	0	0	0	1.92941677510616e-09	0	1.74762952187015e-09	1.72855174619473e-09	0	1.87691145601136e-09	4.11137182484741e-09	9.15898220617895e-09	5.2026692252839e-09	3.01261008084767e-09	4.41051442233438e-08	1.60442298772333e-08	0	7.47083814361924e-08
P28EU	A46	0	0	0	1.38102889598542e-08	0	0	1.26096130015198e-08	0	0	4.74724820950947e-09	4.45173615083358e-09	1.03279441611189e-08	1.92941677510616e-08	2.72274270222139e-08	7.68956989622864e-08	1.45198346680357e-07	2.6865711043427e-07	5.12396827491101e-07	7.60603787596771e-07	1.49062435405562e-06	2.12008770930319e-06	4.04593533857842e-06	7.22221736657255e-06	1.48302164831893e-05	3.50394752556442e-05	5.75005509120561e-05
P28EU	A48	0	7.75677896578479e-07	6.64866768495839e-07	1.10482311678834e-07	0	0	0	0	0	0	0	6.19676649667132e-09	0	7.26064720592371e-09	1.74762952187015e-09	8.64275873097364e-09	1.06048859381949e-08	5.63073436803408e-09	1.85011732118134e-08	1.83179644123579e-08	1.82093422884936e-08	3.91639310510197e-08	5.14560015939011e-08	3.7436536380211e-08	1.1634579498277e-07	7.47083814361924e-08
P28EU	A480	0	0	2.2162225616528e-07	0	1.27033762906472e-08	0	0	0	2.47326547184234e-09	2.37362410475474e-09	2.22586807541679e-09	2.06558883222377e-09	5.78825032531848e-09	2.17819416177711e-08	2.09715542624418e-08	3.11139314315051e-08	5.30244296909743e-08	1.05107041536636e-07	2.24069764454184e-07	2.93087430597726e-07	3.95402861121576e-07	5.87458965765296e-07	1.07322517610137e-06	1.64720760072929e-06	3.23829129368709e-06	4.40779450473535e-06
P28EU	A481	0	0	0	0	0	0	0	1.2554256515022e-08	0	2.37362410475474e-09	2.22586807541679e-09	1.44591218255664e-08	1.73647509759554e-08	3.08577506251758e-08	8.73814760935073e-08	1.48655450172747e-07	2.72192072413668e-07	4.12920520322499e-07	6.29039889201654e-07	7.96831451937569e-07	9.98912491254508e-07	1.4159267379984e-06	2.40373036017224e-06	3.47090173010814e-06	4.72170017971741e-06	5.30429508196966e-06
P28EU	A482	0	0	0	0	0	0	0	0	0	0	0	0	0	0	3.49525904374029e-09	3.45710349238946e-09	7.06992395879657e-09	9.3845572800568e-09	1.02784295621185e-08	6.86923665463421e-09	1.56080076758517e-08	3.01261008084767e-08	2.20525721116719e-08	2.13923065029777e-08	1.93909658304616e-08	0
P28EU	A483	0	1.55135579315696e-06	2.2162225616528e-07	1.10482311678834e-07	7.62202577438829e-08	6.32834547065696e-08	1.26096130015198e-08	2.5108513030044e-08	1.73128583028964e-08	2.37362410475474e-09	2.22586807541679e-09	2.27214771544615e-08	1.73647509759554e-08	3.26729124266567e-08	3.14573313936626e-08	6.04993111168155e-08	6.00943536497708e-08	7.69533696964657e-08	1.17174097008151e-07	2.26684809602929e-07	2.73140134327405e-07	3.6151320970172e-07	5.95419447015141e-07	9.4126148613102e-07	1.29919471064093e-06	1.12062572154289e-06
P28EU	A484	0	0	0	0	0	0	0	0	0	0	0	0	0	0	0	0	0	1.87691145601136e-09	0	0	2.60133461264195e-09	0	0	0	0	0
P28EU	A488	0	7.75677896578479e-07	0	0	0	0	0	0	0	0	2.22586807541679e-09	4.13117766444755e-09	0	5.44548540444278e-09	1.74762952187015e-09	5.18565523858418e-09	3.53496197939828e-09	1.31383801920795e-08	1.64454872993896e-08	3.20564377216263e-08	5.46280268654809e-08	1.08453962910516e-07	2.31552007172555e-07	5.13415356071465e-07	8.53202496540312e-07	1.07082013391876e-06
P28EU	A49	0	0	0	2.76205779197085e-08	0	0	0	1.2554256515022e-08	4.94653094368468e-09	2.37362410475474e-09	0	2.06558883222377e-09	1.92941677510616e-09	0	0	5.18565523858418e-09	8.83740494849571e-09	0	1.02784295621185e-08	1.83179644123579e-08	2.34120115137775e-08	4.5189151212715e-08	6.24822876497371e-08	1.01613455889144e-07	2.03605141219847e-07	4.98055876241283e-08
P28EU	A490	0	2.32703368973544e-06	8.86489024661119e-07	6.90514447992712e-08	1.27033762906472e-08	2.53133818826278e-08	0	0	2.47326547184234e-09	0	8.90347230166716e-09	1.03279441611189e-08	5.78825032531848e-09	5.44548540444278e-09	2.09715542624418e-08	3.62995866700893e-08	5.65593916703725e-08	1.05107041536636e-07	1.74733302556015e-07	3.29723359422442e-07	6.08712299358216e-07	1.09056484926686e-06	2.19423092511135e-06	3.77039402114982e-06	6.63171031401788e-06	9.38835326714818e-06
P28EU	A491	4.65406737947088e-06	2.32703368973544e-06	2.2162225616528e-07	1.79533756478105e-07	1.14330386615824e-07	7.59401456478835e-08	3.78288390045593e-08	1.2554256515022e-08	7.41979641552702e-09	7.1208723142642e-09	6.67760422625037e-09	4.13117766444755e-09	9.6470838755308e-09	2.90425888236948e-08	4.19431085248835e-08	2.41997244467262e-08	5.47919106806734e-08	5.25535207683181e-08	7.81160646721008e-08	1.16777023128782e-07	1.50877407533233e-07	2.47034026629509e-07	3.74893725898422e-07	7.75471110732943e-07	1.5415817835217e-06	2.24125144308577e-06
P28EU	A492	0	0	0	1.38102889598542e-08	5.08135051625886e-08	2.53133818826278e-08	0	0	2.47326547184234e-09	0	0	0	0	0	1.74762952187015e-09	0	0	7.50764582404544e-09	6.16705773727112e-09	2.28974555154474e-09	7.80400383792585e-09	1.20504403233907e-08	2.94034294822292e-08	4.27846130059555e-08	9.69548291523082e-08	1.24513969060321e-07
P28EU	A493	0	0	2.2162225616528e-07	0	1.27033762906472e-08	0	0	0	0	0	2.22586807541679e-09	2.06558883222377e-09	0	0	0	0	1.76748098969914e-09	3.75382291202272e-09	4.11137182484741e-09	2.28974555154474e-09	2.60133461264195e-09	1.50630504042383e-08	2.94034294822292e-08	4.81326896316999e-08	2.90864487456925e-08	4.98055876241283e-08
P28EU	A498	0	5.42974527604935e-06	6.64866768495839e-07	3.45257223996356e-07	6.35168814532358e-08	0	1.26096130015198e-08	3.7662769545066e-08	7.41979641552702e-09	9.49449641901894e-09	8.90347230166716e-09	1.65247106577902e-08	1.1576500650637e-08	7.26064720592371e-09	8.73814760935073e-09	2.41997244467262e-08	4.9489467711576e-08	1.03230130080625e-07	1.33619584307541e-07	2.72479720633824e-07	4.86449572564044e-07	8.58593873041586e-07	1.62086405020788e-06	3.37998442747048e-06	6.79653352357681e-06	8.91520018471896e-06
P28EU	A499	0	2.32703368973544e-06	4.65406737947088e-06	2.01630218813872e-06	4.19211417591356e-07	1.26566909413139e-07	1.13486517013678e-07	7.5325539090132e-08	1.23663273592117e-08	1.66153687332831e-08	2.44845488295847e-08	2.27214771544615e-08	1.92941677510616e-08	1.81516180148093e-08	2.97097018717925e-08	4.49423454010629e-08	7.4234201567364e-08	1.16368510272704e-07	2.26125450366608e-07	3.61779797144069e-07	6.06110964745574e-07	1.14479183072211e-06	2.2199589259083e-06	5.26785547635827e-06	1.08395498992281e-05	1.80047199261224e-05
P28EU	A50	1.39622021384126e-05	3.8783894828924e-06	0	4.14308668795627e-08	0	0	0	0	0	0	0	0	1.92941677510616e-09	0	0	0	0	0	0	2.28974555154474e-09	2.60133461264195e-09	0	0	1.06961532514889e-08	0	0
P28EU	A500	9.30813475894175e-06	1.24108463452557e-05	1.32973353699168e-06	9.66720227189796e-08	0	0	0	0	0	0	0	0	0	0	0	0	1.76748098969914e-09	0	0	0	0	6.02522016169534e-09	0	1.06961532514889e-08	0	0
P28EU	A501	0	7.75677896578479e-07	2.2162225616528e-07	1.38102889598542e-08	0	0	0	0	0	0	0	0	0	0	0	0	0	0	0	0	0	0	0	0	0	0
P28EU	A502	4.65406737947088e-06	6.20542317262783e-06	4.4324451233056e-07	9.66720227189796e-08	0	0	0	0	0	0	0	0	0	0	0	0	0	0	0	2.28974555154474e-09	0	0	0	0	0	0
P28EU	A504	0	0	0	1.38102889598542e-08	0	0	0	0	0	0	4.45173615083358e-09	0	0	1.81516180148093e-09	0	0	1.76748098969914e-09	3.75382291202272e-09	2.05568591242371e-09	0	2.60133461264195e-09	0	1.47017147411146e-08	5.34807662574443e-09	9.69548291523082e-09	2.49027938120641e-08
P28EU	A505	0	0	0	1.38102889598542e-08	0	0	0	0	0	0	0	0	0	0	0	0	0	0	0	0	0	0	0	0	0	0
P28EU	A507	0	0	0	0	0	0	0	0	0	0	0	0	0	0	0	0	0	0	0	0	0	0	3.67542868527865e-09	0	0	4.98055876241283e-08
P28EU	A509	1.39622021384126e-05	1.08594905520987e-05	2.2162225616528e-06	1.51913178558397e-07	1.27033762906472e-08	0	0	0	0	0	4.45173615083358e-09	2.06558883222377e-09	1.92941677510616e-09	0	1.74762952187015e-09	0	0	3.75382291202272e-09	0	2.28974555154474e-09	1.04053384505678e-08	3.01261008084767e-09	0	5.34807662574443e-09	0	0
P28EU	A51	0	0	0	0	0	0	0	0	0	0	0	0	0	0	0	0	0	0	2.05568591242371e-09	2.28974555154474e-09	0	0	0	0	0	0
P28EU	A510	0	0	0	0	0	0	0	0	0	0	0	0	0	0	0	0	0	0	0	0	2.60133461264195e-09	0	0	0	0	0
P28EU	A514	0	0	0	0	0	0	0	0	0	0	0	0	0	0	0	0	0	0	0	0	2.60133461264195e-09	3.01261008084767e-09	0	5.34807662574443e-09	0	0
P28EU	A515	0	0	0	0	0	1.26566909413139e-08	0	0	0	0	0	0	0	0	0	0	0	0	0	0	0	0	3.67542868527865e-09	0	0	0
P28EU	A519	0	0	0	0	0	0	0	0	0	0	0	0	0	0	0	0	0	0	0	2.28974555154474e-09	2.60133461264195e-09	0	7.3508573705573e-09	5.34807662574443e-09	0	0
P28EU	A52	0	0	0	0	0	0	0	0	0	0	0	0	0	0	3.49525904374029e-09	8.64275873097364e-09	5.30244296909743e-09	3.75382291202272e-09	4.11137182484741e-09	9.15898220617895e-09	1.30066730632097e-08	1.50630504042383e-08	1.1026286055836e-08	5.34807662574443e-09	9.69548291523082e-09	0
P28EU	A520	0	0	0	0	0	0	0	0	0	0	2.22586807541679e-09	0	0	0	0	5.18565523858418e-09	7.06992395879657e-09	7.50764582404544e-09	8.22274364969482e-09	2.06077099639026e-08	1.56080076758517e-08	2.41008806467814e-08	1.83771434263933e-08	2.13923065029777e-08	9.69548291523082e-09	9.96111752482566e-08
P28EU	A521	0	0	0	0	0	0	0	0	0	4.74724820950947e-09	0	2.06558883222377e-09	0	3.63032360296185e-09	6.99051808748058e-09	1.20998622233631e-08	2.4744733855788e-08	5.06766093123067e-08	4.31694041608978e-08	6.41128754432527e-08	8.32427076045423e-08	1.32554843557297e-07	1.9112229163449e-07	2.03226911778288e-07	2.13300624135078e-07	2.9883352574477e-07
P28EU	A522	0	0	0	0	0	0	0	0	0	0	0	0	0	0	0	0	1.76748098969914e-09	0	0	0	0	0	0	0	0	0
P28EU	A523	0	0	0	0	0	0	0	0	0	0	0	0	0	1.81516180148093e-09	1.04857771312209e-08	6.91420698477891e-09	1.94422908866906e-08	3.19074947521931e-08	4.11137182484741e-08	4.80846565824395e-08	4.9425357640197e-08	5.72395915361057e-08	8.82102884466876e-08	1.28353839017866e-07	9.69548291523082e-08	2.49027938120641e-08
P28EU	A527	0	0	0	0	0	0	0	0	0	0	0	0	1.92941677510616e-09	1.81516180148093e-09	1.74762952187015e-09	5.18565523858418e-09	7.06992395879657e-09	3.75382291202272e-09	4.11137182484741e-09	4.57949110308948e-09	2.60133461264195e-09	9.03783024254301e-09	2.20525721116719e-08	1.60442298772333e-08	9.69548291523082e-09	0
P28EU	A528	0	0	0	0	0	0	0	0	0	0	0	0	0	0	0	1.72855174619473e-09	0	0	4.11137182484741e-09	0	7.80400383792585e-09	3.01261008084767e-09	3.67542868527865e-09	0	1.93909658304616e-08	0
P28EU	A529	0	0	0	0	0	0	0	0	0	0	0	0	3.85883355021232e-09	0	1.74762952187015e-09	6.91420698477891e-09	3.53496197939828e-09	1.12614687360682e-08	8.22274364969482e-09	1.14487277577237e-08	1.30066730632097e-08	2.41008806467814e-08	4.77805729086225e-08	3.7436536380211e-08	6.78683804066158e-08	9.96111752482566e-08
P28EU	A53	0	0	0	0	0	0	0	0	0	0	0	0	0	0	0	1.72855174619473e-09	0	0	0	0	0	3.01261008084767e-09	0	0	0	0
P28EU	A530	0	0	0	0	0	0	0	0	0	0	0	0	0	0	0	0	0	1.87691145601136e-09	0	0	0	3.01261008084767e-09	0	5.34807662574443e-09	0	0
P28EU	A539	0	0	0	0	0	0	0	0	0	0	0	0	1.92941677510616e-09	0	5.24288856561044e-09	3.45710349238946e-09	5.30244296909743e-09	9.3845572800568e-09	8.22274364969482e-09	1.14487277577237e-08	2.60133461264195e-08	2.10882705659337e-08	4.41051442233438e-08	6.41769195089332e-08	9.69548291523082e-08	2.49027938120641e-08
P28EU	A54	0	0	0	0	0	0	0	0	0	0	0	0	1.92941677510616e-09	0	0	0	0	0	0	0	0	0	0	0	0	2.49027938120641e-08
P28EU	A540	0	0	0	0	0	0	0	0	0	0	0	0	0	0	0	0	0	0	2.05568591242371e-09	0	0	0	3.67542868527865e-09	0	0	0
P28EU	A541	0	0	0	0	0	0	0	0	0	0	0	0	0	0	0	0	0	0	0	0	0	0	3.67542868527865e-09	0	0	0
P28EU	A542	0	0	0	0	0	0	0	0	0	0	0	0	0	0	0	0	0	0	0	0	0	0	3.67542868527865e-09	0	0	0
P28EU	A544	0	7.75677896578479e-07	0	0	0	0	0	0	0	0	0	0	0	0	0	0	0	0	0	0	2.60133461264195e-09	6.02522016169534e-09	0	0	0	0
P28EU	A548	0	0	0	0	0	0	0	0	0	0	0	0	0	0	0	1.72855174619473e-09	1.76748098969914e-09	1.87691145601136e-09	0	2.28974555154474e-09	5.2026692252839e-09	3.01261008084767e-09	3.67542868527865e-09	0	0	0
P28EU	A549	0	0	0	0	0	0	0	0	0	0	0	0	0	0	0	0	0	0	0	0	0	3.01261008084767e-09	0	0	0	4.98055876241283e-08
P28EU	A55	0	0	0	0	0	0	0	0	0	0	0	0	0	0	0	0	0	1.87691145601136e-09	0	0	0	0	3.67542868527865e-09	0	0	0
P28EU	A561	0	0	0	0	0	0	0	0	0	0	0	0	0	0	0	0	0	0	0	0	0	0	3.67542868527865e-09	0	0	0
P28EU	A562	0	0	0	0	0	0	0	0	0	0	0	0	0	0	0	0	0	0	2.05568591242371e-09	0	0	0	0	0	0	0
P28EU	A568	0	0	0	0	0	0	0	0	0	0	0	0	0	0	0	0	0	0	0	2.28974555154474e-09	0	0	0	0	0	0
P28EU	A57	0	0	0	0	0	0	0	0	0	0	0	0	0	0	1.74762952187015e-09	0	0	0	0	0	0	0	3.67542868527865e-09	0	9.69548291523082e-09	0
P28EU	A58	0	0	0	0	0	0	0	0	0	0	0	0	0	0	0	0	0	1.87691145601136e-09	0	2.28974555154474e-09	0	0	0	0	0	0
P28EU	A59	0	0	0	0	0	0	0	0	0	0	0	0	0	0	0	0	0	0	0	0	0	0	0	0	0	0
P28EU	A598	0	0	0	0	0	0	0	0	0	0	0	0	0	0	0	0	0	0	2.05568591242371e-09	0	0	0	0	0	0	0
P28EU	A600	0	0	0	0	0	0	0	0	0	0	0	0	0	1.81516180148093e-09	3.49525904374029e-09	0	0	0	0	0	0	3.01261008084767e-09	7.3508573705573e-09	0	9.69548291523082e-09	0
P28EU	A601	0	0	0	0	0	0	0	0	0	0	0	0	0	0	0	0	0	0	0	0	2.60133461264195e-09	0	0	0	0	0
P28EU	A609	0	0	0	0	0	0	0	0	0	0	0	0	0	0	0	0	0	0	0	0	0	0	3.67542868527865e-09	5.34807662574443e-09	0	0
P28EU	A63	0	0	0	0	0	0	0	0	0	0	0	0	0	0	0	0	0	0	0	0	2.60133461264195e-09	0	0	0	0	0
P28EU	A630	0	0	0	0	0	0	0	0	0	0	0	0	0	0	3.49525904374029e-09	1.72855174619473e-09	3.53496197939828e-09	1.87691145601136e-09	2.05568591242371e-09	4.57949110308948e-09	7.80400383792585e-09	3.01261008084767e-09	0	0	0	0
P28EU	A638	0	0	0	0	0	0	0	0	0	0	0	0	0	0	0	0	0	0	0	0	2.60133461264195e-09	3.01261008084767e-09	0	5.34807662574443e-09	0	0
P28EU	A64	0	0	0	0	0	0	0	0	0	0	0	0	0	0	0	0	1.76748098969914e-09	0	0	0	0	0	3.67542868527865e-09	1.60442298772333e-08	1.93909658304616e-08	0
P28EU	A65	0	0	0	0	0	0	0	0	0	0	0	0	0	0	0	0	0	0	0	0	0	3.01261008084767e-09	3.67542868527865e-09	0	0	0
P28EU	A669	0	0	0	0	0	0	0	0	0	0	0	0	0	0	0	0	1.76748098969914e-09	0	0	0	0	0	0	0	0	0
P28EU	A67	0	0	0	0	0	0	0	0	0	0	0	0	0	0	0	0	0	0	0	0	0	0	0	5.34807662574443e-09	0	0
P28EU	A681	0	0	0	0	0	0	0	0	0	0	0	0	0	0	0	1.72855174619473e-09	0	0	0	0	0	3.01261008084767e-09	0	5.34807662574443e-09	0	0
P28EU	A689	0	0	0	0	0	0	0	0	0	0	0	0	0	1.81516180148093e-09	0	0	1.76748098969914e-09	0	4.11137182484741e-09	0	2.60133461264195e-09	9.03783024254301e-09	2.20525721116719e-08	1.06961532514889e-08	2.90864487456925e-08	7.47083814361924e-08
P28EU	A69	0	0	0	0	0	0	0	0	0	0	0	0	0	0	0	0	1.76748098969914e-09	0	4.11137182484741e-09	0	1.30066730632097e-08	6.02522016169534e-09	1.1026286055836e-08	2.13923065029777e-08	0	0
P28EU	A690	0	0	0	0	0	1.26566909413139e-08	0	0	0	0	0	0	0	0	0	1.72855174619473e-09	0	0	2.05568591242371e-09	6.86923665463421e-09	2.60133461264195e-09	3.01261008084767e-09	3.67542868527865e-09	5.34807662574443e-09	2.90864487456925e-08	7.47083814361924e-08
P28EU	A691	0	0	0	0	0	0	0	0	0	0	0	0	0	0	1.74762952187015e-09	0	0	0	0	2.28974555154474e-09	0	3.01261008084767e-09	0	5.34807662574443e-09	0	2.49027938120641e-08
P28EU	A692	0	0	0	0	0	1.26566909413139e-08	0	0	2.47326547184234e-09	7.1208723142642e-09	6.67760422625037e-09	2.06558883222377e-09	3.85883355021232e-09	7.26064720592371e-09	5.24288856561044e-09	5.18565523858418e-09	3.00471768248854e-08	5.44304322243294e-08	6.37262632851349e-08	7.78513487525211e-08	1.30066730632097e-07	1.77743994770012e-07	2.68306294025341e-07	2.67403831287222e-07	3.68428350778771e-07	2.24125144308577e-07
P28EU	A698	0	0	0	0	0	0	0	0	0	0	0	0	0	0	0	0	0	0	2.05568591242371e-09	0	7.80400383792585e-09	3.01261008084767e-09	7.3508573705573e-09	0	0	4.98055876241283e-08
P28EU	A699	0	0	0	0	0	0	0	0	0	0	0	0	0	0	0	0	0	0	2.05568591242371e-09	0	2.60133461264195e-09	0	0	0	0	0
P28EU	A70	0	0	0	0	0	0	0	0	0	0	0	0	1.92941677510616e-09	1.81516180148093e-09	0	1.72855174619473e-09	3.53496197939828e-09	7.50764582404544e-09	8.22274364969482e-09	4.57949110308948e-09	1.04053384505678e-08	2.41008806467814e-08	3.30788581675079e-08	2.67403831287222e-08	1.93909658304616e-08	4.98055876241283e-08
P28EU	A71	0	0	0	0	0	0	0	0	0	0	0	0	0	0	0	0	1.76748098969914e-09	0	0	0	2.60133461264195e-09	0	0	5.34807662574443e-09	0	0
P28EU	A710	0	0	0	0	0	0	0	0	0	0	0	0	0	0	0	0	0	0	0	0	0	6.02522016169534e-09	0	0	0	0
P28EU	A719	0	0	0	0	0	0	0	0	0	0	0	0	0	0	0	0	1.76748098969914e-09	0	0	0	2.60133461264195e-09	3.01261008084767e-09	3.67542868527865e-09	0	9.69548291523082e-09	0
P28EU	A74	0	0	0	0	0	0	0	0	0	0	0	0	0	0	0	0	0	0	2.05568591242371e-09	0	0	0	0	0	0	0
P28EU	A748	0	0	0	0	0	0	0	0	0	0	0	0	0	0	0	0	0	0	0	0	2.60133461264195e-09	0	0	0	0	0
P28EU	A749	0	0	0	0	0	0	0	0	0	0	0	4.13117766444755e-09	0	0	0	0	1.76748098969914e-09	0	6.16705773727112e-09	6.86923665463421e-09	1.30066730632097e-08	3.01261008084767e-08	2.20525721116719e-08	5.88288428831888e-08	9.69548291523082e-08	9.96111752482566e-08
P28EU	A750	0	0	0	0	0	0	0	0	0	0	0	0	0	0	0	0	0	0	0	0	0	0	0	5.34807662574443e-09	0	0
P28EU	A751	0	0	0	0	0	0	0	0	0	0	0	0	0	0	0	0	0	0	0	0	0	0	0	0	9.69548291523082e-09	0
P28EU	A752	0	0	0	0	0	0	0	0	0	0	0	0	0	0	0	0	0	0	0	0	0	3.01261008084767e-09	0	0	0	0
P28EU	A759	0	0	0	0	0	0	0	0	0	0	0	0	0	0	0	0	0	0	0	0	2.60133461264195e-09	0	0	0	0	0
P28EU	A77	0	0	0	0	0	0	0	0	0	0	0	0	0	0	0	0	1.76748098969914e-09	1.87691145601136e-09	2.05568591242371e-09	9.15898220617895e-09	7.80400383792585e-09	3.01261008084767e-09	2.20525721116719e-08	2.13923065029777e-08	9.69548291523082e-09	0
P28EU	A771	0	0	0	0	0	0	0	0	0	0	0	0	0	1.81516180148093e-09	1.74762952187015e-09	0	1.06048859381949e-08	1.50152916480909e-08	1.23341154745422e-08	1.37384733092684e-08	2.60133461264195e-08	3.01261008084767e-08	5.14560015939011e-08	6.41769195089332e-08	8.72593462370774e-08	0
P28EU	A779	0	0	0	0	0	0	0	0	0	0	0	0	0	0	0	0	0	0	0	0	2.60133461264195e-09	0	0	0	0	0
P28EU	A78	0	0	0	0	0	0	0	0	2.47326547184234e-09	0	2.22586807541679e-09	0	0	1.81516180148093e-09	1.74762952187015e-09	1.72855174619473e-09	3.53496197939828e-09	9.3845572800568e-09	1.02784295621185e-08	1.60282188608132e-08	3.12160153517034e-08	1.8075660485086e-08	4.77805729086225e-08	5.34807662574443e-08	8.72593462370774e-08	2.49027938120641e-08
P28EU	A79	0	0	0	0	0	0	0	0	0	0	0	0	0	0	0	1.72855174619473e-09	0	0	2.05568591242371e-09	0	0	0	3.67542868527865e-09	0	1.93909658304616e-08	0
P28EU	A790	0	0	0	0	0	0	0	0	0	0	0	0	0	0	0	0	0	0	0	0	0	3.01261008084767e-09	3.67542868527865e-09	0	0	0
P28EU	A798	0	0	0	0	0	0	0	0	0	0	0	0	0	0	0	0	0	0	0	2.28974555154474e-09	2.60133461264195e-09	0	0	0	0	0
P28EU	A799	0	0	0	0	0	0	0	0	0	0	0	0	1.92941677510616e-09	1.81516180148093e-09	0	3.45710349238946e-09	3.53496197939828e-09	5.63073436803408e-09	8.22274364969482e-09	2.28974555154474e-09	2.34120115137775e-08	6.02522016169534e-09	1.83771434263933e-08	4.27846130059555e-08	3.87819316609233e-08	2.49027938120641e-08
P28EU	A80	0	0	0	0	0	0	0	0	0	0	0	0	0	0	0	0	1.76748098969914e-09	0	0	0	0	3.01261008084767e-09	3.67542868527865e-09	0	0	0
P28EU	A800	0	0	0	0	0	0	0	0	0	2.37362410475474e-09	0	0	0	0	0	0	1.76748098969914e-09	0	0	0	0	0	3.67542868527865e-09	0	0	0
P28EU	A802	0	0	0	0	0	0	0	0	0	0	0	0	0	0	0	0	0	0	2.05568591242371e-09	0	0	0	0	5.34807662574443e-09	9.69548291523082e-09	0
P28EU	A803	0	0	0	0	0	0	0	0	2.47326547184234e-09	0	2.22586807541679e-09	0	0	0	0	0	3.53496197939828e-09	0	4.11137182484741e-09	4.57949110308948e-09	1.04053384505678e-08	0	7.3508573705573e-09	1.60442298772333e-08	0	2.49027938120641e-08
P28EU	A804	0	0	0	0	0	0	0	0	0	0	0	0	0	0	0	0	0	1.87691145601136e-09	0	0	0	0	0	0	0	0
P28EU	A809	0	0	0	0	0	1.26566909413139e-08	0	0	0	0	0	0	0	0	0	0	1.76748098969914e-09	1.87691145601136e-09	8.22274364969482e-09	9.15898220617895e-09	5.2026692252839e-09	1.8075660485086e-08	1.83771434263933e-08	4.81326896316999e-08	1.1634579498277e-07	7.47083814361924e-08
P28EU	A81	0	0	0	0	0	0	0	0	0	0	4.45173615083358e-09	0	1.92941677510616e-09	3.63032360296185e-09	5.24288856561044e-09	6.91420698477891e-09	8.83740494849571e-09	3.00305832961817e-08	4.72807759857452e-08	5.49538932370737e-08	8.32427076045423e-08	8.73656923445824e-08	6.24822876497371e-08	3.20884597544666e-08	2.90864487456925e-08	0
P28EU	A810	0	0	0	0	0	0	0	0	0	4.74724820950947e-09	8.90347230166716e-09	1.65247106577902e-08	4.43765858274417e-08	7.98671192651608e-08	1.2233406653091e-07	2.07426209543367e-07	4.77219867218768e-07	1.05294732682237e-06	2.00840513643796e-06	3.43003883621402e-06	5.00236646011047e-06	5.74806003425735e-06	5.74101960640525e-06	4.26776514734406e-06	2.01666044636801e-06	9.46306164858437e-07
P28EU	A811	0	0	0	0	1.27033762906472e-08	2.53133818826278e-08	7.56576780091186e-08	2.5108513030044e-08	9.39840879300089e-08	1.09186708818718e-07	8.01312507150045e-08	7.02300202956083e-08	6.17413368033971e-08	3.08577506251758e-08	3.67002199592731e-08	2.41997244467262e-08	1.41398479175931e-08	1.87691145601136e-09	4.11137182484741e-09	1.14487277577237e-08	1.30066730632097e-08	6.02522016169534e-09	2.94034294822292e-08	3.7436536380211e-08	3.87819316609233e-08	4.98055876241283e-08
P28EU	A812	0	0	0	2.76205779197085e-08	1.27033762906472e-08	0	1.26096130015198e-08	2.5108513030044e-08	0	4.74724820950947e-09	2.22586807541679e-09	1.23935329933426e-08	1.54353342008493e-08	2.90425888236948e-08	6.11670332654551e-08	8.2970483817347e-08	9.89789354231519e-08	1.1073777590467e-07	1.29508212482693e-07	1.80889898572034e-07	2.36721449750417e-07	3.13311448408158e-07	3.23437724304521e-07	4.11801900182321e-07	5.72033491998619e-07	8.21792195798117e-07
P28EU	A818	0	0	0	0	0	0	0	0	2.47326547184234e-09	7.1208723142642e-09	4.45173615083358e-09	6.19676649667132e-09	5.78825032531848e-09	7.26064720592371e-09	1.92239247405716e-08	1.72855174619473e-08	2.65122148454871e-08	3.56613176642158e-08	2.46682309490845e-08	2.28974555154474e-08	3.38173499643453e-08	1.8075660485086e-08	7.3508573705573e-09	1.06961532514889e-08	3.87819316609233e-08	0
P28EU	A819	0	0	0	0	0	0	0	0	0	0	2.22586807541679e-09	2.06558883222377e-09	1.92941677510616e-09	5.44548540444278e-09	1.04857771312209e-08	3.45710349238946e-09	2.12097718763897e-08	3.19074947521931e-08	4.52250900733215e-08	7.55616032009764e-08	1.32668065244739e-07	1.32554843557297e-07	1.06587431873081e-07	1.01613455889144e-07	9.69548291523082e-08	2.49027938120641e-08
P28EU	A82	0	0	0	0	0	0	0	0	0	0	0	0	1.92941677510616e-09	0	0	0	0	0	2.05568591242371e-09	0	2.60133461264195e-09	0	0	0	0	0
P28EU	A820	0	0	0	0	0	0	0	0	0	0	0	0	0	0	0	0	1.76748098969914e-09	0	0	0	2.60133461264195e-09	0	0	0	9.69548291523082e-09	0
P28EU	A821	0	0	0	0	0	0	0	0	0	0	0	2.06558883222377e-09	0	0	0	0	0	0	0	0	0	0	0	0	0	0
P28EU	A829	0	0	0	0	0	0	1.26096130015198e-08	0	7.41979641552702e-09	2.37362410475474e-09	2.22586807541679e-09	2.06558883222377e-09	3.85883355021232e-09	3.63032360296185e-09	1.74762952187015e-09	3.45710349238946e-09	3.53496197939828e-09	1.87691145601136e-09	6.16705773727112e-09	0	0	3.01261008084767e-09	0	0	9.69548291523082e-09	2.49027938120641e-08
P28EU	A83	0	0	0	0	0	0	0	0	0	0	0	0	0	0	0	0	0	0	0	0	0	0	0	5.34807662574443e-09	0	0
P28EU	A830	0	0	0	0	0	0	0	0	0	0	0	0	0	0	0	0	1.76748098969914e-09	0	6.16705773727112e-09	0	0	9.03783024254301e-09	0	0	9.69548291523082e-09	2.49027938120641e-08
P28EU	A831	0	0	0	0	0	0	0	1.2554256515022e-08	0	0	0	0	0	0	0	0	0	0	0	0	0	0	0	0	0	0
P28EU	A833	0	0	0	0	0	0	0	0	0	0	0	0	0	1.81516180148093e-09	0	0	0	0	0	0	0	0	0	0	0	0
P28EU	A835	0	0	0	0	0	0	0	0	0	0	0	0	0	0	0	1.72855174619473e-09	0	0	2.05568591242371e-09	0	2.60133461264195e-09	0	0	0	0	0
P28EU	A836	0	0	0	0	0	0	0	0	0	0	0	0	0	0	0	0	0	0	0	0	0	0	3.67542868527865e-09	0	0	0
P28EU	A838	0	0	0	0	0	0	0	0	0	0	0	0	0	0	0	0	0	1.87691145601136e-09	0	2.28974555154474e-09	0	3.01261008084767e-09	1.83771434263933e-08	5.34807662574443e-09	9.69548291523082e-09	0
P28EU	A839	0	0	0	0	0	0	0	0	0	0	0	0	0	0	0	1.72855174619473e-09	0	0	0	0	0	0	3.67542868527865e-09	5.34807662574443e-09	0	2.49027938120641e-08
P28EU	A84	0	0	0	0	0	0	0	0	4.94653094368468e-09	0	0	0	1.92941677510616e-09	3.63032360296185e-09	1.04857771312209e-08	8.64275873097364e-09	7.06992395879657e-09	9.3845572800568e-09	2.05568591242371e-08	4.12154199278053e-08	5.72293614781229e-08	4.5189151212715e-08	4.41051442233438e-08	2.67403831287222e-08	3.87819316609233e-08	0
P28EU	A840	0	0	0	0	0	0	0	0	0	0	0	0	0	0	0	1.72855174619473e-09	1.76748098969914e-09	0	0	0	0	3.01261008084767e-09	0	0	0	0
P28EU	A841	0	0	0	0	0	0	1.26096130015198e-08	0	2.47326547184234e-09	0	2.22586807541679e-09	0	5.78825032531848e-09	5.44548540444278e-09	6.99051808748058e-09	6.91420698477891e-09	1.76748098969914e-08	1.12614687360682e-08	3.4946660511203e-08	4.12154199278053e-08	8.32427076045423e-08	7.23026419403441e-08	1.06587431873081e-07	6.95249961346776e-08	3.87819316609233e-08	2.49027938120641e-08
P28EU	A848	0	0	0	0	0	0	0	0	0	0	0	0	1.92941677510616e-09	0	0	0	0	0	2.05568591242371e-09	6.86923665463421e-09	5.2026692252839e-09	9.03783024254301e-09	1.1026286055836e-08	5.34807662574443e-09	9.69548291523082e-09	0
P28EU	A849	0	0	0	0	0	0	0	1.2554256515022e-08	0	4.74724820950947e-09	6.67760422625037e-09	0	1.92941677510616e-09	7.26064720592371e-09	1.74762952187015e-09	1.38284139695578e-08	1.2372366927894e-08	1.50152916480909e-08	4.52250900733215e-08	4.12154199278053e-08	6.50333653160487e-08	6.62774217786487e-08	8.82102884466876e-08	4.81326896316999e-08	7.75638633218466e-08	2.49027938120641e-08
P28EU	A85	0	0	0	0	0	0	0	0	0	2.37362410475474e-09	0	2.06558883222377e-09	0	1.81516180148093e-09	0	1.72855174619473e-09	1.76748098969914e-09	1.87691145601136e-09	0	0	5.2026692252839e-09	9.03783024254301e-09	1.47017147411146e-08	5.34807662574443e-09	1.93909658304616e-08	0
P28EU	A850	0	7.75677896578479e-07	4.4324451233056e-07	4.14308668795627e-08	1.27033762906472e-08	2.53133818826278e-08	0	0	0	0	4.45173615083358e-09	2.06558883222377e-09	0	1.81516180148093e-09	3.49525904374029e-09	1.72855174619473e-09	5.30244296909743e-09	3.75382291202272e-09	4.11137182484741e-09	2.28974555154474e-09	7.80400383792585e-09	1.8075660485086e-08	2.94034294822292e-08	3.20884597544666e-08	0	0
P28EU	A851	0	0	0	0	0	0	1.26096130015198e-08	0	0	0	2.22586807541679e-09	0	0	1.81516180148093e-09	3.49525904374029e-09	1.72855174619473e-09	0	1.87691145601136e-09	0	0	5.2026692252839e-09	6.02522016169534e-09	3.67542868527865e-09	0	9.69548291523082e-09	0
P28EU	A852	0	0	0	0	0	0	0	0	0	0	0	0	0	0	0	0	0	0	0	9.15898220617895e-09	0	3.01261008084767e-09	0	5.34807662574443e-09	0	0
P28EU	A858	0	0	0	4.14308668795627e-08	1.27033762906472e-08	0	1.26096130015198e-08	3.7662769545066e-08	9.89306188736936e-09	7.1208723142642e-09	1.33552084525007e-08	1.03279441611189e-08	1.54353342008493e-08	1.81516180148093e-09	8.73814760935073e-09	6.91420698477891e-09	8.83740494849571e-09	1.12614687360682e-08	2.26125450366608e-08	2.28974555154474e-08	1.82093422884936e-08	2.7113490727629e-08	5.51314302791798e-08	2.67403831287222e-08	9.69548291523082e-09	2.49027938120641e-08
P28EU	A86	0	0	1.55135579315696e-06	8.42427626551108e-07	4.06508041300709e-07	2.53133818826278e-07	2.26973034027356e-07	1.50651078180264e-07	9.15108224581666e-08	9.73185882949441e-08	1.35777952600424e-07	1.23935329933426e-07	1.06117922630839e-07	1.19800678897741e-07	1.36315102705871e-07	1.38284139695578e-07	1.90887946887507e-07	2.27106286177374e-07	2.81628970002048e-07	3.82387507107971e-07	6.45130983935203e-07	9.33909125062778e-07	1.45914518805562e-06	1.94135181514523e-06	2.65656231877325e-06	2.0171262987772e-06
P28EU	A87	0	7.75677896578479e-07	0	9.66720227189796e-08	0	2.53133818826278e-08	0	1.2554256515022e-08	0	2.37362410475474e-09	4.45173615083358e-09	0	0	7.26064720592371e-09	1.74762952187015e-09	5.18565523858418e-09	1.76748098969914e-09	1.12614687360682e-08	1.43898013869659e-08	1.14487277577237e-08	7.80400383792585e-09	1.20504403233907e-08	1.1026286055836e-08	5.34807662574443e-09	9.69548291523082e-09	0
P28EU	A870	0	0	6.64866768495839e-07	5.52411558394169e-08	1.27033762906472e-08	2.53133818826278e-08	1.26096130015198e-08	0	0	0	2.22586807541679e-09	4.13117766444755e-09	0	1.81516180148093e-09	1.74762952187015e-09	1.72855174619473e-09	1.76748098969914e-09	1.87691145601136e-09	2.05568591242371e-09	9.15898220617895e-09	2.60133461264195e-09	6.02522016169534e-09	1.1026286055836e-08	5.34807662574443e-09	0	0
P28EU	A871	0	0	0	0	0	0	0	0	0	0	2.22586807541679e-09	0	0	0	0	0	0	0	0	0	0	0	0	0	0	0
P28EU	A872	0	0	0	1.38102889598542e-08	0	1.26566909413139e-08	0	0	0	0	6.67760422625037e-09	4.13117766444755e-09	1.92941677510616e-08	1.08909708088856e-08	1.04857771312209e-08	1.9014069208142e-08	5.30244296909743e-09	2.43998489281477e-08	3.4946660511203e-08	4.80846565824395e-08	5.46280268654809e-08	1.32554843557297e-07	2.38902864543112e-07	2.67403831287222e-07	4.26601248270156e-07	3.23736319556834e-07
P28EU	A878	0	0	0	1.38102889598542e-08	2.54067525812943e-08	0	0	0	0	2.37362410475474e-09	4.45173615083358e-09	0	3.85883355021232e-09	3.63032360296185e-09	3.49525904374029e-09	0	7.06992395879657e-09	3.75382291202272e-09	8.22274364969482e-09	4.57949110308948e-09	5.2026692252839e-09	2.7113490727629e-08	7.3508573705573e-09	5.34807662574443e-09	9.69548291523082e-09	2.49027938120641e-08
P28EU	A879	0	0	1.1081112808264e-06	1.93344045437959e-07	1.14330386615824e-07	5.06267637652557e-08	3.78288390045593e-08	2.5108513030044e-08	2.22593892465811e-08	9.49449641901894e-09	8.90347230166716e-09	2.27214771544615e-08	5.78825032531848e-09	9.07580900740463e-09	1.74762952187015e-08	1.55569657157526e-08	3.7117100783682e-08	2.6276760384159e-08	5.34478337230164e-08	5.03744021339842e-08	7.02360345413326e-08	1.35567453638145e-07	1.54368004781703e-07	2.56707678035733e-07	3.68428350778771e-07	5.47861463865411e-07
P28EU	A88	0	0	0	1.38102889598542e-08	0	0	0	0	0	0	0	0	0	0	0	1.72855174619473e-09	0	0	2.05568591242371e-09	2.28974555154474e-09	0	3.01261008084767e-09	0	5.34807662574443e-09	9.69548291523082e-09	0
P28EU	A880	0	0	0	0	0	0	0	0	2.47326547184234e-09	0	0	0	0	0	0	0	0	1.87691145601136e-09	0	2.28974555154474e-09	0	0	0	0	0	0
P28EU	A881	0	0	0	0	0	0	0	0	0	0	0	0	0	0	0	0	0	0	0	0	0	0	3.67542868527865e-09	0	0	0
P28EU	A888	0	0	0	0	0	0	0	0	0	0	0	0	0	0	1.74762952187015e-09	1.72855174619473e-09	1.76748098969914e-09	0	2.05568591242371e-09	0	2.60133461264195e-09	6.02522016169534e-09	7.3508573705573e-09	1.06961532514889e-08	9.69548291523082e-09	0
P28EU	A89	0	0	8.86489024661119e-07	2.07154334397813e-07	2.54067525812943e-08	2.53133818826278e-08	2.52192260030395e-08	2.5108513030044e-08	7.41979641552702e-09	0	2.22586807541679e-09	4.13117766444755e-09	3.85883355021232e-09	3.63032360296185e-09	3.49525904374029e-09	5.18565523858418e-09	1.41398479175931e-08	1.87691145601136e-09	1.23341154745422e-08	1.60282188608132e-08	2.34120115137775e-08	3.31387108893244e-08	4.77805729086225e-08	5.88288428831888e-08	6.78683804066158e-08	1.24513969060321e-07
P28EU	A90	0	0	0	0	0	0	0	0	0	0	0	2.06558883222377e-09	1.92941677510616e-09	1.81516180148093e-09	0	0	1.76748098969914e-09	0	2.05568591242371e-09	9.15898220617895e-09	2.60133461264195e-09	3.01261008084767e-09	0	5.34807662574443e-09	9.69548291523082e-09	0
P28EU	A91	0	0	0	0	0	0	0	0	0	0	0	0	0	5.44548540444278e-09	0	1.72855174619473e-09	0	1.87691145601136e-09	2.05568591242371e-09	1.14487277577237e-08	2.60133461264195e-09	6.02522016169534e-09	1.1026286055836e-08	0	9.69548291523082e-09	0
P28EU	A92	0	0	0	0	0	0	0	0	0	0	0	0	0	0	0	0	0	0	0	0	0	3.01261008084767e-09	3.67542868527865e-09	0	0	0
P28EU	A920	0	0	0	0	0	0	0	0	0	0	0	0	0	1.81516180148093e-09	0	1.72855174619473e-09	0	0	0	0	0	0	0	0	0	0
P28EU	A923	0	0	0	0	0	0	0	0	0	0	0	2.06558883222377e-09	0	0	0	0	0	0	2.05568591242371e-09	6.86923665463421e-09	7.80400383792585e-09	2.10882705659337e-08	2.20525721116719e-08	5.88288428831888e-08	5.81728974913849e-08	0
P28EU	A929	0	0	0	0	0	0	0	0	0	0	0	0	0	0	0	1.72855174619473e-09	0	0	0	0	0	0	0	1.06961532514889e-08	0	0
P28EU	A93	0	0	0	0	0	0	0	0	0	0	0	0	0	0	0	1.72855174619473e-09	1.76748098969914e-09	0	2.05568591242371e-09	0	0	0	0	5.34807662574443e-09	0	0
P28EU	A932	0	0	0	0	0	0	0	0	0	0	0	0	0	0	0	0	0	0	0	2.28974555154474e-09	0	0	0	0	0	0
P28EU	A94	0	0	0	0	0	0	0	0	0	2.37362410475474e-09	0	0	0	1.81516180148093e-09	0	0	0	5.63073436803408e-09	0	4.57949110308948e-09	5.2026692252839e-09	6.02522016169534e-09	0	0	1.93909658304616e-08	0
P28EU	A959	0	0	0	0	0	0	0	0	0	0	0	0	0	0	0	1.72855174619473e-09	1.76748098969914e-09	0	0	2.28974555154474e-09	0	0	0	0	0	0
P28EU	A96	0	0	0	0	0	0	0	0	0	0	0	0	0	0	0	0	0	0	0	0	0	3.01261008084767e-09	3.67542868527865e-09	0	0	0
P28EU	A962	0	0	0	0	0	0	0	0	0	0	0	2.06558883222377e-09	0	0	0	0	0	0	0	0	0	0	0	0	0	0
P28EU	A969	0	0	0	0	0	0	0	0	0	0	0	0	0	0	0	0	0	0	2.05568591242371e-09	0	0	0	3.67542868527865e-09	1.06961532514889e-08	0	0
P28EU	A98	0	0	0	0	0	0	0	0	0	0	0	0	1.92941677510616e-09	1.81516180148093e-09	0	1.72855174619473e-09	5.30244296909743e-09	1.87691145601136e-09	6.16705773727112e-09	0	5.2026692252839e-09	6.02522016169534e-09	1.47017147411146e-08	1.60442298772333e-08	9.69548291523082e-09	0
P28EU	A980	0	0	0	0	0	0	0	0	0	0	0	0	0	0	0	0	0	0	2.05568591242371e-09	2.28974555154474e-09	2.60133461264195e-09	3.01261008084767e-09	7.3508573705573e-09	0	0	0
P28EU	A983	0	0	0	0	0	0	0	0	0	0	0	0	0	0	0	1.72855174619473e-09	0	0	0	2.28974555154474e-09	0	0	0	0	0	0
P28EU	A984	0	0	0	0	0	0	0	0	0	0	0	0	0	0	0	0	0	0	0	0	2.60133461264195e-09	0	3.67542868527865e-09	0	0	0
P28EU	A985	0	0	0	0	0	0	0	0	0	0	0	4.13117766444755e-09	0	7.26064720592371e-09	5.24288856561044e-09	8.64275873097364e-09	1.41398479175931e-08	1.12614687360682e-08	2.26125450366608e-08	1.14487277577237e-08	1.04053384505678e-08	6.02522016169534e-09	1.83771434263933e-08	3.7436536380211e-08	0	4.98055876241283e-08
P28EU	A988	0	0	0	0	0	0	0	0	0	0	0	2.06558883222377e-09	0	3.63032360296185e-09	0	0	3.53496197939828e-09	0	0	0	2.60133461264195e-09	0	0	0	0	0
P28EU	A99	0	0	0	0	0	0	0	0	0	0	2.22586807541679e-09	6.19676649667132e-09	0	1.81516180148093e-09	3.49525904374029e-09	5.18565523858418e-09	0	5.63073436803408e-09	6.16705773727112e-09	4.57949110308948e-09	1.04053384505678e-08	0	7.3508573705573e-09	1.06961532514889e-08	2.90864487456925e-08	0
P28EU	B00	0	7.75677896578479e-07	0	6.90514447992712e-08	1.27033762906472e-08	0	0	0	0	0	4.45173615083358e-09	2.06558883222377e-09	0	0	5.24288856561044e-09	0	3.53496197939828e-09	1.87691145601136e-09	8.22274364969482e-09	1.60282188608132e-08	1.56080076758517e-08	2.41008806467814e-08	1.83771434263933e-08	3.7436536380211e-08	6.78683804066158e-08	2.49027938120641e-08
P28EU	B000	0	0	0	1.38102889598542e-08	0	0	0	0	0	0	0	0	0	0	0	0	0	0	0	0	5.2026692252839e-09	0	0	5.34807662574443e-09	1.93909658304616e-08	2.49027938120641e-08
P28EU	B001	0	0	0	0	0	0	0	0	0	0	0	0	0	0	0	0	0	0	0	0	0	0	1.47017147411146e-08	2.13923065029777e-08	3.87819316609233e-08	4.98055876241283e-08
P28EU	B002	0	0	0	0	2.54067525812943e-08	1.26566909413139e-08	0	0	0	0	2.22586807541679e-09	0	0	0	0	0	0	0	0	0	0	3.01261008084767e-09	2.20525721116719e-08	1.60442298772333e-08	4.84774145761541e-08	9.96111752482566e-08
P28EU	B003	0	0	0	0	0	0	0	0	2.47326547184234e-09	2.37362410475474e-09	2.22586807541679e-09	4.13117766444755e-09	0	0	1.74762952187015e-09	6.91420698477891e-09	3.53496197939828e-09	1.87691145601136e-09	1.43898013869659e-08	1.60282188608132e-08	1.82093422884936e-08	3.6151320970172e-08	6.61577163350157e-08	1.443980688951e-07	8.72593462370774e-08	1.99222350496513e-07
P28EU	B004	0	0	2.2162225616528e-06	2.6239549023723e-07	1.27033762906472e-07	6.32834547065696e-08	1.26096130015198e-08	3.7662769545066e-08	4.20455130213198e-08	4.74724820950947e-08	6.67760422625037e-08	5.37053096378181e-08	3.08706684016986e-08	4.35638832355422e-08	5.9419403743585e-08	5.7042207624426e-08	1.25491150268639e-07	2.04583348705238e-07	2.44626623578421e-07	4.14443944829598e-07	7.2056968770182e-07	1.18696837185398e-06	2.36697607331945e-06	3.5029901898626e-06	4.13997120480356e-06	3.13775202032008e-06
P28EU	B005	0	0	0	0	0	0	0	0	0	0	0	0	0	0	0	0	0	0	0	0	0	3.01261008084767e-09	7.3508573705573e-09	1.06961532514889e-08	0	0
P28EU	B007	0	0	1.55135579315696e-06	4.14308668795627e-08	0	0	0	0	0	2.37362410475474e-09	4.45173615083358e-09	0	0	1.81516180148093e-09	1.74762952187015e-09	1.72855174619473e-09	0	3.75382291202272e-09	0	9.15898220617895e-09	1.56080076758517e-08	9.03783024254301e-09	1.83771434263933e-08	8.55692260119109e-08	8.72593462370774e-08	1.99222350496513e-07
P28EU	B008	0	0	4.4324451233056e-07	1.38102889598542e-08	0	0	0	1.2554256515022e-08	0	0	4.45173615083358e-09	2.06558883222377e-09	3.85883355021232e-09	1.81516180148093e-09	3.49525904374029e-09	1.72855174619473e-09	3.53496197939828e-09	3.75382291202272e-09	1.02784295621185e-08	1.14487277577237e-08	2.60133461264195e-08	4.21765411318674e-08	7.71840023908517e-08	6.95249961346776e-08	1.06650312067539e-07	9.96111752482566e-08
P28EU	B009	0	0	1.32973353699168e-06	4.14308668795627e-08	6.35168814532358e-08	3.79700728239418e-08	1.26096130015198e-08	0	4.94653094368468e-09	4.74724820950947e-09	6.67760422625037e-09	4.13117766444755e-09	7.71766710042464e-09	5.44548540444278e-09	8.73814760935073e-09	1.38284139695578e-08	1.59073289072923e-08	7.50764582404544e-09	1.64454872993896e-08	4.12154199278053e-08	5.46280268654809e-08	9.33909125062778e-08	1.87446862949211e-07	2.35315371532755e-07	5.72033491998619e-07	7.47083814361924e-07
P28EU	B01	0	0	0	0	0	0	0	1.2554256515022e-08	4.94653094368468e-09	0	0	0	0	1.81516180148093e-09	3.49525904374029e-09	0	0	0	0	0	0	0	3.67542868527865e-09	5.34807662574443e-09	9.69548291523082e-09	0
P28EU	B010	0	0	2.2162225616528e-07	5.52411558394169e-08	0	1.26566909413139e-08	1.26096130015198e-08	0	2.47326547184234e-09	0	2.22586807541679e-09	0	0	0	0	0	0	0	0	2.28974555154474e-09	5.2026692252839e-09	1.20504403233907e-08	2.20525721116719e-08	5.34807662574443e-08	8.72593462370774e-08	7.47083814361924e-08
P28EU	B011	0	0	0	5.52411558394169e-08	5.08135051625886e-08	6.32834547065696e-08	5.04384520060791e-08	3.7662769545066e-08	4.94653094368468e-09	4.74724820950947e-09	0	2.06558883222377e-09	1.92941677510616e-09	3.63032360296185e-09	3.49525904374029e-09	3.45710349238946e-09	5.30244296909743e-09	3.75382291202272e-09	4.11137182484741e-09	2.51872010669921e-08	2.34120115137775e-08	3.01261008084767e-08	9.55611458172449e-08	1.23005762392122e-07	2.42387072880771e-07	1.99222350496513e-07
P28EU	B012	0	0	0	2.34774912317522e-07	1.39737139197119e-07	3.79700728239418e-08	1.13486517013678e-07	5.0217026060088e-08	3.46257166057928e-08	1.89889928380379e-08	1.1129340377084e-08	4.13117766444755e-09	1.1576500650637e-08	3.81183978310995e-08	5.24288856561044e-08	2.76568279391157e-08	2.65122148454871e-08	1.12614687360682e-08	3.28909745987793e-08	3.43461832731711e-08	1.56080076758517e-08	5.72395915361057e-08	7.3508573705573e-08	9.62653792633998e-08	1.74518692474155e-07	2.49027938120641e-07
P28EU	B018	0	0	2.2162225616528e-07	8.28617337591254e-08	1.27033762906472e-07	1.39223600354453e-07	2.52192260030395e-08	6.277128257511e-08	3.46257166057928e-08	1.18681205237737e-08	8.90347230166716e-09	1.03279441611189e-08	1.92941677510616e-09	9.07580900740463e-09	1.2233406653091e-08	1.20998622233631e-08	1.76748098969914e-09	9.3845572800568e-09	6.16705773727112e-09	4.57949110308948e-09	5.2026692252839e-09	6.02522016169534e-09	1.1026286055836e-08	1.06961532514889e-08	9.69548291523082e-09	0
P28EU	B019	0	0	4.4324451233056e-07	3.03826357116793e-07	2.28660773231649e-07	1.13910218471825e-07	1.51315356018237e-07	2.5108513030044e-08	3.70989820776351e-08	1.66153687332831e-08	6.67760422625037e-09	8.2623553288951e-09	1.1576500650637e-08	1.27061326103665e-08	2.09715542624418e-08	2.41997244467262e-08	1.41398479175931e-08	2.6276760384159e-08	1.64454872993896e-08	1.14487277577237e-08	2.08106769011356e-08	2.10882705659337e-08	4.04297155380652e-08	6.95249961346776e-08	1.64823209558924e-07	2.9883352574477e-07
P28EU	B02	0	0	0	0	0	0	0	0	0	0	0	0	0	0	1.74762952187015e-09	0	3.53496197939828e-09	1.87691145601136e-09	0	4.57949110308948e-09	7.80400383792585e-09	9.03783024254301e-09	2.94034294822292e-08	3.20884597544666e-08	1.45432243728462e-07	4.98055876241283e-08
P28EU	B020	0	0	0	0	0	1.26566909413139e-08	0	1.2554256515022e-08	2.47326547184234e-09	7.1208723142642e-09	8.90347230166716e-09	2.06558883222377e-09	1.92941677510616e-09	0	0	1.72855174619473e-09	1.76748098969914e-09	9.3845572800568e-09	2.67239168615082e-08	5.95333843401632e-08	9.10467114424682e-08	1.77743994770012e-07	4.18998870121766e-07	7.4873072760422e-07	1.33797664230185e-06	1.27004248441527e-06
P28EU	B021	0	0	0	0	0	0	0	0	0	0	2.22586807541679e-09	0	0	0	0	0	0	1.87691145601136e-09	2.05568591242371e-09	4.57949110308948e-09	0	1.50630504042383e-08	1.1026286055836e-08	1.01613455889144e-07	1.45432243728462e-07	2.24125144308577e-07
P28EU	B022	0	0	0	0	0	0	0	0	0	0	2.22586807541679e-09	2.06558883222377e-09	3.85883355021232e-09	1.81516180148093e-09	3.49525904374029e-09	6.91420698477891e-09	1.76748098969914e-09	1.87691145601136e-09	4.11137182484741e-09	9.15898220617895e-09	1.56080076758517e-08	3.31387108893244e-08	9.92365745025236e-08	2.94144214415944e-07	6.20510906574773e-07	1.56887601016004e-06
P28EU	B023	0	0	0	0	0	0	0	0	0	0	2.22586807541679e-09	0	0	0	0	0	3.53496197939828e-09	1.87691145601136e-09	0	9.15898220617895e-09	1.82093422884936e-08	2.41008806467814e-08	1.47017147411146e-07	3.7436536380211e-07	1.30889019355616e-06	2.73930731932706e-06
P28EU	B027	0	0	0	0	1.27033762906472e-08	1.26566909413139e-08	0	0	2.47326547184234e-09	0	0	0	0	0	0	3.45710349238946e-09	3.53496197939828e-09	0	4.11137182484741e-09	6.86923665463421e-09	2.86146807390614e-08	5.42269814552581e-08	4.04297155380652e-08	2.03226911778288e-07	4.45992214100618e-07	1.14552851535495e-06
P28EU	B028	0	0	2.2162225616528e-07	0	0	0	0	0	2.47326547184234e-09	0	0	0	0	1.81516180148093e-09	3.49525904374029e-09	0	0	0	4.11137182484741e-09	6.86923665463421e-09	2.60133461264195e-08	7.23026419403441e-08	1.61718862152261e-07	3.47624980673388e-07	9.69548291523082e-07	2.36576541214609e-06
P28EU	B029	0	0	0	0	1.27033762906472e-08	0	0	0	0	2.37362410475474e-09	4.45173615083358e-09	2.06558883222377e-09	0	0	1.74762952187015e-09	3.45710349238946e-09	1.06048859381949e-08	2.0646026016125e-08	2.05568591242371e-08	5.03744021339842e-08	1.1966139218153e-07	2.28958366144423e-07	6.39524591238485e-07	2.26223641268989e-06	7.5818676397105e-06	1.86770953590481e-05
P28EU	B03	0	7.75677896578479e-07	0	0	0	0	0	0	0	0	0	0	0	0	0	0	0	0	0	0	0	0	0	0	0	0
P28EU	B05	0	0	0	8.28617337591254e-08	1.27033762906472e-08	0	0	1.2554256515022e-08	0	2.37362410475474e-09	2.22586807541679e-09	0	0	1.81516180148093e-09	0	0	0	0	0	0	0	0	0	0	0	0
P28EU	B050	0	0	0	0	1.27033762906472e-08	2.53133818826278e-08	0	0	2.72059201902657e-08	9.49449641901894e-09	1.55810765279175e-08	4.13117766444755e-09	1.1576500650637e-08	1.08909708088856e-08	1.57286656968313e-08	1.72855174619473e-09	1.06048859381949e-08	5.63073436803408e-09	4.11137182484741e-09	2.28974555154474e-09	7.80400383792585e-09	6.02522016169534e-09	0	5.34807662574443e-09	0	0
P28EU	B051	0	0	0	0	0	1.26566909413139e-08	0	0	0	0	0	2.06558883222377e-09	0	0	1.74762952187015e-09	1.72855174619473e-09	1.76748098969914e-09	0	0	0	0	0	0	0	0	0
P28EU	B052	0	0	0	1.65723467518251e-07	6.35168814532358e-08	1.26566909413139e-08	0	1.2554256515022e-08	2.47326547184234e-09	7.1208723142642e-09	6.67760422625037e-09	0	0	3.63032360296185e-09	3.49525904374029e-09	1.72855174619473e-09	1.76748098969914e-09	0	2.05568591242371e-09	2.28974555154474e-09	0	1.20504403233907e-08	3.67542868527865e-09	2.13923065029777e-08	7.75638633218466e-08	9.96111752482566e-08
P28EU	B053	0	0	0	1.38102889598542e-08	0	0	0	0	0	0	0	0	0	0	0	0	0	0	0	0	0	0	0	0	0	0
P28EU	B054	0	0	0	1.38102889598542e-08	0	0	0	0	0	0	0	0	0	0	0	0	1.76748098969914e-09	0	0	0	0	0	0	0	0	0
P28EU	B058	0	0	0	2.76205779197085e-08	6.35168814532358e-08	0	0	0	0	2.37362410475474e-09	0	2.06558883222377e-09	0	0	0	0	1.76748098969914e-09	0	0	0	0	0	0	0	0	0
P28EU	B059	0	0	2.2162225616528e-07	5.52411558394169e-08	3.81101288719415e-08	1.26566909413139e-08	0	1.2554256515022e-08	2.47326547184234e-09	2.37362410475474e-09	4.45173615083358e-09	2.06558883222377e-09	3.85883355021232e-09	0	1.74762952187015e-09	1.72855174619473e-09	0	1.87691145601136e-09	0	2.28974555154474e-09	2.60133461264195e-09	3.01261008084767e-09	3.67542868527865e-09	0	9.69548291523082e-09	2.49027938120641e-08
P28EU	B06	0	0	0	0	0	0	0	0	0	0	0	0	1.92941677510616e-09	0	0	0	0	0	0	0	0	0	0	0	0	0
P28EU	B060	0	0	0	0	0	0	0	0	2.47326547184234e-09	0	2.22586807541679e-09	0	1.92941677510616e-09	3.63032360296185e-09	0	0	1.76748098969914e-09	1.87691145601136e-09	0	0	2.60133461264195e-09	0	0	0	9.69548291523082e-09	0
P28EU	B068	0	0	0	0	0	0	0	0	0	0	2.22586807541679e-09	2.06558883222377e-09	0	0	1.74762952187015e-09	3.45710349238946e-09	0	1.87691145601136e-09	0	0	0	0	0	0	0	0
P28EU	B069	0	0	0	0	0	0	0	0	0	0	0	0	1.92941677510616e-09	0	1.74762952187015e-09	0	0	0	0	0	0	0	0	0	0	0
P28EU	B07	0	0	0	0	0	0	0	0	0	0	0	0	0	0	0	0	0	0	0	2.28974555154474e-09	0	0	0	0	0	0
P28EU	B08	0	0	0	1.38102889598542e-08	0	0	0	0	0	0	0	0	0	0	0	0	0	0	0	0	0	0	0	0	0	0
P28EU	B080	0	0	0	0	0	0	0	0	0	0	0	0	0	0	0	0	0	1.87691145601136e-09	0	0	0	0	0	5.34807662574443e-09	0	0
P28EU	B082	0	0	0	1.38102889598542e-08	1.27033762906472e-08	0	0	0	0	0	0	0	0	1.81516180148093e-09	0	0	0	0	0	0	0	0	0	0	0	0
P28EU	B083	0	0	0	0	1.27033762906472e-08	0	0	0	0	0	0	0	0	1.81516180148093e-09	0	1.72855174619473e-09	0	0	0	0	2.60133461264195e-09	0	1.1026286055836e-08	1.60442298772333e-08	0	0
P28EU	B088	0	0	0	0	0	0	0	0	0	0	0	0	0	0	0	0	0	0	4.11137182484741e-09	2.28974555154474e-09	0	0	0	0	0	0
P28EU	B09	0	0	0	0	3.81101288719415e-08	0	0	0	0	2.37362410475474e-09	4.45173615083358e-09	0	0	0	1.74762952187015e-09	1.72855174619473e-09	3.53496197939828e-09	0	0	2.28974555154474e-09	0	0	1.47017147411146e-08	1.60442298772333e-08	5.81728974913849e-08	9.96111752482566e-08
P28EU	B15	0	0	0	1.38102889598542e-08	0	0	1.26096130015198e-08	0	0	2.37362410475474e-09	2.22586807541679e-09	2.06558883222377e-09	3.85883355021232e-09	0	3.49525904374029e-09	1.72855174619473e-09	7.06992395879657e-09	1.87691145601136e-09	8.22274364969482e-09	4.57949110308948e-09	7.80400383792585e-09	6.02522016169534e-09	7.3508573705573e-09	1.06961532514889e-08	9.69548291523082e-09	2.49027938120641e-08
P28EU	B150	0	0	0	1.38102889598542e-08	1.27033762906472e-08	2.53133818826278e-08	0	0	4.94653094368468e-09	4.74724820950947e-09	4.45173615083358e-09	6.19676649667132e-09	1.92941677510616e-09	5.44548540444278e-09	1.2233406653091e-08	1.38284139695578e-08	1.06048859381949e-08	1.50152916480909e-08	3.28909745987793e-08	2.51872010669921e-08	5.2026692252839e-08	9.03783024254301e-08	1.17613717928917e-07	1.39049992269355e-07	1.45432243728462e-07	1.99222350496513e-07
P28EU	B159	4.65406737947088e-06	0	0	2.76205779197085e-08	2.54067525812943e-08	1.26566909413139e-08	0	1.2554256515022e-08	1.23663273592117e-08	9.49449641901894e-09	6.67760422625037e-09	1.44591218255664e-08	1.54353342008493e-08	1.27061326103665e-08	3.84478494811432e-08	4.66708971472577e-08	7.4234201567364e-08	8.82148384325339e-08	1.19229782920575e-07	1.32805241989595e-07	2.39322784363059e-07	3.6151320970172e-07	5.07209158568454e-07	8.77084566622087e-07	1.23132633023431e-06	1.46926483491178e-06
P28EU	B16	0	0	0	5.52411558394169e-08	0	0	0	0	0	4.74724820950947e-09	1.55810765279175e-08	2.68526548189091e-08	1.73647509759554e-08	1.63364562133283e-08	1.2233406653091e-08	1.38284139695578e-08	1.94422908866906e-08	4.12920520322499e-08	5.34478337230164e-08	5.03744021339842e-08	4.9425357640197e-08	6.32648116978011e-08	7.71840023908517e-08	6.95249961346776e-08	1.1634579498277e-07	2.49027938120641e-08
P28EU	B160	0	0	0	1.38102889598542e-08	0	0	0	0	0	7.1208723142642e-09	6.67760422625037e-09	2.06558883222377e-08	9.6470838755308e-09	1.99667798162902e-08	1.39810361749612e-08	1.38284139695578e-08	2.29772528660888e-08	2.25229374721363e-08	2.46682309490845e-08	4.57949110308948e-08	3.90200191896292e-08	6.92900318594964e-08	2.57280007969506e-08	5.88288428831888e-08	3.87819316609233e-08	2.49027938120641e-08
P28EU	B161	0	0	0	0	0	0	0	0	0	0	2.22586807541679e-09	2.06558883222377e-09	0	5.44548540444278e-09	5.24288856561044e-09	1.72855174619473e-09	7.06992395879657e-09	3.75382291202272e-09	1.23341154745422e-08	1.60282188608132e-08	1.30066730632097e-08	9.03783024254301e-09	1.1026286055836e-08	2.67403831287222e-08	0	0
P28EU	B162	0	0	0	1.38102889598542e-08	0	0	0	0	0	7.1208723142642e-09	2.00328126787511e-08	2.68526548189091e-08	3.47295019519109e-08	1.45212944118474e-08	3.84478494811432e-08	7.77848285787628e-08	1.13118783340745e-07	1.35137624832818e-07	1.99401533505099e-07	2.15236081845205e-07	2.86146807390614e-07	4.57916732288846e-07	5.58665160162355e-07	5.93636505457632e-07	3.78123833694002e-07	3.73541907180962e-07
P28EU	B169	0	0	0	8.28617337591254e-08	1.27033762906472e-08	1.26566909413139e-08	0	0	4.94653094368468e-09	1.66153687332831e-08	4.67432295837526e-08	7.02300202956083e-08	6.17413368033971e-08	9.43884136770082e-08	1.60781916012053e-07	2.28168830497704e-07	3.4996123596043e-07	4.86120067106942e-07	5.92037542778027e-07	8.83841782896269e-07	1.07955386424641e-06	1.39785107751332e-06	1.80463548447182e-06	2.26758448931564e-06	2.85047197707786e-06	3.43658554606485e-06
P28EU	B17	0	0	0	0	0	0	0	0	2.47326547184234e-09	4.74724820950947e-09	6.67760422625037e-09	6.19676649667132e-09	5.78825032531848e-09	3.63032360296185e-09	3.49525904374029e-09	6.91420698477891e-09	1.41398479175931e-08	5.63073436803408e-09	1.43898013869659e-08	3.20564377216263e-08	6.50333653160487e-08	7.83278621020394e-08	1.39666290040589e-07	7.4873072760422e-08	1.26041277898001e-07	1.49416762872385e-07
P28EU	B170	0	0	0	0	0	0	0	0	0	2.37362410475474e-09	4.45173615083358e-09	0	3.85883355021232e-09	7.26064720592371e-09	1.74762952187015e-09	8.64275873097364e-09	7.06992395879657e-09	1.12614687360682e-08	1.23341154745422e-08	9.15898220617895e-09	1.56080076758517e-08	9.03783024254301e-09	1.1026286055836e-08	3.20884597544666e-08	0	4.98055876241283e-08
P28EU	B171	9.30813475894175e-06	0	0	2.76205779197085e-08	0	0	0	0	0	7.1208723142642e-09	2.22586807541679e-09	1.8590299490014e-08	6.75295871287156e-08	1.30691649706627e-07	2.53406280671171e-07	4.51152005756824e-07	5.72663840662522e-07	6.26888426307794e-07	6.55763806063162e-07	8.15149416349927e-07	1.33708599089796e-06	2.34983586306118e-06	3.27848238726856e-06	3.85061517053599e-06	3.62611061029633e-06	3.71051627799756e-06
P28EU	B172	0	0	0	0	0	0	0	0	0	0	2.22586807541679e-09	0	0	7.26064720592371e-09	1.04857771312209e-08	6.91420698477891e-09	7.06992395879657e-09	2.25229374721363e-08	3.28909745987793e-08	4.350516547935e-08	3.64186845769873e-08	6.92900318594964e-08	4.77805729086225e-08	6.95249961346776e-08	9.69548291523082e-08	9.96111752482566e-08
P28EU	B178	0	0	2.2162225616528e-07	5.52411558394169e-08	2.54067525812943e-08	2.53133818826278e-08	0	0	7.41979641552702e-09	3.5604361571321e-08	2.22586807541679e-08	3.51150101478042e-08	1.92941677510616e-08	2.35971034192521e-08	2.27191837843119e-08	3.8028138416284e-08	3.00471768248854e-08	3.37844062082045e-08	5.13921478105926e-08	3.66359288247158e-08	7.02360345413326e-08	1.08453962910516e-07	1.54368004781703e-07	1.443980688951e-07	1.93909658304616e-07	1.49416762872385e-07
P28EU	B179	0	7.75677896578479e-07	0	1.38102889598542e-08	0	0	0	0	0	0	0	4.13117766444755e-09	3.85883355021232e-09	9.07580900740463e-09	2.79620723499223e-08	3.97566901624788e-08	7.06992395879657e-08	9.57224842565793e-08	1.50065071606931e-07	2.01497608535937e-07	2.39322784363059e-07	1.89794435093403e-07	2.57280007969506e-07	5.08067279445721e-07	8.14420564879389e-07	8.21792195798117e-07
P28EU	B18	0	0	0	2.76205779197085e-08	0	0	1.26096130015198e-08	0	0	0	2.22586807541679e-09	1.23935329933426e-08	1.54353342008493e-08	2.72274270222139e-08	3.14573313936626e-08	4.32137936548682e-08	6.89317585982665e-08	6.56919009603976e-08	1.15118411095728e-07	9.15898220617895e-08	1.97701430560788e-07	2.16907925821032e-07	2.97709723507571e-07	1.60442298772333e-07	2.22996107050309e-07	4.98055876241283e-08
P28EU	B180	0	0	0	0	0	0	0	0	0	7.1208723142642e-09	6.67760422625037e-09	2.06558883222377e-09	1.35059174257431e-08	1.63364562133283e-08	3.14573313936626e-08	5.53136558782313e-08	5.83268726600717e-08	7.69533696964657e-08	6.78376351099823e-08	7.55616032009764e-08	8.58440422171843e-08	1.32554843557297e-07	1.9112229163449e-07	1.60442298772333e-07	1.35736760813232e-07	3.23736319556834e-07
P28EU	B181	0	0	0	1.38102889598542e-08	0	0	0	0	2.47326547184234e-09	1.18681205237737e-08	3.11621530558351e-08	5.99020761344894e-08	9.84002555304142e-08	1.88776827354016e-07	3.28554350111587e-07	6.72406629269749e-07	1.01806905006671e-06	1.55220577412139e-06	2.00840513643796e-06	2.47063545011677e-06	3.22565491967602e-06	3.84409046316163e-06	5.2852664494307e-06	6.35351503138439e-06	6.61231934818742e-06	6.64904594782113e-06
P28EU	B182	0	0	0	4.14308668795627e-08	1.27033762906472e-08	0	0	1.2554256515022e-08	2.47326547184234e-09	0	2.44845488295847e-08	9.70826751145174e-08	2.68188931739756e-07	8.34974428681226e-07	1.98181187780075e-06	4.45620640169001e-06	7.08583128770386e-06	8.99228278575042e-06	1.00173574512407e-05	1.15334483431308e-05	1.80090395233202e-05	2.92373808346266e-05	4.60090162823181e-05	6.34923657008379e-05	7.04473788620672e-05	6.24313040868448e-05
P28EU	B188	0	0	0	0	0	0	1.26096130015198e-08	0	2.47326547184234e-09	4.74724820950947e-09	0	6.19676649667132e-09	1.35059174257431e-08	1.99667798162902e-08	4.19431085248835e-08	8.98846908021259e-08	1.00746416412851e-07	1.25753067552761e-07	1.04839981533609e-07	1.21356514231871e-07	1.82093422884936e-07	2.62097077033747e-07	4.11648012751209e-07	6.20376888586354e-07	5.04165111592003e-07	3.98444700993026e-07
P28EU	B189	0	0	0	0	0	0	0	0	7.41979641552702e-09	9.49449641901894e-09	0	4.13117766444755e-09	1.92941677510616e-08	4.53790450370232e-08	6.64099218310655e-08	1.10627311756463e-07	1.37863517196533e-07	2.12090994529284e-07	2.46682309490845e-07	3.06825903906995e-07	4.63037561050267e-07	6.95912928675812e-07	9.73988601598842e-07	1.17657685766378e-06	1.58036371518262e-06	1.19533410297908e-06
P28EU	B19	0	0	0	1.38102889598542e-08	1.27033762906472e-08	0	0	1.2554256515022e-08	9.89306188736936e-09	4.74724820950947e-09	6.67760422625037e-09	8.2623553288951e-09	1.35059174257431e-08	1.08909708088856e-08	6.99051808748058e-09	6.91420698477891e-09	8.83740494849571e-09	1.31383801920795e-08	2.26125450366608e-08	1.37384733092684e-08	2.08106769011356e-08	2.7113490727629e-08	4.41051442233438e-08	4.81326896316999e-08	1.93909658304616e-08	2.49027938120641e-08
P28EU	B190	0	0	2.2162225616528e-07	1.38102889598542e-08	1.27033762906472e-08	2.53133818826278e-08	0	0	2.47326547184234e-09	1.42417446285284e-08	1.78069446033343e-08	1.03279441611189e-08	1.73647509759554e-08	1.81516180148093e-08	1.2233406653091e-08	2.76568279391157e-08	2.82796958351863e-08	4.87996978562953e-08	4.72807759857452e-08	6.18231298917079e-08	1.0665471911832e-07	1.8075660485086e-07	2.79332580081177e-07	3.31580750796155e-07	3.29646419117848e-07	2.73930731932706e-07
P28EU	B199	0	0	6.64866768495839e-07	1.93344045437959e-07	5.08135051625886e-08	3.79700728239418e-08	3.78288390045593e-08	2.5108513030044e-08	1.23663273592117e-08	2.84834892570568e-08	3.33880211312519e-08	2.68526548189091e-08	3.6658918727017e-08	5.99003394488706e-08	7.68956989622864e-08	1.26184277472215e-07	1.71445656000817e-07	2.25229374721363e-07	2.79573284089624e-07	2.67900229530734e-07	4.70841564888193e-07	6.65786827867335e-07	9.62962315543006e-07	1.38515184606781e-06	1.74518692474155e-06	1.34475086585146e-06
P28EU	B20	0	0	0	2.76205779197085e-08	0	0	0	1.2554256515022e-08	0	2.37362410475474e-09	8.90347230166716e-09	8.46891421211747e-08	1.27341507157007e-07	1.27061326103665e-07	1.41557991271482e-07	8.81561390559311e-08	9.72114544334528e-08	4.31689634882613e-08	2.05568591242371e-08	1.37384733092684e-08	2.60133461264195e-08	3.01261008084767e-09	0	5.34807662574443e-09	0	0
P28EU	B200	0	0	0	8.28617337591254e-08	1.27033762906472e-08	0	1.26096130015198e-08	0	4.20455130213198e-08	5.48307168198344e-07	3.36106079387935e-07	2.66460959356867e-07	5.09366028628026e-07	9.09396062541944e-07	1.01712038172842e-06	8.5909021785878e-07	5.39081701858238e-07	3.65997733922215e-07	2.63127796790234e-07	1.64861679711221e-07	1.0665471911832e-07	6.62774217786487e-08	3.67542868527865e-08	5.88288428831888e-08	9.69548291523082e-09	0
P28EU	B201	0	0	0	4.14308668795627e-08	1.27033762906472e-08	0	0	0	9.89306188736936e-09	6.64614749331326e-08	4.00656253575022e-08	6.19676649667132e-08	1.73647509759554e-07	3.97520434524323e-07	7.02547067791799e-07	8.50447459127806e-07	6.89317585982665e-07	5.19904473315146e-07	3.84413265623233e-07	2.51872010669921e-07	2.10708103623998e-07	2.1992053590188e-07	1.61718862152261e-07	1.33701915643611e-07	4.84774145761541e-08	2.49027938120641e-08
P28EU	B202	0	0	0	2.76205779197085e-08	0	0	0	0	2.47326547184234e-09	7.1208723142642e-09	2.22586807541679e-09	1.44591218255664e-08	3.28000851768047e-08	8.71277664710845e-08	1.2408169605278e-07	1.33098484456994e-07	9.89789354231519e-08	7.3199546784443e-08	5.96148914602875e-08	4.12154199278053e-08	2.60133461264195e-08	1.20504403233907e-08	2.20525721116719e-08	5.34807662574443e-09	0	0
P28EU	B203	4.65406737947088e-06	0	2.2162225616528e-07	2.76205779197085e-08	0	0	0	0	2.22593892465811e-08	2.84834892570568e-08	2.89362849804183e-08	4.33773654766993e-08	1.85224010410191e-07	7.09728264379042e-07	1.98705476636636e-06	2.87285300217564e-06	2.51866041032128e-06	1.43020652948066e-06	5.52979510441977e-07	3.50331069386345e-07	1.69086749821727e-07	1.11466572991364e-07	9.18857171319663e-08	6.95249961346776e-08	2.90864487456925e-08	0
P28EU	B204	0	0	0	2.76205779197085e-08	0	0	0	0	7.41979641552702e-09	3.5604361571321e-08	6.67760422625037e-09	1.23935329933426e-08	1.92941677510616e-08	5.80851776473897e-08	8.3886217049767e-08	8.12419320711522e-08	6.186183463947e-08	2.81536718401704e-08	3.4946660511203e-08	4.57949110308948e-09	1.04053384505678e-08	1.20504403233907e-08	1.83771434263933e-08	5.34807662574443e-09	0	2.49027938120641e-08
P28EU	B205	0	0	0	1.38102889598542e-08	0	0	0	0	2.47326547184234e-09	9.49449641901894e-09	4.45173615083358e-09	3.09838324833566e-08	8.10355045544587e-08	1.43397782316993e-07	1.76510581708885e-07	1.98783450812394e-07	1.41398479175931e-07	8.07071926084884e-08	6.16705773727112e-08	3.43461832731711e-08	3.90200191896292e-08	2.10882705659337e-08	3.30788581675079e-08	1.06961532514889e-08	1.93909658304616e-08	0
P28EU	B206	0	0	0	9.66720227189796e-08	1.27033762906472e-08	1.26566909413139e-08	0	1.2554256515022e-08	1.23663273592117e-08	2.37362410475474e-09	8.90347230166716e-09	5.16397208055943e-08	1.94871094285722e-07	4.42899479561346e-07	5.85455889826499e-07	5.77336283229039e-07	4.59545057321777e-07	3.50982442274124e-07	3.02185829126285e-07	2.47292519566832e-07	2.05505434398714e-07	1.59668334284926e-07	6.61577163350157e-08	4.81326896316999e-08	1.93909658304616e-08	2.49027938120641e-08
P28EU	B207	0	0	0	8.28617337591254e-08	2.54067525812943e-08	0	0	0	1.97861237747387e-08	1.66153687332831e-08	4.89690976591694e-08	1.23935329933426e-07	3.12565517567198e-07	8.33159266879746e-07	1.48548509358962e-06	1.99302016336252e-06	1.77455091365794e-06	1.25753067552761e-06	7.17434383435873e-07	5.31220967958379e-07	3.45977503481379e-07	2.86197957680529e-07	1.9112229163449e-07	1.01613455889144e-07	1.45432243728462e-07	7.47083814361924e-08
P28EU	B208	0	0	0	8.28617337591254e-08	2.54067525812943e-08	0	1.26096130015198e-08	0	1.23663273592117e-08	1.13933957028227e-07	1.02389931469172e-07	1.90034172564587e-07	6.05836867383334e-07	1.10724869890337e-06	1.82277759131056e-06	1.97400609415438e-06	1.69678175011118e-06	1.14303907671092e-06	8.67499455042804e-07	6.27390281123258e-07	5.35874930204241e-07	4.27790631480369e-07	3.67542868527865e-07	2.83448061164455e-07	2.22996107050309e-07	1.24513969060321e-07
P28EU	B209	0	0	0	1.38102889598542e-08	0	0	0	1.2554256515022e-08	2.96791856621081e-08	1.47164694494794e-07	7.12277784133373e-08	1.11541796940084e-07	2.23812345912315e-07	4.22932699745056e-07	5.88951148870239e-07	6.67220974031165e-07	4.25962918517493e-07	3.47228619362101e-07	2.11735648979642e-07	1.85469389675124e-07	1.35269399857381e-07	1.32554843557297e-07	8.08594310761303e-08	7.4873072760422e-08	8.72593462370774e-08	0
P28EU	B21	0	0	0	0	0	0	0	0	0	0	0	4.13117766444755e-09	5.78825032531848e-09	5.0824530441466e-08	2.4466813306182e-08	3.11139314315051e-08	2.82796958351863e-08	2.0646026016125e-08	8.22274364969482e-09	1.14487277577237e-08	1.04053384505678e-08	3.01261008084767e-09	3.67542868527865e-09	0	0	0
P28EU	B210	0	0	0	0	0	0	0	0	0	2.37362410475474e-09	1.1129340377084e-08	2.47870659866853e-08	1.04188505855733e-07	2.10558768971788e-07	2.48163392105561e-07	2.64468417167793e-07	1.96190389856605e-07	1.67045119585011e-07	1.08951353358456e-07	9.38795676133343e-08	7.54387037666165e-08	4.5189151212715e-08	5.14560015939011e-08	4.27846130059555e-08	3.87819316609233e-08	2.49027938120641e-08
P28EU	B211	0	0	0	0	0	0	0	0	4.94653094368468e-09	2.37362410475474e-09	6.67760422625037e-09	8.2623553288951e-09	6.56001703536094e-08	1.01649060882932e-07	1.34567473184001e-07	1.26184277472215e-07	1.14886264330444e-07	1.21999244640738e-07	9.86729237963379e-08	5.72436387886184e-08	3.64186845769873e-08	2.41008806467814e-08	1.83771434263933e-08	0	0	2.49027938120641e-08
P28EU	B212	0	0	0	0	0	1.26566909413139e-08	0	0	0	1.42417446285284e-08	1.1129340377084e-08	4.33773654766993e-08	1.44706258132962e-07	4.46529803164308e-07	7.37499658229202e-07	8.69461528335948e-07	7.49411939632436e-07	6.55042098147964e-07	4.4402815708352e-07	3.68649033798703e-07	2.49728122813627e-07	2.04857485497642e-07	1.13938289243638e-07	4.27846130059555e-08	5.81728974913849e-08	0
P28EU	B213	0	0	0	0	0	0	0	0	0	4.74724820950947e-09	2.22586807541679e-09	1.23935329933426e-08	4.43765858274417e-08	1.39767458714031e-07	2.11463172146288e-07	2.12611864781952e-07	1.97957870846304e-07	1.27629979008772e-07	1.25396840657846e-07	7.09821120978869e-08	7.80400383792585e-08	5.72395915361057e-08	4.04297155380652e-08	5.34807662574443e-08	9.69548291523082e-09	4.98055876241283e-08
P28EU	B217	0	0	0	0	0	0	0	0	0	2.37362410475474e-09	4.45173615083358e-09	1.03279441611189e-08	2.50824180763801e-08	6.35306630518324e-08	8.73814760935073e-08	1.29641380964605e-07	9.36764924540545e-08	7.88302811524771e-08	8.22274364969482e-08	5.2664147685529e-08	7.02360345413326e-08	1.8075660485086e-08	1.1026286055836e-08	0	9.69548291523082e-09	0
P28EU	B218	0	0	0	0	0	0	0	0	4.94653094368468e-09	7.1208723142642e-09	4.45173615083358e-09	6.19676649667132e-09	4.24471690523355e-08	8.89429282725654e-08	2.63892057802392e-07	6.08450214660544e-07	6.8048018103417e-07	6.43780629411896e-07	4.17304240222012e-07	3.34302850525532e-07	2.34120115137775e-07	1.62680944365774e-07	1.17613717928917e-07	5.88288428831888e-08	4.84774145761541e-08	4.98055876241283e-08
P28EU	B219	0	0	0	0	0	0	1.26096130015198e-08	0	0	7.1208723142642e-09	8.90347230166716e-09	1.44591218255664e-08	1.54353342008493e-08	4.17487214340613e-08	5.76717742217148e-08	9.67988977869048e-08	9.54439734437537e-08	9.75993957125907e-08	6.78376351099823e-08	5.72436387886184e-08	3.90200191896292e-08	3.31387108893244e-08	2.20525721116719e-08	2.13923065029777e-08	9.69548291523082e-09	0
P28EU	B22	0	0	0	0	0	0	0	0	2.47326547184234e-09	0	2.22586807541679e-09	1.44591218255664e-08	4.8235419377654e-08	5.80851776473897e-08	6.29146627873253e-08	4.66708971472577e-08	4.41870247424785e-08	2.6276760384159e-08	2.05568591242371e-08	1.14487277577237e-08	0	3.01261008084767e-09	7.3508573705573e-09	0	0	0
P28EU	B220	0	0	0	2.76205779197085e-08	0	0	0	1.2554256515022e-08	3.46257166057928e-08	2.72966772046795e-07	1.31326216449591e-07	6.81644314633845e-08	1.58212175558705e-07	3.50326227685819e-07	5.60989076520317e-07	6.11907318152934e-07	4.93127196126061e-07	3.56613176642158e-07	2.46682309490845e-07	1.48833460850408e-07	1.40472069082665e-07	1.14479183072211e-07	1.13938289243638e-07	9.62653792633998e-08	5.81728974913849e-08	2.49027938120641e-08
P28EU	B221	0	0	0	2.76205779197085e-08	0	0	0	0	2.72059201902657e-08	2.06505297113662e-07	3.78397572820854e-08	2.47870659866853e-08	5.59530864780786e-08	5.80851776473897e-08	9.96148827465983e-08	9.67988977869048e-08	4.77219867218768e-08	3.37844062082045e-08	5.75592055478638e-08	4.57949110308948e-08	1.30066730632097e-08	2.10882705659337e-08	1.1026286055836e-08	5.34807662574443e-09	0	0
P28EU	B222	0	0	0	0	0	0	0	0	4.94653094368468e-09	4.27252338855852e-08	1.55810765279175e-08	2.06558883222377e-08	7.33178374540341e-08	1.59734238530322e-07	2.86611241586704e-07	3.76824280670451e-07	3.00471768248854e-07	3.00305832961817e-07	1.8295604620571e-07	1.25936005334961e-07	1.17060057568888e-07	9.33909125062778e-08	1.02912003187802e-07	1.17657685766378e-07	9.69548291523082e-08	0
P28EU	B227	0	0	0	5.52411558394169e-08	1.27033762906472e-08	0	0	2.5108513030044e-08	4.20455130213198e-08	2.80087644361059e-07	1.04615799544589e-07	1.69378284242349e-07	4.18683440198037e-07	9.54775107578968e-07	1.88044936553228e-06	2.66542679263227e-06	2.69010606632209e-06	2.08337171617261e-06	1.37525387541146e-06	1.03496498929822e-06	8.32427076045423e-07	5.63358085118514e-07	4.48402299603995e-07	3.47624980673388e-07	2.13300624135078e-07	7.47083814361924e-08
P28EU	B23	0	0	0	0	0	0	0	0	0	0	2.22586807541679e-09	2.47870659866853e-08	5.01648361527602e-08	3.44880742281376e-08	3.14573313936626e-08	1.9014069208142e-08	1.2372366927894e-08	1.68922031041022e-08	8.22274364969482e-09	4.57949110308948e-09	2.60133461264195e-09	0	0	5.34807662574443e-09	0	0
P28EU	B230	0	7.75677896578479e-07	0	2.76205779197085e-08	1.27033762906472e-08	1.26566909413139e-08	0	0	2.47326547184234e-09	3.08571133618116e-08	2.22586807541679e-08	6.19676649667132e-09	2.89412516265924e-08	4.71942068385041e-08	7.34004399185461e-08	7.43277250863733e-08	5.65593916703725e-08	5.63073436803408e-08	3.4946660511203e-08	3.20564377216263e-08	1.04053384505678e-08	9.03783024254301e-09	7.3508573705573e-09	1.60442298772333e-08	0	0
P28EU	B231	0	0	0	0	0	0	0	0	0	4.74724820950947e-09	2.22586807541679e-09	2.06558883222377e-09	2.12235845261678e-08	1.99667798162902e-08	1.57286656968313e-08	5.18565523858418e-09	1.41398479175931e-08	1.68922031041022e-08	1.23341154745422e-08	1.14487277577237e-08	5.2026692252839e-09	0	3.67542868527865e-09	5.34807662574443e-09	0	0
P28EU	B232	0	0	0	1.38102889598542e-08	0	0	0	3.7662769545066e-08	7.41979641552702e-09	7.1208723142642e-09	8.90347230166716e-09	2.47870659866853e-08	9.45414219802018e-08	1.88776827354016e-07	3.35544868199068e-07	4.51152005756824e-07	3.67636045857422e-07	2.6276760384159e-07	1.72677616643591e-07	1.23646259783416e-07	9.10467114424682e-08	9.03783024254301e-08	4.77805729086225e-08	2.13923065029777e-08	5.81728974913849e-08	0
P28EU	B238	4.65406737947088e-06	7.75677896578479e-07	0	6.90514447992712e-08	1.27033762906472e-08	0	1.26096130015198e-08	0	3.95722475494774e-08	9.96922123996989e-08	5.11949657345862e-08	7.22956091278321e-08	2.95200766591242e-07	8.93059606328616e-07	1.80180603704812e-06	2.4251580999112e-06	2.08916252982439e-06	1.5371904824733e-06	1.00317472526277e-06	7.37298067597406e-07	6.19117637808784e-07	5.24194154067495e-07	5.4396344542124e-07	5.50851892451676e-07	4.26601248270156e-07	4.98055876241283e-07
P28EU	B24	4.65406737947088e-06	0	6.64866768495839e-07	3.31446935036502e-07	1.01627010325177e-07	3.79700728239418e-08	3.78288390045593e-08	2.5108513030044e-08	1.83021644916333e-07	1.53573479577631e-06	5.98758512287117e-07	6.71316370472727e-07	1.25797973736922e-06	2.6174633177355e-06	4.42674557889708e-06	4.87970157950772e-06	4.13767299688569e-06	3.15321124609908e-06	2.22219647133003e-06	1.72417840031319e-06	1.4697540561427e-06	1.02730003756906e-06	7.71840023908517e-07	7.9686341723592e-07	4.55687697015849e-07	4.48250288617155e-07
P28EU	B25	0	0	0	5.52411558394169e-08	0	1.26566909413139e-08	0	0	4.94653094368468e-09	0	0	2.06558883222377e-09	1.92941677510616e-09	0	1.74762952187015e-09	0	0	1.87691145601136e-09	2.05568591242371e-09	4.57949110308948e-09	5.2026692252839e-09	1.50630504042383e-08	3.67542868527865e-09	5.34807662574443e-09	1.93909658304616e-08	0
P28EU	B250	0	0	4.4324451233056e-07	4.14308668795627e-07	8.89236340345301e-08	1.26566909413139e-08	0	1.2554256515022e-08	7.41979641552702e-09	9.49449641901894e-09	1.55810765279175e-08	1.23935329933426e-08	1.1576500650637e-08	9.07580900740463e-09	2.09715542624418e-08	2.76568279391157e-08	4.41870247424785e-08	4.50458749442726e-08	7.81160646721008e-08	1.00748804267968e-07	1.50877407533233e-07	1.74731384689165e-07	2.38902864543112e-07	1.81834605275311e-07	1.35736760813232e-07	0
P28EU	B251	0	0	0	2.07154334397813e-07	8.89236340345301e-08	0	0	1.2554256515022e-08	2.47326547184234e-09	2.37362410475474e-09	2.22586807541679e-09	0	1.92941677510616e-09	5.44548540444278e-09	3.49525904374029e-09	1.72855174619473e-09	3.53496197939828e-09	3.75382291202272e-09	1.23341154745422e-08	1.14487277577237e-08	1.56080076758517e-08	3.31387108893244e-08	2.57280007969506e-08	6.41769195089332e-08	5.81728974913849e-08	4.98055876241283e-08
P28EU	B252	0	0	0	0	0	0	0	0	0	0	0	0	0	0	0	0	0	0	0	2.28974555154474e-09	0	0	3.67542868527865e-09	5.34807662574443e-09	0	0
P28EU	B258	0	0	2.2162225616528e-07	1.65723467518251e-07	2.54067525812943e-08	0	0	0	2.47326547184234e-09	4.74724820950947e-09	4.45173615083358e-09	4.13117766444755e-09	9.6470838755308e-09	7.26064720592371e-09	3.49525904374029e-09	3.45710349238946e-09	1.76748098969914e-08	2.25229374721363e-08	1.85011732118134e-08	2.28974555154474e-08	4.16213538022712e-08	4.82017612935627e-08	8.4534859761409e-08	9.09173026376554e-08	9.69548291523082e-08	1.24513969060321e-07
P28EU	B259	1.86162695178835e-05	7.75677896578479e-07	6.64866768495839e-07	6.76704159032857e-07	1.39737139197119e-07	5.06267637652557e-08	6.30480650075989e-08	1.2554256515022e-08	3.70989820776351e-08	7.1208723142642e-09	2.67104169050015e-08	1.44591218255664e-08	1.73647509759554e-08	5.44548540444278e-09	1.39810361749612e-08	2.93853796853104e-08	4.41870247424785e-08	7.3199546784443e-08	1.13062725183304e-07	1.03038549819513e-07	1.8729609211022e-07	2.13895315740185e-07	3.12411438248685e-07	2.7809998453871e-07	2.3269158996554e-07	3.48639113368898e-07
P28EU	B26	0	0	0	0	0	0	0	0	0	0	0	0	0	0	0	0	0	0	0	0	0	3.01261008084767e-09	0	0	9.69548291523082e-09	2.49027938120641e-08
P28EU	B260	0	0	0	0	0	0	0	0	0	0	0	0	0	0	0	0	0	0	0	0	2.60133461264195e-09	0	0	0	9.69548291523082e-09	0
P28EU	B261	0	0	0	0	0	0	0	0	0	0	0	0	0	0	3.49525904374029e-09	0	1.76748098969914e-09	0	2.05568591242371e-09	0	0	0	3.67542868527865e-09	1.06961532514889e-08	9.69548291523082e-09	0
P28EU	B262	0	0	0	0	0	0	0	0	0	0	0	0	0	0	3.49525904374029e-09	0	0	0	4.11137182484741e-09	4.57949110308948e-09	0	3.01261008084767e-09	3.67542868527865e-09	0	0	0
P28EU	B268	0	0	0	0	0	0	0	0	0	4.74724820950947e-09	0	0	0	0	0	0	0	1.87691145601136e-09	0	0	0	6.02522016169534e-09	2.57280007969506e-08	3.7436536380211e-08	7.75638633218466e-08	2.24125144308577e-07
P28EU	B269	0	0	0	0	0	0	0	1.2554256515022e-08	0	0	0	2.06558883222377e-09	0	0	0	0	3.53496197939828e-09	1.87691145601136e-09	0	4.57949110308948e-09	7.80400383792585e-09	1.50630504042383e-08	4.04297155380652e-08	1.97878835152544e-07	5.9142445782908e-07	1.34475086585146e-06
P28EU	B27	0	0	0	0	0	1.26566909413139e-08	0	0	0	0	0	0	0	0	0	0	0	0	0	0	0	0	0	5.34807662574443e-09	0	0
P28EU	B270	0	0	2.2162225616528e-07	4.14308668795627e-08	5.08135051625886e-08	1.26566909413139e-08	2.52192260030395e-08	2.5108513030044e-08	1.73128583028964e-08	1.42417446285284e-08	4.89690976591694e-08	2.47870659866853e-08	2.12235845261678e-08	9.07580900740463e-09	8.73814760935073e-09	1.20998622233631e-08	7.06992395879657e-09	7.50764582404544e-09	1.85011732118134e-08	1.37384733092684e-08	2.08106769011356e-08	1.8075660485086e-08	4.04297155380652e-08	5.88288428831888e-08	1.93909658304616e-08	4.98055876241283e-08
P28EU	B271	0	0	0	0	0	0	0	0	0	0	2.22586807541679e-09	2.06558883222377e-09	0	0	0	0	0	0	0	0	0	0	0	5.34807662574443e-09	9.69548291523082e-09	0
P28EU	B278	0	0	0	0	1.27033762906472e-08	0	1.26096130015198e-08	0	0	0	0	2.06558883222377e-09	0	0	0	0	0	0	0	0	0	0	3.67542868527865e-09	0	9.69548291523082e-09	0
P28EU	B279	0	0	0	2.76205779197085e-08	1.27033762906472e-08	1.26566909413139e-08	3.78288390045593e-08	1.2554256515022e-08	4.94653094368468e-09	1.18681205237737e-08	6.00984380362534e-08	3.09838324833566e-08	9.6470838755308e-09	7.26064720592371e-09	5.24288856561044e-09	5.18565523858418e-09	3.53496197939828e-09	5.63073436803408e-09	4.11137182484741e-09	4.57949110308948e-09	7.80400383792585e-09	1.20504403233907e-08	1.1026286055836e-08	3.20884597544666e-08	0	7.47083814361924e-08
P28EU	B309	0	0	0	0	0	0	0	0	0	0	0	0	0	0	0	0	0	0	0	0	0	0	7.3508573705573e-09	5.34807662574443e-09	0	0
P28EU	B33	0	0	2.2162225616528e-07	0	0	0	0	0	2.47326547184234e-09	0	0	4.13117766444755e-09	0	1.81516180148093e-09	3.49525904374029e-09	1.72855174619473e-09	0	3.75382291202272e-09	2.05568591242371e-09	2.28974555154474e-09	5.2026692252839e-09	3.01261008084767e-09	7.3508573705573e-09	1.06961532514889e-08	4.84774145761541e-08	0
P28EU	B330	0	0	0	0	0	0	0	0	0	0	0	0	0	0	1.74762952187015e-09	0	0	0	0	2.28974555154474e-09	0	0	0	0	1.93909658304616e-08	2.49027938120641e-08
P28EU	B331	0	0	0	0	0	1.26566909413139e-08	0	0	0	0	0	0	0	0	0	1.72855174619473e-09	0	0	0	0	0	0	0	5.34807662574443e-09	0	0
P28EU	B332	0	7.75677896578479e-07	4.87568963563616e-06	4.00498379835773e-07	8.89236340345301e-08	0	0	1.2554256515022e-08	4.94653094368468e-09	1.18681205237737e-08	4.45173615083358e-09	8.2623553288951e-09	1.54353342008493e-08	1.08909708088856e-08	6.99051808748058e-09	8.64275873097364e-09	1.2372366927894e-08	2.0646026016125e-08	1.02784295621185e-08	1.83179644123579e-08	1.82093422884936e-08	2.10882705659337e-08	2.57280007969506e-08	1.60442298772333e-08	3.87819316609233e-08	0
P28EU	B333	0	0	0	2.76205779197085e-08	0	0	0	0	2.47326547184234e-09	0	0	4.13117766444755e-09	0	7.26064720592371e-09	1.57286656968313e-08	6.91420698477891e-09	1.06048859381949e-08	1.31383801920795e-08	6.16705773727112e-09	1.37384733092684e-08	5.2026692252839e-09	3.01261008084767e-09	1.1026286055836e-08	1.06961532514889e-08	1.93909658304616e-08	0
P28EU	B334	0	0	0	0	0	0	0	0	0	0	0	0	0	0	0	0	0	0	4.11137182484741e-09	4.57949110308948e-09	2.60133461264195e-09	0	0	5.34807662574443e-09	0	0
P28EU	B338	0	0	2.2162225616528e-07	1.51913178558397e-07	3.81101288719415e-08	3.79700728239418e-08	0	0	0	2.37362410475474e-09	2.22586807541679e-09	0	0	3.63032360296185e-09	1.74762952187015e-09	0	1.76748098969914e-09	1.87691145601136e-09	4.11137182484741e-09	2.28974555154474e-09	1.30066730632097e-08	1.50630504042383e-08	3.67542868527865e-09	3.20884597544666e-08	6.78683804066158e-08	2.49027938120641e-07
P28EU	B34	0	0	4.4324451233056e-07	8.00996759671545e-07	2.03254020650354e-07	8.85968365891975e-08	6.30480650075989e-08	1.2554256515022e-08	9.89306188736936e-09	9.49449641901894e-09	4.45173615083358e-09	1.03279441611189e-08	1.1576500650637e-08	1.63364562133283e-08	1.04857771312209e-08	2.24711727005315e-08	1.41398479175931e-08	2.25229374721363e-08	3.4946660511203e-08	3.66359288247158e-08	3.90200191896292e-08	6.62774217786487e-08	6.98331450202944e-08	1.55094222146589e-07	5.23556077422464e-07	7.47083814361924e-08
P28EU	B340	0	1.55135579315696e-06	4.4324451233056e-07	1.79533756478105e-07	1.14330386615824e-07	5.06267637652557e-08	3.78288390045593e-08	1.2554256515022e-08	9.89306188736936e-09	2.37362410475474e-09	4.45173615083358e-09	0	0	0	0	3.45710349238946e-09	3.53496197939828e-09	0	2.05568591242371e-09	0	0	3.01261008084767e-09	1.1026286055836e-08	2.13923065029777e-08	4.84774145761541e-08	2.49027938120641e-08
P28EU	B341	4.65406737947088e-06	0	1.77297804932224e-06	1.10482311678834e-07	1.14330386615824e-07	3.79700728239418e-08	1.26096130015198e-08	1.2554256515022e-08	2.47326547184234e-09	0	6.67760422625037e-09	2.06558883222377e-09	1.92941677510616e-09	0	0	1.72855174619473e-09	1.76748098969914e-09	3.75382291202272e-09	6.16705773727112e-09	6.86923665463421e-09	1.04053384505678e-08	6.02522016169534e-09	7.3508573705573e-09	3.20884597544666e-08	8.72593462370774e-08	1.99222350496513e-07
P28EU	B342	0	0	0	1.38102889598542e-08	0	0	0	0	0	0	0	0	0	0	0	0	1.76748098969914e-09	3.75382291202272e-09	0	2.28974555154474e-09	5.2026692252839e-09	0	7.3508573705573e-09	5.34807662574443e-09	9.69548291523082e-09	2.49027938120641e-08
P28EU	B343	4.65406737947088e-06	7.75677896578479e-07	0	0	2.54067525812943e-08	0	0	0	0	7.1208723142642e-09	2.22586807541679e-09	0	0	3.63032360296185e-09	0	3.45710349238946e-09	1.76748098969914e-09	0	4.11137182484741e-09	2.28974555154474e-09	2.60133461264195e-09	3.01261008084767e-09	1.1026286055836e-08	0	0	0
P28EU	B344	0	0	0	0	1.27033762906472e-08	0	0	0	0	0	0	0	0	0	0	0	0	0	0	2.28974555154474e-09	2.60133461264195e-09	0	0	0	9.69548291523082e-09	0
P28EU	B348	4.65406737947088e-06	0	8.86489024661119e-07	1.93344045437959e-07	1.14330386615824e-07	7.59401456478835e-08	3.78288390045593e-08	0	4.94653094368468e-09	0	4.45173615083358e-09	4.13117766444755e-09	3.85883355021232e-09	3.63032360296185e-09	5.24288856561044e-09	5.18565523858418e-09	5.30244296909743e-09	1.50152916480909e-08	1.64454872993896e-08	2.97666921700816e-08	5.46280268654809e-08	6.62774217786487e-08	1.69069719522818e-07	4.06453823556577e-07	1.0374166719297e-06	1.69338997922036e-06
P28EU	B349	0	3.10271158631392e-06	2.65946707398336e-06	1.79533756478105e-06	9.40049845507889e-07	3.03760582591534e-07	2.26973034027356e-07	1.00434052120176e-07	9.89306188736936e-08	8.30768436664157e-08	1.1129340377084e-07	8.05579644567272e-08	1.04188505855733e-07	9.43884136770082e-08	8.91291056153774e-08	1.41741243187968e-07	1.53770846103825e-07	2.15844817441306e-07	2.50793681315692e-07	3.82387507107971e-07	4.78645568726118e-07	1.18696837185398e-06	2.57280007969506e-06	6.2465534988695e-06	1.55224681472845e-05	3.53868700069431e-05
P28EU	B350	0	0	0	0	0	0	0	0	0	0	0	0	0	0	0	0	0	1.87691145601136e-09	0	0	0	0	0	0	0	0
P28EU	B351	0	0	0	0	0	0	0	0	0	0	0	0	0	0	0	0	0	0	0	0	0	0	0	0	0	2.49027938120641e-08
P28EU	B352	0	0	0	0	0	0	0	0	0	0	0	0	0	0	0	0	0	0	0	2.28974555154474e-09	0	0	0	0	0	0
P28EU	B353	0	0	0	0	0	0	0	0	0	0	0	0	0	0	0	0	0	0	0	0	0	0	0	0	0	0
P28EU	B354	0	0	0	0	0	0	0	0	0	0	0	0	0	0	0	0	0	0	0	0	0	3.01261008084767e-09	0	0	9.69548291523082e-09	0
P28EU	B356	0	0	0	0	0	0	0	0	0	0	0	0	0	0	0	0	0	0	0	0	0	0	0	5.34807662574443e-09	9.69548291523082e-09	0
P28EU	B358	0	0	0	0	0	0	0	0	0	0	0	0	0	0	0	0	0	0	0	0	2.60133461264195e-09	0	0	0	9.69548291523082e-09	0
P28EU	B362	0	0	0	0	0	0	0	0	0	0	0	0	0	1.81516180148093e-09	0	0	0	0	0	0	0	0	0	0	0	0
P28EU	B363	0	0	0	0	0	0	0	0	0	0	0	0	0	0	0	0	0	0	0	0	0	3.01261008084767e-09	0	0	0	0
P28EU	B368	0	0	0	0	0	0	0	0	0	0	0	0	0	0	0	0	1.76748098969914e-09	0	0	0	0	0	0	0	0	0
P28EU	B369	0	7.75677896578479e-07	0	0	0	0	0	0	0	0	0	0	0	0	0	0	0	1.87691145601136e-09	0	2.28974555154474e-09	0	0	3.67542868527865e-09	1.06961532514889e-08	9.69548291523082e-09	9.96111752482566e-08
P28EU	B37	0	0	0	0	0	0	0	0	0	0	0	0	1.92941677510616e-09	1.81516180148093e-09	3.49525904374029e-09	1.72855174619473e-09	5.30244296909743e-09	1.87691145601136e-09	2.05568591242371e-09	2.28974555154474e-08	3.64186845769873e-08	6.02522016169534e-08	6.24822876497371e-08	7.4873072760422e-08	1.26041277898001e-07	2.49027938120641e-07
P28EU	B370	0	0	0	0	0	0	0	0	0	0	0	0	0	0	1.74762952187015e-09	0	5.30244296909743e-09	3.75382291202272e-09	4.11137182484741e-09	4.57949110308948e-09	1.56080076758517e-08	6.92900318594964e-08	1.13938289243638e-07	3.63669210550621e-07	9.88939257353544e-07	1.81790394828068e-06
P28EU	B371	0	0	0	5.52411558394169e-08	0	0	0	0	2.47326547184234e-09	4.74724820950947e-09	6.67760422625037e-09	1.23935329933426e-08	5.78825032531848e-09	5.44548540444278e-09	1.92239247405716e-08	1.72855174619473e-08	3.53496197939828e-08	5.81842551363521e-08	9.66172378839142e-08	1.80889898572034e-07	2.34120115137775e-07	5.15156323824951e-07	8.23296025502418e-07	1.23540570054696e-06	1.32828115938662e-06	1.36965365966353e-06
P28EU	B372	0	0	0	0	1.27033762906472e-08	0	0	0	0	0	0	0	0	0	0	0	0	0	0	2.28974555154474e-09	0	3.01261008084767e-09	3.67542868527865e-09	3.7436536380211e-08	1.93909658304616e-08	7.47083814361924e-08
P28EU	B373	0	0	0	0	0	0	0	0	0	0	0	0	0	0	0	0	0	0	2.05568591242371e-09	0	0	0	3.67542868527865e-09	1.06961532514889e-08	1.93909658304616e-08	4.98055876241283e-08
P28EU	B374	0	0	0	0	0	0	0	0	0	0	0	0	1.92941677510616e-09	0	3.49525904374029e-09	0	1.76748098969914e-09	1.87691145601136e-09	2.05568591242371e-09	2.28974555154474e-09	2.60133461264195e-09	2.10882705659337e-08	7.3508573705573e-08	6.41769195089332e-08	9.69548291523082e-08	2.49027938120641e-07
P28EU	B375	0	0	0	1.38102889598542e-08	0	0	0	0	2.47326547184234e-09	2.37362410475474e-09	2.22586807541679e-09	0	0	3.63032360296185e-09	1.74762952187015e-09	6.91420698477891e-09	7.06992395879657e-09	0	2.05568591242371e-09	0	1.30066730632097e-08	9.03783024254301e-09	2.57280007969506e-08	1.60442298772333e-08	1.93909658304616e-08	2.49027938120641e-08
P28EU	B376	0	0	0	1.38102889598542e-08	0	0	0	0	0	0	0	0	1.92941677510616e-09	7.26064720592371e-09	3.49525904374029e-09	5.18565523858418e-09	1.2372366927894e-08	7.50764582404544e-09	1.43898013869659e-08	1.83179644123579e-08	4.68240230275551e-08	6.62774217786487e-08	1.21289146614195e-07	7.4873072760422e-08	8.72593462370774e-08	2.49027938120641e-08
P28EU	B377	0	7.75677896578479e-07	3.54595609864448e-06	7.04324736952566e-07	2.54067525812943e-08	2.53133818826278e-08	2.52192260030395e-08	2.5108513030044e-08	0	2.61098651523021e-08	2.00328126787511e-08	1.44591218255664e-08	2.12235845261678e-08	3.08577506251758e-08	3.84478494811432e-08	7.08706215939839e-08	9.19090114643554e-08	1.74552765409056e-07	2.81628970002048e-07	4.69397838066671e-07	7.51785703053523e-07	1.17793054161144e-06	1.97002977530936e-06	2.8291325350188e-06	3.14133646453479e-06	3.36187716462866e-06
P28EU	B378	0	0	2.2162225616528e-07	2.76205779197085e-08	0	0	0	0	0	2.37362410475474e-09	6.67760422625037e-09	0	1.92941677510616e-09	7.26064720592371e-09	5.24288856561044e-09	6.91420698477891e-09	1.2372366927894e-08	1.68922031041022e-08	3.70023464236267e-08	4.80846565824395e-08	8.84453768298262e-08	2.07870095578489e-07	3.78569154583701e-07	7.16642267849754e-07	1.60945016392832e-06	3.08794643269595e-06
P28EU	B379	0	0	0	1.10482311678834e-07	0	0	0	0	0	4.74724820950947e-09	0	0	3.85883355021232e-09	5.44548540444278e-09	3.49525904374029e-09	1.72855174619473e-09	1.94422908866906e-08	1.31383801920795e-08	3.08352886863556e-08	7.09821120978869e-08	8.06413729919004e-08	1.53643114123231e-07	2.97709723507571e-07	3.7436536380211e-07	6.88379286981388e-07	1.17043130916701e-06
P28EU	B381	0	0	0	0	0	0	0	0	0	0	0	0	0	0	0	0	0	0	0	0	0	0	0	0	0	2.49027938120641e-08
P28EU	B382	0	0	0	0	0	0	0	0	0	0	0	0	0	0	0	0	0	0	0	2.28974555154474e-09	0	0	0	0	0	0
P28EU	B384	0	0	0	0	0	0	0	0	0	0	0	0	0	0	0	0	0	0	0	2.28974555154474e-09	0	0	0	0	0	0
P28EU	B388	0	0	0	0	0	0	0	0	0	0	0	0	0	0	0	0	0	0	0	0	0	0	0	0	9.69548291523082e-09	0
P28EU	B389	0	0	0	0	0	0	0	0	0	0	0	0	0	0	0	0	1.76748098969914e-09	0	0	0	0	0	0	0	0	0
P28EU	B39	0	0	0	0	0	0	0	0	0	0	0	0	0	0	0	0	0	0	0	2.28974555154474e-09	0	0	3.67542868527865e-09	0	0	0
P28EU	B390	0	0	0	0	0	0	0	0	0	0	0	0	0	0	0	0	0	0	0	2.28974555154474e-09	0	0	0	0	9.69548291523082e-09	0
P28EU	B391	0	0	0	0	0	0	0	0	0	0	0	0	0	0	0	0	0	0	0	0	0	0	3.67542868527865e-09	0	0	0
P28EU	B392	0	0	0	0	0	0	0	0	0	0	0	0	0	0	1.74762952187015e-09	0	1.76748098969914e-09	0	0	2.28974555154474e-09	0	0	0	5.34807662574443e-09	0	0
P28EU	B393	0	0	0	0	0	0	0	0	0	0	0	0	0	0	0	0	0	0	2.05568591242371e-09	0	0	0	0	0	0	0
P28EU	B394	0	0	0	0	0	0	0	0	0	0	0	0	0	0	0	0	0	0	0	0	0	0	0	5.34807662574443e-09	0	0
P28EU	B399	0	0	0	0	0	0	0	0	0	0	0	0	5.78825032531848e-09	1.81516180148093e-09	0	1.72855174619473e-09	3.53496197939828e-09	0	4.11137182484741e-09	0	2.60133461264195e-09	6.02522016169534e-09	0	1.06961532514889e-08	1.93909658304616e-08	0
P28EU	B40	0	0	0	0	0	0	0	0	0	2.37362410475474e-09	0	0	0	0	0	0	0	0	0	4.57949110308948e-09	5.2026692252839e-09	0	0	0	0	0
P28EU	B400	0	0	0	0	0	0	0	0	2.47326547184234e-09	0	0	0	0	0	0	0	0	0	0	0	0	0	0	0	0	0
P28EU	B402	0	0	0	0	0	0	0	0	0	0	0	0	0	0	0	0	0	0	2.05568591242371e-09	0	2.60133461264195e-09	0	0	0	0	0
P28EU	B407	0	0	0	0	0	0	0	0	0	0	0	0	0	0	0	0	0	1.87691145601136e-09	0	0	2.60133461264195e-09	3.01261008084767e-09	3.67542868527865e-09	0	1.93909658304616e-08	0
P28EU	B409	0	0	0	0	0	0	0	0	2.47326547184234e-09	0	0	0	0	0	0	0	0	1.87691145601136e-09	0	0	0	0	3.67542868527865e-09	0	0	2.49027938120641e-08
P28EU	B41	0	0	0	0	0	0	0	0	0	0	0	0	0	0	0	0	0	0	0	2.28974555154474e-09	0	0	0	0	0	0
P28EU	B418	0	0	0	0	0	0	0	0	0	0	0	0	0	0	0	0	0	0	0	0	0	0	3.67542868527865e-09	0	0	0
P28EU	B419	0	0	0	0	0	0	0	0	0	0	0	0	0	1.81516180148093e-09	0	0	0	1.87691145601136e-09	0	0	0	3.01261008084767e-09	0	0	0	2.49027938120641e-08
P28EU	B421	0	0	0	0	0	0	0	0	0	0	0	0	0	0	0	0	1.76748098969914e-09	0	0	0	0	0	0	0	0	0
P28EU	B429	0	0	0	0	0	0	0	0	0	0	0	0	0	0	1.74762952187015e-09	0	0	0	0	0	0	0	0	0	0	0
P28EU	B432	0	0	0	0	0	0	0	0	0	0	0	0	0	0	0	0	0	0	0	0	0	0	3.67542868527865e-09	0	0	0
P28EU	B439	0	0	0	0	0	0	0	0	0	0	0	0	0	0	0	1.72855174619473e-09	0	0	0	0	0	0	0	5.34807662574443e-09	0	2.49027938120641e-08
P28EU	B44	0	0	2.2162225616528e-07	0	0	0	0	0	0	0	0	2.06558883222377e-09	0	0	1.74762952187015e-09	1.72855174619473e-09	8.83740494849571e-09	9.3845572800568e-09	1.43898013869659e-08	5.03744021339842e-08	4.16213538022712e-08	7.23026419403441e-08	6.61577163350157e-08	3.7436536380211e-08	1.93909658304616e-08	0
P28EU	B440	0	0	6.64866768495839e-07	1.38102889598542e-08	0	0	0	1.2554256515022e-08	4.94653094368468e-09	9.49449641901894e-09	8.90347230166716e-09	1.44591218255664e-08	1.35059174257431e-08	2.72274270222139e-08	3.32049609155328e-08	5.18565523858418e-08	8.30716065158597e-08	9.00917498885452e-08	1.87067418030557e-07	2.45002774015287e-07	2.99153480453824e-07	4.21765411318674e-07	4.37376013548159e-07	3.63669210550621e-07	3.19950936202617e-07	1.49416762872385e-07
P28EU	B441	0	0	2.2162225616528e-07	1.38102889598542e-08	1.27033762906472e-08	1.26566909413139e-08	0	1.2554256515022e-08	9.89306188736936e-09	7.1208723142642e-09	4.45173615083358e-09	2.06558883222377e-08	1.35059174257431e-08	3.26729124266567e-08	4.71859970904939e-08	1.00256001279294e-07	1.74980617980215e-07	2.40244666369454e-07	3.80301893798386e-07	6.59446718844884e-07	9.00061775974114e-07	1.13274139039872e-06	1.65394290837539e-06	1.65790375398077e-06	1.45432243728462e-06	9.21403371046373e-07
P28EU	B442	0	0	0	0	0	0	0	0	0	0	0	0	0	0	0	0	0	0	0	2.28974555154474e-09	2.60133461264195e-09	0	0	0	0	0
P28EU	B447	0	0	4.4324451233056e-07	2.76205779197085e-08	0	0	0	0	2.47326547184234e-09	2.37362410475474e-09	6.67760422625037e-09	2.06558883222377e-09	5.78825032531848e-09	7.26064720592371e-09	1.74762952187015e-09	5.18565523858418e-09	8.83740494849571e-09	1.12614687360682e-08	8.22274364969482e-09	2.28974555154474e-08	3.90200191896292e-08	3.91639310510197e-08	5.14560015939011e-08	2.67403831287222e-08	3.87819316609233e-08	0
P28EU	B448	0	0	2.2162225616528e-07	0	0	0	0	0	0	0	2.22586807541679e-09	2.06558883222377e-09	5.78825032531848e-09	7.26064720592371e-09	1.74762952187015e-09	8.64275873097364e-09	1.06048859381949e-08	1.50152916480909e-08	3.4946660511203e-08	3.89256743762605e-08	4.16213538022712e-08	8.13404721828871e-08	9.18857171319663e-08	9.62653792633998e-08	7.75638633218466e-08	7.47083814361924e-08
P28EU	B449	0	0	8.86489024661119e-07	2.76205779197085e-08	0	1.26566909413139e-08	0	0	4.94653094368468e-09	4.74724820950947e-09	1.1129340377084e-08	1.23935329933426e-08	2.12235845261678e-08	1.27061326103665e-08	3.67002199592731e-08	3.97566901624788e-08	8.6606568495258e-08	1.46399093568886e-07	2.69294854527505e-07	3.13695140561629e-07	4.26618876473279e-07	5.87458965765296e-07	7.49787451796845e-07	5.56199969077421e-07	3.68428350778771e-07	4.98055876241283e-07
P28EU	B45	0	0	0	0	0	0	0	0	0	0	0	0	1.92941677510616e-09	0	0	0	0	0	2.05568591242371e-09	0	5.2026692252839e-09	0	0	0	0	0
P28EU	B450	0	0	0	0	0	0	0	0	2.47326547184234e-09	0	0	0	0	0	1.74762952187015e-09	1.72855174619473e-09	1.76748098969914e-09	3.75382291202272e-09	0	2.28974555154474e-09	2.60133461264195e-09	9.03783024254301e-09	1.1026286055836e-08	1.06961532514889e-08	9.69548291523082e-09	0
P28EU	B451	0	0	0	1.38102889598542e-08	0	0	0	0	0	0	4.45173615083358e-09	6.19676649667132e-09	9.6470838755308e-09	1.08909708088856e-08	1.74762952187015e-08	3.8028138416284e-08	2.12097718763897e-08	3.56613176642158e-08	2.67239168615082e-08	2.97666921700816e-08	5.46280268654809e-08	6.02522016169534e-08	8.4534859761409e-08	8.02211493861665e-08	6.78683804066158e-08	0
P28EU	B453	0	0	0	0	0	0	0	0	0	0	0	0	0	0	0	0	0	0	0	0	2.60133461264195e-09	0	3.67542868527865e-09	0	0	0
P28EU	B457	0	0	0	0	0	0	0	1.2554256515022e-08	0	0	0	2.06558883222377e-09	0	0	0	3.45710349238946e-09	7.06992395879657e-09	1.87691145601136e-09	4.11137182484741e-09	2.28974555154474e-09	5.2026692252839e-09	6.02522016169534e-09	7.3508573705573e-09	5.34807662574443e-09	1.93909658304616e-08	0
P28EU	B458	0	0	0	0	0	0	0	0	0	0	0	0	0	0	0	1.72855174619473e-09	0	0	0	0	2.60133461264195e-09	0	0	0	9.69548291523082e-09	0
P28EU	B459	0	0	0	0	0	0	0	0	0	0	0	0	1.92941677510616e-09	0	3.49525904374029e-09	1.72855174619473e-09	3.53496197939828e-09	3.75382291202272e-09	4.11137182484741e-09	9.15898220617895e-09	2.60133461264195e-09	9.03783024254301e-09	3.67542868527865e-09	1.60442298772333e-08	2.90864487456925e-08	2.49027938120641e-08
P28EU	B46	0	0	0	0	0	0	0	0	0	0	0	0	0	0	0	0	0	0	0	0	0	3.01261008084767e-09	0	0	0	0
P28EU	B460	0	0	0	0	0	0	0	0	0	2.37362410475474e-09	2.22586807541679e-09	0	1.92941677510616e-09	0	0	0	0	1.87691145601136e-09	4.11137182484741e-09	6.86923665463421e-09	5.2026692252839e-09	9.03783024254301e-09	1.1026286055836e-08	0	9.69548291523082e-09	0
P28EU	B461	0	0	0	0	0	0	0	0	0	0	0	0	0	0	3.49525904374029e-09	1.72855174619473e-09	1.41398479175931e-08	7.50764582404544e-09	4.11137182484741e-09	1.14487277577237e-08	5.2026692252839e-09	2.10882705659337e-08	3.30788581675079e-08	3.7436536380211e-08	2.90864487456925e-08	0
P28EU	B462	0	0	0	1.38102889598542e-08	0	0	0	0	0	0	2.22586807541679e-09	0	0	0	3.49525904374029e-09	0	0	1.87691145601136e-09	0	2.28974555154474e-09	0	6.02522016169534e-09	3.67542868527865e-09	0	0	0
P28EU	B463	0	0	0	0	0	0	0	0	0	0	0	0	0	0	0	0	0	1.87691145601136e-09	2.05568591242371e-09	2.28974555154474e-09	2.60133461264195e-09	6.02522016169534e-09	0	0	0	0
P28EU	B464	0	0	0	1.38102889598542e-08	0	0	0	0	0	0	0	0	1.92941677510616e-09	3.63032360296185e-09	1.74762952187015e-09	0	1.76748098969914e-09	1.87691145601136e-09	2.05568591242371e-09	0	5.2026692252839e-09	3.01261008084767e-09	7.3508573705573e-09	5.34807662574443e-09	0	0
P28EU	B465	0	0	0	0	0	0	0	0	0	0	0	0	0	1.81516180148093e-09	3.49525904374029e-09	3.45710349238946e-09	1.76748098969914e-09	7.50764582404544e-09	6.16705773727112e-09	6.86923665463421e-09	1.04053384505678e-08	3.01261008084767e-08	2.94034294822292e-08	3.20884597544666e-08	1.93909658304616e-08	0
P28EU	B468	0	0	0	0	0	0	0	0	0	0	0	0	0	0	0	0	0	0	2.05568591242371e-09	2.28974555154474e-09	2.60133461264195e-09	0	0	0	9.69548291523082e-09	0
P28EU	B469	0	0	0	0	0	0	0	0	0	0	0	0	0	0	0	0	0	0	0	2.28974555154474e-09	5.2026692252839e-09	6.02522016169534e-09	3.67542868527865e-09	5.34807662574443e-09	0	0
P28EU	B47	0	0	0	0	0	0	0	0	0	0	0	2.06558883222377e-09	1.92941677510616e-09	0	1.74762952187015e-09	0	1.76748098969914e-09	0	0	0	0	0	0	0	0	0
P28EU	B470	0	0	0	0	0	0	0	0	0	0	0	0	0	0	0	0	1.76748098969914e-09	0	0	0	0	0	0	0	0	0
P28EU	B471	0	0	0	0	0	0	0	0	0	0	0	0	0	0	0	0	0	0	0	2.28974555154474e-09	0	3.01261008084767e-09	0	0	0	0
P28EU	B479	0	0	0	0	0	0	0	0	0	0	0	0	0	0	0	3.45710349238946e-09	1.76748098969914e-09	1.87691145601136e-09	8.22274364969482e-09	1.14487277577237e-08	7.80400383792585e-09	0	2.57280007969506e-08	2.67403831287222e-08	1.93909658304616e-08	7.47083814361924e-08
P28EU	B482	0	0	0	0	0	0	0	0	0	0	0	0	0	0	0	0	0	0	0	2.28974555154474e-09	0	3.01261008084767e-09	3.67542868527865e-09	0	0	0
P28EU	B483	0	0	0	0	0	0	0	0	0	0	0	0	0	0	0	0	0	0	0	2.28974555154474e-09	0	0	0	0	0	0
P28EU	B487	0	0	0	0	0	0	0	0	0	0	2.22586807541679e-09	0	0	0	0	3.45710349238946e-09	1.76748098969914e-09	0	2.05568591242371e-09	0	5.2026692252839e-09	9.03783024254301e-09	7.3508573705573e-09	0	0	4.98055876241283e-08
P28EU	B488	0	0	2.2162225616528e-07	1.38102889598542e-08	0	0	1.26096130015198e-08	0	0	0	0	0	1.92941677510616e-09	0	0	0	1.76748098969914e-09	3.75382291202272e-09	4.11137182484741e-09	6.86923665463421e-09	1.56080076758517e-08	9.03783024254301e-09	1.83771434263933e-08	3.20884597544666e-08	2.90864487456925e-08	2.49027938120641e-08
P28EU	B49	0	0	1.77297804932224e-06	1.10482311678834e-07	1.27033762906472e-08	1.26566909413139e-08	1.26096130015198e-08	0	2.47326547184234e-09	2.37362410475474e-09	2.22586807541679e-09	2.06558883222377e-09	9.6470838755308e-09	9.07580900740463e-09	1.04857771312209e-08	2.07426209543367e-08	4.06520627630803e-08	8.63379269765225e-08	1.21285468832999e-07	1.69441170814311e-07	2.18512107461924e-07	3.67538429863416e-07	5.69691446218191e-07	9.46609562756764e-07	1.39614953979324e-06	2.24125144308577e-06
P28EU	B50	0	0	0	0	0	0	0	0	0	0	0	0	0	0	1.74762952187015e-09	0	3.53496197939828e-09	1.87691145601136e-09	0	2.28974555154474e-09	0	0	0	0	0	0
P28EU	B500	0	0	0	0	0	0	0	0	9.89306188736936e-09	9.49449641901894e-09	6.67760422625037e-09	4.13117766444755e-09	7.71766710042464e-09	1.81516180148093e-08	2.09715542624418e-08	2.41997244467262e-08	4.06520627630803e-08	5.44304322243294e-08	4.72807759857452e-08	4.80846565824395e-08	3.38173499643453e-08	3.91639310510197e-08	1.1026286055836e-08	5.34807662574443e-09	0	0
P28EU	B508	0	0	0	1.38102889598542e-08	0	0	0	0	0	0	2.22586807541679e-09	2.06558883222377e-09	0	3.63032360296185e-09	8.73814760935073e-09	3.45710349238946e-09	1.41398479175931e-08	7.50764582404544e-09	6.16705773727112e-09	1.37384733092684e-08	5.2026692252839e-09	9.03783024254301e-09	3.67542868527865e-09	0	0	0
P28EU	B509	0	0	0	0	0	0	0	0	4.94653094368468e-09	0	8.90347230166716e-09	8.2623553288951e-09	1.73647509759554e-08	1.27061326103665e-08	2.4466813306182e-08	3.45710349238946e-08	4.77219867218768e-08	5.25535207683181e-08	7.40046928472534e-08	6.86923665463421e-08	2.60133461264195e-08	3.91639310510197e-08	1.83771434263933e-08	1.60442298772333e-08	3.87819316609233e-08	0
P28EU	B518	0	0	0	0	0	0	0	0	0	0	0	2.06558883222377e-09	0	0	0	0	0	0	2.05568591242371e-09	0	0	0	0	5.34807662574443e-09	0	0
P28EU	B519	0	0	0	0	0	0	0	0	0	0	0	2.06558883222377e-09	0	0	0	0	0	0	0	0	0	0	0	0	0	0
P28EU	B52	0	0	0	0	0	0	0	0	0	0	0	0	0	0	1.74762952187015e-09	0	0	0	0	0	0	0	0	0	0	0
P28EU	B528	0	0	0	0	0	0	0	0	0	0	0	2.06558883222377e-09	0	0	0	0	1.76748098969914e-09	0	0	0	0	0	0	0	0	0
P28EU	B529	0	0	0	1.38102889598542e-08	0	0	0	0	0	0	0	0	0	0	3.49525904374029e-09	1.72855174619473e-09	3.53496197939828e-09	0	0	0	5.2026692252839e-09	0	0	5.34807662574443e-09	0	0
P28EU	B53	0	0	0	0	0	0	0	0	0	0	0	0	0	0	0	0	0	0	0	0	0	0	3.67542868527865e-09	0	0	0
P28EU	B530	0	0	0	0	0	0	0	0	0	2.37362410475474e-09	0	0	0	0	0	0	0	0	0	0	0	0	0	0	0	0
P28EU	B538	0	0	0	0	0	0	0	0	0	0	0	0	0	0	0	1.72855174619473e-09	1.76748098969914e-09	1.87691145601136e-09	0	2.28974555154474e-09	0	0	0	0	0	0
P28EU	B54	0	0	0	0	2.54067525812943e-08	0	0	0	7.41979641552702e-09	7.1208723142642e-09	1.1129340377084e-08	2.27214771544615e-08	3.28000851768047e-08	2.35971034192521e-08	3.32049609155328e-08	5.35851041320366e-08	5.83268726600717e-08	6.19380780483749e-08	6.9893321022406e-08	8.70103309587e-08	4.68240230275551e-08	3.6151320970172e-08	4.04297155380652e-08	8.02211493861665e-08	1.06650312067539e-07	1.24513969060321e-07
P28EU	B55	0	0	0	0	0	0	0	0	0	0	0	0	0	1.81516180148093e-09	0	1.72855174619473e-09	0	0	0	0	5.2026692252839e-09	0	0	0	0	0
P28EU	B550	0	0	0	1.38102889598542e-08	0	1.26566909413139e-08	0	1.2554256515022e-08	0	0	4.45173615083358e-09	2.06558883222377e-09	1.92941677510616e-09	7.26064720592371e-09	1.39810361749612e-08	1.9014069208142e-08	2.29772528660888e-08	1.50152916480909e-08	1.64454872993896e-08	1.60282188608132e-08	4.42226884149131e-08	3.91639310510197e-08	7.3508573705573e-08	8.55692260119109e-08	1.26041277898001e-07	2.49027938120641e-08
P28EU	B552	0	0	0	0	0	0	0	0	0	0	0	0	0	0	0	0	0	1.87691145601136e-09	0	0	0	3.01261008084767e-09	0	0	0	0
P28EU	B559	0	0	0	0	0	0	0	0	0	0	0	2.06558883222377e-09	0	3.63032360296185e-09	5.24288856561044e-09	8.64275873097364e-09	1.06048859381949e-08	1.87691145601136e-09	1.02784295621185e-08	1.37384733092684e-08	1.04053384505678e-08	2.10882705659337e-08	3.30788581675079e-08	3.20884597544666e-08	1.93909658304616e-08	4.98055876241283e-08
P28EU	B56	0	0	0	0	0	0	0	0	0	0	0	0	0	0	0	0	0	0	0	0	0	3.01261008084767e-09	0	0	0	0
P28EU	B569	0	0	0	0	0	0	0	0	0	0	0	0	0	0	0	0	0	1.87691145601136e-09	0	0	0	0	0	0	0	0
P28EU	B570	0	0	0	0	0	0	0	0	0	0	0	0	1.92941677510616e-09	0	1.74762952187015e-09	0	0	1.87691145601136e-09	2.05568591242371e-09	2.28974555154474e-09	2.60133461264195e-09	0	0	0	0	0
P28EU	B572	0	0	0	0	0	0	0	0	0	0	0	0	1.92941677510616e-09	1.81516180148093e-09	1.74762952187015e-09	6.91420698477891e-09	1.76748098969914e-09	5.63073436803408e-09	8.22274364969482e-09	1.37384733092684e-08	7.80400383792585e-09	9.03783024254301e-09	7.3508573705573e-09	5.34807662574443e-09	0	0
P28EU	B573	0	0	0	0	0	0	0	0	0	0	0	0	0	0	0	0	1.76748098969914e-09	0	0	0	0	0	3.67542868527865e-09	0	0	0
P28EU	B574	0	0	0	0	0	0	0	0	0	0	0	0	0	1.81516180148093e-09	0	0	0	0	0	0	0	0	0	0	0	2.49027938120641e-08
P28EU	B575	0	0	0	0	0	0	0	0	0	0	0	0	0	0	0	0	0	1.87691145601136e-09	0	0	0	0	0	0	0	0
P28EU	B58	0	0	0	2.76205779197085e-08	0	1.26566909413139e-08	0	0	0	0	0	0	0	0	1.74762952187015e-09	1.72855174619473e-09	0	0	0	0	0	3.01261008084767e-09	0	0	0	0
P28EU	B581	0	0	0	1.38102889598542e-08	0	0	0	0	0	2.37362410475474e-09	0	0	0	0	1.74762952187015e-09	0	1.76748098969914e-09	0	0	0	2.60133461264195e-09	0	0	0	0	0
P28EU	B582	0	0	0	5.52411558394169e-08	0	1.26566909413139e-08	0	0	2.47326547184234e-09	0	8.90347230166716e-09	0	5.78825032531848e-09	7.26064720592371e-09	1.74762952187015e-08	2.07426209543367e-08	1.94422908866906e-08	3.00305832961817e-08	1.85011732118134e-08	3.20564377216263e-08	1.56080076758517e-08	2.7113490727629e-08	1.83771434263933e-08	2.67403831287222e-08	9.69548291523082e-09	0
P28EU	B583	0	0	0	1.38102889598542e-08	0	1.26566909413139e-08	0	0	0	0	2.22586807541679e-09	2.06558883222377e-09	0	3.63032360296185e-09	1.74762952187015e-09	3.45710349238946e-09	3.53496197939828e-09	0	6.16705773727112e-09	4.57949110308948e-09	0	3.01261008084767e-09	0	5.34807662574443e-09	1.93909658304616e-08	0
P28EU	B588	0	0	0	0	0	0	0	0	2.47326547184234e-09	0	4.45173615083358e-09	4.13117766444755e-09	0	9.07580900740463e-09	1.74762952187015e-08	2.93853796853104e-08	1.41398479175931e-08	9.3845572800568e-09	1.64454872993896e-08	1.14487277577237e-08	1.30066730632097e-08	9.03783024254301e-09	1.1026286055836e-08	0	0	0
P28EU	B589	4.65406737947088e-06	0	2.2162225616528e-07	8.28617337591254e-08	1.27033762906472e-08	1.26566909413139e-08	0	1.2554256515022e-08	1.23663273592117e-08	2.37362410475474e-09	8.90347230166716e-09	1.03279441611189e-08	7.71766710042464e-09	5.44548540444278e-09	1.04857771312209e-08	1.20998622233631e-08	2.12097718763897e-08	3.75382291202272e-09	1.02784295621185e-08	6.86923665463421e-09	2.08106769011356e-08	1.50630504042383e-08	1.47017147411146e-08	1.06961532514889e-08	0	0
P28EU	B59	0	7.75677896578479e-07	4.4324451233056e-07	9.94340805109504e-07	2.54067525812943e-08	1.26566909413139e-08	1.26096130015198e-08	0	0	9.49449641901894e-09	8.90347230166716e-09	2.68526548189091e-08	2.70118348514862e-08	3.99335596325804e-08	8.56338465716372e-08	9.33417942945153e-08	1.2372366927894e-07	1.35137624832818e-07	2.36403879928726e-07	3.34302850525532e-07	5.33273595591599e-07	7.71228180697003e-07	9.2620802869022e-07	1.03217878876868e-06	7.46552184472773e-07	2.49027938120641e-07
P28EU	B600	0	0	0	0	0	0	0	0	0	0	0	0	0	0	0	0	1.76748098969914e-09	1.87691145601136e-09	0	0	0	3.01261008084767e-09	3.67542868527865e-09	0	9.69548291523082e-09	0
P28EU	B601	0	0	0	0	0	0	0	0	0	0	0	0	0	0	1.74762952187015e-09	0	0	0	0	0	0	0	0	0	0	0
P28EU	B608	0	0	0	0	0	0	0	0	0	0	0	0	0	0	0	0	0	0	0	0	2.60133461264195e-09	0	0	0	0	0
P28EU	B64	0	0	0	0	0	0	0	0	0	0	0	0	0	0	0	1.72855174619473e-09	0	1.87691145601136e-09	0	0	0	0	3.67542868527865e-09	0	0	0
P28EU	B650	0	0	0	0	0	0	0	0	0	0	0	2.06558883222377e-09	0	0	0	0	0	1.87691145601136e-09	6.16705773727112e-09	0	0	3.01261008084767e-09	0	0	0	0
P28EU	B651	0	0	0	0	0	0	0	0	0	0	0	0	0	0	1.74762952187015e-09	0	0	0	0	0	2.60133461264195e-09	0	0	0	0	0
P28EU	B652	0	0	0	0	0	0	0	0	0	0	0	0	0	0	0	0	0	0	0	0	0	3.01261008084767e-09	0	0	0	0
P28EU	B658	0	0	0	0	0	0	0	0	0	0	0	0	1.92941677510616e-09	1.81516180148093e-09	0	0	1.76748098969914e-09	0	0	0	0	3.01261008084767e-09	0	0	0	0
P28EU	B659	0	0	0	0	0	0	0	0	0	0	0	2.06558883222377e-09	1.92941677510616e-09	1.81516180148093e-09	3.49525904374029e-09	5.18565523858418e-09	1.76748098969914e-09	0	0	9.15898220617895e-09	2.60133461264195e-09	0	1.47017147411146e-08	0	0	0
P28EU	B661	0	0	0	0	0	0	0	0	0	0	0	0	0	0	0	0	1.76748098969914e-09	0	0	0	2.60133461264195e-09	0	0	0	0	0
P28EU	B663	0	0	0	0	0	0	0	0	0	0	0	0	0	0	0	0	0	0	0	4.57949110308948e-09	0	0	0	5.34807662574443e-09	9.69548291523082e-09	0
P28EU	B669	0	0	0	0	0	0	0	0	0	0	0	0	0	0	0	0	0	0	4.11137182484741e-09	0	0	0	0	0	0	2.49027938120641e-08
P28EU	B67	0	0	0	0	0	0	0	0	4.94653094368468e-09	0	4.45173615083358e-09	8.2623553288951e-09	7.71766710042464e-09	9.07580900740463e-09	3.49525904374029e-09	6.91420698477891e-09	7.06992395879657e-09	9.3845572800568e-09	1.85011732118134e-08	2.28974555154474e-08	3.90200191896292e-08	3.01261008084767e-08	3.30788581675079e-08	3.20884597544666e-08	4.84774145761541e-08	0
P28EU	B670	0	0	0	0	0	0	0	0	2.47326547184234e-09	2.37362410475474e-09	8.90347230166716e-09	2.06558883222377e-09	3.85883355021232e-09	1.08909708088856e-08	1.74762952187015e-09	6.91420698477891e-09	1.2372366927894e-08	1.12614687360682e-08	2.87796027739319e-08	5.03744021339842e-08	4.68240230275551e-08	3.91639310510197e-08	8.82102884466876e-08	6.41769195089332e-08	4.84774145761541e-08	2.49027938120641e-08
P28EU	B671	0	0	0	0	0	0	0	0	2.47326547184234e-09	0	0	4.13117766444755e-09	3.85883355021232e-09	1.81516180148093e-09	8.73814760935073e-09	1.72855174619473e-09	5.30244296909743e-09	7.50764582404544e-09	1.85011732118134e-08	4.57949110308948e-09	1.04053384505678e-08	2.41008806467814e-08	1.83771434263933e-08	2.13923065029777e-08	4.84774145761541e-08	4.98055876241283e-08
P28EU	B672	0	0	0	0	0	0	0	0	0	0	0	0	0	0	0	0	0	0	0	2.28974555154474e-09	7.80400383792585e-09	6.02522016169534e-09	0	5.34807662574443e-09	0	0
P28EU	B673	0	0	0	0	0	0	0	0	0	0	2.22586807541679e-09	4.13117766444755e-09	3.85883355021232e-09	5.44548540444278e-09	3.49525904374029e-09	3.45710349238946e-09	3.53496197939828e-09	5.63073436803408e-09	4.11137182484741e-09	9.15898220617895e-09	1.30066730632097e-08	1.20504403233907e-08	1.47017147411146e-08	3.7436536380211e-08	1.93909658304616e-08	4.98055876241283e-08
P28EU	B674	0	0	0	0	0	0	0	0	2.47326547184234e-09	0	0	2.06558883222377e-09	0	1.81516180148093e-09	0	0	0	0	0	0	0	0	0	5.34807662574443e-09	9.69548291523082e-09	0
P28EU	B675	0	0	0	0	0	0	0	0	0	0	0	2.06558883222377e-09	3.85883355021232e-09	0	3.49525904374029e-09	1.72855174619473e-09	5.30244296909743e-09	5.63073436803408e-09	8.22274364969482e-09	1.14487277577237e-08	2.86146807390614e-08	3.91639310510197e-08	5.51314302791798e-08	7.4873072760422e-08	9.69548291523082e-08	4.98055876241283e-08
P28EU	B676	0	0	0	0	0	0	0	0	0	0	0	2.06558883222377e-09	1.92941677510616e-09	0	1.74762952187015e-09	6.91420698477891e-09	3.53496197939828e-09	7.50764582404544e-09	6.16705773727112e-09	2.28974555154474e-09	2.60133461264195e-09	9.03783024254301e-09	1.47017147411146e-08	1.06961532514889e-08	1.93909658304616e-08	0
P28EU	B677	0	0	0	0	0	0	0	0	0	0	0	0	0	0	0	0	7.06992395879657e-09	3.75382291202272e-09	2.05568591242371e-09	2.28974555154474e-09	7.80400383792585e-09	1.20504403233907e-08	2.94034294822292e-08	4.27846130059555e-08	2.90864487456925e-08	7.47083814361924e-08
P28EU	B678	0	0	0	0	0	0	0	0	4.94653094368468e-09	7.1208723142642e-09	6.67760422625037e-09	2.06558883222377e-09	1.92941677510616e-08	1.81516180148093e-08	6.99051808748058e-09	1.72855174619473e-08	2.29772528660888e-08	2.81536718401704e-08	3.90580323360504e-08	6.18231298917079e-08	8.06413729919004e-08	1.20504403233907e-07	2.24201149801998e-07	2.72751907912966e-07	4.45992214100618e-07	3.98444700993026e-07
P28EU	B679	0	0	0	0	0	0	0	0	4.94653094368468e-09	1.42417446285284e-08	4.45173615083358e-09	8.2623553288951e-09	1.1576500650637e-08	1.63364562133283e-08	1.74762952187015e-08	2.24711727005315e-08	3.7117100783682e-08	3.37844062082045e-08	4.93364618981689e-08	5.2664147685529e-08	6.50333653160487e-08	1.47617893961536e-07	1.80096005578654e-07	3.04840367667433e-07	4.94469628676772e-07	3.73541907180962e-07
P28EU	B680	0	0	0	0	0	0	0	0	0	0	0	0	0	0	0	0	0	0	2.05568591242371e-09	0	0	0	0	0	0	0
P28EU	B689	0	0	0	0	0	0	0	0	0	0	0	0	0	0	0	0	1.76748098969914e-09	0	0	0	0	0	0	5.34807662574443e-09	0	0
P28EU	B690	0	0	0	0	0	0	1.26096130015198e-08	0	0	0	0	2.06558883222377e-09	0	7.26064720592371e-09	6.99051808748058e-09	8.64275873097364e-09	8.83740494849571e-09	3.75382291202272e-09	8.22274364969482e-09	9.15898220617895e-09	1.30066730632097e-08	1.8075660485086e-08	2.20525721116719e-08	2.13923065029777e-08	0	0
P28EU	B698	0	0	0	0	0	0	0	0	0	0	0	0	0	0	0	0	1.76748098969914e-09	0	0	0	0	0	0	0	0	0
P28EU	B699	0	0	0	0	0	0	0	0	0	0	0	0	0	0	3.49525904374029e-09	0	0	0	0	2.28974555154474e-09	0	3.01261008084767e-09	0	5.34807662574443e-09	0	0
P28EU	B70	0	0	0	0	0	0	0	0	0	0	0	0	0	0	0	0	0	0	4.11137182484741e-09	0	0	0	0	0	0	0
P28EU	B700	0	0	0	0	0	0	0	0	0	0	0	0	0	0	0	0	1.76748098969914e-09	0	0	0	0	0	0	0	0	0
P28EU	B701	0	0	0	0	0	0	0	0	0	0	0	0	0	0	0	0	0	0	0	2.28974555154474e-09	0	0	0	0	0	0
P28EU	B71	0	0	0	0	0	0	0	0	0	0	0	0	0	0	0	0	0	0	0	0	0	0	3.67542868527865e-09	0	9.69548291523082e-09	0
P28EU	B710	0	0	0	0	0	0	0	0	0	0	0	2.06558883222377e-09	0	0	0	0	0	0	0	0	0	0	0	0	0	0
P28EU	B711	0	0	0	0	0	0	0	0	0	0	0	0	0	0	0	0	0	0	0	0	0	3.01261008084767e-09	0	0	0	0
P28EU	B719	0	0	0	0	0	0	0	0	0	0	0	0	0	0	0	0	0	0	0	0	2.60133461264195e-09	0	0	5.34807662574443e-09	0	0
P28EU	B72	0	0	0	0	0	0	0	0	0	0	0	0	0	0	0	0	0	0	0	0	2.60133461264195e-09	0	0	0	0	0
P28EU	B73	0	0	0	0	0	0	0	0	0	0	0	0	0	0	0	0	0	0	0	0	0	0	0	0	0	0
P28EU	B74	0	0	0	0	0	0	0	0	0	0	0	0	1.92941677510616e-09	0	0	0	1.76748098969914e-09	7.50764582404544e-09	2.05568591242371e-09	4.57949110308948e-09	2.60133461264195e-09	9.03783024254301e-09	0	0	0	0
P28EU	B740	0	0	0	0	0	0	0	0	0	0	0	0	0	0	0	0	0	0	0	0	2.60133461264195e-09	0	0	0	0	0
P28EU	B744	0	0	0	0	0	0	0	0	0	0	0	0	0	0	0	0	0	0	0	0	0	0	3.67542868527865e-09	0	0	0
P28EU	B749	0	0	0	0	0	0	0	0	0	0	0	0	0	0	0	0	0	1.87691145601136e-09	0	2.28974555154474e-09	0	6.02522016169534e-09	0	0	9.69548291523082e-09	0
P28EU	B75	0	0	0	0	0	0	0	0	2.47326547184234e-09	0	0	0	0	0	1.74762952187015e-09	3.45710349238946e-09	3.53496197939828e-09	7.50764582404544e-09	4.11137182484741e-09	6.86923665463421e-09	2.60133461264195e-09	9.03783024254301e-09	0	0	0	0
P28EU	B760	0	0	0	0	0	0	0	0	0	0	0	0	0	0	0	0	1.76748098969914e-09	0	0	0	0	0	0	0	0	0
P28EU	B769	0	0	0	0	0	0	0	0	0	0	0	0	0	0	0	1.72855174619473e-09	0	0	0	0	0	0	3.67542868527865e-09	0	0	0
P28EU	B77	0	0	0	0	0	0	0	0	0	0	0	0	0	0	0	0	0	0	0	0	0	0	0	5.34807662574443e-09	0	0
P28EU	B770	0	0	0	0	0	0	0	0	0	0	0	0	0	0	0	0	0	0	0	0	0	0	7.3508573705573e-09	0	0	0
P28EU	B778	0	0	0	0	0	0	0	0	0	0	0	0	0	0	0	0	0	0	0	0	0	0	0	5.34807662574443e-09	0	0
P28EU	B779	0	0	0	0	0	0	0	0	0	0	0	0	0	0	0	0	0	0	0	0	0	3.01261008084767e-09	0	0	0	0
P28EU	B780	0	0	0	0	0	0	0	0	0	0	0	0	0	0	0	1.72855174619473e-09	0	0	0	0	2.60133461264195e-09	0	3.67542868527865e-09	5.34807662574443e-09	9.69548291523082e-09	0
P28EU	B787	0	0	0	0	0	0	0	0	0	0	0	0	0	0	1.74762952187015e-09	0	7.06992395879657e-09	0	2.05568591242371e-09	6.86923665463421e-09	2.60133461264195e-09	3.01261008084767e-09	7.3508573705573e-09	5.34807662574443e-09	1.93909658304616e-08	0
P28EU	B789	0	0	0	0	0	0	0	0	0	0	0	0	0	0	1.74762952187015e-09	3.45710349238946e-09	1.76748098969914e-09	1.87691145601136e-09	0	4.57949110308948e-09	0	9.03783024254301e-09	3.67542868527865e-09	5.34807662574443e-09	0	4.98055876241283e-08
P28EU	B79	0	0	0	0	0	0	0	0	0	0	0	0	0	0	0	0	0	0	2.05568591242371e-09	0	0	0	7.3508573705573e-09	5.34807662574443e-09	9.69548291523082e-09	0
P28EU	B80	0	0	0	0	0	0	0	0	0	0	0	0	0	0	0	0	0	0	0	0	0	0	3.67542868527865e-09	5.34807662574443e-09	0	0
P28EU	B81	0	0	0	0	0	0	0	0	0	0	0	0	0	0	1.74762952187015e-09	1.72855174619473e-09	0	1.87691145601136e-09	0	2.28974555154474e-09	0	3.01261008084767e-09	3.67542868527865e-09	5.34807662574443e-09	9.69548291523082e-09	0
P28EU	B810	0	0	0	0	0	0	0	0	0	0	0	0	0	0	0	0	0	1.87691145601136e-09	0	2.28974555154474e-09	0	0	0	5.34807662574443e-09	0	0
P28EU	B811	0	0	0	1.38102889598542e-08	0	0	0	0	0	0	0	0	0	0	0	0	0	0	0	0	0	0	7.3508573705573e-09	0	0	0
P28EU	B812	0	0	0	0	0	0	0	0	0	0	0	0	0	0	0	1.72855174619473e-09	0	0	0	0	0	3.01261008084767e-09	0	5.34807662574443e-09	0	0
P28EU	B813	0	0	0	0	0	0	0	0	0	0	0	0	0	0	0	0	0	0	0	0	0	3.01261008084767e-09	0	0	0	0
P28EU	B814	0	0	0	0	0	0	0	0	0	0	0	0	3.85883355021232e-09	0	0	0	3.53496197939828e-09	1.87691145601136e-09	2.05568591242371e-09	0	0	0	1.1026286055836e-08	5.34807662574443e-09	9.69548291523082e-09	2.49027938120641e-08
P28EU	B82	0	0	0	1.38102889598542e-08	0	0	0	0	0	0	0	0	0	0	0	0	0	0	0	0	2.60133461264195e-09	0	3.67542868527865e-09	0	0	0
P28EU	B820	0	0	0	0	0	0	0	0	0	0	0	2.06558883222377e-09	0	0	0	0	0	0	0	0	0	3.01261008084767e-09	0	0	9.69548291523082e-09	0
P28EU	B829	0	0	0	0	0	0	0	0	0	0	0	0	0	0	0	0	3.53496197939828e-09	1.87691145601136e-09	0	2.28974555154474e-09	2.60133461264195e-09	3.01261008084767e-09	3.67542868527865e-09	1.60442298772333e-08	9.69548291523082e-09	2.49027938120641e-08
P28EU	B83	0	0	0	0	0	0	0	0	0	0	2.22586807541679e-09	2.06558883222377e-09	0	0	0	0	0	0	0	2.28974555154474e-09	0	0	0	0	9.69548291523082e-09	0
P28EU	B830	0	0	0	0	0	0	0	0	0	0	0	0	0	1.81516180148093e-09	0	0	0	0	0	0	0	0	0	0	0	2.49027938120641e-08
P28EU	B832	0	0	0	0	0	0	0	0	0	0	0	0	0	0	0	0	0	0	0	0	0	0	3.67542868527865e-09	0	0	0
P28EU	B833	0	0	0	0	0	0	0	0	0	0	0	0	0	0	0	0	0	0	0	0	0	0	0	5.34807662574443e-09	9.69548291523082e-09	0
P28EU	B839	0	0	0	0	0	0	0	0	0	0	0	0	0	0	0	0	1.76748098969914e-09	0	0	0	0	6.02522016169534e-09	0	5.34807662574443e-09	0	2.49027938120641e-08
P28EU	B851	0	0	0	0	0	0	0	0	0	0	0	0	0	0	0	0	0	0	0	4.57949110308948e-09	7.80400383792585e-09	3.01261008084767e-09	0	5.34807662574443e-09	0	0
P28EU	B852	0	0	0	0	0	0	0	0	0	0	0	0	0	0	0	0	0	0	0	0	0	0	0	5.34807662574443e-09	9.69548291523082e-09	0
P28EU	B854	0	0	0	0	0	0	0	0	0	0	0	0	0	0	0	0	0	0	0	0	0	0	0	0	9.69548291523082e-09	0
P28EU	B86	0	0	0	0	0	0	0	0	0	0	0	0	0	1.81516180148093e-09	1.74762952187015e-09	1.72855174619473e-09	1.76748098969914e-09	9.3845572800568e-09	0	9.15898220617895e-09	1.82093422884936e-08	2.10882705659337e-08	4.41051442233438e-08	7.4873072760422e-08	1.84214175389386e-07	4.2334749480509e-07
P28EU	B870	0	0	0	0	0	0	0	0	0	0	0	0	0	0	0	0	0	0	0	0	0	3.01261008084767e-09	3.67542868527865e-09	0	0	0
P28EU	B871	0	0	0	0	0	0	0	0	0	0	0	0	0	0	0	1.72855174619473e-09	0	0	0	0	0	0	0	0	0	0
P28EU	B878	0	0	0	0	0	0	0	0	0	0	0	0	0	0	0	0	0	0	0	0	0	0	0	0	1.93909658304616e-08	0
P28EU	B879	0	0	0	0	0	0	0	0	0	0	0	0	0	0	0	0	1.76748098969914e-09	0	2.05568591242371e-09	2.28974555154474e-09	0	3.01261008084767e-09	3.67542868527865e-09	0	0	0
P28EU	B88	0	0	0	0	0	0	0	0	0	0	0	0	0	0	0	0	0	0	0	0	0	3.01261008084767e-09	0	0	0	0
P28EU	B880	0	0	0	0	0	0	0	0	0	0	0	0	0	0	0	0	0	0	0	0	0	0	0	5.34807662574443e-09	0	2.49027938120641e-08
P28EU	B881	0	0	0	0	0	0	0	0	0	0	0	0	0	0	0	0	0	0	0	2.28974555154474e-09	0	0	0	0	0	0
P28EU	B888	0	0	0	0	0	0	0	0	0	0	0	0	0	0	0	0	0	0	2.05568591242371e-09	0	5.2026692252839e-09	3.01261008084767e-09	0	0	0	0
P28EU	B889	0	0	0	0	0	0	0	0	0	0	0	0	0	0	0	0	0	1.87691145601136e-09	2.05568591242371e-09	0	0	0	0	1.06961532514889e-08	0	0
P28EU	B89	0	0	0	0	0	0	0	0	0	0	0	2.06558883222377e-09	0	1.81516180148093e-09	3.49525904374029e-09	0	1.76748098969914e-09	1.87691145601136e-09	2.05568591242371e-09	2.28974555154474e-09	7.80400383792585e-09	3.01261008084767e-09	0	1.60442298772333e-08	1.93909658304616e-08	2.49027938120641e-08
P28EU	B90	0	0	0	0	0	0	0	0	0	0	0	6.19676649667132e-09	0	5.44548540444278e-09	1.2233406653091e-08	1.55569657157526e-08	3.88845817733811e-08	5.81842551363521e-08	6.57819491975586e-08	1.07618040922603e-07	1.69086749821727e-07	2.1992053590188e-07	2.35227435857834e-07	2.13923065029777e-07	3.4903738494831e-07	2.49027938120641e-08
P28EU	B900	0	0	0	0	0	0	0	0	0	7.1208723142642e-09	2.22586807541679e-09	6.19676649667132e-09	7.71766710042464e-09	7.26064720592371e-09	6.99051808748058e-09	8.64275873097364e-09	7.06992395879657e-09	2.6276760384159e-08	2.87796027739319e-08	3.43461832731711e-08	3.12160153517034e-08	4.82017612935627e-08	1.02912003187802e-07	8.02211493861665e-08	9.69548291523082e-08	9.96111752482566e-08
P28EU	B901	0	0	0	0	0	0	0	0	0	0	0	0	0	0	0	0	0	0	8.22274364969482e-09	1.37384733092684e-08	1.04053384505678e-08	4.82017612935627e-08	6.98331450202944e-08	1.55094222146589e-07	3.5873286786354e-07	3.98444700993026e-07
P28EU	B902	0	0	0	0	0	0	0	0	0	0	0	0	0	0	1.74762952187015e-09	0	3.53496197939828e-09	7.50764582404544e-09	2.05568591242371e-09	2.74769466185369e-08	5.46280268654809e-08	9.64035225871254e-08	1.06587431873081e-07	1.39049992269355e-07	2.52082555796001e-07	1.74319556684449e-07
P28EU	B908	0	0	0	0	0	0	0	0	0	2.37362410475474e-09	0	0	0	1.81516180148093e-09	0	0	0	5.63073436803408e-09	8.22274364969482e-09	4.57949110308948e-09	1.56080076758517e-08	1.8075660485086e-08	8.08594310761303e-08	1.49746145520844e-07	1.84214175389386e-07	3.23736319556834e-07
P28EU	B909	0	0	0	0	0	0	1.26096130015198e-08	0	2.47326547184234e-09	2.37362410475474e-09	6.67760422625037e-09	2.06558883222377e-09	2.70118348514862e-08	3.63032360296185e-08	6.64099218310655e-08	1.78040829858057e-07	3.32286426063439e-07	5.21781384771158e-07	8.0994024949494e-07	1.2639395444527e-06	2.39062650901795e-06	5.13951279792612e-06	1.05006997538411e-05	1.94456066112068e-05	2.81750733516608e-05	3.028179727547e-05
P28EU	B91	0	0	0	0	0	0	0	0	2.47326547184234e-09	2.37362410475474e-09	4.45173615083358e-09	6.19676649667132e-09	1.35059174257431e-08	3.63032360296185e-09	2.27191837843119e-08	2.59282761929209e-08	1.13118783340745e-07	2.10214083073272e-07	3.6591209241142e-07	5.88464606746998e-07	8.8185243368562e-07	1.62680944365774e-06	2.3412480725225e-06	3.15001713256347e-06	4.96408725259818e-06	6.77355991688145e-06
P28EU	B92	0	0	0	0	0	0	0	0	0	0	0	0	0	0	0	0	0	0	0	0	0	3.01261008084767e-09	0	5.34807662574443e-09	3.87819316609233e-08	2.49027938120641e-08
P28EU	B94	4.65406737947088e-06	0	0	1.38102889598542e-08	0	1.26566909413139e-08	0	0	4.94653094368468e-09	0	2.22586807541679e-09	6.19676649667132e-09	3.85883355021232e-09	0	1.74762952187015e-09	1.72855174619473e-09	1.76748098969914e-09	5.63073436803408e-09	4.11137182484741e-09	9.15898220617895e-09	1.04053384505678e-08	1.50630504042383e-08	1.47017147411146e-08	2.13923065029777e-08	0	2.49027938120641e-08
P28EU	B940	0	0	0	0	0	0	0	0	2.47326547184234e-09	0	0	0	0	0	0	0	0	0	0	0	0	0	0	5.34807662574443e-09	0	0
P28EU	B941	0	0	0	0	1.27033762906472e-08	1.26566909413139e-08	0	0	7.41979641552702e-09	3.08571133618116e-08	4.00656253575022e-08	3.71805989800279e-08	4.43765858274417e-08	3.99335596325804e-08	2.62144428280522e-08	3.62995866700893e-08	4.06520627630803e-08	4.31689634882613e-08	4.11137182484741e-08	5.49538932370737e-08	1.0665471911832e-07	1.50630504042383e-07	3.23437724304521e-07	3.95757670305088e-07	2.71473521626463e-07	2.49027938120641e-07
P28EU	B942	0	0	0	0	0	0	0	1.2554256515022e-08	0	0	2.22586807541679e-09	1.03279441611189e-08	1.1576500650637e-08	4.53790450370232e-08	1.29324584618391e-07	2.83482486375935e-07	4.08288108620502e-07	4.72981686914863e-07	7.23601441173144e-07	1.13571379356619e-06	1.98481830944581e-06	3.39521156111532e-06	4.89567100879116e-06	5.57804392065144e-06	4.91560983802203e-06	3.68561348418549e-06
P28EU	B948	0	0	0	1.38102889598542e-08	5.08135051625886e-08	5.06267637652557e-08	2.52192260030395e-08	7.5325539090132e-08	9.89306188736936e-09	2.61098651523021e-08	4.00656253575022e-08	3.09838324833566e-08	2.70118348514862e-08	4.9009368639985e-08	5.59241446998447e-08	7.43277250863733e-08	1.0251389740255e-07	1.44522182112875e-07	2.07624277154794e-07	3.61779797144069e-07	6.03509630132932e-07	8.31480382313957e-07	1.56940804861398e-06	2.81308830514157e-06	4.72170017971741e-06	7.19690741168654e-06
P28EU	B949	0	0	0	0	2.54067525812943e-08	2.53133818826278e-08	0	0	4.94653094368468e-09	4.74724820950947e-09	0	2.06558883222377e-09	3.85883355021232e-09	1.81516180148093e-09	1.74762952187015e-09	3.45710349238946e-09	8.83740494849571e-09	5.63073436803408e-09	1.23341154745422e-08	1.37384733092684e-08	1.82093422884936e-08	1.8075660485086e-08	1.47017147411146e-08	8.55692260119109e-08	1.45432243728462e-07	4.98055876241283e-08
P28EU	B980	0	0	0	0	0	0	0	0	0	0	0	0	0	0	0	0	0	0	0	0	0	0	0	5.34807662574443e-09	9.69548291523082e-09	0
P28EU	B99	1.39622021384126e-05	4.65406737947088e-06	4.21082286714032e-06	1.68485525310222e-06	1.29574438164601e-06	7.0877469271358e-07	2.39582647028876e-07	2.5108513030044e-07	1.13770211704748e-07	8.0703219561661e-08	1.04615799544589e-07	1.11541796940084e-07	1.08047339405945e-07	1.43397782316993e-07	2.341823559306e-07	3.66452970193282e-07	5.93873612538912e-07	1.05107041536636e-06	1.64866010176381e-06	2.82325626505466e-06	5.40817465968261e-06	1.16377127423145e-05	2.97011392057368e-05	7.17123594746071e-05	0.000179385824897601	0.000339325468483186
P28EU	C00	0	0	0	0	1.27033762906472e-08	0	0	0	0	0	0	0	0	1.81516180148093e-09	6.99051808748058e-09	6.91420698477891e-09	1.76748098969914e-08	3.75382291202272e-08	6.57819491975586e-08	9.38795676133343e-08	2.10708103623998e-07	2.41008806467814e-07	2.4625372191367e-07	4.38542283311043e-07	6.68988321150927e-07	1.49416762872385e-07
P28EU	C000	0	0	0	0	0	0	0	0	0	0	0	0	0	0	0	1.55569657157526e-08	1.94422908866906e-08	2.6276760384159e-08	6.9893321022406e-08	8.47205854071553e-08	1.48276072920591e-07	2.590844669529e-07	3.78569154583701e-07	6.6316150159231e-07	1.15376246691247e-06	1.56887601016004e-06
P28EU	C001	0	0	0	0	0	0	0	0	0	0	0	0	3.85883355021232e-09	5.44548540444278e-09	1.74762952187015e-08	5.18565523858418e-08	1.41398479175931e-07	1.72675853953045e-07	3.74134836061114e-07	4.92295293582119e-07	9.72899145128089e-07	1.39785107751332e-06	2.1685029243144e-06	3.34789596771601e-06	5.6621620224948e-06	7.12219903025035e-06
P28EU	C002	0	0	0	0	0	0	0	0	0	0	0	0	0	0	0	0	5.30244296909743e-09	1.12614687360682e-08	1.02784295621185e-08	3.43461832731711e-08	3.64186845769873e-08	2.41008806467814e-08	5.51314302791798e-08	1.01613455889144e-07	1.55127726643693e-07	1.74319556684449e-07
P28EU	C003	0	0	0	0	0	0	0	0	0	0	0	0	0	0	3.49525904374029e-09	0	7.06992395879657e-09	1.12614687360682e-08	1.43898013869659e-08	2.06077099639026e-08	3.90200191896292e-08	5.72395915361057e-08	9.18857171319663e-08	1.28353839017866e-07	1.55127726643693e-07	2.49027938120641e-07
P28EU	C004	0	0	0	0	0	0	0	0	2.47326547184234e-09	0	0	0	1.92941677510616e-09	0	5.24288856561044e-09	1.72855174619473e-08	3.00471768248854e-08	6.19380780483749e-08	1.19229782920575e-07	2.10656590742116e-07	3.48578838094021e-07	4.03689750833588e-07	6.02770304385699e-07	9.09173026376553e-07	1.05680763776016e-06	1.02101454629463e-06
P28EU	C005	0	0	0	0	0	0	0	0	0	0	0	0	0	0	1.74762952187015e-09	1.20998622233631e-08	1.06048859381949e-08	1.31383801920795e-08	2.67239168615082e-08	3.89256743762605e-08	4.68240230275551e-08	6.62774217786487e-08	8.82102884466876e-08	7.4873072760422e-08	1.74518692474155e-07	1.74319556684449e-07
P28EU	C006	0	0	0	0	0	0	0	0	0	0	0	0	0	0	3.49525904374029e-09	5.18565523858418e-09	8.83740494849571e-09	3.37844062082045e-08	3.90580323360504e-08	4.12154199278053e-08	3.90200191896292e-08	6.02522016169534e-08	5.14560015939011e-08	6.95249961346776e-08	1.55127726643693e-07	7.47083814361924e-08
P28EU	C008	0	0	0	0	0	1.26566909413139e-08	0	0	0	0	0	0	0	1.81516180148093e-09	5.24288856561044e-09	0	1.2372366927894e-08	1.68922031041022e-08	4.93364618981689e-08	5.95333843401632e-08	9.8850715280394e-08	1.23517013314754e-07	2.24201149801998e-07	2.24619218281266e-07	3.87819316609233e-07	5.22958670053347e-07
P28EU	C009	0	0	0	0	0	0	0	0	0	0	0	0	3.85883355021232e-09	1.45212944118474e-08	2.09715542624418e-08	5.18565523858418e-08	1.32561074227436e-07	2.40244666369454e-07	4.46083842995944e-07	6.59446718844884e-07	1.04313517966942e-06	1.59367073276842e-06	2.72349265579148e-06	3.83457094065876e-06	6.74805610900065e-06	9.91131193720153e-06
P28EU	C01	0	0	0	2.76205779197085e-08	0	1.26566909413139e-08	1.26096130015198e-08	0	2.47326547184234e-09	2.37362410475474e-09	1.1129340377084e-08	3.51150101478042e-08	7.13884206789279e-08	1.30691649706627e-07	5.19045967995433e-07	1.87547864462128e-06	5.12569487012751e-06	9.36578816549668e-06	1.24759578024995e-05	1.41826839462681e-05	1.35633586703151e-05	1.21950456072714e-05	1.06954974741609e-05	1.05196667228393e-05	1.14406698399724e-05	1.15548963287978e-05
P28EU	C02	0	0	0	0	0	0	0	0	0	0	0	0	1.92941677510616e-09	1.27061326103665e-08	3.49525904374029e-08	1.15812966995047e-07	3.02239249238553e-07	4.9738153584301e-07	6.74264979274975e-07	6.86923665463421e-07	6.71144330061623e-07	6.26622896816315e-07	4.74130300400946e-07	3.85061517053599e-07	4.84774145761541e-07	7.47083814361924e-08
P28EU	C020	0	0	0	0	0	0	0	0	0	0	0	0	5.78825032531848e-09	1.81516180148093e-09	1.39810361749612e-08	7.25991733401786e-08	1.74980617980215e-07	2.83413629857715e-07	3.18631316425674e-07	3.5262081493789e-07	2.88748142003256e-07	2.47034026629509e-07	1.58043433466982e-07	1.81834605275311e-07	2.90864487456925e-07	1.99222350496513e-07
P28EU	C021	0	0	0	0	0	0	0	0	0	0	2.22586807541679e-09	1.44591218255664e-08	2.31530013012739e-08	4.9009368639985e-08	7.51480694404163e-08	1.67669519380889e-07	3.2875146408404e-07	6.51288275235942e-07	8.51053967743414e-07	9.68562368303424e-07	1.04833784889471e-06	1.01524959724566e-06	1.06219889004553e-06	1.24075377717271e-06	1.45432243728462e-06	1.59377880397211e-06
P28EU	C022	0	0	0	0	0	0	0	0	0	0	0	2.06558883222377e-09	3.85883355021232e-09	9.07580900740463e-09	1.92239247405716e-08	6.39564146092049e-08	1.71445656000817e-07	2.85290541313727e-07	3.41243861462335e-07	3.66359288247158e-07	2.99153480453824e-07	2.28958366144423e-07	2.05824006375604e-07	1.49746145520844e-07	1.64823209558924e-07	2.24125144308577e-07
P28EU	C023	0	0	0	0	0	0	0	0	0	0	0	0	0	3.63032360296185e-09	1.2233406653091e-08	2.41997244467262e-08	8.6606568495258e-08	1.21999244640738e-07	1.45953699782083e-07	2.01497608535937e-07	1.56080076758517e-07	1.47617893961536e-07	2.02148577690326e-07	1.60442298772333e-07	2.03605141219847e-07	2.24125144308577e-07
P28EU	C024	0	0	0	0	0	0	0	0	0	0	0	0	0	1.81516180148093e-09	1.57286656968313e-08	5.53136558782313e-08	1.07816340371648e-07	1.70798942497034e-07	2.79573284089624e-07	2.26684809602929e-07	1.79492088272294e-07	1.89794435093403e-07	1.32315432670031e-07	1.23005762392122e-07	1.64823209558924e-07	1.24513969060321e-07
P28EU	C028	0	0	0	0	0	0	0	0	0	0	0	0	7.71766710042464e-09	1.08909708088856e-08	5.9419403743585e-08	2.00512002558588e-07	4.06520627630803e-07	6.83195769988135e-07	1.02373158438701e-06	9.11318729514806e-07	7.96008391468436e-07	6.83862488352421e-07	4.81481157771503e-07	4.49238436562532e-07	5.33251560337695e-07	3.23736319556834e-07
P28EU	C029	0	0	0	0	1.27033762906472e-08	2.53133818826278e-08	0	1.2554256515022e-08	2.47326547184234e-09	4.74724820950947e-09	3.11621530558351e-08	9.50170862822936e-08	1.87153427185298e-07	3.43065580479895e-07	8.28376393366449e-07	2.21946044211403e-06	5.22467380555066e-06	9.14431261368734e-06	1.30494941720657e-05	1.49451692149325e-05	1.5431116922192e-05	1.56866606909738e-05	1.65835342279773e-05	2.01034200361733e-05	2.53052104087524e-05	2.99580609559132e-05
P28EU	C03	0	0	0	0	0	0	0	0	0	0	0	2.06558883222377e-09	0	0	5.24288856561044e-09	1.9014069208142e-08	4.41870247424785e-08	7.13226353284316e-08	8.22274364969482e-08	8.47205854071553e-08	1.11857388343604e-07	9.03783024254301e-08	8.4534859761409e-08	8.55692260119109e-08	2.13300624135078e-07	7.47083814361924e-08
P28EU	C030	0	0	0	0	0	0	0	0	0	0	0	4.13117766444755e-09	1.92941677510616e-09	1.81516180148093e-09	1.2233406653091e-08	4.14852419086735e-08	9.36764924540545e-08	1.20122333184727e-07	2.36403879928726e-07	2.51872010669921e-07	3.40774834256095e-07	4.60929342369693e-07	6.98331450202944e-07	8.98476873125065e-07	1.29919471064093e-06	1.6684871854083e-06
P28EU	C031	0	0	0	0	0	0	0	0	0	0	2.22586807541679e-09	6.19676649667132e-09	5.78825032531848e-09	1.08909708088856e-08	6.99051808748058e-09	8.64275873097364e-08	1.55538327093525e-07	3.41597884994067e-07	5.09810106281079e-07	5.83885115643908e-07	5.74894949393871e-07	7.01938148837507e-07	8.41673168928811e-07	1.12844416803208e-06	1.59975468101309e-06	2.04202909258926e-06
P28EU	C039	0	0	0	0	0	0	0	1.2554256515022e-08	9.89306188736936e-09	1.18681205237737e-08	2.44845488295847e-08	1.23935329933426e-08	2.12235845261678e-08	2.72274270222139e-08	3.67002199592731e-08	1.10627311756463e-07	3.11076654187049e-07	5.23658296227169e-07	6.80432037012247e-07	8.76972546241635e-07	1.00931782970508e-06	1.13876661056042e-06	1.53632919044648e-06	2.34245756207606e-06	3.25768225951756e-06	4.03425259755439e-06
P28EU	C04	0	0	0	0	0	1.26566909413139e-08	0	0	0	0	2.22586807541679e-09	2.06558883222377e-09	1.92941677510616e-09	1.27061326103665e-08	2.09715542624418e-08	1.07170208264073e-07	2.4744733855788e-07	4.50458749442726e-07	5.05698734456232e-07	4.73977329169761e-07	3.71990849607799e-07	3.52475379459177e-07	2.64630865340063e-07	2.35315371532755e-07	3.10255453287386e-07	1.24513969060321e-07
P28EU	C040	0	0	0	0	0	0	0	0	0	4.74724820950947e-09	0	0	0	7.26064720592371e-09	2.62144428280522e-08	8.64275873097364e-08	2.13865199753596e-07	4.07289785954465e-07	4.89253247156842e-07	5.01454275788298e-07	4.47429553374415e-07	3.43437549216634e-07	2.60955436654784e-07	1.87182681901055e-07	1.64823209558924e-07	1.49416762872385e-07
P28EU	C041	0	0	0	0	0	0	0	0	0	0	0	2.06558883222377e-09	0	1.81516180148093e-09	2.4466813306182e-08	6.39564146092049e-08	1.71445656000817e-07	2.87167452769738e-07	3.30965431900217e-07	3.41172087180166e-07	2.70538799714763e-07	1.71718774608317e-07	2.09499435060883e-07	1.65790375398077e-07	1.64823209558924e-07	2.49027938120641e-08
P28EU	C048	0	0	0	0	0	0	0	0	0	0	0	0	0	7.26064720592371e-09	5.06812561342342e-08	2.12611864781952e-07	4.96662158105459e-07	7.39503113668476e-07	1.0751237321976e-06	1.06015219036521e-06	8.53237752946559e-07	5.78421135522753e-07	3.67542868527865e-07	3.95757670305088e-07	4.07210282439695e-07	3.73541907180962e-07
P28EU	C049	0	0	0	1.38102889598542e-08	1.27033762906472e-08	0	2.52192260030395e-08	1.2554256515022e-08	2.47326547184234e-09	7.1208723142642e-09	6.67760422625037e-09	1.44591218255664e-08	4.05177522772294e-08	1.07094546287375e-07	5.20793597517303e-07	1.98783450812394e-06	5.48802847301584e-06	1.01259373051813e-05	1.43301864955057e-05	1.54786799284424e-05	1.45284538116053e-05	1.25505335968114e-05	1.15996529307394e-05	1.07870705541265e-05	1.23132633023431e-05	1.41447868852524e-05
P28EU	C05	0	0	0	0	0	0	0	0	2.47326547184234e-09	0	0	0	0	1.81516180148093e-09	5.24288856561044e-09	3.8028138416284e-08	5.30244296909743e-08	1.21999244640738e-07	1.19229782920575e-07	1.44253969747318e-07	1.32668065244739e-07	1.38580063718993e-07	9.92365745025236e-08	8.55692260119109e-08	1.45432243728462e-07	0
P28EU	C050	0	0	0	0	0	0	0	0	0	2.37362410475474e-09	2.22586807541679e-09	0	3.85883355021232e-09	3.63032360296185e-09	1.39810361749612e-08	3.11139314315051e-08	1.00746416412851e-07	1.12614687360682e-07	2.26125450366608e-07	3.50331069386345e-07	3.74592184220441e-07	3.4946276937833e-07	4.52077728289274e-07	6.89901884721032e-07	1.00833022318401e-06	8.96500577234309e-07
P28EU	C051	0	0	0	0	0	0	0	1.2554256515022e-08	0	0	0	2.06558883222377e-09	5.78825032531848e-09	9.07580900740463e-09	4.19431085248835e-08	1.6075531239611e-07	5.3554673987884e-07	9.74117045669896e-07	1.42047896548478e-06	1.44940893412782e-06	1.38391001392552e-06	1.31349799524958e-06	1.13938289243638e-06	9.84046099136975e-07	1.07619860359062e-06	1.39455645347559e-06
P28EU	C052	0	0	0	0	0	0	0	0	0	2.37362410475474e-09	0	0	0	1.81516180148093e-09	8.73814760935073e-09	3.8028138416284e-08	1.06048859381949e-07	2.0646026016125e-07	3.37132489637488e-07	3.86966998211061e-07	4.60436226437625e-07	3.70551039944263e-07	2.42578293228391e-07	2.19271141655522e-07	2.13300624135078e-07	9.96111752482566e-08
P28EU	C058	0	0	0	0	0	0	0	0	0	0	0	0	0	0	1.74762952187015e-09	1.20998622233631e-08	6.36293156291691e-08	1.57660562304954e-07	1.56232129344202e-07	1.92338626329758e-07	1.79492088272294e-07	1.89794435093403e-07	1.58043433466982e-07	1.06961532514889e-07	2.52082555796001e-07	2.49027938120641e-07
P28EU	C059	0	0	0	0	0	0	0	0	7.41979641552702e-09	0	4.45173615083358e-09	2.06558883222377e-09	1.35059174257431e-08	2.17819416177711e-08	4.89336266123641e-08	1.38284139695578e-07	3.51728716950129e-07	7.58272228228589e-07	1.02989864212428e-06	1.31660369213822e-06	1.44634204462892e-06	1.53341853115146e-06	1.62821490757844e-06	2.32106525557308e-06	3.30615967409371e-06	4.73153082429219e-06
P28EU	C06	0	0	0	0	0	0	0	0	0	2.37362410475474e-09	2.22586807541679e-09	8.2623553288951e-09	3.85883355021232e-09	1.81516180148093e-09	1.39810361749612e-08	4.83994488934524e-08	1.00746416412851e-07	2.38367754913443e-07	3.30965431900217e-07	3.82387507107971e-07	3.17362822742318e-07	3.4946276937833e-07	3.08736009563407e-07	2.40663448158499e-07	3.78123833694002e-07	7.47083814361924e-08
P28EU	C060	0	0	0	0	0	0	0	0	0	0	2.22586807541679e-09	4.13117766444755e-09	5.78825032531848e-09	1.63364562133283e-08	4.01954790030134e-08	7.6056276832568e-08	1.82050541939012e-07	3.37844062082045e-07	4.64585016207758e-07	5.42669695716103e-07	7.41380364602955e-07	8.31480382313957e-07	1.22759318088307e-06	1.69534029036099e-06	2.58869393836663e-06	3.28716878319247e-06
P28EU	C061	0	0	0	0	0	0	0	0	0	0	0	2.06558883222377e-09	0	1.81516180148093e-09	3.49525904374029e-09	8.64275873097364e-09	1.59073289072923e-08	5.25535207683181e-08	7.81160646721008e-08	6.64026209947974e-08	8.84453768298262e-08	8.13404721828871e-08	1.24964575299474e-07	1.55094222146589e-07	2.71473521626463e-07	2.9883352574477e-07
P28EU	C062	0	0	0	0	0	0	0	0	0	0	0	0	1.92941677510616e-09	9.07580900740463e-09	2.27191837843119e-08	8.64275873097364e-08	2.19167642722694e-07	4.09166697410476e-07	5.92037542778027e-07	7.4416730425204e-07	6.21718972421426e-07	6.50723777463097e-07	5.73366874903469e-07	5.98984582083376e-07	9.01679911116466e-07	8.71597783422245e-07
P28EU	C068	0	0	0	0	0	0	0	0	0	0	2.22586807541679e-09	2.06558883222377e-09	1.92941677510616e-09	1.81516180148093e-09	1.74762952187015e-08	6.22278628630102e-08	1.41398479175931e-07	2.25229374721363e-07	3.45355233287183e-07	3.22854122767808e-07	3.0695748429175e-07	3.13311448408158e-07	3.30788581675079e-07	3.69017287176366e-07	4.36296731185387e-07	6.97278226737796e-07
P28EU	C069	0	0	0	0	0	0	0	1.2554256515022e-08	0	7.1208723142642e-09	2.22586807541679e-09	1.8590299490014e-08	3.6658918727017e-08	8.16822810666417e-08	1.90491617883846e-07	7.38091595625149e-07	1.99371855638063e-06	3.62431602155793e-06	5.15566026835865e-06	6.08843342155746e-06	6.42009382400033e-06	7.28449117548966e-06	8.63725741040483e-06	1.19315589520358e-05	1.6550189336299e-05	2.41557099977022e-05
P28EU	C07	0	0	0	0	0	1.26566909413139e-08	0	1.2554256515022e-08	1.23663273592117e-08	1.18681205237737e-08	2.00328126787511e-08	4.13117766444755e-08	1.04188505855733e-07	1.81516180148093e-07	3.33797238677198e-07	7.06977664193644e-07	1.2283992878409e-06	2.18472493479722e-06	3.35487940907549e-06	4.51766797319777e-06	6.08452165896952e-06	8.30576599289703e-06	1.18422312239678e-05	2.02799065648229e-05	3.28095141851411e-05	4.75643361810425e-05
P28EU	C08	0	0	0	0	0	0	0	0	0	0	0	2.06558883222377e-09	1.92941677510616e-09	7.26064720592371e-09	1.04857771312209e-08	2.07426209543367e-08	3.7117100783682e-08	7.3199546784443e-08	1.08951353358456e-07	1.28225750886505e-07	1.35269399857381e-07	1.62680944365774e-07	1.17613717928917e-07	1.81834605275311e-07	2.81169004541694e-07	4.98055876241283e-08
P28EU	C080	0	0	0	0	0	0	0	0	0	2.37362410475474e-09	4.45173615083358e-09	6.19676649667132e-09	9.6470838755308e-09	1.63364562133283e-08	4.54383675686238e-08	8.64275873097364e-08	2.13865199753596e-07	3.81013025570306e-07	5.13921478105926e-07	6.61736464396429e-07	7.98609726081078e-07	1.04838830813499e-06	1.2569966103653e-06	1.69534029036099e-06	2.30752493382494e-06	2.68950173170293e-06
P28EU	C081	0	0	0	0	0	0	0	0	0	2.37362410475474e-09	2.22586807541679e-09	0	1.92941677510616e-09	5.44548540444278e-09	6.99051808748058e-09	2.41997244467262e-08	3.88845817733811e-08	6.00611665923635e-08	9.04501801466431e-08	1.14487277577237e-07	1.17060057568888e-07	8.13404721828871e-08	8.82102884466876e-08	1.01613455889144e-07	1.06650312067539e-07	1.24513969060321e-07
P28EU	C088	0	0	0	0	0	0	0	0	0	0	0	0	0	5.44548540444278e-09	5.24288856561044e-09	1.72855174619473e-08	1.94422908866906e-08	4.31689634882613e-08	7.19490069348297e-08	8.47205854071553e-08	8.58440422171843e-08	1.11466572991364e-07	9.92365745025236e-08	1.76486528649566e-07	2.81169004541694e-07	2.24125144308577e-07
P28EU	C089	0	0	0	0	0	0	0	0	2.47326547184234e-09	2.37362410475474e-09	0	1.23935329933426e-08	2.12235845261678e-08	5.0824530441466e-08	8.3886217049767e-08	1.31369932710799e-07	2.70424591423969e-07	5.04889181667056e-07	6.66042235625281e-07	9.36505930581798e-07	1.16799924107623e-06	1.39182585735162e-06	1.76788119761903e-06	2.37454602183053e-06	3.38372353741556e-06	4.40779450473535e-06
P28EU	C09	0	0	0	0	0	0	0	0	0	0	0	2.06558883222377e-09	1.92941677510616e-09	3.63032360296185e-09	2.79620723499223e-08	7.43277250863733e-08	1.82050541939012e-07	3.0405965587384e-07	4.33749727521402e-07	3.9154648931415e-07	2.83545472777972e-07	2.92223177842224e-07	2.42578293228391e-07	1.65790375398077e-07	2.71473521626463e-07	2.49027938120641e-08
P28EU	C090	0	0	0	0	0	2.53133818826278e-08	0	0	0	0	0	0	0	3.63032360296185e-09	2.62144428280522e-08	1.17541518741242e-07	2.38609933609384e-07	4.63597129634806e-07	6.33151261026501e-07	6.91503156566511e-07	5.41077599429525e-07	4.54904122207998e-07	3.41814867730915e-07	3.20884597544666e-07	3.4903738494831e-07	2.9883352574477e-07
P28EU	C091	0	0	0	0	0	0	0	0	0	0	0	0	3.85883355021232e-09	1.81516180148093e-09	1.2233406653091e-08	6.04993111168155e-08	1.06048859381949e-07	2.3461393200142e-07	3.59745034674149e-07	3.59490051592524e-07	3.35572165030811e-07	2.92223177842224e-07	1.72745148208097e-07	2.19271141655522e-07	1.93909658304616e-07	2.9883352574477e-07
P28EU	C098	0	0	0	0	0	0	0	0	0	0	0	0	1.92941677510616e-09	3.63032360296185e-09	2.62144428280522e-08	1.33098484456994e-07	3.81775893775015e-07	6.2125769193976e-07	9.10668859203702e-07	9.70852113854969e-07	8.2722440682014e-07	5.45282424633428e-07	4.26349727492323e-07	3.42276904047644e-07	2.71473521626463e-07	1.74319556684449e-07
P28EU	C099	0	0	0	0	0	0	1.26096130015198e-08	0	0	4.74724820950947e-09	6.67760422625037e-09	1.44591218255664e-08	9.6470838755308e-09	5.80851776473897e-08	3.46030645330289e-07	1.58162484776818e-06	4.43107484117575e-06	8.32222539595437e-06	1.15529548278212e-05	1.28683699996814e-05	1.19713418873782e-05	1.06947657870092e-05	9.97143802316098e-06	9.84046099136976e-06	1.10722414891936e-05	9.98602031863772e-06
P28EU	C10	0	0	0	0	0	0	0	0	0	0	0	0	3.85883355021232e-09	3.63032360296185e-09	3.14573313936626e-08	1.84955036842836e-07	5.28476815920043e-07	8.65256181221237e-07	9.82617866138531e-07	1.05328295371058e-06	8.66244426009769e-07	7.68215570616156e-07	6.87305164147108e-07	3.52973057299133e-07	4.36296731185387e-07	4.98055876241283e-08
P28EU	C100	0	0	0	0	0	0	0	0	0	0	0	0	0	1.81516180148093e-09	2.09715542624418e-08	6.91420698477891e-08	2.08562756784499e-07	4.41074192162669e-07	5.79703427303485e-07	6.31969772226348e-07	5.12462918690464e-07	3.85614090348502e-07	3.5284115378675e-07	4.01105746930832e-07	2.61778038711232e-07	2.73930731932706e-07
P28EU	C101	0	0	0	0	0	0	0	0	0	0	0	0	0	3.63032360296185e-09	5.24288856561044e-09	2.24711727005315e-08	5.30244296909743e-08	1.01353218624613e-07	1.64454872993896e-07	1.85469389675124e-07	1.97701430560788e-07	1.44605283880688e-07	1.39666290040589e-07	6.95249961346776e-08	1.45432243728462e-07	2.49027938120641e-08
P28EU	C102	0	0	0	0	0	1.26566909413139e-08	0	0	2.47326547184234e-09	0	0	0	0	0	1.92239247405716e-08	8.2970483817347e-08	1.83818022928711e-07	2.87167452769738e-07	4.17304240222012e-07	4.41920891448134e-07	3.40774834256095e-07	2.95235787923072e-07	2.4625372191367e-07	1.925307585268e-07	8.72593462370774e-08	1.49416762872385e-07
P28EU	C103	0	0	0	0	0	0	0	0	0	0	0	2.06558883222377e-09	0	3.63032360296185e-09	6.99051808748058e-09	3.28424831776998e-08	7.24667205776648e-08	1.21999244640738e-07	1.64454872993896e-07	2.42713028463742e-07	1.79492088272294e-07	1.47617893961536e-07	1.21289146614195e-07	1.01613455889144e-07	1.93909658304616e-08	0
P28EU	C104	0	0	0	0	0	0	0	0	0	0	0	0	0	0	0	1.72855174619473e-09	1.76748098969914e-08	3.00305832961817e-08	5.75592055478638e-08	5.72436387886184e-08	3.90200191896292e-08	4.82017612935627e-08	2.57280007969506e-08	4.81326896316999e-08	1.93909658304616e-08	0
P28EU	C108	0	0	0	0	1.27033762906472e-08	0	0	0	0	0	2.22586807541679e-09	0	0	3.63032360296185e-09	4.89336266123641e-08	1.95326347320004e-07	4.77219867218768e-07	9.3845572800568e-07	1.28891506708966e-06	1.42651147861237e-06	1.18360724875209e-06	7.68215570616156e-07	6.68928020720714e-07	3.52973057299133e-07	2.90864487456925e-07	2.24125144308577e-07
P28EU	C109	0	0	0	0	0	0	0	0	9.89306188736936e-09	2.37362410475474e-09	4.45173615083358e-09	1.8590299490014e-08	2.70118348514862e-08	8.89429282725654e-08	3.96711901464523e-07	2.10537602686518e-06	6.28516239937015e-06	1.2398877078411e-05	1.75617247498357e-05	1.99826094283309e-05	1.86151504880658e-05	1.58282533647737e-05	1.3018368403257e-05	1.04340974968274e-05	1.01802570609924e-05	9.08951974140341e-06
P28EU	C11	0	0	0	0	0	1.26566909413139e-08	0	0	4.94653094368468e-09	2.37362410475474e-09	6.67760422625037e-09	1.03279441611189e-08	3.85883355021232e-09	1.63364562133283e-08	2.62144428280522e-08	7.6056276832568e-08	9.72114544334528e-08	1.67045119585011e-07	1.8295604620571e-07	2.26684809602929e-07	2.21113442074566e-07	2.47034026629509e-07	1.65394290837539e-07	2.08574988404033e-07	2.61778038711232e-07	4.98055876241283e-08
P28EU	C110	0	0	0	0	0	0	0	0	2.47326547184234e-09	2.37362410475474e-09	6.67760422625037e-09	6.19676649667132e-09	5.78825032531848e-09	1.45212944118474e-08	1.92239247405716e-08	4.14852419086735e-08	8.48390875055588e-08	1.35137624832818e-07	1.60343501169049e-07	1.87759135226669e-07	2.34120115137775e-07	2.10882705659337e-07	2.05824006375604e-07	2.03226911778288e-07	3.00559970372156e-07	2.9883352574477e-07
P28EU	C111	0	0	0	1.38102889598542e-08	0	0	0	0	0	2.37362410475474e-09	4.45173615083358e-09	0	0	5.44548540444278e-09	2.09715542624418e-08	6.91420698477891e-08	1.14886264330444e-07	2.0646026016125e-07	2.46682309490845e-07	3.38882341628621e-07	2.52329457426269e-07	2.92223177842224e-07	2.94034294822292e-07	2.62055754661477e-07	2.90864487456925e-07	9.96111752482566e-08
P28EU	C112	0	0	0	0	0	0	0	0	0	0	0	0	9.6470838755308e-09	0	6.99051808748058e-09	1.20998622233631e-08	3.35821388042837e-08	4.50458749442726e-08	6.16705773727112e-08	5.49538932370737e-08	8.06413729919004e-08	6.32648116978011e-08	4.77805729086225e-08	6.95249961346776e-08	4.84774145761541e-08	1.24513969060321e-07
P28EU	C113	0	0	0	0	0	0	0	0	2.47326547184234e-09	0	2.22586807541679e-09	4.13117766444755e-09	3.85883355021232e-09	1.81516180148093e-09	3.49525904374029e-09	1.20998622233631e-08	2.82796958351863e-08	4.12920520322499e-08	3.70023464236267e-08	6.18231298917079e-08	5.72293614781229e-08	8.73656923445824e-08	9.55611458172449e-08	8.02211493861665e-08	1.26041277898001e-07	7.47083814361924e-08
P28EU	C118	0	0	0	0	0	0	0	0	2.47326547184234e-09	4.74724820950947e-09	8.90347230166716e-09	1.44591218255664e-08	1.1576500650637e-08	2.17819416177711e-08	3.49525904374029e-08	7.08706215939839e-08	1.43165960165631e-07	2.12090994529284e-07	3.24798374162946e-07	3.54910560489434e-07	3.64186845769873e-07	3.4946276937833e-07	3.16086866933964e-07	2.94144214415944e-07	2.61778038711232e-07	2.73930731932706e-07
P28EU	C119	9.30813475894175e-06	0	0	1.38102889598542e-08	0	2.53133818826278e-08	3.78288390045593e-08	0	5.93583713242162e-08	6.88350990378873e-08	2.11457467164595e-07	3.01575969504671e-07	2.87483099490818e-07	4.53790450370232e-07	8.75562390456943e-07	1.51248277792039e-06	2.6777336993942e-06	3.95652934927195e-06	5.24199907668045e-06	6.16170527920689e-06	6.53195121234393e-06	6.9199653557071e-06	6.46875448609043e-06	6.86158231083011e-06	6.33115034364573e-06	6.30040683445223e-06
P28EU	C12	0	0	0	1.38102889598542e-08	2.54067525812943e-08	0	1.26096130015198e-08	0	0	0	6.67760422625037e-09	4.13117766444755e-09	9.6470838755308e-09	1.45212944118474e-08	1.10100659877819e-07	4.85723040680719e-07	1.51473120817216e-06	3.34841003752426e-06	4.53895449463154e-06	5.16566596428493e-06	4.96594777553348e-06	4.50686468094811e-06	4.24879556018212e-06	3.64204018213196e-06	2.62747587002755e-06	1.64358439159623e-06
P28EU	C13	0	0	0	0	0	0	0	0	0	2.37362410475474e-09	0	2.06558883222377e-09	1.1576500650637e-08	1.27061326103665e-08	4.36907380467537e-08	1.59026760649915e-07	5.00197120084857e-07	8.08948837540896e-07	8.96279057816736e-07	9.82300841612693e-07	8.9485910674883e-07	7.26039029484288e-07	4.55753156974553e-07	3.36928827421899e-07	3.00559970372156e-07	9.96111752482566e-08
P28EU	C130	0	0	0	0	0	0	0	0	0	0	0	0	3.85883355021232e-09	0	1.2233406653091e-08	3.97566901624788e-08	9.01415304746562e-08	1.8018349977709e-07	2.52849367228116e-07	2.51872010669921e-07	2.39322784363059e-07	2.31970976225271e-07	1.50692576096425e-07	1.55094222146589e-07	1.26041277898001e-07	4.98055876241283e-08
P28EU	C131	0	0	0	0	0	0	0	0	0	0	0	2.06558883222377e-09	0	0	3.49525904374029e-09	3.28424831776998e-08	5.65593916703725e-08	1.53906739392931e-07	1.52120757519354e-07	2.19815572948295e-07	1.66485415209085e-07	1.68706164527469e-07	1.17613717928917e-07	8.55692260119109e-08	7.75638633218466e-08	0
P28EU	C132	0	0	0	0	0	0	1.26096130015198e-08	0	0	0	0	0	3.85883355021232e-09	0	3.49525904374029e-09	5.01280006396471e-08	1.41398479175931e-07	2.42121577825465e-07	2.69294854527505e-07	3.13695140561629e-07	2.39322784363059e-07	2.01844875416794e-07	2.24201149801998e-07	8.55692260119109e-08	7.75638633218466e-08	7.47083814361924e-08
P28EU	C138	0	0	0	0	0	0	0	0	0	0	0	0	1.92941677510616e-09	5.44548540444278e-09	3.67002199592731e-08	1.9014069208142e-07	5.74431321652221e-07	9.45963373829725e-07	1.42664602322205e-06	1.65090654266376e-06	1.41512602927722e-06	1.06043874845838e-06	5.84393160959305e-07	4.27846130059555e-07	4.84774145761541e-07	2.9883352574477e-07
P28EU	C139	0	0	0	0	0	0	1.26096130015198e-08	1.2554256515022e-08	2.47326547184234e-09	2.37362410475474e-09	8.90347230166716e-09	1.65247106577902e-08	5.01648361527602e-08	9.07580900740463e-08	4.12440567161354e-07	2.20736057989067e-06	6.53437721891773e-06	1.26053373385723e-05	1.7689177276406e-05	2.05069611596347e-05	1.94579829025618e-05	1.67139607285429e-05	1.37755067124244e-05	1.06640647917344e-05	8.73563010662297e-06	7.2218102054986e-06
P28EU	C14	0	0	0	1.38102889598542e-08	0	0	0	0	7.41979641552702e-09	2.37362410475474e-09	0	2.06558883222377e-09	9.6470838755308e-09	3.63032360296185e-09	2.79620723499223e-08	8.98846908021259e-08	2.4744733855788e-07	4.03535963042442e-07	4.93364618981689e-07	5.95333843401632e-07	6.08712299358216e-07	5.72395915361057e-07	4.22674298807045e-07	4.49238436562532e-07	5.04165111592003e-07	2.73930731932706e-07
P28EU	C140	0	0	0	0	1.27033762906472e-08	1.26566909413139e-08	3.78288390045593e-08	0	9.89306188736936e-09	1.89889928380379e-08	2.22586807541679e-08	4.75085431411468e-08	6.17413368033971e-08	8.53126046696036e-08	3.6175931102712e-07	1.53495395062092e-06	4.31442109585561e-06	8.55308550504376e-06	1.23896189941777e-05	1.35323962096294e-05	1.30274837401109e-05	1.20383898830673e-05	1.05337786120086e-05	1.06159321021027e-05	1.10528505233631e-05	1.16047019164219e-05
P28EU	C142	0	0	0	0	0	0	0	0	0	0	0	0	0	0	3.49525904374029e-09	3.45710349238946e-09	1.41398479175931e-08	1.68922031041022e-08	2.26125450366608e-08	2.51872010669921e-08	2.86146807390614e-08	2.10882705659337e-08	3.67542868527865e-08	3.7436536380211e-08	5.81728974913849e-08	4.98055876241283e-08
P28EU	C148	0	0	0	0	0	0	0	0	0	0	4.45173615083358e-09	1.65247106577902e-08	5.78825032531848e-09	2.17819416177711e-08	6.99051808748058e-08	3.45710349238946e-07	9.61509658396333e-07	1.92758806532367e-06	2.61072110877811e-06	2.62862789317336e-06	2.35941049366625e-06	2.21728101950388e-06	1.94430177451241e-06	1.9734402748997e-06	2.03605141219847e-06	2.09183468021339e-06
P28EU	C15	0	0	0	0	0	0	1.26096130015198e-08	0	0	0	4.45173615083358e-09	4.13117766444755e-09	9.6470838755308e-09	3.63032360296185e-08	9.26243646591177e-08	3.8373848765523e-07	9.80951949283024e-07	1.86377307581928e-06	2.80601127045836e-06	3.30410283087906e-06	3.81615787674574e-06	3.66634646839161e-06	3.55046410997918e-06	3.20884597544666e-06	3.79093381985525e-06	1.14552851535495e-06
P28EU	C150	0	0	0	0	0	0	0	0	0	0	0	6.19676649667132e-09	5.78825032531848e-09	1.27061326103665e-08	3.32049609155328e-08	1.08898760010268e-07	3.58798640908926e-07	6.43780629411896e-07	9.45615519714905e-07	1.2181446334218e-06	1.26164728713134e-06	1.28035928436026e-06	1.24964575299474e-06	1.13914032128356e-06	1.21193536440385e-06	1.24513969060321e-06
P28EU	C151	0	0	0	0	0	0	1.26096130015198e-08	0	0	0	0	0	0	1.27061326103665e-08	2.62144428280522e-08	1.38284139695578e-07	4.84289791177565e-07	1.00227071751007e-06	1.47803817103264e-06	1.80431949461725e-06	1.93539295180561e-06	1.72622557632571e-06	1.52162747570536e-06	1.48141722533121e-06	1.27980374481047e-06	1.17043130916701e-06
P28EU	C152	0	0	0	0	0	0	0	0	0	0	0	2.06558883222377e-09	0	1.81516180148093e-09	8.73814760935073e-09	5.35851041320366e-08	1.14886264330444e-07	2.23352463265352e-07	3.45355233287183e-07	4.99164530236753e-07	4.89050907176686e-07	5.3021937422919e-07	5.84393160959305e-07	7.11294191224009e-07	7.85334116133697e-07	5.22958670053347e-07
P28EU	C153	0	0	0	0	0	0	0	0	0	0	0	2.06558883222377e-09	5.78825032531848e-09	7.26064720592371e-09	2.09715542624418e-08	8.64275873097364e-08	2.77494515382765e-07	5.64950348259419e-07	9.16835916940973e-07	1.16548048573627e-06	1.46195005230477e-06	1.3526619263006e-06	1.17613717928917e-06	1.55094222146589e-06	1.34767212521708e-06	1.17043130916701e-06
P28EU	C154	0	0	0	0	0	0	0	0	0	0	0	0	1.92941677510616e-09	1.08909708088856e-08	4.19431085248835e-08	1.53841105411331e-07	5.44384144827336e-07	1.00414762896608e-06	1.51915188928112e-06	1.91193753553986e-06	2.00042631712166e-06	2.02748658441048e-06	1.85241605738044e-06	1.98413642815118e-06	1.84214175389386e-06	1.46926483491178e-06
P28EU	C155	0	0	0	0	0	0	0	0	0	0	0	6.19676649667132e-09	1.35059174257431e-08	2.35971034192521e-08	1.03110141790339e-07	3.66452970193282e-07	9.56207215427236e-07	2.05521804433244e-06	3.25415079936673e-06	4.20397283263614e-06	5.13763585996785e-06	5.8836274878955e-06	6.73706078011577e-06	7.86167263984432e-06	9.07497200865605e-06	7.39612976218305e-06
P28EU	C158	0	0	0	0	0	0	0	0	0	0	2.22586807541679e-09	2.06558883222377e-09	5.78825032531848e-09	3.26729124266567e-08	8.73814760935073e-08	2.40268692721067e-07	6.89317585982665e-07	1.49026769607302e-06	2.50176975541965e-06	3.29494384867288e-06	3.37132965798396e-06	2.95235787923072e-06	2.69041379762397e-06	2.65264600636924e-06	2.54991200670571e-06	2.14164026783752e-06
P28EU	C159	0	0	2.2162225616528e-07	0	0	0	1.26096130015198e-08	1.2554256515022e-08	2.47326547184234e-09	7.1208723142642e-09	2.00328126787511e-08	1.0947620810786e-07	2.75906598840181e-07	7.02467617173119e-07	1.96258795306017e-06	7.15101857400759e-06	2.19256016772179e-05	4.80395487166107e-05	7.8650543009331e-05	0.000106038116492037	0.000127988264276597	0.000144343186803654	0.000158649879200053	0.000179112434272807	0.000201142488559379	0.000195337514661831
P28EU	C16	0	0	0	0	0	1.26566909413139e-08	1.26096130015198e-08	0	0	0	1.33552084525007e-08	4.75085431411468e-08	1.48565091683174e-07	3.82999140112476e-07	6.41380034526344e-07	1.28604249916888e-06	2.44972865172301e-06	4.12732829176898e-06	6.73031567727521e-06	1.04229217506316e-05	1.56106090104643e-05	2.13955567941801e-05	2.62903413857982e-05	2.78153465304968e-05	3.4486832729476e-05	7.54554652505544e-06
P28EU	C160	0	0	0	0	0	0	0	0	0	0	2.44845488295847e-08	4.5442954308923e-08	1.73647509759554e-07	3.88444625516918e-07	7.74199878188475e-07	1.71990898746375e-06	3.74352473618278e-06	6.88263430919365e-06	1.10883698116135e-05	1.68113118394415e-05	2.29983993103675e-05	3.06472823524633e-05	3.88676583468217e-05	4.72769973715808e-05	5.21713935668571e-05	4.6219585315191e-05
P28EU	C161	0	0	0	0	0	0	0	0	0	0	0	2.06558883222377e-09	9.6470838755308e-09	1.81516180148093e-08	5.41765151779745e-08	8.12419320711522e-08	1.52003365114126e-07	2.51506135105522e-07	4.07025810659894e-07	7.02951884324235e-07	1.13158055649925e-06	1.5545068017174e-06	2.09131892192355e-06	2.67938638949796e-06	2.8310810112474e-06	2.66459893789086e-06
P28EU	C162	0	0	0	0	0	1.26566909413139e-08	1.26096130015198e-08	0	0	0	0	1.65247106577902e-08	5.20942529278663e-08	1.19800678897741e-07	2.77873093977353e-07	4.68437523218771e-07	9.33229962561147e-07	1.66294355002606e-06	2.46065603717118e-06	3.93836234865695e-06	5.83479353615589e-06	8.7847709957518e-06	1.10042334837243e-05	1.33969319474898e-05	1.38839315346105e-05	1.30739667513337e-05
P28EU	C163	0	0	0	0	0	0	0	0	0	0	2.22586807541679e-09	8.2623553288951e-09	2.70118348514862e-08	6.35306630518324e-08	1.60781916012053e-07	3.42253245746556e-07	5.69128878683124e-07	9.27194259269611e-07	1.64043735811412e-06	2.55535603552393e-06	4.17774338790297e-06	6.64883044843081e-06	9.20327342793774e-06	1.35787665527651e-05	1.91679697234113e-05	2.0968152389758e-05
P28EU	C164	0	0	0	0	0	0	0	0	0	0	6.67760422625037e-09	4.13117766444755e-09	5.78825032531848e-09	2.90425888236948e-08	4.89336266123641e-08	8.81561390559311e-08	2.22702604702092e-07	3.82889937026317e-07	6.08483030077417e-07	8.93000765102448e-07	1.59721945216216e-06	2.40406284451644e-06	3.60559554025836e-06	5.59408815052868e-06	8.68715269204682e-06	1.02848538443825e-05
P28EU	C165	0	0	0	0	0	0	0	0	0	0	2.22586807541679e-09	2.06558883222377e-09	1.54353342008493e-08	1.63364562133283e-08	2.79620723499223e-08	6.91420698477891e-08	1.57305808083224e-07	2.6276760384159e-07	3.78246207885962e-07	7.02951884324235e-07	1.05614185273263e-06	1.38278802710908e-06	1.82668805658349e-06	2.04831334766012e-06	2.11361527552032e-06	1.942417917341e-06
P28EU	C166	0	0	0	0	0	0	0	0	0	0	0	0	3.85883355021232e-09	2.17819416177711e-08	2.4466813306182e-08	6.04993111168155e-08	1.14886264330444e-07	1.21999244640738e-07	2.36403879928726e-07	3.77808016004882e-07	4.63037561050267e-07	7.41102079888527e-07	9.70313172913564e-07	1.2033172407925e-06	1.48340888603032e-06	1.12062572154289e-06
P28EU	C168	4.65406737947088e-06	0	0	0	0	0	0	0	0	0	8.90347230166716e-09	7.84923756245034e-08	1.04188505855733e-07	3.12207829854719e-07	5.34774633692265e-07	1.08034484137171e-06	1.850552596215e-06	3.26019519909173e-06	5.21527515981894e-06	7.97289401047878e-06	1.08163493193652e-05	1.36019345150272e-05	1.64732713674189e-05	1.88359258758719e-05	1.81693349831426e-05	1.48918706996144e-05
P28EU	C169	4.65406737947088e-06	0	2.2162225616528e-07	0	1.27033762906472e-08	3.79700728239418e-08	2.52192260030395e-08	1.2554256515022e-08	1.73128583028964e-08	3.32307374665663e-08	2.04779862938345e-07	8.13841999896167e-07	2.24005287589825e-06	5.08971369135252e-06	1.06832592671922e-05	2.08342341968851e-05	3.81086576189032e-05	6.45357235034946e-05	0.000102260095713517	0.000158938107969375	0.000244894843103338	0.000362302513542902	0.000509690072931017	0.000684858648462955	0.000892081383030388	0.000980871242669582
P28EU	C17	0	0	0	0	0	0	0	1.2554256515022e-08	0	0	0	6.19676649667132e-09	3.85883355021232e-09	2.35971034192521e-08	2.27191837843119e-08	5.35851041320366e-08	6.53967966188683e-08	1.61414385216977e-07	1.89123103942981e-07	4.16733690381142e-07	4.63037561050267e-07	7.98341671424632e-07	7.75515452593795e-07	9.57305716008253e-07	1.21193536440385e-06	2.9883352574477e-07
P28EU	C170	0	0	0	0	0	0	0	0	0	0	2.22586807541679e-09	1.8590299490014e-08	4.24471690523355e-08	7.98671192651608e-08	1.76510581708885e-07	3.92381246386203e-07	7.54714382601534e-07	1.321345665032e-06	2.23453058680457e-06	3.72999550346638e-06	5.64489610943303e-06	8.12500938804616e-06	1.14673374980694e-05	1.72528951946515e-05	2.23093061879461e-05	2.20887781113009e-05
P28EU	C171	0	0	0	0	0	0	0	1.2554256515022e-08	0	0	2.22586807541679e-09	6.19676649667132e-09	1.54353342008493e-08	3.63032360296185e-08	6.99051808748058e-08	1.19270070487436e-07	2.03260313815401e-07	2.90921275681761e-07	4.769191316823e-07	6.75474937705698e-07	8.22021737594856e-07	1.01223698716482e-06	1.29007546853281e-06	1.62046721760056e-06	1.60945016392832e-06	1.27004248441527e-06
P28EU	C172	0	0	0	0	0	0	0	0	0	2.37362410475474e-09	4.45173615083358e-09	4.13117766444755e-09	1.1576500650637e-08	3.63032360296185e-08	4.19431085248835e-08	8.64275873097364e-08	1.82050541939012e-07	3.13444213153897e-07	4.97475990806537e-07	7.99121197489114e-07	1.21482326410379e-06	1.51534287066638e-06	2.16482749562913e-06	2.62590562324052e-06	2.98620873789109e-06	2.9136268760115e-06
P28EU	C173	0	0	0	0	0	0	0	0	0	0	0	0	0	0	1.74762952187015e-09	0	7.06992395879657e-09	1.12614687360682e-08	4.11137182484741e-09	3.43461832731711e-08	2.34120115137775e-08	3.91639310510197e-08	6.24822876497371e-08	1.12309609140633e-07	1.84214175389386e-07	2.24125144308577e-07
P28EU	C178	0	0	0	0	0	0	0	0	0	0	0	2.06558883222377e-09	7.71766710042464e-09	9.07580900740463e-09	1.39810361749612e-08	4.32137936548682e-08	5.12569487012751e-08	1.25753067552761e-07	1.64454872993896e-07	3.18274631664719e-07	3.82396188058366e-07	4.21765411318674e-07	6.13796590441535e-07	6.41769195089332e-07	7.95029599048927e-07	4.73153082429219e-07
P28EU	C179	0	0	0	2.76205779197085e-08	0	1.26566909413139e-08	1.26096130015198e-08	0	7.41979641552702e-09	4.74724820950947e-09	4.45173615083358e-09	2.47870659866853e-08	6.75295871287156e-08	1.45212944118474e-07	2.86611241586704e-07	4.94365799411692e-07	9.19090114643554e-07	1.5690979772255e-06	2.62922228198992e-06	3.82158532552817e-06	5.6058760902434e-06	7.76952139850614e-06	1.02801740327244e-05	1.26535492965113e-05	1.5037694001523e-05	1.30241611637095e-05
P28EU	C18	0	0	0	0	0	0	1.26096130015198e-08	0	2.47326547184234e-09	4.74724820950947e-09	8.90347230166716e-09	3.51150101478042e-08	9.06825884299895e-08	1.7607069474365e-07	3.70497458636471e-07	7.72662630549043e-07	1.55184830895585e-06	3.20951858977942e-06	5.85664916449514e-06	9.49557480225603e-06	1.51085514302244e-05	2.25945756063575e-05	2.96276306320312e-05	3.28211462521936e-05	4.3852669225589e-05	1.33478974832664e-05
P28EU	C180	0	0	2.2162225616528e-07	1.38102889598542e-08	0	0	0	0	0	0	6.67760422625037e-09	3.92461878122517e-08	9.6470838755308e-08	2.39601357795482e-07	4.59626564251848e-07	9.28232287706569e-07	1.87883229205019e-06	4.02972889605639e-06	7.48269672122229e-06	1.29072956740577e-05	2.0662400828215e-05	3.28916768626949e-05	4.9647690680744e-05	7.6317053449373e-05	0.000110518809750716	0.000125759108750924
P28EU	C181	0	0	0	0	0	0	0	0	0	0	2.22586807541679e-09	1.65247106577902e-08	4.43765858274417e-08	1.12540031691817e-07	2.09715542624418e-07	3.71638625431867e-07	6.9992247192086e-07	9.74117045669896e-07	1.29919349665178e-06	1.69670145369465e-06	2.28657312451227e-06	2.96440831955411e-06	3.74526183029894e-06	4.28915745384703e-06	4.42114020934526e-06	3.71051627799756e-06
P28EU	C182	0	0	0	0	0	1.26566909413139e-08	0	0	2.47326547184234e-09	2.37362410475474e-09	8.90347230166716e-09	2.47870659866853e-08	5.9811920028291e-08	1.59734238530322e-07	2.88358871108574e-07	5.85979041960013e-07	1.25667898367609e-06	2.58450707492764e-06	4.94186893346659e-06	8.9414563787822e-06	1.44244004270996e-05	2.33899046677013e-05	3.67322342806748e-05	5.62243295664512e-05	7.91151405882835e-05	8.86539459709483e-05
P28EU	C183	0	0	0	0	0	0	0	0	0	0	4.45173615083358e-09	6.19676649667132e-09	1.54353342008493e-08	4.17487214340613e-08	7.34004399185461e-08	1.43469794934162e-07	3.53496197939828e-07	6.56919009603976e-07	1.22724448971695e-06	2.18670700172523e-06	3.6340644538608e-06	5.43776119593004e-06	7.75147909725267e-06	1.01613455889144e-05	1.24780865119021e-05	1.2052952205039e-05
P28EU	C184	0	0	0	0	0	0	0	0	0	4.74724820950947e-09	8.90347230166716e-09	1.44591218255664e-08	4.05177522772294e-08	8.71277664710845e-08	1.86996358840106e-07	4.04481108609566e-07	8.16576217241004e-07	1.42645270656863e-06	2.68267011571294e-06	4.29098316359484e-06	7.17187952705385e-06	1.08996232725069e-05	1.62343685028758e-05	2.25902756671445e-05	3.06086395633837e-05	3.36436744400987e-05
P28EU	C185	0	0	0	0	0	0	0	0	0	0	2.22586807541679e-09	2.06558883222377e-09	1.92941677510616e-08	4.17487214340613e-08	6.11670332654551e-08	1.36555587949384e-07	3.69403526847121e-07	7.11349441828305e-07	1.28480369526482e-06	2.09511717966344e-06	3.20484424277488e-06	4.67255823539474e-06	6.03872932991282e-06	7.56218034880263e-06	8.55141593123359e-06	9.01481135996722e-06
P28EU	C186	0	0	0	0	0	0	0	0	0	2.37362410475474e-09	4.45173615083358e-09	2.27214771544615e-08	4.05177522772294e-08	1.01649060882932e-07	1.88743988361976e-07	3.43981797492751e-07	6.87550104992966e-07	1.34011477959211e-06	2.63127796790234e-06	4.14672919384752e-06	6.96637409265514e-06	1.05742613837753e-05	1.51831958988861e-05	2.10981622885618e-05	2.64977548073258e-05	3.12032006465164e-05
P28EU	C187	4.65406737947088e-06	0	0	1.38102889598542e-08	1.27033762906472e-08	0	0	0	2.47326547184234e-09	2.37362410475474e-09	3.56138892066687e-08	1.11541796940084e-07	2.95200766591242e-07	6.82500837356829e-07	1.37713206323368e-06	3.21164914442981e-06	6.7959644053932e-06	1.34912395458096e-05	2.53651084733961e-05	4.27289417373764e-05	6.80327041244249e-05	0.000103073441306122	0.000145708694799187	0.000195680775659363	0.00025015315469587	0.000266410088201462
P28EU	C188	0	0	0	0	0	0	0	0	0	0	6.67760422625037e-09	3.71805989800279e-08	3.28000851768047e-08	1.07094546287375e-07	2.49911021627431e-07	3.59538763208503e-07	7.54714382601534e-07	1.65543590420202e-06	3.43505115966001e-06	5.79076649985664e-06	8.64423491780919e-06	1.05230470124009e-05	1.48891616040638e-05	1.97504469788742e-05	2.25807797095726e-05	1.87019981528602e-05
P28EU	C189	1.39622021384126e-05	0	0	6.90514447992712e-08	2.54067525812943e-08	1.26566909413139e-08	1.26096130015198e-08	0	9.89306188736936e-09	3.5604361571321e-08	2.4261962022043e-07	6.65119603976055e-07	1.74033393114576e-06	3.58675971972631e-06	7.6336457515288e-06	1.52458264014375e-05	3.20638726341321e-05	6.43780629411896e-05	0.000118053930578669	0.00019825532883495	0.000314631421399044	0.000477516773474841	0.000715741955885109	0.00105838971231145	0.00148624966252448	0.00176334192703845
P28EU	C19	0	0	0	0	0	0	0	0	0	2.37362410475474e-09	3.11621530558351e-08	8.67547309533985e-08	2.08377011711465e-07	4.35638832355422e-07	8.58086095238242e-07	1.85473602366694e-06	4.01571680859645e-06	8.04256558900867e-06	1.46015370359456e-05	2.3975925670225e-05	3.6304225854031e-05	5.20187382659967e-05	7.11415976322536e-05	9.29977044450699e-05	0.000115337464759586	0.000113880476102569
P28EU	C20	0	7.75677896578479e-07	4.4324451233056e-07	1.38102889598542e-08	1.27033762906472e-08	0	3.78288390045593e-08	0	2.47326547184234e-09	9.49449641901894e-09	8.01312507150045e-08	3.26363035491356e-07	8.68237548797772e-07	2.05113283567345e-06	4.46519342837822e-06	9.42060701676127e-06	2.10118140055434e-05	4.33097318474621e-05	7.89403947229827e-05	0.000128837112948768	0.000187795548355848	0.000263407562418916	0.000350749834864827	0.000456645522689188	0.000588040734291665	0.000624686582775629
P28EU	C21	0	0	0	0	0	0	0	0	0	0	0	0	1.92941677510616e-09	1.08909708088856e-08	8.73814760935073e-09	1.72855174619473e-08	3.35821388042837e-08	9.75993957125907e-08	1.04839981533609e-07	2.06077099639026e-07	2.57532126651553e-07	3.91639310510197e-07	4.96182872512618e-07	5.29459585948699e-07	7.27161218642312e-07	1.99222350496513e-07
P28EU	C210	0	0	0	0	1.27033762906472e-08	0	0	0	0	2.37362410475474e-09	2.22586807541679e-09	1.65247106577902e-08	3.08706684016986e-08	1.10724869890337e-07	3.18068572980367e-07	7.46734354356123e-07	1.67557197823479e-06	2.75718292888069e-06	3.79274050842174e-06	5.28473273296526e-06	7.30714892691123e-06	9.83315930388679e-06	1.29705878303484e-05	1.72903317310317e-05	2.40641885956029e-05	2.82646709766928e-05
P28EU	C211	0	0	0	0	0	0	0	0	0	0	0	8.2623553288951e-09	2.12235845261678e-08	4.17487214340613e-08	1.66024804577664e-07	2.99039452091688e-07	5.77966283631619e-07	9.32824993637646e-07	1.25807977840331e-06	1.69441170814311e-06	2.14870239004225e-06	2.51251680742696e-06	3.57619211077613e-06	5.01649587494828e-06	7.19404832310127e-06	7.94399122604846e-06
P28EU	C212	0	0	0	0	0	0	0	0	0	0	0	0	0	1.81516180148093e-09	6.99051808748058e-09	8.64275873097364e-09	8.83740494849571e-09	3.00305832961817e-08	4.52250900733215e-08	2.06077099639026e-08	5.98306960907648e-08	9.33909125062778e-08	1.24964575299474e-07	1.28353839017866e-07	2.3269158996554e-07	1.74319556684449e-07
P28EU	C218	0	0	0	0	0	0	0	0	0	0	0	1.23935329933426e-08	7.71766710042464e-09	3.26729124266567e-08	6.81575513529357e-08	1.86683588589031e-07	2.63354667465172e-07	5.34919764963237e-07	9.14780231028549e-07	1.34408063875676e-06	1.85475157881371e-06	2.47937809653763e-06	3.26010524384216e-06	4.19289207458363e-06	5.97241747578219e-06	6.35021242207636e-06
P28EU	C22	0	0	4.4324451233056e-07	6.90514447992712e-08	1.01627010325177e-07	2.53133818826278e-08	3.78288390045593e-08	3.7662769545066e-08	1.23663273592117e-08	9.49449641901894e-09	2.00328126787511e-08	3.09838324833566e-08	7.13884206789279e-08	1.14355193493298e-07	1.73015322665144e-07	4.54609109249214e-07	9.15555152664156e-07	1.87878836746737e-06	3.30554294717732e-06	5.28244298741371e-06	7.30454759229859e-06	9.5680496167722e-06	1.09233740526481e-05	1.03217878876868e-05	1.07813770017367e-05	1.6684871854083e-06
P28EU	C220	0	0	0	1.38102889598542e-07	1.27033762906472e-07	1.64536982237081e-07	0	8.7879795605154e-08	9.39840879300089e-08	1.3529657397102e-07	3.36106079387935e-07	4.7095425374702e-07	7.04237122913748e-07	1.00741479982191e-06	1.78258211230755e-06	4.46312060867479e-06	1.20100333250057e-05	2.63499599309435e-05	4.76466880781567e-05	7.67591401244342e-05	0.000117226542984097	0.000164395119501776	0.000206095988098315	0.000219731076245336	0.000196081446477628	0.000131312431771014
P28EU	C221	0	0	0	1.38102889598542e-08	0	0	0	0	2.47326547184234e-09	9.49449641901894e-09	2.67104169050015e-08	8.46891421211747e-08	2.35388846562952e-07	5.40918216841316e-07	1.10799711686567e-06	2.36293023704819e-06	5.00550616282797e-06	9.74117045669895e-06	1.73767130177176e-05	2.79967188587375e-05	4.30442838353863e-05	6.08517110230421e-05	8.38990105988558e-05	0.00010714871519679	0.000128387584763487	0.000113208100669644
P28EU	C222	0	7.75677896578479e-07	4.4324451233056e-07	5.66221847354023e-07	4.57321546463297e-07	4.93610946711243e-07	3.90898003047113e-07	2.38530873785418e-07	9.89306188736936e-08	5.45933544093589e-08	3.33880211312519e-08	2.89182436511328e-08	1.54353342008493e-08	1.99667798162902e-08	1.57286656968313e-08	1.55569657157526e-08	3.35821388042837e-08	7.88302811524771e-08	1.04839981533609e-07	1.76310407468945e-07	2.18512107461924e-07	2.56071856872052e-07	3.60192011157308e-07	2.62055754661477e-07	2.03605141219847e-07	1.24513969060321e-07
P28EU	C223	0	0	0	1.38102889598542e-08	1.27033762906472e-08	1.26566909413139e-08	1.26096130015198e-08	1.2554256515022e-08	4.94653094368468e-09	0	0	8.2623553288951e-09	1.35059174257431e-08	1.45212944118474e-08	2.4466813306182e-08	3.28424831776998e-08	5.65593916703725e-08	8.44610155205112e-08	1.21285468832999e-07	2.2210531849984e-07	2.54930792038911e-07	3.28374498812396e-07	3.5284115378675e-07	3.95757670305088e-07	3.39341902033079e-07	1.99222350496513e-07
P28EU	C224	0	0	2.2162225616528e-07	4.14308668795627e-08	0	0	0	1.2554256515022e-08	7.41979641552702e-09	1.18681205237737e-08	2.22586807541679e-09	1.44591218255664e-08	9.6470838755308e-09	7.26064720592371e-09	1.57286656968313e-08	3.45710349238946e-08	3.53496197939828e-08	6.00611665923635e-08	1.00728609708762e-07	1.67151425262766e-07	2.60133461264195e-07	2.65109687114595e-07	3.30788581675079e-07	3.10188444293177e-07	3.68428350778771e-07	9.96111752482566e-08
P28EU	C227	0	0	0	2.76205779197085e-08	0	0	0	0	0	0	1.1129340377084e-08	1.65247106577902e-08	3.85883355021232e-08	4.35638832355422e-08	5.59241446998447e-08	1.26184277472215e-07	3.11076654187049e-07	5.31165942051215e-07	1.02167589847458e-06	1.6119808682875e-06	2.61954395493044e-06	3.74166172041281e-06	4.94712701038506e-06	5.96310543770504e-06	7.41704443015158e-06	6.84826829831764e-06
P28EU	C229	4.65406737947088e-06	7.75677896578479e-07	6.64866768495839e-07	3.17636646076647e-07	3.30287783556826e-07	1.64536982237081e-07	1.63924969019757e-07	8.7879795605154e-08	1.13770211704748e-07	1.13933957028227e-07	2.27038543692513e-07	3.53215690310265e-07	6.11625117708653e-07	8.73092826512326e-07	1.53791397924573e-06	3.87195591147619e-06	9.55146726833416e-06	1.97788929234477e-05	3.54009670978486e-05	5.81824344647518e-05	9.06174912313823e-05	0.00013139197606609	0.000177163013487802	0.000222073533807412	0.000252441288663865	0.000238693278688635
P28EU	C23	4.65406737947088e-06	0	0	1.38102889598542e-08	1.27033762906472e-08	0	0	0	2.47326547184234e-09	0	8.90347230166716e-09	1.23935329933426e-08	5.20942529278663e-08	1.47028105919955e-07	4.22926344292575e-07	1.20825767059012e-06	3.38295861428416e-06	7.87176664651164e-06	1.49427808974079e-05	2.70418949637434e-05	4.47403540028289e-05	7.13506571547962e-05	0.00010150431400134	0.000126861725639284	0.000155437982096981	0.000147200414223111
P28EU	C24	0	0	0	0	0	0	0	0	0	0	0	0	3.85883355021232e-09	1.08909708088856e-08	2.27191837843119e-08	5.7042207624426e-08	1.06048859381949e-07	2.3461393200142e-07	4.07025810659894e-07	6.66315955499519e-07	1.09256053730962e-06	1.66898598478961e-06	2.22363435459358e-06	2.31571717894734e-06	4.00423444399033e-06	1.04591734010669e-06
P28EU	C240	0	0	0	0	0	0	0	0	2.47326547184234e-09	9.49449641901894e-09	4.45173615083358e-09	1.65247106577902e-08	4.8235419377654e-08	1.50658429522917e-07	3.30301979633458e-07	5.94621800690986e-07	1.47407914540908e-06	2.77782895489681e-06	5.50101550164584e-06	1.0285537017539e-05	1.64898601095373e-05	2.5471618233567e-05	3.72284171531875e-05	4.97798972324292e-05	6.67049224567881e-05	7.02009757562088e-05
P28EU	C241	0	0	0	1.38102889598542e-08	0	0	0	0	0	0	2.22586807541679e-09	6.19676649667132e-09	1.73647509759554e-08	5.0824530441466e-08	1.04857771312209e-07	3.19782073046025e-07	6.66340333116577e-07	1.45085255549678e-06	2.68678148753778e-06	4.50163975433696e-06	7.31495293074916e-06	1.12008842805916e-05	1.76935136909314e-05	2.57563370295852e-05	3.72500453603168e-05	3.9196997460189e-05
P28EU	C248	0	0	0	0	0	0	0	0	0	0	0	0	7.71766710042464e-09	3.08577506251758e-08	3.32049609155328e-08	7.08706215939839e-08	1.46700922145029e-07	3.02182744417829e-07	6.10538715989841e-07	1.17005997683936e-06	1.86515691726428e-06	2.43418894532492e-06	3.35934181834469e-06	4.33194206685299e-06	5.29373367171603e-06	5.50351743246618e-06
P28EU	C249	4.65406737947088e-06	0	0	2.76205779197085e-08	0	0	0	2.5108513030044e-08	9.89306188736936e-09	0	1.1129340377084e-08	2.89182436511328e-08	6.75295871287156e-08	1.83331341949574e-07	3.91469012898913e-07	8.22790631188691e-07	1.80106312850343e-06	3.70690012562243e-06	7.13528580202268e-06	1.23531772505839e-05	2.01473365749119e-05	3.04936392383401e-05	4.61560334297293e-05	6.49951752326721e-05	8.54753773806749e-05	9.97107864235048e-05
P28EU	C25	0	0	0	0	0	0	0	0	0	0	2.22586807541679e-09	1.44591218255664e-08	3.28000851768047e-08	1.25246164302184e-07	3.12825684414756e-07	7.69205527056654e-07	1.63315243448201e-06	3.28084122510786e-06	5.64696920142792e-06	8.27285067773114e-06	1.17892484644933e-05	1.60270856301096e-05	1.81566177052765e-05	1.80497586118875e-05	2.17469681788627e-05	5.12997552528521e-06
P28EU	C250	4.65406737947088e-06	0	0	0	1.27033762906472e-08	0	0	0	2.47326547184234e-09	7.1208723142642e-09	2.67104169050015e-08	2.89182436511328e-08	7.52472542291402e-08	3.521413894873e-07	1.0066346045972e-06	2.81581079455121e-06	7.14415816036393e-06	1.48069544764736e-05	2.70199356328972e-05	4.44943355576173e-05	6.5808563030616e-05	9.40295858434175e-05	0.00012913251142858	0.000163661840901031	0.00019929065132257	0.000201936755022028
P28EU	C251	0	0	0	0	0	0	0	0	0	2.37362410475474e-09	6.67760422625037e-09	0	1.35059174257431e-08	1.99667798162902e-08	9.26243646591177e-08	3.07682210822662e-07	5.72663840662522e-07	1.40205285764049e-06	2.52438230045631e-06	3.98644700523939e-06	5.8165841938674e-06	7.85989970093157e-06	9.02685285104437e-06	9.605145619837e-06	9.68578743231559e-06	6.62414315400906e-06
P28EU	C252	0	0	2.2162225616528e-07	0	0	0	0	0	0	0	2.22586807541679e-09	2.06558883222377e-09	9.6470838755308e-09	3.26729124266567e-08	1.43305620793352e-07	3.11139314315051e-07	9.10252709695058e-07	1.82435793524304e-06	3.16575630513251e-06	5.3076301884807e-06	7.3175542653618e-06	9.57708744701474e-06	1.12284346335263e-05	1.21936147066973e-05	1.20805717123776e-05	7.94399122604846e-06
P28EU	C253	0	0	0	0	0	0	0	0	4.94653094368468e-09	0	0	0	1.92941677510616e-09	0	5.24288856561044e-09	2.24711727005315e-08	5.83268726600717e-08	9.9476307168602e-08	1.97345847592676e-07	3.29723359422442e-07	5.0726024946518e-07	6.44698557301401e-07	9.33558886060777e-07	1.04822301864591e-06	1.11498053525154e-06	1.19533410297908e-06
P28EU	C254	0	0	2.2162225616528e-07	1.38102889598542e-08	2.54067525812943e-08	0	0	0	0	2.37362410475474e-09	0	1.03279441611189e-08	2.31530013012739e-08	5.26396922429469e-08	5.24288856561044e-08	9.85274495330995e-08	2.08562756784499e-07	2.96552010049795e-07	4.0497012474747e-07	6.91503156566511e-07	8.97460441361472e-07	1.03332525773075e-06	1.33418061275615e-06	1.30493069668164e-06	1.15376246691247e-06	1.04591734010669e-06
P28EU	C257	0	0	0	0	0	0	0	0	0	0	0	0	3.85883355021232e-09	3.63032360296185e-09	6.99051808748058e-09	2.07426209543367e-08	7.4234201567364e-08	1.48276005024897e-07	3.14519944600827e-07	5.58697914576916e-07	7.0756301463861e-07	8.5256865287989e-07	1.07690060478664e-06	1.27284223692717e-06	1.30889019355616e-06	1.04591734010669e-06
P28EU	C258	0	0	0	0	0	0	0	0	0	2.37362410475474e-09	6.67760422625037e-09	2.06558883222377e-09	2.70118348514862e-08	7.26064720592371e-08	1.73015322665144e-07	3.97566901624787e-07	1.0357438599637e-06	2.33112402836611e-06	4.26143689645434e-06	6.42502601763453e-06	8.75088963692751e-06	1.01494833623758e-05	1.14599866406988e-05	1.23005762392122e-05	1.14115833912267e-05	8.41714430847768e-06
P28EU	C259	1.39622021384126e-05	7.75677896578479e-07	0	1.38102889598542e-08	3.81101288719415e-08	1.26566909413139e-08	0	5.0217026060088e-08	1.23663273592117e-08	3.5604361571321e-08	9.34864591675052e-08	2.31345949209063e-07	5.96189783507803e-07	1.79701018346612e-06	5.3739607797507e-06	1.42259808711826e-05	3.36263258290262e-05	6.8567329311007e-05	0.000122771729747681	0.000198795708785114	0.000293277065563866	0.000407380198182626	0.000536913973202876	0.000672745254905644	0.000792363341247239	0.00076633367397865
P28EU	C26	0	0	0	1.38102889598542e-08	1.27033762906472e-08	0	0	0	2.47326547184234e-09	4.74724820950947e-09	2.22586807541679e-09	4.13117766444755e-09	9.6470838755308e-09	2.17819416177711e-08	3.67002199592731e-08	5.7042207624426e-08	1.53770846103825e-07	2.15844817441306e-07	4.23471297959283e-07	6.47997991087161e-07	9.2087245287525e-07	1.58162029244503e-06	2.26406407013165e-06	2.71682292587817e-06	5.0319556330048e-06	2.16654306164958e-06
P28EU	C260	0	0	2.2162225616528e-07	0	0	3.79700728239418e-08	0	1.2554256515022e-08	4.94653094368468e-09	1.42417446285284e-08	2.89362849804183e-08	3.92461878122517e-08	7.52472542291402e-08	2.26895225185116e-07	4.49140787120628e-07	9.02304011513648e-07	1.81697045741072e-06	3.64308513611805e-06	6.26778634697988e-06	1.09655914463477e-05	1.8271774319197e-05	2.93940365588307e-05	4.75820997596174e-05	8.31786357602032e-05	0.000137520729669634	0.000212719664742652
P28EU	C261	0	0	0	0	0	0	0	0	2.47326547184234e-09	2.37362410475474e-09	2.22586807541679e-09	6.19676649667132e-09	1.35059174257431e-08	1.08909708088856e-08	2.27191837843119e-08	4.14852419086735e-08	4.77219867218768e-08	8.44610155205112e-08	1.56232129344202e-07	1.90048880778213e-07	2.99153480453824e-07	4.21765411318674e-07	6.28498305182649e-07	9.51957639382509e-07	1.32828115938662e-06	1.34475086585146e-06
P28EU	C268	0	7.75677896578479e-07	0	1.38102889598542e-08	0	0	1.26096130015198e-08	1.2554256515022e-08	2.47326547184234e-09	2.37362410475474e-09	0	6.19676649667132e-09	1.92941677510616e-08	3.44880742281376e-08	7.34004399185461e-08	1.69398071127083e-07	3.3051894507374e-07	6.30642249219817e-07	1.14912842504485e-06	1.86614262450896e-06	2.90308942770841e-06	4.46770074989709e-06	6.50183334425793e-06	9.51422831719935e-06	1.23520452340041e-05	1.36965365966353e-05
P28EU	C269	0	1.55135579315696e-06	2.2162225616528e-07	2.76205779197085e-08	3.81101288719415e-08	3.79700728239418e-08	2.52192260030395e-08	1.2554256515022e-08	1.73128583028964e-08	7.1208723142642e-09	2.89362849804183e-08	6.60988426311608e-08	1.11906172956157e-07	2.25080063383635e-07	4.12440567161354e-07	8.78104287066922e-07	1.81343549543132e-06	3.68813101106232e-06	6.29656594975381e-06	9.78179299619912e-06	1.56756423757804e-05	2.4483482127049e-05	4.00621726695373e-05	6.80382308327207e-05	0.000118352759946223	0.000175166251674059
P28EU	C30	0	0	0	0	0	0	0	0	0	0	2.22586807541679e-09	0	7.71766710042464e-09	0	8.73814760935073e-09	6.91420698477891e-09	1.59073289072923e-08	2.25229374721363e-08	3.90580323360504e-08	5.49538932370737e-08	1.30066730632097e-07	1.47617893961536e-07	1.98473149005047e-07	2.13923065029777e-07	4.65383179931079e-07	4.98055876241283e-08
P28EU	C300	0	0	0	2.76205779197085e-08	3.81101288719415e-08	0	1.26096130015198e-08	6.277128257511e-08	2.72059201902657e-08	7.1208723142642e-09	4.00656253575022e-08	3.71805989800279e-08	5.59530864780786e-08	6.71609866547943e-08	1.04857771312209e-07	1.46926898426552e-07	2.6688962944457e-07	4.41074192162669e-07	6.70153607450128e-07	9.75431604958058e-07	1.26424862174399e-06	1.81961648883199e-06	2.42210750359863e-06	3.38533250409623e-06	5.08043304758095e-06	6.52453197876081e-06
P28EU	C301	0	0	0	1.38102889598542e-08	0	0	1.26096130015198e-08	3.7662769545066e-08	2.47326547184234e-09	2.37362410475474e-09	0	4.13117766444755e-09	3.85883355021232e-09	9.07580900740463e-09	1.74762952187015e-08	2.93853796853104e-08	4.59545057321777e-08	1.01353218624613e-07	1.93234475767828e-07	2.88507939494637e-07	3.30369495805527e-07	4.79005002854779e-07	6.98331450202944e-07	9.03824949750809e-07	1.33797664230185e-06	2.0171262987772e-06
P28EU	C31	0	0	0	0	0	0	0	0	0	0	8.90347230166716e-09	6.19676649667132e-09	7.71766710042464e-09	1.27061326103665e-08	1.39810361749612e-08	3.97566901624788e-08	5.47919106806734e-08	8.63379269765225e-08	1.52120757519354e-07	1.37384733092684e-07	1.82093422884936e-07	1.98832265335946e-07	2.05824006375604e-07	2.67403831287222e-07	3.29646419117848e-07	9.96111752482566e-08
P28EU	C310	0	0	0	0	0	0	0	1.2554256515022e-08	2.47326547184234e-09	7.1208723142642e-09	1.55810765279175e-08	2.27214771544615e-08	3.6658918727017e-08	7.98671192651608e-08	1.59034286490183e-07	3.28424831776998e-07	6.20385827384399e-07	9.40332639461691e-07	1.43486876687175e-06	1.75165534693172e-06	2.14870239004225e-06	2.5848194493673e-06	3.34096467491829e-06	3.89339978354195e-06	4.93500080385249e-06	4.73153082429219e-06
P28EU	C311	0	0	0	0	0	1.26566909413139e-08	0	0	0	4.74724820950947e-09	1.33552084525007e-08	1.8590299490014e-08	2.31530013012739e-08	3.99335596325804e-08	6.29146627873253e-08	9.507034604071e-08	1.97957870846304e-07	3.41597884994067e-07	4.33749727521402e-07	6.5257748219025e-07	8.32427076045423e-07	1.0935774593477e-06	1.16511089323333e-06	1.39049992269355e-06	1.37675857396278e-06	1.24513969060321e-06
P28EU	C312	0	0	0	0	0	0	0	0	0	0	0	2.06558883222377e-09	1.92941677510616e-09	5.44548540444278e-09	1.04857771312209e-08	2.24711727005315e-08	3.00471768248854e-08	3.00305832961817e-08	4.93364618981689e-08	8.47205854071553e-08	9.10467114424682e-08	8.73656923445824e-08	1.61718862152261e-07	1.12309609140633e-07	1.45432243728462e-07	2.9883352574477e-07
P28EU	C313	0	0	0	0	0	0	0	1.2554256515022e-08	0	0	0	2.06558883222377e-09	5.78825032531848e-09	3.63032360296185e-09	1.2233406653091e-08	1.9014069208142e-08	2.65122148454871e-08	6.38149895043862e-08	1.1100703927088e-07	1.16777023128782e-07	1.69086749821727e-07	1.92807045174251e-07	2.57280007969506e-07	3.20884597544666e-07	2.81169004541694e-07	2.24125144308577e-07
P28EU	C318	0	0	0	0	0	0	0	0	2.47326547184234e-09	4.74724820950947e-09	4.45173615083358e-09	1.65247106577902e-08	3.85883355021232e-09	1.81516180148093e-08	2.97097018717925e-08	2.59282761929209e-08	6.00943536497708e-08	1.14491598816693e-07	1.56232129344202e-07	1.87759135226669e-07	2.49728122813627e-07	3.07286228246462e-07	2.75657151395899e-07	3.52973057299133e-07	3.39341902033079e-07	4.73153082429219e-07
P28EU	C319	0	0	0	0	0	0	0	1.2554256515022e-08	2.47326547184234e-09	1.42417446285284e-08	1.78069446033343e-08	2.06558883222377e-08	3.6658918727017e-08	8.53126046696036e-08	9.78672532247282e-08	2.12611864781952e-07	3.80008412785316e-07	6.00611665923635e-07	8.77777884604922e-07	1.19982666900944e-06	1.39171401776344e-06	1.71116252592148e-06	2.21260806853775e-06	2.41198255821074e-06	3.2092048449414e-06	2.6396961440788e-06
P28EU	C32	0	0	0	0	0	0	0	0	2.47326547184234e-09	0	0	0	7.71766710042464e-09	3.63032360296185e-09	6.46622923091954e-08	3.21510624792219e-07	9.43834848499342e-07	1.8506346956272e-06	2.88618302104288e-06	3.34531825080686e-06	3.78494186139403e-06	3.50969074418753e-06	2.82640465897928e-06	2.19271141655522e-06	2.23965655341832e-06	3.98444700993026e-07
P28EU	C320	0	0	0	0	0	0	0	0	2.47326547184234e-09	0	4.45173615083358e-09	0	1.92941677510616e-09	1.08909708088856e-08	6.46622923091954e-08	2.1952607176673e-07	7.03457433900258e-07	1.54469812829735e-06	2.53671641593085e-06	3.33157977749759e-06	3.9748392881169e-06	4.15137669140809e-06	4.76703100480641e-06	6.44443233402204e-06	7.15526639144035e-06	6.67394874163319e-06
P28EU	C321	0	0	0	0	1.27033762906472e-08	0	0	0	0	0	0	2.06558883222377e-09	0	9.07580900740463e-09	5.24288856561044e-08	2.92125245106909e-07	8.73135608911376e-07	1.79995808631489e-06	2.69294854527505e-06	3.51017993051808e-06	3.99044729579275e-06	3.87120395388926e-06	3.45857839284721e-06	3.32650366121304e-06	2.47234814338386e-06	1.86770953590481e-06
P28EU	C322	0	0	0	0	0	0	0	0	0	0	0	0	0	0	1.2233406653091e-08	3.11139314315051e-08	8.13041255261605e-08	1.82060411233102e-07	2.71350540439929e-07	3.54910560489434e-07	3.84997522671008e-07	4.12727581076131e-07	4.11648012751209e-07	4.49238436562532e-07	3.29646419117848e-07	3.98444700993026e-07
P28EU	C323	0	0	0	0	0	0	0	0	0	0	0	0	0	1.81516180148093e-09	0	2.07426209543367e-08	6.71642776085674e-08	9.57224842565793e-08	1.8295604620571e-07	2.15236081845205e-07	2.34120115137775e-07	2.25945756063575e-07	2.53604579284227e-07	1.87182681901055e-07	1.84214175389386e-07	2.73930731932706e-07
P28EU	C328	0	0	0	0	0	0	0	0	2.47326547184234e-09	0	0	0	1.92941677510616e-09	1.27061326103665e-08	4.19431085248835e-08	2.59282761929209e-07	6.71642776085674e-07	1.55971341994544e-06	2.40515251753574e-06	2.99727692697206e-06	3.01234548143938e-06	2.80473998526918e-06	2.38902864543112e-06	2.01087681127991e-06	1.53188630060647e-06	9.71208958670502e-07
P28EU	C329	0	0	2.2162225616528e-07	2.76205779197085e-08	0	0	0	0	1.73128583028964e-08	4.74724820950947e-09	1.55810765279175e-08	3.30494213155804e-08	5.78825032531848e-08	1.72440371140688e-07	9.48962830375489e-07	4.64288999027904e-06	1.44102725090171e-05	3.01112904887902e-05	4.70546505353786e-05	5.89907146444471e-05	6.83422629433293e-05	7.21791249270293e-05	7.49603680362581e-05	7.83332783372787e-05	7.82425471259127e-05	6.8333266220304e-05
P28EU	C33	0	0	0	0	0	0	0	0	0	0	6.67760422625037e-09	4.13117766444755e-09	1.1576500650637e-08	5.26396922429469e-08	6.99051808748058e-08	1.95326347320004e-07	4.91359715136361e-07	9.40332639461691e-07	1.45131425417114e-06	2.00352735760165e-06	2.44265320127079e-06	2.47636548645678e-06	2.74922065658843e-06	2.85052484152178e-06	2.62747587002755e-06	2.19144585546164e-06
P28EU	C34	4.65406737947088e-06	0	0	0	0	0	1.26096130015198e-08	0	7.41979641552702e-09	7.1208723142642e-09	2.67104169050015e-08	4.5442954308923e-08	1.17694423281476e-07	2.55937814008811e-07	8.31871652410189e-07	2.56862789484537e-06	6.62982119236148e-06	1.44841257060397e-05	2.6781476067056e-05	3.88157665897864e-05	5.04606888160285e-05	5.68238513449487e-05	5.28710416377334e-05	3.98271266319188e-05	3.58054184059474e-05	8.06850519510878e-06
P28EU	C340	0	7.75677896578479e-07	0	0	0	0	0	0	0	4.74724820950947e-09	6.67760422625037e-09	2.27214771544615e-08	5.01648361527602e-08	8.89429282725654e-08	3.32049609155328e-07	1.27221408519932e-06	3.4996123596043e-06	7.4025387825088e-06	1.28644824399476e-05	1.94147525315478e-05	2.39504877785944e-05	2.6580258743319e-05	2.60257105204581e-05	2.22373026098453e-05	1.80142072564989e-05	1.13058683906771e-05
P28EU	C341	0	0	0	1.38102889598542e-08	0	0	0	0	0	4.74724820950947e-09	6.67760422625037e-09	2.89182436511328e-08	5.9811920028291e-08	2.39601357795482e-07	1.06081111977518e-06	3.81837080734415e-06	1.05059070027717e-05	2.13686369266893e-05	3.61245685390218e-05	5.33350431321316e-05	6.90576299618058e-05	8.04668152594413e-05	7.93267773143691e-05	6.99956268777431e-05	5.44401365690211e-05	3.30958129762332e-05
P28EU	C342	4.65406737947088e-06	0	0	0	0	0	0	0	0	0	2.22586807541679e-09	4.13117766444755e-09	9.6470838755308e-09	4.71942068385041e-08	1.29324584618391e-07	4.30409384802487e-07	1.19658463002632e-06	2.79847498091294e-06	5.22555358938106e-06	8.53846116171033e-06	1.11337121421075e-05	1.17220658245783e-05	1.21105375179932e-05	1.0776374400875e-05	8.85197590160574e-06	5.40390625721792e-06
P28EU	C343	4.65406737947088e-06	0	0	0	1.27033762906472e-08	0	1.26096130015198e-08	0	2.47326547184234e-09	4.74724820950947e-09	6.67760422625037e-09	1.8590299490014e-08	3.47295019519109e-08	7.62367956621989e-08	3.18068572980367e-07	1.17195808392003e-06	3.35998136141807e-06	7.20733999108362e-06	1.3298232167469e-05	2.11618283873765e-05	2.92676157268346e-05	3.75672477081704e-05	3.86324309109639e-05	3.44897461594258e-05	2.68758786410198e-05	1.51907042253591e-05
P28EU	C348	0	0	2.2162225616528e-07	0	0	0	0	0	2.47326547184234e-09	0	1.33552084525007e-08	3.30494213155804e-08	7.52472542291402e-08	1.68810047537726e-07	5.80213001260888e-07	1.77522264334199e-06	5.31481533602532e-06	1.32735178169123e-05	2.70219913188096e-05	4.28274007960928e-05	5.20032802413252e-05	5.31846183672848e-05	5.34150050831546e-05	4.6854499318147e-05	3.43317050028323e-05	1.97728182867789e-05
P28EU	C349	4.18866064152379e-05	3.10271158631392e-06	1.32973353699168e-06	1.79533756478105e-07	8.89236340345301e-08	6.32834547065696e-08	1.51315356018237e-07	1.63205334695286e-07	9.39840879300089e-08	1.40043822180529e-07	4.18463198178357e-07	8.96465553185118e-07	1.93713444220658e-06	5.72502032187084e-06	1.96538416029517e-05	6.54222264899781e-05	0.000177264203418906	0.000383644455431634	0.000677231334046603	0.00101705230984849	0.00137066661941256	0.00169886806418154	0.00194134672984944	0.00203133320437338	0.00186713670884932	0.00136796026968431
P28EU	C37	0	0	0	1.38102889598542e-08	1.27033762906472e-08	0	0	2.5108513030044e-08	9.89306188736936e-09	2.37362410475474e-09	6.00984380362534e-08	1.03279441611189e-07	1.44706258132962e-07	1.92407150956978e-07	3.11078054892886e-07	5.03008558142666e-07	7.70621711508826e-07	9.08425144709498e-07	1.38142093314873e-06	1.74249636472555e-06	2.25275577454793e-06	2.55770595863967e-06	2.73084351316204e-06	2.48150755434542e-06	2.36569783131632e-06	1.19533410297908e-06
P28EU	C38	0	7.75677896578479e-07	0	4.14308668795627e-08	1.27033762906472e-08	0	2.52192260030395e-08	0	1.4839592831054e-08	1.18681205237737e-08	1.78069446033343e-08	3.71805989800279e-08	5.01648361527602e-08	2.72274270222139e-08	3.32049609155328e-08	7.6056276832568e-08	1.21956188289241e-07	2.45875400737488e-07	3.61800720586572e-07	4.96874784685208e-07	8.03812395306362e-07	9.64035225871254e-07	1.10997946295415e-06	9.19869179628042e-07	1.29919471064093e-06	3.98444700993026e-07
P28EU	C380	4.65406737947088e-06	1.55135579315696e-06	1.1081112808264e-06	1.38102889598542e-07	0	5.06267637652557e-08	3.78288390045593e-08	1.2554256515022e-08	9.89306188736936e-09	2.61098651523021e-08	5.56467018854198e-08	6.81644314633845e-08	9.45414219802018e-08	1.30691649706627e-07	1.73015322665144e-07	2.10883313035757e-07	2.50982300537278e-07	3.43474796450079e-07	5.89981856865604e-07	7.14400612081958e-07	8.76649764460337e-07	9.70060446032949e-07	1.20186518008612e-06	1.4921133785827e-06	1.58036371518262e-06	1.61868159778417e-06
P28EU	C381	0	0	0	2.76205779197085e-08	1.27033762906472e-08	0	0	0	1.4839592831054e-08	7.1208723142642e-09	2.00328126787511e-08	2.47870659866853e-08	2.70118348514862e-08	2.35971034192521e-08	3.67002199592731e-08	5.35851041320366e-08	7.95366445364614e-08	1.5202982793692e-07	2.05568591242371e-07	2.79348957288458e-07	2.88748142003256e-07	4.48878902046303e-07	4.81481157771503e-07	5.02719202819977e-07	5.13860594507234e-07	4.2334749480509e-07
P28EU	C382	0	0	2.2162225616528e-07	4.14308668795627e-08	3.81101288719415e-08	1.26566909413139e-08	2.52192260030395e-08	0	1.4839592831054e-08	1.18681205237737e-08	8.90347230166716e-09	8.2623553288951e-09	7.71766710042464e-09	7.26064720592371e-09	2.27191837843119e-08	2.93853796853104e-08	4.06520627630803e-08	5.25535207683181e-08	1.17174097008151e-07	1.3509498754114e-07	2.36721449750417e-07	2.07870095578489e-07	2.60955436654784e-07	2.83448061164455e-07	1.64823209558924e-07	9.96111752482566e-08
P28EU	C383	4.65406737947088e-06	0	2.2162225616528e-07	1.51913178558397e-07	8.89236340345301e-08	6.32834547065696e-08	1.13486517013678e-07	5.0217026060088e-08	5.68851058523738e-08	6.88350990378873e-08	1.78069446033343e-07	3.01575969504671e-07	3.18353767892516e-07	3.61217198494704e-07	4.8234574803616e-07	6.75863732762139e-07	1.25314402169669e-06	2.06835642452452e-06	3.10819709958464e-06	4.21313181484232e-06	5.09861584077822e-06	6.36263249075028e-06	7.92789967414605e-06	9.17729948977745e-06	1.05583808946864e-05	9.01481135996722e-06
P28EU	C384	0	0	0	0	0	0	1.26096130015198e-08	1.2554256515022e-08	7.41979641552702e-09	7.1208723142642e-09	2.67104169050015e-08	3.30494213155804e-08	2.89412516265924e-08	1.07094546287375e-07	1.99229765493197e-07	3.68181521939477e-07	8.25413622189499e-07	1.45272946695279e-06	2.33525919651333e-06	3.79410837890963e-06	5.74894949393871e-06	8.79380882599435e-06	1.21656689482723e-05	1.64827721605443e-05	2.08452882677463e-05	2.06444160702012e-05
P28EU	C388	0	0	2.2162225616528e-07	0	1.27033762906472e-08	1.26566909413139e-08	2.52192260030395e-08	1.2554256515022e-08	7.41979641552702e-09	0	2.00328126787511e-08	2.68526548189091e-08	1.92941677510616e-08	2.17819416177711e-08	4.36907380467537e-08	5.35851041320366e-08	1.0251389740255e-07	2.02706437249227e-07	3.14519944600827e-07	4.60238855860492e-07	5.0726024946518e-07	5.00093273420713e-07	6.542263059796e-07	6.57813424966565e-07	6.30206389490003e-07	5.22958670053347e-07
P28EU	C39	0	0	0	0	1.27033762906472e-08	0	1.26096130015198e-08	0	4.94653094368468e-09	0	0	2.06558883222377e-09	5.78825032531848e-09	3.63032360296185e-09	6.99051808748058e-09	1.9014069208142e-08	4.9489467711576e-08	6.19380780483749e-08	9.25058660590668e-08	1.55702697505042e-07	1.63884080596443e-07	2.13895315740185e-07	2.20525721116719e-07	2.29967294907011e-07	2.42387072880771e-07	7.47083814361924e-08
P28EU	C390	0	0	0	0	0	1.26566909413139e-08	0	0	4.94653094368468e-09	0	2.22586807541679e-09	2.06558883222377e-09	5.78825032531848e-09	7.26064720592371e-09	2.09715542624418e-08	7.43277250863733e-08	2.95169325279757e-07	7.88302811524771e-07	1.57671109482898e-06	2.16838903731287e-06	2.24495177071e-06	1.80154082834691e-06	1.9112229163449e-06	2.32641333219883e-06	3.12194549870432e-06	1.84280674209275e-06
P28EU	C398	4.65406737947088e-06	0	0	0	0	1.26566909413139e-08	0	0	4.94653094368468e-09	2.37362410475474e-09	1.33552084525007e-08	1.03279441611189e-08	1.92941677510616e-08	2.90425888236948e-08	4.54383675686238e-08	9.507034604071e-08	2.84564439341562e-07	5.55565790979362e-07	8.24330050881906e-07	1.27767801776196e-06	1.50357140610705e-06	1.87986869044895e-06	2.20893263985247e-06	2.51894409072563e-06	3.03468615246725e-06	2.73930731932706e-06
P28EU	C399	0	0	0	0	0	0	0	2.5108513030044e-08	4.94653094368468e-09	2.37362410475474e-09	2.22586807541679e-09	2.68526548189091e-08	1.1576500650637e-08	2.90425888236948e-08	8.03909580060267e-08	2.8521103812213e-07	1.00039424016971e-06	2.68773720500827e-06	4.67874113667635e-06	5.84114090199063e-06	5.49922137112508e-06	5.26001720116003e-06	6.03872932991282e-06	7.48730727604221e-06	8.46415658499651e-06	7.52064373124337e-06
P28EU	C40	0	0	0	1.38102889598542e-08	0	0	3.78288390045593e-08	0	9.89306188736936e-09	4.74724820950947e-08	1.53584897203759e-07	8.05579644567272e-08	4.43765858274417e-08	4.71942068385041e-08	6.29146627873253e-08	6.74135181015944e-08	9.89789354231519e-08	1.08860864448659e-07	1.60343501169049e-07	2.63320738427645e-07	3.14761488129676e-07	3.4946276937833e-07	4.22674298807045e-07	2.99492291041688e-07	3.10255453287386e-07	1.24513969060321e-07
P28EU	C400	0	0	0	0	0	0	0	1.2554256515022e-08	5.19385749086891e-08	1.06813084713963e-07	2.33716147918763e-07	1.83837406067916e-07	6.36707535785033e-08	1.01649060882932e-07	8.73814760935073e-08	8.81561390559311e-08	9.72114544334528e-08	1.55783650848943e-07	2.19958392629337e-07	3.32013104973987e-07	3.98004195734218e-07	5.6938330528021e-07	7.57138309167402e-07	8.28951876990387e-07	1.38645405687801e-06	1.46926483491178e-06
P28EU	C401	0	0	0	0	0	0	0	0	7.41979641552702e-09	1.18681205237737e-08	4.00656253575022e-08	3.71805989800279e-08	1.35059174257431e-08	3.63032360296185e-09	8.73814760935073e-09	1.72855174619473e-08	2.82796958351863e-08	3.56613176642158e-08	6.37262632851349e-08	5.49538932370737e-08	1.01452049893036e-07	1.11466572991364e-07	1.39666290040589e-07	1.97878835152544e-07	2.42387072880771e-07	2.49027938120641e-07
P28EU	C402	0	0	0	1.38102889598542e-08	1.27033762906472e-08	0	3.78288390045593e-08	2.5108513030044e-08	1.97861237747387e-07	5.76790657455401e-07	1.04170625929506e-06	6.98169025291636e-07	3.58871520169746e-07	2.92241050038429e-07	2.97097018717925e-07	3.33610487015583e-07	3.78240931795616e-07	5.34919764963237e-07	6.68097921537704e-07	7.80803233076756e-07	1.13418189111189e-06	1.48220415977705e-06	1.88549491554795e-06	2.66869023624647e-06	3.05407711829771e-06	3.18755760794421e-06
P28EU	C403	0	0	0	0	0	0	0	1.2554256515022e-08	9.89306188736936e-09	2.37362410475473e-08	4.00656253575022e-08	4.95741319733706e-08	3.47295019519109e-08	4.53790450370232e-08	1.74762952187015e-08	2.59282761929209e-08	4.9489467711576e-08	6.94457238724203e-08	7.81160646721008e-08	8.47205854071553e-08	1.01452049893036e-07	1.71718774608317e-07	1.58043433466982e-07	1.97878835152544e-07	2.81169004541694e-07	2.9883352574477e-07
P28EU	C408	0	0	0	0	0	0	0	1.2554256515022e-08	4.94653094368468e-09	1.66153687332831e-08	4.67432295837526e-08	3.51150101478042e-08	3.28000851768047e-08	1.63364562133283e-08	1.74762952187015e-08	2.41997244467262e-08	4.77219867218768e-08	3.00305832961817e-08	7.81160646721008e-08	7.78513487525211e-08	1.0665471911832e-07	9.94161326679731e-08	1.32315432670031e-07	1.443980688951e-07	1.93909658304616e-07	1.24513969060321e-07
P28EU	C409	0	0	0	0	2.54067525812943e-08	1.26566909413139e-08	2.52192260030395e-08	2.5108513030044e-08	2.96791856621081e-08	1.23428453447246e-07	3.45009551689603e-07	2.3547712687351e-07	1.67859259434236e-07	1.25246164302184e-07	1.08353030355949e-07	1.59026760649915e-07	2.4744733855788e-07	3.15321124609908e-07	4.19359926134436e-07	5.42669695716103e-07	7.33576360765029e-07	9.58010005709559e-07	1.11365489163943e-06	1.11239993815484e-06	1.17315343274293e-06	8.96500577234309e-07
P28EU	C41	4.65406737947088e-06	0	0	0	1.27033762906472e-08	0	3.78288390045593e-08	1.2554256515022e-08	2.72059201902657e-08	6.88350990378873e-08	1.02389931469172e-07	7.43611979600559e-08	5.20942529278663e-08	5.26396922429469e-08	5.76717742217148e-08	7.6056276832568e-08	1.46700922145029e-07	2.49629223649511e-07	3.16575630513251e-07	5.01454275788298e-07	5.38476264816883e-07	6.32648116978011e-07	7.31410308370451e-07	5.77592275580399e-07	9.21070876946928e-07	1.74319556684449e-07
P28EU	C410	0	0	0	5.52411558394169e-08	0	3.79700728239418e-08	6.30480650075989e-08	6.277128257511e-08	5.93583713242162e-08	9.73185882949441e-08	1.31326216449591e-07	1.19804152268979e-07	1.46635674908068e-07	1.7607069474365e-07	2.27191837843119e-07	4.26952281310098e-07	7.95366445364614e-07	1.23500773805547e-06	1.68977382001229e-06	2.13175310848815e-06	2.88488008541992e-06	3.70249778936179e-06	4.71557500321251e-06	6.31073041837843e-06	8.47385206791174e-06	1.07580069268117e-05
P28EU	C411	0	0	0	0	2.54067525812943e-08	2.53133818826278e-08	1.26096130015198e-08	0	9.89306188736936e-09	1.66153687332831e-08	4.67432295837526e-08	5.78364873022657e-08	8.29649213295649e-08	6.17155012503515e-08	1.60781916012053e-07	2.95582348599299e-07	6.3806063728139e-07	1.0735933528385e-06	1.52326326110597e-06	1.73562712807091e-06	2.1148850400779e-06	2.29560888160592e-06	3.06898295220767e-06	4.31054976035001e-06	6.9516612502205e-06	9.8615063495774e-06
P28EU	C412	4.65406737947088e-06	0	0	2.76205779197085e-08	1.27033762906472e-08	3.79700728239418e-08	1.26096130015198e-08	5.0217026060088e-08	3.46257166057928e-08	7.35823472473968e-08	1.20196876072507e-07	1.32197685262322e-07	9.26120052050957e-08	1.23431002500703e-07	1.1883880748717e-07	1.9359779557381e-07	3.48193754970731e-07	5.49935056611328e-07	9.00390429641583e-07	1.2639395444527e-06	1.50617274071969e-06	2.02146136424879e-06	2.41843207491335e-06	2.71682292587817e-06	2.39478428006201e-06	2.14164026783752e-06
P28EU	C413	0	0	0	1.38102889598542e-08	0	0	2.52192260030395e-08	0	1.97861237747387e-08	6.17142267236231e-08	1.29100348374174e-07	7.43611979600559e-08	4.8235419377654e-08	4.17487214340613e-08	5.9419403743585e-08	7.6056276832568e-08	1.16653745320143e-07	1.63291296672988e-07	2.40515251753574e-07	3.13695140561629e-07	4.05808199572144e-07	6.41685947220554e-07	8.56374883669926e-07	9.35913409505276e-07	1.07619860359062e-06	1.36965365966353e-06
P28EU	C414	2.79244042768253e-05	1.55135579315696e-06	2.2162225616528e-07	4.14308668795627e-08	2.54067525812943e-08	5.06267637652557e-08	5.04384520060791e-08	5.0217026060088e-08	4.20455130213198e-08	1.7564818375185e-07	3.80623440896271e-07	3.01575969504671e-07	2.08377011711465e-07	1.79701018346612e-07	1.85248729318235e-07	2.48911451452041e-07	3.41123831011934e-07	4.91750801474976e-07	6.49596748325891e-07	8.90711019550903e-07	1.16799924107623e-06	1.57559507228333e-06	1.66129376574595e-06	2.13388257367203e-06	2.52082555796001e-06	2.09183468021339e-06
P28EU	C418	0	0	0	1.38102889598542e-08	1.27033762906472e-08	0	0	0	1.97861237747387e-08	2.61098651523021e-08	5.3420833810003e-08	3.51150101478042e-08	3.85883355021232e-08	4.17487214340613e-08	2.79620723499223e-08	2.93853796853104e-08	6.53967966188683e-08	8.63379269765225e-08	1.35675270219965e-07	2.06077099639026e-07	2.31518780525133e-07	2.50046636710357e-07	3.19762295619243e-07	3.42276904047644e-07	2.42387072880771e-07	2.24125144308577e-07
P28EU	C419	0	0	4.4324451233056e-07	6.90514447992712e-08	7.62202577438829e-08	6.32834547065696e-08	2.64801873031915e-07	2.63639386815462e-07	5.0701942172768e-07	1.78496532677556e-06	3.29873648776768e-06	2.78647933466987e-06	1.76927518277235e-06	1.28331939364702e-06	1.12547341208437e-06	1.24801436075259e-06	1.52710357510006e-06	1.8844191018354e-06	2.53054935819358e-06	3.48957222055418e-06	4.69801031043136e-06	6.11258585403992e-06	7.85439110044048e-06	9.95277060051039e-06	1.22453949219365e-05	1.23019801431597e-05
P28EU	C43	0	0	0	0	0	1.26566909413139e-08	0	0	0	7.1208723142642e-09	1.55810765279175e-08	5.99020761344894e-08	1.11906172956157e-07	2.25080063383635e-07	3.91469012898913e-07	5.51408007036118e-07	7.52946901611834e-07	1.00977836333411e-06	1.33825152898783e-06	1.61427061383904e-06	2.09667569778941e-06	2.78666432478409e-06	3.14249152591325e-06	3.7917863276528e-06	5.67185750541003e-06	9.96111752482566e-07
P28EU	C430	0	0	0	0	0	0	0	1.2554256515022e-08	2.47326547184234e-09	2.37362410475474e-09	4.45173615083358e-09	4.13117766444755e-09	1.1576500650637e-08	2.90425888236948e-08	4.71859970904939e-08	6.91420698477891e-08	1.20188707299542e-07	1.8018349977709e-07	1.95290161680252e-07	2.67900229530734e-07	3.14761488129676e-07	4.33815851642064e-07	4.70454871715667e-07	5.40155739200188e-07	7.56247667388004e-07	5.22958670053347e-07
P28EU	C431	0	0	0	0	0	0	0	0	2.47326547184234e-09	0	2.22586807541679e-09	4.13117766444755e-09	1.73647509759554e-08	7.26064720592371e-09	3.14573313936626e-08	4.66708971472577e-08	8.48390875055588e-08	1.55783650848943e-07	2.01457219417523e-07	4.07574708174963e-07	5.04658914852538e-07	6.26622896816315e-07	6.83629735461829e-07	9.09173026376553e-07	1.09558956942108e-06	1.3198480720394e-06
P28EU	C432	0	0	0	0	0	0	0	0	0	0	4.45173615083358e-09	1.44591218255664e-08	2.31530013012739e-08	2.35971034192521e-08	2.27191837843119e-08	4.14852419086735e-08	6.53967966188683e-08	9.9476307168602e-08	1.21285468832999e-07	2.10656590742116e-07	3.30369495805527e-07	4.60929342369693e-07	7.31410308370451e-07	1.17122878103803e-06	1.73549144182632e-06	1.56887601016004e-06
P28EU	C433	0	0	0	0	1.27033762906472e-08	0	0	0	2.47326547184234e-09	2.37362410475474e-09	6.67760422625037e-09	1.65247106577902e-08	4.8235419377654e-08	4.71942068385041e-08	9.6119623702858e-08	1.29641380964605e-07	2.56284743506376e-07	3.24705681889965e-07	4.72807759857452e-07	8.05990434143748e-07	1.13418189111189e-06	1.90095696101488e-06	2.95872009164931e-06	5.32133624261571e-06	8.77441203828389e-06	1.32233835142061e-05
P28EU	C434	0	0	0	0	1.27033762906472e-08	0	1.26096130015198e-08	0	0	2.37362410475474e-09	1.1129340377084e-08	4.5442954308923e-08	7.52472542291402e-08	7.4421633860718e-08	1.03110141790339e-07	2.14340416528146e-07	2.95169325279757e-07	2.79659806945693e-07	4.39916785258673e-07	5.31220967958379e-07	7.10164349251252e-07	9.24871294820234e-07	1.32315432670031e-06	2.03226911778288e-06	2.8310810112474e-06	3.41168275225279e-06
P28EU	C435	0	0	0	0	0	0	0	0	0	2.37362410475474e-09	2.22586807541679e-08	8.46891421211747e-08	1.89082843960404e-07	3.79368816509514e-07	6.36137145960733e-07	9.28232287706569e-07	1.38040265295503e-06	1.99703378919609e-06	2.52027092863146e-06	3.23312071878117e-06	4.05808199572144e-06	4.94971836283272e-06	5.60502874504994e-06	6.19307273261205e-06	6.28267292906957e-06	6.15099007157984e-06
P28EU	C436	0	0	0	0	0	0	0	0	0	0	2.67104169050015e-08	2.27214771544615e-08	7.33178374540341e-08	1.3613713511107e-07	1.83501099796365e-07	3.11139314315051e-07	4.47172690393883e-07	6.56919009603976e-07	9.16835916940973e-07	1.10365735584456e-06	1.56080076758517e-06	1.93710828198505e-06	2.72716808447676e-06	3.5029901898626e-06	4.58596341890418e-06	5.08016993766109e-06
P28EU	C437	0	0	0	0	0	0	0	0	0	0	1.33552084525007e-08	4.75085431411468e-08	9.45414219802018e-08	1.99667798162902e-07	3.11078054892886e-07	5.30665386081782e-07	8.55460799014385e-07	1.19559259747924e-06	1.65482715950108e-06	2.18670700172523e-06	2.84065739700501e-06	3.93145615550621e-06	5.4396344542124e-06	8.3536956894128e-06	1.06068583092625e-05	1.32980918956423e-05
P28EU	C438	0	0	0	0	0	0	0	0	0	0	1.33552084525007e-08	2.47870659866853e-08	8.87531716548834e-08	9.43884136770082e-08	1.74762952187015e-07	2.73111175898767e-07	3.94148260702909e-07	5.29289030595203e-07	7.9349476219555e-07	1.09220862808684e-06	1.47495672536798e-06	1.62982205373859e-06	1.96635434662408e-06	2.14992680354926e-06	2.67595328460371e-06	2.34086261833403e-06
P28EU	C439	0	0	0	4.14308668795627e-08	2.54067525812943e-08	1.01253527530511e-07	3.78288390045593e-08	6.277128257511e-08	3.46257166057928e-08	8.0703219561661e-08	3.33880211312519e-07	1.11954914706529e-06	2.65873631609629e-06	4.86463362796888e-06	7.9849192854247e-06	1.21206048443174e-05	1.67839994781831e-05	2.25961370189208e-05	2.91331807508688e-05	3.88386640453018e-05	5.08769023540512e-05	6.60032742612916e-05	8.36601077343126e-05	0.000104720688408702	0.000133594059088966	0.000149939721542438
P28EU	C44	4.65406737947088e-06	0	0	0	0	0	0	0	0	2.37362410475474e-09	1.1129340377084e-08	4.13117766444755e-09	3.85883355021232e-09	3.08577506251758e-08	4.19431085248835e-08	5.87707593706208e-08	7.77691635467623e-08	1.57660562304954e-07	2.54905053140539e-07	4.51079873654313e-07	5.69692280168587e-07	9.27883904901082e-07	1.49957490359369e-06	2.84517676489604e-06	7.76608181509989e-06	2.09183468021339e-06
P28EU	C440	0	0	0	0	0	0	0	0	2.47326547184234e-09	0	0	6.19676649667132e-09	3.85883355021232e-09	1.27061326103665e-08	8.73814760935073e-09	2.07426209543367e-08	5.65593916703725e-08	8.82148384325339e-08	1.62399187081473e-07	2.99956667252361e-07	3.53781507319305e-07	6.26622896816315e-07	9.40909743431335e-07	1.6846441371095e-06	2.60808490419709e-06	4.05915539136646e-06
P28EU	C441	0	0	0	0	0	0	0	0	0	0	2.22586807541679e-09	6.19676649667132e-09	1.92941677510616e-09	7.26064720592371e-09	1.74762952187015e-09	6.91420698477891e-09	2.12097718763897e-08	6.38149895043862e-08	1.08951353358456e-07	1.39674478644229e-07	2.67937465102121e-07	5.03105883501561e-07	7.31410308370451e-07	1.63116337085205e-06	2.84077649416263e-06	6.10118448395571e-06
P28EU	C442	0	0	0	0	0	1.26566909413139e-08	0	0	0	0	0	2.06558883222377e-09	1.92941677510616e-09	1.45212944118474e-08	2.62144428280522e-08	6.39564146092049e-08	1.04281378392249e-07	2.10214083073272e-07	3.76190521973538e-07	6.36549263329437e-07	1.12637788727396e-06	1.81057865858945e-06	3.74893725898422e-06	7.19316306162626e-06	1.43299237487112e-05	2.52763357192451e-05
P28EU	C443	0	0	0	0	0	1.26566909413139e-08	1.26096130015198e-08	0	0	0	2.22586807541679e-09	6.19676649667132e-09	7.71766710042464e-09	3.44880742281376e-08	6.11670332654551e-08	1.01984553025489e-07	2.15632680743295e-07	4.41074192162669e-07	6.70153607450128e-07	1.09220862808684e-06	2.08627035933884e-06	3.83204002283824e-06	7.35820822792786e-06	1.71459336621367e-05	3.95284838453961e-05	7.7646911106016e-05
P28EU	C444	0	0	0	0	0	0	0	0	0	2.37362410475474e-09	8.90347230166716e-09	1.23935329933426e-08	1.35059174257431e-08	1.08909708088856e-08	3.14573313936626e-08	7.77848285787628e-08	1.6437573204202e-07	3.49105530818113e-07	4.83086189419571e-07	7.09821120978869e-07	1.02232450276829e-06	1.7443012368108e-06	2.80067665818233e-06	5.79731506230696e-06	1.23423497510888e-05	2.22381948741733e-05
P28EU	C445	0	0	0	0	0	0	0	0	0	2.37362410475474e-09	4.45173615083358e-09	1.65247106577902e-08	2.50824180763801e-08	3.26729124266567e-08	5.9419403743585e-08	1.10627311756463e-07	2.43912376578482e-07	3.8664375993834e-07	5.28311279492892e-07	7.55616032009764e-07	9.49487133614311e-07	1.31048538516874e-06	2.02516120558854e-06	3.12862482606049e-06	6.07906778784973e-06	9.06461694759135e-06
P28EU	C446	0	0	0	0	0	0	1.26096130015198e-08	0	4.94653094368468e-09	2.37362410475474e-09	2.22586807541679e-09	6.19676649667132e-09	9.6470838755308e-09	1.27061326103665e-08	2.62144428280522e-08	2.59282761929209e-08	6.186183463947e-08	8.07071926084884e-08	1.35675270219965e-07	2.01497608535937e-07	3.45977503481379e-07	5.66370695199362e-07	1.01441831713691e-06	1.82369412937885e-06	4.20783958521018e-06	7.32142138074686e-06
P28EU	C447	0	0	0	0	0	0	0	0	0	4.74724820950947e-09	1.33552084525007e-08	8.2623553288951e-09	1.54353342008493e-08	1.81516180148093e-08	4.19431085248835e-08	6.22278628630102e-08	1.16653745320143e-07	2.08337171617261e-07	2.48737995403268e-07	4.07574708174963e-07	5.59286941718019e-07	8.88719973850062e-07	1.44444347331451e-06	2.74891138563264e-06	5.08043304758095e-06	8.36733872085355e-06
P28EU	C448	0	0	0	0	0	0	0	0	0	0	0	0	9.6470838755308e-09	5.44548540444278e-09	1.39810361749612e-08	2.24711727005315e-08	3.18146578145846e-08	5.44304322243294e-08	1.06895667446033e-07	1.44253969747318e-07	2.23714776687208e-07	3.52475379459177e-07	4.99858301197896e-07	8.87780719873576e-07	1.74518692474155e-06	3.11284922650802e-06
P28EU	C449	0	0	0	0	0	0	2.52192260030395e-08	0	1.97861237747387e-08	2.61098651523021e-08	4.00656253575022e-08	7.43611979600559e-08	1.17694423281476e-07	1.81516180148093e-07	3.5826405198338e-07	5.46222351797534e-07	9.04950266725961e-07	1.64229752400994e-06	2.44626623578421e-06	3.93149311200231e-06	5.86861088612024e-06	9.87834845509951e-06	1.71311731020838e-05	3.23398193558766e-05	6.8634323556919e-05	0.000125634594781864
P28EU	C45	0	0	0	0	0	0	0	0	2.47326547184234e-09	0	4.45173615083358e-09	0	5.78825032531848e-09	9.07580900740463e-09	3.14573313936626e-08	3.8028138416284e-08	1.04281378392249e-07	1.38891447744841e-07	2.73406226352353e-07	4.48790128102769e-07	5.41077599429525e-07	6.26622896816315e-07	6.65252592035436e-07	5.13415356071465e-07	5.42947043252926e-07	7.47083814361924e-08
P28EU	C450	0	0	0	0	0	1.26566909413139e-08	0	0	2.47326547184234e-09	9.49449641901894e-09	2.22586807541679e-09	2.68526548189091e-08	6.36707535785033e-08	1.12540031691817e-07	2.4117287401808e-07	6.86235043239307e-07	1.61371014359532e-06	3.7350537974626e-06	7.88766684596976e-06	1.50459180192005e-05	2.48661575622444e-05	3.56662907471556e-05	4.46013270958564e-05	4.60041551346536e-05	4.22335235787455e-05	2.76919067190153e-05
P28EU	C451	0	0	0	0	0	0	0	0	2.47326547184234e-09	2.37362410475474e-09	1.55810765279175e-08	2.47870659866853e-08	2.50824180763801e-08	6.35306630518324e-08	1.31072214140261e-07	1.71126622873278e-07	3.12844135176748e-07	5.36796676419249e-07	7.87327704458279e-07	1.34408063875676e-06	1.9718116363826e-06	2.2624701707166e-06	2.39637950280168e-06	2.27293256594138e-06	1.6676230614197e-06	7.71986608173988e-07
P28EU	C452	0	0	0	0	0	0	0	0	0	0	6.67760422625037e-09	2.06558883222377e-09	1.92941677510616e-09	5.44548540444278e-09	8.73814760935073e-09	1.38284139695578e-08	1.94422908866906e-08	4.12920520322499e-08	5.13921478105926e-08	5.95333843401632e-08	7.28373691539746e-08	6.32648116978011e-08	5.88068589644584e-08	8.02211493861665e-08	2.90864487456925e-08	4.98055876241283e-08
P28EU	C457	0	7.75677896578479e-07	0	0	0	0	0	0	0	0	2.22586807541679e-09	2.06558883222377e-09	0	3.63032360296185e-09	2.62144428280522e-08	3.8028138416284e-08	7.95366445364614e-08	1.95198791425181e-07	3.53577976936877e-07	5.47249186819192e-07	8.63643091397127e-07	1.20504403233907e-06	1.58778519204038e-06	1.71138452023822e-06	2.01666044636801e-06	1.19533410297908e-06
P28EU	C459	0	0	0	1.38102889598542e-08	0	2.53133818826278e-08	0	0	4.94653094368468e-09	0	1.55810765279175e-08	2.47870659866853e-08	3.85883355021232e-08	7.98671192651608e-08	1.60781916012053e-07	3.57810211462309e-07	6.23920789363797e-07	1.51842136791319e-06	3.2520951134543e-06	6.2029206991347e-06	1.01634143315921e-05	1.44906544888773e-05	1.80757582742004e-05	2.05259180896071e-05	1.974000321541e-05	1.41198840914404e-05
P28EU	C46	0	0	0	0	0	0	0	0	2.47326547184234e-09	0	0	4.13117766444755e-09	7.71766710042464e-09	0	1.74762952187015e-09	1.20998622233631e-08	1.06048859381949e-08	1.50152916480909e-08	1.02784295621185e-08	2.74769466185369e-08	2.34120115137775e-08	2.7113490727629e-08	9.55611458172449e-08	1.01613455889144e-07	1.26041277898001e-07	0
P28EU	C460	0	0	0	0	0	0	0	0	2.47326547184234e-09	0	0	6.19676649667132e-09	1.92941677510616e-09	7.26064720592371e-09	6.99051808748058e-09	5.18565523858418e-09	8.83740494849571e-09	1.50152916480909e-08	2.26125450366608e-08	2.28974555154474e-08	7.80400383792585e-08	7.23026419403441e-08	1.47017147411146e-07	2.56707678035733e-07	4.55687697015849e-07	4.73153082429219e-07
P28EU	C461	0	0	0	0	0	0	0	0	0	4.74724820950947e-09	6.67760422625037e-09	6.19676649667132e-09	5.78825032531848e-09	3.63032360296185e-09	1.04857771312209e-08	5.18565523858418e-09	2.29772528660888e-08	2.6276760384159e-08	3.28909745987793e-08	3.43461832731711e-08	4.9425357640197e-08	4.21765411318674e-08	5.88068589644584e-08	9.09173026376554e-08	1.93909658304616e-07	2.49027938120641e-07
P28EU	C462	0	0	0	0	0	0	0	0	0	0	0	0	0	0	0	0	1.76748098969914e-09	1.87691145601136e-09	8.22274364969482e-09	9.15898220617895e-09	7.80400383792585e-09	1.20504403233907e-08	1.1026286055836e-08	1.60442298772333e-08	9.69548291523082e-09	2.49027938120641e-08
P28EU	C463	0	0	0	0	0	0	0	1.2554256515022e-08	0	0	0	0	1.92941677510616e-09	0	0	1.72855174619473e-09	1.76748098969914e-09	9.3845572800568e-09	6.16705773727112e-09	2.06077099639026e-08	7.80400383792585e-09	2.7113490727629e-08	2.94034294822292e-08	2.13923065029777e-08	2.90864487456925e-08	2.49027938120641e-08
P28EU	C467	0	0	0	0	0	0	1.26096130015198e-08	0	4.94653094368468e-09	0	1.1129340377084e-08	8.2623553288951e-09	5.78825032531848e-09	5.44548540444278e-09	8.73814760935073e-09	1.20998622233631e-08	1.41398479175931e-08	2.43998489281477e-08	2.46682309490845e-08	4.80846565824395e-08	5.72293614781229e-08	5.72395915361057e-08	1.13938289243638e-07	1.55094222146589e-07	1.93909658304616e-07	2.9883352574477e-07
P28EU	C468	0	0	0	0	0	0	0	0	0	0	0	0	5.78825032531848e-09	3.63032360296185e-09	5.24288856561044e-09	5.18565523858418e-09	5.30244296909743e-09	9.3845572800568e-09	1.02784295621185e-08	1.60282188608132e-08	2.34120115137775e-08	3.91639310510197e-08	3.30788581675079e-08	4.81326896316999e-08	1.26041277898001e-07	1.49416762872385e-07
P28EU	C469	0	0	0	0	1.27033762906472e-08	0	0	0	7.41979641552702e-09	7.1208723142642e-09	1.1129340377084e-08	2.27214771544615e-08	3.47295019519109e-08	4.35638832355422e-08	5.41765151779745e-08	6.91420698477891e-08	8.30716065158597e-08	1.06983952992647e-07	1.58287815256625e-07	2.47292519566832e-07	4.50030887987057e-07	7.01938148837507e-07	1.61718862152261e-06	3.13397290268624e-06	5.67185750541003e-06	8.56656107135007e-06
P28EU	C47	0	0	2.2162225616528e-07	1.38102889598542e-08	0	5.06267637652557e-08	1.26096130015198e-08	1.2554256515022e-08	1.23663273592117e-08	4.74724820950947e-09	8.90347230166716e-09	1.23935329933426e-08	9.6470838755308e-09	7.26064720592371e-09	1.2233406653091e-08	1.55569657157526e-08	1.94422908866906e-08	1.31383801920795e-08	2.05568591242371e-08	2.74769466185369e-08	2.86146807390614e-08	4.21765411318674e-08	4.04297155380652e-08	2.67403831287222e-08	3.87819316609233e-08	0
P28EU	C470	0	0	0	1.38102889598542e-08	2.54067525812943e-08	2.53133818826278e-08	2.52192260030395e-08	1.2554256515022e-08	1.4839592831054e-08	1.42417446285284e-08	8.90347230166716e-09	1.03279441611189e-08	1.54353342008493e-08	9.07580900740463e-09	1.2233406653091e-08	2.07426209543367e-08	3.53496197939828e-08	2.43998489281477e-08	2.87796027739319e-08	4.80846565824395e-08	3.90200191896292e-08	5.12143713744104e-08	6.24822876497371e-08	9.09173026376554e-08	1.35736760813232e-07	2.24125144308577e-07
P28EU	C471	0	0	0	0	2.54067525812943e-08	0	0	2.5108513030044e-08	7.41979641552702e-09	4.74724820950947e-09	1.33552084525007e-08	2.06558883222377e-08	1.1576500650637e-08	1.45212944118474e-08	1.57286656968313e-08	1.38284139695578e-08	1.59073289072923e-08	2.0646026016125e-08	2.26125450366608e-08	3.89256743762605e-08	4.42226884149131e-08	3.6151320970172e-08	4.41051442233438e-08	9.09173026376554e-08	5.81728974913849e-08	7.47083814361924e-08
P28EU	C472	0	0	0	1.38102889598542e-08	0	0	0	0	0	4.74724820950947e-09	1.1129340377084e-08	1.23935329933426e-08	2.12235845261678e-08	1.99667798162902e-08	2.09715542624418e-08	3.11139314315051e-08	3.00471768248854e-08	7.50764582404544e-09	3.28909745987793e-08	3.89256743762605e-08	3.90200191896292e-08	7.53152520211917e-08	4.41051442233438e-08	1.33701915643611e-07	1.74518692474155e-07	1.49416762872385e-07
P28EU	C473	0	0	0	2.76205779197085e-08	5.08135051625886e-08	2.53133818826278e-08	1.26096130015198e-08	3.7662769545066e-08	1.4839592831054e-08	2.61098651523021e-08	1.1129340377084e-08	1.44591218255664e-08	1.35059174257431e-08	1.81516180148093e-08	1.04857771312209e-08	1.03713104771684e-08	8.83740494849571e-09	9.3845572800568e-09	2.05568591242371e-08	3.20564377216263e-08	3.38173499643453e-08	4.21765411318674e-08	2.94034294822292e-08	7.4873072760422e-08	4.84774145761541e-08	4.98055876241283e-08
P28EU	C474	0	0	0	5.52411558394169e-08	6.35168814532358e-08	8.85968365891975e-08	2.14363421025836e-07	1.38096821665242e-07	6.43049022679008e-08	2.37362410475473e-08	2.44845488295847e-08	8.2623553288951e-09	1.1576500650637e-08	7.26064720592371e-09	1.2233406653091e-08	1.55569657157526e-08	1.06048859381949e-08	1.12614687360682e-08	1.23341154745422e-08	2.51872010669921e-08	2.34120115137775e-08	3.31387108893244e-08	4.04297155380652e-08	6.41769195089332e-08	2.90864487456925e-08	0
P28EU	C475	0	0	0	0	5.08135051625886e-08	3.79700728239418e-08	6.30480650075989e-08	0	1.4839592831054e-08	7.1208723142642e-09	2.00328126787511e-08	1.03279441611189e-08	1.35059174257431e-08	3.63032360296185e-09	1.04857771312209e-08	1.9014069208142e-08	1.41398479175931e-08	2.81536718401704e-08	2.26125450366608e-08	2.06077099639026e-08	1.56080076758517e-08	3.6151320970172e-08	6.61577163350157e-08	3.20884597544666e-08	4.84774145761541e-08	2.49027938120641e-08
P28EU	C476	0	0	0	0	1.27033762906472e-08	2.53133818826278e-08	1.26096130015198e-08	3.7662769545066e-08	9.89306188736936e-09	7.1208723142642e-09	2.22586807541679e-09	8.2623553288951e-09	5.78825032531848e-09	7.26064720592371e-09	5.24288856561044e-09	1.03713104771684e-08	1.06048859381949e-08	5.63073436803408e-09	1.23341154745422e-08	1.14487277577237e-08	7.80400383792585e-09	2.41008806467814e-08	3.67542868527865e-09	1.06961532514889e-08	5.81728974913849e-08	2.49027938120641e-08
P28EU	C478	0	0	0	2.76205779197085e-08	2.54067525812943e-08	5.06267637652557e-08	8.82672910106384e-08	7.5325539090132e-08	3.46257166057928e-08	1.89889928380379e-08	1.33552084525007e-08	8.2623553288951e-09	1.35059174257431e-08	1.08909708088856e-08	6.99051808748058e-09	6.91420698477891e-09	1.06048859381949e-08	1.12614687360682e-08	2.26125450366608e-08	9.15898220617895e-09	1.56080076758517e-08	1.20504403233907e-08	1.47017147411146e-08	1.06961532514889e-08	9.69548291523082e-09	2.49027938120641e-08
P28EU	C479	0	0	0	8.28617337591254e-08	2.15957396941002e-07	2.27820436943651e-07	2.01753808024316e-07	2.88747899845506e-07	1.53342459254225e-07	1.40043822180529e-07	2.00328126787511e-07	2.29280360376839e-07	2.18024095586996e-07	2.66828784817696e-07	2.63892057802392e-07	2.28168830497704e-07	2.89866882310659e-07	3.4535170790609e-07	3.41243861462335e-07	4.19023435932687e-07	4.57834891824983e-07	5.78421135522753e-07	7.60813737852681e-07	8.12907647113154e-07	6.68988321150927e-07	5.97667051489539e-07
P28EU	C48	0	7.75677896578479e-07	0	5.52411558394169e-08	2.54067525812943e-08	3.79700728239418e-08	1.26096130015198e-08	0	2.72059201902657e-08	9.49449641901894e-09	1.78069446033343e-08	1.23935329933426e-08	3.08706684016986e-08	3.26729124266567e-08	3.49525904374029e-08	5.87707593706208e-08	1.20188707299542e-07	2.10214083073272e-07	2.96018771389014e-07	4.02995217071874e-07	6.08712299358216e-07	7.17001199241745e-07	9.18857171319663e-07	8.23603800364643e-07	9.11375394031697e-07	1.74319556684449e-07
P28EU	C480	0	7.75677896578479e-07	6.64866768495839e-07	1.65723467518251e-07	2.79474278394237e-07	2.27820436943651e-07	2.39582647028876e-07	2.63639386815462e-07	1.28609804535802e-07	6.17142267236231e-08	1.29100348374174e-07	2.25149182712391e-07	2.95200766591242e-07	4.15672052539132e-07	4.7535522994868e-07	7.67476975310459e-07	1.25667898367609e-06	2.05709495578845e-06	3.0526935799492e-06	4.47645255326996e-06	6.03249496671668e-06	8.25455162152261e-06	9.6921054430798e-06	1.14823205154733e-05	1.16539704641074e-05	1.00109231124498e-05
P28EU	C481	0	0	2.2162225616528e-07	0	2.54067525812943e-08	0	1.26096130015198e-08	0	1.4839592831054e-08	2.37362410475474e-09	1.1129340377084e-08	1.8590299490014e-08	1.73647509759554e-08	4.17487214340613e-08	6.81575513529357e-08	7.77848285787628e-08	1.57305808083224e-07	2.51506135105522e-07	4.4402815708352e-07	6.38839008880982e-07	8.68845760622411e-07	1.17491793153059e-06	1.65026747969011e-06	1.95739604502246e-06	2.39478428006201e-06	1.96732071115307e-06
P28EU	C482	0	0	0	0	0	1.26566909413139e-08	2.52192260030395e-08	2.5108513030044e-08	1.23663273592117e-08	2.13626169427926e-08	4.00656253575022e-08	7.02300202956083e-08	1.09976756181051e-07	1.70625209339207e-07	2.74377834933613e-07	4.56337660995408e-07	8.78438051880474e-07	1.39454521181644e-06	2.53877210184328e-06	4.2222907970485e-06	6.139149685835e-06	8.5949765606584e-06	1.12651889203791e-05	1.27712069822777e-05	1.36706309104755e-05	1.22770773493476e-05
P28EU	C488	0	0	0	4.14308668795627e-08	1.27033762906472e-08	1.26566909413139e-08	3.78288390045593e-08	3.7662769545066e-08	2.22593892465811e-08	9.49449641901894e-09	1.1129340377084e-08	2.68526548189091e-08	2.50824180763801e-08	4.53790450370232e-08	5.24288856561044e-08	8.98846908021259e-08	1.16653745320143e-07	2.2147555180934e-07	3.57689348761725e-07	4.90005548030574e-07	6.58137656998413e-07	8.55581262960738e-07	1.01809374582219e-06	1.0107864822657e-06	9.11375394031697e-07	5.72764257677475e-07
P28EU	C49	0	7.75677896578479e-07	2.2162225616528e-07	4.14308668795627e-08	6.35168814532358e-08	5.06267637652557e-08	1.26096130015198e-08	2.5108513030044e-08	4.69920439650045e-08	3.5604361571321e-08	6.67760422625037e-08	8.46891421211747e-08	5.78825032531848e-08	6.71609866547943e-08	7.68956989622864e-08	1.00256001279294e-07	1.53770846103825e-07	2.53383046561533e-07	2.87796027739319e-07	4.09864453726508e-07	5.41077599429525e-07	6.62774217786487e-07	7.57138309167402e-07	7.27338421101243e-07	1.13437150108201e-06	2.9883352574477e-07
P28EU	C490	9.30813475894175e-06	0	2.2162225616528e-07	2.20964623357668e-07	1.65143891778413e-07	1.01253527530511e-07	1.63924969019757e-07	1.2554256515022e-07	1.53342459254225e-07	1.28175701656756e-07	1.33552084525007e-07	1.30132096430098e-07	1.21553256831688e-07	1.21615840699222e-07	1.48548509358962e-07	1.74583726365668e-07	3.44658792991333e-07	5.76211816995487e-07	7.3799124256011e-07	1.03038549819513e-06	1.13418189111189e-06	1.53643114123231e-06	2.26406407013165e-06	3.51903441973984e-06	5.09012853049618e-06	6.92297667975383e-06
P28EU	C491	0	0	2.2162225616528e-07	4.14308668795627e-08	2.54067525812943e-08	2.53133818826278e-08	6.30480650075989e-08	3.7662769545066e-08	2.96791856621081e-08	4.509885799034e-08	8.45829868658381e-08	1.0947620810786e-07	1.27341507157007e-07	1.25246164302184e-07	1.57286656968313e-07	1.83226485096641e-07	2.03260313815401e-07	3.82889937026317e-07	4.00858752922623e-07	5.7014664233464e-07	7.51785703053523e-07	1.12972878031788e-06	1.59513604941093e-06	2.32106525557308e-06	3.50976481531356e-06	4.45760009235948e-06
P28EU	C492	0	0	0	4.14308668795627e-08	1.27033762906472e-08	6.32834547065696e-08	6.30480650075989e-08	1.38096821665242e-07	9.15108224581666e-08	1.23428453447246e-07	2.47071356371264e-07	3.75937167464727e-07	4.05177522772294e-07	4.51975288568751e-07	6.11670332654551e-07	7.38091595625149e-07	9.70347063344829e-07	1.30257655047188e-06	1.76172282694712e-06	2.21418394834376e-06	3.15802021974733e-06	4.13028842084215e-06	5.78880017931387e-06	8.6906245168347e-06	1.17315343274293e-05	1.33977030708905e-05
P28EU	C493	0	0	4.4324451233056e-07	5.52411558394169e-08	5.08135051625886e-08	6.32834547065696e-08	6.30480650075989e-08	7.5325539090132e-08	5.93583713242162e-08	5.22197303046042e-08	1.22422744147924e-07	1.17738563436755e-07	1.1576500650637e-07	1.16170355294779e-07	1.73015322665144e-07	2.17797520020536e-07	3.34053907053138e-07	4.48581837986715e-07	5.83814799128332e-07	9.04449492860172e-07	1.16799924107623e-06	1.59367073276842e-06	1.80463548447182e-06	2.31571717894734e-06	2.96681777206063e-06	2.68950173170293e-06
P28EU	C494	0	0	4.4324451233056e-07	4.14308668795627e-08	1.39737139197119e-07	8.85968365891975e-08	3.78288390045593e-08	8.7879795605154e-08	5.68851058523738e-08	8.78240918759252e-08	1.13519271846256e-07	1.38394451758993e-07	1.27341507157007e-07	1.3613713511107e-07	2.25444208321249e-07	3.35339038761777e-07	4.61312538311476e-07	8.27717952101009e-07	1.17174097008151e-06	1.59366290387514e-06	2.20333041690773e-06	3.06081184214123e-06	3.7526126876695e-06	4.93627472556211e-06	5.05134659883526e-06	4.9307531747887e-06
P28EU	C495	2.32703368973544e-05	7.75677896578479e-07	0	4.14308668795627e-08	5.08135051625886e-08	1.13910218471825e-07	1.51315356018237e-07	1.63205334695286e-07	9.15108224581666e-08	8.30768436664157e-08	2.13683335240012e-07	1.73509461906797e-07	1.58212175558705e-07	1.43397782316993e-07	1.55539027446443e-07	2.73111175898767e-07	3.32286426063439e-07	5.21781384771158e-07	7.77049274896161e-07	1.06702142701985e-06	1.39431535237608e-06	1.84974258964047e-06	2.30449378566971e-06	2.85587291814753e-06	3.41280998616125e-06	3.03814084507183e-06
P28EU	C496	4.65406737947088e-06	0	0	1.38102889598542e-08	1.27033762906472e-08	2.53133818826278e-08	0	2.5108513030044e-08	9.89306188736936e-09	2.37362410475473e-08	1.78069446033343e-08	2.47870659866853e-08	2.50824180763801e-08	2.90425888236948e-08	6.11670332654551e-08	4.49423454010629e-08	7.4234201567364e-08	1.31383801920795e-07	1.8295604620571e-07	2.610309928761e-07	3.0695748429175e-07	3.58500599620873e-07	5.62340588847634e-07	6.41769195089332e-07	6.39901872405234e-07	8.96500577234309e-07
P28EU	C498	0	0	0	6.90514447992712e-08	6.35168814532358e-08	1.26566909413139e-08	5.04384520060791e-08	0	1.4839592831054e-08	3.08571133618116e-08	5.11949657345862e-08	4.33773654766993e-08	3.6658918727017e-08	4.17487214340613e-08	4.89336266123641e-08	5.53136558782313e-08	8.13041255261605e-08	1.03230130080625e-07	1.93234475767828e-07	2.08366845190571e-07	2.88748142003256e-07	2.50046636710357e-07	3.71218297213144e-07	4.11801900182321e-07	5.42947043252926e-07	3.73541907180962e-07
P28EU	C499	9.30813475894175e-06	0	1.32973353699168e-06	4.69549824635044e-07	5.3354180420718e-07	7.21431383654894e-07	6.68309489080548e-07	1.09222031680691e-06	8.58223118729292e-07	8.11779443826119e-07	1.4980092147555e-06	1.58430663431563e-06	1.55896875428578e-06	1.77522824184835e-06	2.2596849717781e-06	2.92125245106909e-06	4.06874123828742e-06	5.62510363366604e-06	7.786938236261e-06	1.0899188825353e-05	1.38729174892195e-05	1.80666226548435e-05	2.26590178447429e-05	2.7831390760374e-05	3.18787478252789e-05	3.16265481413215e-05
P28EU	C50	0	0	0	0	0	0	1.26096130015198e-08	0	0	0	2.22586807541679e-09	1.65247106577902e-08	1.0032967230552e-07	4.86463362796888e-07	1.16741652060926e-06	2.26440278751509e-06	4.17125513568998e-06	6.57294391895178e-06	8.43859067049931e-06	1.05625962292759e-05	1.3149746466905e-05	1.57288372321057e-05	1.9270272596916e-05	2.19645507019324e-05	3.47098288365263e-05	9.71208958670502e-06
P28EU	C500	0	0	2.2162225616528e-07	0	0	0	0	0	0	0	0	6.19676649667132e-09	2.31530013012739e-08	9.9833899081451e-08	2.4292050353995e-07	4.68437523218771e-07	8.236461411998e-07	1.29506890464784e-06	1.81311497475771e-06	2.37675588250344e-06	2.93690677767276e-06	3.32592152925583e-06	4.16058527173543e-06	5.87218813506739e-06	7.69821343469327e-06	8.71597783422245e-06
P28EU	C501	4.65406737947088e-06	0	0	0	0	0	0	0	0	0	0	0	1.35059174257431e-08	6.71609866547943e-08	1.36315102705871e-07	2.90396693360714e-07	4.78987348208467e-07	8.33348686469043e-07	1.1100703927088e-06	1.41048325975156e-06	1.64144214057707e-06	2.15401620780608e-06	2.73451894184732e-06	3.52973057299133e-06	4.73139566263264e-06	4.20857215423884e-06
P28EU	C502	0	0	0	0	0	0	0	0	0	0	0	2.06558883222377e-09	1.54353342008493e-08	4.53790450370232e-08	6.81575513529357e-08	2.33354485736288e-07	4.118230705999e-07	5.68704171171442e-07	7.99661819932822e-07	8.88421273999358e-07	1.18360724875209e-06	1.27433406419856e-06	1.41504004383228e-06	1.6846441371095e-06	2.3269158996554e-06	2.26615423689784e-06
P28EU	C503	0	0	0	0	0	0	0	0	0	0	0	0	5.78825032531848e-09	2.90425888236948e-08	4.89336266123641e-08	1.36555587949384e-07	2.22702604702092e-07	3.84766848482329e-07	5.09810106281079e-07	6.89213411014966e-07	7.15367018476536e-07	9.85123496437188e-07	1.14673374980694e-06	1.21401339404399e-06	1.44462695436939e-06	1.39455645347559e-06
P28EU	C504	0	0	0	0	0	0	0	0	0	0	0	4.13117766444755e-09	5.01648361527602e-08	2.30525548788078e-07	5.66231965085927e-07	1.12010153153418e-06	1.81697045741072e-06	2.74404454868861e-06	3.75573816199811e-06	4.42149866003289e-06	5.19486522144597e-06	6.16078761533348e-06	7.26264708211061e-06	7.80284379696113e-06	9.25918618404544e-06	9.31364488571199e-06
P28EU	C505	0	0	0	0	0	0	0	0	0	0	0	2.06558883222377e-09	5.78825032531848e-09	2.90425888236948e-08	5.41765151779745e-08	1.69398071127083e-07	3.19914059135545e-07	4.50458749442726e-07	6.20817145551959e-07	6.5257748219025e-07	8.19420402982214e-07	1.06043874845838e-06	1.27169832510641e-06	1.76486528649566e-06	2.37539331423155e-06	2.51518217501848e-06
P28EU	C506	0	0	0	0	0	0	0	0	0	0	0	0	0	9.07580900740463e-09	1.57286656968313e-08	3.62995866700893e-08	3.88845817733811e-08	1.20122333184727e-07	1.52120757519354e-07	1.55702697505042e-07	2.23714776687208e-07	3.22349278650701e-07	4.22674298807045e-07	5.24111509322954e-07	7.56247667388004e-07	9.21403371046373e-07
P28EU	C508	0	0	0	0	0	0	0	0	0	0	0	1.23935329933426e-08	8.68237548797772e-08	4.32008508752461e-07	8.98281574241255e-07	1.76485133286482e-06	3.21328043927304e-06	5.14836812383916e-06	7.28946224545446e-06	9.52534149442611e-06	1.07279039425354e-05	1.25535462068922e-05	1.47421444566527e-05	1.81353278378994e-05	2.1252498550186e-05	2.01214574001478e-05
P28EU	C509	0	1.55135579315696e-06	0	0	0	3.79700728239418e-08	0	0	7.41979641552702e-09	7.1208723142642e-09	5.78725699608366e-08	3.92461878122517e-07	2.77836015615287e-06	1.24229673693355e-05	3.30179645566927e-05	6.46512924111752e-05	0.000111579307398717	0.000168661140348637	0.000228127688445308	0.000291040398074645	0.000359985690370456	0.000455732589980231	0.000612186752677383	0.000862585930889694	0.00128861693878041	0.00167682962133534
P28EU	C51	0	0	0	0	0	0	0	0	0	0	0	2.06558883222377e-09	3.85883355021232e-09	5.44548540444278e-09	1.92239247405716e-08	1.9014069208142e-08	4.59545057321777e-08	6.38149895043862e-08	1.04839981533609e-07	2.54161756221466e-07	4.31821545698563e-07	8.37505602475652e-07	1.29742632590336e-06	1.40654415257079e-06	2.78260359667125e-06	5.22958670053347e-07
P28EU	C510	0	0	0	0	1.27033762906472e-08	0	0	0	2.47326547184234e-09	0	0	2.06558883222377e-09	1.92941677510616e-09	5.44548540444278e-09	1.57286656968313e-08	2.07426209543367e-08	5.47919106806734e-08	9.9476307168602e-08	1.2745252657027e-07	1.90048880778213e-07	3.95402861121576e-07	6.02522016169534e-07	9.77664030284121e-07	1.41189222919653e-06	1.89061916847001e-06	1.86770953590481e-06
P28EU	C511	0	0	0	0	0	0	0	0	0	0	0	0	1.92941677510616e-09	0	0	8.64275873097364e-09	1.41398479175931e-08	9.3845572800568e-09	2.67239168615082e-08	5.95333843401632e-08	8.58440422171843e-08	1.17491793153059e-07	2.53604579284227e-07	2.67403831287222e-07	3.87819316609233e-07	6.47472639113668e-07
P28EU	C512	0	0	0	0	0	0	0	0	0	0	0	0	1.92941677510616e-09	1.81516180148093e-09	5.24288856561044e-09	6.91420698477891e-09	1.76748098969914e-08	1.31383801920795e-08	2.26125450366608e-08	4.57949110308948e-08	1.14458722956246e-07	1.38580063718993e-07	2.53604579284227e-07	4.27846130059555e-07	7.75638633218466e-07	9.71208958670502e-07
P28EU	C518	0	0	0	0	0	0	0	0	0	0	2.22586807541679e-09	2.06558883222377e-09	5.78825032531848e-09	5.44548540444278e-09	1.39810361749612e-08	2.59282761929209e-08	6.71642776085674e-08	1.12614687360682e-07	1.56232129344202e-07	3.20564377216263e-07	4.9425357640197e-07	8.85707363769215e-07	1.411364615147e-06	1.90391527876502e-06	2.5789984554514e-06	2.56498776264261e-06
P28EU	C519	0	0	0	0	1.27033762906472e-08	0	1.26096130015198e-08	0	0	2.37362410475474e-09	6.67760422625037e-09	3.51150101478042e-08	5.20942529278663e-08	1.5610391492736e-07	2.81368353021093e-07	5.56593662274703e-07	1.06579103678858e-06	1.82060411233102e-06	3.01157986170073e-06	5.29160196961989e-06	9.83304483578656e-06	1.75153150100484e-05	2.99253403555388e-05	4.95338857076449e-05	7.8339501955065e-05	0.000104641539598294
P28EU	C52	0	0	0	0	1.27033762906472e-08	0	2.52192260030395e-08	0	4.94653094368468e-09	4.74724820950947e-09	1.78069446033343e-08	2.06558883222377e-08	2.50824180763801e-08	7.80519574636799e-08	1.71267693143274e-07	3.05953659076467e-07	5.33779258889141e-07	9.60978665477816e-07	1.44720288234629e-06	1.92796575440067e-06	2.94210944689804e-06	4.70870955636491e-06	7.64489166537959e-06	1.25893723770024e-05	1.84601994705995e-05	2.37572652967092e-05
P28EU	C53	0	0	0	0	0	0	0	0	0	0	4.45173615083358e-09	3.30494213155804e-08	1.46635674908068e-07	4.32008508752461e-07	7.70704619144734e-07	1.23418594678304e-06	1.69324678813178e-06	1.75678912282663e-06	1.91795495629132e-06	2.1958659839314e-06	2.33859981676511e-06	2.72942473324799e-06	3.08736009563407e-06	2.9735306039139e-06	3.83941123443141e-06	7.71986608173988e-07
P28EU	C530	0	0	0	0	0	0	0	0	2.47326547184234e-09	0	2.22586807541679e-09	4.13117766444755e-09	8.10355045544587e-08	2.06928445368826e-07	3.86226124333302e-07	6.74135181015944e-07	1.05165118887099e-06	1.30257655047188e-06	1.42870170913448e-06	1.63487832380294e-06	1.77671154043445e-06	2.14799098764439e-06	2.69408922630925e-06	3.15001713256347e-06	3.64550157612679e-06	3.51129392750104e-06
P28EU	C531	0	0	0	0	0	0	0	0	0	0	0	8.2623553288951e-09	8.68237548797772e-08	1.63364562133283e-07	3.02339907283535e-07	5.47950903543729e-07	6.69875295095975e-07	8.1457957190893e-07	8.30497108619177e-07	9.02159747308627e-07	9.46885799001669e-07	1.01223698716482e-06	1.18348803665973e-06	1.37980376944206e-06	1.19254439857339e-06	9.46306164858437e-07
P28EU	C538	0	0	0	0	0	0	0	0	0	0	0	2.47870659866853e-08	1.1576500650637e-07	3.28544286068048e-07	7.25266251576111e-07	1.22727173979826e-06	1.74803869881245e-06	2.31610873671802e-06	2.52643798636873e-06	2.80722804619385e-06	3.0201494852773e-06	3.16022797480921e-06	3.45122753547665e-06	3.84526709391025e-06	3.75215188819433e-06	3.71051627799756e-06
P28EU	C539	0	0	0	0	0	0	0	0	0	2.37362410475474e-09	2.00328126787511e-08	3.34625390820251e-07	1.70946326274406e-06	5.07882272054363e-06	1.07566597071107e-05	1.86441591344563e-05	2.67013353113849e-05	3.20670322259541e-05	3.48891013056551e-05	3.65077030738293e-05	3.9290557989344e-05	4.68551245874238e-05	5.72889069174383e-05	6.94929076749232e-05	7.99198656702477e-05	7.57542987762991e-05
P28EU	C54	0	0	0	0	0	0	0	0	0	0	0	1.03279441611189e-08	7.71766710042464e-09	4.71942068385041e-08	1.10100659877819e-07	2.00512002558588e-07	3.58798640908926e-07	7.20733999108362e-07	1.10801470679638e-06	1.80431949461725e-06	2.75481335478782e-06	3.53379162483432e-06	4.21204127332933e-06	4.43890359936788e-06	4.74109114554787e-06	1.27004248441527e-06
P28EU	C540	0	0	0	0	0	0	0	0	0	0	0	2.06558883222377e-09	7.71766710042464e-09	1.08909708088856e-08	1.92239247405716e-08	3.8028138416284e-08	7.77691635467623e-08	1.57660562304954e-07	2.30236822191455e-07	3.98415725968784e-07	5.67090945555945e-07	7.01938148837507e-07	8.56374883669926e-07	9.8939417576272e-07	8.43507013625081e-07	7.47083814361924e-07
P28EU	C541	0	0	0	0	0	0	0	0	0	2.37362410475474e-09	2.22586807541679e-09	1.8590299490014e-08	3.47295019519109e-08	8.89429282725654e-08	3.30301979633458e-07	7.41548699117538e-07	1.70031671209057e-06	3.99219066693616e-06	9.16219211167246e-06	1.74822072860441e-05	2.90412996155347e-05	4.10407871313878e-05	5.49697114170275e-05	7.16214421719694e-05	8.95571756879871e-05	9.55769226507022e-05
P28EU	C542	0	0	0	0	0	0	0	0	0	0	2.22586807541679e-09	4.13117766444755e-09	7.71766710042464e-09	1.45212944118474e-08	2.97097018717925e-08	1.10627311756463e-07	1.69678175011118e-07	3.37844062082045e-07	5.57090882266824e-07	5.6556715123155e-07	6.91955006962758e-07	8.07379501667175e-07	8.34322311558254e-07	1.0107864822657e-06	9.79243774438313e-07	1.14552851535495e-06
P28EU	C543	0	0	0	0	0	0	0	0	0	0	0	0	1.92941677510616e-09	0	8.73814760935073e-09	8.64275873097364e-09	2.29772528660888e-08	5.81842551363521e-08	9.25058660590668e-08	1.48833460850408e-07	1.82093422884936e-07	3.16324058489005e-07	4.81481157771503e-07	4.65282666439766e-07	6.59292838235696e-07	8.21792195798117e-07
P28EU	C548	0	0	0	0	0	0	0	0	0	0	0	4.13117766444755e-09	9.6470838755308e-09	1.63364562133283e-08	4.36907380467537e-08	1.12355863502657e-07	1.92655427877206e-07	5.23658296227169e-07	1.06278961672306e-06	1.69670145369465e-06	2.59613194341666e-06	3.03068574133276e-06	3.41814867730914e-06	4.02175362255981e-06	4.51809503849756e-06	3.16265481413215e-06
P28EU	C549	0	0	0	0	1.27033762906472e-08	0	0	0	2.47326547184234e-09	0	4.45173615083358e-09	6.19676649667132e-09	5.59530864780786e-08	1.5610391492736e-07	3.32049609155328e-07	8.03776561980549e-07	1.72506144594636e-06	3.62994675592597e-06	6.99138778815302e-06	1.19135461046873e-05	1.85241037766233e-05	2.49654997399846e-05	3.09912146742696e-05	3.64310979745711e-05	4.20493094033561e-05	4.05666511198525e-05
P28EU	C55	0	0	0	0	0	2.53133818826278e-08	0	0	4.94653094368468e-09	4.74724820950947e-09	2.22586807541679e-08	7.22956091278321e-08	2.62400681414438e-07	7.40586015004218e-07	1.73190085617331e-06	3.61094459780079e-06	6.57856424366021e-06	1.06064266379202e-05	1.60692967774161e-05	2.24967500439271e-05	3.31071856150941e-05	4.81324712617032e-05	6.90980592832386e-05	0.000104314234585145	0.000155273158887422	0.000191178748095216
P28EU	C56	4.65406737947088e-06	0	2.2162225616528e-07	1.38102889598542e-08	2.54067525812943e-08	3.79700728239418e-08	2.52192260030395e-08	1.2554256515022e-08	2.96791856621081e-08	1.13933957028227e-07	4.38496010857108e-07	9.72892339977398e-07	1.76734576599724e-06	3.08214473891461e-06	6.39108116147912e-06	1.4486992184858e-05	3.09733368634878e-05	5.45411700002341e-05	8.01121356930642e-05	0.000113507266481176	0.000151954360062867	0.000195066502734887	0.000250219509465085	0.000304829671514181	0.000347069201916518	0.000315817231124597
P28EU	C57	0	0	0	0	0	0	1.26096130015198e-08	0	0	0	2.22586807541679e-09	2.06558883222377e-09	1.92941677510616e-09	5.44548540444278e-09	1.92239247405716e-08	2.24711727005315e-08	7.06992395879657e-08	9.00917498885452e-08	1.31563898395117e-07	1.96918117432847e-07	2.9395081122854e-07	4.12727581076131e-07	5.54989731477076e-07	6.04332658709121e-07	8.53202496540312e-07	4.48250288617155e-07
P28EU	C570	0	0	0	0	0	0	0	0	2.47326547184234e-09	0	2.22586807541679e-09	2.06558883222377e-09	1.92941677510616e-09	9.07580900740463e-09	2.27191837843119e-08	7.95133803249575e-08	2.10330237774198e-07	4.71104775458851e-07	9.45615519714905e-07	1.47001664409172e-06	2.00042631712166e-06	2.99453442036258e-06	3.05428123746656e-06	3.00027098704263e-06	2.30752493382494e-06	9.96111752482566e-07
P28EU	C571	0	0	0	0	0	0	0	0	0	0	0	0	1.92941677510616e-09	0	3.49525904374029e-09	1.72855174619473e-09	3.53496197939828e-09	1.12614687360682e-08	4.11137182484741e-09	9.15898220617895e-09	5.2026692252839e-09	1.20504403233907e-08	2.57280007969506e-08	2.67403831287222e-08	8.72593462370774e-08	2.49027938120641e-08
P28EU	C572	0	0	0	0	0	0	0	0	0	0	0	0	1.92941677510616e-09	0	0	0	0	5.63073436803408e-09	0	2.28974555154474e-09	5.2026692252839e-09	3.01261008084767e-09	0	1.60442298772333e-08	1.93909658304616e-08	2.49027938120641e-08
P28EU	C573	0	0	0	0	0	0	0	0	0	0	0	2.06558883222377e-09	0	0	3.49525904374029e-09	3.45710349238946e-09	1.76748098969914e-09	3.75382291202272e-09	2.26125450366608e-08	9.15898220617895e-09	4.16213538022712e-08	2.7113490727629e-08	6.98331450202944e-08	4.81326896316999e-08	2.90864487456925e-08	7.47083814361924e-08
P28EU	C574	0	0	0	0	0	0	0	0	0	4.74724820950947e-09	2.22586807541679e-09	4.13117766444755e-09	5.78825032531848e-09	7.26064720592371e-09	1.39810361749612e-08	4.14852419086735e-08	6.89317585982665e-08	1.42645270656863e-07	1.41842327957236e-07	2.56451501773011e-07	3.69389514995157e-07	6.44698557301401e-07	9.70313172913564e-07	1.70603644361247e-06	2.9571222891454e-06	3.63580789656136e-06
P28EU	C577	0	0	0	1.38102889598542e-08	0	0	0	0	0	0	0	0	3.85883355021232e-09	5.44548540444278e-09	3.49525904374029e-09	8.64275873097364e-09	1.2372366927894e-08	4.12920520322499e-08	4.31694041608978e-08	1.03038549819513e-07	1.27465396019455e-07	2.34983586306118e-07	2.13174863746162e-07	2.62055754661477e-07	4.36296731185387e-07	4.98055876241283e-07
P28EU	C578	0	0	0	0	0	0	0	1.2554256515022e-08	0	0	0	6.19676649667132e-09	3.85883355021232e-09	2.90425888236948e-08	3.67002199592731e-08	1.03713104771684e-07	2.01492832825702e-07	3.94151405762385e-07	5.38589709055011e-07	9.1818796616944e-07	1.11857388343604e-06	1.69911208559809e-06	2.28611664224332e-06	3.11258059618326e-06	4.14966668771879e-06	4.85604479335251e-06
P28EU	C579	0	0	0	0	0	1.26566909413139e-08	0	0	0	4.74724820950947e-09	1.1129340377084e-08	1.44591218255664e-08	5.01648361527602e-08	8.34974428681226e-08	1.86996358840106e-07	4.26952281310098e-07	7.95366445364614e-07	1.20497715475929e-06	2.02279493782493e-06	2.89652812270409e-06	4.14652737255127e-06	6.76632224158387e-06	1.08131111920898e-05	1.86968758836025e-05	3.12679324016194e-05	4.56717238513256e-05
P28EU	C58	0	0	0	0	0	0	0	0	0	0	1.1129340377084e-08	2.89182436511328e-08	2.89412516265924e-08	7.62367956621989e-08	4.89336266123641e-08	5.87707593706208e-08	5.47919106806734e-08	3.00305832961817e-08	2.46682309490845e-08	2.51872010669921e-08	2.60133461264195e-08	2.41008806467814e-08	1.47017147411146e-08	1.60442298772333e-08	1.93909658304616e-08	2.49027938120641e-08
P28EU	C60	0	0	0	0	0	0	0	0	0	0	2.22586807541679e-09	2.06558883222377e-09	3.85883355021232e-09	5.44548540444278e-09	6.99051808748058e-09	2.07426209543367e-08	5.30244296909743e-08	8.07071926084884e-08	8.83944942342193e-08	1.62571934159676e-07	1.63884080596443e-07	2.10882705659337e-07	2.02148577690326e-07	2.29967294907011e-07	4.45992214100618e-07	7.47083814361924e-08
P28EU	C600	0	0	0	0	0	0	0	0	0	0	0	0	0	3.63032360296185e-09	3.49525904374029e-09	1.20998622233631e-08	2.4744733855788e-08	5.81842551363521e-08	6.16705773727112e-08	6.41128754432527e-08	1.01452049893036e-07	1.89794435093403e-07	2.49929150598948e-07	1.97878835152544e-07	2.81169004541694e-07	2.24125144308577e-07
P28EU	C601	0	0	0	0	0	0	0	0	0	0	0	0	0	3.63032360296185e-09	8.73814760935073e-09	1.9014069208142e-08	5.47919106806734e-08	8.44610155205112e-08	9.04501801466431e-08	2.01497608535937e-07	2.15910772849282e-07	3.1029883832731e-07	4.04297155380652e-07	5.29459585948699e-07	6.30206389490003e-07	7.96889401986053e-07
P28EU	C602	0	0	0	0	0	0	0	0	0	0	0	2.06558883222377e-09	1.92941677510616e-09	0	8.73814760935073e-09	1.38284139695578e-08	2.29772528660888e-08	3.94151405762385e-08	7.81160646721008e-08	8.47205854071553e-08	9.36480460551101e-08	1.38580063718993e-07	1.32315432670031e-07	1.97878835152544e-07	1.93909658304616e-07	1.49416762872385e-07
P28EU	C608	0	0	0	0	0	0	0	0	0	0	0	0	1.92941677510616e-09	3.63032360296185e-09	1.39810361749612e-08	2.07426209543367e-08	4.06520627630803e-08	7.50764582404544e-08	1.02784295621185e-07	1.53412951953497e-07	1.61282745983801e-07	1.50630504042383e-07	2.02148577690326e-07	2.24619218281266e-07	2.3269158996554e-07	3.73541907180962e-07
P28EU	C609	0	0	0	0	0	0	0	0	0	2.37362410475474e-09	2.22586807541679e-09	8.2623553288951e-09	2.89412516265924e-08	9.25732518755273e-08	2.00977395015067e-07	3.97566901624787e-07	7.75924154477923e-07	1.43583726384869e-06	1.99812670687584e-06	2.97666921700816e-06	4.06328466494672e-06	5.10938669711765e-06	6.99066535939999e-06	8.67992836358321e-06	1.13049330791591e-05	1.27751332255889e-05
P28EU	C61	4.65406737947088e-06	0	2.2162225616528e-07	2.76205779197085e-08	1.27033762906472e-08	1.26566909413139e-08	0	1.2554256515022e-08	9.89306188736936e-09	9.49449641901894e-09	7.12277784133373e-08	6.81644314633845e-08	4.43765858274417e-08	8.89429282725654e-08	1.88743988361976e-07	7.19077526417007e-07	3.80538657082225e-06	1.46230171537845e-05	4.5887020937122e-05	0.000114681905949118	0.000243659209162333	0.000453888872610752	0.00077558161031013	0.00123610095050831	0.00181470353724375	0.00199790134195428
P28EU	C62	0	0	0	0	2.54067525812943e-08	0	0	0	0	2.37362410475474e-09	4.2291493432919e-08	1.11541796940084e-07	2.04518178161253e-07	1.97852636361421e-07	1.52043768402703e-07	1.36555587949384e-07	1.18421226309843e-07	8.07071926084884e-08	9.66172378839142e-08	9.6169313164879e-08	1.17060057568888e-07	1.74731384689165e-07	1.43341718725867e-07	1.55094222146589e-07	1.84214175389386e-07	4.98055876241283e-08
P28EU	C620	0	0	0	0	0	0	0	1.2554256515022e-08	0	0	1.55810765279175e-08	4.33773654766993e-08	7.33178374540341e-08	7.62367956621989e-08	6.99051808748058e-08	5.87707593706208e-08	4.77219867218768e-08	4.87996978562953e-08	5.13921478105926e-08	4.57949110308948e-08	7.02360345413326e-08	7.53152520211917e-08	6.24822876497371e-08	1.17657685766378e-07	9.69548291523082e-08	9.96111752482566e-08
P28EU	C621	0	0	0	0	0	0	0	1.2554256515022e-08	0	9.49449641901894e-09	3.56138892066687e-08	1.96230939061259e-07	2.60471264639332e-07	2.3415587239104e-07	2.27191837843119e-07	1.43469794934162e-07	1.50235884124427e-07	1.5202982793692e-07	1.04839981533609e-07	1.23646259783416e-07	1.1966139218153e-07	9.33909125062778e-08	1.58043433466982e-07	1.28353839017866e-07	1.45432243728462e-07	1.74319556684449e-07
P28EU	C629	4.65406737947088e-06	0	0	2.76205779197085e-08	1.27033762906472e-08	3.79700728239418e-08	1.26096130015198e-08	3.7662769545066e-08	1.4839592831054e-08	9.49449641901894e-09	6.25468929192118e-07	1.88175142615586e-06	2.87290157813307e-06	2.9696047072228e-06	2.85737426825769e-06	2.46318623832749e-06	2.17576909831964e-06	1.81872720087501e-06	1.56643266526686e-06	1.51810130067416e-06	1.51397674455761e-06	1.90698218117657e-06	2.3412480725225e-06	3.08049213642879e-06	4.01392992690556e-06	4.40779450473535e-06
P28EU	C63	0	0	0	0	0	0	1.26096130015198e-08	0	0	0	2.22586807541679e-09	4.13117766444755e-09	3.85883355021232e-09	3.63032360296185e-09	3.49525904374029e-09	6.91420698477891e-09	3.53496197939828e-09	9.3845572800568e-09	1.43898013869659e-08	2.97666921700816e-08	5.46280268654809e-08	7.53152520211917e-08	9.55611458172449e-08	7.4873072760422e-08	2.13300624135078e-07	2.49027938120641e-08
P28EU	C630	0	0	0	0	0	0	0	0	0	0	0	6.19676649667132e-09	1.92941677510616e-09	3.63032360296185e-09	3.49525904374029e-09	5.18565523858418e-09	3.53496197939828e-09	1.12614687360682e-08	6.16705773727112e-09	2.74769466185369e-08	3.38173499643453e-08	6.02522016169534e-08	5.88068589644584e-08	5.88288428831888e-08	5.81728974913849e-08	0
P28EU	C631	0	0	0	0	0	0	0	0	0	0	6.67760422625037e-09	0	5.78825032531848e-09	1.81516180148093e-09	3.49525904374029e-09	1.03713104771684e-08	1.59073289072923e-08	2.0646026016125e-08	3.08352886863556e-08	3.89256743762605e-08	7.02360345413326e-08	1.08453962910516e-07	1.24964575299474e-07	1.23005762392122e-07	1.06650312067539e-07	2.49027938120641e-08
P28EU	C632	0	0	0	0	0	0	0	0	0	0	2.22586807541679e-09	2.06558883222377e-09	7.71766710042464e-09	1.81516180148093e-09	1.04857771312209e-08	1.20998622233631e-08	2.82796958351863e-08	3.94151405762385e-08	4.93364618981689e-08	8.47205854071553e-08	1.09256053730962e-07	1.56655724204079e-07	1.83771434263933e-07	2.67403831287222e-07	4.26601248270156e-07	3.48639113368898e-07
P28EU	C637	0	0	0	0	0	0	0	0	0	0	4.45173615083358e-09	8.2623553288951e-09	1.73647509759554e-08	2.5412265220733e-08	1.39810361749612e-08	2.24711727005315e-08	1.06048859381949e-08	1.50152916480909e-08	3.28909745987793e-08	3.89256743762605e-08	6.24320307034068e-08	8.43530822637347e-08	1.17613717928917e-07	9.09173026376554e-08	1.35736760813232e-07	1.49416762872385e-07
P28EU	C638	0	0	0	0	0	0	0	0	0	0	8.90347230166716e-09	1.23935329933426e-08	7.71766710042464e-09	7.26064720592371e-09	6.99051808748058e-09	3.45710349238946e-09	5.30244296909743e-09	1.31383801920795e-08	2.05568591242371e-08	4.12154199278053e-08	8.32427076045423e-08	1.14479183072211e-07	2.09499435060883e-07	3.04840367667433e-07	3.19950936202617e-07	3.48639113368898e-07
P28EU	C639	0	0	0	1.38102889598542e-08	0	0	0	1.2554256515022e-08	0	4.74724820950947e-09	2.22586807541679e-08	3.51150101478042e-08	5.01648361527602e-08	6.35306630518324e-08	5.24288856561044e-08	4.66708971472577e-08	7.24667205776648e-08	1.03230130080625e-07	1.48009385694507e-07	2.31264300706019e-07	3.61585511157231e-07	7.92316451262937e-07	8.60050312355204e-07	1.37980376944206e-06	2.06513786094417e-06	2.78911290695118e-06
P28EU	C64	1.39622021384126e-05	3.10271158631392e-06	8.86489024661119e-07	1.13244369470805e-06	1.16871061873954e-06	9.87221893422486e-07	1.05920749212766e-06	1.46884801225757e-06	1.07092394930773e-06	3.39428246979927e-07	3.6059062821752e-07	4.99872497398153e-07	8.18072712645012e-07	1.55922398747212e-06	3.50924007991525e-06	8.72918631828338e-06	1.97816472367128e-05	3.94020021960465e-05	6.64849937796075e-05	0.000103253785901358	0.000148174620870698	0.000204143496908481	0.000268703240323352	0.000338934356156553	0.000406366775426069	0.000368909987531918
P28EU	C65	0	0	0	0	2.54067525812943e-08	0	0	0	0	0	2.22586807541679e-09	2.06558883222377e-09	1.73647509759554e-08	2.17819416177711e-08	6.99051808748058e-08	1.9359779557381e-07	4.63080019301175e-07	9.45963373829725e-07	1.66304990315078e-06	2.95606150704426e-06	4.58355158747511e-06	6.96214189683896e-06	9.17386999845551e-06	1.12095686075603e-05	1.14018879083114e-05	9.61247841145676e-06
P28EU	C66	0	0	0	0	0	0	0	1.2554256515022e-08	0	0	0	0	5.78825032531848e-09	1.63364562133283e-08	2.27191837843119e-08	8.64275873097364e-08	1.94422908866906e-07	3.94151405762385e-07	8.90112000079465e-07	1.55702697505042e-06	2.77042136246367e-06	4.5309655615949e-06	7.11930536338475e-06	1.02896994279323e-05	1.30598154868159e-05	1.15050907411736e-05
P28EU	C67	0	0	0	0	0	0	0	0	2.47326547184234e-09	2.37362410475474e-09	0	4.13117766444755e-09	3.85883355021232e-09	1.99667798162902e-08	6.11670332654551e-08	1.78040829858057e-07	3.83543374764714e-07	8.27717952101009e-07	1.7432216537353e-06	3.11863344120393e-06	5.22347990218503e-06	8.35999297435228e-06	1.0908672337907e-05	1.2995826200559e-05	1.90419284455133e-05	4.50740567998361e-06
P28EU	C670	0	0	0	0	0	0	1.26096130015198e-08	1.2554256515022e-08	0	4.74724820950947e-09	2.22586807541679e-09	0	0	1.81516180148093e-09	5.24288856561044e-09	4.66708971472577e-08	1.32561074227436e-07	2.57136869473556e-07	5.89981856865604e-07	1.13342404801465e-06	1.68566482899198e-06	2.63904643082256e-06	3.58721839683196e-06	4.1768478447064e-06	4.93500080385249e-06	4.50740567998361e-06
P28EU	C671	0	0	0	0	0	0	0	0	0	0	0	0	0	3.63032360296185e-09	1.74762952187015e-09	3.45710349238946e-09	1.76748098969914e-08	3.56613176642158e-08	8.42831224093719e-08	1.740206619174e-07	2.88748142003256e-07	3.79588870186806e-07	5.84393160959305e-07	7.75471110732943e-07	9.4046184277739e-07	7.47083814361924e-07
P28EU	C672	0	0	0	0	0	0	0	0	0	0	0	0	1.92941677510616e-09	0	6.99051808748058e-09	3.11139314315051e-08	5.47919106806734e-08	1.78306588321079e-07	3.78246207885962e-07	6.66315955499519e-07	1.47495672536798e-06	1.97024699287438e-06	2.91093951874069e-06	3.56181903274579e-06	4.53748600432803e-06	4.80623920572838e-06
P28EU	C673	0	0	0	0	0	0	1.26096130015198e-08	0	0	0	0	0	0	0	3.49525904374029e-09	1.20998622233631e-08	2.4744733855788e-08	3.56613176642158e-08	9.86729237963379e-08	1.57992443056587e-07	2.28917445912491e-07	4.21765411318674e-07	5.62340588847634e-07	7.59426880855709e-07	7.46552184472773e-07	6.97278226737796e-07
P28EU	C674	0	0	0	0	0	0	0	0	0	0	0	0	0	1.81516180148093e-09	1.74762952187015e-09	8.64275873097364e-09	3.00471768248854e-08	8.63379269765225e-08	1.23341154745422e-07	2.72479720633824e-07	5.09861584077822e-07	7.53152520211917e-07	1.07690060478664e-06	1.62046721760056e-06	1.76457789057201e-06	1.942417917341e-06
P28EU	C675	0	0	0	0	0	0	0	0	0	0	2.22586807541679e-09	0	0	1.81516180148093e-09	1.74762952187015e-09	3.45710349238946e-09	3.53496197939828e-09	3.94151405762385e-08	8.63388083217956e-08	1.16777023128782e-07	2.86146807390614e-07	4.03689750833588e-07	6.542263059796e-07	8.71736489996342e-07	1.00833022318401e-06	9.96111752482566e-07
P28EU	C676	0	0	0	0	0	0	0	0	0	0	0	0	0	0	0	3.45710349238946e-09	1.06048859381949e-08	2.6276760384159e-08	6.9893321022406e-08	1.03038549819513e-07	2.10708103623998e-07	3.34399718974091e-07	4.6310401434511e-07	5.56199969077421e-07	7.56247667388004e-07	5.47861463865411e-07
P28EU	C677	0	0	0	0	0	0	0	0	0	0	0	4.13117766444755e-09	2.31530013012739e-08	2.72274270222139e-08	4.36907380467537e-08	6.56849663553997e-08	6.71642776085674e-08	9.3845572800568e-08	1.13062725183304e-07	1.46543715298863e-07	1.32668065244739e-07	1.56655724204079e-07	1.80096005578654e-07	2.29967294907011e-07	1.74518692474155e-07	2.49027938120641e-07
P28EU	C678	0	0	0	0	1.27033762906472e-08	0	1.26096130015198e-08	0	0	7.1208723142642e-09	2.22586807541679e-09	4.13117766444755e-09	9.6470838755308e-09	2.17819416177711e-08	6.29146627873253e-08	1.78040829858057e-07	4.47172690393883e-07	1.08485482157457e-06	2.58194150600417e-06	4.87715802479029e-06	7.36958095761464e-06	1.08243080204857e-05	1.51537924694039e-05	1.98360162048861e-05	2.47622633654995e-05	2.32592094204679e-05
P28EU	C679	0	0	0	2.76205779197085e-08	7.62202577438829e-08	8.85968365891975e-08	6.30480650075989e-08	5.0217026060088e-08	4.69920439650045e-08	1.89889928380379e-08	3.11621530558351e-08	6.4033253798937e-08	1.64000425884024e-07	4.71942068385041e-07	1.30198399379326e-06	3.45364638889707e-06	9.30048496779689e-06	2.2141924446566e-05	4.6047364438291e-05	8.47915675192532e-05	0.000144197180247968	0.000232190896761172	0.000368902777141418	0.000567345360765472	0.000818657490913345	0.000936170727776927
P28EU	C68	0	0	0	0	0	0	0	0	0	0	0	0	1.92941677510616e-09	1.81516180148093e-09	1.74762952187015e-09	1.03713104771684e-08	1.59073289072923e-08	1.68922031041022e-08	5.55035196354401e-08	5.95333843401632e-08	1.35269399857381e-07	1.53643114123231e-07	2.49929150598948e-07	2.08574988404033e-07	3.29646419117848e-07	1.99222350496513e-07
P28EU	C680	0	0	0	0	0	0	0	0	0	0	0	4.13117766444755e-09	3.85883355021232e-09	7.26064720592371e-09	2.79620723499223e-08	4.66708971472577e-08	1.20188707299542e-07	1.91444968513159e-07	3.78246207885962e-07	5.40379950164558e-07	7.85603053017868e-07	1.226132302905e-06	1.6870217665429e-06	2.31036910232159e-06	3.05407711829771e-06	2.68950173170293e-06
P28EU	C681	0	0	0	0	0	0	0	0	0	0	0	0	0	0	0	0	1.76748098969914e-09	1.87691145601136e-09	1.02784295621185e-08	6.86923665463421e-09	1.56080076758517e-08	2.41008806467814e-08	3.67542868527865e-08	5.88288428831888e-08	4.84774145761541e-08	4.98055876241283e-08
P28EU	C688	0	0	0	0	0	1.26566909413139e-08	0	0	2.47326547184234e-09	0	0	2.06558883222377e-09	0	0	1.2233406653091e-08	1.03713104771684e-08	3.88845817733811e-08	9.9476307168602e-08	1.99401533505099e-07	4.23602927035777e-07	7.67393710729375e-07	1.15382966096466e-06	1.95165263188296e-06	2.90400560777923e-06	3.79093381985525e-06	3.56109951512517e-06
P28EU	C689	0	0	2.2162225616528e-07	1.38102889598542e-08	0	0	1.26096130015198e-08	1.2554256515022e-08	2.47326547184234e-09	2.37362410475474e-09	6.67760422625037e-09	1.23935329933426e-08	2.70118348514862e-08	7.80519574636799e-08	2.62144428280522e-07	6.93149250224086e-07	1.70561915505967e-06	3.90772965141565e-06	7.60192650414286e-06	1.42055814017836e-05	2.40883585130644e-05	3.91066914594836e-05	5.82702463764077e-05	8.04778570642022e-05	0.000105108730284017	9.48049360425282e-05
P28EU	C69	0	0	2.2162225616528e-07	0	1.27033762906472e-08	2.53133818826278e-08	5.04384520060791e-08	3.7662769545066e-08	1.4839592831054e-08	4.74724820950947e-09	0	0	1.1576500650637e-08	7.26064720592371e-09	5.24288856561044e-09	1.38284139695578e-08	2.82796958351863e-08	4.31689634882613e-08	8.83944942342193e-08	1.32805241989595e-07	1.74289419047011e-07	2.77160127437986e-07	2.7198172271062e-07	2.51359601409988e-07	5.52642526168157e-07	1.74319556684449e-07
P28EU	C690	0	0	0	0	0	0	1.26096130015198e-08	0	4.94653094368468e-09	0	2.22586807541679e-09	0	3.85883355021232e-09	3.63032360296185e-09	5.24288856561044e-09	1.20998622233631e-08	3.00471768248854e-08	3.75382291202272e-08	5.96148914602875e-08	6.41128754432527e-08	9.8850715280394e-08	1.53643114123231e-07	1.76420576893375e-07	2.99492291041688e-07	5.81728974913849e-07	4.98055876241283e-07
P28EU	C691	0	0	0	0	0	0	0	0	0	2.37362410475474e-09	0	0	1.92941677510616e-09	0	0	0	3.53496197939828e-09	1.12614687360682e-08	1.64454872993896e-08	1.83179644123579e-08	2.34120115137775e-08	1.8075660485086e-08	4.04297155380652e-08	5.34807662574443e-08	5.81728974913849e-08	9.96111752482566e-08
P28EU	C692	0	7.75677896578479e-07	0	4.14308668795627e-08	8.89236340345301e-08	3.16417273532848e-07	3.53069164042554e-07	3.38964925905594e-07	6.43049022679008e-08	1.18681205237737e-08	8.90347230166716e-09	1.23935329933426e-08	1.54353342008493e-08	1.45212944118474e-08	1.92239247405716e-08	2.93853796853104e-08	3.35821388042837e-08	5.63073436803408e-08	1.02784295621185e-07	1.39674478644229e-07	2.2631611129985e-07	2.25945756063575e-07	3.19762295619243e-07	3.58321133924877e-07	4.26601248270156e-07	4.98055876241283e-07
P28EU	C693	0	0	0	0	0	5.06267637652557e-08	1.26096130015198e-08	0	0	2.37362410475474e-09	4.45173615083358e-09	2.27214771544615e-08	4.24471690523355e-08	9.43884136770082e-08	1.85248729318235e-07	2.66196968913988e-07	5.63826435714026e-07	8.9716367597343e-07	1.31563898395117e-06	2.01955557646246e-06	2.48427455507306e-06	3.19035407561768e-06	3.74158640161367e-06	3.46020557685665e-06	3.07346808412817e-06	2.44047379358229e-06
P28EU	C694	0	0	0	0	1.27033762906472e-08	1.26566909413139e-08	0	0	2.47326547184234e-09	0	2.22586807541679e-09	4.13117766444755e-09	5.78825032531848e-09	7.26064720592371e-09	2.4466813306182e-08	2.93853796853104e-08	4.9489467711576e-08	7.69533696964657e-08	1.58287815256625e-07	2.26684809602929e-07	2.96552145841182e-07	4.21765411318674e-07	4.26349727492323e-07	5.40155739200188e-07	5.42947043252926e-07	5.97667051489539e-07
P28EU	C695	0	0	0	0	0	0	0	0	0	0	0	0	1.35059174257431e-08	1.27061326103665e-08	1.74762952187015e-08	5.01280006396471e-08	5.12569487012751e-08	6.00611665923635e-08	8.63388083217956e-08	8.70103309587e-08	1.04053384505678e-07	8.13404721828871e-08	1.83771434263933e-07	1.76486528649566e-07	2.90864487456925e-07	2.24125144308577e-07
P28EU	C696	0	7.75677896578479e-07	0	5.52411558394169e-08	5.08135051625886e-08	1.26566909413139e-08	1.26096130015198e-08	5.0217026060088e-08	1.4839592831054e-08	1.66153687332831e-08	2.22586807541679e-08	3.51150101478042e-08	2.12235845261678e-08	2.5412265220733e-08	5.06812561342342e-08	5.01280006396471e-08	7.95366445364614e-08	1.2387615609675e-07	1.99401533505099e-07	2.77059211736913e-07	3.82396188058366e-07	6.2059767665462e-07	8.23296025502418e-07	1.60977106434907e-06	2.87955842582355e-06	4.05915539136646e-06
P28EU	C698	0	0	0	0	0	0	1.26096130015198e-08	1.2554256515022e-08	2.47326547184234e-09	0	2.22586807541679e-09	2.06558883222377e-09	1.92941677510616e-09	3.63032360296185e-09	8.73814760935073e-09	1.55569657157526e-08	3.88845817733811e-08	3.56613176642158e-08	6.16705773727112e-08	1.25936005334961e-07	1.61282745983801e-07	1.8075660485086e-07	2.05824006375604e-07	1.60442298772333e-07	4.94469628676772e-07	3.98444700993026e-07
P28EU	C699	0	0	0	1.38102889598542e-08	0	1.13910218471825e-07	1.26096130015198e-07	1.2554256515022e-08	2.22593892465811e-08	1.42417446285284e-08	1.33552084525007e-08	2.27214771544615e-08	2.50824180763801e-08	5.99003394488706e-08	9.43719941809879e-08	1.5729820890372e-07	3.37588869032536e-07	5.14273738947112e-07	8.90112000079465e-07	1.29828572772587e-06	1.74809685969539e-06	2.49745375702272e-06	2.98444809244626e-06	4.16080361482917e-06	5.56520719334249e-06	7.84438005080021e-06
P28EU	C70	0	0	0	0	0	0	1.26096130015198e-08	0	9.89306188736936e-09	7.1208723142642e-09	4.45173615083358e-09	8.2623553288951e-09	5.78825032531848e-09	1.08909708088856e-08	1.57286656968313e-08	3.11139314315051e-08	6.36293156291691e-08	6.75688124164089e-08	1.08951353358456e-07	2.01497608535937e-07	1.97701430560788e-07	2.74147517357138e-07	3.49165725101472e-07	2.56707678035733e-07	4.26601248270156e-07	7.47083814361924e-08
P28EU	C700	0	0	0	5.52411558394169e-08	2.54067525812943e-08	1.26566909413139e-08	2.52192260030395e-08	3.7662769545066e-08	4.20455130213198e-08	3.08571133618116e-08	5.11949657345862e-08	5.16397208055943e-08	5.59530864780786e-08	5.0824530441466e-08	1.1534354844343e-07	1.34827036203189e-07	2.2623756668149e-07	3.39720973538056e-07	5.67369311828943e-07	8.01410943040658e-07	1.13678322572453e-06	1.50931765050468e-06	1.90019663028906e-06	2.50289986084839e-06	2.65656231877325e-06	2.71440452551499e-06
P28EU	C701	0	0	0	0	0	0	0	0	7.41979641552702e-09	4.74724820950947e-09	1.1129340377084e-08	0	5.78825032531848e-09	1.08909708088856e-08	1.04857771312209e-08	6.91420698477891e-09	2.4744733855788e-08	2.6276760384159e-08	5.55035196354401e-08	6.18231298917079e-08	5.98306960907648e-08	1.02428742748821e-07	1.24964575299474e-07	1.55094222146589e-07	2.13300624135078e-07	1.24513969060321e-07
P28EU	C709	0	0	0	1.38102889598542e-08	5.08135051625886e-08	3.79700728239418e-08	8.82672910106384e-08	2.5108513030044e-08	4.20455130213198e-08	5.93406026188684e-08	4.89690976591694e-08	4.95741319733706e-08	5.9811920028291e-08	8.53126046696036e-08	1.38062732227742e-07	1.81497933350446e-07	3.4996123596043e-07	4.71104775458851e-07	6.96877524311636e-07	1.03725473484977e-06	1.65705014825292e-06	2.31970976225271e-06	2.8925623753143e-06	4.15010746157768e-06	4.50839955558233e-06	4.43269729854742e-06
P28EU	C71	0	7.75677896578479e-07	2.2162225616528e-07	3.72877801916064e-07	4.19211417591356e-07	3.67044037298104e-07	3.90898003047113e-07	3.51519182420616e-07	3.43783900586085e-07	2.96703013094342e-07	2.67104169050015e-07	2.87116847679105e-07	3.45365602744003e-07	5.15505951620583e-07	7.39247287751072e-07	1.01984553025489e-06	1.67026953526569e-06	2.51506135105522e-06	3.60978446221603e-06	4.66650143404818e-06	5.86600955150759e-06	6.05233365242297e-06	5.82555446616666e-06	4.34263822010448e-06	3.77154285402479e-06	7.2218102054986e-07
P28EU	C710	9.30813475894175e-06	0	8.86489024661119e-07	7.1813502591242e-07	8.25719458892065e-07	7.0877469271358e-07	8.44844071101825e-07	8.41135186506474e-07	8.26070667595342e-07	7.76175082254798e-07	7.47891673340042e-07	8.09710822231719e-07	1.15572064828859e-06	1.71169757879651e-06	2.68610657511441e-06	3.80627094512079e-06	5.66477657198575e-06	8.41607096875493e-06	1.30967749480514e-05	1.73791687362246e-05	2.31648847255765e-05	2.91289268717161e-05	3.508564222967e-05	4.105718425584e-05	4.04689456881735e-05	3.28716878319247e-05
P28EU	C711	0	7.75677896578479e-07	0	4.14308668795627e-08	1.01627010325177e-07	1.01253527530511e-07	1.26096130015198e-07	1.8831384772533e-07	1.1624347717659e-07	1.51911942704303e-07	1.69165973731676e-07	1.8590299490014e-07	4.22542273748249e-07	7.62367956621989e-07	1.29149821666204e-06	1.52112553665136e-06	2.09623245378318e-06	3.18699565230729e-06	4.40944628214885e-06	5.53202525253209e-06	6.85711803892418e-06	7.41102079888527e-06	7.38026080003953e-06	7.27338421101243e-06	6.6995786944245e-06	5.08016993766109e-06
P28EU	C712	0	0	0	8.28617337591254e-08	6.35168814532358e-08	6.32834547065696e-08	8.82672910106384e-08	8.7879795605154e-08	6.43049022679008e-08	9.73185882949441e-08	1.00164063393756e-07	1.30132096430098e-07	2.27671179462527e-07	4.5016012676727e-07	6.39632405004473e-07	1.04058815120923e-06	1.58543044776013e-06	2.59013780929568e-06	3.74340404652357e-06	5.00080428457371e-06	6.44090450090146e-06	6.93502840611134e-06	6.45037734266403e-06	5.65291699341186e-06	4.08179830731218e-06	2.16654306164958e-06
P28EU	C713	0	0	0	2.76205779197085e-08	3.81101288719415e-08	6.32834547065696e-08	7.56576780091186e-08	6.277128257511e-08	3.46257166057928e-08	8.78240918759252e-08	6.90019103379205e-08	8.46891421211747e-08	1.09976756181051e-07	1.90591989155497e-07	3.19816202502237e-07	5.39308144812755e-07	9.31462481571448e-07	1.37389918580032e-06	2.04129611103674e-06	2.66755356754962e-06	3.54561907703098e-06	3.6151320970172e-06	3.69748125739032e-06	3.49764211323686e-06	2.46265266046863e-06	1.41945924728766e-06
P28EU	C714	0	0	2.2162225616528e-07	6.90514447992712e-08	3.81101288719415e-08	1.26566909413139e-07	8.82672910106384e-08	2.5108513030044e-08	4.69920439650045e-08	4.27252338855852e-08	4.89690976591694e-08	4.13117766444755e-08	4.63060026025478e-08	6.53458248533134e-08	1.27576955096521e-07	1.40012691441773e-07	2.36842452619685e-07	4.03535963042442e-07	6.35206946938925e-07	9.11318729514806e-07	1.21742459871643e-06	1.45207805896858e-06	1.55103090518759e-06	1.28888646680441e-06	1.07619860359062e-06	5.72764257677475e-07
P28EU	C715	0	7.75677896578479e-07	2.2162225616528e-07	2.20964623357668e-07	4.06508041300709e-07	2.78447200708906e-07	2.90021099034955e-07	1.75759591210308e-07	1.28609804535802e-07	9.96922123996989e-08	1.04615799544589e-07	1.05345030443412e-07	1.13835589731263e-07	9.80187372799701e-08	9.43719941809879e-08	1.29641380964605e-07	1.46700922145029e-07	2.28983197633386e-07	2.50793681315692e-07	3.22854122767808e-07	4.44828218761773e-07	3.82601480267654e-07	4.59428585659831e-07	4.81326896316999e-07	3.78123833694002e-07	1.24513969060321e-07
P28EU	C716	0	1.55135579315696e-06	8.86489024661119e-07	6.49083581113149e-07	1.14330386615824e-06	1.49348953107504e-06	1.65185930319909e-06	1.78270442513312e-06	1.45922662838698e-06	1.09661433639669e-06	6.29920665342952e-07	6.50660482150489e-07	5.30589613154194e-07	5.2821208423095e-07	4.8234574803616e-07	4.39052143533461e-07	4.78987348208467e-07	6.71934301252067e-07	7.544367298595e-07	1.05328295371058e-06	1.33708599089796e-06	1.56053202187909e-06	2.05824006375604e-06	2.54568447385435e-06	2.38508879714678e-06	1.942417917341e-06
P28EU	C717	4.65406737947088e-06	7.75677896578479e-07	8.86489024661119e-07	3.17636646076647e-07	6.47872190823005e-07	6.4549123800701e-07	1.09703633113222e-06	2.12166935103872e-06	2.50047139203261e-06	1.14408681849178e-06	5.85403303834616e-07	4.2138012177365e-07	3.99389272446975e-07	4.01150758127285e-07	4.59626564251848e-07	5.27208282589392e-07	5.47919106806734e-07	7.16980176196339e-07	9.16835916940973e-07	1.11510608360229e-06	1.25384328329342e-06	1.24119535330924e-06	1.29742632590336e-06	1.23005762392122e-06	1.10528505233631e-06	7.2218102054986e-07
P28EU	C718	4.65406737947088e-06	1.55135579315696e-06	4.4324451233056e-07	2.6239549023723e-07	2.6677090210359e-07	1.01253527530511e-07	1.51315356018237e-07	7.5325539090132e-08	1.92914706803703e-07	1.94637176589888e-07	1.46907292977508e-07	1.77640639571245e-07	2.62400681414438e-07	4.42899479561346e-07	6.37884775482603e-07	9.67988977869048e-07	1.4404970066048e-06	2.10777156510076e-06	3.17603473469463e-06	4.3963114589659e-06	5.22087856757239e-06	5.79927440563176e-06	6.41729848449652e-06	6.49256502365374e-06	5.34221108629218e-06	3.56109951512517e-06
P28EU	C719	6.05028759331214e-05	1.39622021384126e-05	4.21082286714032e-06	2.7758680809307e-06	3.49342847992797e-06	3.11354597156323e-06	3.60634931843466e-06	3.8792652631418e-06	4.12293354156118e-06	3.53195266787505e-06	3.39667468308602e-06	3.94734025837963e-06	5.86156816277251e-06	9.32085585060456e-06	1.36350055296309e-05	2.02188697752397e-05	3.09397547246835e-05	4.65023582341374e-05	6.76341222046523e-05	9.07632239176819e-05	0.000113152852980699	0.000130931046723721	0.000138129960850142	0.000127514190987624	0.000108909359586788	7.04251009005174e-05
P28EU	C72	0	0	0	2.76205779197085e-08	2.54067525812943e-08	3.79700728239418e-08	8.82672910106384e-08	1.2554256515022e-08	2.47326547184234e-08	2.61098651523021e-08	4.00656253575022e-08	2.47870659866853e-08	1.73647509759554e-08	1.81516180148093e-08	1.92239247405716e-08	2.93853796853104e-08	4.9489467711576e-08	8.07071926084884e-08	9.66172378839142e-08	1.51123206401953e-07	1.8729609211022e-07	1.77743994770012e-07	1.98473149005047e-07	1.60442298772333e-07	1.35736760813232e-07	0
P28EU	C720	0	0	2.2162225616528e-07	1.79533756478105e-07	1.90550644359707e-07	1.64536982237081e-07	1.51315356018237e-07	8.7879795605154e-08	1.33556335479486e-07	1.66153687332831e-07	1.46907292977508e-07	1.52853573584559e-07	1.52423925233387e-07	1.39767458714031e-07	1.86996358840106e-07	2.28168830497704e-07	3.00471768248854e-07	4.12920520322499e-07	5.77647741391061e-07	6.59446718844884e-07	8.11616399144288e-07	1.14177922064127e-06	1.3084526119592e-06	1.43863261232525e-06	1.42523598853893e-06	9.96111752482566e-07
P28EU	C721	4.65406737947088e-06	0	0	1.38102889598542e-08	0	2.53133818826278e-08	1.26096130015198e-08	0	2.47326547184234e-09	2.37362410475474e-09	2.22586807541679e-09	1.03279441611189e-08	9.6470838755308e-09	1.63364562133283e-08	1.2233406653091e-08	1.03713104771684e-08	7.06992395879657e-09	2.43998489281477e-08	3.28909745987793e-08	3.89256743762605e-08	5.98306960907648e-08	4.82017612935627e-08	4.41051442233438e-08	7.4873072760422e-08	8.72593462370774e-08	4.98055876241283e-08
P28EU	C722	0	0	0	0	0	0	0	1.2554256515022e-08	4.94653094368468e-09	2.37362410475474e-09	2.22586807541679e-09	8.2623553288951e-09	3.85883355021232e-09	3.63032360296185e-09	6.99051808748058e-09	1.20998622233631e-08	8.83740494849571e-09	1.68922031041022e-08	6.16705773727112e-09	1.60282188608132e-08	3.12160153517034e-08	3.91639310510197e-08	2.94034294822292e-08	3.7436536380211e-08	4.84774145761541e-08	4.98055876241283e-08
P28EU	C723	0	0	0	1.65723467518251e-07	8.89236340345301e-08	3.79700728239418e-08	3.78288390045593e-08	2.5108513030044e-08	3.95722475494774e-08	3.08571133618116e-08	2.22586807541679e-08	2.89182436511328e-08	1.35059174257431e-08	1.27061326103665e-08	1.74762952187015e-08	1.9014069208142e-08	7.06992395879657e-09	2.43998489281477e-08	2.26125450366608e-08	4.57949110308948e-08	4.9425357640197e-08	5.72395915361057e-08	4.41051442233438e-08	5.88288428831888e-08	7.75638633218466e-08	4.98055876241283e-08
P28EU	C724	0	0	0	0	0	0	0	0	0	0	4.45173615083358e-09	4.13117766444755e-09	5.78825032531848e-09	3.63032360296185e-09	5.24288856561044e-09	5.18565523858418e-09	7.06992395879657e-09	2.6276760384159e-08	2.67239168615082e-08	3.66359288247158e-08	3.90200191896292e-08	7.83278621020394e-08	1.50692576096425e-07	1.925307585268e-07	9.69548291523082e-08	7.47083814361924e-08
P28EU	C725	0	0	0	4.14308668795627e-08	1.27033762906472e-08	0	1.26096130015198e-08	0	4.94653094368468e-09	2.37362410475474e-09	8.90347230166716e-09	8.2623553288951e-09	1.35059174257431e-08	1.63364562133283e-08	1.39810361749612e-08	1.72855174619473e-08	1.59073289072923e-08	1.68922031041022e-08	4.31694041608978e-08	5.2664147685529e-08	7.02360345413326e-08	8.73656923445824e-08	8.4534859761409e-08	8.55692260119109e-08	8.72593462370774e-08	7.47083814361924e-08
P28EU	C728	0	0	2.2162225616528e-07	2.76205779197085e-08	7.62202577438829e-08	3.79700728239418e-08	6.30480650075989e-08	2.5108513030044e-08	4.69920439650045e-08	3.32307374665663e-08	4.67432295837526e-08	2.47870659866853e-08	1.92941677510616e-08	3.26729124266567e-08	1.2233406653091e-08	2.07426209543367e-08	3.88845817733811e-08	4.6922786400284e-08	6.78376351099823e-08	1.05328295371058e-07	1.01452049893036e-07	1.74731384689165e-07	1.50692576096425e-07	1.60442298772333e-07	1.45432243728462e-07	4.98055876241283e-08
P28EU	C729	0	7.75677896578479e-07	2.2162225616528e-07	3.86688090875918e-07	8.89236340345301e-07	8.85968365891975e-07	1.00876904012158e-06	1.3684139601374e-06	6.38102491735324e-07	3.13318381827625e-07	1.8029531410876e-07	1.2600091876565e-07	1.56282758783599e-07	1.83331341949574e-07	2.16706060711898e-07	2.61011313675404e-07	3.58798640908926e-07	4.99258447299022e-07	6.5987517788801e-07	9.47954658339522e-07	1.20962059487851e-06	1.41893934807925e-06	1.60616233546677e-06	1.58303068122035e-06	1.65792757850447e-06	1.22023689679114e-06
P28EU	C73	4.65406737947088e-06	0	0	0	0	1.26566909413139e-08	0	1.2554256515022e-08	9.89306188736936e-09	1.89889928380379e-08	5.11949657345862e-08	1.28066507597874e-07	1.81365176859979e-07	3.97520434524323e-07	6.15165591698291e-07	1.27394263694551e-06	2.36135460223805e-06	4.33566546338624e-06	7.40252497063776e-06	1.18517229747956e-05	1.81443089231776e-05	2.71436168284375e-05	3.99041292360703e-05	5.36198162497137e-05	6.72672604658715e-05	6.51706114061719e-05
P28EU	C74	0	0	2.2162225616528e-07	4.14308668795627e-08	3.81101288719415e-08	5.06267637652557e-08	3.78288390045593e-08	3.7662769545066e-08	1.4839592831054e-08	9.49449641901894e-09	1.1129340377084e-08	1.03279441611189e-08	1.73647509759554e-08	1.81516180148093e-08	2.09715542624418e-08	5.18565523858418e-08	6.00943536497708e-08	1.31383801920795e-07	1.50065071606931e-07	2.12946336293661e-07	2.78342803552688e-07	3.07286228246462e-07	2.97709723507571e-07	2.03226911778288e-07	2.81169004541694e-07	2.49027938120641e-08
P28EU	C740	0	0	0	1.38102889598542e-08	1.27033762906472e-08	5.06267637652557e-08	2.52192260030395e-08	5.0217026060088e-08	4.20455130213198e-08	2.37362410475473e-08	6.67760422625037e-08	7.84923756245034e-08	1.23482673606794e-07	1.39767458714031e-07	1.90491617883846e-07	2.64468417167793e-07	3.2875146408404e-07	3.92274494306374e-07	5.98204600515298e-07	6.04492825607811e-07	8.45433749108633e-07	8.49556042799043e-07	7.97568024705467e-07	7.21990344475498e-07	5.9142445782908e-07	3.48639113368898e-07
P28EU	C741	0	7.75677896578479e-07	0	1.10482311678834e-07	1.14330386615824e-07	3.16417273532848e-07	1.89144195022797e-07	1.8831384772533e-07	1.08823680761063e-07	2.84834892570568e-08	1.33552084525007e-08	2.47870659866853e-08	2.89412516265924e-08	4.35638832355422e-08	5.24288856561044e-08	1.08898760010268e-07	1.04281378392249e-07	1.65168208129e-07	1.80900360293286e-07	2.67900229530734e-07	3.14761488129676e-07	2.590844669529e-07	2.64630865340063e-07	3.36928827421899e-07	1.84214175389386e-07	1.24513969060321e-07
P28EU	C749	2.79244042768253e-05	6.20542317262783e-06	4.21082286714032e-06	1.17387456158761e-06	1.74036255181866e-06	2.82244207991301e-06	2.77411486033435e-06	2.76193643330484e-06	1.64224827330331e-06	5.12702806627023e-07	2.78233509427099e-07	2.04493294390154e-07	2.81694849165499e-07	3.33989771472491e-07	4.68364711861199e-07	6.9833490546267e-07	1.11351302351046e-06	1.66106663857005e-06	2.17491569534428e-06	2.98811794476588e-06	3.52480840012984e-06	4.31707024585471e-06	5.10517044385205e-06	5.97914966758227e-06	6.58323289944173e-06	5.77744816439888e-06
P28EU	C75	0	0	0	1.38102889598542e-08	0	0	0	0	2.47326547184234e-09	4.74724820950947e-09	2.22586807541679e-09	4.13117766444755e-09	5.78825032531848e-09	5.44548540444278e-09	1.04857771312209e-08	1.20998622233631e-08	2.29772528660888e-08	4.6922786400284e-08	5.13921478105926e-08	7.32718576494316e-08	7.54387037666165e-08	1.05441352829668e-07	1.06587431873081e-07	1.443980688951e-07	1.45432243728462e-07	2.49027938120641e-08
P28EU	C750	0	0	0	0	0	0	0	0	0	0	0	4.13117766444755e-09	5.78825032531848e-09	5.44548540444278e-09	1.57286656968313e-08	3.45710349238946e-08	5.47919106806734e-08	8.63379269765225e-08	1.43898013869659e-07	1.7860015302049e-07	2.05505434398714e-07	2.86197957680529e-07	4.18998870121766e-07	5.82940352206143e-07	6.49597355320465e-07	9.96111752482566e-07
P28EU	C751	0	0	0	0	0	1.26566909413139e-08	0	0	1.4839592831054e-08	1.66153687332831e-08	1.78069446033343e-08	4.5442954308923e-08	4.05177522772294e-08	6.17155012503515e-08	7.86433284841566e-08	1.00256001279294e-07	2.08562756784499e-07	2.32737020545409e-07	3.4946660511203e-07	4.62528601412037e-07	6.16516303196142e-07	8.82694753688367e-07	1.05484803267497e-06	1.43863261232525e-06	1.15376246691247e-06	9.71208958670502e-07
P28EU	C752	0	0	0	0	0	0	1.26096130015198e-08	0	0	4.74724820950947e-09	8.90347230166716e-09	1.03279441611189e-08	9.6470838755308e-09	3.63032360296185e-09	8.73814760935073e-09	1.38284139695578e-08	1.2372366927894e-08	2.81536718401704e-08	4.31694041608978e-08	4.12154199278053e-08	6.24320307034068e-08	6.62774217786487e-08	9.18857171319663e-08	1.17657685766378e-07	9.69548291523082e-08	4.98055876241283e-08
P28EU	C753	0	0	0	8.28617337591254e-08	1.27033762906472e-07	2.15163746002337e-07	1.51315356018237e-07	6.277128257511e-08	7.41979641552702e-08	8.0703219561661e-08	1.00164063393756e-07	1.32197685262322e-07	5.01648361527602e-08	3.44880742281376e-08	5.9419403743585e-08	6.74135181015944e-08	7.77691635467623e-08	7.69533696964657e-08	7.40046928472534e-08	6.86923665463421e-08	7.02360345413326e-08	8.13404721828871e-08	8.4534859761409e-08	9.09173026376554e-08	6.78683804066158e-08	2.49027938120641e-08
P28EU	C754	0	0	0	0	0	0	0	0	2.47326547184234e-09	0	0	0	0	3.63032360296185e-09	1.74762952187015e-09	1.72855174619473e-09	3.53496197939828e-09	9.3845572800568e-09	1.64454872993896e-08	2.28974555154474e-08	2.86146807390614e-08	2.41008806467814e-08	6.98331450202944e-08	5.34807662574443e-08	8.72593462370774e-08	1.24513969060321e-07
P28EU	C755	0	0	0	0	0	0	0	0	0	0	0	1.03279441611189e-08	1.92941677510616e-08	2.17819416177711e-08	3.14573313936626e-08	5.18565523858418e-08	3.88845817733811e-08	3.75382291202272e-08	8.42831224093719e-08	9.15898220617895e-08	7.54387037666165e-08	1.23517013314754e-07	9.18857171319663e-08	1.443980688951e-07	1.1634579498277e-07	1.24513969060321e-07
P28EU	C758	0	0	0	0	0	1.26566909413139e-08	0	0	2.47326547184234e-09	0	4.45173615083358e-09	8.2623553288951e-09	5.78825032531848e-09	1.63364562133283e-08	1.92239247405716e-08	2.76568279391157e-08	4.24195437527794e-08	6.19380780483749e-08	9.04501801466431e-08	1.3051549643805e-07	1.37870734470023e-07	1.50630504042383e-07	2.13174863746162e-07	2.35315371532755e-07	1.64823209558924e-07	0
P28EU	C759	0	0	0	0	1.27033762906472e-08	1.26566909413139e-08	1.26096130015198e-08	1.2554256515022e-08	0	1.42417446285284e-08	2.89362849804183e-08	4.5442954308923e-08	8.10355045544587e-08	1.01649060882932e-07	1.66024804577664e-07	3.23239176538414e-07	5.92106131549213e-07	9.85378514405964e-07	1.54998717796747e-06	2.2622686049262e-06	3.29849228882999e-06	4.25380543415691e-06	4.74865386138002e-06	4.75978819691254e-06	4.1205802389731e-06	2.14164026783752e-06
P28EU	C76	0	0	0	1.38102889598542e-08	0	2.53133818826278e-08	0	0	9.89306188736936e-09	9.49449641901894e-09	6.67760422625037e-09	6.19676649667132e-09	1.1576500650637e-08	2.17819416177711e-08	2.79620723499223e-08	7.25991733401786e-08	1.53770846103825e-07	2.0646026016125e-07	3.63856406498996e-07	4.96874784685208e-07	5.90502957069722e-07	8.49556042799043e-07	1.16511089323333e-06	1.51885376171142e-06	2.47234814338386e-06	6.72375432925732e-07
P28EU	C760	3.25784716562961e-05	0	0	9.66720227189796e-08	2.54067525812943e-08	6.32834547065696e-08	3.78288390045593e-08	5.0217026060088e-08	2.96791856621081e-08	4.27252338855852e-08	5.56467018854198e-08	6.4033253798937e-08	7.52472542291402e-08	1.3613713511107e-07	4.45645528076887e-07	2.04314816400217e-06	6.15260132514271e-06	1.17794962979273e-05	1.52387996687969e-05	1.57420006668701e-05	1.67291828939004e-05	1.87715734137618e-05	2.09866977929411e-05	2.68313004313598e-05	3.91309690458716e-05	6.30538739321464e-05
P28EU	C761	0	7.75677896578479e-07	4.4324451233056e-07	9.66720227189796e-08	3.81101288719415e-08	7.59401456478835e-08	5.04384520060791e-08	5.0217026060088e-08	2.72059201902657e-08	2.61098651523021e-08	5.56467018854198e-08	3.71805989800279e-08	4.24471690523355e-08	5.44548540444278e-08	5.24288856561044e-08	1.20998622233631e-07	1.90887946887507e-07	3.11567301697886e-07	5.01587362631384e-07	7.35008322045861e-07	1.0353311758315e-06	1.49425460010044e-06	2.11337149403522e-06	2.98422675716539e-06	4.69261373097172e-06	6.12608727776778e-06
P28EU	C762	9.30813475894175e-06	7.75677896578479e-07	2.2162225616528e-07	2.20964623357668e-07	2.54067525812943e-07	3.41730655415476e-07	2.77411486033435e-07	2.63639386815462e-07	1.68182052085279e-07	8.78240918759252e-08	9.34864591675052e-08	9.50170862822936e-08	1.33129757482325e-07	1.77885856545131e-07	2.62144428280522e-07	4.89180144173108e-07	9.13787671674456e-07	1.73238927389848e-06	2.83273518731987e-06	4.60009881305338e-06	7.47363434212032e-06	1.24691931246285e-05	2.15012578088801e-05	3.97148170227782e-05	7.61580182991381e-05	0.000112884364350087
P28EU	C763	2.32703368973544e-05	0	0	2.76205779197085e-08	1.27033762906472e-08	3.79700728239418e-08	1.00876904012158e-07	3.7662769545066e-08	2.72059201902657e-08	2.84834892570568e-08	4.2291493432919e-08	5.37053096378181e-08	5.01648361527602e-08	5.80851776473897e-08	1.27576955096521e-07	2.57554210183014e-07	4.40102766435086e-07	7.28241644932407e-07	1.09156921949699e-06	1.74478611027709e-06	2.52329457426269e-06	3.816976972434e-06	7.17443679366393e-06	1.2220355089826e-05	2.12428030672707e-05	3.02070888940338e-05
P28EU	C764	0	0	0	2.76205779197085e-08	0	0	1.26096130015198e-08	0	0	4.74724820950947e-09	1.33552084525007e-08	2.06558883222377e-08	9.6470838755308e-09	9.07580900740463e-09	1.2233406653091e-08	1.03713104771684e-08	2.4744733855788e-08	3.00305832961817e-08	5.75592055478638e-08	1.12197532025692e-07	1.48276072920591e-07	2.25945756063575e-07	4.15323441436487e-07	8.23603800364643e-07	1.62884112975878e-06	3.03814084507183e-06
P28EU	C765	0	0	0	1.38102889598542e-08	1.27033762906472e-08	0	0	0	2.47326547184234e-09	1.66153687332831e-08	1.78069446033343e-08	2.47870659866853e-08	3.47295019519109e-08	3.44880742281376e-08	5.06812561342342e-08	5.7042207624426e-08	9.36764924540545e-08	1.33260713376807e-07	1.76788988468439e-07	2.70189975082279e-07	3.90200191896292e-07	5.21181543986647e-07	8.52699454984647e-07	1.54559414484014e-06	2.88925390873879e-06	5.00546155622489e-06
P28EU	C767	0	0	2.2162225616528e-07	2.76205779197085e-08	2.54067525812943e-08	2.53133818826278e-08	0	1.2554256515022e-08	2.47326547184234e-08	1.18681205237737e-08	2.00328126787511e-08	1.23935329933426e-08	2.31530013012739e-08	3.08577506251758e-08	8.91291056153774e-08	1.55569657157526e-07	4.31265361486591e-07	8.74640738501293e-07	1.630158928552e-06	2.16609929176132e-06	2.68977998947177e-06	3.52776640467262e-06	4.61633842870998e-06	6.21446503911503e-06	7.9890779221502e-06	6.20079565920397e-06
P28EU	C768	4.65406737947088e-06	0	0	2.76205779197085e-08	3.81101288719415e-08	1.26566909413139e-08	3.78288390045593e-08	0	1.23663273592117e-08	4.74724820950947e-09	1.55810765279175e-08	1.23935329933426e-08	1.1576500650637e-08	1.81516180148093e-08	4.19431085248835e-08	7.77848285787628e-08	1.55538327093525e-07	4.24181989058567e-07	5.92037542778027e-07	6.75474937705698e-07	9.41683129776385e-07	1.22914491298585e-06	1.60248690678149e-06	1.98948450477693e-06	2.86986294290832e-06	2.58989055645467e-06
P28EU	C77	0	0	0	0	0	0	0	0	2.47326547184234e-09	0	0	2.06558883222377e-09	1.92941677510616e-09	5.44548540444278e-09	5.24288856561044e-09	6.91420698477891e-09	2.29772528660888e-08	3.00305832961817e-08	4.31694041608978e-08	7.78513487525211e-08	8.32427076045423e-08	9.64035225871254e-08	8.82102884466876e-08	1.12309609140633e-07	1.64823209558924e-07	7.47083814361924e-08
P28EU	C770	0	0	0	0	0	0	0	0	0	0	0	0	3.85883355021232e-09	1.81516180148093e-09	3.49525904374029e-09	2.59282761929209e-08	7.24667205776648e-08	9.19686613445566e-08	1.37730956132388e-07	1.64861679711221e-07	1.40472069082665e-07	1.95819655255099e-07	2.35227435857834e-07	2.46011524784244e-07	3.19950936202617e-07	3.98444700993026e-07
P28EU	C771	0	0	0	0	0	0	0	0	4.94653094368468e-09	0	0	0	0	3.63032360296185e-09	3.49525904374029e-09	1.72855174619473e-09	1.2372366927894e-08	7.50764582404544e-09	8.22274364969482e-09	2.28974555154474e-08	3.90200191896292e-08	5.12143713744104e-08	5.88068589644584e-08	1.01613455889144e-07	3.87819316609233e-08	9.96111752482566e-08
P28EU	C772	0	0	0	0	0	0	0	0	0	0	0	2.06558883222377e-09	0	1.81516180148093e-09	0	6.91420698477891e-09	7.06992395879657e-09	9.3845572800568e-09	2.05568591242371e-08	1.37384733092684e-08	3.38173499643453e-08	5.42269814552581e-08	7.71840023908517e-08	1.01613455889144e-07	1.26041277898001e-07	9.96111752482566e-08
P28EU	C773	0	0	0	0	0	0	0	0	0	0	0	0	0	0	1.74762952187015e-09	3.45710349238946e-09	3.53496197939828e-09	5.63073436803408e-09	6.16705773727112e-09	1.14487277577237e-08	1.56080076758517e-08	1.20504403233907e-08	1.47017147411146e-08	3.20884597544666e-08	5.81728974913849e-08	2.49027938120641e-08
P28EU	C774	0	0	0	0	0	0	0	0	0	0	0	0	1.92941677510616e-09	0	1.74762952187015e-09	0	1.76748098969914e-09	7.50764582404544e-09	4.11137182484741e-09	2.28974555154474e-08	1.82093422884936e-08	1.50630504042383e-08	3.67542868527865e-08	3.20884597544666e-08	5.81728974913849e-08	7.47083814361924e-08
P28EU	C775	0	0	0	0	0	0	0	0	0	0	0	0	0	0	0	0	0	0	0	4.57949110308948e-09	1.30066730632097e-08	6.02522016169534e-09	7.3508573705573e-09	1.60442298772333e-08	3.87819316609233e-08	0
P28EU	C778	0	0	0	0	0	0	0	0	0	0	0	2.06558883222377e-09	1.92941677510616e-09	3.63032360296185e-09	3.49525904374029e-09	8.64275873097364e-09	1.76748098969914e-09	2.25229374721363e-08	2.67239168615082e-08	2.51872010669921e-08	3.38173499643453e-08	6.02522016169534e-08	5.88068589644584e-08	8.02211493861665e-08	2.90864487456925e-08	1.49416762872385e-07
P28EU	C779	0	0	0	0	0	0	0	0	0	0	2.22586807541679e-09	8.2623553288951e-09	5.78825032531848e-09	1.81516180148093e-09	6.99051808748058e-09	3.11139314315051e-08	8.83740494849571e-08	1.27629979008772e-07	1.78844674380862e-07	2.08366845190571e-07	3.69389514995157e-07	5.36244594390885e-07	7.53462880482123e-07	9.78698022511231e-07	1.07619860359062e-06	1.12062572154289e-06
P28EU	C78	0	0	0	0	0	0	0	0	2.47326547184234e-09	2.37362410475474e-09	0	0	5.78825032531848e-09	1.81516180148093e-09	1.2233406653091e-08	1.72855174619473e-08	3.7117100783682e-08	7.88302811524771e-08	1.74733302556015e-07	3.0453615835545e-07	5.04658914852538e-07	7.6219035045446e-07	9.15181742634384e-07	1.13914032128356e-06	1.90031465138524e-06	4.98055876241283e-07
P28EU	C780	0	0	0	0	0	0	0	0	2.47326547184234e-09	2.37362410475474e-09	4.45173615083358e-09	1.23935329933426e-08	1.1576500650637e-08	1.45212944118474e-08	3.49525904374029e-08	6.39564146092049e-08	1.16653745320143e-07	2.6276760384159e-07	4.07025810659894e-07	6.47997991087161e-07	1.16539790646359e-06	1.51233026058553e-06	2.71246636973564e-06	3.72226133151812e-06	5.5361207445968e-06	5.37900346340586e-06
P28EU	C781	0	0	0	0	0	0	0	0	0	0	0	0	1.92941677510616e-09	3.63032360296185e-09	3.49525904374029e-09	5.18565523858418e-09	1.41398479175931e-08	3.75382291202272e-09	3.08352886863556e-08	2.51872010669921e-08	3.38173499643453e-08	7.23026419403441e-08	7.3508573705573e-08	6.41769195089332e-08	1.1634579498277e-07	7.47083814361924e-08
P28EU	C782	0	0	0	0	0	0	0	0	0	0	0	0	0	5.44548540444278e-09	1.74762952187015e-09	2.59282761929209e-08	3.00471768248854e-08	7.3199546784443e-08	1.37730956132388e-07	2.24395064051384e-07	3.90200191896292e-07	5.57332864956819e-07	1.1026286055836e-06	1.77556143974715e-06	2.46265266046863e-06	2.86382128838738e-06
P28EU	C783	0	0	0	0	0	0	0	0	0	0	0	0	1.92941677510616e-09	0	0	1.72855174619473e-09	3.53496197939828e-09	7.50764582404544e-09	1.02784295621185e-08	9.15898220617895e-09	3.38173499643453e-08	5.72395915361057e-08	5.14560015939011e-08	9.09173026376554e-08	6.78683804066158e-08	4.98055876241283e-08
P28EU	C784	0	0	0	0	0	0	1.26096130015198e-08	0	0	0	0	0	0	0	0	0	0	3.75382291202272e-09	2.05568591242371e-09	1.37384733092684e-08	1.04053384505678e-08	2.7113490727629e-08	3.30788581675079e-08	6.41769195089332e-08	2.90864487456925e-08	4.98055876241283e-08
P28EU	C785	0	0	0	0	0	0	0	0	0	0	0	0	0	0	1.74762952187015e-09	3.45710349238946e-09	7.06992395879657e-09	1.50152916480909e-08	2.05568591242371e-08	6.41128754432527e-08	5.72293614781229e-08	1.08453962910516e-07	1.43341718725867e-07	1.76486528649566e-07	3.10255453287386e-07	3.73541907180962e-07
P28EU	C786	0	0	0	0	0	0	0	0	2.47326547184234e-09	2.37362410475474e-09	2.22586807541679e-09	1.23935329933426e-08	2.70118348514862e-08	4.35638832355422e-08	6.81575513529357e-08	1.67669519380889e-07	3.42891312001634e-07	5.70581082627453e-07	9.90840609788226e-07	1.70815018145237e-06	3.13720954284619e-06	4.66352040515219e-06	7.18178765103448e-06	1.05998878722255e-05	1.26526052043762e-05	1.19035354421667e-05
P28EU	C787	0	0	0	0	0	0	0	0	0	2.37362410475474e-09	6.67760422625037e-09	8.2623553288951e-09	9.6470838755308e-09	2.35971034192521e-08	8.21385875278969e-08	1.72855174619473e-07	3.19914059135545e-07	7.63902962596623e-07	1.41636759365993e-06	2.44315850349824e-06	4.1985540648041e-06	6.86573837425184e-06	1.07543043331253e-05	1.59479644979699e-05	1.95945709716815e-05	2.56747804202381e-05
P28EU	C788	0	0	0	0	0	0	0	0	0	0	2.22586807541679e-09	2.06558883222377e-09	1.92941677510616e-09	5.44548540444278e-09	1.74762952187015e-09	1.20998622233631e-08	3.53496197939828e-08	5.06766093123067e-08	8.83944942342193e-08	1.07618040922603e-07	2.0030276517343e-07	3.28374498812396e-07	3.30788581675079e-07	5.34807662574443e-07	4.07210282439695e-07	5.97667051489539e-07
P28EU	C79	0	0	0	0	0	0	0	0	0	0	4.45173615083358e-09	2.06558883222377e-09	1.92941677510616e-09	9.07580900740463e-09	1.2233406653091e-08	1.72855174619473e-08	4.77219867218768e-08	9.00917498885452e-08	1.31563898395117e-07	1.740206619174e-07	2.05505434398714e-07	3.16324058489005e-07	2.75657151395899e-07	3.20884597544666e-07	4.16905765354925e-07	4.98055876241283e-08
P28EU	C790	0	0	0	0	0	0	0	0	0	0	0	0	0	0	1.74762952187015e-09	1.72855174619473e-09	7.06992395879657e-09	1.12614687360682e-08	2.26125450366608e-08	2.51872010669921e-08	5.72293614781229e-08	6.02522016169534e-08	7.71840023908517e-08	6.95249961346776e-08	5.81728974913849e-08	1.24513969060321e-07
P28EU	C791	0	0	0	0	0	0	0	0	0	0	0	0	0	0	0	0	1.76748098969914e-09	7.50764582404544e-09	1.43898013869659e-08	1.60282188608132e-08	1.82093422884936e-08	3.91639310510197e-08	3.67542868527865e-08	6.95249961346776e-08	9.69548291523082e-08	1.99222350496513e-07
P28EU	C792	0	0	0	0	0	0	0	0	2.47326547184234e-09	0	0	0	1.92941677510616e-09	1.81516180148093e-09	3.49525904374029e-09	6.91420698477891e-09	3.53496197939828e-09	1.50152916480909e-08	1.43898013869659e-08	2.97666921700816e-08	3.64186845769873e-08	2.10882705659337e-08	4.41051442233438e-08	9.09173026376554e-08	1.1634579498277e-07	2.73930731932706e-07
P28EU	C793	0	0	0	0	0	1.26566909413139e-08	1.26096130015198e-08	1.2554256515022e-08	7.41979641552702e-09	7.1208723142642e-09	1.55810765279175e-08	2.27214771544615e-08	1.92941677510616e-08	1.81516180148093e-08	7.68956989622864e-08	1.33098484456994e-07	2.77494515382765e-07	4.89873890018965e-07	7.9349476219555e-07	1.13342404801465e-06	1.66485415209085e-06	2.30464671184847e-06	2.80067665818233e-06	3.24093443520113e-06	3.42250546907648e-06	2.56498776264261e-06
P28EU	C794	0	0	0	0	0	0	0	1.2554256515022e-08	0	0	0	2.06558883222377e-09	0	1.81516180148093e-09	3.49525904374029e-09	5.18565523858418e-09	1.94422908866906e-08	2.0646026016125e-08	3.90580323360504e-08	4.57949110308948e-08	4.42226884149131e-08	6.92900318594964e-08	7.71840023908517e-08	7.4873072760422e-08	3.87819316609233e-08	7.47083814361924e-08
P28EU	C795	0	7.75677896578479e-07	0	0	0	0	0	0	1.23663273592117e-08	2.13626169427926e-08	5.56467018854198e-08	3.30494213155804e-08	1.35059174257431e-08	2.72274270222139e-08	4.19431085248835e-08	7.43277250863733e-08	1.21956188289241e-07	2.17721728897318e-07	3.53577976936877e-07	5.60987660128461e-07	8.48035083721275e-07	1.41291412791756e-06	1.99575777610631e-06	2.59381716348605e-06	2.79229907958648e-06	3.13775202032008e-06
P28EU	C796	0	0	0	0	0	0	0	0	0	2.37362410475474e-09	0	0	3.85883355021232e-09	3.63032360296185e-09	1.74762952187015e-09	1.9014069208142e-08	2.65122148454871e-08	4.50458749442726e-08	3.90580323360504e-08	4.80846565824395e-08	5.46280268654809e-08	8.13404721828871e-08	8.4534859761409e-08	1.443980688951e-07	1.35736760813232e-07	2.49027938120641e-08
P28EU	C797	0	0	0	0	0	0	0	0	0	0	0	0	0	0	0	1.72855174619473e-09	1.76748098969914e-09	5.63073436803408e-09	6.16705773727112e-09	9.15898220617895e-09	2.08106769011356e-08	1.8075660485086e-08	2.57280007969506e-08	4.27846130059555e-08	2.90864487456925e-08	9.96111752482566e-08
P28EU	C798	0	0	0	1.38102889598542e-08	0	0	0	0	2.47326547184234e-09	2.37362410475474e-09	2.22586807541679e-09	8.2623553288951e-09	1.1576500650637e-08	3.63032360296185e-09	1.74762952187015e-08	3.28424831776998e-08	9.36764924540545e-08	1.29506890464784e-07	2.17902706716913e-07	2.99956667252361e-07	4.24017541860638e-07	7.53152520211917e-07	1.04014631793386e-06	1.32632300318462e-06	1.80335982223293e-06	2.44047379358229e-06
P28EU	C799	0	0	0	0	0	0	0	0	0	0	0	0	0	0	0	0	0	0	0	0	0	3.01261008084767e-09	1.1026286055836e-08	5.34807662574443e-09	9.69548291523082e-09	0
P28EU	C80	9.30813475894175e-06	1.55135579315696e-06	6.64866768495839e-07	3.31446935036502e-07	2.92177654684885e-07	3.41730655415476e-07	4.03507616048633e-07	3.51519182420616e-07	2.62166140015288e-07	2.96703013094342e-07	6.65534554549621e-07	1.0162697054541e-06	1.472144999406e-06	2.67736365718437e-06	4.94753917641438e-06	1.05182373755949e-05	2.19521138920633e-05	4.01208592836988e-05	6.170346834731e-05	8.94031150600643e-05	0.00013657787116754	0.000200193965092489	0.000281945809876411	0.000382125422986065	0.000494983489271279	0.000611587713230483
P28EU	C800	0	0	0	1.38102889598542e-08	5.08135051625886e-08	2.53133818826278e-08	6.30480650075989e-08	1.2554256515022e-08	2.22593892465811e-08	4.509885799034e-08	5.3420833810003e-08	1.15672974604531e-07	1.98729927835934e-07	2.90425888236948e-07	5.85455889826499e-07	1.34654181028569e-06	3.00118272050914e-06	6.05679326854866e-06	1.09814741441674e-05	1.74638893216317e-05	2.31596820563513e-05	3.41087713353573e-05	5.03496975596322e-05	7.96596013404633e-05	0.000134515129965912	0.000146602747171622
P28EU	C809	9.30813475894175e-06	1.55135579315696e-06	8.86489024661119e-07	3.86688090875918e-07	2.15957396941002e-07	2.53133818826278e-07	1.89144195022797e-07	1.12988308635198e-07	1.97861237747387e-07	1.78021807856605e-07	2.78233509427099e-07	4.60626309585902e-07	6.40566369335245e-07	1.00559963802043e-06	1.843749145573e-06	3.6403299774861e-06	7.88826765702727e-06	1.57566716732154e-05	3.0890792205991e-05	4.98958453137114e-05	6.9702760945741e-05	9.76417053303538e-05	0.000147686075431867	0.000244209222961368	0.000395226665556469	0.000447851843916162
P28EU	C81	0	0	0	0	0	1.26566909413139e-08	0	1.2554256515022e-08	7.41979641552702e-09	1.18681205237737e-08	8.01312507150045e-08	1.38394451758993e-07	1.71718092984448e-07	1.61549400331803e-07	1.74762952187015e-07	1.34827036203189e-07	1.39630998186232e-07	1.91444968513159e-07	2.85740341826895e-07	3.73228524901792e-07	4.42226884149131e-07	5.15156323824951e-07	5.66016017532912e-07	5.88288428831888e-07	6.10815423659542e-07	1.49416762872385e-07
P28EU	C810	0	0	0	0	0	0	0	0	9.89306188736936e-09	1.42417446285284e-08	3.78397572820854e-08	9.29514974500698e-08	1.0032967230552e-07	1.08909708088856e-07	7.86433284841566e-08	1.36555587949384e-07	1.36096036206834e-07	2.10214083073272e-07	2.3845956584115e-07	3.480413238348e-07	4.78645568726118e-07	5.03105883501561e-07	6.90980592832386e-07	7.27338421101243e-07	7.65943150303235e-07	3.48639113368898e-07
P28EU	C811	0	0	0	0	0	0	0	0	9.89306188736936e-09	1.42417446285284e-08	9.79381953183388e-08	2.04493294390154e-07	2.35388846562952e-07	2.1600425437623e-07	1.86996358840106e-07	1.40012691441773e-07	1.07816340371648e-07	1.40768359200852e-07	1.29508212482693e-07	2.2210531849984e-07	2.47126788200985e-07	2.92223177842224e-07	4.00621726695373e-07	3.85061517053599e-07	3.00559970372156e-07	2.49027938120641e-07
P28EU	C812	0	0	0	0	1.27033762906472e-08	0	1.26096130015198e-08	1.2554256515022e-08	2.47326547184234e-09	7.1208723142642e-09	3.11621530558351e-08	5.99020761344894e-08	5.59530864780786e-08	7.26064720592371e-08	5.24288856561044e-08	6.91420698477891e-08	9.89789354231519e-08	1.05107041536636e-07	1.13062725183304e-07	1.7860015302049e-07	2.57532126651553e-07	3.16324058489005e-07	3.67542868527865e-07	4.17149976808066e-07	3.19950936202617e-07	2.9883352574477e-07
P28EU	C813	0	0	0	0	0	0	0	0	2.47326547184234e-09	2.37362410475474e-09	4.45173615083358e-09	1.23935329933426e-08	1.35059174257431e-08	1.63364562133283e-08	1.2233406653091e-08	1.03713104771684e-08	1.76748098969914e-08	3.00305832961817e-08	3.28909745987793e-08	3.66359288247158e-08	5.72293614781229e-08	5.12143713744104e-08	8.4534859761409e-08	7.4873072760422e-08	5.81728974913849e-08	4.98055876241283e-08
P28EU	C814	0	0	0	0	0	0	0	0	0	0	0	0	0	0	0	1.72855174619473e-09	0	1.87691145601136e-09	6.16705773727112e-09	4.57949110308948e-09	0	6.02522016169534e-09	7.3508573705573e-09	5.34807662574443e-09	9.69548291523082e-09	0
P28EU	C817	0	0	0	0	0	0	0	0	2.47326547184234e-09	0	8.90347230166716e-09	2.68526548189091e-08	3.28000851768047e-08	1.99667798162902e-08	2.62144428280522e-08	5.01280006396471e-08	4.06520627630803e-08	5.81842551363521e-08	8.01717505845245e-08	1.00748804267968e-07	1.79492088272294e-07	1.95819655255099e-07	2.05824006375604e-07	2.24619218281266e-07	2.61778038711232e-07	9.96111752482566e-08
P28EU	C819	4.65406737947088e-06	0	0	0	0	1.26566909413139e-08	1.26096130015198e-08	3.7662769545066e-08	7.91444950989549e-08	2.58725027418266e-07	9.54897404353803e-07	1.89621054798142e-06	2.59313614574268e-06	2.38149228354298e-06	2.30861859839046e-06	2.53405685992147e-06	2.83503950747742e-06	3.56988558933361e-06	4.5615670396682e-06	6.23955662795941e-06	8.85494302143319e-06	1.21679321165437e-05	1.78368554096573e-05	2.34834044636438e-05	2.59257213153272e-05	1.93743735857859e-05
P28EU	C82	0	0	0	0	0	0	0	0	1.23663273592117e-08	9.49449641901894e-09	8.90347230166716e-09	1.44591218255664e-08	1.54353342008493e-08	1.99667798162902e-08	2.79620723499223e-08	5.35851041320366e-08	6.53967966188683e-08	1.20122333184727e-07	2.05568591242371e-07	2.83928448391548e-07	3.82396188058366e-07	5.57332864956819e-07	5.62340588847634e-07	5.6689612232891e-07	5.13860594507234e-07	4.98055876241283e-08
P28EU	C820	0	0	0	0	0	0	0	0	4.94653094368468e-09	7.1208723142642e-09	8.90347230166716e-09	8.2623553288951e-09	9.6470838755308e-09	5.44548540444278e-09	1.74762952187015e-08	2.76568279391157e-08	7.06992395879657e-08	9.3845572800568e-08	1.41842327957236e-07	2.33554046257563e-07	3.25166826580244e-07	4.18752801237826e-07	5.25586301994847e-07	5.6689612232891e-07	5.13860594507234e-07	3.73541907180962e-07
P28EU	C821	0	0	0	0	0	0	0	0	2.47326547184234e-09	0	2.22586807541679e-09	4.13117766444755e-09	3.85883355021232e-09	7.26064720592371e-09	1.39810361749612e-08	3.8028138416284e-08	8.13041255261605e-08	1.38891447744841e-07	1.97345847592676e-07	2.19815572948295e-07	2.96552145841182e-07	4.21765411318674e-07	4.37376013548159e-07	6.1502881196061e-07	4.36296731185387e-07	1.99222350496513e-07
P28EU	C822	0	0	0	0	0	0	0	0	0	2.37362410475474e-09	2.22586807541679e-09	4.13117766444755e-09	3.85883355021232e-09	5.44548540444278e-09	1.92239247405716e-08	2.59282761929209e-08	3.53496197939828e-08	6.94457238724203e-08	1.04839981533609e-07	1.7860015302049e-07	1.92498761335504e-07	3.22349278650701e-07	4.70454871715667e-07	5.93636505457632e-07	7.27161218642312e-07	2.73930731932706e-07
P28EU	C823	0	0	0	0	0	0	0	0	4.94653094368468e-09	0	0	0	3.85883355021232e-09	3.63032360296185e-09	3.49525904374029e-09	3.45710349238946e-09	3.53496197939828e-09	5.63073436803408e-09	1.43898013869659e-08	2.74769466185369e-08	2.60133461264195e-08	4.21765411318674e-08	6.98331450202944e-08	9.09173026376554e-08	7.75638633218466e-08	9.96111752482566e-08
P28EU	C824	0	0	0	0	0	0	0	0	0	0	0	0	0	0	1.74762952187015e-09	1.72855174619473e-09	1.76748098969914e-09	5.63073436803408e-09	8.22274364969482e-09	2.28974555154474e-08	2.08106769011356e-08	4.21765411318674e-08	6.24822876497371e-08	1.17657685766378e-07	9.69548291523082e-08	2.49027938120641e-08
P28EU	C825	0	0	0	0	0	0	0	0	0	0	0	0	0	0	0	0	0	0	0	1.37384733092684e-08	1.30066730632097e-08	1.50630504042383e-08	2.94034294822292e-08	3.20884597544666e-08	1.06650312067539e-07	9.96111752482566e-08
P28EU	C826	0	0	0	0	0	0	0	0	0	0	0	0	0	0	0	0	0	0	0	0	0	0	7.3508573705573e-09	5.34807662574443e-09	9.69548291523082e-09	0
P28EU	C827	0	0	0	0	0	0	0	0	2.47326547184234e-09	2.37362410475474e-09	6.67760422625037e-09	4.13117766444755e-09	9.6470838755308e-09	1.08909708088856e-08	6.99051808748058e-09	2.07426209543367e-08	4.41870247424785e-08	1.31383801920795e-07	1.60343501169049e-07	2.38133537360653e-07	4.08409534184786e-07	5.33231984310037e-07	6.542263059796e-07	8.28951876990387e-07	9.21070876946928e-07	4.73153082429219e-07
P28EU	C829	0	0	0	0	2.54067525812943e-08	1.26566909413139e-08	1.26096130015198e-08	0	1.4839592831054e-08	2.84834892570568e-08	4.2291493432919e-08	7.22956091278321e-08	4.24471690523355e-08	1.14355193493298e-07	1.59034286490183e-07	3.87195591147619e-07	6.89317585982665e-07	1.21060788912733e-06	1.90973221264162e-06	2.88507939494637e-06	4.14652737255127e-06	5.74203481409566e-06	7.65959338012071e-06	9.95811867713613e-06	1.04226441338731e-05	7.49574093743131e-06
P28EU	C83	0	0	0	0	1.27033762906472e-08	1.26566909413139e-08	5.04384520060791e-08	1.2554256515022e-08	2.47326547184234e-08	2.37362410475473e-08	4.2291493432919e-08	4.13117766444755e-08	5.59530864780786e-08	5.44548540444278e-08	9.26243646591177e-08	1.03713104771684e-07	1.71445656000817e-07	2.42121577825465e-07	4.13192868397165e-07	5.6556715123155e-07	9.36480460551101e-07	1.18094315169229e-06	1.47752233148202e-06	1.5883787578461e-06	1.45432243728462e-06	3.98444700993026e-07
P28EU	C830	0	0	0	1.38102889598542e-08	0	2.53133818826278e-08	1.26096130015198e-08	0	4.94653094368468e-09	1.66153687332831e-08	1.1129340377084e-08	4.13117766444755e-08	3.28000851768047e-08	3.63032360296185e-08	6.29146627873253e-08	1.14084415248852e-07	2.10330237774198e-07	4.84243155650931e-07	7.95550448107974e-07	1.56160646615351e-06	2.62474662415573e-06	4.25079282407606e-06	6.55328934585183e-06	8.61575144407428e-06	1.04517305826188e-05	8.11831078273291e-06
P28EU	C831	0	0	0	0	0	0	0	0	2.47326547184234e-09	4.74724820950947e-09	4.45173615083358e-09	2.06558883222377e-09	5.78825032531848e-09	3.63032360296185e-09	2.09715542624418e-08	5.35851041320366e-08	1.80283060949312e-07	3.7350537974626e-07	7.85272018545856e-07	1.50436282736489e-06	2.51549057042476e-06	4.00074618736571e-06	6.03872932991282e-06	7.66379380469177e-06	8.4932430337422e-06	5.67783698915062e-06
P28EU	C832	0	0	0	0	1.27033762906472e-08	0	0	0	0	2.37362410475474e-09	4.45173615083358e-09	1.23935329933426e-08	3.85883355021232e-09	7.26064720592371e-09	1.39810361749612e-08	2.93853796853104e-08	4.77219867218768e-08	6.56919009603976e-08	1.00728609708762e-07	1.60282188608132e-07	1.66485415209085e-07	2.34983586306118e-07	2.97709723507571e-07	2.7809998453871e-07	2.71473521626463e-07	2.24125144308577e-07
P28EU	C833	0	0	0	0	2.54067525812943e-08	5.06267637652557e-08	2.52192260030395e-08	0	4.69920439650045e-08	4.509885799034e-08	1.22422744147924e-07	2.00362116725706e-07	2.46965347213588e-07	3.37620095075452e-07	5.03317302298602e-07	7.83033941026212e-07	1.2390041737791e-06	2.16032508586907e-06	3.53166839754393e-06	5.60071761907843e-06	8.79511232534243e-06	1.3388039199287e-05	1.95863594638499e-05	2.76174676953442e-05	3.18593568594485e-05	2.45790574925073e-05
P28EU	C834	0	0	0	0	0	0	0	0	0	2.37362410475474e-09	2.22586807541679e-09	8.2623553288951e-09	1.1576500650637e-08	1.27061326103665e-08	3.84478494811432e-08	3.45710349238946e-08	5.65593916703725e-08	1.2387615609675e-07	1.19229782920575e-07	2.1752582739675e-07	3.38173499643453e-07	4.69967172612236e-07	5.91744018329863e-07	6.57813424966565e-07	5.23556077422464e-07	4.48250288617155e-07
P28EU	C835	0	0	0	1.38102889598542e-08	3.81101288719415e-08	5.06267637652557e-08	7.56576780091186e-08	7.5325539090132e-08	8.90375569863242e-08	1.16307581132982e-07	2.13683335240012e-07	2.54067426363524e-07	1.98729927835934e-07	1.99667798162902e-07	1.93986876927586e-07	2.31625933990094e-07	2.15632680743295e-07	2.6276760384159e-07	3.8852463744808e-07	5.49538932370737e-07	7.80400383792584e-07	1.10562789967109e-06	1.33785604144143e-06	1.4921133785827e-06	1.6676230614197e-06	1.51907042253591e-06
P28EU	C836	0	0	0	1.38102889598542e-08	0	0	0	0	4.94653094368468e-09	2.37362410475474e-09	6.67760422625037e-09	6.19676649667132e-09	9.6470838755308e-09	7.26064720592371e-09	8.73814760935073e-09	1.9014069208142e-08	2.12097718763897e-08	3.56613176642158e-08	5.96148914602875e-08	6.86923665463421e-08	9.10467114424682e-08	1.32554843557297e-07	1.54368004781703e-07	1.65790375398077e-07	1.1634579498277e-07	1.49416762872385e-07
P28EU	C837	0	0	2.2162225616528e-07	2.76205779197085e-08	7.62202577438829e-08	1.13910218471825e-07	1.76534582021277e-07	3.01302156360528e-07	3.23997776811347e-07	3.1094475772287e-07	3.16073266709184e-07	2.33411538041286e-07	2.60471264639332e-07	3.19468477060643e-07	3.96711901464523e-07	4.4596635051824e-07	5.05499563053955e-07	5.55565790979362e-07	7.79104960808585e-07	1.00977778823123e-06	1.29026196787041e-06	1.68706164527469e-06	2.12072235140578e-06	2.10714219054331e-06	2.14270172426601e-06	1.59377880397211e-06
P28EU	C838	0	0	0	2.76205779197085e-08	1.27033762906472e-08	2.53133818826278e-08	1.26096130015198e-08	0	1.4839592831054e-08	1.42417446285284e-08	2.89362849804183e-08	4.95741319733706e-08	4.24471690523355e-08	7.62367956621989e-08	1.03110141790339e-07	1.67669519380889e-07	2.91634363300358e-07	5.21781384771158e-07	9.86729237963379e-07	1.7860015302049e-06	2.94210944689804e-06	4.30803241561217e-06	5.61973045979106e-06	6.59952655616863e-06	6.22450003157819e-06	4.68172523666806e-06
P28EU	C839	0	0	0	1.38102889598542e-08	2.54067525812943e-08	6.32834547065696e-08	5.04384520060791e-08	3.7662769545066e-08	6.92514332115855e-08	5.69669785141136e-08	9.5712327242922e-08	1.92099761396811e-07	2.31530013012739e-07	2.28710386986597e-07	2.65639687324262e-07	4.28680833056293e-07	7.37039572704542e-07	1.27442287863171e-06	1.96523573227706e-06	2.75456389850832e-06	4.15433137638919e-06	5.89266531813804e-06	7.72575109645572e-06	8.66923221033172e-06	8.6192843116402e-06	6.89807388594177e-06
P28EU	C84	0	0	0	0	0	0	0	0	2.47326547184234e-09	2.37362410475474e-09	1.55810765279175e-08	1.03279441611189e-08	1.35059174257431e-08	9.07580900740463e-09	2.27191837843119e-08	2.07426209543367e-08	3.18146578145846e-08	4.6922786400284e-08	7.19490069348297e-08	1.12197532025692e-07	1.71688084434369e-07	1.68706164527469e-07	2.38902864543112e-07	2.40663448158499e-07	3.87819316609233e-07	2.49027938120641e-08
P28EU	C840	0	0	0	0	0	0	0	0	2.47326547184234e-09	2.37362410475474e-09	0	4.13117766444755e-09	1.73647509759554e-08	2.5412265220733e-08	4.54383675686238e-08	8.64275873097364e-08	1.34328555217135e-07	1.89568057057147e-07	3.84413265623233e-07	4.92295293582119e-07	7.46583033828239e-07	1.05441352829668e-06	1.47752233148202e-06	2.07505373078884e-06	2.85047197707786e-06	3.01323805125976e-06
P28EU	C841	0	0	0	0	0	0	0	0	0	0	4.45173615083358e-09	6.19676649667132e-09	9.6470838755308e-09	1.27061326103665e-08	2.09715542624418e-08	2.76568279391157e-08	6.53967966188683e-08	1.18245421728716e-07	2.05568591242371e-07	3.18274631664719e-07	4.21416207247996e-07	5.84446355684448e-07	6.90980592832386e-07	1.06961532514889e-06	1.17315343274293e-06	1.14552851535495e-06
P28EU	C842	0	0	0	0	0	0	1.26096130015198e-08	0	9.89306188736936e-09	7.1208723142642e-09	4.45173615083358e-09	1.44591218255664e-08	5.78825032531848e-09	1.81516180148093e-09	1.57286656968313e-08	2.59282761929209e-08	2.4744733855788e-08	4.6922786400284e-08	3.90580323360504e-08	5.72436387886184e-08	1.27465396019455e-07	1.38580063718993e-07	1.32315432670031e-07	1.17657685766378e-07	8.72593462370774e-08	1.24513969060321e-07
P28EU	C843	0	0	0	0	0	0	0	0	0	0	2.22586807541679e-09	2.06558883222377e-09	0	3.63032360296185e-09	3.49525904374029e-09	1.03713104771684e-08	1.2372366927894e-08	1.68922031041022e-08	2.05568591242371e-08	4.350516547935e-08	6.24320307034068e-08	4.82017612935627e-08	5.51314302791798e-08	4.81326896316999e-08	6.78683804066158e-08	4.98055876241283e-08
P28EU	C844	0	0	0	0	1.27033762906472e-08	0	2.52192260030395e-08	1.2554256515022e-08	1.97861237747387e-08	4.27252338855852e-08	6.67760422625037e-08	8.88203197856223e-08	1.31200340707219e-07	1.74255532942169e-07	2.14958431190028e-07	3.28424831776998e-07	5.72663840662522e-07	8.05195014628873e-07	1.33414015716298e-06	1.79745025796262e-06	2.40103184746852e-06	3.45546376273228e-06	4.70454871715667e-06	4.92557857231062e-06	4.7507866284631e-06	2.96343246363563e-06
P28EU	C845	0	0	0	1.38102889598542e-08	3.81101288719415e-08	7.59401456478835e-08	1.51315356018237e-07	1.00434052120176e-07	5.19385749086891e-08	8.30768436664157e-08	1.13519271846256e-07	2.56133015195748e-07	2.27671179462527e-07	2.46862005001406e-07	3.87973753855172e-07	5.34122489574171e-07	8.236461411998e-07	1.21623862349536e-06	1.78227968607135e-06	2.62404840207027e-06	3.41295101178624e-06	4.48577641038218e-06	5.57930074425299e-06	6.67439962892905e-06	6.28267292906957e-06	5.00546155622489e-06
P28EU	C846	0	0	0	0	0	0	0	0	0	4.74724820950947e-09	2.22586807541679e-09	0	5.78825032531848e-09	9.07580900740463e-09	5.24288856561044e-09	3.45710349238946e-09	3.53496197939828e-09	3.75382291202272e-09	1.23341154745422e-08	4.57949110308948e-09	2.60133461264195e-08	3.01261008084767e-08	2.57280007969506e-08	1.06961532514889e-08	4.84774145761541e-08	0
P28EU	C847	0	0	0	0	0	0	0	0	0	2.37362410475474e-09	2.22586807541679e-09	0	0	0	0	0	1.76748098969914e-09	5.63073436803408e-09	1.23341154745422e-08	9.15898220617895e-09	3.90200191896292e-08	1.50630504042383e-08	4.41051442233438e-08	5.34807662574443e-08	1.93909658304616e-08	0
P28EU	C848	0	0	0	0	0	0	0	0	0	0	6.67760422625037e-09	6.19676649667132e-09	3.85883355021232e-09	7.26064720592371e-09	5.24288856561044e-09	1.03713104771684e-08	2.65122148454871e-08	3.00305832961817e-08	5.34478337230164e-08	7.32718576494316e-08	1.09256053730962e-07	1.68706164527469e-07	2.35227435857834e-07	3.85061517053599e-07	7.46552184472773e-07	8.71597783422245e-07
P28EU	C849	0	0	0	0	0	0	0	1.2554256515022e-08	4.94653094368468e-09	9.49449641901894e-09	1.1129340377084e-08	1.65247106577902e-08	1.92941677510616e-08	2.5412265220733e-08	3.84478494811432e-08	6.04993111168155e-08	9.36764924540545e-08	1.21999244640738e-07	1.6651055890632e-07	3.0453615835545e-07	4.0060553034686e-07	5.60345475037667e-07	7.16708593629337e-07	8.28951876990387e-07	7.56247667388004e-07	5.72764257677475e-07
P28EU	C85	0	0	0	1.38102889598542e-08	0	0	1.26096130015198e-08	6.277128257511e-08	2.96791856621081e-08	1.89889928380379e-08	7.79053826395877e-08	7.02300202956083e-08	8.87531716548834e-08	9.43884136770082e-08	1.38062732227742e-07	2.1952607176673e-07	3.39356350022235e-07	4.54212572354749e-07	9.0450180146643e-07	1.26622929000424e-06	1.88596759416541e-06	2.73846256349053e-06	3.43652582073554e-06	3.67412864188642e-06	5.01256466717434e-06	1.12062572154289e-06
P28EU	C850	0	0	0	0	0	1.26566909413139e-08	0	1.2554256515022e-08	1.4839592831054e-08	1.89889928380379e-08	2.00328126787511e-08	2.68526548189091e-08	1.92941677510616e-08	3.08577506251758e-08	3.67002199592731e-08	5.7042207624426e-08	6.71642776085674e-08	9.19686613445566e-08	1.50065071606931e-07	2.54161756221466e-07	2.99153480453824e-07	4.97080663339865e-07	7.60813737852681e-07	8.71736489996342e-07	1.0374166719297e-06	1.12062572154289e-06
P28EU	C851	0	0	0	2.76205779197085e-08	6.35168814532358e-08	3.79700728239418e-08	1.00876904012158e-07	6.277128257511e-08	8.90375569863242e-08	1.21054829342491e-07	1.93650522561261e-07	2.74723314685762e-07	2.99059600141455e-07	4.02965919928766e-07	5.67979594607797e-07	8.71190080082143e-07	1.4475669305636e-06	2.69524485083231e-06	4.65407290572727e-06	7.85611698735e-06	1.3222583836059e-05	2.16727169216181e-05	3.40491713404214e-05	4.8779806903415e-05	6.03737721131423e-05	5.17231027476572e-05
P28EU	C852	0	0	0	0	0	0	0	0	2.47326547184234e-09	2.37362410475474e-09	8.90347230166716e-09	4.13117766444755e-09	3.85883355021232e-09	9.07580900740463e-09	6.99051808748058e-09	1.03713104771684e-08	7.06992395879657e-09	3.00305832961817e-08	2.87796027739319e-08	3.66359288247158e-08	5.98306960907648e-08	1.38580063718993e-07	2.35227435857834e-07	2.62055754661477e-07	3.78123833694002e-07	2.24125144308577e-07
P28EU	C857	0	0	0	1.38102889598542e-08	0	1.26566909413139e-08	3.78288390045593e-08	1.2554256515022e-08	1.73128583028964e-08	2.13626169427926e-08	3.56138892066687e-08	6.4033253798937e-08	7.91060877793526e-08	9.62035754784891e-08	1.08353030355949e-07	1.97054899066199e-07	2.28005047671189e-07	4.41074192162669e-07	7.29768498910416e-07	1.10365735584456e-06	1.82093422884936e-06	2.30464671184847e-06	2.98812352113154e-06	3.84526709391025e-06	3.97514799524464e-06	2.56498776264261e-06
P28EU	C859	0	0	0	1.51913178558397e-07	2.79474278394237e-07	3.03760582591534e-07	4.28726842051672e-07	4.26844721510748e-07	4.87233297952941e-07	6.50373004702797e-07	1.20196876072507e-06	2.10070384237158e-06	2.62786564769459e-06	3.04947182648796e-06	4.60675141964971e-06	6.96779208891095e-06	1.11050830582797e-05	1.85382544510242e-05	3.03131444646e-05	4.89295726909595e-05	7.75041634490542e-05	0.000123854425643809	0.000187516696094231	0.000262847270002087	0.000328211487646394	0.000308670129300535
P28EU	C86	0	0	0	0	0	0	0	0	0	0	0	0	0	0	0	0	0	0	0	0	0	3.01261008084767e-09	0	0	9.69548291523082e-09	0
P28EU	C860	0	0	0	0	0	0	0	0	0	0	0	2.06558883222377e-09	1.92941677510616e-09	3.63032360296185e-09	3.49525904374029e-09	8.64275873097364e-09	5.30244296909743e-09	9.3845572800568e-09	6.16705773727112e-09	3.66359288247158e-08	1.56080076758517e-08	3.31387108893244e-08	3.30788581675079e-08	3.20884597544666e-08	4.84774145761541e-08	4.98055876241283e-08
P28EU	C861	0	0	0	0	0	0	0	0	0	0	2.22586807541679e-09	6.19676649667132e-09	9.6470838755308e-09	1.81516180148093e-09	0	1.72855174619473e-09	5.30244296909743e-09	5.63073436803408e-09	4.11137182484741e-09	1.14487277577237e-08	5.2026692252839e-09	9.03783024254301e-09	2.20525721116719e-08	2.13923065029777e-08	3.87819316609233e-08	2.49027938120641e-08
P28EU	C862	0	0	0	0	0	0	0	0	0	0	0	0	0	1.81516180148093e-09	0	3.45710349238946e-09	5.30244296909743e-09	5.63073436803408e-09	1.64454872993896e-08	2.97666921700816e-08	4.16213538022712e-08	3.6151320970172e-08	6.24822876497371e-08	5.34807662574443e-08	9.69548291523082e-08	9.96111752482566e-08
P28EU	C863	0	0	0	0	0	0	0	0	0	0	0	0	0	1.81516180148093e-09	0	0	0	1.87691145601136e-09	2.05568591242371e-09	0	0	0	0	0	9.69548291523082e-09	0
P28EU	C864	0	0	0	0	0	0	0	0	0	0	0	0	0	0	1.74762952187015e-09	1.72855174619473e-09	1.76748098969914e-09	3.75382291202272e-09	6.16705773727112e-09	4.57949110308948e-09	0	2.10882705659337e-08	1.83771434263933e-08	2.13923065029777e-08	5.81728974913849e-08	2.49027938120641e-08
P28EU	C865	0	0	0	0	0	0	0	0	0	0	0	2.06558883222377e-09	0	3.63032360296185e-09	6.99051808748058e-09	1.20998622233631e-08	2.4744733855788e-08	5.25535207683181e-08	9.25058660590668e-08	1.46543715298863e-07	2.54930792038911e-07	3.82601480267654e-07	6.02770304385699e-07	6.52465348340821e-07	6.10815423659542e-07	3.48639113368898e-07
P28EU	C866	0	0	0	0	0	0	0	0	0	0	0	0	0	0	0	1.72855174619473e-09	0	0	2.05568591242371e-09	6.86923665463421e-09	1.04053384505678e-08	3.01261008084767e-09	1.47017147411146e-08	2.13923065029777e-08	6.78683804066158e-08	0
P28EU	C88	0	0	2.2162225616528e-07	0	0	0	0	0	2.47326547184234e-09	0	0	2.06558883222377e-09	0	3.63032360296185e-09	0	5.18565523858418e-09	7.06992395879657e-09	1.68922031041022e-08	3.28909745987793e-08	3.43461832731711e-08	7.80400383792585e-08	1.23517013314754e-07	2.09499435060883e-07	2.19271141655522e-07	4.07210282439695e-07	1.99222350496513e-07
P28EU	C880	0	0	0	0	0	0	1.26096130015198e-08	0	2.47326547184234e-09	2.37362410475474e-09	0	0	0	5.44548540444278e-09	8.73814760935073e-09	3.28424831776998e-08	1.0251389740255e-07	2.47752312193499e-07	5.40645394967435e-07	1.31202420103513e-06	2.48167322046042e-06	5.20579021970477e-06	9.67372829965341e-06	1.70924528958792e-05	2.57512026228531e-05	2.85136989148134e-05
P28EU	C881	0	0	0	0	0	0	0	0	0	0	0	0	0	0	1.74762952187015e-09	0	1.76748098969914e-09	0	0	0	0	0	7.3508573705573e-09	5.34807662574443e-09	9.69548291523082e-09	0
P28EU	C882	0	0	0	0	0	0	0	0	0	0	0	0	0	0	0	0	1.76748098969914e-09	1.87691145601136e-09	2.05568591242371e-09	4.57949110308948e-09	1.56080076758517e-08	1.50630504042383e-08	2.20525721116719e-08	3.7436536380211e-08	9.69548291523082e-09	0
P28EU	C883	0	0	0	0	0	0	0	0	2.47326547184234e-09	0	0	0	1.92941677510616e-09	5.44548540444278e-09	1.74762952187015e-09	8.64275873097364e-09	5.30244296909743e-09	1.50152916480909e-08	4.11137182484741e-08	5.95333843401632e-08	1.04053384505678e-07	2.37996196386966e-07	3.16086866933964e-07	4.49238436562532e-07	7.56247667388004e-07	5.47861463865411e-07
P28EU	C884	0	0	0	0	0	0	0	0	0	0	0	2.06558883222377e-09	0	3.63032360296185e-09	1.74762952187015e-09	3.45710349238946e-09	1.94422908866906e-08	2.43998489281477e-08	4.52250900733215e-08	9.15898220617895e-08	1.50877407533233e-07	2.590844669529e-07	5.47638874106519e-07	1.02148263551719e-06	2.0748333438594e-06	1.34475086585146e-06
P28EU	C887	0	0	0	0	0	0	0	0	0	0	2.22586807541679e-09	4.13117766444755e-09	1.92941677510616e-09	3.63032360296185e-09	1.74762952187015e-09	8.64275873097364e-09	1.41398479175931e-08	2.6276760384159e-08	1.64454872993896e-08	5.49538932370737e-08	6.24320307034068e-08	9.03783024254301e-08	1.32315432670031e-07	2.19271141655522e-07	2.52082555796001e-07	2.9883352574477e-07
P28EU	C889	0	0	0	0	0	2.53133818826278e-08	1.26096130015198e-08	0	2.47326547184234e-09	4.74724820950947e-09	1.55810765279175e-08	8.2623553288951e-09	7.71766710042464e-09	7.26064720592371e-09	1.2233406653091e-08	2.24711727005315e-08	3.35821388042837e-08	5.06766093123067e-08	9.04501801466431e-08	1.69441170814311e-07	2.18512107461924e-07	4.27790631480369e-07	6.10121161756256e-07	7.54078804229965e-07	9.50157325692621e-07	9.46306164858437e-07
P28EU	C90	0	0	0	0	0	0	0	0	0	0	4.45173615083358e-09	2.06558883222377e-09	1.92941677510616e-09	1.81516180148093e-08	3.49525904374029e-08	9.85274495330995e-08	2.42144895588782e-07	4.9738153584301e-07	8.67499455042804e-07	1.49062435405562e-06	2.35420782444096e-06	3.37111068046854e-06	4.03562069643596e-06	3.84526709391025e-06	4.73139566263264e-06	1.29494527822734e-06
P28EU	C900	4.65406737947088e-06	0	0	2.76205779197085e-08	1.27033762906472e-08	1.26566909413139e-08	0	1.2554256515022e-08	1.23663273592117e-08	3.08571133618116e-08	3.78397572820854e-08	6.60988426311608e-08	9.84002555304142e-08	3.10392668053239e-07	8.91291056153774e-07	2.61357024024643e-06	6.37176896786541e-06	1.41143741492054e-05	2.73221214620235e-05	5.03675328973296e-05	8.3877433250027e-05	0.000130515306532564	0.000188707534988262	0.000253926678190346	0.000288624830903506	0.000246064505657006
P28EU	C901	0	0	0	0	0	0	0	1.2554256515022e-08	2.47326547184234e-09	4.74724820950947e-09	6.67760422625037e-09	1.03279441611189e-08	9.6470838755308e-09	2.17819416177711e-08	3.84478494811432e-08	1.10627311756463e-07	2.50982300537278e-07	4.42951103618681e-07	7.00988896136484e-07	1.14945226687546e-06	1.5503954291346e-06	1.95217133238929e-06	2.25671321276109e-06	2.36384986857904e-06	1.74518692474155e-06	1.34475086585146e-06
P28EU	C902	9.30813475894175e-06	0	0	1.38102889598542e-08	0	1.26566909413139e-08	0	0	4.94653094368468e-09	2.37362410475474e-09	1.1129340377084e-08	1.03279441611189e-08	1.73647509759554e-08	2.35971034192521e-08	7.86433284841566e-08	1.88412140335225e-07	3.80008412785316e-07	7.35749290756453e-07	1.50681777380658e-06	2.96751023480198e-06	4.72402365655778e-06	6.98021755732405e-06	9.34293971797833e-06	1.00757763629025e-05	1.26138232727153e-05	1.10568404525565e-05
P28EU	C903	0	0	0	0	0	0	0	0	0	0	4.45173615083358e-09	0	1.92941677510616e-09	5.44548540444278e-09	1.04857771312209e-08	4.66708971472577e-08	1.39630998186232e-07	3.56613176642158e-07	6.94821838399213e-07	1.31431394658668e-06	2.57792260112817e-06	5.54922776892141e-06	9.95306087973459e-06	1.41510107517198e-05	1.85183723680909e-05	1.48669679058023e-05
P28EU	C91	0	7.75677896578479e-07	0	1.10482311678834e-07	1.27033762906472e-07	1.51880291295767e-07	1.38705743016718e-07	1.63205334695286e-07	1.97861237747387e-07	1.97010800694643e-07	1.89198786410427e-07	1.59050340081231e-07	9.06825884299895e-08	1.1798551709626e-07	1.03110141790339e-07	1.20998622233631e-07	2.29772528660888e-07	3.96028317218397e-07	7.544367298595e-07	1.24791132559188e-06	2.03944633631129e-06	2.98248398003919e-06	3.88125269165426e-06	4.54586513188277e-06	7.06800704520327e-06	1.54397321634798e-06
P28EU	C910	4.65406737947088e-06	1.55135579315696e-06	1.55135579315696e-06	2.27869767837595e-06	3.46802172734667e-06	3.46793331792001e-06	3.98463770848025e-06	3.96714505874695e-06	4.13282660344855e-06	3.9853148718832e-06	4.32486167053483e-06	3.63956752237829e-06	2.69925406837352e-06	2.40508938696223e-06	2.42396214683389e-06	2.56517079135298e-06	2.98174042962245e-06	3.43474796450079e-06	4.51839763550731e-06	6.115910368176e-06	7.95227991084644e-06	1.0462794810784e-05	1.26802289642113e-05	1.48302164831893e-05	1.68798357554169e-05	1.48171623181782e-05
P28EU	C911	0	0	2.2162225616528e-07	4.14308668795627e-08	6.35168814532358e-08	1.13910218471825e-07	1.26096130015198e-07	1.12988308635198e-07	1.23663273592117e-07	1.25802077552001e-07	1.82521182184177e-07	1.56984751249007e-07	1.60141592333811e-07	1.57919076728841e-07	3.6350694054899e-07	7.86491044518601e-07	1.99195107539093e-06	4.49707984860322e-06	1.02188146706582e-05	2.03878943909543e-05	3.6275611173292e-05	6.1327703415816e-05	9.65424852762143e-05	0.000151794458868504	0.000223723268268951	0.000268576631263112
P28EU	C912	0	0	0	0	1.27033762906472e-08	1.26566909413139e-08	1.26096130015198e-08	1.2554256515022e-08	1.73128583028964e-08	7.1208723142642e-09	8.90347230166716e-09	8.2623553288951e-09	1.92941677510616e-09	1.27061326103665e-08	1.2233406653091e-08	5.18565523858418e-09	1.94422908866906e-08	3.37844062082045e-08	3.70023464236267e-08	8.01410943040658e-08	1.43073403695307e-07	1.74731384689165e-07	2.20525721116719e-07	1.65790375398077e-07	3.19950936202617e-07	3.23736319556834e-07
P28EU	C913	0	0	0	1.38102889598542e-08	1.27033762906472e-08	2.53133818826278e-08	0	0	0	4.74724820950947e-09	2.22586807541679e-09	2.06558883222377e-09	5.78825032531848e-09	7.26064720592371e-09	8.73814760935073e-09	2.93853796853104e-08	5.12569487012751e-08	9.75993957125907e-08	2.05568591242371e-07	3.0911564945854e-07	3.92801526508934e-07	7.83278621020394e-07	1.05852346136025e-06	1.02148263551719e-06	1.44462695436939e-06	1.29494527822734e-06
P28EU	C914	0	0	0	0	0	0	0	0	2.47326547184234e-09	2.37362410475474e-09	8.90347230166716e-09	0	1.92941677510616e-09	1.27061326103665e-08	3.32049609155328e-08	4.83994488934524e-08	1.18421226309843e-07	1.78306588321079e-07	2.61072110877811e-07	4.02995217071874e-07	7.04961680025968e-07	1.0996026795094e-06	1.77155662630431e-06	3.30511135471006e-06	4.51809503849756e-06	4.90585038097664e-06
P28EU	C915	0	0	0	0	2.54067525812943e-08	2.53133818826278e-08	6.30480650075989e-08	7.5325539090132e-08	5.44118403805315e-08	9.25713400854347e-08	1.29100348374174e-07	9.91482639467411e-08	1.08047339405945e-07	7.80519574636799e-08	8.56338465716372e-08	8.2970483817347e-08	7.95366445364614e-08	1.20122333184727e-07	1.72677616643591e-07	2.74769466185369e-07	3.38173499643453e-07	5.21181543986647e-07	7.27734879685173e-07	7.54078804229965e-07	9.88939257353544e-07	6.97278226737796e-07
P28EU	C916	0	0	0	0	0	0	0	0	0	2.37362410475474e-09	2.22586807541679e-09	6.19676649667132e-09	3.85883355021232e-09	1.81516180148093e-09	1.74762952187015e-09	5.18565523858418e-09	1.41398479175931e-08	3.37844062082045e-08	3.70023464236267e-08	6.64026209947974e-08	1.11857388343604e-07	1.53643114123231e-07	1.94797720319768e-07	1.925307585268e-07	3.39341902033079e-07	1.24513969060321e-07
P28EU	C917	0	2.32703368973544e-06	0	1.38102889598542e-08	0	6.32834547065696e-08	1.26096130015198e-08	2.5108513030044e-08	1.97861237747387e-08	1.42417446285284e-08	2.89362849804183e-08	1.8590299490014e-08	1.35059174257431e-08	9.07580900740463e-09	6.99051808748058e-09	3.62995866700893e-08	5.65593916703725e-08	7.50764582404544e-08	1.33619584307541e-07	2.54161756221466e-07	4.99456245627254e-07	6.50723777463097e-07	1.19451432271556e-06	1.66325183060652e-06	2.51113007504478e-06	3.2622659893804e-06
P28EU	C918	0	0	0	0	0	1.26566909413139e-08	0	0	0	0	4.45173615083358e-09	4.13117766444755e-09	1.92941677510616e-09	1.81516180148093e-09	5.24288856561044e-09	3.45710349238946e-09	3.53496197939828e-09	1.31383801920795e-08	6.16705773727112e-09	2.06077099639026e-08	1.56080076758517e-08	4.5189151212715e-08	2.57280007969506e-08	3.7436536380211e-08	1.93909658304616e-08	2.49027938120641e-08
P28EU	C919	0	7.75677896578479e-07	0	1.10482311678834e-07	1.39737139197119e-07	1.26566909413139e-07	1.63924969019757e-07	1.63205334695286e-07	1.92914706803703e-07	1.70900935542341e-07	2.04779862938345e-07	1.87968583732363e-07	1.44706258132962e-07	1.08909708088856e-07	1.48548509358962e-07	2.21254623512925e-07	3.48193754970731e-07	6.53165186691953e-07	1.18407508555605e-06	2.10198641631807e-06	3.95142727660312e-06	6.85971315409014e-06	9.97511345184626e-06	1.47072107207972e-05	2.1339757896423e-05	2.52016273378089e-05
P28EU	C92	0	0	2.2162225616528e-07	1.38102889598542e-07	7.62202577438829e-08	1.26566909413139e-07	1.00876904012158e-07	7.5325539090132e-08	5.44118403805315e-08	1.11560332923473e-07	1.35777952600424e-07	1.59050340081231e-07	1.6592984265913e-07	2.05113283567345e-07	2.46415762583691e-07	2.99039452091688e-07	4.57777576332078e-07	6.41903717955885e-07	9.16835916940973e-07	1.63487832380294e-06	2.43224786282022e-06	3.10600099335395e-06	3.80774411794868e-06	3.60995172237749e-06	3.70367447361817e-06	1.27004248441527e-06
P28EU	C920	0	6.98110106920631e-06	3.54595609864448e-06	1.61580380830295e-06	3.20125082524308e-06	2.70853186144118e-06	2.06797653224924e-06	1.56928206437775e-06	1.29351784177354e-06	1.78021807856605e-06	2.64878300974598e-06	3.00956292855004e-06	3.31473801963238e-06	3.96794369803731e-06	5.28832693317906e-06	7.1804039536929e-06	1.01948303485847e-05	1.55464575901421e-05	2.43886576649948e-05	3.98782085257032e-05	6.49735346199579e-05	9.68041997278782e-05	0.000131488461215844	0.000151810503098381	0.000154594475083355	0.000110244668206008
P28EU	C921	4.65406737947088e-06	0	0	8.28617337591254e-08	1.52440515487766e-07	1.89850364119709e-07	1.89144195022797e-07	1.75759591210308e-07	1.33556335479486e-07	1.87516304275624e-07	3.27202607086268e-07	4.17248944109202e-07	6.88801788712899e-07	8.69462502909364e-07	1.23033118339658e-06	1.43815505283401e-06	2.10860482071108e-06	3.0068121525302e-06	4.47522823134641e-06	7.40961660479877e-06	1.20077605719552e-05	1.98591256529478e-05	3.13367049706858e-05	4.49987167290137e-05	6.24873873886627e-05	6.96780170861555e-05
P28EU	C922	0	0	0	2.76205779197085e-08	3.81101288719415e-08	0	1.26096130015198e-08	0	9.89306188736936e-09	2.13626169427926e-08	1.1129340377084e-08	1.03279441611189e-08	1.35059174257431e-08	2.17819416177711e-08	2.09715542624418e-08	4.32137936548682e-08	6.00943536497708e-08	8.44610155205112e-08	1.19229782920575e-07	2.06077099639026e-07	3.64186845769873e-07	5.21181543986647e-07	6.542263059796e-07	8.23603800364643e-07	9.30766359862159e-07	7.71986608173988e-07
P28EU	C923	0	0	0	2.76205779197085e-08	2.54067525812943e-08	1.26566909413139e-08	1.26096130015198e-08	2.5108513030044e-08	9.89306188736936e-09	1.89889928380379e-08	2.44845488295847e-08	3.30494213155804e-08	4.24471690523355e-08	4.53790450370232e-08	4.01954790030134e-08	5.53136558782313e-08	9.01415304746562e-08	1.12614687360682e-07	1.8295604620571e-07	2.1752582739675e-07	3.0695748429175e-07	3.91639310510197e-07	4.26349727492323e-07	4.27846130059555e-07	3.87819316609233e-07	4.48250288617155e-07
P28EU	C924	0	0	0	0	2.54067525812943e-08	5.06267637652557e-08	1.26096130015198e-08	3.7662769545066e-08	2.47326547184234e-08	7.1208723142642e-08	5.78725699608366e-08	8.67547309533985e-08	1.254120903819e-07	1.5610391492736e-07	1.45053250315222e-07	1.65940967634694e-07	2.42144895588782e-07	3.02182744417829e-07	3.70023464236267e-07	4.51079873654313e-07	6.91955006962758e-07	7.59177740373613e-07	9.11506313949105e-07	1.26214608367569e-06	1.24102181314955e-06	9.21403371046373e-07
P28EU	C925	0	0	2.2162225616528e-07	2.34774912317522e-07	2.03254020650354e-07	6.32834547065696e-08	7.56576780091186e-08	8.7879795605154e-08	4.45187784931621e-08	2.84834892570568e-08	4.45173615083358e-08	7.02300202956083e-08	8.29649213295649e-08	6.89761484562752e-08	1.1534354844343e-07	9.67988977869048e-08	1.94422908866906e-07	2.7590598403367e-07	3.86468951535657e-07	6.960826476696e-07	1.20701926026586e-06	2.11485227675506e-06	3.16454409802492e-06	4.46029590587086e-06	4.7798730772088e-06	4.28328053567503e-06
P28EU	C926	0	0	0	0	0	0	0	0	0	0	0	2.06558883222377e-09	0	0	0	1.72855174619473e-09	1.76748098969914e-09	5.63073436803408e-09	6.16705773727112e-09	1.83179644123579e-08	1.82093422884936e-08	8.73656923445824e-08	8.08594310761303e-08	1.01613455889144e-07	6.78683804066158e-08	4.98055876241283e-08
P28EU	C927	0	7.75677896578479e-07	0	4.14308668795627e-08	8.89236340345301e-08	1.01253527530511e-07	1.00876904012158e-07	5.0217026060088e-08	4.45187784931621e-08	1.66153687332831e-08	6.67760422625037e-09	1.8590299490014e-08	2.12235845261678e-08	2.35971034192521e-08	2.27191837843119e-08	8.81561390559311e-08	8.30716065158597e-08	1.85814234145125e-07	4.07025810659894e-07	8.12859670798382e-07	1.56860477142309e-06	2.81377781551172e-06	4.40316356496382e-06	6.6797477055548e-06	7.95999147340451e-06	6.32530962826429e-06
P28EU	C928	0	0	0	0	0	0	0	0	0	0	2.22586807541679e-09	4.13117766444755e-09	7.71766710042464e-09	1.81516180148093e-09	1.74762952187015e-09	1.03713104771684e-08	5.30244296909743e-09	2.43998489281477e-08	4.31694041608978e-08	8.47205854071553e-08	1.74289419047011e-07	4.30803241561217e-07	6.32173733867928e-07	7.05946114598265e-07	6.59292838235696e-07	2.9883352574477e-07
P28EU	C929	0	0	1.1081112808264e-06	2.20964623357668e-07	4.31914793882003e-07	2.27820436943651e-07	3.02630712036475e-07	8.7879795605154e-08	1.08823680761063e-07	1.16307581132982e-07	1.40229688751258e-07	1.46656807087888e-07	1.9101226073551e-07	2.03298121765864e-07	2.69134946368002e-07	4.02752556863372e-07	5.1433696800245e-07	8.27717952101009e-07	1.35469701628722e-06	2.35614817253954e-06	3.97223795350425e-06	6.92599057586879e-06	1.02287180311305e-05	1.50494876248448e-05	1.91873606892418e-05	2.02459713692081e-05
P28EU	C93	0	0	0	1.38102889598542e-08	1.27033762906472e-08	0	0	2.5108513030044e-08	0	0	6.67760422625037e-09	6.19676649667132e-09	7.71766710042464e-09	5.44548540444278e-09	3.49525904374029e-09	1.72855174619473e-08	8.83740494849571e-09	1.50152916480909e-08	3.70023464236267e-08	6.64026209947974e-08	9.62493806677521e-08	1.23517013314754e-07	1.94797720319768e-07	1.97878835152544e-07	2.61778038711232e-07	7.47083814361924e-08
P28EU	C930	0	0	0	1.51913178558397e-07	1.27033762906472e-07	8.85968365891975e-08	3.78288390045593e-08	2.5108513030044e-08	2.96791856621081e-08	4.509885799034e-08	4.89690976591694e-08	5.57708984700419e-08	4.43765858274417e-08	8.71277664710845e-08	8.56338465716372e-08	1.62483864142304e-07	1.52003365114126e-07	2.32737020545409e-07	3.04241515038708e-07	5.01454275788298e-07	6.47732318547845e-07	1.13575400047957e-06	1.9112229163449e-06	2.19271141655522e-06	2.54021652379048e-06	2.0171262987772e-06
P28EU	C931	0	0	4.4324451233056e-07	2.76205779197085e-08	2.54067525812943e-08	5.06267637652557e-08	3.78288390045593e-08	3.7662769545066e-08	7.41979641552702e-09	4.74724820950947e-09	2.22586807541679e-09	6.19676649667132e-09	7.71766710042464e-09	1.81516180148093e-08	1.2233406653091e-08	1.55569657157526e-08	6.71642776085674e-08	1.55783650848943e-07	2.75461912264777e-07	8.2659814410765e-07	1.31887664860947e-06	2.42515111508237e-06	4.26349727492323e-06	6.38560349113885e-06	8.78410752119913e-06	6.99768506119002e-06
P28EU	C932	0	0	0	0	0	0	1.26096130015198e-08	0	0	0	0	0	0	0	0	1.72855174619473e-09	3.53496197939828e-09	0	4.11137182484741e-09	2.28974555154474e-09	1.56080076758517e-08	2.10882705659337e-08	1.83771434263933e-08	1.06961532514889e-08	9.69548291523082e-09	2.49027938120641e-08
P28EU	C933	0	0	0	2.76205779197085e-08	5.08135051625886e-08	1.01253527530511e-07	3.78288390045593e-08	1.2554256515022e-08	1.73128583028964e-08	4.74724820950947e-09	4.45173615083358e-09	0	1.92941677510616e-09	0	0	0	0	0	0	0	0	0	7.3508573705573e-09	1.60442298772333e-08	0	0
P28EU	C937	0	0	0	1.38102889598542e-08	0	0	1.26096130015198e-08	2.5108513030044e-08	0	2.37362410475474e-09	0	0	0	1.81516180148093e-09	0	0	1.76748098969914e-09	3.75382291202272e-09	1.64454872993896e-08	1.83179644123579e-08	4.16213538022712e-08	6.62774217786487e-08	8.82102884466876e-08	1.443980688951e-07	1.26041277898001e-07	4.98055876241283e-08
P28EU	C939	0	7.75677896578479e-07	0	6.90514447992712e-08	3.81101288719415e-08	3.79700728239418e-08	1.26096130015198e-08	0	4.94653094368468e-09	1.66153687332831e-08	8.90347230166716e-09	4.13117766444755e-09	1.1576500650637e-08	1.08909708088856e-08	1.92239247405716e-08	2.59282761929209e-08	3.00471768248854e-08	5.63073436803408e-08	8.83944942342193e-08	1.48833460850408e-07	2.86146807390614e-07	4.97080663339865e-07	8.67401169725761e-07	1.52420183833716e-06	2.28813396799447e-06	2.6396961440788e-06
P28EU	C94	0	0	2.2162225616528e-07	0	1.27033762906472e-08	0	1.26096130015198e-08	3.7662769545066e-08	2.47326547184234e-09	2.37362410475474e-09	1.33552084525007e-08	1.23935329933426e-08	1.73647509759554e-08	1.45212944118474e-08	1.39810361749612e-08	2.41997244467262e-08	2.29772528660888e-08	2.81536718401704e-08	9.25058660590668e-08	1.25936005334961e-07	2.10708103623998e-07	2.590844669529e-07	3.38139439045636e-07	3.63669210550621e-07	2.71473521626463e-07	4.98055876241283e-08
P28EU	C940	0	0	0	2.76205779197085e-08	0	0	0	1.2554256515022e-08	9.89306188736936e-09	4.74724820950947e-09	4.45173615083358e-09	1.44591218255664e-08	5.78825032531848e-09	1.99667798162902e-08	2.09715542624418e-08	3.45710349238946e-08	4.24195437527794e-08	4.87996978562953e-08	1.1100703927088e-07	1.7860015302049e-07	2.44525453588343e-07	4.03689750833588e-07	6.28498305182649e-07	7.11294191224009e-07	6.49597355320465e-07	4.48250288617155e-07
P28EU	C941	0	0	0	0	0	0	0	0	0	0	0	2.06558883222377e-09	0	1.81516180148093e-09	1.74762952187015e-09	0	1.76748098969914e-09	5.63073436803408e-09	1.23341154745422e-08	2.74769466185369e-08	4.16213538022712e-08	3.6151320970172e-08	8.4534859761409e-08	9.09173026376554e-08	1.06650312067539e-07	7.47083814361924e-08
P28EU	C942	0	1.55135579315696e-06	6.64866768495839e-07	5.52411558394169e-08	7.62202577438829e-08	1.01253527530511e-07	2.52192260030395e-08	2.5108513030044e-08	7.41979641552702e-09	4.74724820950947e-09	4.45173615083358e-09	8.2623553288951e-09	9.6470838755308e-09	1.08909708088856e-08	8.73814760935073e-09	1.20998622233631e-08	2.82796958351863e-08	2.81536718401704e-08	6.37262632851349e-08	8.70103309587e-08	1.1966139218153e-07	2.44021416548661e-07	3.23437724304521e-07	3.69017287176366e-07	4.55687697015849e-07	2.73930731932706e-07
P28EU	C943	0	0	0	0	0	0	0	0	0	0	0	0	1.92941677510616e-09	3.63032360296185e-09	5.24288856561044e-09	1.72855174619473e-09	1.2372366927894e-08	7.50764582404544e-09	1.23341154745422e-08	2.51872010669921e-08	2.60133461264195e-08	4.5189151212715e-08	4.41051442233438e-08	7.4873072760422e-08	4.84774145761541e-08	4.98055876241283e-08
P28EU	C944	0	0	0	0	0	0	0	1.2554256515022e-08	0	0	2.22586807541679e-09	2.06558883222377e-09	1.92941677510616e-09	1.45212944118474e-08	3.49525904374029e-09	5.18565523858418e-09	1.76748098969914e-08	3.94151405762385e-08	6.16705773727112e-08	1.39674478644229e-07	2.10708103623998e-07	2.68122297195443e-07	4.18998870121766e-07	4.17149976808066e-07	4.26601248270156e-07	9.96111752482566e-08
P28EU	C945	0	0	0	0	0	0	0	0	0	7.1208723142642e-09	8.90347230166716e-09	2.06558883222377e-09	0	1.81516180148093e-09	1.2233406653091e-08	1.55569657157526e-08	3.88845817733811e-08	5.63073436803408e-08	1.00728609708762e-07	1.76310407468945e-07	3.25166826580244e-07	4.75992392773932e-07	4.04297155380652e-07	4.97371126194232e-07	4.16905765354925e-07	2.49027938120641e-07
P28EU	C946	0	0	0	0	0	0	1.26096130015198e-08	0	0	0	2.22586807541679e-09	4.13117766444755e-09	1.92941677510616e-09	0	1.74762952187015e-09	0	7.06992395879657e-09	1.50152916480909e-08	2.67239168615082e-08	3.66359288247158e-08	9.36480460551101e-08	3.01261008084767e-07	3.93270869324816e-07	5.93636505457632e-07	1.18284891565816e-06	1.22023689679114e-06
P28EU	C947	0	0	2.2162225616528e-07	4.14308668795627e-08	2.54067525812943e-08	2.53133818826278e-08	1.26096130015198e-08	3.7662769545066e-08	1.4839592831054e-08	2.61098651523021e-08	2.22586807541679e-08	6.19676649667132e-09	2.50824180763801e-08	1.27061326103665e-08	4.19431085248835e-08	3.28424831776998e-08	7.06992395879657e-08	8.82148384325339e-08	1.60343501169049e-07	2.56451501773011e-07	3.98004195734218e-07	5.36244594390885e-07	7.27734879685173e-07	9.73349945885487e-07	1.12467601816678e-06	8.21792195798117e-07
P28EU	C95	0	0	0	1.38102889598542e-08	3.81101288719415e-08	3.79700728239418e-08	7.56576780091186e-08	5.0217026060088e-08	1.97861237747387e-08	2.84834892570568e-08	5.11949657345862e-08	5.99020761344894e-08	6.94590039038218e-08	4.53790450370232e-08	7.68956989622864e-08	7.25991733401786e-08	1.21956188289241e-07	1.85814234145125e-07	2.69294854527505e-07	3.9612598041724e-07	7.17968353089178e-07	9.91148716598883e-07	1.40768918646172e-06	1.47072107207972e-06	2.0748333438594e-06	8.21792195798117e-07
P28EU	C950	0	7.75677896578479e-07	8.86489024661119e-07	4.97170402554752e-07	6.35168814532358e-07	5.18924328593871e-07	4.53946068054712e-07	3.51519182420616e-07	4.20455130213198e-07	3.94021601389286e-07	7.18955388359623e-07	7.58071101426125e-07	8.08425628769481e-07	8.51310884894555e-07	9.78672532247282e-07	1.19615780836675e-06	1.67380449724509e-06	2.35552387729426e-06	4.42383608353581e-06	7.3958781314895e-06	1.27569449403961e-05	2.17058556325075e-05	3.51885542328578e-05	5.31064008936422e-05	6.92257480147481e-05	7.51068261371855e-05
P28EU	C951	0	0	0	1.38102889598542e-08	0	2.53133818826278e-08	3.78288390045593e-08	5.0217026060088e-08	1.73128583028964e-08	3.32307374665663e-08	2.00328126787511e-08	3.30494213155804e-08	2.70118348514862e-08	2.35971034192521e-08	3.14573313936626e-08	3.97566901624788e-08	1.04281378392249e-07	1.42645270656863e-07	3.82357579710809e-07	6.38839008880982e-07	1.15759390262567e-06	2.44322677556746e-06	4.53547899763385e-06	8.10233608800282e-06	1.44947469582701e-05	1.78802059570621e-05
P28EU	C952	0	0	0	0	0	0	0	0	0	2.37362410475474e-09	0	2.06558883222377e-09	0	3.63032360296185e-09	1.74762952187015e-09	0	1.76748098969914e-09	3.75382291202272e-09	6.16705773727112e-09	4.57949110308948e-09	1.04053384505678e-08	1.8075660485086e-08	2.94034294822292e-08	3.20884597544666e-08	9.69548291523082e-08	4.98055876241283e-08
P28EU	C957	0	0	0	0	0	0	1.26096130015198e-08	0	0	7.1208723142642e-09	6.67760422625037e-09	8.2623553288951e-09	5.78825032531848e-09	1.81516180148093e-09	3.49525904374029e-09	6.91420698477891e-09	1.76748098969914e-08	1.12614687360682e-08	2.87796027739319e-08	5.95333843401632e-08	5.46280268654809e-08	1.14479183072211e-07	1.58043433466982e-07	3.10188444293177e-07	3.87819316609233e-07	3.48639113368898e-07
P28EU	C959	1.39622021384126e-05	9.30813475894175e-06	2.2162225616528e-06	5.93842425273732e-07	6.09762061951063e-07	4.80954255769929e-07	5.16994133062311e-07	4.64507491055814e-07	4.94653094368468e-07	4.88966565579475e-07	4.42947747007941e-07	3.80068345129174e-07	3.62730353719958e-07	4.46529803164308e-07	4.63121823295589e-07	7.22534629909396e-07	1.05695363184009e-06	1.61039002925775e-06	2.75873049447261e-06	4.74206303724915e-06	8.91997638674924e-06	1.59246568873608e-05	2.81280557284375e-05	4.77208877315176e-05	7.67979201715433e-05	9.57761450011987e-05
P28EU	C96	0	0	0	5.52411558394169e-08	2.54067525812943e-08	0	2.52192260030395e-08	1.2554256515022e-08	9.89306188736936e-09	1.18681205237737e-08	1.1129340377084e-08	4.13117766444755e-09	7.71766710042464e-09	1.63364562133283e-08	2.4466813306182e-08	3.62995866700893e-08	4.06520627630803e-08	9.3845572800568e-08	1.64454872993896e-07	2.56451501773011e-07	2.9395081122854e-07	4.24778021399521e-07	7.3508573705573e-07	1.00543840563995e-06	1.85183723680909e-06	7.47083814361924e-08
[truncated: 8,525 more rows]
