# Supplementary material for: Database of age trajectories of mortality in 110 countries and web application: Data report
Source: Front Public Health. 2022 Jul 29;10:911589. doi: 10.3389/fpubh.2022.911589 (PMC9374568; doi:10.3389/fpubh.2022.911589)
Supplement: Supplementary file 1 [file Data_Sheet_1.zip › ATM_Dolejs/Data/yICD10_P42.txt]

Country	Filter	Infant deaths at age 0 day	Infant deaths at age 1-6 days	Infant deaths at age 7-27 days	Infant deaths at age 28-364 days	Deaths at age 1 year	Deaths at age 2 years	Deaths at age 3 years	Deaths at age 4 years	Deaths at age 5-9 years	Deaths at age 10-14 years	Deaths at age 15-19 years	Deaths at age 20-24 years	Deaths at age 25-29 years	Deaths at age 30-34 years	Deaths at age 35-39 years	Deaths at age 40-44 years	Deaths at age 45-49 years	Deaths at age 50-54 years	Deaths at age 55-59 years	Deaths at age 60-64 years	Deaths at age 65-69 years	Deaths at age 70-74 years	Deaths at age 75-79 years	Deaths at age 80-84 years	Deaths at age 85-89 years	Deaths at age 90-94 years
P42SCA	A000	0	0	2.94030483605554e-07	2.74835615239613e-08	1.68918353955505e-08	8.41703230254989e-09	0	0	0	0	5.10616696395962e-09	1.76756796270977e-09	1.86405031100123e-09	4.04358162571601e-09	4.43230020781305e-09	4.89256144229717e-09	2.76808437688084e-09	6.49218200406361e-09	3.96073788657728e-09	9.91420598098369e-09	1.90959650601382e-08	8.41839142740385e-08	8.35879052743168e-08	5.87817747577618e-08	1.67772567507487e-07	2.66687361605927e-07
P42SCA	A001	0	0	0	0	0	0	0	0	0	0	0	0	0	0	0	4.89256144229717e-09	0	0	0	0	0	0	0	1.95939249192539e-08	0	0
P42SCA	A009	3.08732007785832e-06	2.2125793891318e-05	1.89649661925583e-05	2.19227209089465e-05	1.32769826209027e-05	4.48627821725909e-06	1.89471167694542e-06	1.16056336551153e-06	5.87109039005404e-07	3.44805297905553e-07	3.21688518729456e-07	3.34070344952147e-07	4.19411319975277e-07	4.22554279887323e-07	4.96417623275061e-07	6.23801583892889e-07	7.05861516104615e-07	1.11990139570097e-06	1.7783713110732e-06	2.70657823280855e-06	4.099267166243e-06	6.71787635906827e-06	1.1988893842202e-05	2.29640800053656e-05	4.03073593436737e-05	7.74726785465219e-05
P42SCA	A010	0	1.02910669261944e-06	5.88060967211109e-07	8.33668032893493e-07	5.06755061866516e-07	3.19847227496896e-07	2.68277759567493e-07	1.66987534605975e-07	1.719981410044e-07	2.32080488974891e-07	2.33181624687489e-07	2.54529786630208e-07	2.47918691363164e-07	2.54745642420109e-07	2.72586462780503e-07	1.85917334807292e-07	2.10374412642944e-07	2.72671644170672e-07	3.72309361338264e-07	5.20495814001644e-07	6.49262812044699e-07	7.82910402748558e-07	1.27770083776456e-06	2.15533174111793e-06	2.93601993138102e-06	5.06705987051262e-06
P42SCA	A011	0	0	0	0	0	0	0	0	0	0	0	1.76756796270977e-09	0	2.021790812858e-09	0	0	0	9.73827300609542e-09	0	0	0	8.41839142740385e-09	0	0	0	0
P42SCA	A012	0	0	0	0	0	0	0	0	1.65382827888846e-09	0	0	0	0	0	0	0	0	0	3.96073788657728e-09	0	0	0	1.19411293249024e-08	0	0	0
P42SCA	A014	0	0	0	2.74835615239613e-08	0	8.41703230254989e-09	1.67673599729683e-08	8.34937673029874e-09	1.65382827888846e-09	6.63087111356832e-09	1.70205565465321e-09	3.53513592541955e-09	7.45620124400492e-09	2.021790812858e-09	2.21615010390652e-09	0	1.10723375075234e-08	3.24609100203181e-09	1.58429515463091e-08	1.48713089714755e-08	3.18266084335637e-08	1.68367828548077e-08	3.58233879747072e-08	1.95939249192539e-08	8.38862837537434e-08	2.66687361605927e-07
P42SCA	A020	0	5.1455334630972e-07	5.88060967211109e-07	4.94704107431304e-07	2.78715284026584e-07	8.41703230254989e-08	1.17371519810778e-07	6.67950138423899e-08	7.11146159922039e-08	5.63624044653307e-08	6.29760592221687e-08	9.01459660981985e-08	1.08114918038071e-07	1.010895406429e-07	8.42137039484479e-08	1.19867755336281e-07	1.19027628205876e-07	1.36335822085336e-07	2.41605011081214e-07	2.08198325600657e-07	4.13745909636327e-07	5.30358659926442e-07	1.17023067384044e-06	1.44995044402479e-06	2.72630422199666e-06	5.8671219553304e-06
P42SCA	A021	0	0	2.94030483605554e-07	1.19095433270499e-07	4.22295884888763e-08	2.52510969076497e-08	1.67673599729683e-08	2.50481301908962e-08	9.92296967333078e-09	9.94630667035248e-09	1.02123339279192e-08	5.30270388812932e-09	1.49124024880098e-08	8.08716325143202e-09	1.55130507273457e-08	7.33884216344576e-09	2.49127593919276e-08	1.94765460121908e-08	3.16859030926182e-08	3.46997209334429e-08	3.18266084335637e-08	9.26023057014423e-08	1.67175810548634e-07	2.93908873788809e-07	7.13033411906819e-07	1.60012416963556e-06
P42SCA	A022	0	0	0	1.64901369143768e-07	1.68918353955505e-08	1.68340646050998e-08	0	0	1.65382827888846e-09	1.65771777839208e-09	1.70205565465321e-09	1.76756796270977e-09	0	0	4.43230020781305e-09	7.33884216344576e-09	0	6.49218200406361e-09	1.18822136597318e-08	0	0	3.36735657096154e-08	2.38822586498048e-08	3.91878498385079e-08	0	1.33343680802964e-07
P42SCA	A028	0	0	0	0	0	0	0	0	1.65382827888846e-09	0	1.70205565465321e-09	1.76756796270977e-09	0	2.021790812858e-09	0	0	5.53616875376169e-09	0	3.96073788657728e-09	0	6.36532168671273e-09	8.41839142740385e-09	0	1.95939249192539e-08	8.38862837537434e-08	0
P42SCA	A029	0	0	0	9.16118717465377e-08	4.22295884888763e-08	5.89192261178492e-08	8.38367998648417e-09	8.34937673029874e-09	6.61531311555385e-09	1.82348955623129e-08	5.10616696395962e-09	1.06054077762586e-08	5.59215093300369e-09	1.8196117315722e-08	0	1.71239650480401e-08	1.10723375075234e-08	2.92148190182863e-08	2.37644273194637e-08	1.48713089714755e-08	2.54612867468509e-08	7.57655228466346e-08	2.02999198523341e-07	2.93908873788809e-07	3.35545135014974e-07	5.33374723211855e-07
P42SCA	A030	0	0	0	2.74835615239613e-08	8.44591769777527e-09	0	0	0	0	0	0	1.76756796270977e-09	0	0	2.21615010390652e-09	2.44628072114859e-09	0	3.24609100203181e-09	0	0	1.27306433734255e-08	1.68367828548077e-08	0	1.95939249192539e-08	1.25829425630615e-07	0
P42SCA	A031	0	0	0	6.41283102225764e-08	1.68918353955505e-08	0	0	0	3.30765655777693e-09	0	0	0	0	0	0	0	0	9.73827300609542e-09	0	0	6.36532168671273e-09	0	0	1.95939249192539e-08	0	0
P42SCA	A033	0	0	0	1.83223743493075e-08	0	0	0	8.34937673029874e-09	1.65382827888846e-09	1.65771777839208e-09	0	0	0	0	0	0	0	3.24609100203181e-09	0	0	0	0	0	0	0	0
P42SCA	A038	0	0	0	9.16118717465377e-09	0	0	0	0	0	0	0	1.76756796270977e-09	0	0	0	0	0	3.24609100203181e-09	0	0	0	0	0	0	4.19431418768717e-08	0
P42SCA	A039	0	0	4.41045725408332e-07	6.3212191505111e-07	2.70269366328809e-07	9.25873553280488e-08	1.08987839824294e-07	5.84456371120912e-08	3.30765655777693e-08	1.32617422271366e-08	5.10616696395962e-09	1.06054077762586e-08	3.72810062200246e-09	1.2130744877148e-08	1.55130507273457e-08	1.46776843268915e-08	1.66085062612851e-08	2.59687280162545e-08	5.14895925255046e-08	4.46139269144266e-08	8.91145036139782e-08	1.93623002830288e-07	2.38822586498048e-07	3.91878498385078e-07	1.09052168879866e-06	1.86681153124149e-06
P42SCA	A040	0	0	1.47015241802777e-07	9.16118717465377e-08	2.53377530933258e-08	8.41703230254989e-09	0	8.34937673029874e-09	0	4.97315333517624e-09	1.70205565465321e-09	1.76756796270977e-09	0	0	4.43230020781305e-09	2.44628072114859e-09	5.53616875376169e-09	6.49218200406361e-09	3.96073788657728e-09	4.95710299049184e-09	1.90959650601382e-08	5.89287399918269e-08	8.35879052743168e-08	1.17563549515524e-07	1.67772567507487e-07	6.66718404014818e-07
P42SCA	A041	0	0	0	3.66447486986151e-08	3.37836707911011e-08	8.41703230254989e-09	0	0	0	0	0	1.76756796270977e-09	1.86405031100123e-09	0	2.21615010390652e-09	0	0	3.24609100203181e-09	0	4.95710299049184e-09	0	0	0	3.91878498385079e-08	1.67772567507487e-07	0
P42SCA	A042	0	0	1.47015241802777e-07	2.74835615239613e-08	8.44591769777527e-09	0	0	0	0	0	0	1.76756796270977e-09	0	0	0	2.44628072114859e-09	0	0	3.96073788657728e-09	0	1.27306433734255e-08	8.41839142740385e-09	0	3.91878498385079e-08	4.19431418768717e-08	1.33343680802964e-07
P42SCA	A043	0	0	0	1.83223743493075e-08	8.44591769777527e-09	8.41703230254989e-09	0	0	1.65382827888846e-09	0	0	0	0	0	0	0	0	0	0	4.95710299049184e-09	6.36532168671273e-09	1.68367828548077e-08	4.77645172996096e-08	1.95939249192539e-08	8.38862837537434e-08	0
P42SCA	A044	0	0	2.94030483605554e-07	2.74835615239613e-07	9.29050946755279e-08	1.68340646050998e-08	1.67673599729683e-08	8.34937673029874e-09	0	0	1.70205565465321e-09	1.76756796270977e-09	3.72810062200246e-09	2.021790812858e-09	1.10807505195326e-08	7.33884216344576e-09	8.30425313064253e-09	1.94765460121908e-08	2.77251652060409e-08	2.47855149524592e-08	1.27306433734255e-08	5.05103485644231e-08	1.67175810548634e-07	1.76345324273285e-07	5.45260844399332e-07	1.86681153124149e-06
P42SCA	A045	0	0	0	0	1.68918353955505e-08	0	8.38367998648417e-09	0	0	0	0	0	0	0	0	0	0	0	3.96073788657728e-09	0	0	0	0	0	1.25829425630615e-07	0
P42SCA	A046	0	0	0	9.16118717465377e-09	0	0	0	0	0	0	0	0	0	2.021790812858e-09	0	2.44628072114859e-09	0	0	0	4.95710299049184e-09	0	8.41839142740385e-09	1.19411293249024e-08	1.95939249192539e-08	4.19431418768717e-08	0
P42SCA	A047	6.17464015571664e-06	7.7183001946458e-06	3.67538104506943e-06	3.53621824941636e-06	1.85810189351056e-07	5.05021938152993e-08	1.67673599729683e-08	3.3397506921195e-08	6.61531311555385e-09	1.16040244487446e-08	1.36164452372257e-08	1.06054077762586e-08	1.67764527990111e-08	3.03268621928701e-08	5.09714523898501e-08	5.38181758652689e-08	1.6331697823597e-07	2.36964643148322e-07	4.87170760049005e-07	7.08865727640334e-07	1.22850708553556e-06	2.4160783396649e-06	4.32268881561467e-06	8.05310314181336e-06	1.55609056363194e-05	2.53352993525631e-05
P42SCA	A048	0	1.54366003892916e-06	5.88060967211109e-07	6.41283102225764e-07	1.01351012373303e-07	2.52510969076497e-08	0	0	3.30765655777693e-09	0	0	3.53513592541955e-09	1.86405031100123e-09	2.021790812858e-09	8.8646004156261e-09	4.89256144229717e-09	1.10723375075234e-08	9.73827300609542e-09	2.77251652060409e-08	5.94852358859021e-08	1.14575790360829e-07	1.59949437120673e-07	2.38822586498048e-07	4.11472423304332e-07	7.54976553783691e-07	1.86681153124149e-06
P42SCA	A049	1.85239204671499e-05	7.20374684833608e-06	4.55747249588609e-06	1.16347077118103e-05	4.95775368859408e-06	1.56556800827428e-06	4.86253439216082e-07	4.09119459784638e-07	1.78613454119954e-07	1.1935568004423e-07	6.97842818407815e-08	7.42378544338105e-08	1.17435169593077e-07	1.53656101777208e-07	1.68427407896896e-07	2.39735510672561e-07	2.76808437688084e-07	4.73929286296644e-07	8.51558645614114e-07	1.21944733566099e-06	1.78229007227956e-06	3.74618418519471e-06	6.57956225802122e-06	1.22070152246952e-05	2.44528517142162e-05	4.84037561314758e-05
P42SCA	A050	0	0	0	9.16118717465377e-09	0	8.41703230254989e-09	0	8.34937673029874e-09	3.30765655777693e-09	0	1.70205565465321e-09	0	3.72810062200246e-09	6.06537243857401e-09	2.21615010390652e-09	2.44628072114859e-09	2.76808437688084e-09	3.24609100203181e-09	7.92147577315455e-09	4.95710299049184e-09	0	0	2.38822586498048e-08	1.95939249192539e-08	8.38862837537434e-08	0
P42SCA	A051	0	0	0	1.09934246095845e-07	0	0	1.67673599729683e-08	0	3.30765655777693e-09	1.65771777839208e-09	0	5.30270388812932e-09	3.72810062200246e-09	0	6.64845031171957e-09	9.78512288459434e-09	8.30425313064253e-09	3.24609100203181e-09	1.58429515463091e-08	4.95710299049184e-09	3.18266084335637e-08	2.52551742822115e-08	0	3.91878498385079e-08	0	0
P42SCA	A052	1.23492803114333e-05	1.90384738134596e-05	3.04321550531749e-05	2.9132575215399e-06	7.60132592799774e-08	1.68340646050998e-08	0	1.66987534605975e-08	3.30765655777693e-09	4.97315333517624e-09	5.10616696395962e-09	3.53513592541955e-09	3.72810062200246e-09	6.06537243857401e-09	1.32969006234391e-08	2.20165264903373e-08	1.38404218844042e-08	3.24609100203181e-08	5.14895925255046e-08	4.95710299049185e-08	8.27491819272655e-08	1.0943908855625e-07	1.91058069198438e-07	3.13502798708063e-07	2.5165885126123e-07	8.00062084817782e-07
P42SCA	A053	0	0	0	0	0	0	0	0	0	0	0	1.76756796270977e-09	1.86405031100123e-09	0	0	0	0	0	0	0	0	0	0	0	0	0
P42SCA	A054	0	0	0	1.83223743493075e-08	0	0	0	0	0	0	0	0	0	0	0	0	0	0	0	0	0	8.41839142740385e-09	0	0	0	0
P42SCA	A058	0	0	0	0	0	8.41703230254989e-09	0	0	0	1.65771777839208e-09	6.80822261861283e-09	3.53513592541955e-09	1.86405031100123e-09	0	0	4.89256144229717e-09	0	0	0	0	1.90959650601382e-08	1.68367828548077e-08	2.38822586498048e-08	0	0	1.33343680802964e-07
P42SCA	A059	9.26196023357496e-06	1.54366003892916e-06	5.88060967211109e-07	5.31348856129919e-07	2.95607119422134e-07	1.59923613748448e-07	1.25755199797262e-07	1.3359002768478e-07	7.11146159922039e-08	5.80201222437228e-08	4.42534470209834e-08	4.24216311050346e-08	6.33777105740418e-08	5.45883519471661e-08	7.97814037406349e-08	8.31735445190519e-08	9.96510375677104e-08	9.73827300609542e-08	1.46547301803359e-07	1.58627295695739e-07	2.8007415421536e-07	3.87246005660577e-07	6.32879854219827e-07	9.40508396124188e-07	1.55189624944425e-06	4.00031042408891e-06
P42SCA	A060	9.26196023357496e-06	1.02910669261944e-06	2.94030483605554e-06	4.69968902059738e-06	1.56249477408842e-06	4.79770841245344e-07	2.17975679648588e-07	1.66987534605975e-07	5.78839897610962e-08	3.64697911246258e-08	2.04246678558385e-08	5.65621748067128e-08	3.91450565310258e-08	5.45883519471661e-08	7.53491035328218e-08	1.14975193893984e-07	1.85461653251017e-07	2.07749824130036e-07	3.36662720359068e-07	4.31267960172791e-07	8.72049071079644e-07	1.36377941123942e-06	2.4837548995797e-06	4.93766907965199e-06	1.07374443204792e-05	1.94681773972327e-05
P42SCA	A061	0	0	1.47015241802777e-07	9.16118717465377e-08	5.91214238844269e-08	8.41703230254989e-09	1.67673599729683e-08	8.34937673029874e-09	3.30765655777693e-09	3.31543555678416e-09	3.40411130930641e-09	1.76756796270977e-09	5.59215093300369e-09	1.2130744877148e-08	1.99453509351587e-08	9.78512288459434e-09	1.10723375075234e-08	1.94765460121908e-08	3.16859030926182e-08	4.95710299049185e-08	1.01845146987404e-07	1.43112654265865e-07	1.91058069198438e-07	5.29035972819856e-07	7.96919695660563e-07	1.60012416963556e-06
P42SCA	A062	0	0	0	2.74835615239613e-08	1.68918353955505e-08	0	1.67673599729683e-08	8.34937673029874e-09	0	1.65771777839208e-09	1.70205565465321e-09	1.76756796270977e-09	5.59215093300369e-09	2.021790812858e-09	4.43230020781305e-09	4.89256144229717e-09	0	6.49218200406361e-09	1.98036894328864e-08	9.91420598098369e-09	1.27306433734255e-08	5.05103485644231e-08	5.9705646624512e-08	3.91878498385079e-08	1.25829425630615e-07	2.66687361605927e-07
P42SCA	A063	0	0	0	0	8.44591769777527e-09	0	0	0	0	0	0	3.53513592541955e-09	0	2.021790812858e-09	2.21615010390652e-09	2.44628072114859e-09	5.53616875376169e-09	6.49218200406361e-09	3.96073788657728e-09	0	2.54612867468509e-08	3.36735657096154e-08	8.35879052743168e-08	5.87817747577618e-08	1.67772567507487e-07	0
P42SCA	A064	0	0	1.47015241802777e-07	6.41283102225764e-08	6.75673415822021e-08	5.89192261178492e-08	4.19183999324208e-08	4.17468836514937e-08	1.98459393466616e-08	8.2885888919604e-09	2.21267235104917e-08	3.00486553660662e-08	3.91450565310258e-08	4.44793978828761e-08	5.09714523898501e-08	7.82809830767547e-08	9.13467844370679e-08	1.6230455010159e-07	2.1784058376175e-07	2.92469076439019e-07	4.07380587949615e-07	5.97705791345673e-07	8.11996794093363e-07	1.03847802072046e-06	1.67772567507487e-06	3.73362306248298e-06
P42SCA	A065	0	0	0	0	8.44591769777527e-09	0	0	0	1.65382827888846e-09	0	5.10616696395962e-09	3.53513592541955e-09	0	2.021790812858e-09	0	9.78512288459434e-09	0	6.49218200406361e-09	1.18822136597318e-08	1.48713089714755e-08	1.27306433734255e-08	1.68367828548077e-08	1.19411293249024e-08	5.87817747577618e-08	1.25829425630615e-07	1.33343680802964e-07
P42SCA	A066	0	0	0	2.74835615239613e-08	8.44591769777527e-09	0	0	8.34937673029874e-09	3.30765655777693e-09	4.97315333517624e-09	1.70205565465321e-09	1.76756796270977e-09	5.59215093300369e-09	2.021790812858e-09	2.21615010390652e-09	2.44628072114859e-09	2.76808437688084e-09	6.49218200406361e-09	1.18822136597318e-08	9.91420598098369e-09	6.36532168671273e-09	0	4.77645172996096e-08	1.95939249192539e-08	4.19431418768717e-08	2.66687361605927e-07
P42SCA	A067	0	0	0	0	0	0	0	0	0	0	0	0	0	0	0	0	0	0	0	0	0	0	0	1.95939249192539e-08	0	0
P42SCA	A068	0	0	0	1.64901369143768e-07	8.44591769777527e-09	1.68340646050998e-08	0	0	1.65382827888846e-09	3.31543555678416e-09	1.70205565465321e-09	3.53513592541955e-09	3.72810062200246e-09	2.021790812858e-09	4.43230020781305e-09	0	8.30425313064253e-09	6.49218200406361e-09	1.18822136597318e-08	2.47855149524592e-08	1.90959650601382e-08	3.36735657096154e-08	4.77645172996096e-08	9.79696245962696e-08	1.25829425630615e-07	6.66718404014818e-07
P42SCA	A069	6.17464015571664e-06	4.11642677047776e-06	8.82091450816663e-07	2.46435934998186e-06	4.98309144168741e-07	1.85174710656098e-07	4.19183999324208e-08	5.00962603817924e-08	3.47303938566577e-08	9.94630667035248e-09	1.70205565465321e-08	1.76756796270977e-08	2.60967043540172e-08	4.44793978828761e-08	3.98907018703174e-08	6.11570180287146e-08	8.58106156833062e-08	9.08905480568906e-08	1.3070435025705e-07	2.18112531581641e-07	3.11900762648924e-07	5.72450617063462e-07	1.05081938059141e-06	1.76345324273285e-06	3.73293962704158e-06	7.86727716737485e-06
P42SCA	A070	6.17464015571664e-06	0	0	0	0	0	0	0	0	0	0	0	0	2.021790812858e-09	0	0	0	0	3.96073788657728e-09	0	0	0	0	0	0	0
P42SCA	A071	0	0	0	9.16118717465377e-08	1.68918353955505e-08	1.68340646050998e-08	8.38367998648417e-09	8.34937673029874e-09	0	1.65771777839208e-09	0	3.53513592541955e-09	1.86405031100123e-09	0	2.21615010390652e-09	2.44628072114859e-09	2.76808437688084e-09	6.49218200406361e-09	0	2.97426179429511e-08	0	8.41839142740385e-09	3.58233879747072e-08	1.95939249192539e-08	4.19431418768717e-08	1.33343680802964e-07
P42SCA	A072	0	5.1455334630972e-07	0	1.83223743493075e-08	0	0	0	0	0	0	0	3.53513592541955e-09	0	2.021790812858e-09	8.8646004156261e-09	0	2.76808437688084e-09	0	0	0	0	0	0	0	0	0
P42SCA	A073	0	5.1455334630972e-07	0	0	0	0	0	0	0	0	0	0	0	2.021790812858e-09	2.21615010390652e-09	0	0	0	0	4.95710299049184e-09	0	0	0	0	4.19431418768717e-08	0
P42SCA	A078	6.17464015571664e-06	0	0	2.74835615239613e-08	0	0	8.38367998648417e-09	0	0	1.65771777839208e-09	1.70205565465321e-09	0	1.86405031100123e-09	2.021790812858e-09	0	0	2.76808437688084e-09	3.24609100203181e-09	0	4.95710299049184e-09	2.54612867468509e-08	0	8.35879052743168e-08	9.79696245962696e-08	4.19431418768717e-08	2.66687361605927e-07
P42SCA	A079	0	0	0	1.28256620445153e-07	7.60132592799774e-08	2.52510969076497e-08	1.67673599729683e-08	0	1.65382827888846e-09	1.65771777839208e-09	1.70205565465321e-09	3.53513592541955e-09	0	2.021790812858e-09	4.43230020781305e-09	4.89256144229717e-09	0	6.49218200406361e-09	1.58429515463091e-08	2.47855149524592e-08	2.54612867468509e-08	7.57655228466346e-08	1.67175810548634e-07	2.15533174111793e-07	4.19431418768717e-07	6.66718404014818e-07
P42SCA	A080	3.08732007785832e-06	0	8.82091450816663e-07	1.66733606578699e-06	6.2499790963537e-07	1.43089549143348e-07	7.54531198783575e-08	8.34937673029874e-09	9.92296967333078e-09	0	1.70205565465321e-09	1.76756796270977e-09	3.72810062200246e-09	2.021790812858e-09	4.43230020781305e-09	1.71239650480401e-08	5.53616875376169e-09	9.73827300609542e-09	1.18822136597318e-08	2.97426179429511e-08	3.18266084335637e-08	1.01020697128846e-07	9.55290345992192e-08	1.76345324273285e-07	3.35545135014974e-07	6.66718404014818e-07
P42SCA	A081	0	0	0	1.83223743493075e-07	7.60132592799774e-08	3.36681292101996e-08	1.67673599729683e-08	8.34937673029874e-09	6.61531311555385e-09	0	3.40411130930641e-09	0	1.86405031100123e-09	2.021790812858e-09	2.21615010390652e-09	2.44628072114859e-09	5.53616875376169e-09	6.49218200406361e-09	7.92147577315455e-09	9.91420598098369e-09	2.54612867468509e-08	9.26023057014423e-08	7.16467759494144e-08	2.15533174111793e-07	5.03317702522461e-07	5.33374723211855e-07
P42SCA	A082	0	0	0	9.16118717465377e-09	8.44591769777527e-09	8.41703230254989e-09	0	0	0	0	0	0	0	2.021790812858e-09	2.21615010390652e-09	2.44628072114859e-09	0	0	0	0	6.36532168671273e-09	8.41839142740385e-09	1.19411293249024e-08	1.95939249192539e-08	0	1.33343680802964e-07
P42SCA	A083	3.08732007785832e-06	0	1.02910669261944e-06	5.86315979177841e-07	9.29050946755279e-08	8.41703230254989e-09	2.51510399594525e-08	0	6.61531311555385e-09	0	1.70205565465321e-09	3.53513592541955e-09	7.45620124400492e-09	6.06537243857401e-09	2.21615010390652e-09	4.89256144229717e-09	2.76808437688084e-09	9.73827300609542e-09	2.37644273194637e-08	4.46139269144266e-08	7.63838602405528e-08	1.0943908855625e-07	2.26881457173146e-07	4.31066348223586e-07	6.71090270029947e-07	1.33343680802964e-06
P42SCA	A084	0	5.1455334630972e-07	2.20522862704166e-06	2.46435934998186e-06	7.43240757404224e-07	1.76757678353548e-07	4.19183999324208e-08	2.50481301908962e-08	2.64612524622154e-08	1.82348955623129e-08	8.51027827326604e-09	5.30270388812932e-09	1.30483521770086e-08	1.2130744877148e-08	2.43776511429718e-08	2.20165264903373e-08	6.36659406682594e-08	7.46600930467316e-08	1.06939922937586e-07	1.83412810648198e-07	2.73708832528647e-07	6.14542574200481e-07	1.15828954451553e-06	2.03776819160241e-06	4.27820047144092e-06	9.33405765620745e-06
P42SCA	A085	0	5.1455334630972e-07	1.61716765983055e-06	2.32694154236206e-06	6.67227498124246e-07	1.17838452235698e-07	8.38367998648417e-08	5.00962603817924e-08	1.98459393466616e-08	1.65771777839208e-08	2.21267235104917e-08	1.23729757389684e-08	2.23686037320148e-08	2.62832805671541e-08	4.87553022859435e-08	4.64793337018231e-08	4.42893500300935e-08	5.84296380365725e-08	1.38625826030205e-07	2.428980465341e-07	5.28321699997157e-07	9.68115014151442e-07	1.52846455358751e-06	2.21411351587569e-06	4.27820047144092e-06	8.00062084817782e-06
P42SCA	A09	0.00031181932786369	0.000226918025722587	0.00021758255786811	0.000341474090748045	0.000109011459725185	2.82643944719625e-05	1.13179679817536e-05	6.84648891884497e-06	3.2828491335936e-06	1.53836209834785e-06	1.33270957759346e-06	1.66504902087261e-06	2.04486319116835e-06	2.54139105176251e-06	2.9895864901699e-06	3.66208223955943e-06	4.96871145650112e-06	6.23249472390107e-06	9.6562789674754e-06	1.48911373834375e-05	2.4640160249265e-05	4.29590514540418e-05	7.78083986810641e-05	0.000142937682285957	0.000285842511890881	0.000604180217718228
P42SCA	A090	4.63098011678748e-05	7.20374684833608e-06	9.40897547537774e-06	1.1588901775937e-05	4.70437615766082e-06	1.26255484538248e-06	6.20392318999828e-07	3.42324445942248e-07	1.60421343052181e-07	9.78053489251327e-08	8.68048383873136e-08	1.36102733128653e-07	1.19299219904079e-07	1.35459984461486e-07	1.77292008312522e-07	3.57156985287693e-07	4.12444572155246e-07	7.3686265746122e-07	9.38694879118814e-07	1.49208800013805e-06	2.44428352769769e-06	3.97348075373461e-06	7.4393235694142e-06	1.55379824609684e-05	3.14154132657769e-05	5.92045942765159e-05
P42SCA	A099	8.33576421021747e-05	3.96206076658485e-05	5.35135480162109e-05	7.16038389570939e-05	2.88174711848092e-05	8.50120262557539e-06	3.84810911379623e-06	2.59665616312291e-06	1.24533269400301e-06	7.99019969184983e-07	6.94438707098509e-07	7.8303260748043e-07	9.22704903945609e-07	1.16455150820621e-06	1.41168761618846e-06	1.8983138396113e-06	2.85112690818727e-06	4.10630511757024e-06	6.1866725788337e-06	1.00133480407935e-05	1.66898734625608e-05	2.9683248173026e-05	5.39858456778838e-05	0.000107551053881785	0.00022766737410766	0.000467236257533585
P42SCA	A150	0	0	0	6.41283102225764e-08	5.06755061866516e-08	4.20851615127494e-08	8.38367998648417e-09	1.66987534605975e-08	1.65382827888846e-08	2.1550331119097e-08	1.14037728861765e-07	3.1462709736234e-07	4.79060929927316e-07	5.35774565407371e-07	6.71493481483677e-07	9.36925516199908e-07	1.23456563208886e-06	1.40555740387977e-06	1.90115418555709e-06	2.11172587394953e-06	2.35516902408371e-06	3.61148992235625e-06	4.4540412381886e-06	4.95726300457124e-06	7.46587925408316e-06	1.00007760602223e-05
P42SCA	A151	0	0	0	9.16118717465377e-09	0	0	0	0	0	6.63087111356832e-09	3.40411130930641e-09	1.23729757389684e-08	3.72810062200246e-08	3.43704438185861e-08	3.76745517664109e-08	6.60495794710118e-08	6.08978562913786e-08	1.03874912065018e-07	7.1293281958391e-08	1.18970471771804e-07	1.46402398794393e-07	1.93623002830288e-07	2.86587103797658e-07	2.93908873788809e-07	5.03317702522461e-07	5.33374723211855e-07
P42SCA	A152	0	0	0	9.16118717465377e-09	0	0	0	0	0	4.97315333517624e-09	1.02123339279192e-08	4.24216311050346e-08	4.28731571530283e-08	4.24576070700181e-08	8.8646004156261e-08	9.78512288459434e-08	1.43940387597804e-07	2.3371855214629e-07	2.01997632215441e-07	2.57769355505576e-07	3.88284622889477e-07	3.87246005660577e-07	6.08997595570023e-07	6.66193447254633e-07	9.22749121291178e-07	1.06674944642371e-06
P42SCA	A153	0	0	0	1.19095433270499e-07	1.18242847768854e-07	2.52510969076497e-08	3.35347199459367e-08	0	1.98459393466616e-08	5.96778400221149e-08	2.02544622903732e-07	4.01237927535119e-07	4.73468778994312e-07	5.64079636787383e-07	6.78141931795397e-07	8.85553621055788e-07	1.1708996914206e-06	1.39257303987164e-06	1.58825589251749e-06	1.87874203339641e-06	2.25332387709631e-06	3.35893817953413e-06	4.69286382468664e-06	4.87888730489423e-06	7.21422040282193e-06	8.26730820978375e-06
P42SCA	A154	0	0	0	0	0	8.41703230254989e-09	0	0	0	0	1.70205565465321e-09	3.53513592541955e-09	3.72810062200246e-09	4.04358162571601e-09	0	4.89256144229717e-09	8.30425313064253e-09	9.73827300609542e-09	1.98036894328864e-08	2.47855149524592e-08	2.54612867468509e-08	3.36735657096154e-08	7.16467759494144e-08	7.83756996770157e-08	8.38862837537434e-08	0
P42SCA	A155	0	0	0	0	0	0	0	0	0	1.65771777839208e-09	0	1.76756796270977e-09	0	2.021790812858e-09	4.43230020781305e-09	0	2.76808437688084e-09	6.49218200406361e-09	3.96073788657728e-09	9.91420598098369e-09	1.27306433734255e-08	0	3.58233879747072e-08	3.91878498385079e-08	0	0
P42SCA	A156	0	0	0	9.16118717465377e-09	0	0	0	0	0	1.65771777839208e-09	3.40411130930641e-09	1.76756796270977e-09	5.59215093300369e-09	4.04358162571601e-09	8.8646004156261e-09	1.71239650480401e-08	2.49127593919276e-08	3.24609100203181e-08	2.37644273194637e-08	2.97426179429511e-08	4.45572518069891e-08	5.05103485644231e-08	8.35879052743168e-08	1.95939249192539e-07	2.5165885126123e-07	8.00062084817782e-07
P42SCA	A157	0	0	0	0	0	0	1.67673599729683e-08	0	0	0	0	7.0702718508391e-09	9.32025155500615e-09	4.04358162571601e-09	1.55130507273457e-08	9.78512288459434e-09	1.93765906381659e-08	3.57070010223499e-08	3.56466409791955e-08	2.97426179429511e-08	5.72878951804146e-08	5.05103485644231e-08	1.31352422573926e-07	1.56751399354031e-07	2.5165885126123e-07	0
P42SCA	A158	0	0	0	0	0	0	0	0	0	0	6.80822261861283e-09	1.76756796270977e-09	3.72810062200246e-09	1.010895406429e-08	2.21615010390652e-09	1.46776843268915e-08	2.21446750150468e-08	2.27226370142226e-08	3.96073788657728e-08	4.46139269144266e-08	5.09225734937018e-08	4.20919571370192e-08	1.19411293249024e-08	1.56751399354031e-07	1.25829425630615e-07	0
P42SCA	A159	0	0	0	2.74835615239613e-08	8.44591769777527e-09	1.68340646050998e-08	8.38367998648417e-09	8.34937673029874e-09	9.92296967333078e-09	9.94630667035248e-09	2.72328904744513e-08	1.04286509799877e-07	1.45395924258096e-07	1.65786846654356e-07	1.79508158416428e-07	2.37289229951413e-07	3.04489281456893e-07	4.28484012268198e-07	4.39641905410078e-07	4.61010578115742e-07	7.25646672285251e-07	1.00178857986106e-06	1.5045822949377e-06	1.66548361813658e-06	2.76824736387353e-06	3.20024833927113e-06
P42SCA	A160	0	0	0	9.16118717465377e-09	8.44591769777527e-09	8.41703230254989e-09	0	8.34937673029874e-09	0	3.31543555678416e-09	1.70205565465321e-08	3.35837912914857e-08	3.35529055980221e-08	6.06537243857401e-08	7.31329534289153e-08	1.02743790288241e-07	1.300999657134e-07	1.68796732105654e-07	1.58429515463091e-07	2.72640664477052e-07	3.11900762648924e-07	3.53572439950962e-07	6.20938724894925e-07	8.62132696447173e-07	1.00663540504492e-06	8.00062084817782e-07
P42SCA	A161	0	0	0	9.16118717465377e-09	0	0	0	0	0	3.31543555678416e-09	1.02123339279192e-08	2.47459514779368e-08	1.49124024880098e-08	2.4261489754296e-08	5.98360528054762e-08	4.1586772259526e-08	6.64340250451403e-08	9.73827300609542e-08	9.90184471644319e-08	1.98284119619674e-07	2.41882224095084e-07	2.27296568539904e-07	3.70175009071974e-07	4.89848122981348e-07	6.71090270029947e-07	5.33374723211855e-07
P42SCA	A162	9.26196023357496e-06	1.02910669261944e-06	8.82091450816663e-07	1.72230318883491e-06	1.16553664229299e-06	7.4069884262439e-07	5.78473919067408e-07	3.67372576133145e-07	4.16764726279893e-07	6.59771675800048e-07	2.85775144416273e-06	6.75741232143947e-06	9.50106443517327e-06	1.21044615965809e-05	1.50144169539667e-05	1.94626094174581e-05	2.47798913418373e-05	3.1334516442613e-05	3.64981996248096e-05	4.53624494659909e-05	5.79371579924593e-05	7.61359320694404e-05	0.00010091448392475	0.000129437468016591	0.000171463563992652	0.000212283139838318
P42SCA	A163	0	0	0	1.83223743493075e-08	8.44591769777527e-09	3.36681292101996e-08	0	0	4.96148483666539e-09	1.65771777839208e-09	1.70205565465321e-09	1.06054077762586e-08	1.30483521770086e-08	1.6174326502864e-08	2.65938012468783e-08	3.91404915383774e-08	5.53616875376169e-08	6.49218200406361e-08	5.54503304120819e-08	4.95710299049185e-08	5.72878951804146e-08	1.26275871411058e-07	1.43293551898829e-07	1.95939249192539e-07	2.09715709384359e-07	6.66718404014818e-07
P42SCA	A164	0	0	0	0	0	8.41703230254989e-09	0	0	0	1.65771777839208e-09	5.10616696395962e-09	1.23729757389684e-08	5.59215093300369e-09	1.6174326502864e-08	1.10807505195326e-08	2.69090879326344e-08	2.76808437688084e-08	1.29843640081272e-08	6.33718061852364e-08	1.18970471771804e-07	8.91145036139782e-08	1.01020697128846e-07	1.43293551898829e-07	1.95939249192539e-07	4.19431418768717e-07	2.66687361605927e-07
P42SCA	A165	0	0	0	9.16118717465377e-09	0	0	8.38367998648417e-09	0	1.65382827888846e-09	4.97315333517624e-09	5.7869892258209e-08	7.95405583219398e-08	6.5241760885043e-08	1.010895406429e-07	1.26320555922672e-07	2.17718984182224e-07	2.46359509542395e-07	3.4083955521334e-07	4.83210022162428e-07	5.25452916992136e-07	7.57473280718815e-07	1.22908514840096e-06	1.71952262278595e-06	2.48842846474525e-06	3.64905334328784e-06	7.73393348657189e-06
P42SCA	A167	0	0	0	1.55740181969114e-07	1.4358060086218e-07	1.26255484538248e-07	5.0302079918905e-08	3.3397506921195e-08	2.97689090199923e-08	1.65771777839208e-08	2.21267235104917e-08	5.30270388812932e-09	7.45620124400492e-09	1.6174326502864e-08	1.99453509351587e-08	3.66942108172288e-08	3.04489281456893e-08	4.54452740284453e-08	4.75288546389273e-08	4.46139269144266e-08	5.72878951804146e-08	9.26023057014423e-08	9.55290345992192e-08	1.76345324273285e-07	8.38862837537434e-08	2.66687361605927e-07
P42SCA	A168	0	0	0	9.16118717465377e-09	0	0	0	0	0	3.31543555678416e-09	1.70205565465321e-09	5.30270388812932e-09	5.59215093300369e-09	8.08716325143202e-09	1.32969006234391e-08	1.46776843268915e-08	2.76808437688084e-08	2.59687280162545e-08	4.356811675235e-08	3.46997209334429e-08	7.001853855384e-08	3.36735657096154e-08	9.55290345992192e-08	9.79696245962696e-08	3.35545135014974e-07	0
P42SCA	A169	6.17464015571664e-06	5.1455334630972e-07	4.41045725408332e-07	8.06184471369532e-07	7.43240757404224e-07	3.36681292101996e-07	1.67673599729683e-07	1.3359002768478e-07	1.19075636079969e-07	1.93952980071873e-07	6.17846202639114e-07	1.40875166627969e-06	1.68696553145611e-06	2.24418780227238e-06	2.64608322406439e-06	3.30492525427174e-06	4.38741373735614e-06	5.28139006030575e-06	6.83623359223238e-06	8.75920098419909e-06	1.08019509023515e-05	1.43870309494332e-05	1.92610416010676e-05	2.44336243743096e-05	3.18767878264225e-05	4.09365100065098e-05
P42SCA	A170	0	0	2.94030483605554e-07	7.05411412448341e-07	5.91214238844269e-07	3.28264259799446e-07	3.0181247951343e-07	2.75529432099858e-07	1.58767514773292e-07	1.72402648952776e-07	3.01263850873618e-07	4.701730780808e-07	4.34323722463287e-07	5.47905310284519e-07	5.7398287691179e-07	5.67537127306472e-07	6.44963659813237e-07	7.82307931489665e-07	9.10969713912773e-07	9.61677980155418e-07	1.16485386866843e-06	1.21224836554615e-06	1.34934761371397e-06	1.43035651910554e-06	1.21635111442928e-06	9.33405765620746e-07
P42SCA	A171	0	0	0	0	2.53377530933258e-08	0	0	0	3.30765655777693e-09	6.63087111356832e-09	1.02123339279192e-08	1.23729757389684e-08	9.32025155500615e-09	1.4152535690006e-08	4.43230020781305e-09	1.46776843268915e-08	2.49127593919276e-08	2.59687280162545e-08	2.77251652060409e-08	4.95710299049184e-09	3.18266084335637e-08	3.36735657096154e-08	2.38822586498048e-08	1.95939249192539e-08	4.19431418768717e-08	1.33343680802964e-07
P42SCA	A178	0	0	0	2.10707305017037e-07	2.44931613235483e-07	1.76757678353548e-07	1.08987839824294e-07	9.18431440332862e-08	7.44222725499808e-08	7.62550178060357e-08	1.15739784516418e-07	1.83827068121817e-07	1.62172377057107e-07	1.90048336408652e-07	2.01669659455494e-07	1.78578492643847e-07	1.93765906381659e-07	1.81781096113781e-07	3.64387885565109e-07	3.12297488400986e-07	3.94649944576189e-07	2.44133351394712e-07	4.41821785021389e-07	5.29035972819856e-07	7.54976553783691e-07	1.33343680802964e-07
P42SCA	A179	0	0	0	9.16118717465377e-09	2.53377530933258e-08	2.52510969076497e-08	4.19183999324208e-08	2.50481301908962e-08	4.96148483666539e-09	8.2885888919604e-09	1.70205565465321e-08	4.24216311050346e-08	2.05045534210135e-08	4.44793978828761e-08	6.64845031171957e-08	4.64793337018231e-08	6.92021094220211e-08	7.79061840487633e-08	1.18822136597318e-07	9.41849568193451e-08	1.65498363854531e-07	1.51531045693269e-07	1.67175810548634e-07	2.35127099031047e-07	2.5165885126123e-07	2.66687361605927e-07
P42SCA	A180	0	0	1.47015241802777e-07	4.58059358732689e-08	8.44591769777527e-09	1.68340646050998e-08	2.51510399594525e-08	0	3.30765655777693e-09	8.2885888919604e-09	1.53185008918789e-08	2.47459514779368e-08	4.47372074640295e-08	4.85229795085921e-08	7.97814037406349e-08	9.54049481247948e-08	1.32868050090281e-07	2.36964643148322e-07	3.0497681726645e-07	4.61010578115742e-07	5.91974916864284e-07	6.98726488474519e-07	7.52291147468851e-07	7.64163071850903e-07	1.59383939132113e-06	1.20009312722667e-06
P42SCA	A181	0	0	0	0	0	0	0	0	6.61531311555385e-09	4.97315333517624e-09	1.70205565465321e-08	4.41891990677444e-08	5.59215093300369e-08	7.88498417014622e-08	1.06375204987513e-07	1.34545439663172e-07	1.55012725105327e-07	1.65550641103622e-07	2.13879845875173e-07	3.17254591391478e-07	3.37362049395775e-07	4.63011528507212e-07	6.32879854219827e-07	8.03350921689411e-07	9.64692263168049e-07	1.4667804888326e-06
P42SCA	A182	0	0	0	6.41283102225764e-08	4.22295884888763e-08	8.41703230254989e-09	8.38367998648417e-09	0	8.26914139444231e-09	8.2885888919604e-09	4.0849335711677e-08	5.83297427694226e-08	4.66012577750307e-08	7.48062600757462e-08	7.31329534289153e-08	6.60495794710118e-08	9.96510375677104e-08	1.2659754907924e-07	1.54468777576514e-07	1.93327016629182e-07	2.22786259034946e-07	3.61990831378365e-07	4.89586302320998e-07	5.29035972819856e-07	9.22749121291178e-07	1.86681153124149e-06
P42SCA	A183	0	0	0	8.2450684571884e-08	1.18242847768854e-07	4.20851615127494e-08	6.70694398918733e-08	4.17468836514937e-08	3.80380504144346e-08	4.1442944459802e-08	1.68503509810668e-07	2.10340587562463e-07	2.66559194473176e-07	2.62832805671541e-07	3.16909464858633e-07	3.05785090143573e-07	3.51546715863867e-07	4.12253557258039e-07	4.51524119069809e-07	6.19637873811481e-07	7.82934567465666e-07	9.59696622724038e-07	8.83643570042778e-07	1.13644764531673e-06	1.42606682381364e-06	1.06674944642371e-06
P42SCA	A184	0	0	0	0	0	0	0	0	0	3.31543555678416e-09	5.10616696395962e-09	3.53513592541955e-09	7.45620124400492e-09	6.06537243857401e-09	6.64845031171957e-09	4.89256144229717e-09	5.53616875376169e-09	9.73827300609542e-09	7.92147577315455e-09	2.97426179429511e-08	5.09225734937018e-08	3.36735657096154e-08	8.35879052743168e-08	7.83756996770157e-08	1.67772567507487e-07	5.33374723211855e-07
P42SCA	A185	0	0	0	0	0	0	0	0	0	1.65771777839208e-09	0	0	3.72810062200246e-09	0	2.21615010390652e-09	0	0	0	3.96073788657728e-09	4.95710299049184e-09	0	0	0	0	0	0
P42SCA	A186	0	0	0	0	0	0	0	0	0	0	0	0	0	0	0	0	2.76808437688084e-09	0	0	0	0	0	1.19411293249024e-08	0	0	0
P42SCA	A187	0	0	0	0	0	0	0	0	0	0	0	3.53513592541955e-09	1.86405031100123e-09	2.021790812858e-09	4.43230020781305e-09	4.89256144229717e-09	1.10723375075234e-08	1.6230455010159e-08	2.37644273194637e-08	3.46997209334429e-08	2.54612867468509e-08	2.52551742822115e-08	1.19411293249024e-08	1.95939249192539e-08	4.19431418768717e-08	0
P42SCA	A188	0	0	0	1.83223743493075e-08	2.53377530933258e-08	8.41703230254989e-09	0	8.34937673029874e-09	8.26914139444231e-09	4.97315333517624e-09	1.87226122011853e-08	3.53513592541955e-08	3.72810062200246e-08	5.86319335728821e-08	7.53491035328218e-08	1.10082632451686e-07	1.02419121944591e-07	1.00628821062986e-07	2.1784058376175e-07	2.6768356148656e-07	2.60978189155222e-07	3.78827614233173e-07	4.05998397046682e-07	4.89848122981348e-07	5.87203986276204e-07	1.06674944642371e-06
P42SCA	A190	0	0	0	9.16118717465377e-09	2.53377530933258e-08	8.41703230254989e-09	0	8.34937673029874e-09	6.61531311555385e-09	1.65771777839208e-09	6.80822261861283e-09	1.76756796270977e-08	2.60967043540172e-08	2.62832805671541e-08	4.2106851974224e-08	6.11570180287146e-08	6.08978562913786e-08	3.89530920243817e-08	5.54503304120819e-08	8.42707508383614e-08	8.27491819272655e-08	1.68367828548077e-07	1.19411293249024e-07	1.37157474434777e-07	4.19431418768717e-07	5.33374723211855e-07
P42SCA	A191	0	0	0	2.74835615239613e-08	8.44591769777527e-09	8.41703230254989e-09	1.67673599729683e-08	8.34937673029874e-09	8.26914139444231e-09	9.94630667035248e-09	6.80822261861283e-09	1.76756796270977e-08	2.79607546650184e-08	2.83050713800121e-08	3.32422515585979e-08	1.71239650480401e-08	3.87531812763318e-08	5.51835470345407e-08	7.92147577315455e-08	5.45281328954103e-08	5.72878951804146e-08	7.57655228466346e-08	1.19411293249024e-07	5.87817747577618e-08	2.09715709384359e-07	0
P42SCA	A192	0	0	0	9.16118717465377e-09	0	0	8.38367998648417e-09	0	1.65382827888846e-09	3.31543555678416e-09	6.80822261861283e-09	1.41405437016782e-08	1.11843018660074e-08	2.2239698941438e-08	1.77292008312522e-08	1.22314036057429e-08	2.49127593919276e-08	4.54452740284453e-08	4.356811675235e-08	5.45281328954103e-08	5.72878951804146e-08	9.26023057014423e-08	9.55290345992192e-08	1.37157474434777e-07	1.25829425630615e-07	1.33343680802964e-07
P42SCA	A198	0	0	0	9.16118717465377e-09	0	8.41703230254989e-09	0	0	0	0	2.04246678558385e-08	4.06540631423248e-08	3.72810062200246e-08	2.2239698941438e-08	2.88099513507848e-08	2.20165264903373e-08	4.70574344069744e-08	4.54452740284453e-08	8.31754956181228e-08	7.43565448573777e-08	8.91145036139782e-08	1.0943908855625e-07	8.35879052743168e-08	2.15533174111793e-07	1.67772567507487e-07	0
P42SCA	A199	0	0	0	7.51217348321609e-07	4.6452547337764e-07	2.69345033681596e-07	2.26359359635072e-07	2.17083794987767e-07	1.86882595514396e-07	2.23791900082931e-07	4.76575583302898e-07	9.10297500795534e-07	1.10351778411273e-06	1.28788074779055e-06	1.44049756753924e-06	1.5607271000928e-06	1.86292078564081e-06	2.25927933741414e-06	2.7012232386457e-06	3.36587293054396e-06	3.82555833371435e-06	4.63011528507211e-06	6.11385821435003e-06	7.54366109391276e-06	8.68223036851244e-06	9.20071397540449e-06
P42SCA	A200	0	0	0	0	0	0	0	0	0	0	1.70205565465321e-09	0	1.86405031100123e-09	0	0	0	2.76808437688084e-09	0	3.96073788657728e-09	0	6.36532168671273e-09	0	0	0	0	0
P42SCA	A201	0	0	0	0	0	0	0	0	0	0	0	1.76756796270977e-09	0	0	0	0	0	0	0	0	0	0	0	0	0	0
P42SCA	A203	0	0	0	9.16118717465377e-09	0	0	0	0	0	0	0	0	0	0	0	0	0	0	0	0	0	0	0	0	0	0
P42SCA	A207	0	0	0	9.16118717465377e-09	0	0	0	0	0	0	0	0	0	0	0	0	0	0	0	0	6.36532168671273e-09	8.41839142740385e-09	0	1.95939249192539e-08	0	0
P42SCA	A209	0	0	0	0	0	0	0	0	0	0	0	0	0	0	0	0	0	0	0	0	0	0	0	0	4.19431418768717e-08	2.66687361605927e-07
P42SCA	A210	0	0	1.47015241802777e-07	0	0	0	0	0	0	0	0	0	0	0	0	0	0	0	0	0	0	0	0	1.95939249192539e-08	0	0
P42SCA	A211	0	0	0	9.16118717465377e-09	0	0	0	0	0	0	0	0	0	0	0	0	0	0	0	0	0	0	0	0	0	0
P42SCA	A212	0	0	0	0	0	0	0	0	0	0	0	1.76756796270977e-09	0	2.021790812858e-09	0	0	5.53616875376169e-09	0	0	0	1.27306433734255e-08	8.41839142740385e-09	3.58233879747072e-08	1.95939249192539e-08	0	0
P42SCA	A213	0	0	0	9.16118717465377e-09	0	0	0	0	0	0	0	0	0	0	0	0	0	0	0	4.95710299049184e-09	6.36532168671273e-09	0	0	1.95939249192539e-08	0	1.33343680802964e-07
P42SCA	A217	0	0	0	0	0	8.41703230254989e-09	0	0	0	0	0	0	0	2.021790812858e-09	0	0	0	6.49218200406361e-09	0	0	0	0	1.19411293249024e-08	1.95939249192539e-08	0	0
P42SCA	A219	3.08732007785832e-06	0	0	1.83223743493075e-08	8.44591769777527e-09	0	0	0	0	0	1.70205565465321e-09	0	5.59215093300369e-09	4.04358162571601e-09	0	7.33884216344576e-09	8.30425313064253e-09	1.6230455010159e-08	2.37644273194637e-08	6.4442338876394e-08	8.27491819272655e-08	1.0943908855625e-07	1.79116939873536e-07	1.76345324273285e-07	5.03317702522461e-07	1.33343680802964e-07
P42SCA	A220	0	1.02910669261944e-06	0	0	8.44591769777527e-09	0	0	0	1.65382827888846e-09	1.65771777839208e-09	1.70205565465321e-09	0	0	2.021790812858e-09	0	0	2.76808437688084e-09	3.24609100203181e-09	0	0	6.36532168671273e-09	2.52551742822115e-08	0	0	4.19431418768717e-08	0
P42SCA	A221	0	0	0	9.16118717465377e-09	0	0	0	0	0	0	0	1.76756796270977e-09	0	0	0	0	0	3.24609100203181e-09	0	0	1.27306433734255e-08	0	1.19411293249024e-08	0	0	0
P42SCA	A222	0	0	0	0	0	0	0	0	0	0	0	0	0	0	2.21615010390652e-09	0	0	0	0	0	0	0	0	1.95939249192539e-08	0	0
P42SCA	A227	0	5.1455334630972e-07	0	9.16118717465377e-09	0	0	0	0	0	0	1.70205565465321e-09	0	0	2.021790812858e-09	2.21615010390652e-09	2.44628072114859e-09	0	0	3.96073788657728e-09	1.98284119619674e-08	6.36532168671273e-09	8.41839142740385e-09	1.19411293249024e-08	0	8.38862837537434e-08	0
P42SCA	A228	0	0	0	0	0	0	0	0	0	0	0	0	1.86405031100123e-09	0	0	0	0	0	0	0	0	0	1.19411293249024e-08	0	0	0
P42SCA	A229	0	5.1455334630972e-07	0	0	8.44591769777527e-09	0	0	8.34937673029874e-09	0	1.65771777839208e-09	0	1.76756796270977e-09	1.86405031100123e-09	2.021790812858e-09	0	2.44628072114859e-09	2.76808437688084e-09	6.49218200406361e-09	7.92147577315455e-09	4.95710299049184e-09	6.36532168671273e-09	2.52551742822115e-08	2.38822586498048e-08	1.95939249192539e-08	4.19431418768717e-08	1.33343680802964e-07
P42SCA	A230	0	0	0	0	0	0	0	0	0	0	0	1.76756796270977e-09	0	0	0	0	0	0	0	0	0	8.41839142740385e-09	0	0	0	0
P42SCA	A231	0	5.1455334630972e-07	0	0	0	0	0	0	0	0	0	0	0	0	0	0	0	0	0	0	0	0	0	1.95939249192539e-08	0	0
P42SCA	A238	0	0	0	0	0	0	0	0	0	0	0	0	0	4.04358162571601e-09	2.21615010390652e-09	0	0	0	0	0	0	0	1.19411293249024e-08	0	0	0
P42SCA	A239	0	0	0	0	8.44591769777527e-09	8.41703230254989e-09	0	8.34937673029874e-09	1.65382827888846e-09	3.31543555678416e-09	8.51027827326604e-09	1.06054077762586e-08	5.59215093300369e-09	1.2130744877148e-08	1.55130507273457e-08	4.89256144229717e-09	8.30425313064253e-09	2.59687280162545e-08	5.14895925255046e-08	4.95710299049185e-08	5.72878951804146e-08	1.17857479983654e-07	2.02999198523341e-07	9.79696245962696e-08	4.19431418768717e-07	4.00031042408891e-07
P42SCA	A240	3.08732007785832e-06	0	0	0	8.44591769777527e-09	0	0	0	0	0	0	0	0	0	0	0	0	0	0	0	0	0	0	0	4.19431418768717e-08	0
P42SCA	A241	0	0	0	0	0	0	0	0	0	0	0	0	0	0	2.21615010390652e-09	0	2.76808437688084e-09	0	0	4.95710299049184e-09	0	0	2.38822586498048e-08	0	4.19431418768717e-08	0
P42SCA	A243	0	0	0	0	0	0	0	0	0	0	0	0	1.86405031100123e-09	0	0	0	0	0	0	0	0	0	0	0	0	0
P42SCA	A244	0	0	0	9.16118717465377e-09	0	0	0	0	0	0	0	0	0	0	0	0	0	3.24609100203181e-09	0	0	6.36532168671273e-09	0	0	0	0	0
P42SCA	A250	0	0	0	0	0	0	0	0	0	0	0	0	0	2.021790812858e-09	0	0	0	0	0	0	0	0	0	0	0	0
P42SCA	A251	0	0	0	0	0	0	0	0	0	0	0	0	0	0	0	0	0	0	0	0	0	8.41839142740385e-09	2.38822586498048e-08	3.91878498385079e-08	4.19431418768717e-08	0
P42SCA	A259	0	0	0	0	0	0	0	0	0	0	0	1.76756796270977e-09	0	2.021790812858e-09	2.21615010390652e-09	0	0	3.24609100203181e-09	3.96073788657728e-09	0	0	8.41839142740385e-09	1.19411293249024e-08	0	0	0
P42SCA	A260	0	0	0	0	0	0	0	0	0	0	0	0	0	0	0	2.44628072114859e-09	0	1.29843640081272e-08	7.92147577315455e-09	1.48713089714755e-08	1.90959650601382e-08	0	2.38822586498048e-08	7.83756996770157e-08	1.67772567507487e-07	2.66687361605927e-07
P42SCA	A267	0	0	0	0	0	0	0	0	0	0	0	0	0	2.021790812858e-09	6.64845031171957e-09	7.33884216344576e-09	2.49127593919276e-08	3.57070010223499e-08	3.56466409791955e-08	6.93994418668858e-08	1.01845146987404e-07	1.26275871411058e-07	2.02999198523341e-07	2.93908873788809e-07	5.03317702522461e-07	1.06674944642371e-06
P42SCA	A268	0	0	0	0	0	0	0	0	0	0	0	0	0	0	2.21615010390652e-09	0	0	0	7.92147577315455e-09	1.48713089714755e-08	4.45572518069891e-08	3.36735657096154e-08	1.19411293249024e-08	3.91878498385079e-08	8.38862837537434e-08	2.66687361605927e-07
P42SCA	A269	0	0	0	0	0	0	0	0	0	0	0	0	0	0	2.21615010390652e-09	0	2.76808437688084e-09	1.29843640081272e-08	1.18822136597318e-08	4.95710299049184e-09	1.27306433734255e-08	3.36735657096154e-08	2.38822586498048e-08	3.91878498385079e-08	1.67772567507487e-07	5.33374723211855e-07
P42SCA	A270	0	0	0	2.74835615239613e-08	8.44591769777527e-09	2.52510969076497e-08	1.67673599729683e-08	8.34937673029874e-09	1.32306262311077e-08	3.64697911246258e-08	1.31058285408297e-07	1.52010844793041e-07	1.60308326746106e-07	1.69830428280072e-07	2.08318109767213e-07	3.13123932307019e-07	3.2940204084882e-07	4.12253557258039e-07	5.14895925255046e-07	5.1058160802066e-07	5.91974916864284e-07	6.73471314192308e-07	3.94057267721779e-07	2.74314948869555e-07	4.19431418768717e-07	0
P42SCA	A278	0	0	0	0	0	0	0	0	0	1.65771777839208e-09	5.10616696395962e-09	5.30270388812932e-09	1.86405031100123e-09	1.010895406429e-08	1.99453509351587e-08	7.33884216344576e-09	5.53616875376169e-09	1.94765460121908e-08	1.18822136597318e-08	9.91420598098369e-09	6.36532168671273e-09	5.05103485644231e-08	4.77645172996096e-08	1.95939249192539e-08	0	0
P42SCA	A279	0	0	0	8.2450684571884e-08	9.29050946755279e-08	1.17838452235698e-07	8.38367998648417e-08	2.50481301908962e-08	5.29225049244308e-08	1.85664391179913e-07	5.31041364251801e-07	5.77994723806096e-07	6.65465961027439e-07	7.66258718073184e-07	9.44079944264179e-07	1.20601639552625e-06	1.53905491354575e-06	1.80158050612765e-06	1.99225115694837e-06	2.07702615301608e-06	2.2024013036026e-06	2.00357715972212e-06	1.88669843333458e-06	1.7438593178136e-06	1.635782533198e-06	1.86681153124149e-06
P42SCA	A280	3.08732007785832e-06	0	0	0	0	0	0	0	0	0	0	0	0	0	0	0	0	0	0	0	0	0	0	0	0	2.66687361605927e-07
P42SCA	A281	0	0	0	0	0	8.41703230254989e-09	0	0	0	0	0	0	0	0	0	0	0	0	0	0	0	8.41839142740385e-09	1.19411293249024e-08	0	4.19431418768717e-08	0
P42SCA	A288	0	0	0	1.83223743493075e-08	0	0	0	0	0	0	0	0	0	0	0	0	0	3.24609100203181e-09	7.92147577315455e-09	9.91420598098369e-09	0	0	3.58233879747072e-08	5.87817747577618e-08	8.38862837537434e-08	0
P42SCA	A289	0	0	0	0	0	0	0	0	0	0	0	0	1.86405031100123e-09	4.04358162571601e-09	0	0	0	0	3.96073788657728e-09	4.95710299049184e-09	6.36532168671273e-09	0	0	3.91878498385079e-08	4.19431418768717e-08	0
P42SCA	A300	0	0	0	0	0	0	0	0	0	0	1.70205565465321e-09	0	3.72810062200246e-09	2.021790812858e-09	2.21615010390652e-09	2.44628072114859e-09	1.10723375075234e-08	3.57070010223499e-08	3.56466409791955e-08	3.46997209334429e-08	5.72878951804146e-08	2.52551742822115e-08	8.35879052743168e-08	1.37157474434777e-07	8.38862837537434e-08	1.33343680802964e-07
P42SCA	A301	0	0	0	0	0	0	0	0	0	0	0	0	1.86405031100123e-09	0	6.64845031171957e-09	7.33884216344576e-09	5.53616875376169e-09	2.27226370142226e-08	2.37644273194637e-08	2.47855149524592e-08	1.90959650601382e-08	3.36735657096154e-08	1.19411293249024e-08	7.83756996770157e-08	2.5165885126123e-07	1.33343680802964e-07
P42SCA	A302	0	0	0	0	0	0	0	0	0	0	0	0	0	2.021790812858e-09	0	0	0	0	0	0	0	0	1.19411293249024e-08	0	0	1.33343680802964e-07
P42SCA	A303	0	0	0	0	0	0	0	0	0	0	1.70205565465321e-09	1.76756796270977e-09	0	4.04358162571601e-09	6.64845031171957e-09	0	2.76808437688084e-09	6.49218200406361e-09	1.58429515463091e-08	2.97426179429511e-08	3.81919301202764e-08	2.52551742822115e-08	1.19411293249024e-08	3.91878498385079e-08	8.38862837537434e-08	4.00031042408891e-07
P42SCA	A304	0	0	0	0	0	0	0	0	0	0	1.70205565465321e-09	0	0	0	0	2.44628072114859e-09	2.76808437688084e-09	0	3.96073788657728e-09	4.95710299049184e-09	1.27306433734255e-08	8.41839142740385e-09	2.38822586498048e-08	1.95939249192539e-08	0	0
P42SCA	A305	0	0	0	0	8.44591769777527e-09	0	0	0	3.30765655777693e-09	1.65771777839208e-09	1.70205565465321e-09	1.06054077762586e-08	1.11843018660074e-08	2.021790812858e-08	2.21615010390652e-08	2.44628072114859e-08	3.04489281456893e-08	5.51835470345407e-08	3.16859030926182e-08	6.93994418668858e-08	1.4003707710768e-07	2.02041394257692e-07	3.70175009071974e-07	3.13502798708063e-07	4.61374560645589e-07	6.66718404014818e-07
P42SCA	A308	0	0	0	0	0	0	0	0	0	1.65771777839208e-09	3.40411130930641e-09	1.76756796270977e-09	3.72810062200246e-09	0	8.8646004156261e-09	7.33884216344576e-09	1.10723375075234e-08	6.49218200406361e-09	3.96073788657728e-09	4.95710299049184e-09	3.18266084335637e-08	5.05103485644231e-08	2.38822586498048e-08	1.37157474434777e-07	2.09715709384359e-07	1.33343680802964e-07
P42SCA	A309	0	0	0	0	0	0	0	0	1.65382827888846e-09	6.63087111356832e-09	2.55308348197981e-08	6.71675825829714e-08	8.9474414928059e-08	1.7185221909293e-07	1.86156608728148e-07	2.81322282932087e-07	2.9618502832625e-07	5.09636287318994e-07	8.0006905308861e-07	9.6663508314591e-07	1.59133042167818e-06	2.08776107399615e-06	2.63898958080343e-06	3.62487611006198e-06	5.87203986276204e-06	6.66718404014818e-06
P42SCA	A310	6.17464015571664e-06	0	2.94030483605554e-07	5.49671230479226e-08	1.68918353955505e-08	8.41703230254989e-09	8.38367998648417e-09	8.34937673029874e-09	1.65382827888846e-09	1.65771777839208e-09	3.40411130930641e-09	1.41405437016782e-08	1.30483521770086e-08	2.4261489754296e-08	2.43776511429718e-08	4.1586772259526e-08	8.58106156833062e-08	1.20105367075177e-07	1.70311729122823e-07	2.28026737562625e-07	3.81919301202764e-07	6.14542574200481e-07	9.07525828692583e-07	1.17563549515524e-06	2.26492966135107e-06	4.4003414664978e-06
P42SCA	A311	0	0	0	0	0	0	0	0	0	0	0	0	0	0	0	0	0	0	0	0	6.36532168671273e-09	0	1.19411293249024e-08	0	0	0
P42SCA	A318	0	0	0	0	0	8.41703230254989e-09	0	0	0	1.65771777839208e-09	0	0	1.86405031100123e-09	2.021790812858e-09	6.64845031171957e-09	4.89256144229717e-09	2.76808437688084e-09	6.49218200406361e-09	1.18822136597318e-08	9.91420598098369e-09	2.54612867468509e-08	4.20919571370192e-08	3.58233879747072e-08	1.95939249192539e-08	4.19431418768717e-08	0
P42SCA	A319	0	5.1455334630972e-07	4.41045725408332e-07	5.49671230479226e-08	8.44591769777527e-09	8.41703230254989e-09	0	0	1.48844545099962e-08	6.63087111356832e-09	0	1.23729757389684e-08	2.4232654043016e-08	3.43704438185861e-08	4.2106851974224e-08	7.0942140913309e-08	5.53616875376169e-08	1.00628821062986e-07	9.50577092778546e-08	1.43755986724263e-07	1.59133042167818e-07	1.59949437120673e-07	4.17939526371584e-07	6.85787372173887e-07	1.13246483067554e-06	1.73346785043853e-06
P42SCA	A321	0	0	0	2.74835615239613e-08	2.53377530933258e-08	1.68340646050998e-08	8.38367998648417e-09	1.66987534605975e-08	1.15767979522192e-08	3.31543555678416e-09	6.80822261861283e-09	7.0702718508391e-09	1.67764527990111e-08	1.010895406429e-08	4.43230020781305e-09	1.95702457691887e-08	2.76808437688084e-08	2.59687280162545e-08	3.16859030926182e-08	6.93994418668858e-08	1.01845146987404e-07	7.57655228466346e-08	1.43293551898829e-07	1.56751399354031e-07	2.09715709384359e-07	1.33343680802964e-07
P42SCA	A327	0	0	1.47015241802777e-07	9.16118717465377e-09	8.44591769777527e-09	0	0	0	0	0	1.70205565465321e-09	0	0	4.04358162571601e-09	0	0	0	9.73827300609542e-09	3.96073788657728e-09	1.48713089714755e-08	3.81919301202764e-08	0	4.77645172996096e-08	1.95939249192539e-08	4.19431418768717e-08	1.33343680802964e-07
P42SCA	A328	0	0	0	0	0	0	0	0	0	0	0	0	0	0	2.21615010390652e-09	2.44628072114859e-09	2.76808437688084e-09	0	3.96073788657728e-09	4.95710299049184e-09	0	8.41839142740385e-09	2.38822586498048e-08	1.95939249192539e-08	0	0
P42SCA	A329	0	0	0	9.16118717465377e-09	0	0	0	0	0	1.65771777839208e-09	0	0	3.72810062200246e-09	2.021790812858e-09	0	4.89256144229717e-09	2.76808437688084e-09	2.27226370142226e-08	3.96073788657728e-09	1.48713089714755e-08	3.18266084335637e-08	3.36735657096154e-08	4.77645172996096e-08	5.87817747577618e-08	1.25829425630615e-07	2.66687361605927e-07
P42SCA	A33	2.16112405450082e-05	4.06497143584679e-05	3.05791702949777e-05	2.38190866540998e-07	0	0	0	0	0	0	1.70205565465321e-09	1.76756796270977e-09	0	0	0	0	0	0	0	0	0	0	1.19411293249024e-08	0	0	0
P42SCA	A34	0	0	0	0	0	0	0	0	0	0	0	0	5.59215093300369e-09	2.021790812858e-09	2.21615010390652e-09	0	0	0	0	0	0	0	0	0	0	0
P42SCA	A35	1.23492803114333e-05	1.54366003892916e-06	5.88060967211109e-07	1.4657899479446e-07	5.91214238844269e-08	9.25873553280488e-08	9.22204798513258e-08	1.00192520763585e-07	1.32306262311077e-07	1.64114060060816e-07	1.05527450588499e-07	1.14891917576135e-07	1.15571119282076e-07	2.34527734291528e-07	3.61232466936763e-07	4.42776810527894e-07	5.8960197227562e-07	7.98538386499824e-07	1.05751701571613e-06	1.49208800013805e-06	1.80775135902642e-06	2.28980246825385e-06	3.09275249514972e-06	3.2329976116769e-06	3.5651670595341e-06	5.60043459372447e-06
P42SCA	A360	0	0	0	0	8.44591769777527e-09	0	0	0	3.30765655777693e-09	0	0	0	0	0	0	0	0	0	0	0	0	0	0	0	0	0
P42SCA	A362	0	0	0	9.16118717465377e-09	0	0	0	0	0	0	0	0	0	0	0	0	0	0	0	0	0	0	0	0	0	0
P42SCA	A368	0	0	0	0	0	0	0	0	3.30765655777693e-09	1.65771777839208e-09	0	0	0	0	2.21615010390652e-09	0	0	0	3.96073788657728e-09	0	0	0	0	0	0	0
P42SCA	A369	3.08732007785832e-06	6.68919350202636e-06	1.32313717622499e-06	1.09934246095845e-07	5.06755061866516e-08	2.52510969076497e-08	3.35347199459367e-08	4.17468836514937e-08	1.65382827888846e-08	9.94630667035248e-09	1.70205565465321e-09	7.0702718508391e-09	0	2.021790812858e-09	4.43230020781305e-09	0	0	0	1.18822136597318e-08	0	0	0	0	3.91878498385079e-08	0	0
P42SCA	A370	0	0	1.61716765983055e-06	1.19095433270499e-06	2.53377530933258e-08	1.68340646050998e-08	0	0	1.65382827888846e-09	0	0	0	1.86405031100123e-09	0	0	0	2.76808437688084e-09	0	0	0	0	8.41839142740385e-09	0	1.95939249192539e-08	8.38862837537434e-08	1.33343680802964e-07
P42SCA	A371	0	0	1.47015241802777e-07	1.83223743493075e-07	0	0	0	0	0	0	1.70205565465321e-09	0	0	0	0	0	0	0	0	0	0	0	0	1.95939249192539e-08	0	0
P42SCA	A378	0	5.1455334630972e-07	2.94030483605554e-07	2.65674428064959e-07	0	0	0	0	0	0	0	0	0	2.021790812858e-09	0	0	0	0	0	0	0	0	0	0	0	0
P42SCA	A379	2.77858807007249e-05	5.1455334630972e-06	1.49955546638833e-05	1.81574729801638e-05	5.57430568053168e-07	1.34672516840798e-07	6.70694398918733e-08	1.66987534605975e-08	6.61531311555385e-09	4.97315333517624e-09	1.70205565465321e-09	5.30270388812932e-09	0	4.04358162571601e-09	4.43230020781305e-09	7.33884216344576e-09	2.76808437688084e-09	3.24609100203181e-09	0	9.91420598098369e-09	6.36532168671273e-09	1.68367828548077e-08	3.58233879747072e-08	3.91878498385079e-08	1.25829425630615e-07	1.33343680802964e-07
P42SCA	A38	0	5.1455334630972e-07	1.47015241802777e-07	2.74835615239613e-08	7.60132592799774e-08	1.68340646050998e-08	3.35347199459367e-08	4.17468836514937e-08	1.65382827888846e-08	8.2885888919604e-09	3.40411130930641e-09	1.76756796270977e-09	3.72810062200246e-09	0	0	0	0	0	3.96073788657728e-09	0	1.90959650601382e-08	8.41839142740385e-09	3.58233879747072e-08	3.91878498385079e-08	8.38862837537434e-08	4.00031042408891e-07
P42SCA	A390	0	1.54366003892916e-06	2.20522862704166e-06	1.97881642972521e-06	6.16551991937595e-07	4.96604905850443e-07	4.61102399256629e-07	4.6756509689673e-07	2.92727605363258e-07	1.88979826736697e-07	2.41691902960755e-07	1.97967611823495e-07	1.52852125502101e-07	1.73874009905788e-07	1.30752856130485e-07	1.98148738413035e-07	2.90648859572489e-07	2.6942555316864e-07	2.41605011081214e-07	2.87511973448527e-07	2.1005561566152e-07	2.69388525676923e-07	2.38822586498048e-07	3.13502798708063e-07	2.5165885126123e-07	8.00062084817782e-07
P42SCA	A391	0	5.1455334630972e-07	0	4.21414610034074e-07	2.02702024746606e-07	1.43089549143348e-07	5.0302079918905e-08	7.51443905726887e-08	3.96918786933231e-08	2.32080488974891e-08	2.38287791651449e-08	1.23729757389684e-08	1.49124024880098e-08	1.6174326502864e-08	1.77292008312522e-08	1.22314036057429e-08	2.76808437688084e-08	2.59687280162545e-08	3.16859030926182e-08	2.97426179429511e-08	1.90959650601382e-08	4.20919571370192e-08	3.58233879747072e-08	1.95939249192539e-08	4.19431418768717e-08	0
P42SCA	A392	0	1.02910669261944e-06	8.82091450816663e-07	1.02605296356122e-06	6.08106074239819e-07	4.12434582824945e-07	2.59894079581009e-07	2.92228185560456e-07	1.38921575426631e-07	8.95167600331723e-08	1.08931561897805e-07	6.54000146202616e-08	4.8465308086032e-08	4.04358162571601e-08	3.76745517664109e-08	5.38181758652689e-08	7.75063625526636e-08	7.79061840487633e-08	7.52540198449682e-08	5.94852358859021e-08	3.81919301202764e-08	1.0943908855625e-07	1.43293551898829e-07	3.91878498385079e-08	1.67772567507487e-07	1.33343680802964e-07
P42SCA	A393	0	0	0	9.16118717465377e-09	8.44591769777527e-09	0	0	0	6.61531311555385e-09	1.65771777839208e-09	0	1.76756796270977e-09	3.72810062200246e-09	2.021790812858e-09	0	2.44628072114859e-09	0	0	3.96073788657728e-09	4.95710299049184e-09	1.27306433734255e-08	0	0	0	0	0
P42SCA	A394	6.17464015571664e-06	2.5727667315486e-06	2.49925911064721e-06	4.20498491316608e-06	1.96789882358164e-06	1.54031691136663e-06	1.18209887809427e-06	1.09376835166914e-06	6.21839432862062e-07	3.59724757911081e-07	2.7062684908986e-07	2.08573019599753e-07	1.47259974569097e-07	1.57699683402924e-07	1.55130507273457e-07	1.56561966153509e-07	1.79925484497255e-07	1.88273278117845e-07	2.33683535308059e-07	2.13155428591149e-07	1.97324972288095e-07	2.02041394257692e-07	2.14940327848243e-07	1.37157474434777e-07	4.61374560645589e-07	2.66687361605927e-07
P42SCA	A395	0	0	0	9.16118717465377e-09	8.44591769777527e-09	0	0	0	0	0	1.70205565465321e-09	0	0	0	0	0	2.76808437688084e-09	0	0	0	0	0	0	0	4.19431418768717e-08	0
P42SCA	A398	0	5.1455334630972e-07	1.47015241802777e-07	5.49671230479226e-08	1.68918353955505e-08	8.41703230254989e-09	1.67673599729683e-08	8.34937673029874e-09	4.96148483666539e-09	8.2885888919604e-09	8.51027827326604e-09	3.53513592541955e-09	7.45620124400492e-09	8.08716325143202e-09	2.21615010390652e-09	2.44628072114859e-09	1.10723375075234e-08	9.73827300609542e-09	0	4.95710299049184e-09	3.18266084335637e-08	4.20919571370192e-08	1.19411293249024e-08	1.95939249192539e-08	0	0
P42SCA	A399	3.08732007785832e-06	0	5.88060967211109e-07	4.67220545907342e-07	3.0405303711991e-07	1.59923613748448e-07	1.67673599729683e-07	9.18431440332862e-08	6.11916463188731e-08	7.12818644708594e-08	3.91472800570238e-08	3.71189272169053e-08	2.79607546650184e-08	2.62832805671541e-08	3.32422515585979e-08	2.9355368653783e-08	3.5985096899451e-08	2.92148190182863e-08	5.94110682986591e-08	1.48713089714755e-08	5.72878951804146e-08	4.20919571370192e-08	4.77645172996096e-08	7.83756996770157e-08	1.67772567507487e-07	0
P42SCA	A400	0	0	0	3.66447486986151e-08	5.06755061866516e-08	3.36681292101996e-08	8.38367998648417e-09	1.66987534605975e-08	8.26914139444231e-09	9.94630667035248e-09	1.70205565465321e-09	0	3.72810062200246e-09	2.021790812858e-09	4.43230020781305e-09	4.89256144229717e-09	2.76808437688084e-09	6.49218200406361e-09	1.98036894328864e-08	1.48713089714755e-08	3.18266084335637e-08	5.05103485644231e-08	5.9705646624512e-08	2.15533174111793e-07	3.35545135014974e-07	8.00062084817782e-07
P42SCA	A401	0	0	0	1.37417807619807e-07	0	0	0	0	3.30765655777693e-09	3.31543555678416e-09	1.70205565465321e-09	3.53513592541955e-09	0	0	0	0	5.53616875376169e-09	6.49218200406361e-09	3.96073788657728e-09	4.95710299049184e-09	2.54612867468509e-08	3.36735657096154e-08	1.19411293249024e-08	9.79696245962696e-08	2.5165885126123e-07	4.00031042408891e-07
P42SCA	A402	0	0	0	1.83223743493075e-08	0	0	0	0	0	0	0	0	1.86405031100123e-09	0	2.21615010390652e-09	0	0	0	3.96073788657728e-09	4.95710299049184e-09	1.27306433734255e-08	8.41839142740385e-09	1.19411293249024e-08	7.83756996770157e-08	4.19431418768717e-08	1.33343680802964e-07
P42SCA	A403	0	0	0	3.29802738287536e-07	1.01351012373303e-07	6.73362584203991e-08	2.51510399594525e-08	4.17468836514937e-08	1.15767979522192e-08	1.49194600055287e-08	6.80822261861283e-09	5.30270388812932e-09	1.11843018660074e-08	2.021790812858e-08	2.88099513507848e-08	4.64793337018231e-08	6.64340250451403e-08	1.13613185071113e-07	1.18822136597318e-07	1.58627295695739e-07	2.48247545781796e-07	3.78827614233173e-07	7.16467759494144e-07	1.0188840958012e-06	2.85213364762728e-06	6.40049667854226e-06
P42SCA	A408	0	0	0	6.41283102225764e-08	1.68918353955505e-08	8.41703230254989e-09	0	0	1.65382827888846e-09	4.97315333517624e-09	8.51027827326604e-09	3.53513592541955e-09	5.59215093300369e-09	6.06537243857401e-09	8.8646004156261e-09	2.44628072114859e-09	2.76808437688084e-09	1.6230455010159e-08	2.77251652060409e-08	5.45281328954103e-08	5.72878951804146e-08	1.01020697128846e-07	1.31352422573926e-07	1.95939249192539e-07	1.25829425630615e-07	5.33374723211855e-07
P42SCA	A409	3.08732007785832e-06	0	1.47015241802777e-07	5.5883241765388e-07	1.35134683164404e-07	4.20851615127494e-08	4.19183999324208e-08	2.50481301908962e-08	3.63842221355462e-08	2.98389200110574e-08	4.59555026756366e-08	2.82810874033564e-08	4.47372074640295e-08	3.23486530057281e-08	5.76199027015696e-08	9.78512288459434e-08	9.13467844370679e-08	1.29843640081272e-07	2.13879845875173e-07	3.07340385410494e-07	5.02860413250306e-07	7.6607361989375e-07	1.64787584683653e-06	3.0174644375651e-06	6.24952813965389e-06	1.37343991227053e-05
P42SCA	A410	0	0	0	8.70312781592108e-07	1.09796930071078e-07	4.20851615127494e-08	5.86857599053892e-08	1.66987534605975e-08	2.81150807411039e-08	5.96778400221149e-08	2.38287791651449e-08	1.23729757389684e-08	2.05045534210135e-08	1.6174326502864e-08	2.88099513507848e-08	4.40330529806745e-08	7.19701937989019e-08	1.20105367075177e-07	1.78233204895977e-07	3.32125900362954e-07	4.2011123132304e-07	5.21940268499038e-07	8.00055664768461e-07	1.43035651910554e-06	2.18104337759733e-06	6.40049667854226e-06
P42SCA	A411	0	0	0	4.8554292025665e-07	1.68918353955505e-08	3.36681292101996e-08	8.38367998648417e-09	0	6.61531311555385e-09	1.49194600055287e-08	6.80822261861283e-09	1.76756796270977e-09	3.72810062200246e-09	1.4152535690006e-08	1.10807505195326e-08	1.71239650480401e-08	2.21446750150468e-08	9.73827300609542e-09	3.96073788657728e-08	1.98284119619674e-08	1.33671755420967e-07	1.0943908855625e-07	3.4629275042217e-07	3.33096723627317e-07	8.80805979414306e-07	1.33343680802964e-06
P42SCA	A412	0	0	1.02910669261944e-06	1.66733606578699e-06	4.47633637982089e-07	2.52510969076497e-07	1.59289919743199e-07	1.66987534605975e-07	1.48844545099962e-07	2.10530157855794e-07	1.00421283624539e-07	7.24702864711007e-08	8.57463143060566e-08	1.010895406429e-07	1.10807505195326e-07	1.59008246874658e-07	1.68853146989731e-07	3.44085646215371e-07	4.51524119069809e-07	5.8989525586853e-07	9.48432931320197e-07	1.26275871411058e-06	2.24493231308165e-06	3.46812471070794e-06	6.79478898405322e-06	1.21342749530697e-05
P42SCA	A413	0	0	0	7.32894973972302e-08	1.68918353955505e-08	1.68340646050998e-08	0	0	0	1.65771777839208e-09	1.70205565465321e-09	0	0	0	0	2.44628072114859e-09	0	1.29843640081272e-08	3.96073788657728e-09	0	1.27306433734255e-08	3.36735657096154e-08	2.38822586498048e-08	1.37157474434777e-07	2.5165885126123e-07	5.33374723211855e-07
P42SCA	A414	0	0	2.94030483605554e-07	5.49671230479226e-08	2.53377530933258e-08	0	8.38367998648417e-09	0	3.30765655777693e-09	3.31543555678416e-09	6.80822261861283e-09	3.53513592541955e-09	1.86405031100123e-09	1.2130744877148e-08	1.10807505195326e-08	2.69090879326344e-08	2.49127593919276e-08	2.27226370142226e-08	6.73325440718137e-08	8.92278538288532e-08	1.20941112047542e-07	1.68367828548077e-07	3.10469362447462e-07	5.4862989773911e-07	1.13246483067554e-06	1.60012416963556e-06
P42SCA	A415	0	1.02910669261944e-06	8.82091450816663e-07	1.99713880407452e-06	2.11147942444382e-07	1.01004387630599e-07	5.86857599053892e-08	4.17468836514937e-08	3.14227372988808e-08	2.1550331119097e-08	1.02123339279192e-08	1.94432475898075e-08	1.49124024880098e-08	2.62832805671541e-08	3.32422515585979e-08	3.66942108172288e-08	8.58106156833062e-08	1.36335822085336e-07	1.82193942782555e-07	2.97426179429511e-07	5.53782986744007e-07	7.07144879901923e-07	1.40905326033848e-06	2.21411351587569e-06	3.81682591079533e-06	6.66718404014818e-06
P42SCA	A418	0	5.1455334630972e-07	1.47015241802777e-07	2.88577396001594e-06	2.53377530933258e-07	1.43089549143348e-07	5.0302079918905e-08	5.84456371120912e-08	3.96918786933231e-08	4.47583800165862e-08	5.61678366035558e-08	7.95405583219398e-08	1.17435169593077e-07	1.6174326502864e-07	2.14966560078933e-07	3.30247897355059e-07	4.89950934707909e-07	8.27753205518111e-07	1.2199072690658e-06	2.3100099935692e-06	3.67915593491996e-06	6.27170161341587e-06	1.17978357730036e-05	2.52761631458376e-05	4.92831917053243e-05	9.1607108711636e-05
P42SCA	A419	7.7183001946458e-05	7.15229151370511e-05	2.61687130408943e-05	0.000261872535387478	4.7390044202217e-05	1.88625693900143e-05	1.19048255808075e-05	8.70839992970159e-06	5.60151638059522e-06	5.19528751748078e-06	6.76056506028254e-06	9.00222363408088e-06	1.053747640809e-05	1.34024512984357e-05	1.86223093231265e-05	2.55832037817719e-05	3.71034029877108e-05	5.83841927625441e-05	9.04196852126726e-05	0.000147533299203018	0.000240430930750513	0.000401944517092824	0.00070410869064287	0.00127771984398455	0.0024598394416529	0.00457902199877377
P42SCA	A420	0	0	0	0	0	0	0	0	1.65382827888846e-09	1.65771777839208e-09	1.70205565465321e-09	1.76756796270977e-09	3.72810062200246e-09	6.06537243857401e-09	4.43230020781305e-09	4.89256144229717e-09	5.53616875376169e-09	1.29843640081272e-08	1.18822136597318e-08	2.47855149524592e-08	2.54612867468509e-08	5.05103485644231e-08	5.9705646624512e-08	2.74314948869555e-07	1.67772567507487e-07	2.66687361605927e-07
P42SCA	A421	0	0	0	9.16118717465377e-09	0	0	0	0	1.65382827888846e-09	1.65771777839208e-09	0	0	0	2.021790812858e-09	0	9.78512288459434e-09	0	3.24609100203181e-09	3.96073788657728e-09	1.98284119619674e-08	0	1.68367828548077e-08	2.38822586498048e-08	5.87817747577618e-08	1.25829425630615e-07	1.33343680802964e-07
P42SCA	A422	0	0	0	0	0	0	0	0	0	0	0	0	0	0	0	0	2.76808437688084e-09	0	0	0	0	0	1.19411293249024e-08	0	0	0
P42SCA	A427	0	0	0	6.41283102225764e-08	1.68918353955505e-08	0	0	8.34937673029874e-09	0	6.63087111356832e-09	0	3.53513592541955e-09	0	0	2.21615010390652e-09	1.71239650480401e-08	5.53616875376169e-09	1.6230455010159e-08	7.92147577315455e-09	2.97426179429511e-08	6.36532168671273e-08	5.05103485644231e-08	1.07470163924122e-07	1.95939249192539e-07	5.03317702522461e-07	1.20009312722667e-06
P42SCA	A428	0	0	0	0	0	0	0	0	0	0	0	0	1.86405031100123e-09	2.021790812858e-09	0	0	5.53616875376169e-09	0	7.92147577315455e-09	1.48713089714755e-08	2.54612867468509e-08	1.68367828548077e-08	4.77645172996096e-08	3.91878498385079e-08	4.19431418768717e-08	0
P42SCA	A429	0	0	1.47015241802777e-07	1.83223743493075e-08	0	8.41703230254989e-09	0	0	1.65382827888846e-09	0	1.70205565465321e-09	3.53513592541955e-09	1.86405031100123e-09	0	4.43230020781305e-09	4.89256144229717e-09	2.76808437688084e-09	1.6230455010159e-08	3.96073788657728e-09	2.97426179429511e-08	3.18266084335637e-08	6.73471314192308e-08	1.19411293249024e-07	1.56751399354031e-07	2.93601993138102e-07	6.66718404014818e-07
P42SCA	A430	0	0	0	0	0	0	0	0	0	0	5.10616696395962e-09	1.76756796270977e-09	0	2.021790812858e-09	4.43230020781305e-09	0	1.10723375075234e-08	1.29843640081272e-08	1.18822136597318e-08	1.98284119619674e-08	4.45572518069891e-08	7.57655228466346e-08	5.9705646624512e-08	3.91878498385079e-08	4.19431418768717e-08	1.33343680802964e-07
P42SCA	A431	0	0	0	9.16118717465377e-09	8.44591769777527e-09	0	0	0	0	0	0	0	0	0	0	0	2.76808437688084e-09	0	0	0	0	0	0	0	0	0
P42SCA	A438	0	0	0	0	0	0	0	0	0	0	0	0	1.86405031100123e-09	0	2.21615010390652e-09	0	2.76808437688084e-09	9.73827300609542e-09	3.96073788657728e-09	4.95710299049184e-09	1.27306433734255e-08	0	1.19411293249024e-08	0	4.19431418768717e-08	0
P42SCA	A439	0	0	0	9.16118717465377e-09	8.44591769777527e-09	0	0	0	1.65382827888846e-09	1.65771777839208e-09	0	7.0702718508391e-09	3.72810062200246e-09	0	0	9.78512288459434e-09	2.76808437688084e-09	1.29843640081272e-08	1.58429515463091e-08	1.98284119619674e-08	3.81919301202764e-08	1.68367828548077e-08	9.55290345992192e-08	5.87817747577618e-08	1.25829425630615e-07	0
P42SCA	A440	0	0	0	5.49671230479226e-08	3.37836707911011e-08	8.41703230254989e-09	8.38367998648417e-09	8.34937673029874e-09	8.26914139444231e-09	4.97315333517624e-09	8.51027827326604e-09	0	1.86405031100123e-09	2.021790812858e-09	4.43230020781305e-09	0	5.53616875376169e-09	0	3.96073788657728e-09	9.91420598098369e-09	6.36532168671273e-09	8.41839142740385e-09	2.38822586498048e-08	0	4.19431418768717e-08	0
P42SCA	A441	0	0	0	0	0	0	0	0	0	0	0	0	0	0	0	0	0	3.24609100203181e-09	0	0	6.36532168671273e-09	0	1.19411293249024e-08	1.95939249192539e-08	0	0
P42SCA	A448	0	0	0	0	0	0	0	0	3.30765655777693e-09	3.31543555678416e-09	0	1.76756796270977e-09	1.86405031100123e-09	0	0	7.33884216344576e-09	0	3.24609100203181e-09	3.96073788657728e-09	0	0	0	0	0	4.19431418768717e-08	0
P42SCA	A449	0	0	1.47015241802777e-07	9.16118717465377e-08	5.06755061866516e-08	5.05021938152993e-08	3.35347199459367e-08	6.67950138423899e-08	1.65382827888846e-08	2.98389200110574e-08	4.76575583302898e-08	3.35837912914857e-08	2.05045534210135e-08	1.6174326502864e-08	2.21615010390652e-08	2.44628072114859e-08	3.5985096899451e-08	2.27226370142226e-08	3.16859030926182e-08	5.94852358859021e-08	8.91145036139782e-08	1.68367828548077e-07	2.38822586498048e-07	4.5066027314284e-07	5.45260844399332e-07	1.86681153124149e-06
P42SCA	A46	0	0	5.88060967211109e-07	1.64901369143768e-07	3.37836707911011e-08	7.5753290722949e-08	2.51510399594525e-08	1.66987534605975e-08	2.48074241833269e-08	1.65771777839208e-08	2.55308348197981e-08	6.54000146202616e-08	9.13384652390603e-08	1.63765055841498e-07	2.63721862364876e-07	6.62942075431267e-07	1.11830608825986e-06	1.94765460121908e-06	3.23988359122021e-06	4.85300382769152e-06	7.11642964574483e-06	1.11543686413101e-05	1.7863929470054e-05	3.04097714746821e-05	5.79654220738367e-05	0.000111608660832081
P42SCA	A480	3.08732007785832e-06	5.1455334630972e-07	0	0	8.44591769777527e-09	1.68340646050998e-08	3.35347199459367e-08	0	1.65382827888846e-09	0	1.70205565465321e-08	1.94432475898075e-08	1.49124024880098e-08	4.04358162571601e-08	3.98907018703174e-08	6.11570180287146e-08	9.68829531908295e-08	1.85027187115813e-07	2.41605011081214e-07	4.06482445220331e-07	6.68358777104837e-07	9.42859839869231e-07	1.32546535506417e-06	2.37086491522973e-06	4.52985932270214e-06	9.73408869861635e-06
P42SCA	A481	0	0	0	0	0	0	0	0	0	0	0	0	0	0	0	0	2.76808437688084e-09	3.24609100203181e-09	7.92147577315455e-09	1.48713089714755e-08	0	8.41839142740385e-09	1.19411293249024e-08	5.87817747577618e-08	8.38862837537434e-08	0
P42SCA	A482	0	0	0	0	0	0	0	0	0	0	0	0	0	0	0	2.44628072114859e-09	0	6.49218200406361e-09	0	0	0	0	1.19411293249024e-08	0	0	0
P42SCA	A483	9.26196023357496e-06	3.60187342416804e-06	1.02910669261944e-06	3.48125112636843e-07	1.4358060086218e-07	8.41703230254989e-08	3.35347199459367e-08	6.67950138423899e-08	4.29995352511e-08	2.98389200110574e-08	3.40411130930641e-08	4.06540631423248e-08	6.15136602630406e-08	9.30023773914682e-08	8.64298540523545e-08	1.7368593120155e-07	1.93765906381659e-07	3.01886463188958e-07	4.15877478090614e-07	5.99809461849513e-07	9.8025953975376e-07	1.41428975980385e-06	2.57928393417892e-06	3.78162750941601e-06	7.00450469343758e-06	1.04008071026312e-05
P42SCA	A484	0	0	0	0	0	0	0	0	0	0	0	0	0	0	0	0	0	0	0	0	0	8.41839142740385e-09	0	0	0	0
P42SCA	A488	6.17464015571664e-06	0	0	7.97023284194878e-07	2.78715284026584e-07	1.51506581445898e-07	7.54531198783575e-08	4.17468836514937e-08	3.96918786933231e-08	5.96778400221149e-08	1.07229506243152e-07	1.11356781650716e-07	1.30483521770086e-07	1.23329239584338e-07	1.95021209143774e-07	2.17718984182224e-07	2.79576522064965e-07	5.42097197339312e-07	6.61443227058405e-07	8.92278538288532e-07	1.69317556866559e-06	2.65179329963221e-06	4.9913920578092e-06	1.09138161800244e-05	2.07618552290515e-05	4.33366962609632e-05
P42SCA	A490	0	1.02910669261944e-06	1.9111981434361e-06	2.93157989588921e-07	1.01351012373303e-07	3.36681292101996e-08	1.67673599729683e-08	1.66987534605975e-08	1.98459393466616e-08	1.9892613340705e-08	1.53185008918789e-08	2.12108155525173e-08	2.05045534210135e-08	1.4152535690006e-08	2.65938012468783e-08	4.64793337018231e-08	4.98255187838552e-08	8.11522750507952e-08	1.14861398710741e-07	1.38798883733772e-07	2.03690293974807e-07	3.19898874241346e-07	6.4482098354473e-07	9.20914471204934e-07	1.80355510070548e-06	3.46693570087705e-06
P42SCA	A491	0	5.1455334630972e-07	4.41045725408332e-07	2.10707305017037e-07	2.53377530933258e-08	8.41703230254989e-09	8.38367998648417e-09	1.66987534605975e-08	1.65382827888846e-09	8.2885888919604e-09	1.70205565465321e-09	8.83783981354887e-09	3.72810062200246e-09	4.04358162571601e-09	8.8646004156261e-09	1.22314036057429e-08	2.49127593919276e-08	1.29843640081272e-08	3.16859030926182e-08	2.97426179429511e-08	7.63838602405528e-08	1.59949437120673e-07	2.74645974472755e-07	3.52690648546571e-07	1.09052168879866e-06	2.00015521204445e-06
P42SCA	A492	0	0	0	3.66447486986151e-08	0	8.41703230254989e-09	8.38367998648417e-09	0	1.65382827888846e-09	1.65771777839208e-09	0	0	3.72810062200246e-09	0	2.21615010390652e-09	0	2.76808437688084e-09	0	0	0	0	0	2.38822586498048e-08	0	0	0
P42SCA	A493	0	0	0	9.16118717465377e-09	1.68918353955505e-08	0	8.38367998648417e-09	0	0	0	1.70205565465321e-09	1.76756796270977e-09	0	0	2.21615010390652e-09	0	2.76808437688084e-09	6.49218200406361e-09	3.96073788657728e-09	0	6.36532168671273e-09	4.20919571370192e-08	0	1.95939249192539e-08	0	0
P42SCA	A498	0	1.02910669261944e-06	4.11642677047776e-06	7.69539722670917e-07	2.53377530933258e-08	1.68340646050998e-08	1.67673599729683e-08	1.66987534605975e-08	8.26914139444231e-09	9.94630667035248e-09	5.10616696395962e-09	8.83783981354887e-09	9.32025155500615e-09	1.2130744877148e-08	2.21615010390652e-08	3.66942108172288e-08	2.21446750150468e-08	4.54452740284453e-08	1.10900660824164e-07	1.43755986724263e-07	2.86439475902073e-07	3.19898874241346e-07	6.4482098354473e-07	9.9929017088195e-07	2.01327081008984e-06	5.06705987051262e-06
P42SCA	A499	1.23492803114333e-05	1.18347269651236e-05	6.61568588112497e-06	1.84139862210541e-06	4.30741802586539e-07	2.02008775261197e-07	6.70694398918733e-08	7.51443905726887e-08	3.80380504144346e-08	4.1442944459802e-08	4.76575583302898e-08	6.54000146202616e-08	6.89698615070455e-08	8.08716325143202e-08	8.64298540523545e-08	1.36991720384321e-07	1.85461653251017e-07	3.0513255419099e-07	6.05992896646323e-07	6.49380491754432e-07	1.3494481975831e-06	2.07934268256875e-06	3.74951460801935e-06	7.13218867060843e-06	1.5351189926935e-05	2.73354545646075e-05
P42SCA	A500	0.000157453323970774	4.06497143584679e-05	4.99851822129443e-06	6.41283102225764e-07	8.44591769777527e-09	0	0	0	0	0	0	0	0	0	0	0	0	0	0	4.95710299049184e-09	0	0	1.19411293249024e-08	0	8.38862837537434e-08	0
P42SCA	A501	6.17464015571664e-06	2.5727667315486e-06	5.88060967211109e-07	0	0	0	0	0	0	0	0	0	0	0	0	0	0	0	0	0	6.36532168671273e-09	0	0	0	0	0
P42SCA	A502	0.000793441260009589	0.000233607219224613	3.73418714179054e-05	1.66733606578699e-06	5.06755061866516e-08	8.41703230254989e-09	0	0	0	0	0	0	0	0	0	0	0	0	0	0	0	0	0	0	0	0
P42SCA	A503	0	5.1455334630972e-07	0	0	0	0	0	0	0	0	0	0	0	0	0	0	0	0	3.96073788657728e-09	0	0	0	0	0	0	0
P42SCA	A504	6.17464015571664e-06	1.54366003892916e-06	1.47015241802777e-07	2.74835615239613e-08	0	8.41703230254989e-09	0	0	1.65382827888846e-09	1.65771777839208e-09	8.51027827326604e-09	8.83783981354887e-09	1.49124024880098e-08	8.08716325143202e-09	8.8646004156261e-09	7.33884216344576e-09	8.30425313064253e-09	9.73827300609542e-09	3.96073788657728e-09	4.95710299049184e-09	0	8.41839142740385e-09	0	0	0	0
P42SCA	A505	0	0	0	0	0	0	0	8.34937673029874e-09	0	4.97315333517624e-09	1.70205565465321e-09	0	0	0	0	0	2.76808437688084e-09	0	0	0	0	0	0	0	0	0
P42SCA	A506	0	0	0	0	0	0	0	0	0	0	0	0	0	0	0	0	0	0	0	0	6.36532168671273e-09	0	0	0	0	0
P42SCA	A507	0	0	1.47015241802777e-07	0	0	0	0	0	0	0	0	0	0	0	0	0	0	0	0	0	0	0	0	0	0	0
P42SCA	A509	0.0010002917052261	0.000292266300703921	4.20463591555943e-05	2.26281323213948e-06	4.22295884888763e-08	1.68340646050998e-08	1.67673599729683e-08	8.34937673029874e-09	0	6.63087111356832e-09	1.70205565465321e-09	1.76756796270977e-09	9.32025155500615e-09	4.04358162571601e-09	2.21615010390652e-09	0	2.76808437688084e-09	0	3.96073788657728e-09	9.91420598098369e-09	1.27306433734255e-08	8.41839142740385e-09	0	5.87817747577618e-08	8.38862837537434e-08	0
P42SCA	A510	0	0	0	0	0	0	0	0	0	0	0	0	0	0	0	2.44628072114859e-09	0	1.29843640081272e-08	3.96073788657728e-09	0	0	0	0	0	0	1.33343680802964e-07
P42SCA	A511	0	0	0	0	0	0	0	0	0	0	0	0	0	0	0	0	0	0	0	0	0	8.41839142740385e-09	0	0	0	0
P42SCA	A512	0	0	0	0	0	0	0	0	0	0	0	0	0	0	0	0	0	3.24609100203181e-09	0	0	6.36532168671273e-09	0	2.38822586498048e-08	0	0	0
P42SCA	A513	0	5.1455334630972e-07	0	0	0	0	0	0	0	0	1.70205565465321e-09	0	0	0	0	2.44628072114859e-09	0	3.24609100203181e-09	0	9.91420598098369e-09	6.36532168671273e-09	8.41839142740385e-09	1.19411293249024e-08	1.95939249192539e-08	4.19431418768717e-08	1.33343680802964e-07
P42SCA	A514	0	0	0	0	0	0	0	0	0	0	1.70205565465321e-09	0	3.72810062200246e-09	2.021790812858e-09	0	2.44628072114859e-09	2.76808437688084e-09	3.24609100203181e-09	3.96073788657728e-09	0	1.27306433734255e-08	8.41839142740385e-09	0	1.95939249192539e-08	0	0
P42SCA	A515	0	0	0	0	0	0	0	0	0	0	0	0	1.86405031100123e-09	0	0	0	0	0	0	0	0	0	0	0	0	0
P42SCA	A519	0	0	0	9.16118717465377e-09	0	0	0	0	0	0	0	1.76756796270977e-09	1.86405031100123e-09	2.021790812858e-09	0	0	0	6.49218200406361e-09	7.92147577315455e-09	4.95710299049184e-09	0	3.36735657096154e-08	3.58233879747072e-08	7.83756996770157e-08	8.38862837537434e-08	2.66687361605927e-07
P42SCA	A520	0	0	0	0	0	0	0	0	1.65382827888846e-09	3.31543555678416e-09	1.70205565465321e-09	3.53513592541955e-09	1.86405031100123e-09	1.2130744877148e-08	8.8646004156261e-09	1.22314036057429e-08	1.38404218844042e-08	2.27226370142226e-08	1.98036894328864e-08	2.97426179429511e-08	4.45572518069891e-08	8.41839142740385e-08	1.31352422573926e-07	1.37157474434777e-07	2.5165885126123e-07	5.33374723211855e-07
P42SCA	A521	0	0	0	0	1.68918353955505e-08	8.41703230254989e-09	8.38367998648417e-09	0	3.30765655777693e-09	1.65771777839208e-09	1.70205565465321e-08	1.23729757389684e-08	7.45620124400492e-09	1.010895406429e-08	1.55130507273457e-08	1.71239650480401e-08	1.93765906381659e-08	5.84296380365725e-08	7.92147577315455e-08	5.94852358859021e-08	1.46402398794393e-07	1.85204611402885e-07	1.91058069198438e-07	2.93908873788809e-07	2.93601993138102e-07	8.00062084817782e-07
P42SCA	A522	0	0	0	0	0	0	0	0	0	0	0	0	0	0	0	0	0	0	3.96073788657728e-09	0	0	8.41839142740385e-09	0	0	0	0
P42SCA	A523	0	0	1.47015241802777e-07	1.83223743493075e-08	0	0	8.38367998648417e-09	0	0	0	3.40411130930641e-09	1.5908111664388e-08	1.67764527990111e-08	2.62832805671541e-08	3.54584016625044e-08	4.64793337018231e-08	7.19701937989019e-08	8.76444570548588e-08	1.46547301803359e-07	1.38798883733772e-07	7.63838602405528e-08	2.27296568539904e-07	2.74645974472755e-07	2.74314948869555e-07	5.45260844399332e-07	8.00062084817782e-07
P42SCA	A527	3.08732007785832e-06	0	1.47015241802777e-07	9.16118717465377e-09	0	0	0	0	0	0	1.70205565465321e-09	0	3.72810062200246e-09	2.021790812858e-09	2.21615010390652e-09	1.22314036057429e-08	5.53616875376169e-09	9.73827300609542e-09	1.18822136597318e-08	1.98284119619674e-08	6.36532168671273e-09	2.52551742822115e-08	4.77645172996096e-08	9.79696245962696e-08	1.67772567507487e-07	4.00031042408891e-07
P42SCA	A528	0	0	0	0	0	0	0	0	0	0	0	0	0	0	0	0	0	0	0	0	6.36532168671273e-09	8.41839142740385e-09	1.19411293249024e-08	0	0	0
P42SCA	A529	3.08732007785832e-06	0	0	0	0	0	0	0	1.65382827888846e-09	0	1.70205565465321e-09	0	5.59215093300369e-09	1.010895406429e-08	6.64845031171957e-09	1.71239650480401e-08	1.66085062612851e-08	2.27226370142226e-08	3.16859030926182e-08	4.95710299049185e-08	8.91145036139782e-08	9.26023057014423e-08	9.55290345992192e-08	1.76345324273285e-07	1.25829425630615e-07	4.00031042408891e-07
P42SCA	A530	3.08732007785832e-06	0	0	9.16118717465377e-09	0	0	0	0	0	0	0	0	0	0	2.21615010390652e-09	0	2.76808437688084e-09	6.49218200406361e-09	3.96073788657728e-09	4.95710299049184e-09	0	8.41839142740385e-09	0	0	4.19431418768717e-08	0
P42SCA	A539	3.08732007785832e-06	1.02910669261944e-06	2.94030483605554e-07	2.74835615239613e-08	0	0	0	0	0	1.65771777839208e-09	6.80822261861283e-09	1.76756796270977e-08	2.05045534210135e-08	2.83050713800121e-08	2.43776511429718e-08	1.71239650480401e-08	1.93765906381659e-08	2.59687280162545e-08	4.356811675235e-08	5.94852358859021e-08	1.01845146987404e-07	9.26023057014423e-08	1.79116939873536e-07	2.35127099031047e-07	2.5165885126123e-07	0
P42SCA	A540	0	0	0	0	0	0	0	0	0	0	0	0	1.86405031100123e-09	0	0	0	0	3.24609100203181e-09	0	0	6.36532168671273e-09	1.68367828548077e-08	1.19411293249024e-08	3.91878498385079e-08	4.19431418768717e-08	0
P42SCA	A541	0	0	0	0	0	0	0	0	0	0	0	1.76756796270977e-09	0	0	2.21615010390652e-09	0	0	0	3.96073788657728e-09	0	0	8.41839142740385e-09	0	1.95939249192539e-08	0	1.33343680802964e-07
P42SCA	A542	0	0	0	0	0	0	0	0	0	0	1.70205565465321e-09	1.76756796270977e-09	0	0	2.21615010390652e-09	0	2.76808437688084e-09	6.49218200406361e-09	7.92147577315455e-09	4.95710299049184e-09	6.36532168671273e-09	0	2.38822586498048e-08	3.91878498385079e-08	4.19431418768717e-08	0
P42SCA	A543	0	0	0	9.16118717465377e-09	0	0	0	0	0	0	0	0	0	0	0	0	0	0	0	0	0	8.41839142740385e-09	0	1.95939249192539e-08	0	0
P42SCA	A544	0	0	0	0	0	0	0	0	0	0	1.70205565465321e-09	1.76756796270977e-09	0	0	0	0	0	9.73827300609542e-09	0	0	0	0	0	0	0	0
P42SCA	A548	0	0	1.47015241802777e-07	0	0	0	0	0	0	0	1.70205565465321e-09	0	0	0	4.43230020781305e-09	2.44628072114859e-09	5.53616875376169e-09	3.24609100203181e-09	3.96073788657728e-09	4.95710299049184e-09	0	1.68367828548077e-08	1.19411293249024e-08	1.95939249192539e-08	4.19431418768717e-08	0
P42SCA	A549	0	0	0	0	0	0	0	0	0	0	0	0	1.86405031100123e-09	0	2.21615010390652e-09	0	2.76808437688084e-09	3.24609100203181e-09	0	0	6.36532168671273e-09	0	1.19411293249024e-08	0	0	1.33343680802964e-07
P42SCA	A55	0	0	0	0	0	0	0	0	0	0	0	0	1.86405031100123e-09	2.021790812858e-09	0	4.89256144229717e-09	5.53616875376169e-09	3.24609100203181e-09	3.96073788657728e-09	1.98284119619674e-08	1.27306433734255e-08	1.68367828548077e-08	3.58233879747072e-08	1.95939249192539e-08	4.19431418768717e-08	0
P42SCA	A560	0	0	0	2.74835615239613e-08	8.44591769777527e-09	0	0	0	0	0	0	0	0	0	2.21615010390652e-09	0	0	3.24609100203181e-09	7.92147577315455e-09	0	3.18266084335637e-08	7.57655228466346e-08	9.55290345992192e-08	2.93908873788809e-07	5.87203986276204e-07	4.00031042408891e-07
P42SCA	A561	0	0	0	9.16118717465377e-09	0	0	0	0	0	0	0	0	1.86405031100123e-09	0	0	0	0	0	0	0	0	8.41839142740385e-09	0	0	4.19431418768717e-08	1.33343680802964e-07
P42SCA	A562	0	0	0	9.16118717465377e-09	0	0	0	0	0	0	1.70205565465321e-09	5.30270388812932e-09	0	0	0	0	5.53616875376169e-09	6.49218200406361e-09	7.92147577315455e-09	4.95710299049184e-09	3.81919301202764e-08	5.89287399918269e-08	1.55234681223731e-07	3.52690648546571e-07	5.45260844399332e-07	1.4667804888326e-06
P42SCA	A564	0	0	0	0	0	0	0	0	0	0	0	0	0	0	0	0	0	0	0	0	0	0	0	1.95939249192539e-08	4.19431418768717e-08	0
P42SCA	A568	0	0	0	9.16118717465377e-09	0	0	0	0	1.65382827888846e-09	0	0	0	0	0	0	0	2.76808437688084e-09	3.24609100203181e-09	0	0	0	0	0	0	0	1.33343680802964e-07
P42SCA	A57	0	0	0	0	0	0	0	0	0	0	0	0	1.86405031100123e-09	0	2.21615010390652e-09	0	2.76808437688084e-09	0	0	0	6.36532168671273e-09	0	0	1.95939249192539e-08	8.38862837537434e-08	1.33343680802964e-07
P42SCA	A58	0	0	0	0	0	0	0	0	0	0	1.70205565465321e-09	0	0	0	0	2.44628072114859e-09	0	0	0	0	0	0	0	0	0	0
P42SCA	A590	0	0	0	0	0	0	0	0	0	0	1.70205565465321e-09	0	0	0	6.64845031171957e-09	0	0	0	3.96073788657728e-09	4.95710299049184e-09	1.27306433734255e-08	8.41839142740385e-09	1.19411293249024e-08	0	0	0
P42SCA	A599	6.17464015571664e-06	0	0	0	0	0	0	0	1.65382827888846e-09	0	0	1.76756796270977e-09	0	2.021790812858e-09	0	0	0	3.24609100203181e-09	7.92147577315455e-09	0	0	8.41839142740385e-09	1.19411293249024e-08	1.95939249192539e-08	0	0
P42SCA	A600	0	0	0	0	0	0	0	0	0	1.65771777839208e-09	0	0	0	0	0	2.44628072114859e-09	2.76808437688084e-09	6.49218200406361e-09	0	4.95710299049184e-09	0	3.36735657096154e-08	1.19411293249024e-08	3.91878498385079e-08	0	0
P42SCA	A601	0	0	0	0	0	0	0	0	0	0	0	0	0	0	0	0	0	0	0	0	0	8.41839142740385e-09	0	0	4.19431418768717e-08	0
P42SCA	A609	0	0	1.47015241802777e-07	0	8.44591769777527e-09	0	0	8.34937673029874e-09	0	0	1.70205565465321e-09	0	0	0	0	0	0	3.24609100203181e-09	0	0	6.36532168671273e-09	0	1.19411293249024e-08	1.95939249192539e-08	0	0
P42SCA	A630	6.17464015571664e-06	0	0	0	0	0	8.38367998648417e-09	0	1.65382827888846e-09	0	1.70205565465321e-09	0	0	4.04358162571601e-09	4.43230020781305e-09	2.44628072114859e-09	2.76808437688084e-09	6.49218200406361e-09	3.96073788657728e-09	1.48713089714755e-08	6.36532168671273e-09	0	1.19411293249024e-08	0	4.19431418768717e-08	0
P42SCA	A638	0	0	0	0	0	0	0	0	1.65382827888846e-09	0	1.70205565465321e-09	0	0	0	0	2.44628072114859e-09	0	0	0	0	0	8.41839142740385e-09	0	1.95939249192539e-08	0	0
P42SCA	A64	0	0	0	0	0	0	0	8.34937673029874e-09	0	0	0	1.76756796270977e-09	3.72810062200246e-09	2.021790812858e-09	0	4.89256144229717e-09	2.76808437688084e-09	3.24609100203181e-09	1.18822136597318e-08	1.48713089714755e-08	3.18266084335637e-08	3.36735657096154e-08	7.16467759494144e-08	1.95939249192539e-07	3.35545135014974e-07	0
P42SCA	A65	0	0	0	9.16118717465377e-09	0	0	0	0	0	0	0	0	0	0	0	0	0	0	0	0	0	8.41839142740385e-09	1.19411293249024e-08	0	0	0
P42SCA	A660	0	0	0	0	0	0	0	0	0	0	0	0	0	0	0	0	0	0	3.96073788657728e-09	0	0	0	0	0	0	0
P42SCA	A661	0	0	0	0	0	0	0	8.34937673029874e-09	0	0	0	0	0	0	0	0	0	3.24609100203181e-09	0	4.95710299049184e-09	0	0	0	0	0	0
P42SCA	A664	0	0	0	0	0	0	0	0	0	0	0	0	0	0	0	0	0	0	0	0	0	0	0	1.95939249192539e-08	0	0
P42SCA	A665	0	0	0	0	0	0	0	0	0	0	0	0	0	0	0	0	0	0	3.96073788657728e-09	0	0	0	1.19411293249024e-08	0	0	0
P42SCA	A666	0	0	0	0	0	0	0	0	0	0	0	0	0	0	2.21615010390652e-09	0	2.76808437688084e-09	0	0	0	0	8.41839142740385e-09	0	0	0	0
P42SCA	A669	0	0	0	0	0	0	0	0	0	0	0	1.76756796270977e-09	0	0	2.21615010390652e-09	0	0	0	0	9.91420598098369e-09	0	0	0	1.95939249192539e-08	0	0
P42SCA	A670	0	0	0	0	0	0	0	0	0	0	0	0	0	0	0	2.44628072114859e-09	0	0	0	0	0	0	0	0	0	0
P42SCA	A671	0	0	0	0	0	0	0	0	0	0	0	0	0	0	0	0	2.76808437688084e-09	3.24609100203181e-09	0	0	0	0	0	0	0	0
P42SCA	A679	0	0	0	0	0	0	0	0	0	0	1.70205565465321e-09	0	0	0	0	0	0	0	0	0	0	0	0	0	0	0
P42SCA	A680	0	0	0	0	0	0	0	0	1.65382827888846e-09	0	0	0	0	2.021790812858e-09	0	0	0	0	0	4.95710299049184e-09	0	0	0	0	0	0
P42SCA	A681	0	0	0	0	0	0	0	0	0	0	0	0	0	0	0	0	0	3.24609100203181e-09	0	0	0	0	0	0	0	0
P42SCA	A689	0	5.1455334630972e-07	0	2.74835615239613e-08	1.68918353955505e-08	8.41703230254989e-09	0	8.34937673029874e-09	1.65382827888846e-09	1.65771777839208e-09	0	0	3.72810062200246e-09	0	6.64845031171957e-09	2.44628072114859e-09	2.76808437688084e-09	3.24609100203181e-09	1.18822136597318e-08	9.91420598098369e-09	0	8.41839142740385e-09	0	7.83756996770157e-08	4.19431418768717e-08	0
P42SCA	A690	0	0	0	0	2.53377530933258e-08	0	0	0	0	0	3.40411130930641e-09	0	1.86405031100123e-09	0	0	4.89256144229717e-09	0	3.24609100203181e-09	1.18822136597318e-08	1.48713089714755e-08	6.36532168671273e-09	1.68367828548077e-08	4.77645172996096e-08	1.95939249192539e-08	8.38862837537434e-08	1.33343680802964e-07
P42SCA	A691	0	0	0	9.16118717465377e-09	0	0	0	0	3.30765655777693e-09	1.65771777839208e-09	1.70205565465321e-09	5.30270388812932e-09	3.72810062200246e-09	2.021790812858e-09	0	2.44628072114859e-09	0	0	1.18822136597318e-08	9.91420598098369e-09	1.27306433734255e-08	0	1.19411293249024e-08	3.91878498385079e-08	0	0
P42SCA	A692	0	0	0	0	0	0	0	0	0	0	3.40411130930641e-09	1.76756796270977e-09	0	0	8.8646004156261e-09	2.44628072114859e-09	5.53616875376169e-09	0	0	2.97426179429511e-08	6.36532168671273e-09	1.68367828548077e-08	2.38822586498048e-08	0	0	1.33343680802964e-07
P42SCA	A698	3.08732007785832e-06	0	0	0	0	0	0	0	0	0	1.70205565465321e-09	0	0	2.021790812858e-09	0	7.33884216344576e-09	0	0	1.18822136597318e-08	9.91420598098369e-09	3.18266084335637e-08	3.36735657096154e-08	2.38822586498048e-08	1.37157474434777e-07	4.19431418768717e-08	4.00031042408891e-07
P42SCA	A699	6.17464015571664e-06	0	0	9.16118717465377e-09	0	0	0	8.34937673029874e-09	0	0	1.70205565465321e-09	0	0	0	0	0	0	3.24609100203181e-09	3.96073788657728e-09	1.98284119619674e-08	6.36532168671273e-09	2.52551742822115e-08	1.19411293249024e-08	1.95939249192539e-08	8.38862837537434e-08	4.00031042408891e-07
P42SCA	A70	0	0	0	0	0	0	0	0	1.65382827888846e-09	0	0	0	0	0	0	0	2.76808437688084e-09	0	0	4.95710299049184e-09	0	8.41839142740385e-09	2.38822586498048e-08	7.83756996770157e-08	8.38862837537434e-08	0
P42SCA	A710	0	0	0	0	0	0	0	0	0	0	0	0	1.86405031100123e-09	0	0	0	0	3.24609100203181e-09	0	4.95710299049184e-09	0	0	0	0	8.38862837537434e-08	0
P42SCA	A719	0	0	0	0	0	0	0	0	0	0	0	0	1.86405031100123e-09	2.021790812858e-09	0	0	2.76808437688084e-09	0	7.92147577315455e-09	4.95710299049184e-09	0	0	1.19411293249024e-08	0	8.38862837537434e-08	0
P42SCA	A740	0	0	0	9.16118717465377e-09	0	0	0	0	0	0	0	0	1.86405031100123e-09	0	0	0	0	0	0	0	0	0	0	0	0	0
P42SCA	A748	0	0	0	0	0	0	8.38367998648417e-09	8.34937673029874e-09	0	1.65771777839208e-09	0	0	0	0	0	0	0	0	0	0	6.36532168671273e-09	0	0	0	0	0
P42SCA	A749	3.08732007785832e-06	0	0	3.66447486986151e-08	0	0	0	0	0	0	0	0	0	0	0	0	0	0	0	4.95710299049184e-09	6.36532168671273e-09	8.41839142740385e-09	1.19411293249024e-08	0	4.19431418768717e-08	0
P42SCA	A750	0	0	0	0	0	0	0	0	0	0	0	0	0	0	0	2.44628072114859e-09	0	0	0	0	0	0	0	1.95939249192539e-08	0	0
P42SCA	A752	0	0	0	0	0	0	0	0	0	0	0	0	0	0	0	2.44628072114859e-09	0	0	3.96073788657728e-09	0	0	0	0	0	0	0
P42SCA	A759	0	0	0	9.16118717465377e-09	8.44591769777527e-09	8.41703230254989e-09	0	0	1.65382827888846e-09	0	0	5.30270388812932e-09	0	6.06537243857401e-09	6.64845031171957e-09	4.89256144229717e-09	2.76808437688084e-09	0	3.96073788657728e-09	9.91420598098369e-09	0	8.41839142740385e-09	2.38822586498048e-08	0	4.19431418768717e-08	0
P42SCA	A770	0	0	0	9.16118717465377e-09	1.68918353955505e-08	2.52510969076497e-08	4.19183999324208e-08	2.50481301908962e-08	1.98459393466616e-08	2.1550331119097e-08	1.70205565465321e-08	2.47459514779368e-08	2.23686037320148e-08	1.8196117315722e-08	3.10261014546913e-08	3.18016493749316e-08	4.15212656532127e-08	3.89530920243817e-08	7.1293281958391e-08	4.95710299049185e-08	3.81919301202764e-08	4.20919571370192e-08	1.19411293249024e-08	0	4.19431418768717e-08	0
P42SCA	A778	0	0	0	0	0	0	0	0	0	0	1.70205565465321e-09	0	0	0	0	2.44628072114859e-09	0	0	0	0	0	0	0	0	0	0
P42SCA	A779	3.08732007785832e-06	0	0	0	0	1.68340646050998e-08	0	8.34937673029874e-09	1.15767979522192e-08	9.94630667035248e-09	5.10616696395962e-09	1.41405437016782e-08	3.72810062200246e-09	1.6174326502864e-08	2.21615010390652e-09	1.22314036057429e-08	1.38404218844042e-08	2.27226370142226e-08	2.37644273194637e-08	4.95710299049184e-09	3.18266084335637e-08	8.41839142740385e-09	0	0	0	0
P42SCA	A78	0	0	0	0	0	0	0	0	1.65382827888846e-09	0	0	0	0	0	0	0	0	0	0	0	6.36532168671273e-09	0	0	0	0	0
P42SCA	A791	0	0	0	0	0	0	0	0	0	0	0	0	1.86405031100123e-09	0	0	0	0	0	0	0	0	0	0	0	0	0
P42SCA	A798	0	0	0	0	0	8.41703230254989e-09	0	0	0	4.97315333517624e-09	0	1.76756796270977e-09	0	4.04358162571601e-09	0	0	2.76808437688084e-09	6.49218200406361e-09	7.92147577315455e-09	0	6.36532168671273e-09	0	0	0	0	0
P42SCA	A799	0	5.1455334630972e-07	0	9.16118717465377e-09	0	8.41703230254989e-09	1.67673599729683e-08	8.34937673029874e-09	1.48844545099962e-08	9.94630667035248e-09	8.51027827326604e-09	5.30270388812932e-09	3.72810062200246e-09	8.08716325143202e-09	8.8646004156261e-09	9.78512288459434e-09	8.30425313064253e-09	6.49218200406361e-09	3.96073788657728e-09	4.95710299049184e-09	1.27306433734255e-08	1.68367828548077e-08	2.38822586498048e-08	1.95939249192539e-08	0	0
P42SCA	A802	0	0	0	0	0	0	0	0	0	0	0	0	0	0	0	0	0	0	0	4.95710299049184e-09	0	0	0	0	0	0
P42SCA	A803	0	0	0	1.83223743493075e-08	8.44591769777527e-09	0	8.38367998648417e-09	0	4.96148483666539e-09	1.65771777839208e-09	3.40411130930641e-09	0	1.86405031100123e-09	2.021790812858e-09	0	0	0	0	0	0	0	0	0	0	4.19431418768717e-08	0
P42SCA	A809	0	0	0	0	0	0	8.38367998648417e-09	0	4.96148483666539e-09	8.2885888919604e-09	5.10616696395962e-09	1.76756796270977e-09	0	0	0	4.89256144229717e-09	2.76808437688084e-09	0	3.96073788657728e-09	0	0	0	0	1.95939249192539e-08	0	0
P42SCA	A810	0	0	0	0	8.44591769777527e-09	0	0	8.34937673029874e-09	1.65382827888846e-09	0	3.40411130930641e-09	1.76756796270977e-09	9.32025155500615e-09	4.04358162571601e-08	6.42683530132892e-08	1.49223123990064e-07	3.76459475255795e-07	8.14768841509983e-07	1.43378711494097e-06	1.9481414752633e-06	1.98598036625437e-06	1.88571967973846e-06	1.27770083776456e-06	8.81726621366427e-07	5.45260844399332e-07	1.33343680802964e-07
P42SCA	A811	0	0	0	9.16118717465377e-09	0	0	8.38367998648417e-09	8.34937673029874e-09	1.48844545099962e-08	3.97852266814099e-08	3.23390574384109e-08	1.23729757389684e-08	7.45620124400492e-09	8.08716325143202e-09	6.64845031171957e-09	4.89256144229717e-09	8.30425313064253e-09	6.49218200406361e-09	1.18822136597318e-08	1.98284119619674e-08	2.54612867468509e-08	0	1.19411293249024e-08	3.91878498385079e-08	4.19431418768717e-08	0
P42SCA	A812	0	5.1455334630972e-07	0	4.58059358732689e-08	1.68918353955505e-08	8.41703230254989e-09	8.38367998648417e-09	8.34937673029874e-09	1.65382827888846e-09	4.97315333517624e-09	3.40411130930641e-09	7.0702718508391e-09	1.86405031100123e-08	4.44793978828761e-08	5.31876024937566e-08	6.84958601921604e-08	4.98255187838552e-08	5.84296380365725e-08	7.92147577315455e-08	6.93994418668858e-08	5.72878951804146e-08	6.73471314192308e-08	7.16467759494144e-08	9.79696245962696e-08	4.19431418768717e-08	0
P42SCA	A818	0	0	0	0	0	0	0	8.34937673029874e-09	0	0	0	1.76756796270977e-09	0	0	0	0	2.76808437688084e-09	0	7.92147577315455e-09	0	0	0	0	0	0	0
P42SCA	A819	0	0	1.47015241802777e-07	0	3.37836707911011e-08	0	0	8.34937673029874e-09	3.30765655777693e-09	4.97315333517624e-09	3.40411130930641e-09	3.53513592541955e-09	0	2.021790812858e-09	1.10807505195326e-08	7.33884216344576e-09	3.87531812763318e-08	2.92148190182863e-08	5.94110682986591e-08	5.94852358859021e-08	3.81919301202764e-08	1.0943908855625e-07	9.55290345992192e-08	5.87817747577618e-08	4.19431418768717e-08	0
P42SCA	A820	0	0	0	0	0	8.41703230254989e-09	1.67673599729683e-08	8.34937673029874e-09	9.92296967333078e-09	6.63087111356832e-09	0	5.30270388812932e-09	0	0	0	2.44628072114859e-09	0	0	0	0	0	0	1.19411293249024e-08	0	0	0
P42SCA	A821	0	0	0	0	0	0	0	0	9.92296967333078e-09	3.31543555678416e-09	1.70205565465321e-09	0	0	0	0	0	0	0	0	4.95710299049184e-09	6.36532168671273e-09	0	0	0	0	0
P42SCA	A829	0	0	0	1.83223743493075e-08	2.53377530933258e-08	4.20851615127494e-08	1.67673599729683e-08	3.3397506921195e-08	5.12686766455423e-08	3.48120733462337e-08	1.02123339279192e-08	3.53513592541955e-09	2.05045534210135e-08	1.8196117315722e-08	1.99453509351587e-08	1.71239650480401e-08	1.93765906381659e-08	2.59687280162545e-08	1.18822136597318e-08	4.95710299049185e-08	2.54612867468509e-08	3.36735657096154e-08	1.19411293249024e-08	0	8.38862837537434e-08	0
P42SCA	A833	0	0	0	0	0	0	0	0	0	0	0	0	0	0	0	0	0	0	0	0	0	8.41839142740385e-09	0	0	0	0
P42SCA	A834	0	0	0	0	0	0	0	0	0	0	0	0	0	0	0	0	0	0	3.96073788657728e-09	0	0	0	0	0	0	0
P42SCA	A838	0	0	0	0	0	8.41703230254989e-09	0	0	1.65382827888846e-09	0	0	0	1.86405031100123e-09	0	0	0	0	0	0	0	0	0	0	0	0	0
P42SCA	A839	0	0	0	9.16118717465377e-09	8.44591769777527e-09	0	0	0	3.30765655777693e-09	1.65771777839208e-09	1.70205565465321e-09	0	0	2.021790812858e-09	2.21615010390652e-09	2.44628072114859e-09	0	6.49218200406361e-09	0	0	0	8.41839142740385e-09	1.19411293249024e-08	0	0	0
P42SCA	A840	0	0	0	0	0	0	0	0	0	0	0	0	0	0	0	0	0	3.24609100203181e-09	0	0	0	0	0	0	4.19431418768717e-08	0
P42SCA	A841	0	0	0	0	0	0	0	0	0	0	0	0	1.86405031100123e-09	0	0	2.44628072114859e-09	0	0	0	0	0	0	0	1.95939249192539e-08	0	0
P42SCA	A849	0	0	0	0	0	0	0	0	0	0	0	0	0	0	0	0	2.76808437688084e-09	0	0	9.91420598098369e-09	0	0	0	0	0	0
P42SCA	A850	0	0	1.47015241802777e-07	0	0	2.52510969076497e-08	8.38367998648417e-09	0	4.96148483666539e-09	1.65771777839208e-09	0	1.76756796270977e-09	3.72810062200246e-09	2.021790812858e-09	0	2.44628072114859e-09	0	0	0	4.95710299049184e-09	6.36532168671273e-09	8.41839142740385e-09	1.19411293249024e-08	0	0	0
P42SCA	A851	0	0	0	0	0	0	0	0	0	1.65771777839208e-09	0	1.76756796270977e-09	0	0	2.21615010390652e-09	0	0	0	0	0	6.36532168671273e-09	1.68367828548077e-08	0	0	0	0
P42SCA	A852	0	0	0	0	0	8.41703230254989e-09	0	0	0	0	1.70205565465321e-09	0	0	0	0	0	2.76808437688084e-09	0	0	0	6.36532168671273e-09	0	1.19411293249024e-08	0	0	0
P42SCA	A858	0	0	0	2.74835615239613e-08	3.37836707911011e-08	1.68340646050998e-08	8.38367998648417e-09	8.34937673029874e-09	3.30765655777693e-09	1.16040244487446e-08	6.80822261861283e-09	0	9.32025155500615e-09	1.010895406429e-08	1.32969006234391e-08	1.46776843268915e-08	2.76808437688084e-09	1.6230455010159e-08	7.92147577315455e-09	1.98284119619674e-08	0	2.52551742822115e-08	2.38822586498048e-08	5.87817747577618e-08	4.19431418768717e-08	1.33343680802964e-07
P42SCA	A86	6.17464015571664e-06	2.5727667315486e-06	3.67538104506943e-06	3.79273149030666e-06	1.75675088113726e-06	1.48139768524878e-06	1.13179679817536e-06	1.00192520763585e-06	6.9956936196982e-07	4.92342180182448e-07	5.53168087762292e-07	5.93902835470484e-07	6.5241760885043e-07	6.16646197921691e-07	6.78141931795397e-07	7.7791726932525e-07	8.525699880793e-07	8.69952388544524e-07	1.12881029767452e-06	1.22936154164198e-06	1.71863685541244e-06	1.85204611402885e-06	2.42404925295519e-06	2.84111911329182e-06	3.90071219454907e-06	5.73377827452744e-06
P42SCA	A870	0	5.1455334630972e-07	0	3.66447486986151e-08	8.44591769777527e-09	8.41703230254989e-09	0	0	1.65382827888846e-09	1.65771777839208e-09	0	0	0	2.021790812858e-09	4.43230020781305e-09	2.44628072114859e-09	2.76808437688084e-09	0	7.92147577315455e-09	0	0	0	0	0	0	0
P42SCA	A871	0	0	0	0	0	0	0	0	0	1.65771777839208e-09	0	0	0	0	0	0	2.76808437688084e-09	0	0	0	0	0	0	0	0	0
P42SCA	A872	0	0	2.94030483605554e-07	1.64901369143768e-07	4.22295884888763e-08	3.36681292101996e-08	1.67673599729683e-08	1.66987534605975e-08	8.26914139444231e-09	6.63087111356832e-09	1.53185008918789e-08	7.0702718508391e-09	2.60967043540172e-08	2.2239698941438e-08	1.99453509351587e-08	3.42479300960802e-08	1.93765906381659e-08	3.57070010223499e-08	3.96073788657728e-08	6.4442338876394e-08	4.45572518069891e-08	5.05103485644231e-08	5.9705646624512e-08	1.17563549515524e-07	8.38862837537434e-08	2.66687361605927e-07
P42SCA	A878	0	5.1455334630972e-07	0	5.49671230479226e-08	4.22295884888763e-08	0	0	0	1.65382827888846e-09	3.31543555678416e-09	1.70205565465321e-09	0	7.45620124400492e-09	2.021790812858e-09	6.64845031171957e-09	4.89256144229717e-09	8.30425313064253e-09	6.49218200406361e-09	0	9.91420598098369e-09	6.36532168671273e-09	1.68367828548077e-08	0	1.95939249192539e-08	8.38862837537434e-08	0
P42SCA	A879	0	1.54366003892916e-06	2.05821338523888e-06	1.24592145575291e-06	4.98309144168741e-07	2.44093936773947e-07	1.67673599729683e-07	9.18431440332862e-08	7.93837573866462e-08	6.96241466924674e-08	8.34007270780072e-08	1.00751373874457e-07	1.09978968349073e-07	8.08716325143202e-08	1.30752856130485e-07	1.66347089038104e-07	1.77157400120374e-07	2.27226370142226e-07	1.90115418555709e-07	2.72640664477052e-07	3.24631406022349e-07	3.11480482813942e-07	5.4929194894551e-07	5.09442047900602e-07	9.22749121291178e-07	1.20009312722667e-06
P42SCA	A880	0	0	0	9.16118717465377e-09	8.44591769777527e-09	8.41703230254989e-09	2.51510399594525e-08	1.66987534605975e-08	1.32306262311077e-08	1.32617422271366e-08	6.80822261861283e-09	1.76756796270977e-09	1.86405031100123e-09	8.08716325143202e-09	4.43230020781305e-09	4.89256144229717e-09	5.53616875376169e-09	6.49218200406361e-09	3.96073788657728e-09	0	0	0	0	1.95939249192539e-08	0	0
P42SCA	A881	0	0	0	0	0	0	0	0	0	0	0	0	0	0	0	0	0	0	3.96073788657728e-09	0	0	0	0	0	0	0
P42SCA	A888	0	0	1.47015241802777e-07	1.83223743493075e-08	1.68918353955505e-08	8.41703230254989e-09	0	0	0	0	0	3.53513592541955e-09	1.86405031100123e-09	0	2.21615010390652e-09	2.44628072114859e-09	2.76808437688084e-09	3.24609100203181e-09	7.92147577315455e-09	4.95710299049184e-09	1.27306433734255e-08	0	2.38822586498048e-08	0	0	0
P42SCA	A89	9.26196023357496e-06	0	8.82091450816663e-07	2.56513240890306e-07	4.22295884888763e-08	4.20851615127494e-08	8.38367998648417e-09	4.17468836514937e-08	1.15767979522192e-08	1.82348955623129e-08	1.02123339279192e-08	2.47459514779368e-08	1.67764527990111e-08	2.4261489754296e-08	2.21615010390652e-08	4.40330529806745e-08	4.15212656532127e-08	5.19374560325089e-08	6.73325440718137e-08	7.43565448573777e-08	8.27491819272655e-08	5.89287399918269e-08	1.55234681223731e-07	1.56751399354031e-07	2.93601993138102e-07	0
P42SCA	A90	3.08732007785832e-06	1.02910669261944e-06	7.35076209013886e-07	1.39250045054737e-06	4.8141730877319e-07	3.11430195194346e-07	2.34743039621557e-07	3.08926939021053e-07	2.86112292247704e-07	2.66892562321125e-07	2.655206821259e-07	2.42156810891239e-07	3.07568301315203e-07	3.84140254443021e-07	3.92258568391455e-07	5.03933828556609e-07	6.5603599732076e-07	8.18014932512015e-07	9.58498568551701e-07	1.24918995360394e-06	1.61679170842503e-06	2.30663925110865e-06	3.31963395232287e-06	5.36873542787558e-06	9.52109320604988e-06	1.4667804888326e-05
P42SCA	A91	9.26196023357496e-06	2.05821338523888e-06	1.17612193442222e-06	4.09505066707024e-06	9.37496864453055e-07	9.34290585583038e-07	9.55739518459195e-07	1.44444217434168e-06	1.14114151243304e-06	7.42657564719652e-07	6.80822261861283e-07	6.36324466575519e-07	6.22592803874411e-07	7.19757529377449e-07	7.00303432834462e-07	7.55900742834913e-07	8.47033819325538e-07	1.05497957566034e-06	1.1327710355611e-06	1.34833201341378e-06	1.51494656143763e-06	2.02883233400433e-06	2.60316619282872e-06	3.15462191199988e-06	4.52985932270214e-06	6.00046563613336e-06
P42SCA	A920	0	5.1455334630972e-07	1.47015241802777e-07	9.16118717465377e-08	4.22295884888763e-08	8.41703230254989e-09	0	0	4.96148483666539e-09	6.63087111356832e-09	5.10616696395962e-09	8.83783981354887e-09	5.59215093300369e-09	1.010895406429e-08	1.77292008312522e-08	9.78512288459434e-09	8.30425313064253e-09	2.59687280162545e-08	3.16859030926182e-08	6.4442338876394e-08	1.20941112047542e-07	1.26275871411058e-07	4.65704043671194e-07	7.05381297093141e-07	2.26492966135107e-06	5.33374723211855e-06
P42SCA	A922	0	0	0	0	0	0	0	0	1.65382827888846e-09	0	1.70205565465321e-09	3.53513592541955e-09	0	0	0	0	0	0	0	4.95710299049184e-09	0	8.41839142740385e-09	0	0	4.19431418768717e-08	1.33343680802964e-07
P42SCA	A923	0	0	0	0	0	0	0	0	0	0	0	0	0	0	0	2.44628072114859e-09	0	0	0	0	0	8.41839142740385e-09	0	0	0	0
P42SCA	A928	0	0	0	1.83223743493075e-08	0	0	0	0	0	0	1.70205565465321e-09	0	0	0	4.43230020781305e-09	2.44628072114859e-09	2.76808437688084e-09	3.24609100203181e-09	3.96073788657728e-09	4.95710299049184e-09	0	8.41839142740385e-09	0	1.95939249192539e-08	4.19431418768717e-08	0
P42SCA	A929	0	0	0	0	0	0	0	0	1.65382827888846e-09	0	1.70205565465321e-09	0	0	2.021790812858e-09	0	0	0	3.24609100203181e-09	0	1.48713089714755e-08	0	0	1.19411293249024e-08	3.91878498385079e-08	4.19431418768717e-08	0
P42SCA	A931	0	0	0	0	0	0	0	0	0	0	0	0	0	0	0	0	0	0	0	4.95710299049184e-09	0	0	1.19411293249024e-08	1.95939249192539e-08	0	0
P42SCA	A932	0	0	0	0	0	0	0	0	0	0	0	0	0	0	0	2.44628072114859e-09	0	0	0	0	0	0	0	0	0	0
P42SCA	A938	0	0	0	0	0	0	0	0	0	0	0	0	0	0	0	0	0	6.49218200406361e-09	0	0	0	0	0	0	0	0
P42SCA	A94	0	0	0	1.83223743493075e-08	2.53377530933258e-08	0	4.19183999324208e-08	3.3397506921195e-08	2.48074241833269e-08	2.98389200110574e-08	5.7869892258209e-08	5.4794606844003e-08	3.72810062200246e-08	6.06537243857401e-08	6.87006532211023e-08	7.33884216344576e-08	8.02744469295445e-08	6.16757290386043e-08	3.56466409791955e-08	4.95710299049185e-08	6.36532168671273e-08	5.89287399918269e-08	3.58233879747072e-08	3.91878498385079e-08	4.19431418768717e-08	0
P42SCA	A950	0	0	0	0	1.68918353955505e-08	0	0	0	1.65382827888846e-09	3.31543555678416e-09	1.02123339279192e-08	1.5908111664388e-08	5.59215093300369e-09	1.010895406429e-08	1.10807505195326e-08	4.89256144229717e-09	5.53616875376169e-09	6.49218200406361e-09	3.96073788657728e-09	9.91420598098369e-09	0	0	0	0	0	0
P42SCA	A951	0	0	0	0	0	0	0	0	0	0	0	0	1.86405031100123e-09	0	0	0	0	0	0	0	0	0	0	0	0	0
P42SCA	A959	0	5.1455334630972e-07	1.47015241802777e-07	0	0	0	0	8.34937673029874e-09	0	4.97315333517624e-09	2.04246678558385e-08	2.65135194406466e-08	3.16888552870209e-08	2.021790812858e-08	3.76745517664109e-08	2.44628072114859e-08	8.30425313064253e-09	1.29843640081272e-08	0	1.98284119619674e-08	6.36532168671273e-09	2.52551742822115e-08	0	0	0	0
P42SCA	A960	0	0	0	1.83223743493075e-08	0	0	0	0	3.30765655777693e-09	0	1.70205565465321e-09	1.76756796270977e-09	0	4.04358162571601e-09	2.21615010390652e-09	0	8.30425313064253e-09	3.24609100203181e-09	7.92147577315455e-09	1.98284119619674e-08	1.27306433734255e-08	8.41839142740385e-09	2.38822586498048e-08	1.95939249192539e-08	2.09715709384359e-07	0
P42SCA	A961	0	0	0	0	0	0	0	0	0	0	0	0	0	0	0	0	0	0	0	0	0	0	0	1.95939249192539e-08	0	0
P42SCA	A962	0	0	0	0	0	0	0	0	0	0	0	0	0	0	0	0	0	3.24609100203181e-09	0	0	0	0	0	0	0	0
P42SCA	A968	0	0	0	9.16118717465377e-09	0	8.41703230254989e-09	1.67673599729683e-08	8.34937673029874e-09	8.26914139444231e-09	1.32617422271366e-08	1.87226122011853e-08	2.47459514779368e-08	1.30483521770086e-08	1.8196117315722e-08	2.65938012468783e-08	2.44628072114859e-08	1.66085062612851e-08	4.21991830264135e-08	1.98036894328864e-08	2.97426179429511e-08	1.27306433734255e-08	1.68367828548077e-08	0	5.87817747577618e-08	4.19431418768717e-08	1.33343680802964e-07
P42SCA	A969	3.08732007785832e-06	0	0	0	8.44591769777527e-09	0	0	0	0	3.31543555678416e-09	0	1.76756796270977e-09	3.72810062200246e-09	0	4.43230020781305e-09	9.78512288459434e-09	1.10723375075234e-08	0	1.98036894328864e-08	9.91420598098369e-09	1.90959650601382e-08	0	1.19411293249024e-08	5.87817747577618e-08	4.19431418768717e-08	2.66687361605927e-07
P42SCA	A970	0	0	0	0	0	0	0	0	0	0	0	0	1.86405031100123e-09	0	2.21615010390652e-09	4.89256144229717e-09	0	3.24609100203181e-09	0	0	0	0	2.38822586498048e-08	7.83756996770157e-08	1.25829425630615e-07	1.33343680802964e-07
P42SCA	A971	0	0	0	4.58059358732689e-08	3.37836707911011e-08	8.41703230254989e-09	1.67673599729683e-08	1.66987534605975e-08	1.98459393466616e-08	1.82348955623129e-08	1.36164452372257e-08	1.23729757389684e-08	1.67764527990111e-08	1.6174326502864e-08	8.8646004156261e-09	7.33884216344576e-09	5.53616875376169e-09	1.29843640081272e-08	2.37644273194637e-08	1.48713089714755e-08	3.18266084335637e-08	5.05103485644231e-08	4.77645172996096e-08	1.17563549515524e-07	4.19431418768717e-08	0
P42SCA	A972	0	0	0	0	0	8.41703230254989e-09	0	0	1.65382827888846e-09	1.65771777839208e-09	0	1.06054077762586e-08	1.86405031100123e-09	6.06537243857401e-09	2.21615010390652e-09	0	1.10723375075234e-08	3.24609100203181e-09	0	2.47855149524592e-08	2.54612867468509e-08	3.36735657096154e-08	5.9705646624512e-08	5.87817747577618e-08	1.25829425630615e-07	1.33343680802964e-07
P42SCA	A979	0	0	0	7.32894973972302e-08	2.53377530933258e-08	4.20851615127494e-08	2.51510399594525e-08	3.3397506921195e-08	2.149976762555e-08	1.65771777839208e-08	1.36164452372257e-08	2.65135194406466e-08	1.86405031100123e-08	2.2239698941438e-08	2.43776511429718e-08	3.91404915383774e-08	4.98255187838552e-08	6.81679110426679e-08	6.33718061852364e-08	1.09056265790821e-07	1.46402398794393e-07	1.26275871411058e-07	2.74645974472755e-07	4.31066348223586e-07	8.80805979414306e-07	9.33405765620746e-07
P42SCA	A980	0	0	0	0	0	0	0	8.34937673029874e-09	0	0	0	1.76756796270977e-09	0	0	0	0	0	0	0	0	0	0	1.19411293249024e-08	0	0	0
P42SCA	A983	0	0	0	0	0	0	0	0	0	0	0	0	0	2.021790812858e-09	0	0	0	0	7.92147577315455e-09	0	0	0	0	0	0	0
P42SCA	A984	0	0	0	0	0	0	0	0	0	0	0	0	0	0	2.21615010390652e-09	0	2.76808437688084e-09	0	0	0	0	8.41839142740385e-09	0	0	0	0
P42SCA	A985	0	0	0	0	0	0	0	0	9.92296967333078e-09	1.9892613340705e-08	3.40411130930641e-08	4.94919029558737e-08	8.38822639950553e-08	6.46973060114561e-08	5.54037525976631e-08	6.60495794710118e-08	7.47382781757828e-08	5.51835470345407e-08	4.356811675235e-08	4.95710299049184e-09	5.09225734937018e-08	5.89287399918269e-08	2.38822586498048e-08	0	4.19431418768717e-08	0
P42SCA	A988	0	0	0	1.83223743493075e-08	8.44591769777527e-09	0	0	8.34937673029874e-09	6.61531311555385e-09	9.94630667035248e-09	1.53185008918789e-08	2.12108155525173e-08	1.49124024880098e-08	2.021790812858e-08	1.99453509351587e-08	2.20165264903373e-08	8.30425313064253e-09	3.89530920243817e-08	7.92147577315455e-09	2.47855149524592e-08	1.27306433734255e-08	8.41839142740385e-09	4.77645172996096e-08	7.83756996770157e-08	0	0
P42SCA	A99	3.08732007785832e-06	0	1.47015241802777e-07	1.28256620445153e-07	5.06755061866516e-08	3.36681292101996e-08	5.0302079918905e-08	4.17468836514937e-08	3.14227372988808e-08	4.64160977949782e-08	3.57431687477174e-08	4.24216311050346e-08	4.1009106842027e-08	4.65011886957341e-08	5.98360528054762e-08	7.58347023556061e-08	9.68829531908295e-08	5.84296380365725e-08	1.10900660824164e-07	5.94852358859021e-08	9.5479825300691e-08	1.51531045693269e-07	4.77645172996096e-08	1.56751399354031e-07	2.5165885126123e-07	1.33343680802964e-07
P42SCA	B000	0	0	1.47015241802777e-07	9.16118717465377e-09	0	0	0	0	1.65382827888846e-09	1.65771777839208e-09	1.70205565465321e-09	1.76756796270977e-09	1.86405031100123e-09	0	2.21615010390652e-09	0	0	3.24609100203181e-09	0	0	0	0	0	0	0	1.33343680802964e-07
P42SCA	B001	0	0	0	0	0	0	0	0	1.65382827888846e-09	0	3.40411130930641e-09	3.53513592541955e-09	3.72810062200246e-09	0	0	0	2.76808437688084e-09	0	7.92147577315455e-09	9.91420598098369e-09	6.36532168671273e-09	5.89287399918269e-08	2.38822586498048e-08	7.83756996770157e-08	0	5.33374723211855e-07
P42SCA	B002	0	0	0	6.41283102225764e-08	9.29050946755279e-08	6.73362584203991e-08	1.67673599729683e-08	1.66987534605975e-08	4.96148483666539e-09	0	0	0	0	0	0	0	0	3.24609100203181e-09	0	0	1.27306433734255e-08	1.68367828548077e-08	1.19411293249024e-08	1.95939249192539e-08	8.38862837537434e-08	0
P42SCA	B003	0	0	0	2.74835615239613e-08	8.44591769777527e-09	0	8.38367998648417e-09	0	0	4.97315333517624e-09	6.80822261861283e-09	3.53513592541955e-09	7.45620124400492e-09	0	2.21615010390652e-09	9.78512288459434e-09	1.66085062612851e-08	1.29843640081272e-08	1.98036894328864e-08	9.91420598098369e-09	1.27306433734255e-08	2.52551742822115e-08	9.55290345992192e-08	0	1.25829425630615e-07	2.66687361605927e-07
P42SCA	B004	0	5.1455334630972e-07	7.35076209013886e-07	4.30575797208727e-07	2.02702024746606e-07	1.01004387630599e-07	9.22204798513258e-08	6.67950138423899e-08	6.28454745977616e-08	4.1442944459802e-08	6.97842818407815e-08	9.54486699863278e-08	8.57463143060566e-08	7.68280508886042e-08	8.8646004156261e-08	1.00297509567092e-07	1.57780809482208e-07	1.9801155112394e-07	2.29722797421482e-07	3.2221169438197e-07	4.51937839756604e-07	6.39797748482692e-07	8.83643570042778e-07	1.29319904467076e-06	2.47464537073543e-06	2.40018625445335e-06
P42SCA	B005	0	0	0	0	0	0	0	0	0	0	0	0	0	0	0	0	0	0	0	0	0	0	0	0	4.19431418768717e-08	0
P42SCA	B007	0	0	1.47015241802777e-07	8.2450684571884e-08	8.44591769777527e-09	8.41703230254989e-09	0	0	3.30765655777693e-09	3.31543555678416e-09	3.40411130930641e-09	1.76756796270977e-09	1.86405031100123e-09	0	6.64845031171957e-09	7.33884216344576e-09	2.76808437688084e-09	0	7.92147577315455e-09	1.48713089714755e-08	1.90959650601382e-08	5.89287399918269e-08	7.16467759494144e-08	5.87817747577618e-08	2.09715709384359e-07	5.33374723211855e-07
P42SCA	B008	0	0	0	0	0	0	0	0	0	0	1.70205565465321e-09	1.76756796270977e-09	0	0	2.21615010390652e-09	2.44628072114859e-09	2.76808437688084e-09	0	3.96073788657728e-09	4.95710299049184e-09	6.36532168671273e-09	0	3.58233879747072e-08	3.91878498385079e-08	8.38862837537434e-08	1.33343680802964e-07
P42SCA	B009	0	5.1455334630972e-07	1.47015241802777e-07	1.00773058921192e-07	3.37836707911011e-08	1.68340646050998e-08	8.38367998648417e-09	0	1.65382827888846e-09	0	1.02123339279192e-08	8.83783981354887e-09	1.11843018660074e-08	1.010895406429e-08	6.64845031171957e-09	1.95702457691887e-08	1.38404218844042e-08	1.29843640081272e-08	3.56466409791955e-08	3.96568239239348e-08	7.63838602405528e-08	1.26275871411058e-07	2.26881457173146e-07	4.70254198062094e-07	1.09052168879866e-06	2.40018625445335e-06
P42SCA	B010	3.08732007785832e-06	0	0	3.66447486986151e-08	4.22295884888763e-08	5.89192261178492e-08	2.51510399594525e-08	1.66987534605975e-08	9.92296967333078e-09	6.63087111356832e-09	5.10616696395962e-09	0	1.86405031100123e-09	8.08716325143202e-09	2.21615010390652e-09	0	2.76808437688084e-09	3.24609100203181e-09	0	4.95710299049184e-09	0	8.41839142740385e-09	0	1.95939249192539e-08	8.38862837537434e-08	1.33343680802964e-07
P42SCA	B011	0	0	4.41045725408332e-07	1.74062556318422e-07	2.53377530933258e-07	1.85174710656098e-07	8.38367998648417e-08	1.58638157875676e-07	7.44222725499808e-08	3.64697911246258e-08	2.04246678558385e-08	1.41405437016782e-08	7.45620124400492e-09	2.021790812858e-08	2.21615010390652e-08	7.33884216344576e-09	1.93765906381659e-08	1.29843640081272e-08	2.37644273194637e-08	1.98284119619674e-08	4.45572518069891e-08	3.36735657096154e-08	7.16467759494144e-08	7.83756996770157e-08	4.19431418768717e-08	0
P42SCA	B012	3.08732007785832e-06	5.1455334630972e-07	1.02910669261944e-06	1.3283721403248e-06	1.02195604143081e-06	6.90196648809091e-07	5.95241279040376e-07	3.92420706324041e-07	2.51381898391046e-07	1.17697962265838e-07	8.51027827326604e-08	1.00751373874457e-07	1.23027320526081e-07	1.63765055841498e-07	2.65938012468783e-07	2.4218179139371e-07	3.10025450210655e-07	2.82409917176767e-07	3.0497681726645e-07	3.51954312324921e-07	6.04705560237709e-07	6.73471314192308e-07	8.23937923418266e-07	1.09725979547822e-06	1.9293845263361e-06	3.73362306248298e-06
P42SCA	B018	0	0	8.82091450816663e-07	1.52075707099253e-06	1.35979274934182e-06	7.9120103643969e-07	6.37159678972797e-07	5.84456371120912e-07	2.89419948805481e-07	1.01120784481917e-07	7.48904488047411e-08	4.24216311050346e-08	5.59215093300369e-08	5.05447703214501e-08	7.97814037406349e-08	8.80661059613491e-08	8.02744469295445e-08	1.03874912065018e-07	7.52540198449682e-08	1.38798883733772e-07	1.78229007227956e-07	1.76786219975481e-07	2.62704845147853e-07	4.70254198062094e-07	5.03317702522461e-07	1.20009312722667e-06
P42SCA	B019	6.17464015571664e-06	5.1455334630972e-07	2.79328959425277e-06	2.12539542451968e-06	1.65539986876395e-06	1.34672516840798e-06	8.21600638675448e-07	8.26588296299575e-07	3.14227372988808e-07	1.25986551157798e-07	6.63801705314751e-08	6.54000146202616e-08	8.57463143060566e-08	6.26755151985981e-08	1.04159054883607e-07	5.13718951441203e-08	1.13491459452115e-07	8.11522750507952e-08	1.02979185051009e-07	1.09056265790821e-07	1.01845146987404e-07	2.02041394257692e-07	3.22410491772365e-07	3.72284573465825e-07	5.03317702522461e-07	2.00015521204445e-06
P42SCA	B020	0	0	0	4.58059358732689e-08	0	8.41703230254989e-09	0	0	0	4.97315333517624e-09	5.10616696395962e-09	5.30270388812932e-09	1.49124024880098e-08	1.010895406429e-08	4.43230020781305e-09	9.78512288459434e-09	8.30425313064253e-09	2.92148190182863e-08	4.356811675235e-08	4.46139269144266e-08	5.09225734937018e-08	1.51531045693269e-07	4.53762914346291e-07	4.5066027314284e-07	6.71090270029947e-07	1.06674944642371e-06
P42SCA	B021	0	0	0	9.16118717465377e-09	0	0	0	0	0	0	0	0	5.59215093300369e-09	0	6.64845031171957e-09	7.33884216344576e-09	1.10723375075234e-08	3.24609100203181e-09	1.58429515463091e-08	1.98284119619674e-08	6.36532168671273e-09	4.20919571370192e-08	3.58233879747072e-08	7.83756996770157e-08	2.09715709384359e-07	2.66687361605927e-07
P42SCA	B022	0	0	0	0	0	8.41703230254989e-09	0	0	0	0	0	0	0	2.021790812858e-09	2.21615010390652e-09	2.44628072114859e-09	5.53616875376169e-09	9.73827300609542e-09	3.96073788657728e-09	9.91420598098369e-09	1.90959650601382e-08	8.41839142740385e-08	1.31352422573926e-07	1.37157474434777e-07	5.87203986276204e-07	1.60012416963556e-06
P42SCA	B023	0	0	0	0	0	0	0	0	1.65382827888846e-09	1.65771777839208e-09	1.70205565465321e-09	3.53513592541955e-09	0	4.04358162571601e-09	0	0	0	0	3.96073788657728e-09	0	1.27306433734255e-08	4.20919571370192e-08	5.9705646624512e-08	1.56751399354031e-07	5.03317702522461e-07	1.20009312722667e-06
P42SCA	B027	0	0	1.47015241802777e-07	0	0	0	0	0	0	0	1.70205565465321e-09	3.53513592541955e-09	3.72810062200246e-09	6.06537243857401e-09	4.43230020781305e-09	2.44628072114859e-09	0	3.24609100203181e-09	1.58429515463091e-08	1.48713089714755e-08	1.27306433734255e-08	8.41839142740385e-09	4.77645172996096e-08	1.37157474434777e-07	2.93601993138102e-07	9.33405765620746e-07
P42SCA	B028	0	0	0	9.16118717465377e-09	0	8.41703230254989e-09	0	0	1.65382827888846e-09	0	3.40411130930641e-09	5.30270388812932e-09	9.32025155500615e-09	2.4261489754296e-08	8.8646004156261e-09	9.78512288459434e-09	5.53616875376169e-09	3.89530920243817e-08	1.98036894328864e-08	6.93994418668858e-08	9.5479825300691e-08	1.59949437120673e-07	3.70175009071974e-07	6.4659952233538e-07	1.25829425630615e-06	3.46693570087705e-06
P42SCA	B029	0	0	1.47015241802777e-07	1.00773058921192e-07	7.60132592799774e-08	2.52510969076497e-08	0	8.34937673029874e-09	3.30765655777693e-09	1.65771777839208e-09	5.10616696395962e-09	1.41405437016782e-08	1.67764527990111e-08	1.4152535690006e-08	5.98360528054762e-08	4.40330529806745e-08	5.2593603160736e-08	8.4398366052827e-08	9.50577092778546e-08	2.08198325600657e-07	2.92804797588786e-07	6.98726488474519e-07	1.43293551898829e-06	3.44853078578869e-06	8.55640094288183e-06	2.05349268436564e-05
P42SCA	B03	0	0	0	0	0	8.41703230254989e-09	0	0	0	0	0	0	0	0	0	0	0	0	0	0	0	0	0	0	0	0
P42SCA	B04	0	0	0	0	0	0	0	0	0	0	0	0	0	0	2.21615010390652e-09	0	0	0	0	0	0	0	0	0	0	0
P42SCA	B050	0	0	0	0	0	0	0	0	0	1.65771777839208e-09	0	0	5.59215093300369e-09	0	0	0	0	0	0	0	0	0	0	0	0	0
P42SCA	B052	0	0	0	3.66447486986151e-08	8.44591769777527e-09	8.41703230254989e-09	8.38367998648417e-09	0	3.30765655777693e-09	0	0	0	0	0	0	0	0	0	3.96073788657728e-09	0	0	0	0	0	0	1.33343680802964e-07
P42SCA	B054	0	0	0	0	8.44591769777527e-09	0	0	0	0	0	0	0	0	0	0	0	0	0	0	0	0	0	0	0	0	0
P42SCA	B059	0	0	0	7.32894973972302e-08	3.37836707911011e-08	8.41703230254989e-09	0	8.34937673029874e-09	4.96148483666539e-09	1.65771777839208e-09	0	0	0	0	0	0	0	0	7.92147577315455e-09	0	0	0	1.19411293249024e-08	0	0	0
P42SCA	B060	0	0	0	9.16118717465377e-09	0	0	0	0	3.30765655777693e-09	6.63087111356832e-09	3.40411130930641e-09	0	1.86405031100123e-09	0	0	0	0	0	0	4.95710299049184e-09	0	0	0	0	0	0
P42SCA	B068	0	0	0	2.74835615239613e-08	8.44591769777527e-09	0	0	0	3.30765655777693e-09	0	6.80822261861283e-09	1.76756796270977e-09	0	0	0	0	0	3.24609100203181e-09	0	0	0	0	0	0	0	0
P42SCA	B069	0	5.1455334630972e-07	0	6.41283102225764e-08	8.44591769777527e-09	0	1.67673599729683e-08	8.34937673029874e-09	9.92296967333078e-09	4.97315333517624e-09	1.70205565465321e-09	3.53513592541955e-09	1.86405031100123e-09	0	0	4.89256144229717e-09	0	3.24609100203181e-09	0	0	0	0	0	0	0	0
P42SCA	B081	0	0	0	0	0	0	0	0	0	0	0	0	1.86405031100123e-09	0	2.21615010390652e-09	0	0	0	3.96073788657728e-09	0	0	0	0	0	4.19431418768717e-08	0
P42SCA	B082	0	0	1.47015241802777e-07	9.16118717465377e-09	0	0	0	0	1.65382827888846e-09	0	0	0	0	0	0	0	5.53616875376169e-09	0	0	0	0	0	1.19411293249024e-08	0	0	0
P42SCA	B083	0	0	0	1.83223743493075e-08	0	0	8.38367998648417e-09	0	0	0	0	0	0	0	2.21615010390652e-09	0	0	0	0	0	6.36532168671273e-09	4.20919571370192e-08	0	1.95939249192539e-08	8.38862837537434e-08	1.33343680802964e-07
P42SCA	B084	0	0	0	9.16118717465377e-09	0	0	0	0	0	0	0	0	0	0	0	0	2.76808437688084e-09	0	0	0	0	0	0	0	0	0
P42SCA	B085	0	0	0	0	1.68918353955505e-08	8.41703230254989e-09	0	0	0	0	0	0	0	0	0	0	0	0	3.96073788657728e-09	0	6.36532168671273e-09	8.41839142740385e-09	0	0	4.19431418768717e-08	0
P42SCA	B088	3.08732007785832e-06	0	0	0	0	0	0	0	0	0	0	0	0	0	0	0	0	0	0	0	1.27306433734255e-08	0	0	0	0	0
P42SCA	B09	6.17464015571664e-06	0	0	4.58059358732689e-08	1.68918353955505e-08	8.41703230254989e-09	0	2.50481301908962e-08	3.30765655777693e-09	0	1.70205565465321e-09	8.83783981354887e-09	0	0	0	0	2.76808437688084e-09	6.49218200406361e-09	7.92147577315455e-09	9.91420598098369e-09	0	4.20919571370192e-08	1.19411293249024e-08	1.95939249192539e-08	8.38862837537434e-08	0
P42SCA	B150	0	0	1.47015241802777e-07	7.32894973972302e-08	1.18242847768854e-07	1.26255484538248e-07	5.0302079918905e-08	5.84456371120912e-08	5.29225049244308e-08	4.97315333517624e-08	2.21267235104917e-08	1.94432475898075e-08	2.79607546650184e-08	4.24576070700181e-08	3.32422515585979e-08	3.91404915383774e-08	7.75063625526636e-08	3.89530920243817e-08	9.90184471644319e-08	1.93327016629182e-07	2.22786259034946e-07	2.188781771125e-07	2.9852823312256e-07	4.31066348223586e-07	4.61374560645589e-07	1.06674944642371e-06
P42SCA	B159	0	5.1455334630972e-07	2.94030483605554e-07	4.67220545907342e-07	5.82768321146493e-07	5.55524131968293e-07	4.44335039283661e-07	4.42516966705833e-07	2.33189787323273e-07	1.50852317833679e-07	9.020894969662e-08	1.34335165165943e-07	1.09978968349073e-07	1.23329239584338e-07	1.24104405818765e-07	1.49223123990064e-07	2.07606328266063e-07	2.3371855214629e-07	3.32701982472491e-07	3.51954312324921e-07	5.02860413250306e-07	6.65052922764904e-07	9.4334921666729e-07	1.41076259418628e-06	3.10379249888851e-06	3.20024833927113e-06
P42SCA	B160	0	0	0	0	8.44591769777527e-09	0	0	0	1.65382827888846e-09	3.31543555678416e-09	1.02123339279192e-08	3.53513592541955e-09	1.30483521770086e-08	2.2239698941438e-08	1.99453509351587e-08	2.44628072114859e-08	3.04489281456893e-08	4.21991830264135e-08	3.16859030926182e-08	4.95710299049185e-08	5.09225734937018e-08	6.73471314192308e-08	9.55290345992192e-08	3.91878498385079e-08	8.38862837537434e-08	0
P42SCA	B161	0	0	0	0	0	0	0	0	0	0	6.80822261861283e-09	3.53513592541955e-09	1.11843018660074e-08	1.2130744877148e-08	1.99453509351587e-08	2.20165264903373e-08	1.66085062612851e-08	1.29843640081272e-08	1.98036894328864e-08	2.47855149524592e-08	1.27306433734255e-08	2.52551742822115e-08	3.58233879747072e-08	5.87817747577618e-08	4.19431418768717e-08	1.33343680802964e-07
P42SCA	B162	0	0	0	1.83223743493075e-08	0	8.41703230254989e-09	8.38367998648417e-09	8.34937673029874e-09	8.26914139444231e-09	6.63087111356832e-09	2.38287791651449e-08	5.30270388812932e-08	8.38822639950553e-08	1.27372821210054e-07	1.61778957585176e-07	2.20165264903373e-07	3.46010547110106e-07	4.51206649282421e-07	5.58464042007396e-07	6.04766564840005e-07	6.04705560237709e-07	8.67094317022596e-07	9.91113733966899e-07	7.24975222012395e-07	1.21635111442928e-06	1.20009312722667e-06
P42SCA	B169	0	5.1455334630972e-07	4.41045725408332e-07	4.30575797208727e-07	2.19593860142157e-07	1.01004387630599e-07	1.0060415983781e-07	1.00192520763585e-07	8.9306727059977e-08	1.24328833379406e-07	2.02544622903732e-07	3.1639466532505e-07	3.70946011889245e-07	5.27687402155939e-07	8.11110938029788e-07	1.00052881494977e-06	1.44217196035492e-06	1.85351796216016e-06	2.40020715926583e-06	2.92964786738068e-06	3.64732932648639e-06	4.1586853651375e-06	4.52568801413801e-06	4.74172983045945e-06	5.87203986276204e-06	5.06705987051262e-06
P42SCA	B170	0	0	0	0	0	0	0	0	0	0	3.40411130930641e-09	0	3.72810062200246e-09	2.021790812858e-09	1.10807505195326e-08	1.46776843268915e-08	5.53616875376169e-09	3.57070010223499e-08	1.98036894328864e-08	1.98284119619674e-08	1.27306433734255e-08	5.05103485644231e-08	7.16467759494144e-08	3.91878498385079e-08	4.19431418768717e-08	0
P42SCA	B171	0	0	0	8.2450684571884e-08	1.68918353955505e-08	4.20851615127494e-08	8.38367998648417e-09	2.50481301908962e-08	1.15767979522192e-08	1.32617422271366e-08	2.55308348197981e-08	8.48432622100692e-08	1.0625086772707e-07	2.99225040302985e-07	5.96144377950855e-07	1.29163622076645e-06	2.33349512971055e-06	3.66808283229594e-06	4.49543750126521e-06	5.27931468487382e-06	5.46144600719952e-06	6.37272231054471e-06	7.10497194831693e-06	6.85787372173887e-06	5.91398300463891e-06	5.20040355131558e-06
P42SCA	B172	0	0	0	0	8.44591769777527e-09	8.41703230254989e-09	0	0	0	0	1.70205565465321e-09	1.76756796270977e-09	0	2.021790812858e-09	1.32969006234391e-08	1.22314036057429e-08	2.21446750150468e-08	2.59687280162545e-08	5.14895925255046e-08	9.91420598098369e-09	7.001853855384e-08	4.20919571370192e-08	7.16467759494144e-08	3.91878498385079e-08	8.38862837537434e-08	1.33343680802964e-07
P42SCA	B178	0	0	0	2.74835615239613e-08	1.68918353955505e-08	1.68340646050998e-08	2.51510399594525e-08	8.34937673029874e-09	1.15767979522192e-08	1.16040244487446e-08	1.70205565465321e-08	2.12108155525173e-08	3.35529055980221e-08	3.63922346314441e-08	5.54037525976631e-08	5.13718951441203e-08	7.47382781757828e-08	8.11522750507952e-08	1.22782874483896e-07	1.23927574762296e-07	2.41882224095084e-07	2.60970134249519e-07	2.5076371582295e-07	3.33096723627317e-07	2.09715709384359e-07	6.66718404014818e-07
P42SCA	B179	0	0	0	0	0	3.36681292101996e-08	1.67673599729683e-08	8.34937673029874e-09	8.26914139444231e-09	4.97315333517624e-09	3.40411130930641e-09	3.53513592541955e-09	5.59215093300369e-09	4.04358162571601e-09	1.10807505195326e-08	1.95702457691887e-08	3.32170125225701e-08	3.89530920243817e-08	5.54503304120819e-08	5.94852358859021e-08	1.01845146987404e-07	8.41839142740385e-08	1.19411293249024e-07	2.15533174111793e-07	3.35545135014974e-07	5.33374723211855e-07
P42SCA	B180	0	0	0	0	0	0	0	0	0	1.65771777839208e-09	1.19143895825725e-08	3.71189272169053e-08	3.35529055980221e-08	6.06537243857401e-08	4.6539152182037e-08	4.40330529806745e-08	5.53616875376169e-08	5.51835470345407e-08	7.52540198449682e-08	5.94852358859021e-08	8.91145036139782e-08	1.0943908855625e-07	7.16467759494144e-08	1.37157474434777e-07	2.5165885126123e-07	1.06674944642371e-06
P42SCA	B181	0	0	0	3.66447486986151e-08	1.68918353955505e-08	1.68340646050998e-08	4.19183999324208e-08	4.17468836514937e-08	9.92296967333078e-09	1.82348955623129e-08	7.14863374954347e-08	7.77729903592301e-08	1.28619471459085e-07	2.54745642420109e-07	3.87826268183642e-07	6.09123899565998e-07	1.0989294976217e-06	1.5516314989712e-06	2.2655420711222e-06	2.46863728926494e-06	3.17629552166965e-06	3.39261174524375e-06	3.71369122004465e-06	3.68365788481974e-06	3.64905334328784e-06	4.4003414664978e-06
P42SCA	B182	0	0	0	1.83223743493075e-08	1.68918353955505e-08	0	8.38367998648417e-09	0	8.26914139444231e-09	4.97315333517624e-09	2.55308348197981e-08	6.71675825829714e-08	2.2741413794215e-07	5.11513075653075e-07	1.17677570517436e-06	2.41447907177365e-06	5.45589430683214e-06	9.72853473308932e-06	1.42032060612661e-05	1.68739785796342e-05	1.76446717155677e-05	1.95306681115769e-05	2.09805642238535e-05	1.91628585710303e-05	1.56028487781963e-05	1.37343991227053e-05
P42SCA	B188	0	0	0	0	0	0	0	0	1.65382827888846e-09	3.31543555678416e-09	1.70205565465321e-09	1.76756796270977e-09	1.86405031100123e-09	8.08716325143202e-09	0	1.95702457691887e-08	3.04489281456893e-08	4.54452740284453e-08	4.75288546389273e-08	5.45281328954103e-08	7.001853855384e-08	4.20919571370192e-08	4.77645172996096e-08	5.87817747577618e-08	4.19431418768717e-08	0
P42SCA	B189	0	0	0	3.66447486986151e-08	1.68918353955505e-08	1.68340646050998e-08	2.51510399594525e-08	1.66987534605975e-08	3.30765655777693e-09	1.16040244487446e-08	1.87226122011853e-08	3.18162233287759e-08	3.91450565310258e-08	5.66101427600241e-08	8.19975538445414e-08	1.41884281826618e-07	2.49127593919276e-07	3.57070010223499e-07	5.90149945100014e-07	8.42707508383614e-07	8.52953106019506e-07	1.11964605984471e-06	1.20605406181514e-06	1.4891382938633e-06	1.9293845263361e-06	1.33343680802964e-06
P42SCA	B190	0	0	2.94030483605554e-07	1.64901369143768e-07	3.46282625608786e-07	2.02008775261197e-07	1.50906239756715e-07	1.16891274224182e-07	8.76528987810885e-08	7.12818644708594e-08	8.85068940419668e-08	6.54000146202616e-08	1.04386817416069e-07	1.07154913081474e-07	1.17455955507046e-07	1.63900808316955e-07	2.13142497019825e-07	2.49949007156449e-07	2.77251652060409e-07	2.57769355505576e-07	4.77399126503455e-07	5.64032225636058e-07	5.61233078270413e-07	5.29035972819856e-07	1.13246483067554e-06	1.4667804888326e-06
P42SCA	B199	0	5.1455334630972e-07	0	1.67649725296164e-06	1.97634474127941e-06	1.53189987906408e-06	9.97657918391616e-07	5.84456371120912e-07	4.48187463578773e-07	4.0614085570606e-07	5.44657809489026e-07	4.86081189745188e-07	5.64807244233373e-07	6.38885896863129e-07	8.00030187510255e-07	9.95636253507474e-07	1.11000183512922e-06	1.43152613189603e-06	1.50111965901279e-06	2.01258381413969e-06	2.56522463974523e-06	3.064294479575e-06	3.66592670274504e-06	4.34985133207437e-06	5.57843786962394e-06	8.26730820978375e-06
P42SCA	B200	6.17464015571664e-06	1.02910669261944e-06	4.41045725408332e-07	3.3896392546219e-07	2.95607119422134e-07	1.59923613748448e-07	1.17371519810778e-07	8.34937673029874e-08	9.42682118966424e-08	1.29301986714582e-07	5.90613312164663e-07	3.42554671173154e-06	7.84019560807117e-06	1.14150309293963e-05	1.24791412350976e-05	1.22118333599737e-05	1.06183716697149e-05	8.04381350303482e-06	5.71138403244443e-06	4.13918099706069e-06	2.67343510841935e-06	1.58265758835192e-06	1.11052502721592e-06	6.07411672496872e-07	7.96919695660563e-07	9.33405765620746e-07
P42SCA	B201	1.23492803114333e-05	2.05821338523888e-06	8.82091450816663e-07	1.26424383010222e-06	4.13849967190988e-07	1.93591742958647e-07	4.19183999324208e-08	1.25240650954481e-07	8.43452422233116e-08	1.04436220038701e-07	2.51904236888675e-07	1.17896783112742e-06	3.05517845973102e-06	4.76940452753203e-06	5.94593072878121e-06	6.42393317373619e-06	6.15345156980612e-06	5.08337850918181e-06	4.12708887781352e-06	3.11801778101937e-06	2.70526171685291e-06	1.82679093974663e-06	1.43293551898829e-06	9.40508396124188e-07	6.71090270029947e-07	5.33374723211855e-07
P42SCA	B202	0	0	0	1.37417807619807e-07	4.22295884888763e-08	8.41703230254989e-09	0	0	4.96148483666539e-09	6.63087111356832e-09	2.04246678558385e-08	5.83297427694226e-08	1.54716175813102e-07	2.72941759735831e-07	2.85883363403942e-07	2.56859475720601e-07	2.32519087657991e-07	1.68796732105654e-07	1.46547301803359e-07	1.53670192705247e-07	6.36532168671273e-08	5.89287399918269e-08	1.19411293249024e-08	0	0	0
P42SCA	B203	0	0	2.94030483605554e-07	7.32894973972302e-08	8.44591769777527e-09	8.41703230254989e-09	0	1.66987534605975e-08	9.92296967333078e-09	1.16040244487446e-08	2.55308348197981e-08	2.26248699226851e-07	5.48030791434362e-07	9.50241682043262e-07	1.22774715756421e-06	1.42862794115077e-06	1.63870595111346e-06	1.30817467381882e-06	1.05751701571613e-06	6.69208903716399e-07	4.01015266262902e-07	2.02041394257692e-07	2.38822586498048e-07	9.79696245962696e-08	2.09715709384359e-07	0
P42SCA	B204	0	0	2.94030483605554e-07	3.57286299811497e-07	5.06755061866516e-08	5.05021938152993e-08	0	0	6.61531311555385e-09	3.31543555678416e-09	1.87226122011853e-08	1.52010844793041e-07	3.28072854736216e-07	5.01404121588785e-07	5.7398287691179e-07	5.89553653796809e-07	4.78878597200386e-07	4.25237921266167e-07	3.20819768812759e-07	2.08198325600657e-07	1.52767720481106e-07	1.68367828548077e-07	9.55290345992192e-08	3.91878498385079e-08	4.19431418768717e-08	0
P42SCA	B205	0	0	1.47015241802777e-07	6.41283102225764e-08	0	1.68340646050998e-08	8.38367998648417e-09	1.66987534605975e-08	8.26914139444231e-09	1.65771777839208e-08	1.10633617552458e-07	6.31021762687389e-07	1.53224935564301e-06	2.17949049626093e-06	2.20063705317918e-06	2.10624770090893e-06	1.6331697823597e-06	1.27246767279647e-06	1.04167406416982e-06	6.04766564840005e-07	4.01015266262902e-07	1.76786219975481e-07	1.07470163924122e-07	3.91878498385079e-08	8.38862837537434e-08	4.00031042408891e-07
P42SCA	B206	9.26196023357496e-06	1.02910669261944e-06	2.94030483605554e-07	1.37417807619807e-06	2.78715284026584e-07	1.51506581445898e-07	1.17371519810778e-07	1.66987534605975e-08	5.78839897610962e-08	5.13892511301545e-08	2.50202181234021e-07	1.63323279754383e-06	3.96483501149962e-06	5.79849605127676e-06	6.42905145143283e-06	6.27471004974612e-06	5.40606878804829e-06	4.40819158075919e-06	3.35474498993095e-06	2.53307962814133e-06	1.81411668071313e-06	1.25434032268317e-06	7.64232276793754e-07	4.31066348223586e-07	5.87203986276204e-07	4.00031042408891e-07
P42SCA	B207	9.26196023357496e-06	1.54366003892916e-06	8.82091450816663e-07	1.8230762477561e-06	4.39187720284314e-07	3.11430195194346e-07	2.09591999662104e-07	1.75336911336274e-07	1.22383292637746e-07	1.80691237844737e-07	6.05931813056542e-07	2.69200600720699e-06	7.05915852776166e-06	1.17425610410793e-05	1.48615025967972e-05	1.63925271124167e-05	1.56645894887687e-05	1.28934734600703e-05	9.80282626927876e-06	7.26711298406104e-06	5.62057904936734e-06	3.70409222805769e-06	2.38822586498048e-06	2.09654996636017e-06	1.84549824258236e-06	1.86681153124149e-06
P42SCA	B208	6.17464015571664e-06	4.11642677047776e-06	1.47015241802777e-06	2.56513240890306e-06	8.10808098986426e-07	3.61932389009645e-07	3.18579839486398e-07	2.6718005536956e-07	1.68690484446623e-07	1.88979826736697e-07	7.2167159757296e-07	4.26160635809327e-06	1.0681008282037e-05	1.55071355346209e-05	1.74278044171209e-05	1.69356014325117e-05	1.5030698166463e-05	1.21923178036315e-05	9.26812665459083e-06	6.91515867173612e-06	4.7485299782877e-06	3.45995887666298e-06	2.51957828755441e-06	2.09654996636017e-06	1.67772567507487e-06	2.26684257365038e-06
P42SCA	B209	6.17464015571664e-06	4.11642677047776e-06	1.61716765983055e-06	7.23733786797648e-07	1.52026518559955e-07	1.01004387630599e-07	6.70694398918733e-08	2.50481301908962e-08	3.30765655777693e-08	2.98389200110574e-08	9.36130610059264e-08	5.81529859731516e-07	1.43904684009295e-06	1.99348574147799e-06	2.06988419704869e-06	2.01328903350529e-06	1.61379319172153e-06	1.31791294682491e-06	1.16445693865372e-06	1.07569134893673e-06	6.81089420478262e-07	5.80869008490865e-07	3.82116138396877e-07	3.33096723627317e-07	2.09715709384359e-07	2.66687361605927e-07
P42SCA	B210	3.08732007785832e-06	0	1.47015241802777e-07	0	0	0	8.38367998648417e-09	0	9.92296967333078e-09	1.65771777839208e-09	2.72328904744513e-08	2.22713563301432e-07	6.74786212582445e-07	9.86633916674706e-07	9.39647644056366e-07	8.19504041584776e-07	6.42195575436356e-07	4.64191013290548e-07	3.485449340188e-07	2.47855149524592e-07	2.03690293974807e-07	1.76786219975481e-07	1.67175810548634e-07	1.56751399354031e-07	3.35545135014974e-07	2.66687361605927e-07
P42SCA	B211	0	0	0	0	8.44591769777527e-09	0	1.67673599729683e-08	8.34937673029874e-09	9.92296967333078e-09	8.2885888919604e-09	1.02123339279192e-08	6.00973107321323e-08	1.30483521770086e-07	1.90048336408652e-07	2.038858095594e-07	2.15272703461076e-07	2.02070159512302e-07	1.52566277095495e-07	1.38625826030205e-07	8.42707508383614e-08	3.81919301202764e-08	2.52551742822115e-08	2.38822586498048e-08	1.95939249192539e-08	0	0
P42SCA	B212	0	0	0	0	8.44591769777527e-09	0	1.67673599729683e-08	0	1.81921110677731e-08	2.1550331119097e-08	3.23390574384109e-08	1.80291932196397e-07	5.33118388946352e-07	9.17893029037534e-07	1.21666640704468e-06	1.30631390509334e-06	1.20134861956629e-06	9.25135935579065e-07	6.97089868037601e-07	5.45281328954103e-07	2.99170119275498e-07	1.59949437120673e-07	1.31352422573926e-07	1.37157474434777e-07	0	1.33343680802964e-07
P42SCA	B213	0	0	0	0	0	0	0	8.34937673029874e-09	8.26914139444231e-09	1.65771777839208e-09	1.53185008918789e-08	4.77243349931639e-08	1.24891370837082e-07	1.75895800718646e-07	2.50424961741437e-07	2.34842949230264e-07	2.74040353311204e-07	2.36964643148322e-07	1.98036894328864e-07	1.68541501676723e-07	1.90959650601382e-07	1.0943908855625e-07	5.9705646624512e-08	5.87817747577618e-08	8.38862837537434e-08	0
P42SCA	B217	0	0	0	0	0	0	0	0	1.65382827888846e-09	0	6.80822261861283e-09	3.71189272169053e-08	6.15136602630406e-08	1.53656101777208e-07	2.14966560078933e-07	2.37289229951413e-07	2.74040353311204e-07	2.66179462166608e-07	1.90115418555709e-07	1.3384178074328e-07	1.20941112047542e-07	8.41839142740385e-08	1.19411293249024e-07	5.87817747577618e-08	0	0
P42SCA	B218	0	0	0	9.16118717465377e-09	0	8.41703230254989e-09	8.38367998648417e-09	0	8.26914139444231e-09	9.94630667035248e-09	2.04246678558385e-08	1.44940572942201e-07	4.08227018109269e-07	8.79479003593232e-07	1.15239805403139e-06	1.37725604600665e-06	1.51414215415382e-06	1.61330722800981e-06	1.52092334844567e-06	1.02612031903181e-06	1.01208614818732e-06	6.65052922764904e-07	4.41821785021389e-07	3.72284573465825e-07	2.93601993138102e-07	6.66718404014818e-07
P42SCA	B219	3.08732007785832e-06	0	1.47015241802777e-07	0	0	0	0	8.34937673029874e-09	0	1.65771777839208e-09	6.80822261861283e-09	3.18162233287759e-08	8.76103646170578e-08	1.6174326502864e-07	2.52641111845344e-07	2.15272703461076e-07	2.60199931426799e-07	2.53195098158481e-07	2.29722797421482e-07	2.37940943543609e-07	2.29151580721658e-07	1.01020697128846e-07	1.07470163924122e-07	0	4.19431418768717e-08	0
P42SCA	B220	3.08732007785832e-06	0	1.47015241802777e-07	5.49671230479226e-08	3.37836707911011e-08	3.36681292101996e-08	2.51510399594525e-08	0	2.48074241833269e-08	2.48657666758812e-08	4.76575583302898e-08	2.77508170145435e-07	6.31913055429417e-07	1.05941838593759e-06	1.20780180662906e-06	1.13752053533409e-06	9.07931675616917e-07	6.97909565436838e-07	4.87170760049005e-07	4.5605347512525e-07	3.05535440962211e-07	2.35714959967308e-07	1.91058069198438e-07	9.79696245962696e-08	4.19431418768717e-08	0
P42SCA	B221	0	0	0	1.83223743493075e-08	8.44591769777527e-09	0	0	2.50481301908962e-08	3.30765655777693e-09	0	5.10616696395962e-09	1.94432475898075e-08	7.2697962129048e-08	8.49152141400362e-08	7.97814037406349e-08	9.05123866824977e-08	8.02744469295445e-08	9.08905480568906e-08	1.10900660824164e-07	7.43565448573777e-08	5.09225734937018e-08	2.52551742822115e-08	1.19411293249024e-08	0	0	0
P42SCA	B222	3.08732007785832e-06	0	0	1.09934246095845e-07	6.75673415822021e-08	2.52510969076497e-08	4.19183999324208e-08	4.17468836514937e-08	2.81150807411039e-08	2.81812022326654e-08	8.68048383873136e-08	3.42908184765696e-07	9.15248702701604e-07	1.34246909973771e-06	1.801730034476e-06	1.97904110340921e-06	1.74666124181181e-06	1.4899557699326e-06	1.37041530875574e-06	9.6663508314591e-07	9.67528896380335e-07	7.6607361989375e-07	7.40350018143949e-07	6.66193447254633e-07	1.13246483067554e-06	3.46693570087705e-06
P42SCA	B227	0	1.02910669261944e-06	0	5.95477166352495e-07	2.70269366328809e-07	1.59923613748448e-07	8.38367998648417e-08	3.3397506921195e-08	8.43452422233116e-08	1.32617422271366e-07	2.46798069924715e-07	1.10119484076819e-06	3.08686731501804e-06	4.78355706322204e-06	6.06338668428825e-06	6.76885875541814e-06	6.35552172931842e-06	5.23269869527527e-06	4.20234289765849e-06	3.22707404681019e-06	2.23422791203617e-06	1.59107597977933e-06	1.07470163924122e-06	8.22944846608665e-07	7.54976553783691e-07	6.66718404014818e-07
P42SCA	B230	0	0	0	6.41283102225764e-08	1.68918353955505e-08	2.52510969076497e-08	8.38367998648417e-09	1.66987534605975e-08	0	1.65771777839208e-09	1.02123339279192e-08	9.89838059117474e-08	1.90133131722125e-07	1.9207012722151e-07	2.23831160494559e-07	2.05487580576481e-07	1.6331697823597e-07	1.52566277095495e-07	9.10969713912774e-08	6.4442338876394e-08	3.81919301202764e-08	7.57655228466346e-08	2.38822586498048e-08	7.83756996770157e-08	8.38862837537434e-08	1.33343680802964e-07
P42SCA	B231	0	5.1455334630972e-07	0	0	0	0	0	0	0	0	1.70205565465321e-09	0	7.45620124400492e-09	2.2239698941438e-08	2.21615010390652e-08	1.95702457691887e-08	1.93765906381659e-08	6.49218200406361e-09	0	0	6.36532168671273e-09	0	0	0	0	0
P42SCA	B232	3.08732007785832e-06	5.1455334630972e-07	1.47015241802777e-07	1.28256620445153e-07	8.44591769777527e-09	1.68340646050998e-08	4.19183999324208e-08	8.34937673029874e-09	1.81921110677731e-08	1.16040244487446e-08	2.38287791651449e-08	1.76756796270977e-07	3.72810062200246e-07	6.00471871418827e-07	8.42137039484479e-07	9.44264358363354e-07	7.83367878657279e-07	6.39479927400266e-07	4.87170760049005e-07	4.06482445220331e-07	3.05535440962211e-07	2.02041394257692e-07	2.5076371582295e-07	1.37157474434777e-07	2.09715709384359e-07	1.33343680802964e-07
P42SCA	B238	1.23492803114333e-05	1.38929403503624e-05	1.76418290163333e-06	1.87804337080402e-06	6.33443827333145e-07	3.53515356707095e-07	2.51510399594525e-07	1.83686288066572e-07	1.33960090589965e-07	1.2764426893619e-07	3.6083579878648e-07	2.33495727873961e-06	5.80278861814683e-06	8.38436650092214e-06	9.49177089503165e-06	9.19801551151868e-06	8.34854248067263e-06	7.13815411346794e-06	6.09161486955585e-06	4.79351859180561e-06	3.80646236865421e-06	2.88750825959952e-06	2.06581537320812e-06	1.72426539289435e-06	1.50995310756738e-06	1.33343680802964e-06
P42SCA	B24	7.10083617907414e-05	3.29314141638221e-05	9.55599071718052e-06	5.36845568434711e-06	1.73985904574171e-06	9.84792779398337e-07	6.87461758891702e-07	6.01155124581509e-07	4.33303009068777e-07	3.36516709013592e-07	1.5641891466263e-06	8.80425602225739e-06	2.04728645657265e-05	2.86123835835665e-05	3.19923428999946e-05	3.00941454315699e-05	2.70192716027339e-05	2.13625248843713e-05	1.816790468573e-05	1.39145880943106e-05	1.08847000842788e-05	8.58675925595192e-06	6.06609369705042e-06	4.7221359055402e-06	4.40402989707153e-06	6.80052772095115e-06
P42SCA	B250	0	0	0	4.30575797208727e-07	5.06755061866516e-08	4.20851615127494e-08	8.38367998648417e-09	0	8.26914139444231e-09	3.31543555678416e-09	1.02123339279192e-08	3.53513592541955e-09	1.30483521770086e-08	1.6174326502864e-08	1.10807505195326e-08	7.33884216344576e-09	2.21446750150468e-08	2.92148190182863e-08	1.98036894328864e-08	4.95710299049185e-08	1.90959650601382e-08	6.73471314192308e-08	2.38822586498048e-08	5.87817747577618e-08	4.19431418768717e-08	0
P42SCA	B251	0	0	1.47015241802777e-07	5.03865294605958e-07	9.29050946755279e-08	2.52510969076497e-08	2.51510399594525e-08	1.66987534605975e-08	3.30765655777693e-09	0	5.10616696395962e-09	1.76756796270977e-09	5.59215093300369e-09	4.04358162571601e-09	6.64845031171957e-09	7.33884216344576e-09	5.53616875376169e-09	1.6230455010159e-08	1.18822136597318e-08	1.48713089714755e-08	6.36532168671273e-09	8.41839142740385e-09	3.58233879747072e-08	1.95939249192539e-08	4.19431418768717e-08	1.33343680802964e-07
P42SCA	B252	0	0	0	0	0	0	0	0	0	1.65771777839208e-09	1.70205565465321e-09	0	0	2.021790812858e-09	0	0	2.76808437688084e-09	0	7.92147577315455e-09	4.95710299049184e-09	0	0	1.19411293249024e-08	1.95939249192539e-08	0	0
P42SCA	B258	3.08732007785832e-06	0	1.47015241802777e-07	1.55740181969114e-07	3.37836707911011e-08	2.52510969076497e-08	2.51510399594525e-08	8.34937673029874e-09	1.15767979522192e-08	3.31543555678416e-09	1.70205565465321e-09	1.76756796270977e-09	1.11843018660074e-08	8.08716325143202e-09	1.10807505195326e-08	7.33884216344576e-09	1.66085062612851e-08	2.92148190182863e-08	2.37644273194637e-08	2.97426179429511e-08	1.90959650601382e-08	1.68367828548077e-08	4.77645172996096e-08	3.91878498385079e-08	0	0
P42SCA	B259	0	1.02910669261944e-06	2.94030483605554e-07	2.39106985258463e-06	2.61823448631033e-07	3.36681292101996e-08	3.35347199459367e-08	6.67950138423899e-08	2.64612524622154e-08	1.9892613340705e-08	3.23390574384109e-08	2.47459514779368e-08	3.91450565310258e-08	3.63922346314441e-08	5.54037525976631e-08	8.07272637979033e-08	5.2593603160736e-08	6.81679110426679e-08	1.3070435025705e-07	1.28884677752788e-07	8.91145036139782e-08	8.41839142740385e-08	1.07470163924122e-07	5.87817747577618e-08	3.35545135014974e-07	1.33343680802964e-07
P42SCA	B260	0	0	0	0	0	0	0	0	1.65382827888846e-09	0	0	0	0	0	0	0	0	0	0	0	0	0	0	0	0	0
P42SCA	B261	0	0	0	0	8.44591769777527e-09	8.41703230254989e-09	0	0	1.65382827888846e-09	1.65771777839208e-09	0	3.53513592541955e-09	1.86405031100123e-09	2.021790812858e-09	0	0	0	0	0	0	0	0	0	0	0	0
P42SCA	B262	0	0	0	9.16118717465377e-09	0	8.41703230254989e-09	0	0	4.96148483666539e-09	4.97315333517624e-09	0	1.76756796270977e-09	0	0	0	0	0	0	3.96073788657728e-09	0	0	8.41839142740385e-09	0	1.95939249192539e-08	4.19431418768717e-08	0
P42SCA	B263	0	0	0	0	8.44591769777527e-09	0	0	0	3.30765655777693e-09	1.65771777839208e-09	1.70205565465321e-09	0	0	0	0	0	0	0	0	0	0	0	0	0	0	1.33343680802964e-07
P42SCA	B268	0	0	0	9.16118717465377e-09	3.37836707911011e-08	1.68340646050998e-08	8.38367998648417e-09	2.50481301908962e-08	6.61531311555385e-09	0	3.40411130930641e-09	0	0	2.021790812858e-09	6.64845031171957e-09	2.44628072114859e-09	8.30425313064253e-09	0	7.92147577315455e-09	9.91420598098369e-09	1.90959650601382e-08	1.68367828548077e-08	4.77645172996096e-08	1.95939249192539e-08	8.38862837537434e-08	2.66687361605927e-07
P42SCA	B269	0	0	0	5.49671230479226e-08	3.37836707911011e-08	5.05021938152993e-08	8.38367998648417e-09	1.66987534605975e-08	6.61531311555385e-09	6.63087111356832e-09	3.40411130930641e-09	0	0	2.021790812858e-09	0	0	2.76808437688084e-09	6.49218200406361e-09	0	4.95710299049184e-09	3.81919301202764e-08	3.36735657096154e-08	2.38822586498048e-08	1.56751399354031e-07	2.09715709384359e-07	6.66718404014818e-07
P42SCA	B270	0	0	0	1.09934246095845e-07	5.91214238844269e-08	3.36681292101996e-08	1.67673599729683e-08	2.50481301908962e-08	6.61531311555385e-09	8.2885888919604e-09	6.80822261861283e-09	3.53513592541955e-09	5.59215093300369e-09	0	8.8646004156261e-09	2.44628072114859e-09	8.30425313064253e-09	0	1.18822136597318e-08	4.95710299049184e-09	6.36532168671273e-09	8.41839142740385e-09	0	3.91878498385079e-08	4.19431418768717e-08	0
P42SCA	B271	0	0	0	9.16118717465377e-09	0	8.41703230254989e-09	0	0	0	1.65771777839208e-09	1.70205565465321e-09	3.53513592541955e-09	0	2.021790812858e-09	4.43230020781305e-09	0	2.76808437688084e-09	0	7.92147577315455e-09	4.95710299049184e-09	0	0	4.77645172996096e-08	0	0	0
P42SCA	B278	0	0	0	9.16118717465377e-09	8.44591769777527e-09	8.41703230254989e-09	0	0	0	0	0	0	0	0	4.43230020781305e-09	0	0	0	7.92147577315455e-09	4.95710299049184e-09	1.90959650601382e-08	8.41839142740385e-09	1.19411293249024e-08	3.91878498385079e-08	4.19431418768717e-08	1.33343680802964e-07
P42SCA	B279	6.17464015571664e-06	0	0	1.00773058921192e-07	7.60132592799774e-08	6.73362584203991e-08	2.51510399594525e-08	2.50481301908962e-08	1.32306262311077e-08	1.49194600055287e-08	8.51027827326604e-09	8.83783981354887e-09	7.45620124400492e-09	1.010895406429e-08	1.32969006234391e-08	1.95702457691887e-08	1.38404218844042e-08	1.29843640081272e-08	3.96073788657728e-09	1.98284119619674e-08	3.18266084335637e-08	2.52551742822115e-08	7.16467759494144e-08	1.17563549515524e-07	4.19431418768717e-08	1.33343680802964e-07
P42SCA	B300	0	0	0	0	0	0	0	0	0	0	0	0	0	0	0	0	0	3.24609100203181e-09	0	4.95710299049184e-09	0	0	0	1.95939249192539e-08	0	0
P42SCA	B302	0	0	0	0	0	0	0	0	0	0	0	0	0	0	0	0	0	0	0	0	0	8.41839142740385e-09	0	0	0	0
P42SCA	B303	0	0	0	9.16118717465377e-09	0	0	0	0	0	0	0	0	0	0	0	0	0	0	0	0	0	0	0	0	0	0
P42SCA	B309	0	0	0	0	8.44591769777527e-09	0	0	0	0	0	0	0	1.86405031100123e-09	0	0	0	0	0	0	0	0	0	0	1.95939249192539e-08	8.38862837537434e-08	0
P42SCA	B330	0	0	0	0	0	0	0	0	0	0	0	0	0	2.021790812858e-09	0	2.44628072114859e-09	2.76808437688084e-09	0	0	0	6.36532168671273e-09	0	0	0	0	0
P42SCA	B331	0	0	0	9.16118717465377e-09	0	0	0	0	0	0	0	0	0	0	0	0	2.76808437688084e-09	0	0	0	0	8.41839142740385e-09	0	0	0	0
P42SCA	B332	3.08732007785832e-06	1.02910669261944e-06	1.02910669261944e-06	3.20641551112882e-07	6.75673415822021e-08	3.36681292101996e-08	8.38367998648417e-09	0	9.92296967333078e-09	9.94630667035248e-09	1.36164452372257e-08	1.5908111664388e-08	2.05045534210135e-08	6.06537243857401e-09	8.8646004156261e-09	1.22314036057429e-08	2.21446750150468e-08	1.6230455010159e-08	3.96073788657728e-09	1.48713089714755e-08	2.54612867468509e-08	1.68367828548077e-08	5.9705646624512e-08	0	4.19431418768717e-08	1.33343680802964e-07
P42SCA	B333	0	0	4.41045725408332e-07	1.00773058921192e-07	8.44591769777527e-09	0	0	8.34937673029874e-09	1.65382827888846e-09	0	6.80822261861283e-09	3.18162233287759e-08	9.32025155500615e-08	1.2130744877148e-07	1.13023655299233e-07	1.59008246874658e-07	1.35636134467161e-07	2.07749824130036e-07	1.78233204895977e-07	1.73498604667215e-07	1.90959650601382e-07	1.93623002830288e-07	1.55234681223731e-07	2.93908873788809e-07	4.19431418768717e-07	9.33405765620746e-07
P42SCA	B334	0	0	0	0	8.44591769777527e-09	8.41703230254989e-09	1.67673599729683e-08	0	1.32306262311077e-08	1.32617422271366e-08	3.91472800570238e-08	3.8886495179615e-08	7.45620124400492e-08	7.07626784500301e-08	6.20522029093827e-08	9.29586674036462e-08	5.53616875376169e-08	9.08905480568906e-08	1.02979185051009e-07	6.93994418668858e-08	6.36532168671273e-08	5.89287399918269e-08	5.9705646624512e-08	5.87817747577618e-08	0	0
P42SCA	B338	6.17464015571664e-06	0	0	4.58059358732689e-08	0	0	0	0	8.26914139444231e-09	0	5.10616696395962e-09	7.0702718508391e-09	9.32025155500615e-09	6.06537243857401e-09	8.8646004156261e-09	9.78512288459434e-09	8.30425313064253e-09	9.73827300609542e-09	1.98036894328864e-08	2.47855149524592e-08	3.81919301202764e-08	3.36735657096154e-08	7.16467759494144e-08	5.87817747577618e-08	4.19431418768717e-08	0
P42SCA	B340	3.08732007785832e-06	5.1455334630972e-07	0	1.92384930667729e-07	4.22295884888763e-08	3.36681292101996e-08	8.38367998648417e-09	0	3.30765655777693e-09	3.31543555678416e-09	1.70205565465321e-09	1.76756796270977e-09	3.72810062200246e-09	0	2.21615010390652e-09	0	2.76808437688084e-09	0	3.96073788657728e-09	0	6.36532168671273e-09	0	2.38822586498048e-08	0	4.19431418768717e-08	1.33343680802964e-07
P42SCA	B341	0	0	1.47015241802777e-07	8.2450684571884e-08	1.68918353955505e-08	0	0	8.34937673029874e-09	6.61531311555385e-09	0	0	0	0	0	2.21615010390652e-09	0	2.76808437688084e-09	1.29843640081272e-08	3.96073788657728e-09	0	1.27306433734255e-08	4.20919571370192e-08	3.58233879747072e-08	1.37157474434777e-07	2.09715709384359e-07	2.66687361605927e-07
P42SCA	B342	0	0	0	0	0	0	0	0	0	0	0	0	0	0	0	0	0	0	0	0	0	0	1.19411293249024e-08	1.95939249192539e-08	0	0
P42SCA	B343	0	0	0	2.74835615239613e-08	0	0	0	0	0	1.65771777839208e-09	1.70205565465321e-09	1.76756796270977e-09	0	2.021790812858e-09	0	0	2.76808437688084e-09	3.24609100203181e-09	3.96073788657728e-09	0	0	8.41839142740385e-09	0	1.95939249192539e-08	0	0
P42SCA	B344	0	0	0	0	0	0	0	0	0	0	0	0	0	0	0	0	0	0	0	0	0	8.41839142740385e-09	0	0	0	0
P42SCA	B348	3.08732007785832e-06	0	0	1.4657899479446e-07	3.37836707911011e-08	8.41703230254989e-09	0	8.34937673029874e-09	1.65382827888846e-09	1.65771777839208e-09	1.70205565465321e-09	0	5.59215093300369e-09	2.021790812858e-09	4.43230020781305e-09	9.78512288459434e-09	5.53616875376169e-09	3.24609100203181e-09	3.96073788657728e-09	1.98284119619674e-08	6.36532168671273e-09	5.89287399918269e-08	4.77645172996096e-08	1.37157474434777e-07	8.38862837537434e-08	1.20009312722667e-06
P42SCA	B349	6.17464015571664e-06	3.08732007785832e-06	1.9111981434361e-06	1.63069131708837e-06	5.32092814959842e-07	2.02008775261197e-07	2.0120831967562e-07	1.25240650954481e-07	8.9306727059977e-08	5.63624044653307e-08	8.85068940419668e-08	1.27264893315104e-07	1.28619471459085e-07	1.33438193648628e-07	1.81724308520335e-07	2.0793386129763e-07	2.32519087657991e-07	2.59687280162545e-07	3.52505671905378e-07	3.2221169438197e-07	4.45572518069891e-07	6.566345313375e-07	1.51652342426261e-06	2.48842846474525e-06	6.20758499777701e-06	1.66679601003705e-05
P42SCA	B351	0	0	0	0	0	0	0	0	0	0	0	0	0	0	0	0	0	0	0	0	0	0	0	0	4.19431418768717e-08	1.33343680802964e-07
P42SCA	B353	0	0	0	0	0	0	0	0	0	0	0	0	0	0	0	0	0	3.24609100203181e-09	0	9.91420598098369e-09	0	0	0	3.91878498385079e-08	4.19431418768717e-08	0
P42SCA	B354	0	0	0	0	0	0	0	0	0	0	0	0	0	2.021790812858e-09	0	0	0	0	0	0	0	0	1.19411293249024e-08	0	0	0
P42SCA	B358	0	0	0	0	0	0	0	0	0	0	0	0	0	0	0	0	0	0	0	0	0	0	1.19411293249024e-08	0	0	0
P42SCA	B359	0	0	0	0	0	0	0	0	1.65382827888846e-09	1.65771777839208e-09	0	0	0	0	0	0	0	0	0	0	0	0	1.19411293249024e-08	0	4.19431418768717e-08	0
P42SCA	B360	0	0	1.47015241802777e-07	0	0	0	0	0	0	0	0	0	0	0	0	0	0	0	0	0	0	0	0	0	0	0
P42SCA	B361	0	0	0	0	0	0	0	0	0	0	0	0	0	0	0	2.44628072114859e-09	0	0	0	0	0	0	0	0	0	0
P42SCA	B368	0	0	0	0	0	0	8.38367998648417e-09	0	0	0	0	0	0	0	2.21615010390652e-09	0	0	3.24609100203181e-09	0	0	0	0	0	0	4.19431418768717e-08	0
P42SCA	B369	0	5.1455334630972e-07	1.47015241802777e-07	9.16118717465377e-09	0	0	0	8.34937673029874e-09	1.65382827888846e-09	1.65771777839208e-09	0	0	0	0	0	7.33884216344576e-09	2.76808437688084e-09	6.49218200406361e-09	1.58429515463091e-08	1.98284119619674e-08	1.90959650601382e-08	2.52551742822115e-08	1.19411293249024e-08	7.83756996770157e-08	1.67772567507487e-07	1.33343680802964e-07
P42SCA	B370	0	0	0	4.30575797208727e-07	1.26688765466629e-07	3.36681292101996e-08	8.38367998648417e-09	0	4.96148483666539e-09	8.2885888919604e-09	5.10616696395962e-09	2.47459514779368e-08	1.67764527990111e-08	3.43704438185861e-08	2.65938012468783e-08	2.44628072114859e-08	4.15212656532127e-08	5.19374560325089e-08	3.96073788657728e-08	6.93994418668858e-08	1.20941112047542e-07	1.59949437120673e-07	2.62704845147853e-07	4.31066348223586e-07	1.30023739818302e-06	2.66687361605927e-06
P42SCA	B371	0	5.1455334630972e-07	0	2.01546117842383e-07	1.68918353955505e-08	7.5753290722949e-08	1.67673599729683e-08	8.34937673029874e-09	3.30765655777693e-09	1.16040244487446e-08	0	7.0702718508391e-09	5.59215093300369e-09	1.010895406429e-08	2.21615010390652e-08	2.44628072114859e-08	5.81297719144977e-08	3.89530920243817e-08	9.10969713912774e-08	1.18970471771804e-07	1.65498363854531e-07	2.60970134249519e-07	3.4629275042217e-07	4.5066027314284e-07	7.13033411906819e-07	2.66687361605927e-06
P42SCA	B372	0	0	0	9.16118717465377e-09	8.44591769777527e-09	0	0	0	0	0	0	0	0	0	0	0	0	3.24609100203181e-09	0	0	0	3.36735657096154e-08	0	3.91878498385079e-08	0	2.66687361605927e-07
P42SCA	B373	0	0	0	9.16118717465377e-09	8.44591769777527e-09	0	0	0	0	0	0	0	0	0	0	0	2.76808437688084e-09	0	0	0	1.27306433734255e-08	8.41839142740385e-09	1.19411293249024e-08	5.87817747577618e-08	4.19431418768717e-08	0
P42SCA	B374	0	0	0	3.66447486986151e-08	8.44591769777527e-09	0	0	0	0	0	0	1.76756796270977e-09	0	0	0	0	0	0	0	4.95710299049184e-09	1.27306433734255e-08	2.52551742822115e-08	3.58233879747072e-08	7.83756996770157e-08	4.19431418768717e-08	2.66687361605927e-07
P42SCA	B375	0	0	0	1.19095433270499e-07	0	8.41703230254989e-09	0	0	0	1.65771777839208e-09	1.70205565465321e-09	1.76756796270977e-09	0	1.010895406429e-08	1.10807505195326e-08	0	8.30425313064253e-09	3.24609100203181e-09	7.92147577315455e-09	1.48713089714755e-08	6.36532168671273e-09	1.68367828548077e-08	1.19411293249024e-08	1.95939249192539e-08	0	0
P42SCA	B376	0	0	0	2.29029679366344e-07	2.53377530933258e-08	0	0	0	0	1.65771777839208e-09	0	0	1.86405031100123e-09	0	0	4.89256144229717e-09	5.53616875376169e-09	9.73827300609542e-09	0	4.95710299049184e-09	4.45572518069891e-08	1.68367828548077e-08	2.38822586498048e-08	1.17563549515524e-07	0	0
P42SCA	B377	0	0	1.02910669261944e-06	2.94990227023852e-06	2.02702024746606e-07	1.93591742958647e-07	5.86857599053892e-08	5.84456371120912e-08	1.48844545099962e-08	3.48120733462337e-08	1.02123339279192e-08	8.83783981354887e-09	1.11843018660074e-08	1.2130744877148e-08	2.43776511429718e-08	1.22314036057429e-08	3.5985096899451e-08	7.14140020446997e-08	1.02979185051009e-07	1.63584398686231e-07	2.60978189155222e-07	4.04082788515385e-07	5.9705646624512e-07	8.42538771527919e-07	1.13246483067554e-06	1.86681153124149e-06
P42SCA	B378	0	0	5.88060967211109e-07	4.58059358732689e-07	4.22295884888763e-08	1.68340646050998e-08	8.38367998648417e-09	0	4.96148483666539e-09	9.94630667035248e-09	8.51027827326604e-09	1.5908111664388e-08	3.16888552870209e-08	1.8196117315722e-08	4.2106851974224e-08	5.8710737307566e-08	7.19701937989019e-08	5.19374560325089e-08	1.10900660824164e-07	1.68541501676723e-07	2.41882224095084e-07	2.94643699959135e-07	5.25409690295706e-07	8.03350921689411e-07	1.34218054005989e-06	2.53352993525631e-06
P42SCA	B379	0	0	4.41045725408332e-07	1.25508264292757e-06	1.6047243625773e-07	6.73362584203991e-08	5.0302079918905e-08	1.66987534605975e-08	1.32306262311077e-08	6.63087111356832e-09	1.02123339279192e-08	1.41405437016782e-08	2.60967043540172e-08	2.4261489754296e-08	3.54584016625044e-08	4.89256144229717e-08	6.08978562913786e-08	5.84296380365725e-08	1.34665088143627e-07	1.53670192705247e-07	2.1005561566152e-07	2.94643699959135e-07	4.05998397046682e-07	9.40508396124188e-07	1.67772567507487e-06	2.00015521204445e-06
P42SCA	B380	0	0	0	9.16118717465377e-09	0	0	0	0	0	0	0	1.76756796270977e-09	0	2.021790812858e-09	0	0	0	0	3.96073788657728e-09	0	0	8.41839142740385e-09	0	0	0	0
P42SCA	B381	0	0	0	0	0	0	0	0	0	0	0	0	0	0	4.43230020781305e-09	0	0	9.73827300609542e-09	7.92147577315455e-09	4.95710299049184e-09	6.36532168671273e-09	2.52551742822115e-08	0	0	8.38862837537434e-08	1.33343680802964e-07
P42SCA	B382	0	0	0	9.16118717465377e-09	8.44591769777527e-09	0	0	0	0	3.31543555678416e-09	1.70205565465321e-09	8.83783981354887e-09	1.86405031100123e-09	8.08716325143202e-09	6.64845031171957e-09	9.78512288459434e-09	1.66085062612851e-08	2.59687280162545e-08	1.98036894328864e-08	2.47855149524592e-08	3.81919301202764e-08	3.36735657096154e-08	1.19411293249024e-08	7.83756996770157e-08	8.38862837537434e-08	4.00031042408891e-07
P42SCA	B383	0	0	0	0	0	0	0	0	0	0	0	1.76756796270977e-09	0	0	2.21615010390652e-09	0	0	0	0	0	0	0	0	0	0	0
P42SCA	B384	0	0	0	0	8.44591769777527e-09	8.41703230254989e-09	8.38367998648417e-09	8.34937673029874e-09	0	3.31543555678416e-09	0	1.76756796270977e-09	3.72810062200246e-09	4.04358162571601e-09	6.64845031171957e-09	4.89256144229717e-09	5.53616875376169e-09	3.24609100203181e-09	7.92147577315455e-09	4.95710299049184e-09	0	0	0	0	0	0
P42SCA	B387	0	0	0	0	0	0	0	0	0	0	3.40411130930641e-09	1.76756796270977e-09	3.72810062200246e-09	8.08716325143202e-09	2.21615010390652e-09	4.89256144229717e-09	5.53616875376169e-09	9.73827300609542e-09	1.18822136597318e-08	4.95710299049184e-09	2.54612867468509e-08	2.52551742822115e-08	0	0	0	0
P42SCA	B388	0	0	0	0	0	0	0	0	0	0	1.70205565465321e-09	0	1.86405031100123e-09	0	4.43230020781305e-09	2.44628072114859e-09	2.76808437688084e-09	0	3.96073788657728e-09	0	0	0	0	0	0	0
P42SCA	B389	0	0	0	1.83223743493075e-08	0	0	0	0	0	3.31543555678416e-09	1.70205565465321e-09	5.30270388812932e-09	3.72810062200246e-09	1.4152535690006e-08	8.8646004156261e-09	1.46776843268915e-08	1.10723375075234e-08	3.57070010223499e-08	1.58429515463091e-08	2.97426179429511e-08	3.81919301202764e-08	2.52551742822115e-08	3.58233879747072e-08	1.95939249192539e-08	4.19431418768717e-08	0
P42SCA	B390	0	5.1455334630972e-07	0	0	0	0	0	0	1.65382827888846e-09	0	1.70205565465321e-09	0	1.86405031100123e-09	0	0	4.89256144229717e-09	5.53616875376169e-09	1.29843640081272e-08	3.96073788657728e-09	9.91420598098369e-09	0	1.68367828548077e-08	1.19411293249024e-08	5.87817747577618e-08	4.19431418768717e-08	0
P42SCA	B391	0	0	0	0	0	0	0	0	0	1.65771777839208e-09	0	0	1.86405031100123e-09	2.021790812858e-09	2.21615010390652e-09	2.44628072114859e-09	0	0	7.92147577315455e-09	0	1.27306433734255e-08	2.52551742822115e-08	5.9705646624512e-08	1.95939249192539e-08	8.38862837537434e-08	0
P42SCA	B392	0	0	0	9.16118717465377e-09	8.44591769777527e-09	1.68340646050998e-08	8.38367998648417e-09	0	4.96148483666539e-09	4.97315333517624e-09	6.80822261861283e-09	5.30270388812932e-09	2.05045534210135e-08	2.2239698941438e-08	2.88099513507848e-08	3.91404915383774e-08	5.53616875376169e-08	5.84296380365725e-08	8.71362335047001e-08	5.45281328954103e-08	1.14575790360829e-07	1.01020697128846e-07	1.07470163924122e-07	5.87817747577618e-08	8.38862837537434e-08	9.33405765620746e-07
P42SCA	B393	3.08732007785832e-06	0	0	7.32894973972302e-08	7.60132592799774e-08	8.41703230254989e-09	8.38367998648417e-09	1.66987534605975e-08	4.96148483666539e-09	9.94630667035248e-09	0	1.41405437016782e-08	3.91450565310258e-08	3.84140254443021e-08	3.76745517664109e-08	4.89256144229717e-08	3.87531812763318e-08	3.24609100203181e-08	3.56466409791955e-08	3.96568239239348e-08	3.18266084335637e-08	4.20919571370192e-08	5.9705646624512e-08	1.95939249192539e-08	8.38862837537434e-08	0
P42SCA	B394	0	0	0	9.16118717465377e-09	0	0	0	0	0	1.65771777839208e-09	0	0	0	0	2.21615010390652e-09	0	2.76808437688084e-09	0	0	4.95710299049184e-09	0	0	0	0	0	0
P42SCA	B399	0	0	0	2.74835615239613e-07	6.75673415822021e-08	7.5753290722949e-08	3.35347199459367e-08	5.00962603817924e-08	1.65382827888846e-08	1.16040244487446e-08	1.53185008918789e-08	4.94919029558737e-08	7.2697962129048e-08	9.70459590171842e-08	1.04159054883607e-07	1.63900808316955e-07	1.21795712582757e-07	1.29843640081272e-07	1.14861398710741e-07	1.28884677752788e-07	1.90959650601382e-07	1.34694262838462e-07	2.5076371582295e-07	2.15533174111793e-07	4.19431418768717e-07	2.66687361605927e-07
P42SCA	B400	0	0	0	0	0	0	0	0	0	0	0	0	1.86405031100123e-09	0	4.43230020781305e-09	2.44628072114859e-09	1.10723375075234e-08	1.29843640081272e-08	7.92147577315455e-09	1.98284119619674e-08	2.54612867468509e-08	3.36735657096154e-08	2.38822586498048e-08	3.91878498385079e-08	1.25829425630615e-07	1.33343680802964e-07
P42SCA	B401	0	0	0	0	0	0	0	0	0	1.65771777839208e-09	0	0	0	0	0	0	1.66085062612851e-08	6.49218200406361e-09	7.92147577315455e-09	3.46997209334429e-08	6.36532168671273e-09	8.41839142740385e-09	2.38822586498048e-08	0	4.19431418768717e-08	0
P42SCA	B402	0	0	0	0	0	8.41703230254989e-09	8.38367998648417e-09	0	0	1.65771777839208e-09	1.70205565465321e-09	1.76756796270977e-09	1.86405031100123e-09	2.021790812858e-09	1.10807505195326e-08	3.91404915383774e-08	3.5985096899451e-08	8.4398366052827e-08	9.90184471644319e-08	1.3384178074328e-07	1.20941112047542e-07	1.68367828548077e-07	1.67175810548634e-07	2.54721023950301e-07	1.67772567507487e-07	2.66687361605927e-07
P42SCA	B403	0	0	0	0	0	0	0	0	0	0	0	0	0	2.021790812858e-09	0	0	0	0	3.96073788657728e-09	0	0	0	0	0	0	0
P42SCA	B407	0	0	0	0	0	0	8.38367998648417e-09	0	0	0	6.80822261861283e-09	8.83783981354887e-09	7.45620124400492e-09	8.08716325143202e-09	1.10807505195326e-08	1.22314036057429e-08	2.49127593919276e-08	3.24609100203181e-08	2.77251652060409e-08	3.46997209334429e-08	4.45572518069891e-08	3.36735657096154e-08	5.9705646624512e-08	0	0	0
P42SCA	B408	0	0	0	9.16118717465377e-09	8.44591769777527e-09	0	0	0	0	0	0	0	0	4.04358162571601e-09	2.21615010390652e-09	4.89256144229717e-09	2.76808437688084e-09	1.29843640081272e-08	0	0	6.36532168671273e-09	1.68367828548077e-08	0	0	0	0
P42SCA	B409	0	0	0	0	1.68918353955505e-08	0	0	8.34937673029874e-09	0	1.65771777839208e-09	0	1.06054077762586e-08	3.72810062200246e-09	1.2130744877148e-08	1.10807505195326e-08	2.9355368653783e-08	5.81297719144977e-08	8.4398366052827e-08	5.94110682986591e-08	8.92278538288532e-08	7.63838602405528e-08	9.26023057014423e-08	9.55290345992192e-08	7.83756996770157e-08	2.09715709384359e-07	1.33343680802964e-07
P42SCA	B410	0	0	0	0	0	0	0	0	0	0	1.70205565465321e-09	3.53513592541955e-09	7.45620124400492e-09	1.010895406429e-08	3.98907018703174e-08	4.89256144229717e-08	1.35636134467161e-07	1.68796732105654e-07	2.33683535308059e-07	2.28026737562625e-07	2.41882224095084e-07	3.45154048523558e-07	2.9852823312256e-07	1.95939249192539e-07	3.77488276891845e-07	1.33343680802964e-07
P42SCA	B417	0	0	0	0	0	0	0	0	6.61531311555385e-09	8.2885888919604e-09	1.36164452372257e-08	1.5908111664388e-08	2.98248049760197e-08	1.6174326502864e-08	2.65938012468783e-08	4.64793337018231e-08	5.53616875376169e-08	1.03874912065018e-07	1.3070435025705e-07	1.48713089714755e-07	8.91145036139782e-08	6.73471314192308e-08	1.19411293249024e-07	1.56751399354031e-07	4.19431418768717e-08	1.33343680802964e-07
P42SCA	B418	0	0	0	0	0	0	8.38367998648417e-09	0	0	0	1.70205565465321e-09	3.53513592541955e-09	3.72810062200246e-09	1.010895406429e-08	4.43230020781305e-09	2.44628072114859e-09	5.53616875376169e-09	2.92148190182863e-08	2.37644273194637e-08	3.46997209334429e-08	2.54612867468509e-08	8.41839142740385e-09	3.58233879747072e-08	3.91878498385079e-08	0	0
P42SCA	B419	0	0	1.47015241802777e-07	0	0	0	8.38367998648417e-09	8.34937673029874e-09	6.61531311555385e-09	1.65771777839208e-09	8.51027827326604e-09	1.06054077762586e-08	9.32025155500615e-09	2.2239698941438e-08	2.88099513507848e-08	3.91404915383774e-08	1.02419121944591e-07	1.39581913087368e-07	2.21801321648327e-07	1.43755986724263e-07	1.84594328914669e-07	1.76786219975481e-07	1.79116939873536e-07	1.95939249192539e-07	1.67772567507487e-07	1.33343680802964e-07
P42SCA	B420	0	0	0	0	0	0	0	0	0	0	0	0	0	0	0	0	0	3.24609100203181e-09	0	9.91420598098369e-09	0	8.41839142740385e-09	0	1.95939249192539e-08	0	0
P42SCA	B421	0	0	0	0	0	0	0	0	0	0	0	0	0	0	2.21615010390652e-09	0	0	0	0	0	0	0	0	0	0	0
P42SCA	B427	0	0	0	0	0	0	0	0	0	0	1.70205565465321e-09	0	0	2.021790812858e-09	2.21615010390652e-09	4.89256144229717e-09	2.76808437688084e-09	9.73827300609542e-09	0	1.48713089714755e-08	1.90959650601382e-08	0	1.19411293249024e-08	3.91878498385079e-08	0	0
P42SCA	B428	0	0	0	0	0	0	0	0	0	0	0	0	0	0	0	0	0	0	3.96073788657728e-09	0	0	0	0	0	0	0
P42SCA	B429	0	0	0	0	0	0	0	0	0	1.65771777839208e-09	0	1.76756796270977e-09	0	0	0	2.44628072114859e-09	5.53616875376169e-09	3.24609100203181e-09	3.96073788657728e-09	4.95710299049184e-09	1.27306433734255e-08	0	0	1.95939249192539e-08	4.19431418768717e-08	1.33343680802964e-07
P42SCA	B430	0	0	0	0	0	0	0	0	0	0	0	0	0	0	0	0	0	0	0	0	0	8.41839142740385e-09	0	0	0	0
P42SCA	B431	0	0	0	9.16118717465377e-09	8.44591769777527e-09	0	0	0	3.30765655777693e-09	3.31543555678416e-09	1.02123339279192e-08	3.53513592541955e-09	0	4.04358162571601e-09	6.64845031171957e-09	7.33884216344576e-09	5.53616875376169e-09	1.6230455010159e-08	3.96073788657728e-09	4.95710299049184e-09	2.54612867468509e-08	3.36735657096154e-08	3.58233879747072e-08	5.87817747577618e-08	0	2.66687361605927e-07
P42SCA	B432	0	0	0	0	0	0	0	0	0	0	0	0	0	0	0	0	0	0	3.96073788657728e-09	0	0	0	1.19411293249024e-08	0	0	0
P42SCA	B438	0	0	0	0	0	0	0	0	0	0	0	0	0	0	0	0	0	3.24609100203181e-09	0	0	0	0	0	0	0	0
P42SCA	B439	0	0	0	9.16118717465377e-09	0	0	0	0	0	0	3.40411130930641e-09	0	1.86405031100123e-09	2.021790812858e-09	2.21615010390652e-09	0	0	3.24609100203181e-09	3.96073788657728e-09	9.91420598098369e-09	2.54612867468509e-08	1.68367828548077e-08	2.38822586498048e-08	1.95939249192539e-08	8.38862837537434e-08	4.00031042408891e-07
P42SCA	B440	0	0	0	0	0	8.41703230254989e-09	0	0	1.65382827888846e-09	0	1.70205565465321e-09	5.30270388812932e-09	3.72810062200246e-09	2.021790812858e-09	1.32969006234391e-08	9.78512288459434e-09	3.32170125225701e-08	3.57070010223499e-08	4.356811675235e-08	3.96568239239348e-08	6.36532168671273e-08	8.41839142740385e-08	1.19411293249024e-07	1.76345324273285e-07	8.38862837537434e-08	1.33343680802964e-07
P42SCA	B441	0	0	1.47015241802777e-07	1.83223743493075e-08	1.68918353955505e-08	1.68340646050998e-08	0	8.34937673029874e-09	8.26914139444231e-09	3.31543555678416e-09	8.51027827326604e-09	7.0702718508391e-09	2.23686037320148e-08	3.23486530057281e-08	1.77292008312522e-08	4.40330529806745e-08	1.10723375075234e-07	1.16859276073145e-07	2.21801321648327e-07	2.32983840553117e-07	3.11900762648924e-07	2.60970134249519e-07	4.65704043671194e-07	5.09442047900602e-07	5.03317702522461e-07	2.66687361605927e-07
P42SCA	B447	0	0	0	0	0	0	0	0	3.30765655777693e-09	3.31543555678416e-09	1.70205565465321e-09	0	0	2.021790812858e-09	0	4.89256144229717e-09	1.38404218844042e-08	1.29843640081272e-08	3.16859030926182e-08	4.95710299049184e-09	4.45572518069891e-08	1.68367828548077e-08	2.38822586498048e-08	3.91878498385079e-08	0	0
P42SCA	B448	0	0	0	0	0	0	0	0	1.65382827888846e-09	0	3.40411130930641e-09	5.30270388812932e-09	0	0	1.32969006234391e-08	4.89256144229717e-09	5.53616875376169e-09	1.6230455010159e-08	1.18822136597318e-08	9.91420598098369e-09	2.54612867468509e-08	1.68367828548077e-08	3.58233879747072e-08	3.91878498385079e-08	4.19431418768717e-08	0
P42SCA	B449	0	0	0	0	0	1.68340646050998e-08	1.67673599729683e-08	0	1.65382827888846e-09	6.63087111356832e-09	5.10616696395962e-09	1.76756796270977e-09	1.49124024880098e-08	8.08716325143202e-09	2.88099513507848e-08	1.22314036057429e-08	3.32170125225701e-08	5.19374560325089e-08	9.50577092778546e-08	8.42707508383614e-08	1.20941112047542e-07	1.85204611402885e-07	7.16467759494144e-08	1.17563549515524e-07	1.67772567507487e-07	1.33343680802964e-07
P42SCA	B450	0	0	0	9.16118717465377e-09	8.44591769777527e-09	0	0	0	1.65382827888846e-09	1.65771777839208e-09	3.40411130930641e-09	3.53513592541955e-09	1.86405031100123e-09	2.2239698941438e-08	2.43776511429718e-08	1.71239650480401e-08	3.04489281456893e-08	4.21991830264135e-08	7.1293281958391e-08	6.93994418668858e-08	5.72878951804146e-08	8.41839142740385e-08	1.79116939873536e-07	1.17563549515524e-07	0	0
P42SCA	B451	0	0	1.47015241802777e-07	4.58059358732689e-08	0	0	1.67673599729683e-08	2.50481301908962e-08	1.65382827888846e-08	4.1442944459802e-08	6.12740035675155e-08	1.29032461277814e-07	2.33006288875154e-07	4.14467116635891e-07	4.76472272339903e-07	4.52561933412488e-07	5.06559440969194e-07	4.83667559302739e-07	6.53521751285251e-07	5.20495814001644e-07	6.11070881924422e-07	6.06124182773077e-07	5.73174207595315e-07	4.11472423304332e-07	1.67772567507487e-07	1.33343680802964e-07
P42SCA	B452	0	0	0	0	0	0	0	0	0	0	0	0	0	0	0	0	0	0	0	0	0	8.41839142740385e-09	1.19411293249024e-08	0	0	0
P42SCA	B453	0	0	0	0	0	0	0	0	0	0	0	0	0	0	0	0	0	0	0	0	0	0	0	1.95939249192539e-08	0	0
P42SCA	B457	0	0	0	0	0	0	0	0	0	1.65771777839208e-09	1.70205565465321e-09	1.23729757389684e-08	2.4232654043016e-08	2.021790812858e-08	3.98907018703174e-08	4.64793337018231e-08	3.04489281456893e-08	3.57070010223499e-08	5.14895925255046e-08	5.45281328954103e-08	3.18266084335637e-08	7.57655228466346e-08	2.38822586498048e-08	1.95939249192539e-08	4.19431418768717e-08	0
P42SCA	B458	0	0	0	0	0	0	0	0	0	1.65771777839208e-09	0	3.53513592541955e-09	0	4.04358162571601e-09	1.10807505195326e-08	7.33884216344576e-09	0	1.94765460121908e-08	1.18822136597318e-08	1.48713089714755e-08	6.36532168671273e-09	8.41839142740385e-09	2.38822586498048e-08	0	0	0
P42SCA	B459	0	0	1.47015241802777e-07	9.16118717465377e-09	0	0	0	0	0	6.63087111356832e-09	8.51027827326604e-09	1.5908111664388e-08	3.35529055980221e-08	5.45883519471661e-08	5.31876024937566e-08	3.91404915383774e-08	6.64340250451403e-08	4.21991830264135e-08	5.54503304120819e-08	5.45281328954103e-08	7.001853855384e-08	8.41839142740385e-08	5.9705646624512e-08	3.91878498385079e-08	4.19431418768717e-08	0
P42SCA	B460	0	0	0	0	1.68918353955505e-08	0	0	0	0	0	3.40411130930641e-09	1.76756796270977e-09	3.72810062200246e-09	2.021790812858e-09	6.64845031171957e-09	7.33884216344576e-09	2.21446750150468e-08	1.94765460121908e-08	3.16859030926182e-08	3.96568239239348e-08	5.72878951804146e-08	6.73471314192308e-08	8.35879052743168e-08	1.17563549515524e-07	1.67772567507487e-07	1.33343680802964e-07
P42SCA	B461	0	0	0	0	0	0	0	0	0	3.31543555678416e-09	1.70205565465321e-09	0	5.59215093300369e-09	6.06537243857401e-09	8.8646004156261e-09	1.22314036057429e-08	2.21446750150468e-08	3.57070010223499e-08	4.356811675235e-08	2.47855149524592e-08	4.45572518069891e-08	7.57655228466346e-08	7.16467759494144e-08	5.87817747577618e-08	4.19431418768717e-08	0
P42SCA	B462	0	0	0	9.16118717465377e-09	0	0	0	8.34937673029874e-09	0	0	1.70205565465321e-09	0	0	0	2.21615010390652e-09	0	0	0	0	0	0	0	0	0	0	1.33343680802964e-07
P42SCA	B463	0	0	0	0	0	0	0	0	0	0	0	0	0	2.021790812858e-09	0	0	0	0	3.96073788657728e-09	1.98284119619674e-08	6.36532168671273e-09	8.41839142740385e-09	1.19411293249024e-08	0	0	0
P42SCA	B464	0	0	0	9.16118717465377e-09	0	8.41703230254989e-09	0	0	0	0	1.70205565465321e-09	1.76756796270977e-09	1.86405031100123e-09	0	4.43230020781305e-09	0	2.76808437688084e-09	3.24609100203181e-09	7.92147577315455e-09	0	1.27306433734255e-08	8.41839142740385e-09	1.19411293249024e-08	0	0	0
P42SCA	B465	0	0	0	0	0	8.41703230254989e-09	8.38367998648417e-09	0	3.30765655777693e-09	6.63087111356832e-09	6.80822261861283e-09	3.53513592541955e-09	3.72810062200246e-09	1.010895406429e-08	1.32969006234391e-08	1.95702457691887e-08	4.70574344069744e-08	5.19374560325089e-08	7.52540198449682e-08	8.42707508383614e-08	1.33671755420967e-07	1.51531045693269e-07	5.9705646624512e-08	1.56751399354031e-07	8.38862837537434e-08	0
P42SCA	B468	0	0	0	0	0	8.41703230254989e-09	0	0	0	0	3.40411130930641e-09	0	0	0	0	0	0	3.24609100203181e-09	0	4.95710299049184e-09	1.27306433734255e-08	0	1.19411293249024e-08	0	0	0
P42SCA	B469	0	0	0	0	0	0	0	0	0	0	1.70205565465321e-09	0	0	0	0	2.44628072114859e-09	0	0	0	0	0	0	0	1.95939249192539e-08	4.19431418768717e-08	0
P42SCA	B470	0	0	0	0	0	0	0	0	0	0	0	0	0	0	0	0	2.76808437688084e-09	0	0	0	0	0	2.38822586498048e-08	0	0	0
P42SCA	B471	0	0	0	0	0	0	0	0	0	0	0	0	0	0	0	2.44628072114859e-09	2.76808437688084e-09	3.24609100203181e-09	0	0	0	8.41839142740385e-09	0	0	0	0
P42SCA	B479	0	0	0	9.16118717465377e-09	0	0	0	0	0	0	0	3.53513592541955e-09	7.45620124400492e-09	8.08716325143202e-09	1.99453509351587e-08	7.33884216344576e-09	1.93765906381659e-08	3.57070010223499e-08	3.16859030926182e-08	2.97426179429511e-08	5.09225734937018e-08	2.52551742822115e-08	2.38822586498048e-08	7.83756996770157e-08	8.38862837537434e-08	1.33343680802964e-07
P42SCA	B480	0	0	0	0	0	0	0	0	0	0	0	0	0	0	0	0	0	0	0	0	6.36532168671273e-09	0	1.19411293249024e-08	3.91878498385079e-08	0	1.33343680802964e-07
P42SCA	B482	0	0	0	0	0	0	0	0	0	0	0	0	0	0	0	0	0	0	0	0	0	8.41839142740385e-09	0	0	0	0
P42SCA	B484	0	0	0	0	0	0	0	0	0	0	0	0	0	0	0	0	0	0	0	0	0	8.41839142740385e-09	0	0	0	0
P42SCA	B487	0	0	1.47015241802777e-07	1.83223743493075e-08	0	0	0	0	1.65382827888846e-09	0	1.70205565465321e-09	0	3.72810062200246e-09	8.08716325143202e-09	4.43230020781305e-09	7.33884216344576e-09	8.30425313064253e-09	3.24609100203181e-09	3.96073788657728e-09	9.91420598098369e-09	1.27306433734255e-08	2.52551742822115e-08	2.38822586498048e-08	1.95939249192539e-08	0	1.33343680802964e-07
P42SCA	B488	0	0	2.94030483605554e-07	1.4657899479446e-07	1.68918353955505e-08	8.41703230254989e-09	0	0	4.96148483666539e-09	0	6.80822261861283e-09	7.0702718508391e-09	1.86405031100123e-08	1.4152535690006e-08	2.21615010390652e-08	3.66942108172288e-08	4.98255187838552e-08	2.92148190182863e-08	6.33718061852364e-08	1.14013368781312e-07	1.4003707710768e-07	1.68367828548077e-07	2.38822586498048e-07	4.89848122981348e-07	4.19431418768717e-07	6.66718404014818e-07
P42SCA	B49	0	0	4.85150297949165e-06	2.12539542451968e-06	1.52026518559955e-07	7.5753290722949e-08	6.70694398918733e-08	2.50481301908962e-08	2.31535959044385e-08	2.32080488974891e-08	3.91472800570238e-08	4.06540631423248e-08	3.54169559090234e-08	7.68280508886042e-08	8.42137039484479e-08	1.29652878220875e-07	1.32868050090281e-07	2.3371855214629e-07	2.53487224740946e-07	4.26310857182299e-07	5.47417665057295e-07	7.57655228466346e-07	1.31352422573926e-06	2.09654996636017e-06	3.31350820827287e-06	5.20040355131558e-06
P42SCA	B500	0	0	0	2.56513240890306e-07	1.4358060086218e-07	1.09421419933149e-07	1.59289919743199e-07	1.3359002768478e-07	7.11146159922039e-08	7.79127355844278e-08	9.53151166605796e-08	7.77729903592301e-08	6.89698615070455e-08	1.15242076332906e-07	8.64298540523545e-08	1.00297509567092e-07	9.68829531908295e-08	1.16859276073145e-07	1.14861398710741e-07	1.18970471771804e-07	1.52767720481106e-07	1.0943908855625e-07	1.31352422573926e-07	1.17563549515524e-07	2.93601993138102e-07	4.00031042408891e-07
P42SCA	B508	0	0	0	3.66447486986151e-08	1.68918353955505e-08	2.52510969076497e-08	2.51510399594525e-08	0	6.61531311555385e-09	8.2885888919604e-09	8.51027827326604e-09	1.41405437016782e-08	1.11843018660074e-08	2.62832805671541e-08	1.55130507273457e-08	9.78512288459434e-09	5.53616875376169e-09	6.49218200406361e-09	7.92147577315455e-09	9.91420598098369e-09	3.81919301202764e-08	2.52551742822115e-08	1.19411293249024e-08	1.95939249192539e-08	0	0
P42SCA	B509	6.17464015571664e-06	0	1.47015241802777e-07	3.93931048510112e-07	2.11147942444382e-07	1.34672516840798e-07	9.22204798513258e-08	5.00962603817924e-08	4.6307191808877e-08	4.97315333517624e-08	8.34007270780072e-08	8.83783981354887e-08	1.02522767105068e-07	8.89587957657522e-08	9.3078304364074e-08	1.32099158942024e-07	1.43940387597804e-07	1.13613185071113e-07	1.54468777576514e-07	1.38798883733772e-07	1.4003707710768e-07	1.43112654265865e-07	1.07470163924122e-07	7.83756996770157e-08	2.5165885126123e-07	5.33374723211855e-07
P42SCA	B510	0	0	0	9.16118717465377e-09	0	0	0	0	1.65382827888846e-09	0	0	1.76756796270977e-09	0	2.021790812858e-09	2.21615010390652e-09	0	2.76808437688084e-09	0	0	0	6.36532168671273e-09	0	0	0	0	0
P42SCA	B518	0	0	0	9.16118717465377e-08	2.53377530933258e-08	1.68340646050998e-08	2.51510399594525e-08	1.66987534605975e-08	6.61531311555385e-09	4.97315333517624e-09	1.19143895825725e-08	7.0702718508391e-09	1.11843018660074e-08	6.06537243857401e-09	2.21615010390652e-08	1.46776843268915e-08	1.10723375075234e-08	1.29843640081272e-08	3.96073788657728e-09	1.48713089714755e-08	1.27306433734255e-08	2.52551742822115e-08	1.19411293249024e-08	7.83756996770157e-08	0	2.66687361605927e-07
P42SCA	B519	0	0	0	2.10707305017037e-07	1.35134683164404e-07	5.05021938152993e-08	5.0302079918905e-08	4.17468836514937e-08	3.30765655777693e-08	1.49194600055287e-08	4.42534470209834e-08	4.41891990677444e-08	5.21934087080344e-08	5.05447703214501e-08	3.32422515585979e-08	2.9355368653783e-08	5.53616875376169e-08	6.16757290386043e-08	7.1293281958391e-08	6.93994418668858e-08	7.001853855384e-08	1.0943908855625e-07	1.43293551898829e-07	3.13502798708063e-07	5.45260844399332e-07	5.33374723211855e-07
P42SCA	B520	0	0	0	0	0	0	0	0	0	0	0	0	1.86405031100123e-09	0	0	0	0	0	0	0	0	0	0	0	0	0
P42SCA	B528	0	0	0	9.16118717465377e-09	0	0	0	8.34937673029874e-09	1.65382827888846e-09	3.31543555678416e-09	0	1.76756796270977e-09	1.86405031100123e-09	2.021790812858e-09	2.21615010390652e-09	0	5.53616875376169e-09	6.49218200406361e-09	3.96073788657728e-09	0	0	0	0	0	0	1.33343680802964e-07
P42SCA	B529	0	0	0	0	0	0	0	0	0	0	3.40411130930641e-09	0	0	4.04358162571601e-09	2.21615010390652e-09	0	0	6.49218200406361e-09	0	0	0	0	0	3.91878498385079e-08	0	1.33343680802964e-07
P42SCA	B538	0	0	0	0	8.44591769777527e-09	0	0	0	1.65382827888846e-09	3.31543555678416e-09	0	1.76756796270977e-09	1.86405031100123e-09	0	2.21615010390652e-09	4.89256144229717e-09	2.76808437688084e-09	3.24609100203181e-09	0	0	0	8.41839142740385e-09	0	0	0	0
P42SCA	B54	3.08732007785832e-06	0	5.88060967211109e-07	9.16118717465377e-07	4.89863226470966e-07	2.10425807563747e-07	1.92824639689136e-07	1.66987534605975e-07	1.33960090589965e-07	9.44899133683486e-08	1.61695287192055e-07	1.60848684606589e-07	1.78948829856118e-07	1.88026545595794e-07	1.95021209143774e-07	2.03041299855333e-07	1.99302075135421e-07	2.53195098158481e-07	3.20819768812759e-07	2.62726458496068e-07	2.1005561566152e-07	3.78827614233173e-07	6.08997595570023e-07	1.0188840958012e-06	8.80805979414306e-07	2.80021729686224e-06
P42SCA	B550	0	0	1.47015241802777e-07	2.94074108306386e-06	2.37330287307485e-06	5.97609293481042e-07	4.86253439216082e-07	2.50481301908962e-07	1.22383292637746e-07	9.11744778115644e-08	1.48078841954829e-07	2.01502747748914e-07	2.83335647272187e-07	2.79007132174405e-07	3.52367866521137e-07	4.86809863508568e-07	5.20399862853599e-07	5.42097197339312e-07	7.01050605924178e-07	6.84080212687875e-07	6.36532168671273e-07	1.07755410270769e-06	1.03887825126651e-06	9.20914471204934e-07	1.50995310756738e-06	1.86681153124149e-06
P42SCA	B551	0	0	0	0	8.44591769777527e-09	0	8.38367998648417e-09	0	0	1.65771777839208e-09	1.70205565465321e-09	1.76756796270977e-09	5.59215093300369e-09	1.010895406429e-08	8.8646004156261e-09	1.46776843268915e-08	2.76808437688084e-08	5.19374560325089e-08	7.92147577315455e-08	1.14013368781312e-07	1.65498363854531e-07	2.188781771125e-07	3.94057267721779e-07	6.4659952233538e-07	7.96919695660563e-07	1.20009312722667e-06
P42SCA	B552	0	0	0	0	1.68918353955505e-08	0	0	0	1.65382827888846e-09	0	1.70205565465321e-09	0	9.32025155500615e-09	4.04358162571601e-09	1.10807505195326e-08	9.78512288459434e-09	3.04489281456893e-08	4.21991830264135e-08	3.16859030926182e-08	4.46139269144266e-08	7.001853855384e-08	9.26023057014423e-08	1.55234681223731e-07	2.74314948869555e-07	5.45260844399332e-07	4.00031042408891e-07
P42SCA	B559	0	0	0	3.48125112636843e-07	2.70269366328809e-07	1.09421419933149e-07	7.54531198783575e-08	8.34937673029874e-09	1.15767979522192e-08	6.63087111356832e-09	2.21267235104917e-08	2.65135194406466e-08	2.05045534210135e-08	6.46973060114561e-08	3.76745517664109e-08	5.8710737307566e-08	9.13467844370679e-08	6.16757290386043e-08	1.78233204895977e-07	2.18112531581641e-07	2.29151580721658e-07	3.95664397087981e-07	6.32879854219827e-07	6.4659952233538e-07	1.09052168879866e-06	1.06674944642371e-06
P42SCA	B560	0	0	0	0	0	0	0	0	3.30765655777693e-09	0	1.70205565465321e-09	0	0	0	0	4.89256144229717e-09	0	0	0	0	0	0	0	0	0	0
P42SCA	B561	0	0	0	0	0	0	0	0	0	1.65771777839208e-09	0	0	0	0	0	0	0	0	0	0	0	0	1.19411293249024e-08	0	0	0
P42SCA	B569	0	0	0	0	8.44591769777527e-09	0	0	0	0	0	0	0	0	0	2.21615010390652e-09	0	2.76808437688084e-09	3.24609100203181e-09	0	4.95710299049184e-09	1.90959650601382e-08	0	0	3.91878498385079e-08	8.38862837537434e-08	0
P42SCA	B570	0	0	1.47015241802777e-07	4.58059358732689e-08	0	8.41703230254989e-09	0	8.34937673029874e-09	1.65382827888846e-09	4.97315333517624e-09	1.70205565465321e-09	1.41405437016782e-08	2.23686037320148e-08	4.65011886957341e-08	1.24104405818765e-07	2.10380142018778e-07	3.34938209602582e-07	4.80421468300707e-07	7.60461674222837e-07	1.31858939547083e-06	1.61042638673832e-06	2.50026225393894e-06	3.15245814177423e-06	4.80051160521721e-06	6.83673212593009e-06	8.00062084817782e-06
P42SCA	B571	0	0	0	9.16118717465377e-09	0	0	8.38367998648417e-09	8.34937673029874e-09	1.65382827888846e-09	0	3.40411130930641e-09	5.30270388812932e-09	3.72810062200246e-09	2.62832805671541e-08	2.21615010390652e-08	3.91404915383774e-08	5.81297719144977e-08	1.03874912065018e-07	1.46547301803359e-07	2.77597767467543e-07	3.75553979516051e-07	4.71429919934615e-07	6.08997595570023e-07	9.20914471204934e-07	1.21635111442928e-06	1.73346785043853e-06
P42SCA	B572	3.08732007785832e-06	2.5727667315486e-06	1.32313717622499e-06	1.37417807619807e-07	5.91214238844269e-08	2.52510969076497e-08	1.67673599729683e-08	1.66987534605975e-08	2.31535959044385e-08	2.98389200110574e-08	6.97842818407815e-08	2.06805451637044e-07	4.51100175262298e-07	1.23531418665624e-06	2.68597392593471e-06	4.60390031720164e-06	7.71465115836691e-06	1.36660431185539e-05	2.29009864601898e-05	3.39660696908501e-05	4.84910206093776e-05	6.6934630239288e-05	9.1636226439301e-05	0.000122971472793238	0.000168527544061271	0.000229217787300294
P42SCA	B573	0	0	0	9.16118717465377e-09	0	0	0	0	1.65382827888846e-09	0	1.70205565465321e-09	1.5908111664388e-08	3.16888552870209e-08	7.07626784500301e-08	1.68427407896896e-07	3.03338809422425e-07	5.67457297260573e-07	1.08744048568066e-06	2.1784058376175e-06	3.42040106343937e-06	5.82426934334215e-06	9.80742601292548e-06	1.46278834230054e-05	2.03972758409433e-05	2.8437450192519e-05	3.60027938168002e-05
P42SCA	B574	0	0	0	9.16118717465377e-09	0	0	0	0	0	1.65771777839208e-09	0	3.53513592541955e-09	0	1.2130744877148e-08	1.99453509351587e-08	5.62644565864175e-08	5.81297719144977e-08	1.33089731083304e-07	1.98036894328864e-07	2.77597767467543e-07	3.62823336142626e-07	6.14542574200481e-07	9.55290345992192e-07	1.60670184337882e-06	2.09715709384359e-06	2.66687361605927e-06
P42SCA	B575	0	0	0	3.66447486986151e-08	8.44591769777527e-09	8.41703230254989e-09	0	8.34937673029874e-09	0	3.31543555678416e-09	1.70205565465321e-09	5.30270388812932e-09	1.30483521770086e-08	2.021790812858e-08	6.42683530132892e-08	7.33884216344576e-08	9.96510375677104e-08	1.81781096113781e-07	2.89133865720141e-07	5.25452916992136e-07	6.81089420478262e-07	1.07755410270769e-06	1.37322987236378e-06	2.17492566603719e-06	2.85213364762728e-06	3.60027938168002e-06
P42SCA	B580	0	0	0	0	0	0	0	0	0	0	0	0	1.86405031100123e-09	0	2.21615010390652e-09	2.44628072114859e-09	0	3.24609100203181e-09	3.96073788657728e-09	4.95710299049184e-09	1.90959650601382e-08	0	1.19411293249024e-08	0	4.19431418768717e-08	0
P42SCA	B581	0	0	0	2.74835615239613e-08	2.53377530933258e-08	0	0	0	0	1.65771777839208e-09	0	0	0	0	2.21615010390652e-09	2.44628072114859e-09	0	0	0	0	0	8.41839142740385e-09	0	0	4.19431418768717e-08	0
P42SCA	B582	0	0	0	1.4657899479446e-07	3.37836707911011e-08	1.68340646050998e-08	2.51510399594525e-08	0	1.48844545099962e-08	1.49194600055287e-08	1.19143895825725e-08	5.4794606844003e-08	1.509880751911e-07	2.06222662911516e-07	2.37128061117998e-07	3.32694178076208e-07	2.26982918904229e-07	2.17488097136131e-07	1.90115418555709e-07	1.58627295695739e-07	1.52767720481106e-07	9.26023057014423e-08	7.16467759494144e-08	7.83756996770157e-08	8.38862837537434e-08	2.66687361605927e-07
P42SCA	B583	0	0	0	1.00773058921192e-07	1.68918353955505e-08	8.41703230254989e-09	1.67673599729683e-08	0	4.96148483666539e-09	3.31543555678416e-09	6.80822261861283e-09	5.30270388812932e-09	7.45620124400492e-09	2.2239698941438e-08	1.55130507273457e-08	3.18016493749316e-08	1.93765906381659e-08	1.29843640081272e-08	1.58429515463091e-08	1.48713089714755e-08	0	1.68367828548077e-08	0	0	0	0
P42SCA	B588	0	0	0	2.74835615239613e-08	2.53377530933258e-08	1.68340646050998e-08	8.38367998648417e-09	2.50481301908962e-08	6.61531311555385e-09	6.63087111356832e-09	1.36164452372257e-08	4.06540631423248e-08	5.77855596410381e-08	1.05133122268616e-07	1.04159054883607e-07	1.00297509567092e-07	9.41148688139487e-08	8.4398366052827e-08	5.94110682986591e-08	5.45281328954103e-08	7.001853855384e-08	4.20919571370192e-08	4.77645172996096e-08	0	0	0
P42SCA	B589	3.08732007785832e-06	1.02910669261944e-06	5.88060967211109e-07	7.51217348321609e-07	1.94256107048831e-07	4.20851615127494e-08	5.86857599053892e-08	4.17468836514937e-08	3.14227372988808e-08	2.98389200110574e-08	3.74452244023706e-08	7.42378544338105e-08	1.49124024880098e-07	2.10266244537232e-07	2.50424961741437e-07	1.88363615528441e-07	2.21446750150468e-07	1.6230455010159e-07	1.42586563916782e-07	1.14013368781312e-07	1.08210468674116e-07	6.73471314192308e-08	5.9705646624512e-08	5.87817747577618e-08	8.38862837537434e-08	1.33343680802964e-07
P42SCA	B59	0	0	0	1.4657899479446e-07	2.53377530933258e-08	3.36681292101996e-08	8.38367998648417e-09	0	3.30765655777693e-09	6.63087111356832e-09	1.36164452372257e-08	6.54000146202616e-08	1.11843018660074e-07	2.38571315917244e-07	2.96964113923474e-07	2.73983440768642e-07	2.82344606441846e-07	2.56441189160513e-07	2.13879845875173e-07	2.32983840553117e-07	1.90959650601382e-07	3.03062091386538e-07	2.74645974472755e-07	2.35127099031047e-07	3.77488276891845e-07	4.00031042408891e-07
P42SCA	B600	0	0	0	0	0	0	0	0	0	0	0	0	0	2.021790812858e-09	0	2.44628072114859e-09	0	0	0	0	0	0	1.19411293249024e-08	0	4.19431418768717e-08	0
P42SCA	B601	0	0	0	0	0	0	0	0	0	0	1.70205565465321e-09	0	0	2.021790812858e-09	2.21615010390652e-09	0	0	0	0	0	6.36532168671273e-09	0	0	0	0	0
P42SCA	B602	0	0	0	9.16118717465377e-09	0	8.41703230254989e-09	0	0	1.15767979522192e-08	1.16040244487446e-08	5.10616696395962e-09	1.76756796270977e-09	1.86405031100123e-09	4.04358162571601e-09	0	2.44628072114859e-09	0	3.24609100203181e-09	3.96073788657728e-09	0	0	0	0	0	0	0
P42SCA	B608	0	0	0	0	0	0	0	0	0	0	0	0	0	0	2.21615010390652e-09	0	0	0	0	0	0	0	0	0	0	0
P42SCA	B64	0	0	0	0	0	8.41703230254989e-09	0	0	0	0	0	3.53513592541955e-09	1.86405031100123e-09	0	4.43230020781305e-09	2.44628072114859e-09	0	0	3.96073788657728e-09	2.47855149524592e-08	1.27306433734255e-08	2.52551742822115e-08	1.19411293249024e-08	0	0	1.33343680802964e-07
P42SCA	B650	0	0	0	0	0	0	0	8.34937673029874e-09	0	0	1.70205565465321e-09	5.30270388812932e-09	5.59215093300369e-09	6.06537243857401e-09	1.77292008312522e-08	1.22314036057429e-08	1.38404218844042e-08	4.21991830264135e-08	7.1293281958391e-08	1.09056265790821e-07	1.08210468674116e-07	1.59949437120673e-07	2.02999198523341e-07	1.56751399354031e-07	1.25829425630615e-07	5.33374723211855e-07
P42SCA	B651	0	0	0	0	0	0	0	0	1.65382827888846e-09	4.97315333517624e-09	2.55308348197981e-08	2.82810874033564e-08	7.2697962129048e-08	1.37481775274344e-07	2.65938012468783e-07	3.22909055191613e-07	5.2593603160736e-07	8.53721933534365e-07	1.41398342550809e-06	2.01754091713018e-06	2.84529879396059e-06	3.54414279093702e-06	4.34657107426447e-06	4.70254198062094e-06	5.62038101150081e-06	6.26715299773929e-06
P42SCA	B652	0	0	0	0	0	0	0	0	0	0	0	0	0	0	2.21615010390652e-09	0	5.53616875376169e-09	3.24609100203181e-09	0	0	2.54612867468509e-08	0	0	0	0	0
P42SCA	B658	0	0	0	0	0	0	0	0	0	0	0	3.53513592541955e-09	5.59215093300369e-09	1.2130744877148e-08	1.77292008312522e-08	2.20165264903373e-08	1.93765906381659e-08	5.51835470345407e-08	5.54503304120819e-08	8.92278538288532e-08	1.27306433734255e-07	2.188781771125e-07	2.62704845147853e-07	2.74314948869555e-07	2.09715709384359e-07	4.00031042408891e-07
P42SCA	B659	0	0	0	0	0	8.41703230254989e-09	0	0	1.65382827888846e-09	6.63087111356832e-09	1.19143895825725e-08	2.65135194406466e-08	3.54169559090234e-08	8.49152141400362e-08	7.53491035328218e-08	1.95702457691887e-07	2.21446750150468e-07	4.38222285274294e-07	6.02032158759746e-07	8.8732143529804e-07	1.29216030240268e-06	1.65842311119856e-06	1.85087504535987e-06	2.21411351587569e-06	2.60047479636605e-06	3.86696674328595e-06
P42SCA	B661	0	0	0	0	0	0	0	0	0	0	0	0	0	0	0	0	0	3.24609100203181e-09	0	4.95710299049184e-09	0	0	0	0	0	0
P42SCA	B663	0	0	0	0	0	0	0	0	0	0	0	0	0	0	0	0	2.76808437688084e-09	6.49218200406361e-09	0	4.95710299049184e-09	0	8.41839142740385e-09	1.19411293249024e-08	0	0	0
P42SCA	B664	0	0	0	0	0	0	0	8.34937673029874e-09	0	1.65771777839208e-09	0	0	0	0	0	0	0	0	0	0	0	0	0	0	0	0
P42SCA	B665	0	0	0	0	0	0	0	0	1.65382827888846e-09	0	0	0	0	0	0	0	0	0	0	0	0	0	0	0	0	0
P42SCA	B668	0	0	0	0	0	0	0	0	0	0	0	0	1.86405031100123e-09	0	0	0	0	0	3.96073788657728e-09	4.95710299049184e-09	0	8.41839142740385e-09	0	3.91878498385079e-08	0	0
P42SCA	B669	0	0	0	0	0	0	0	0	0	0	1.70205565465321e-09	0	0	0	0	2.44628072114859e-09	0	0	0	0	1.27306433734255e-08	0	1.19411293249024e-08	0	0	0
P42SCA	B670	0	0	0	0	0	0	0	0	3.30765655777693e-09	0	3.40411130930641e-09	7.0702718508391e-09	5.59215093300369e-09	2.021790812858e-09	0	0	1.38404218844042e-08	9.73827300609542e-09	7.92147577315455e-09	3.46997209334429e-08	1.90959650601382e-08	4.20919571370192e-08	1.19411293249024e-07	7.83756996770157e-08	3.35545135014974e-07	1.33343680802964e-07
P42SCA	B671	0	0	0	0	0	0	0	1.66987534605975e-08	1.98459393466616e-08	8.2885888919604e-09	1.02123339279192e-08	8.83783981354887e-09	1.86405031100123e-08	1.4152535690006e-08	3.32422515585979e-08	2.9355368653783e-08	2.49127593919276e-08	2.92148190182863e-08	4.75288546389273e-08	3.96568239239348e-08	9.5479825300691e-08	1.34694262838462e-07	1.31352422573926e-07	1.37157474434777e-07	2.93601993138102e-07	6.66718404014818e-07
P42SCA	B672	0	0	0	0	0	0	0	0	0	0	0	0	1.86405031100123e-09	4.04358162571601e-09	4.43230020781305e-09	0	0	6.49218200406361e-09	0	4.95710299049184e-09	1.27306433734255e-08	8.41839142740385e-09	2.38822586498048e-08	0	0	1.33343680802964e-07
P42SCA	B673	0	0	0	0	0	0	0	0	1.65382827888846e-09	3.31543555678416e-09	3.40411130930641e-09	1.76756796270977e-09	0	0	0	4.89256144229717e-09	1.10723375075234e-08	6.49218200406361e-09	1.18822136597318e-08	9.91420598098369e-09	2.54612867468509e-08	4.20919571370192e-08	2.38822586498048e-08	3.91878498385079e-08	8.38862837537434e-08	2.66687361605927e-07
P42SCA	B674	0	0	0	0	0	0	0	0	0	0	0	0	1.86405031100123e-09	0	2.21615010390652e-09	0	0	0	0	0	6.36532168671273e-09	0	0	1.95939249192539e-08	0	1.33343680802964e-07
P42SCA	B675	0	0	0	0	0	0	0	0	0	0	0	1.76756796270977e-09	0	2.021790812858e-09	2.21615010390652e-09	2.44628072114859e-09	2.76808437688084e-09	0	0	9.91420598098369e-09	0	0	1.19411293249024e-08	0	4.19431418768717e-08	0
P42SCA	B676	0	0	0	0	0	0	0	0	0	1.65771777839208e-09	1.70205565465321e-09	0	0	0	0	0	2.76808437688084e-09	3.24609100203181e-09	7.92147577315455e-09	1.48713089714755e-08	1.90959650601382e-08	8.41839142740385e-09	1.19411293249024e-08	5.87817747577618e-08	4.19431418768717e-08	0
P42SCA	B677	0	0	0	0	0	0	0	0	0	0	0	0	0	0	0	0	0	0	3.96073788657728e-09	0	0	0	0	0	0	0
P42SCA	B678	0	0	0	0	0	0	0	0	9.92296967333078e-09	1.49194600055287e-08	1.02123339279192e-08	2.47459514779368e-08	2.23686037320148e-08	1.4152535690006e-08	1.77292008312522e-08	5.13718951441203e-08	4.42893500300935e-08	6.81679110426679e-08	1.90115418555709e-07	2.08198325600657e-07	3.37362049395775e-07	4.88266702789423e-07	7.52291147468851e-07	9.01320546285681e-07	1.30023739818302e-06	2.00015521204445e-06
P42SCA	B679	0	0	0	9.16118717465377e-09	0	0	2.51510399594525e-08	1.66987534605975e-08	3.14227372988808e-08	3.31543555678416e-08	1.36164452372257e-08	4.59567670304541e-08	4.47372074640295e-08	5.05447703214501e-08	7.97814037406349e-08	1.00297509567092e-07	9.96510375677104e-08	1.46074095091431e-07	2.05958370102018e-07	3.07340385410494e-07	4.83764448190167e-07	5.89287399918269e-07	9.07525828692583e-07	1.27360511975151e-06	1.97132766821297e-06	1.86681153124149e-06
P42SCA	B680	0	0	0	0	0	0	8.38367998648417e-09	0	0	0	0	0	3.72810062200246e-09	0	0	0	0	0	0	0	0	0	1.19411293249024e-08	1.95939249192539e-08	0	1.33343680802964e-07
P42SCA	B689	0	0	0	0	0	0	0	0	0	0	0	0	0	0	2.21615010390652e-09	0	2.76808437688084e-09	3.24609100203181e-09	3.96073788657728e-09	4.95710299049184e-09	0	0	0	1.95939249192539e-08	4.19431418768717e-08	0
P42SCA	B690	0	0	0	1.83223743493075e-08	2.53377530933258e-08	0	8.38367998648417e-09	1.66987534605975e-08	1.98459393466616e-08	6.1335557800507e-08	1.15739784516418e-07	1.73221660345558e-07	3.6348981064524e-07	4.54902932893051e-07	5.76199027015696e-07	6.60495794710118e-07	7.47382781757828e-07	9.02413298564842e-07	1.05355627782956e-06	1.17979051173706e-06	1.57223445661804e-06	1.79311737403702e-06	1.9702863386089e-06	2.7627434136148e-06	3.27156506639599e-06	3.73362306248298e-06
P42SCA	B691	0	0	0	0	0	0	0	0	0	0	0	0	0	0	0	0	0	0	0	0	6.36532168671273e-09	8.41839142740385e-09	0	0	0	0
P42SCA	B698	0	0	0	0	0	0	0	0	1.65382827888846e-09	0	1.70205565465321e-09	0	1.86405031100123e-09	0	6.64845031171957e-09	4.89256144229717e-09	5.53616875376169e-09	1.29843640081272e-08	1.18822136597318e-08	2.47855149524592e-08	1.27306433734255e-08	4.20919571370192e-08	3.58233879747072e-08	3.91878498385079e-08	0	0
P42SCA	B699	0	0	1.47015241802777e-07	0	8.44591769777527e-09	0	0	8.34937673029874e-09	9.92296967333078e-09	1.32617422271366e-08	2.38287791651449e-08	4.94919029558737e-08	7.64260627510504e-08	1.17263867145764e-07	1.37401306442205e-07	1.56561966153509e-07	1.60548893859089e-07	1.65550641103622e-07	2.05958370102018e-07	2.77597767467543e-07	3.18266084335637e-07	3.78827614233173e-07	4.89586302320998e-07	6.27005597416126e-07	5.87203986276204e-07	1.33343680802964e-06
P42SCA	B718	0	0	0	0	0	0	0	0	0	0	0	0	0	2.021790812858e-09	0	0	0	0	0	0	0	0	0	0	0	0
P42SCA	B719	0	0	0	0	0	0	0	0	0	1.65771777839208e-09	0	0	0	2.021790812858e-09	0	0	0	0	0	0	0	8.41839142740385e-09	2.38822586498048e-08	0	0	1.33343680802964e-07
P42SCA	B72	0	0	0	0	0	0	0	0	0	0	0	0	0	0	0	0	0	0	0	0	0	8.41839142740385e-09	0	1.95939249192539e-08	0	0
P42SCA	B73	0	5.1455334630972e-07	0	0	0	0	0	0	0	0	0	1.76756796270977e-09	0	0	2.21615010390652e-09	0	0	0	0	4.95710299049184e-09	0	1.68367828548077e-08	2.38822586498048e-08	0	4.19431418768717e-08	0
P42SCA	B740	0	0	0	0	8.44591769777527e-09	0	0	0	0	0	0	0	0	2.021790812858e-09	0	0	0	3.24609100203181e-09	3.96073788657728e-09	4.95710299049184e-09	6.36532168671273e-09	8.41839142740385e-09	1.19411293249024e-08	0	0	0
P42SCA	B741	0	0	0	0	0	0	0	0	0	0	0	0	0	0	0	0	0	0	0	4.95710299049184e-09	0	0	0	0	0	0
P42SCA	B742	0	0	0	0	0	0	0	0	0	0	0	0	0	0	0	0	2.76808437688084e-09	0	0	0	0	0	0	0	0	0
P42SCA	B743	0	0	0	0	0	0	0	0	0	0	0	0	0	0	0	0	0	0	0	0	0	0	0	0	0	0
P42SCA	B744	0	0	0	0	0	0	0	0	0	0	0	0	0	0	0	0	0	0	0	0	0	0	0	0	0	0
P42SCA	B748	0	0	0	0	0	0	0	0	0	0	0	0	0	0	0	2.44628072114859e-09	0	3.24609100203181e-09	0	4.95710299049184e-09	6.36532168671273e-09	0	0	0	0	1.33343680802964e-07
P42SCA	B749	0	0	0	0	0	0	8.38367998648417e-09	0	0	1.65771777839208e-09	3.40411130930641e-09	0	0	4.04358162571601e-09	1.10807505195326e-08	1.71239650480401e-08	2.76808437688084e-08	1.29843640081272e-08	3.96073788657728e-08	3.46997209334429e-08	8.27491819272655e-08	5.89287399918269e-08	7.16467759494144e-08	1.56751399354031e-07	2.93601993138102e-07	1.33343680802964e-07
P42SCA	B75	3.08732007785832e-06	0	0	0	0	0	0	0	0	1.65771777839208e-09	0	1.76756796270977e-09	1.86405031100123e-09	2.021790812858e-09	2.21615010390652e-09	2.44628072114859e-09	2.76808437688084e-09	3.24609100203181e-09	7.92147577315455e-09	4.95710299049184e-09	1.90959650601382e-08	8.41839142740385e-09	1.19411293249024e-08	1.95939249192539e-08	0	0
P42SCA	B760	3.08732007785832e-06	0	0	9.16118717465377e-09	2.53377530933258e-08	8.41703230254989e-09	8.38367998648417e-09	0	0	0	0	1.76756796270977e-09	1.86405031100123e-09	0	0	0	2.76808437688084e-09	0	0	0	0	0	1.19411293249024e-08	1.95939249192539e-08	0	0
P42SCA	B761	0	0	0	9.16118717465377e-09	0	0	0	0	0	0	0	0	0	0	0	0	0	0	0	0	6.36532168671273e-09	0	0	0	0	0
P42SCA	B768	0	0	0	0	0	0	0	0	0	0	0	0	0	0	0	0	0	0	0	0	0	0	0	0	8.38862837537434e-08	0
P42SCA	B769	0	0	0	1.83223743493075e-08	1.68918353955505e-08	0	0	0	0	0	3.40411130930641e-09	0	0	6.06537243857401e-09	0	2.44628072114859e-09	2.76808437688084e-09	0	0	4.95710299049184e-09	6.36532168671273e-09	0	1.19411293249024e-08	0	0	1.33343680802964e-07
P42SCA	B770	0	0	0	3.20641551112882e-07	9.88172370639706e-07	6.64945551901441e-07	4.69486079243113e-07	3.00577562290755e-07	1.12460322964415e-07	2.98389200110574e-08	2.38287791651449e-08	1.06054077762586e-08	1.49124024880098e-08	1.010895406429e-08	8.8646004156261e-09	9.78512288459434e-09	1.10723375075234e-08	2.59687280162545e-08	1.18822136597318e-08	2.47855149524592e-08	5.09225734937018e-08	5.05103485644231e-08	1.31352422573926e-07	2.35127099031047e-07	1.25829425630615e-07	1.06674944642371e-06
P42SCA	B778	0	0	0	1.74062556318422e-07	5.57430568053168e-07	2.52510969076497e-07	1.92824639689136e-07	9.18431440332862e-08	4.29995352511e-08	1.49194600055287e-08	1.19143895825725e-08	5.30270388812932e-09	5.59215093300369e-09	6.06537243857401e-09	6.64845031171957e-09	2.44628072114859e-09	0	6.49218200406361e-09	1.18822136597318e-08	9.91420598098369e-09	3.81919301202764e-08	3.36735657096154e-08	1.07470163924122e-07	7.83756996770157e-08	1.25829425630615e-07	0
P42SCA	B779	0	0	0	4.03092235684766e-07	1.41891417322624e-06	1.03529497321364e-06	5.11404479175534e-07	2.58830678639261e-07	1.45536888542185e-07	4.47583800165862e-08	1.87226122011853e-08	2.82810874033564e-08	1.67764527990111e-08	1.6174326502864e-08	1.32969006234391e-08	1.22314036057429e-08	1.38404218844042e-08	1.94765460121908e-08	3.56466409791955e-08	1.48713089714755e-08	4.45572518069891e-08	9.26023057014423e-08	1.07470163924122e-07	1.37157474434777e-07	1.67772567507487e-07	5.33374723211855e-07
P42SCA	B780	0	0	0	1.83223743493075e-08	0	0	0	0	1.65382827888846e-09	1.65771777839208e-09	0	1.76756796270977e-09	1.86405031100123e-09	8.08716325143202e-09	0	4.89256144229717e-09	2.76808437688084e-09	1.6230455010159e-08	1.58429515463091e-08	1.48713089714755e-08	6.36532168671273e-09	6.73471314192308e-08	1.19411293249024e-08	1.95939249192539e-08	4.19431418768717e-08	1.33343680802964e-07
P42SCA	B781	0	0	0	0	0	0	0	0	0	0	0	1.76756796270977e-09	0	0	0	0	0	0	0	4.95710299049184e-09	0	0	0	1.95939249192539e-08	0	0
P42SCA	B787	0	0	0	0	2.53377530933258e-08	0	0	0	3.30765655777693e-09	1.65771777839208e-09	6.80822261861283e-09	8.83783981354887e-09	9.32025155500615e-09	2.021790812858e-08	1.55130507273457e-08	1.71239650480401e-08	2.21446750150468e-08	3.57070010223499e-08	3.96073788657728e-08	2.97426179429511e-08	6.36532168671273e-08	5.05103485644231e-08	5.9705646624512e-08	7.83756996770157e-08	0	0
P42SCA	B789	0	0	0	0	3.37836707911011e-08	0	8.38367998648417e-09	0	1.65382827888846e-09	1.65771777839208e-09	1.70205565465321e-09	3.53513592541955e-09	1.30483521770086e-08	6.06537243857401e-09	1.10807505195326e-08	1.46776843268915e-08	3.32170125225701e-08	2.59687280162545e-08	2.77251652060409e-08	7.43565448573777e-08	7.001853855384e-08	3.36735657096154e-08	9.55290345992192e-08	1.17563549515524e-07	8.38862837537434e-08	0
P42SCA	B79	0	0	0	0	0	0	0	0	3.30765655777693e-09	0	0	0	0	0	0	2.44628072114859e-09	2.76808437688084e-09	0	0	0	0	0	0	0	0	0
P42SCA	B80	0	0	1.47015241802777e-07	2.74835615239613e-08	0	1.68340646050998e-08	0	8.34937673029874e-09	1.65382827888846e-09	1.65771777839208e-09	0	0	0	2.021790812858e-09	0	2.44628072114859e-09	2.76808437688084e-09	6.49218200406361e-09	1.58429515463091e-08	0	1.27306433734255e-08	3.36735657096154e-08	5.9705646624512e-08	7.83756996770157e-08	1.67772567507487e-07	2.66687361605927e-07
P42SCA	B811	0	0	0	0	0	0	0	0	0	0	0	0	0	0	0	0	0	0	0	4.95710299049184e-09	0	8.41839142740385e-09	0	1.95939249192539e-08	0	0
P42SCA	B812	0	0	0	0	0	0	0	0	0	0	0	0	0	0	0	0	0	0	0	4.95710299049184e-09	0	0	0	0	0	0
P42SCA	B813	0	0	0	0	8.44591769777527e-09	0	0	8.34937673029874e-09	0	0	0	0	0	0	0	0	0	3.24609100203181e-09	3.96073788657728e-09	0	0	0	0	0	0	0
P42SCA	B814	0	0	0	0	0	0	0	0	1.65382827888846e-09	0	0	0	0	0	0	2.44628072114859e-09	2.76808437688084e-09	0	0	0	0	8.41839142740385e-09	1.19411293249024e-08	3.91878498385079e-08	8.38862837537434e-08	0
P42SCA	B818	0	0	0	0	0	0	0	0	0	0	0	0	0	0	0	2.44628072114859e-09	0	0	0	0	0	0	0	0	1.25829425630615e-07	0
P42SCA	B820	0	0	0	2.74835615239613e-08	8.44591769777527e-08	2.52510969076497e-08	1.67673599729683e-08	8.34937673029874e-09	4.96148483666539e-09	0	3.40411130930641e-09	5.30270388812932e-09	0	0	4.43230020781305e-09	0	2.76808437688084e-09	3.24609100203181e-09	0	9.91420598098369e-09	6.36532168671273e-09	1.68367828548077e-08	1.19411293249024e-08	3.91878498385079e-08	4.19431418768717e-08	0
P42SCA	B829	0	0	4.41045725408332e-07	2.56513240890306e-06	4.15539150730543e-06	2.17159433405787e-06	1.14856415814833e-06	8.01540166108679e-07	3.88649645538789e-07	9.44899133683486e-08	7.48904488047411e-08	2.29783835152271e-08	3.72810062200246e-08	4.65011886957341e-08	5.09714523898501e-08	6.36032987498632e-08	5.53616875376169e-08	5.19374560325089e-08	8.31754956181228e-08	2.03241222610166e-07	1.59133042167818e-07	3.19898874241346e-07	4.65704043671194e-07	7.44569146931649e-07	1.30023739818302e-06	2.66687361605927e-06
P42SCA	B830	0	0	0	0	1.68918353955505e-08	0	0	8.34937673029874e-09	4.96148483666539e-09	3.31543555678416e-09	3.40411130930641e-09	0	1.86405031100123e-09	2.021790812858e-09	2.21615010390652e-09	0	0	0	0	0	6.36532168671273e-09	8.41839142740385e-09	0	0	0	0
P42SCA	B831	0	0	0	0	0	0	0	0	0	0	0	0	0	0	2.21615010390652e-09	0	0	0	0	0	0	0	0	0	0	0
P42SCA	B832	0	0	0	0	0	0	0	0	0	0	0	0	1.86405031100123e-09	0	0	0	2.76808437688084e-09	0	0	0	0	0	1.19411293249024e-08	0	0	0
P42SCA	B838	0	0	0	0	0	0	0	0	0	0	0	1.76756796270977e-09	0	0	0	0	0	0	3.96073788657728e-09	0	0	0	0	0	0	0
P42SCA	B839	0	0	0	1.00773058921192e-07	2.36485695537707e-07	1.43089549143348e-07	5.86857599053892e-08	3.3397506921195e-08	2.149976762555e-08	3.31543555678416e-09	0	1.76756796270977e-09	5.59215093300369e-09	0	2.21615010390652e-09	2.44628072114859e-09	5.53616875376169e-09	9.73827300609542e-09	1.18822136597318e-08	2.47855149524592e-08	1.27306433734255e-08	1.68367828548077e-08	2.38822586498048e-08	7.83756996770157e-08	0	1.33343680802964e-07
P42SCA	B851	0	0	0	0	0	0	0	0	0	0	0	0	1.86405031100123e-09	0	2.21615010390652e-09	0	0	0	0	0	0	8.41839142740385e-09	0	0	0	0
P42SCA	B853	0	0	0	0	0	0	0	0	0	0	0	0	0	0	0	0	0	0	0	0	6.36532168671273e-09	0	0	0	0	0
P42SCA	B86	0	5.1455334630972e-07	1.47015241802777e-07	4.8554292025665e-07	2.53377530933258e-08	8.41703230254989e-09	1.67673599729683e-08	0	3.30765655777693e-09	6.63087111356832e-09	3.40411130930641e-09	1.76756796270977e-09	1.86405031100123e-09	1.2130744877148e-08	1.55130507273457e-08	9.78512288459434e-09	2.49127593919276e-08	1.6230455010159e-08	1.98036894328864e-08	3.46997209334429e-08	4.45572518069891e-08	6.73471314192308e-08	1.43293551898829e-07	2.93908873788809e-07	5.87203986276204e-07	8.00062084817782e-07
P42SCA	B870	0	0	0	1.83223743493075e-08	0	0	0	0	0	0	3.40411130930641e-09	1.76756796270977e-09	1.86405031100123e-09	0	4.43230020781305e-09	2.44628072114859e-09	2.76808437688084e-09	9.73827300609542e-09	3.96073788657728e-08	9.91420598098369e-09	3.81919301202764e-08	1.26275871411058e-07	1.19411293249024e-07	1.95939249192539e-07	5.03317702522461e-07	8.00062084817782e-07
P42SCA	B871	0	0	0	0	0	0	0	0	0	0	1.70205565465321e-09	1.76756796270977e-09	1.86405031100123e-09	0	2.21615010390652e-09	2.44628072114859e-09	0	3.24609100203181e-09	7.92147577315455e-09	9.91420598098369e-09	2.54612867468509e-08	6.73471314192308e-08	1.19411293249024e-08	5.87817747577618e-08	1.25829425630615e-07	4.00031042408891e-07
P42SCA	B872	0	0	0	0	0	0	0	0	0	0	0	0	0	0	0	0	2.76808437688084e-09	0	3.96073788657728e-09	1.48713089714755e-08	6.36532168671273e-09	3.36735657096154e-08	4.77645172996096e-08	7.83756996770157e-08	1.25829425630615e-07	2.66687361605927e-07
P42SCA	B873	0	0	0	0	0	0	8.38367998648417e-09	0	0	1.65771777839208e-09	0	1.76756796270977e-09	1.86405031100123e-09	2.021790812858e-09	2.21615010390652e-09	4.89256144229717e-09	0	1.94765460121908e-08	7.92147577315455e-09	1.98284119619674e-08	2.54612867468509e-08	5.89287399918269e-08	1.91058069198438e-07	3.91878498385078e-07	2.5165885126123e-07	1.06674944642371e-06
P42SCA	B874	0	0	0	0	0	0	0	0	0	0	0	0	0	0	0	0	0	0	3.96073788657728e-09	0	6.36532168671273e-09	2.52551742822115e-08	0	0	0	2.66687361605927e-07
P42SCA	B878	0	0	0	9.16118717465377e-09	0	0	0	0	1.65382827888846e-09	3.31543555678416e-09	3.40411130930641e-09	1.76756796270977e-09	3.72810062200246e-09	4.04358162571601e-09	4.43230020781305e-09	9.78512288459434e-09	1.10723375075234e-08	1.6230455010159e-08	3.16859030926182e-08	4.95710299049185e-08	1.27306433734255e-07	9.26023057014423e-08	1.19411293249024e-07	5.29035972819856e-07	9.22749121291178e-07	1.20009312722667e-06
P42SCA	B879	0	0	0	9.16118717465377e-09	0	8.41703230254989e-09	0	0	4.96148483666539e-09	3.31543555678416e-09	5.10616696395962e-09	1.06054077762586e-08	5.59215093300369e-09	6.06537243857401e-09	8.8646004156261e-09	1.22314036057429e-08	3.04489281456893e-08	2.92148190182863e-08	7.92147577315455e-08	8.92278538288532e-08	1.97324972288095e-07	2.188781771125e-07	4.77645172996096e-07	9.40508396124188e-07	1.59383939132113e-06	2.80021729686224e-06
P42SCA	B880	0	0	0	0	0	8.41703230254989e-09	0	0	0	0	0	0	0	0	0	2.44628072114859e-09	0	0	0	0	6.36532168671273e-09	0	0	1.95939249192539e-08	4.19431418768717e-08	0
P42SCA	B881	0	0	0	0	0	1.68340646050998e-08	0	0	0	0	0	0	0	0	0	0	0	6.49218200406361e-09	3.96073788657728e-09	4.95710299049184e-09	1.27306433734255e-08	1.68367828548077e-08	3.58233879747072e-08	0	0	0
P42SCA	B882	0	0	0	0	8.44591769777527e-09	8.41703230254989e-09	0	0	0	0	0	0	0	0	2.21615010390652e-09	0	0	3.24609100203181e-09	0	0	0	0	1.19411293249024e-08	0	4.19431418768717e-08	1.33343680802964e-07
P42SCA	B883	0	0	0	0	0	0	0	0	0	0	0	0	3.72810062200246e-09	0	0	0	0	0	0	0	0	0	0	0	0	0
P42SCA	B888	0	0	0	9.16118717465377e-09	8.44591769777527e-09	0	0	0	0	1.65771777839208e-09	0	0	0	0	0	0	0	3.24609100203181e-09	0	0	0	8.41839142740385e-09	0	1.95939249192539e-08	4.19431418768717e-08	0
P42SCA	B889	0	1.02910669261944e-06	0	1.19095433270499e-07	7.60132592799774e-08	5.05021938152993e-08	2.51510399594525e-08	4.17468836514937e-08	1.32306262311077e-08	4.97315333517624e-09	1.70205565465321e-09	3.53513592541955e-09	7.45620124400492e-09	4.04358162571601e-09	6.64845031171957e-09	3.42479300960802e-08	1.10723375075234e-08	1.29843640081272e-08	3.16859030926182e-08	2.47855149524592e-08	1.14575790360829e-07	1.0943908855625e-07	2.14940327848243e-07	3.13502798708063e-07	5.45260844399332e-07	6.66718404014818e-07
P42SCA	B89	0	0	1.47015241802777e-07	1.09934246095845e-07	2.78715284026584e-07	1.34672516840798e-07	1.17371519810778e-07	3.3397506921195e-08	2.31535959044385e-08	6.63087111356832e-09	8.51027827326604e-09	5.30270388812932e-09	7.45620124400492e-09	8.08716325143202e-09	6.64845031171957e-09	9.78512288459434e-09	8.30425313064253e-09	1.6230455010159e-08	2.77251652060409e-08	3.96568239239348e-08	3.18266084335637e-08	4.20919571370192e-08	9.55290345992192e-08	1.37157474434777e-07	6.71090270029947e-07	4.00031042408891e-07
P42SCA	B900	0	0	0	0	8.44591769777527e-09	8.41703230254989e-09	1.67673599729683e-08	8.34937673029874e-09	3.30765655777693e-09	4.97315333517624e-09	1.02123339279192e-08	1.23729757389684e-08	2.23686037320148e-08	1.2130744877148e-08	2.21615010390652e-08	1.95702457691887e-08	2.49127593919276e-08	3.24609100203181e-08	3.56466409791955e-08	7.93136478478695e-08	9.5479825300691e-08	1.68367828548077e-07	1.55234681223731e-07	2.74314948869555e-07	2.93601993138102e-07	6.66718404014818e-07
P42SCA	B901	0	0	0	0	0	0	0	0	0	0	0	1.76756796270977e-09	1.86405031100123e-09	0	2.21615010390652e-09	4.89256144229717e-09	0	3.24609100203181e-09	3.96073788657728e-09	9.91420598098369e-09	6.36532168671273e-09	2.52551742822115e-08	3.58233879747072e-08	7.83756996770157e-08	4.19431418768717e-08	0
P42SCA	B902	0	0	0	0	0	0	0	0	0	0	0	0	0	2.021790812858e-09	0	4.89256144229717e-09	2.76808437688084e-09	6.49218200406361e-09	7.92147577315455e-09	9.91420598098369e-09	1.90959650601382e-08	3.36735657096154e-08	0	1.95939249192539e-08	2.93601993138102e-07	0
P42SCA	B908	0	0	0	0	0	0	8.38367998648417e-09	0	3.30765655777693e-09	0	0	0	5.59215093300369e-09	6.06537243857401e-09	1.55130507273457e-08	9.78512288459434e-09	2.76808437688084e-08	2.59687280162545e-08	2.37644273194637e-08	1.98284119619674e-08	8.91145036139782e-08	5.05103485644231e-08	5.9705646624512e-08	9.79696245962696e-08	2.93601993138102e-07	2.66687361605927e-07
P42SCA	B909	0	0	0	9.16118717465377e-09	3.37836707911011e-08	3.36681292101996e-08	8.38367998648417e-09	1.66987534605975e-08	1.15767979522192e-08	2.81812022326654e-08	8.68048383873136e-08	2.3155140311498e-07	3.72810062200246e-07	5.74188590851673e-07	8.31056288964947e-07	1.34056183518942e-06	2.08159945141439e-06	2.74294689671688e-06	4.53900561801756e-06	6.40457706371546e-06	1.01654187336802e-05	1.52625436578832e-05	2.26642634586648e-05	3.25063214410423e-05	5.11286899479066e-05	6.9605401379147e-05
P42SCA	B91	0	0	0	0	8.44591769777527e-09	8.41703230254989e-09	8.38367998648417e-09	0	1.81921110677731e-08	3.64697911246258e-08	5.27637252942494e-08	6.36324466575519e-08	7.08339118180467e-08	9.70459590171842e-08	1.0859135509142e-07	1.51669404711212e-07	2.6296801580368e-07	3.63562192227562e-07	4.47563381183232e-07	5.25452916992136e-07	6.17436203611135e-07	5.72450617063462e-07	8.9558469936768e-07	1.11685372039747e-06	1.9293845263361e-06	2.40018625445335e-06
P42SCA	B92	0	0	0	0	0	0	0	0	0	0	1.70205565465321e-09	1.76756796270977e-09	9.32025155500615e-09	1.4152535690006e-08	3.32422515585979e-08	1.95702457691887e-08	3.5985096899451e-08	5.84296380365725e-08	1.3070435025705e-07	1.83412810648198e-07	2.22786259034946e-07	4.46174745652404e-07	5.61233078270413e-07	9.40508396124188e-07	1.42606682381364e-06	2.66687361605927e-06
P42SCA	B940	0	0	0	0	0	0	0	0	0	0	0	0	0	0	2.21615010390652e-09	0	0	0	0	0	0	8.41839142740385e-09	1.19411293249024e-08	0	0	0
P42SCA	B941	0	0	0	0	4.22295884888763e-08	4.20851615127494e-08	8.38367998648417e-09	1.66987534605975e-08	1.81921110677731e-08	1.16040244487446e-08	3.06370017837577e-08	2.65135194406466e-08	1.67764527990111e-08	2.83050713800121e-08	1.99453509351587e-08	2.20165264903373e-08	1.66085062612851e-08	1.94765460121908e-08	4.356811675235e-08	4.46139269144266e-08	3.81919301202764e-08	6.73471314192308e-08	8.35879052743168e-08	9.79696245962696e-08	2.09715709384359e-07	1.33343680802964e-07
P42SCA	B942	0	0	0	0	0	1.68340646050998e-08	0	8.34937673029874e-09	3.30765655777693e-09	9.94630667035248e-09	1.02123339279192e-08	2.29783835152271e-08	2.98248049760197e-08	5.05447703214501e-08	9.3078304364074e-08	1.63900808316955e-07	3.32170125225701e-07	6.32987745396202e-07	8.15912004634919e-07	1.0310774220223e-06	1.25396837228241e-06	1.43112654265865e-06	1.62399358818673e-06	2.07695604144092e-06	1.55189624944425e-06	1.20009312722667e-06
P42SCA	B948	0	0	0	3.66447486986151e-08	1.09796930071078e-07	5.89192261178492e-08	3.35347199459367e-08	4.17468836514937e-08	3.47303938566577e-08	5.47046866869386e-08	6.97842818407815e-08	9.3681102023618e-08	8.9474414928059e-08	1.39503566087202e-07	1.72859708104709e-07	2.71537160047493e-07	3.37706293979463e-07	5.06390196316962e-07	7.44618722676528e-07	9.36892465202959e-07	1.41946673613694e-06	1.63316793691635e-06	2.38822586498048e-06	3.4877186356272e-06	7.63365182159065e-06	1.0934181825843e-05
P42SCA	B949	0	0	0	0	8.44591769777527e-09	8.41703230254989e-09	8.38367998648417e-09	0	4.96148483666539e-09	3.31543555678416e-09	3.40411130930641e-09	5.30270388812932e-09	7.45620124400492e-09	4.04358162571601e-09	1.10807505195326e-08	9.78512288459434e-09	3.04489281456893e-08	1.94765460121908e-08	3.56466409791955e-08	3.46997209334429e-08	4.45572518069891e-08	6.73471314192308e-08	2.38822586498048e-08	9.79696245962696e-08	1.25829425630615e-07	6.66718404014818e-07
P42SCA	B99	3.08732007785832e-06	5.66008680940692e-06	7.49777733194164e-06	1.30088857880084e-06	2.70269366328809e-07	1.26255484538248e-07	9.22204798513258e-08	4.17468836514937e-08	4.46533635299885e-08	4.64160977949782e-08	7.48904488047411e-08	6.89351505456812e-08	8.01541633730529e-08	1.1119849470719e-07	1.0859135509142e-07	1.44330562547767e-07	2.49127593919276e-07	3.18116918199117e-07	3.88152312884573e-07	5.8989525586853e-07	7.95665210839091e-07	1.45638171694087e-06	2.57928393417892e-06	4.93766907965199e-06	1.21215680024159e-05	2.41352062253364e-05
P42SCA	C000	0	0	0	0	8.44591769777527e-09	0	0	0	0	1.65771777839208e-09	1.70205565465321e-09	0	1.86405031100123e-09	4.04358162571601e-09	4.43230020781305e-09	7.33884216344576e-09	1.10723375075234e-08	1.94765460121908e-08	3.16859030926182e-08	6.93994418668858e-08	8.27491819272655e-08	1.43112654265865e-07	2.38822586498048e-07	4.11472423304332e-07	5.03317702522461e-07	1.4667804888326e-06
P42SCA	C001	0	0	0	0	0	0	0	0	0	0	0	0	1.86405031100123e-09	6.06537243857401e-09	8.8646004156261e-09	1.22314036057429e-08	1.66085062612851e-08	5.19374560325089e-08	8.71362335047001e-08	1.09056265790821e-07	1.52767720481106e-07	2.94643699959135e-07	5.61233078270413e-07	7.05381297093141e-07	2.01327081008984e-06	2.53352993525631e-06
P42SCA	C002	0	0	0	0	0	0	0	0	0	0	0	0	0	2.021790812858e-09	0	2.44628072114859e-09	5.53616875376169e-09	1.6230455010159e-08	1.58429515463091e-08	4.95710299049184e-09	1.27306433734255e-08	3.36735657096154e-08	4.77645172996096e-08	0	1.25829425630615e-07	1.33343680802964e-07
P42SCA	C003	0	0	0	0	0	0	0	0	0	0	0	0	0	2.021790812858e-09	0	4.89256144229717e-09	0	6.49218200406361e-09	0	1.48713089714755e-08	1.27306433734255e-08	5.05103485644231e-08	3.58233879747072e-08	1.17563549515524e-07	8.38862837537434e-08	2.66687361605927e-07
P42SCA	C004	0	0	0	0	0	0	0	0	0	0	0	0	0	0	0	4.89256144229717e-09	5.53616875376169e-09	6.49218200406361e-09	1.58429515463091e-08	1.98284119619674e-08	3.18266084335637e-08	5.89287399918269e-08	8.35879052743168e-08	9.79696245962696e-08	3.35545135014974e-07	5.33374723211855e-07
P42SCA	C005	0	0	0	9.16118717465377e-09	0	0	0	0	0	0	0	0	0	2.021790812858e-09	0	0	2.76808437688084e-09	6.49218200406361e-09	3.16859030926182e-08	3.46997209334429e-08	1.27306433734255e-08	2.52551742822115e-08	8.35879052743168e-08	1.76345324273285e-07	8.38862837537434e-08	2.66687361605927e-07
P42SCA	C006	0	0	0	0	0	0	0	0	0	0	0	0	0	0	0	2.44628072114859e-09	2.76808437688084e-09	0	3.96073788657728e-09	1.48713089714755e-08	2.54612867468509e-08	1.68367828548077e-08	2.38822586498048e-08	1.95939249192539e-08	4.19431418768717e-08	2.66687361605927e-07
P42SCA	C008	0	0	0	0	0	0	0	0	0	0	0	0	0	0	0	0	5.53616875376169e-09	3.24609100203181e-09	1.98036894328864e-08	9.91420598098369e-09	3.81919301202764e-08	4.20919571370192e-08	3.58233879747072e-08	3.91878498385079e-08	1.67772567507487e-07	0
P42SCA	C009	0	0	0	4.58059358732689e-08	8.44591769777527e-09	0	0	0	0	0	6.80822261861283e-09	5.30270388812932e-09	5.59215093300369e-09	6.06537243857401e-09	2.43776511429718e-08	3.91404915383774e-08	1.02419121944591e-07	1.36335822085336e-07	2.85173127833564e-07	3.86654033258364e-07	5.72878951804146e-07	8.33420751312981e-07	1.4926411656128e-06	2.42964668998749e-06	5.03317702522461e-06	9.06737029460153e-06
P42SCA	C01	0	0	0	0	0	8.41703230254989e-09	8.38367998648417e-09	8.34937673029874e-09	0	3.31543555678416e-09	1.19143895825725e-08	1.5908111664388e-08	3.72810062200246e-08	1.010895406429e-07	2.23831160494559e-07	7.58347023556061e-07	1.94873140132411e-06	3.53499310121264e-06	5.03805859172629e-06	6.09723667830497e-06	7.12916028911826e-06	8.16583968458173e-06	9.23049296814956e-06	1.03651862822853e-05	1.33379191168452e-05	1.56012106539467e-05
P42SCA	C020	0	0	0	0	0	0	0	0	1.65382827888846e-09	0	0	1.76756796270977e-09	0	2.021790812858e-09	2.21615010390652e-09	7.33884216344576e-09	1.93765906381659e-08	5.19374560325089e-08	3.96073788657728e-08	7.43565448573777e-08	5.72878951804146e-08	5.89287399918269e-08	1.31352422573926e-07	2.15533174111793e-07	1.25829425630615e-07	1.33343680802964e-07
P42SCA	C021	0	0	0	0	0	0	0	0	1.65382827888846e-09	0	0	5.30270388812932e-09	3.72810062200246e-09	0	6.64845031171957e-09	1.46776843268915e-08	8.30425313064253e-09	4.86913650304771e-08	5.54503304120819e-08	4.95710299049185e-08	7.001853855384e-08	1.43112654265865e-07	1.55234681223731e-07	1.76345324273285e-07	3.35545135014974e-07	4.00031042408891e-07
P42SCA	C022	0	0	0	0	0	0	0	0	0	0	0	0	0	0	0	2.44628072114859e-09	2.21446750150468e-08	1.6230455010159e-08	5.94110682986591e-08	4.46139269144266e-08	7.001853855384e-08	6.73471314192308e-08	5.9705646624512e-08	3.91878498385079e-08	8.38862837537434e-08	1.33343680802964e-07
P42SCA	C023	0	0	0	0	0	0	0	0	0	0	0	0	1.86405031100123e-09	2.021790812858e-09	4.43230020781305e-09	4.89256144229717e-09	1.10723375075234e-08	2.92148190182863e-08	2.77251652060409e-08	4.95710299049185e-08	3.18266084335637e-08	4.20919571370192e-08	5.9705646624512e-08	9.79696245962696e-08	2.5165885126123e-07	1.33343680802964e-07
P42SCA	C024	0	0	0	0	0	0	0	0	0	0	0	0	0	2.021790812858e-09	2.21615010390652e-09	4.89256144229717e-09	1.10723375075234e-08	3.57070010223499e-08	3.56466409791955e-08	5.94852358859021e-08	9.5479825300691e-08	7.57655228466346e-08	1.07470163924122e-07	1.37157474434777e-07	1.25829425630615e-07	4.00031042408891e-07
P42SCA	C028	0	0	0	9.16118717465377e-09	0	0	0	0	0	0	0	0	0	2.021790812858e-09	1.77292008312522e-08	2.44628072114859e-08	6.92021094220211e-08	1.6230455010159e-07	2.09919107988596e-07	2.47855149524592e-07	1.84594328914669e-07	2.35714959967308e-07	3.10469362447462e-07	4.70254198062094e-07	5.87203986276204e-07	2.66687361605927e-07
P42SCA	C029	0	0	0	2.74835615239613e-08	8.44591769777527e-09	8.41703230254989e-09	8.38367998648417e-09	0	9.92296967333078e-09	8.2885888919604e-09	2.89349461291045e-08	1.14891917576135e-07	2.05045534210135e-07	4.36706815577329e-07	8.53217790004012e-07	1.82981797941914e-06	4.03863510586915e-06	7.0212948373948e-06	1.05791308950479e-05	1.28190683334119e-05	1.56714219926867e-05	1.79985208717894e-05	2.17447965006473e-05	2.89010392558995e-05	3.96782122155206e-05	5.82711885108951e-05
P42SCA	C030	0	0	0	0	0	0	0	0	0	0	0	3.53513592541955e-09	3.72810062200246e-09	2.021790812858e-09	4.43230020781305e-09	1.22314036057429e-08	3.32170125225701e-08	1.6230455010159e-08	5.14895925255046e-08	7.93136478478695e-08	9.5479825300691e-08	1.85204611402885e-07	2.02999198523341e-07	3.13502798708063e-07	7.96919695660563e-07	4.00031042408891e-07
P42SCA	C031	0	0	0	0	0	0	0	0	1.65382827888846e-09	0	0	3.53513592541955e-09	5.59215093300369e-09	2.021790812858e-09	4.43230020781305e-09	9.78512288459434e-09	3.04489281456893e-08	3.89530920243817e-08	4.75288546389273e-08	9.41849568193451e-08	1.59133042167818e-07	2.10459785685096e-07	2.02999198523341e-07	2.54721023950301e-07	7.96919695660563e-07	1.06674944642371e-06
P42SCA	C039	0	0	0	2.74835615239613e-08	0	3.36681292101996e-08	0	1.66987534605975e-08	1.48844545099962e-08	2.65234844542733e-08	3.23390574384109e-08	2.47459514779368e-08	2.23686037320148e-08	3.84140254443021e-08	4.6539152182037e-08	1.14975193893984e-07	1.46708471974685e-07	2.95394281184894e-07	3.64387885565109e-07	5.45281328954103e-07	8.08395854212517e-07	1.0943908855625e-06	1.4807000362879e-06	1.97898641684465e-06	2.93601993138102e-06	5.33374723211855e-06
P42SCA	C040	0	0	0	0	0	0	0	0	0	0	0	0	0	0	4.43230020781305e-09	7.33884216344576e-09	1.66085062612851e-08	2.92148190182863e-08	4.356811675235e-08	3.96568239239348e-08	5.09225734937018e-08	1.01020697128846e-07	4.77645172996096e-08	1.17563549515524e-07	2.09715709384359e-07	2.66687361605927e-07
P42SCA	C041	0	0	0	0	0	0	0	8.34937673029874e-09	0	0	1.70205565465321e-09	0	0	2.021790812858e-09	2.21615010390652e-09	4.89256144229717e-09	1.10723375075234e-08	2.92148190182863e-08	1.18822136597318e-08	1.98284119619674e-08	3.81919301202764e-08	4.20919571370192e-08	3.58233879747072e-08	7.83756996770157e-08	1.25829425630615e-07	2.66687361605927e-07
P42SCA	C048	0	0	0	0	0	0	0	0	0	0	0	0	0	2.021790812858e-09	0	1.71239650480401e-08	3.32170125225701e-08	8.4398366052827e-08	6.73325440718137e-08	9.41849568193451e-08	7.001853855384e-08	9.26023057014423e-08	1.07470163924122e-07	2.35127099031047e-07	3.77488276891845e-07	4.00031042408891e-07
P42SCA	C049	0	0	0	6.41283102225764e-08	2.53377530933258e-08	0	0	0	1.65382827888846e-09	9.94630667035248e-09	1.02123339279192e-08	1.06054077762586e-08	2.79607546650184e-08	3.43704438185861e-08	1.41833606650018e-07	3.86512353941476e-07	9.8543803816958e-07	1.78859614211953e-06	2.75271283117121e-06	3.62859938904003e-06	3.95286476744861e-06	4.1502669737101e-06	4.89586302320998e-06	6.03492887513021e-06	9.26943435478865e-06	1.4534461207523e-05
P42SCA	C050	0	0	0	0	0	0	0	0	0	6.63087111356832e-09	1.70205565465321e-09	0	1.30483521770086e-08	8.08716325143202e-09	2.21615010390652e-08	4.64793337018231e-08	5.2593603160736e-08	1.78535005111749e-07	2.05958370102018e-07	2.92469076439019e-07	4.32841874696466e-07	4.96685094216827e-07	1.05081938059141e-06	1.19522942007449e-06	2.26492966135107e-06	2.66687361605927e-06
P42SCA	C051	0	0	0	0	0	0	0	0	1.65382827888846e-09	0	1.70205565465321e-09	0	1.86405031100123e-09	4.04358162571601e-09	2.21615010390652e-08	6.84958601921604e-08	1.66085062612851e-07	3.18116918199117e-07	4.99052973708737e-07	7.08865727640334e-07	7.38377315658677e-07	8.7551270845e-07	1.14634841519063e-06	1.52832614370181e-06	2.18104337759733e-06	2.80021729686224e-06
P42SCA	C052	0	0	0	0	0	0	0	0	0	1.65771777839208e-09	0	0	3.72810062200246e-09	2.021790812858e-09	2.21615010390652e-09	7.33884216344576e-09	2.76808437688084e-08	5.19374560325089e-08	8.71362335047001e-08	1.18970471771804e-07	1.27306433734255e-07	1.68367828548077e-07	1.55234681223731e-07	1.95939249192539e-07	2.09715709384359e-07	4.00031042408891e-07
P42SCA	C058	0	0	0	0	0	0	0	0	0	0	0	0	0	0	4.43230020781305e-09	1.95702457691887e-08	1.66085062612851e-08	5.19374560325089e-08	5.54503304120819e-08	8.42707508383614e-08	7.001853855384e-08	1.0943908855625e-07	1.67175810548634e-07	1.76345324273285e-07	4.61374560645589e-07	4.00031042408891e-07
P42SCA	C059	3.08732007785832e-06	0	0	2.74835615239613e-08	1.68918353955505e-08	0	8.38367998648417e-09	0	1.65382827888846e-09	3.31543555678416e-09	1.19143895825725e-08	2.29783835152271e-08	4.8465308086032e-08	4.04358162571601e-08	1.15239805403139e-07	2.4218179139371e-07	5.17631778476718e-07	1.02251866564002e-06	1.61994179561011e-06	2.29513868459772e-06	2.78801089878018e-06	3.88929683946058e-06	4.74062834198625e-06	7.52406716899351e-06	1.0779387462356e-05	1.49344922499319e-05
P42SCA	C060	0	0	0	9.16118717465377e-09	0	8.41703230254989e-09	0	0	0	0	1.70205565465321e-09	1.76756796270977e-09	5.59215093300369e-09	8.08716325143202e-09	2.21615010390652e-08	2.69090879326344e-08	8.8578700060187e-08	1.6230455010159e-07	2.33683535308059e-07	2.87511973448527e-07	4.26476553009753e-07	6.06124182773077e-07	9.4334921666729e-07	1.234417269913e-06	1.71966881695174e-06	3.33359202007409e-06
P42SCA	C061	0	0	0	0	0	0	0	0	0	0	1.70205565465321e-09	0	0	2.021790812858e-09	2.21615010390652e-09	2.44628072114859e-09	5.53616875376169e-09	3.57070010223499e-08	2.77251652060409e-08	4.95710299049185e-08	4.45572518069891e-08	1.01020697128846e-07	8.35879052743168e-08	9.79696245962696e-08	2.93601993138102e-07	2.66687361605927e-07
P42SCA	C062	0	0	0	0	0	0	0	0	0	0	0	1.76756796270977e-09	1.86405031100123e-09	8.08716325143202e-09	2.21615010390652e-09	3.66942108172288e-08	9.96510375677104e-08	1.52566277095495e-07	2.33683535308059e-07	2.87511973448527e-07	3.88284622889477e-07	3.36735657096154e-07	3.70175009071974e-07	4.70254198062094e-07	5.45260844399332e-07	8.00062084817782e-07
P42SCA	C068	0	0	0	9.16118717465377e-09	0	0	8.38367998648417e-09	0	0	0	1.70205565465321e-09	3.53513592541955e-09	3.72810062200246e-09	6.06537243857401e-09	1.10807505195326e-08	3.66942108172288e-08	6.92021094220211e-08	1.33089731083304e-07	1.78233204895977e-07	2.47855149524592e-07	3.30996727709062e-07	3.53572439950962e-07	3.82116138396877e-07	8.42538771527919e-07	1.38412368193677e-06	2.26684257365038e-06
P42SCA	C069	0	5.1455334630972e-07	0	1.83223743493075e-08	2.53377530933258e-08	2.52510969076497e-08	0	8.34937673029874e-09	8.26914139444231e-09	6.63087111356832e-09	2.21267235104917e-08	3.53513592541955e-08	7.2697962129048e-08	1.65786846654356e-07	4.38797720573492e-07	1.08125607874767e-06	2.6158397361524e-06	4.89185914006193e-06	7.22438590511695e-06	8.75920098419909e-06	1.06555485035571e-05	1.33347320210077e-05	1.79952818926279e-05	2.65889561154276e-05	3.99298710667819e-05	7.3205680760827e-05
P42SCA	C07	0	0	0	0	1.68918353955505e-08	2.52510969076497e-08	1.67673599729683e-08	2.50481301908962e-08	1.48844545099962e-08	2.1550331119097e-08	3.91472800570238e-08	5.83297427694226e-08	6.71058111960443e-08	1.53656101777208e-07	2.94747963819568e-07	5.72429688748769e-07	1.00204654443087e-06	1.77236568710937e-06	2.86757422988195e-06	4.3176367047184e-06	5.65877097948762e-06	7.95537989889664e-06	1.19291881955775e-05	1.84770711988565e-05	3.09120955632545e-05	4.96038492587025e-05
P42SCA	C080	0	0	0	0	0	0	0	0	0	1.65771777839208e-09	1.70205565465321e-09	7.0702718508391e-09	9.32025155500615e-09	2.021790812858e-08	3.54584016625044e-08	9.05123866824977e-08	8.8578700060187e-08	2.07749824130036e-07	3.0497681726645e-07	3.81696930267872e-07	4.96495091563593e-07	6.06124182773077e-07	8.83643570042778e-07	1.0188840958012e-06	1.67772567507487e-06	1.33343680802964e-06
P42SCA	C081	0	0	0	0	0	0	8.38367998648417e-09	0	0	0	0	0	0	0	0	2.44628072114859e-09	1.38404218844042e-08	1.29843640081272e-08	1.18822136597318e-08	2.97426179429511e-08	2.54612867468509e-08	2.52551742822115e-08	5.9705646624512e-08	5.87817747577618e-08	4.19431418768717e-08	0
P42SCA	C088	0	0	0	0	0	0	0	0	0	0	0	0	1.86405031100123e-09	2.021790812858e-09	0	4.89256144229717e-09	1.10723375075234e-08	6.49218200406361e-09	1.98036894328864e-08	2.97426179429511e-08	3.18266084335637e-08	8.41839142740385e-09	5.9705646624512e-08	5.87817747577618e-08	1.25829425630615e-07	1.33343680802964e-07
P42SCA	C089	0	0	0	0	8.44591769777527e-09	0	0	0	0	3.31543555678416e-09	1.19143895825725e-08	1.06054077762586e-08	1.67764527990111e-08	3.63922346314441e-08	7.53491035328218e-08	9.78512288459434e-08	1.52244640728446e-07	3.6031610122553e-07	4.7924928427585e-07	5.84938152878038e-07	9.03875679513208e-07	1.0943908855625e-06	1.28964196708946e-06	1.70467146797509e-06	2.76824736387353e-06	3.60027938168002e-06
P42SCA	C090	0	0	1.47015241802777e-07	0	0	8.41703230254989e-09	0	0	4.96148483666539e-09	0	0	0	1.86405031100123e-09	4.04358162571601e-09	6.64845031171957e-09	1.22314036057429e-08	6.64340250451403e-08	1.16859276073145e-07	1.3070435025705e-07	1.68541501676723e-07	1.71863685541244e-07	1.26275871411058e-07	1.19411293249024e-07	1.37157474434777e-07	1.67772567507487e-07	4.00031042408891e-07
P42SCA	C091	0	0	0	0	8.44591769777527e-09	0	8.38367998648417e-09	0	1.65382827888846e-09	0	0	1.76756796270977e-09	0	4.04358162571601e-09	4.43230020781305e-09	7.33884216344576e-09	5.53616875376169e-09	4.54452740284453e-08	3.96073788657728e-08	9.91420598098369e-08	8.27491819272655e-08	9.26023057014423e-08	8.35879052743168e-08	5.87817747577618e-08	4.19431418768717e-08	0
P42SCA	C098	0	0	0	0	0	0	0	0	0	0	0	0	0	0	2.21615010390652e-09	4.89256144229717e-09	1.10723375075234e-08	1.94765460121908e-08	5.54503304120819e-08	4.46139269144266e-08	5.09225734937018e-08	1.68367828548077e-08	1.19411293249024e-08	1.17563549515524e-07	0	0
P42SCA	C099	0	0	0	9.16118717465377e-09	0	0	0	0	3.30765655777693e-09	3.31543555678416e-09	3.40411130930641e-09	1.5908111664388e-08	2.05045534210135e-08	5.25665611343081e-08	1.19672105610952e-07	4.03636318989517e-07	1.04356781008408e-06	1.99309987524753e-06	3.06165038632423e-06	3.83679771464069e-06	4.30932278190452e-06	4.84899346218461e-06	4.68092269536174e-06	5.05523262916751e-06	8.0111400984825e-06	9.06737029460153e-06
P42SCA	C100	0	0	0	0	0	0	0	0	0	0	0	0	1.86405031100123e-09	2.021790812858e-09	2.21615010390652e-09	1.46776843268915e-08	3.5985096899451e-08	6.16757290386043e-08	8.71362335047001e-08	6.4442338876394e-08	1.20941112047542e-07	1.01020697128846e-07	1.79116939873536e-07	2.54721023950301e-07	2.5165885126123e-07	1.33343680802964e-07
P42SCA	C101	0	0	0	0	0	0	0	0	0	1.65771777839208e-09	0	0	1.86405031100123e-09	0	2.21615010390652e-09	2.44628072114859e-09	8.30425313064253e-09	2.27226370142226e-08	1.98036894328864e-08	3.46997209334429e-08	3.18266084335637e-08	2.52551742822115e-08	8.35879052743168e-08	1.37157474434777e-07	2.09715709384359e-07	0
P42SCA	C102	0	0	0	9.16118717465377e-09	0	0	0	0	0	0	0	0	5.59215093300369e-09	2.021790812858e-09	6.64845031171957e-09	9.78512288459434e-09	3.04489281456893e-08	4.54452740284453e-08	6.73325440718137e-08	7.93136478478695e-08	7.001853855384e-08	1.17857479983654e-07	4.77645172996096e-08	3.91878498385079e-08	2.09715709384359e-07	4.00031042408891e-07
P42SCA	C103	0	0	0	0	0	0	0	0	0	0	0	0	0	4.04358162571601e-09	0	7.33884216344576e-09	1.66085062612851e-08	2.92148190182863e-08	1.58429515463091e-08	2.47855149524592e-08	4.45572518069891e-08	2.52551742822115e-08	4.77645172996096e-08	3.91878498385079e-08	4.19431418768717e-08	0
P42SCA	C104	0	0	0	0	0	0	0	0	0	0	0	0	0	2.021790812858e-09	4.43230020781305e-09	2.44628072114859e-09	1.10723375075234e-08	2.27226370142226e-08	4.75288546389273e-08	6.93994418668858e-08	7.63838602405528e-08	1.0943908855625e-07	1.31352422573926e-07	9.79696245962696e-08	3.35545135014974e-07	4.00031042408891e-07
P42SCA	C108	0	0	0	0	0	0	0	0	0	0	0	3.53513592541955e-09	3.72810062200246e-09	0	1.10807505195326e-08	3.66942108172288e-08	8.30425313064253e-08	1.49320186093463e-07	2.81212389946987e-07	2.72640664477052e-07	3.43727371082487e-07	2.60970134249519e-07	2.74645974472755e-07	3.52690648546571e-07	2.93601993138102e-07	8.00062084817782e-07
P42SCA	C109	6.17464015571664e-06	0	2.94030483605554e-07	9.16118717465377e-09	0	0	0	0	6.61531311555385e-09	1.16040244487446e-08	2.38287791651449e-08	6.18648786948421e-08	6.89698615070455e-08	1.7185221909293e-07	5.42956775457099e-07	1.93500805042853e-06	4.6669902594211e-06	8.8488440715387e-06	1.27971441115312e-05	1.38402315494532e-05	1.47420850264267e-05	1.57003000121082e-05	1.72429907451591e-05	1.91040767962726e-05	2.44109085723393e-05	3.2935889158332e-05
P42SCA	C110	0	0	0	0	0	0	0	0	4.96148483666539e-09	3.31543555678416e-09	6.80822261861283e-09	3.53513592541955e-09	9.32025155500615e-09	2.021790812858e-09	1.32969006234391e-08	4.89256144229717e-09	2.49127593919276e-08	2.59687280162545e-08	4.356811675235e-08	7.43565448573777e-08	8.27491819272655e-08	1.0943908855625e-07	8.35879052743168e-08	1.17563549515524e-07	1.67772567507487e-07	2.66687361605927e-07
P42SCA	C111	0	0	0	0	8.44591769777527e-09	0	0	0	1.65382827888846e-09	0	3.40411130930641e-09	8.83783981354887e-09	5.59215093300369e-09	3.63922346314441e-08	4.6539152182037e-08	6.36032987498632e-08	1.300999657134e-07	1.81781096113781e-07	2.57447962627523e-07	2.23069634572133e-07	3.37362049395775e-07	3.61990831378365e-07	4.29880655696486e-07	5.4862989773911e-07	5.03317702522461e-07	1.06674944642371e-06
P42SCA	C112	0	0	0	0	0	0	0	0	0	1.65771777839208e-09	5.10616696395962e-09	0	0	0	2.21615010390652e-09	7.33884216344576e-09	0	2.27226370142226e-08	3.16859030926182e-08	3.46997209334429e-08	3.18266084335637e-08	4.20919571370192e-08	7.16467759494144e-08	5.87817747577618e-08	0	1.33343680802964e-07
P42SCA	C113	0	0	0	0	8.44591769777527e-09	0	8.38367998648417e-09	8.34937673029874e-09	3.30765655777693e-09	3.31543555678416e-09	1.02123339279192e-08	8.83783981354887e-09	9.32025155500615e-09	1.4152535690006e-08	2.43776511429718e-08	5.62644565864175e-08	7.19701937989019e-08	1.10367094069081e-07	1.742724670094e-07	2.62726458496068e-07	3.30996727709062e-07	3.36735657096154e-07	5.85115336920218e-07	5.87817747577618e-07	7.13033411906819e-07	1.60012416963556e-06
P42SCA	C118	0	0	0	0	0	0	0	0	0	1.65771777839208e-09	5.10616696395962e-09	3.53513592541955e-09	1.86405031100123e-09	2.021790812858e-09	6.64845031171957e-09	9.78512288459434e-09	1.93765906381659e-08	3.57070010223499e-08	5.54503304120819e-08	6.93994418668858e-08	6.36532168671273e-08	8.41839142740385e-08	7.16467759494144e-08	1.17563549515524e-07	2.93601993138102e-07	6.66718404014818e-07
P42SCA	C119	0	0	0	0	1.68918353955505e-08	8.41703230254989e-09	4.19183999324208e-08	3.3397506921195e-08	4.6307191808877e-08	1.2764426893619e-07	3.23390574384109e-07	3.27000073101308e-07	2.4232654043016e-07	3.49769810624435e-07	4.67607671924277e-07	8.14611480142479e-07	1.50583790102318e-06	2.11320524232271e-06	2.85965275410879e-06	3.44518657839183e-06	3.98469137588217e-06	4.73113598220096e-06	4.94362754050959e-06	5.83898962593767e-06	6.54313013279199e-06	1.06674944642371e-05
P42SCA	C12	0	0	0	9.16118717465377e-09	0	0	0	0	0	0	1.70205565465321e-09	1.76756796270977e-09	1.86405031100123e-09	1.2130744877148e-08	2.21615010390652e-08	7.82809830767547e-08	2.35287172034872e-07	4.60944922288516e-07	6.89168392264446e-07	8.42707508383614e-07	9.35702287946771e-07	1.02704375414327e-06	1.18217180316534e-06	1.09725979547822e-06	1.635782533198e-06	1.20009312722667e-06
P42SCA	C130	0	0	0	0	0	0	0	0	0	0	0	1.76756796270977e-09	0	0	0	1.22314036057429e-08	1.66085062612851e-08	3.89530920243817e-08	3.16859030926182e-08	5.45281328954103e-08	2.54612867468509e-08	5.05103485644231e-08	1.19411293249024e-08	1.95939249192539e-08	1.25829425630615e-07	1.33343680802964e-07
P42SCA	C131	0	0	0	0	0	0	0	0	0	0	0	0	0	2.021790812858e-09	2.21615010390652e-09	0	1.38404218844042e-08	6.49218200406361e-09	3.16859030926182e-08	2.97426179429511e-08	1.27306433734255e-08	5.05103485644231e-08	5.9705646624512e-08	5.87817747577618e-08	8.38862837537434e-08	0
P42SCA	C132	0	0	0	0	0	0	0	0	0	0	0	1.76756796270977e-09	0	0	2.21615010390652e-09	2.44628072114859e-09	1.93765906381659e-08	2.59687280162545e-08	3.96073788657728e-08	5.94852358859021e-08	4.45572518069891e-08	7.57655228466346e-08	7.16467759494144e-08	9.79696245962696e-08	1.67772567507487e-07	1.33343680802964e-07
P42SCA	C138	0	0	0	0	0	0	0	0	0	0	0	1.76756796270977e-09	0	2.021790812858e-09	2.21615010390652e-09	1.46776843268915e-08	3.04489281456893e-08	4.86913650304771e-08	9.50577092778546e-08	6.4442338876394e-08	1.52767720481106e-07	8.41839142740385e-08	5.9705646624512e-08	9.79696245962696e-08	2.09715709384359e-07	0
P42SCA	C139	0	0	1.47015241802777e-07	0	0	0	0	1.66987534605975e-08	1.65382827888846e-09	3.31543555678416e-09	1.70205565465321e-09	1.76756796270977e-08	2.98248049760197e-08	5.45883519471661e-08	1.68427407896896e-07	4.5011565269134e-07	1.24563796959638e-06	2.44106043352792e-06	3.57654631157928e-06	4.68941942900529e-06	5.35960086021212e-06	5.60664869065096e-06	5.79144772257766e-06	6.36802559875753e-06	6.45924384903824e-06	7.73393348657189e-06
P42SCA	C140	3.08732007785832e-06	5.1455334630972e-07	0	4.58059358732689e-08	2.53377530933258e-08	3.36681292101996e-08	2.51510399594525e-08	8.34937673029874e-09	3.14227372988808e-08	3.81275089030178e-08	8.34007270780072e-08	1.06054077762586e-07	1.82676930478121e-07	2.70919968922973e-07	5.58469826184444e-07	1.45553702908341e-06	3.25249914283499e-06	6.54411946009612e-06	9.84243364814453e-06	1.43359418485024e-05	1.75810184987006e-05	2.25781258082971e-05	2.87064748970654e-05	3.63075428753775e-05	4.86121014352943e-05	6.973874505995e-05
P42SCA	C142	0	0	0	0	0	0	0	0	0	0	1.70205565465321e-09	0	0	6.06537243857401e-09	0	7.33884216344576e-09	1.10723375075234e-08	1.94765460121908e-08	2.77251652060409e-08	3.46997209334429e-08	5.72878951804146e-08	7.57655228466346e-08	7.16467759494144e-08	3.91878498385079e-08	1.25829425630615e-07	0
P42SCA	C148	0	0	1.47015241802777e-07	9.16118717465377e-09	0	8.41703230254989e-09	1.67673599729683e-08	0	0	4.97315333517624e-09	3.40411130930641e-09	1.06054077762586e-08	3.72810062200246e-09	1.2130744877148e-08	3.98907018703174e-08	5.8710737307566e-08	2.07606328266063e-07	3.08378645193022e-07	4.19838215977191e-07	6.14680770820989e-07	8.4022246264608e-07	9.68115014151442e-07	1.27770083776456e-06	1.54792006862106e-06	1.97132766821297e-06	3.33359202007409e-06
P42SCA	C150	0	0	1.47015241802777e-07	0	0	0	0	0	0	0	3.40411130930641e-09	1.76756796270977e-09	3.72810062200246e-09	1.6174326502864e-08	3.10261014546913e-08	6.36032987498632e-08	2.13142497019825e-07	3.83038738239753e-07	4.43602643296655e-07	5.99809461849513e-07	8.4022246264608e-07	9.34441448441827e-07	1.32546535506417e-06	1.80264109257136e-06	2.01327081008984e-06	2.9335609776652e-06
P42SCA	C151	0	0	0	0	0	0	0	0	0	0	0	0	0	2.021790812858e-09	4.43230020781305e-09	2.9355368653783e-08	3.5985096899451e-08	9.08905480568906e-08	1.42586563916782e-07	1.53670192705247e-07	2.54612867468509e-07	3.36735657096154e-07	4.17939526371584e-07	4.70254198062094e-07	7.96919695660563e-07	9.33405765620746e-07
P42SCA	C152	0	0	0	9.16118717465377e-09	0	0	0	0	0	3.31543555678416e-09	0	7.0702718508391e-09	1.86405031100123e-09	1.6174326502864e-08	4.43230020781305e-09	2.69090879326344e-08	5.81297719144977e-08	7.79061840487633e-08	2.05958370102018e-07	2.23069634572133e-07	4.45572518069891e-07	4.79848311362019e-07	6.32879854219827e-07	9.79696245962696e-07	1.09052168879866e-06	1.4667804888326e-06
P42SCA	C153	0	0	0	0	0	0	0	0	0	0	0	0	1.86405031100123e-09	1.010895406429e-08	1.32969006234391e-08	1.46776843268915e-08	6.08978562913786e-08	1.20105367075177e-07	1.98036894328864e-07	2.57769355505576e-07	4.07380587949615e-07	5.05103485644231e-07	3.58233879747072e-07	6.4659952233538e-07	1.17440797255241e-06	8.00062084817782e-07
P42SCA	C154	0	0	0	0	0	0	0	0	0	0	1.70205565465321e-09	0	0	0	1.55130507273457e-08	4.89256144229717e-08	1.38404218844042e-07	3.21363009201149e-07	3.60427147678532e-07	5.99809461849513e-07	7.95665210839091e-07	8.83931099877404e-07	1.19411293249024e-06	1.25401119483225e-06	1.55189624944425e-06	2.53352993525631e-06
P42SCA	C155	0	0	0	0	0	0	0	0	0	0	1.70205565465321e-09	0	1.86405031100123e-09	4.04358162571601e-09	2.88099513507848e-08	8.07272637979033e-08	1.27331881336519e-07	2.6942555316864e-07	4.43602643296655e-07	8.27836199412138e-07	9.99355504813899e-07	1.41428975980385e-06	1.77922826941046e-06	2.07695604144092e-06	3.01990621513476e-06	4.80037250890669e-06
P42SCA	C158	0	0	0	0	0	0	0	0	0	0	0	0	5.59215093300369e-09	1.2130744877148e-08	2.88099513507848e-08	7.0942140913309e-08	2.21446750150468e-07	4.09007466256008e-07	5.62424779893973e-07	8.62535920345581e-07	9.1024100119992e-07	1.06071731985288e-06	1.33740648438907e-06	1.70467146797509e-06	1.76161195882861e-06	1.86681153124149e-06
P42SCA	C159	9.26196023357496e-06	5.1455334630972e-07	1.47015241802777e-07	4.58059358732689e-08	1.68918353955505e-08	8.41703230254989e-09	8.38367998648417e-09	8.34937673029874e-09	1.48844545099962e-08	2.1550331119097e-08	7.31883931500879e-08	1.78524364233687e-07	4.17547269664275e-07	8.12759906768918e-07	2.60397637209017e-06	8.63781722637565e-06	2.14277411614346e-05	4.3478142881214e-05	6.90752687419077e-05	9.82349099625769e-05	0.000135645005143848	0.000177754334989632	0.000233496842819142	0.000305841574064635	0.000399130938100311	0.000523640634513238
P42SCA	C160	0	0	0	9.16118717465377e-09	0	0	0	8.34937673029874e-09	1.65382827888846e-09	0	8.51027827326604e-09	3.53513592541955e-08	6.15136602630406e-08	1.17263867145764e-07	2.50424961741437e-07	4.79471021345123e-07	1.00758271318463e-06	1.85027187115813e-06	3.05768964843766e-06	4.96701719647283e-06	7.93755614333077e-06	1.10870215098909e-05	1.39950035687856e-05	1.82811319496639e-05	2.36139888766788e-05	2.97356408190609e-05
P42SCA	C161	0	0	0	0	8.44591769777527e-09	8.41703230254989e-09	0	0	3.30765655777693e-09	0	8.51027827326604e-09	1.41405437016782e-08	1.67764527990111e-08	6.06537243857401e-08	1.39617456546111e-07	2.22611545624521e-07	3.2940204084882e-07	5.3885110633728e-07	7.52540198449682e-07	1.4573882792046e-06	2.06872954818164e-06	2.97169217387356e-06	4.60927591941233e-06	6.68152839746559e-06	9.26943435478865e-06	1.13342128682519e-05
P42SCA	C162	0	0	0	9.16118717465377e-09	0	0	0	0	0	0	1.70205565465321e-09	7.0702718508391e-09	2.23686037320148e-08	4.04358162571601e-08	9.08621542601675e-08	1.14975193893984e-07	1.79925484497255e-07	3.50577828219435e-07	5.30738876801355e-07	8.08007787450171e-07	1.19031515541528e-06	1.7594438083274e-06	2.35240247700577e-06	3.44853078578869e-06	4.7395750320865e-06	6.66718404014818e-06
P42SCA	C163	0	0	0	0	0	8.41703230254989e-09	0	0	0	0	3.40411130930641e-09	5.30270388812932e-09	9.32025155500615e-09	3.03268621928701e-08	3.98907018703174e-08	8.56198252402005e-08	1.32868050090281e-07	2.43456825152385e-07	4.39641905410078e-07	7.23737036611809e-07	9.67528896380335e-07	1.84362772260144e-06	2.42404925295519e-06	3.72284573465825e-06	5.28483587648584e-06	7.20055876336004e-06
P42SCA	C164	0	0	0	1.83223743493075e-08	8.44591769777527e-09	0	0	0	0	0	0	0	1.86405031100123e-09	8.08716325143202e-09	2.21615010390652e-08	3.18016493749316e-08	6.36659406682594e-08	9.08905480568906e-08	1.02979185051009e-07	3.27168797372462e-07	4.39207196383178e-07	7.23981662756731e-07	1.13440728586573e-06	1.82223501749062e-06	2.97796307325789e-06	3.46693570087705e-06
P42SCA	C165	0	0	0	0	0	0	0	0	0	0	0	3.53513592541955e-09	9.32025155500615e-09	2.2239698941438e-08	1.99453509351587e-08	3.18016493749316e-08	6.36659406682594e-08	1.0712100306705e-07	1.3070435025705e-07	1.68541501676723e-07	3.24631406022349e-07	3.70409222805769e-07	7.64232276793754e-07	9.20914471204934e-07	1.34218054005989e-06	1.4667804888326e-06
P42SCA	C166	0	0	0	0	0	0	0	0	0	0	0	0	1.86405031100123e-09	0	1.55130507273457e-08	7.33884216344576e-09	1.66085062612851e-08	2.92148190182863e-08	3.56466409791955e-08	5.94852358859021e-08	1.33671755420967e-07	1.34694262838462e-07	2.9852823312256e-07	3.33096723627317e-07	3.77488276891845e-07	1.06674944642371e-06
P42SCA	C168	0	0	0	0	0	0	0	0	0	0	1.70205565465321e-09	5.30270388812932e-09	2.4232654043016e-08	5.25665611343081e-08	6.87006532211023e-08	1.39438001105469e-07	2.85112690818727e-07	4.34976194272262e-07	7.05011343810755e-07	1.01124901006034e-06	1.33035223252296e-06	2.35714959967308e-06	3.21216378839875e-06	3.54650041038496e-06	5.15900645085522e-06	6.00046563613336e-06
P42SCA	C169	6.17464015571664e-06	5.1455334630972e-07	7.35076209013886e-07	2.65674428064959e-07	1.77364271653281e-07	1.93591742958647e-07	1.84440959702652e-07	2.42131925178664e-07	1.02537353291085e-07	2.22134182304539e-07	8.30603159470765e-07	2.43394108465136e-06	5.87175847965387e-06	1.18618466990379e-05	2.12994186486456e-05	3.59285249515093e-05	6.04992521411077e-05	0.0001006515437	0.000160702979009986	0.000252554483159579	0.000385203807193108	0.00056736590864131	0.000796747971945463	0.00106675205437894	0.00145777583907255	0.00188867989489318
P42SCA	C170	0	0	0	0	8.44591769777527e-09	0	0	8.34937673029874e-09	1.65382827888846e-09	3.31543555678416e-09	1.53185008918789e-08	3.71189272169053e-08	6.89698615070455e-08	1.47590729338634e-07	3.36854815793792e-07	6.38479268219781e-07	1.14598693202867e-06	2.13917397033896e-06	3.485449340188e-06	5.38341384767414e-06	7.61292473730843e-06	1.06324283728111e-05	1.46159422936805e-05	1.93392038953036e-05	2.70113833687054e-05	3.40026386047557e-05
P42SCA	C171	0	0	1.47015241802777e-07	9.16118717465377e-09	0	0	0	0	0	1.65771777839208e-09	3.40411130930641e-09	3.53513592541955e-09	5.59215093300369e-09	2.021790812858e-08	1.77292008312522e-08	4.1586772259526e-08	6.92021094220211e-08	1.39581913087368e-07	1.46547301803359e-07	2.08198325600657e-07	2.92804797588786e-07	4.96685094216827e-07	7.04526630169242e-07	5.87817747577618e-07	8.80805979414306e-07	8.00062084817782e-07
P42SCA	C172	0	0	0	0	0	8.41703230254989e-09	0	8.34937673029874e-09	1.65382827888846e-09	1.65771777839208e-09	1.70205565465321e-09	8.83783981354887e-09	1.11843018660074e-08	6.06537243857401e-09	3.32422515585979e-08	4.64793337018231e-08	6.08978562913786e-08	1.29843640081272e-07	2.13879845875173e-07	3.42040106343937e-07	4.01015266262902e-07	5.89287399918269e-07	1.08664276856612e-06	1.13644764531673e-06	1.71966881695174e-06	1.86681153124149e-06
P42SCA	C173	0	0	0	0	0	0	0	0	0	0	0	0	0	2.021790812858e-09	0	0	2.76808437688084e-09	3.24609100203181e-09	1.58429515463091e-08	3.96568239239348e-08	5.09225734937018e-08	1.17857479983654e-07	1.31352422573926e-07	2.15533174111793e-07	2.93601993138102e-07	2.66687361605927e-07
P42SCA	C178	0	0	0	0	0	0	0	8.34937673029874e-09	0	0	3.40411130930641e-09	1.76756796270977e-09	3.72810062200246e-09	4.04358162571601e-09	1.32969006234391e-08	2.20165264903373e-08	3.87531812763318e-08	6.81679110426679e-08	9.10969713912774e-08	1.58627295695739e-07	2.1005561566152e-07	3.45154048523558e-07	4.29880655696486e-07	4.5066027314284e-07	1.09052168879866e-06	1.20009312722667e-06
P42SCA	C179	0	0	1.47015241802777e-07	0	8.44591769777527e-09	8.41703230254989e-09	2.51510399594525e-08	1.66987534605975e-08	8.26914139444231e-09	9.94630667035248e-09	3.06370017837577e-08	4.59567670304541e-08	8.38822639950553e-08	1.5163431096435e-07	2.28263460702372e-07	3.91404915383774e-07	7.72295541149756e-07	1.07770221267456e-06	1.89719344767052e-06	2.74127795374199e-06	3.85738494214791e-06	5.36251533925625e-06	7.952792130385e-06	1.03651862822853e-05	1.50575879337969e-05	2.2001707332489e-05
P42SCA	C180	0	0	1.47015241802777e-07	1.83223743493075e-08	0	0	0	8.34937673029874e-09	0	4.97315333517624e-09	1.36164452372257e-08	1.94432475898075e-08	5.03293583970332e-08	8.28934233271782e-08	1.48482056961737e-07	2.54413194999453e-07	4.2628499403965e-07	8.11522750507952e-07	1.37041530875574e-06	2.11172587394953e-06	3.58367610961927e-06	5.57297512494135e-06	8.33490826878188e-06	1.32063053955771e-05	1.93357884052379e-05	2.86688913726372e-05
P42SCA	C181	0	0	0	0	8.44591769777527e-09	0	8.38367998648417e-09	0	0	0	3.40411130930641e-09	1.41405437016782e-08	1.67764527990111e-08	4.24576070700181e-08	3.98907018703174e-08	9.78512288459434e-08	1.52244640728446e-07	2.17488097136131e-07	2.97055341493296e-07	3.91611136248856e-07	6.23801525297848e-07	7.15563271329327e-07	9.19466958017485e-07	1.13644764531673e-06	1.38412368193677e-06	1.86681153124149e-06
P42SCA	C182	0	0	0	9.16118717465377e-09	0	0	8.38367998648417e-09	8.34937673029874e-09	0	1.65771777839208e-09	8.51027827326604e-09	2.12108155525173e-08	3.54169559090234e-08	5.66101427600241e-08	1.26320555922672e-07	3.05785090143573e-07	4.53965837808458e-07	9.31628117583128e-07	1.71103876700138e-06	2.94451917635216e-06	5.24502506985129e-06	8.28369716456538e-06	1.36845342063382e-05	2.17884445102104e-05	3.40578312040198e-05	5.16040044707469e-05
P42SCA	C183	0	0	0	1.83223743493075e-08	0	0	0	0	1.65382827888846e-09	6.63087111356832e-09	5.10616696395962e-09	1.06054077762586e-08	1.49124024880098e-08	1.8196117315722e-08	1.77292008312522e-08	4.89256144229717e-08	7.75063625526636e-08	1.65550641103622e-07	3.20819768812759e-07	4.31267960172791e-07	5.72878951804146e-07	8.7551270845e-07	1.22993632046495e-06	1.88101679224838e-06	2.43270222885856e-06	4.53368514730076e-06
P42SCA	C184	0	0	0	0	0	0	0	0	0	1.65771777839208e-09	5.10616696395962e-09	1.23729757389684e-08	2.23686037320148e-08	5.86319335728821e-08	7.97814037406349e-08	1.63900808316955e-07	2.65736100180561e-07	4.25237921266167e-07	7.01050605924178e-07	1.09056265790821e-06	1.70590621203901e-06	2.44133351394712e-06	3.92863154789289e-06	5.58426860198737e-06	8.5983440847587e-06	1.29343370378875e-05
P42SCA	C185	0	0	0	9.16118717465377e-09	0	0	0	0	0	1.65771777839208e-09	0	1.76756796270977e-09	3.72810062200246e-09	0	1.32969006234391e-08	2.44628072114859e-08	6.08978562913786e-08	7.46600930467316e-08	1.18822136597318e-07	2.03241222610166e-07	2.73708832528647e-07	3.87246005660577e-07	5.9705646624512e-07	7.05381297093141e-07	1.59383939132113e-06	1.4667804888326e-06
P42SCA	C186	0	0	0	0	0	0	0	0	0	0	1.70205565465321e-09	2.29783835152271e-08	1.30483521770086e-08	2.62832805671541e-08	7.31329534289153e-08	1.76132211922698e-07	3.46010547110106e-07	6.39479927400266e-07	9.94145209530896e-07	1.77959997358657e-06	2.71162703853962e-06	4.65537045935433e-06	6.74673806856986e-06	9.85574423438472e-06	1.71547450276405e-05	2.50686119909572e-05
P42SCA	C187	3.08732007785832e-06	0	0	0	0	0	0	0	3.30765655777693e-09	3.31543555678416e-09	2.89349461291045e-08	4.06540631423248e-08	1.32347572081087e-07	2.26440571040096e-07	4.52094621196931e-07	8.04826357257885e-07	1.45601238223932e-06	2.51572052657465e-06	4.10332445049406e-06	6.59294697735415e-06	9.66892364211664e-06	1.5321472397875e-05	2.28553215278632e-05	3.45636835575639e-05	4.81087837327719e-05	6.26715299773929e-05
P42SCA	C188	0	0	0	0	0	0	0	0	0	0	3.40411130930641e-09	1.06054077762586e-08	2.05045534210135e-08	8.08716325143202e-09	4.6539152182037e-08	6.60495794710118e-08	1.19027628205876e-07	2.17488097136131e-07	3.12898293039605e-07	6.04766564840005e-07	8.8477971445307e-07	1.05229892842548e-06	1.5045822949377e-06	2.2533013657142e-06	2.85213364762728e-06	2.9335609776652e-06
P42SCA	C189	3.08732007785832e-06	0	5.88060967211109e-07	6.41283102225764e-08	6.75673415822021e-08	4.20851615127494e-08	5.0302079918905e-08	3.3397506921195e-08	4.6307191808877e-08	1.24328833379406e-07	6.29760592221687e-07	1.56076251107273e-06	3.05704251004202e-06	6.05930706613544e-06	1.07305988031154e-05	1.83055186363549e-05	3.26495552253096e-05	5.73129827318736e-05	9.5485468969605e-05	0.00015581661830013	0.000235650574163792	0.000357764798881809	0.000536192530076093	0.000809111535615672	0.00121941296378629	0.00168359731381822
P42SCA	C19	0	0	0	9.16118717465377e-09	0	0	0	0	6.61531311555385e-09	1.16040244487446e-08	3.06370017837577e-08	9.01459660981985e-08	2.19957936698145e-07	3.65944137127299e-07	8.2884013886104e-07	1.30142134365105e-06	2.43591425165514e-06	3.86934047442191e-06	6.25004438501894e-06	9.50276643277287e-06	1.38382093469135e-05	1.97327095058346e-05	2.90169442595128e-05	3.95209465621352e-05	5.69168435269149e-05	7.38723991648419e-05
P42SCA	C20	3.08732007785832e-06	0	1.47015241802777e-07	9.16118717465377e-09	1.68918353955505e-08	8.41703230254989e-09	8.38367998648417e-09	0	1.65382827888846e-09	2.81812022326654e-08	2.21267235104917e-07	6.20416354911131e-07	1.34584432454289e-06	2.3735824142953e-06	4.00458323775909e-06	6.73216454460091e-06	1.15899692860001e-05	1.93304719170994e-05	3.1828489656535e-05	4.62894277252128e-05	6.55755440165145e-05	9.19540895615322e-05	0.000128749256381098	0.000178990504137385	0.000247674252782927	0.000325358581159231
P42SCA	C210	0	0	0	0	8.44591769777527e-09	0	8.38367998648417e-09	8.34937673029874e-09	0	1.65771777839208e-09	1.02123339279192e-08	1.41405437016782e-08	3.35529055980221e-08	9.50241682043262e-08	1.5956280748127e-07	2.71537160047493e-07	5.14863694099837e-07	9.21889844577033e-07	1.30308276468392e-06	2.05719774105412e-06	2.43155288432426e-06	3.53572439950962e-06	4.9794509284843e-06	6.13289849972648e-06	9.47915006417301e-06	1.54678669731438e-05
P42SCA	C211	0	0	0	0	0	0	0	0	0	3.31543555678416e-09	3.40411130930641e-09	5.30270388812932e-09	2.05045534210135e-08	6.26755151985981e-08	1.41833606650018e-07	2.29950387787967e-07	4.76110512823505e-07	8.24507114516079e-07	1.29120055102419e-06	1.45243117621411e-06	1.99234568794108e-06	2.36556799110048e-06	3.30769282299797e-06	3.89919105893153e-06	4.48791618082527e-06	5.46709091292151e-06
P42SCA	C212	3.08732007785832e-06	0	0	0	0	0	0	0	0	0	0	1.76756796270977e-09	0	0	4.43230020781305e-09	2.44628072114859e-09	8.30425313064253e-09	1.94765460121908e-08	3.56466409791955e-08	5.94852358859021e-08	4.45572518069891e-08	8.41839142740385e-08	1.55234681223731e-07	1.37157474434777e-07	1.67772567507487e-07	1.33343680802964e-07
P42SCA	C218	0	0	0	9.16118717465377e-09	0	0	0	0	1.65382827888846e-09	0	5.10616696395962e-09	7.0702718508391e-09	2.60967043540172e-08	5.05447703214501e-08	6.87006532211023e-08	1.34545439663172e-07	2.54663762673038e-07	4.60944922288516e-07	6.6936470283156e-07	9.56720877164926e-07	1.22850708553556e-06	1.66684150262596e-06	2.73451861540265e-06	3.84040928417377e-06	5.49455158587019e-06	9.60074501781338e-06
P42SCA	C220	3.08732007785832e-06	5.1455334630972e-07	4.41045725408332e-07	2.29029679366344e-07	2.95607119422134e-07	2.44093936773947e-07	2.51510399594525e-07	1.00192520763585e-07	1.12460322964415e-07	2.32080488974891e-07	4.05089245807463e-07	5.16129845111254e-07	6.56145709472433e-07	9.46198100417546e-07	1.48038826940956e-06	2.8499170401381e-06	6.23095793235878e-06	1.25428956318509e-05	2.25841274292636e-05	3.50665465547393e-05	4.94903761141915e-05	6.89718809647197e-05	8.48894883707312e-05	9.90081026169901e-05	0.000112449563371893	0.000122276155296318
P42SCA	C221	0	0	0	0	0	8.41703230254989e-09	0	1.66987534605975e-08	1.65382827888846e-09	8.2885888919604e-09	2.55308348197981e-08	4.77243349931639e-08	9.13384652390603e-08	3.01246831115843e-07	6.00576678158668e-07	1.11061144740146e-06	2.49127593919276e-06	4.76850768198472e-06	8.23041332830758e-06	1.28488109513549e-05	1.87522376890557e-05	2.54908892421788e-05	3.48442153700652e-05	4.44390217168679e-05	5.77557063644523e-05	6.53384035934522e-05
P42SCA	C222	0	2.05821338523888e-06	4.41045725408332e-07	1.2092767070543e-06	1.35979274934182e-06	1.19521858696208e-06	8.38367998648417e-07	5.09311980548223e-07	2.05074706582169e-07	7.45973000276436e-08	4.25513913663302e-08	2.12108155525173e-08	9.32025155500615e-09	4.04358162571601e-09	1.55130507273457e-08	1.46776843268915e-08	2.76808437688084e-08	6.49218200406361e-08	6.33718061852364e-08	1.3384178074328e-07	1.90959650601382e-07	2.52551742822115e-07	2.74645974472755e-07	6.27005597416126e-07	3.35545135014974e-07	8.00062084817782e-07
P42SCA	C223	0	0	0	9.16118717465377e-09	0	0	8.38367998648417e-09	8.34937673029874e-09	3.30765655777693e-09	3.31543555678416e-09	1.70205565465321e-09	8.83783981354887e-09	1.30483521770086e-08	8.08716325143202e-09	1.32969006234391e-08	1.71239650480401e-08	2.49127593919276e-08	4.86913650304771e-08	4.356811675235e-08	1.04099162800329e-07	8.27491819272655e-08	1.85204611402885e-07	1.67175810548634e-07	1.95939249192539e-07	4.19431418768717e-08	2.66687361605927e-07
P42SCA	C224	0	0	0	0	0	0	0	0	1.65382827888846e-09	6.63087111356832e-09	6.80822261861283e-09	0	1.86405031100123e-09	2.021790812858e-09	6.64845031171957e-09	1.71239650480401e-08	1.66085062612851e-08	5.51835470345407e-08	5.94110682986591e-08	9.91420598098369e-08	1.4003707710768e-07	1.43112654265865e-07	2.5076371582295e-07	2.15533174111793e-07	3.77488276891845e-07	1.33343680802964e-07
P42SCA	C227	0	5.1455334630972e-07	2.94030483605554e-07	3.66447486986151e-08	0	0	8.38367998648417e-09	8.34937673029874e-09	3.30765655777693e-09	1.49194600055287e-08	8.51027827326604e-09	3.00486553660662e-08	3.72810062200246e-08	3.43704438185861e-08	5.09714523898501e-08	9.78512288459434e-08	1.35636134467161e-07	3.34347373209276e-07	5.10935187368469e-07	9.02192744269516e-07	1.2476030505957e-06	1.80153576546442e-06	2.29269683038126e-06	2.91949481296883e-06	3.48128077578035e-06	4.80037250890669e-06
P42SCA	C229	1.54366003892916e-05	3.60187342416804e-06	5.88060967211109e-07	9.710858405133e-07	6.08106074239819e-07	6.14443358086142e-07	3.26963519472882e-07	2.92228185560456e-07	2.23266817649942e-07	3.68013346803042e-07	8.34007270780072e-07	1.43880032164576e-06	2.06723179490036e-06	3.46939303486433e-06	5.80188097202728e-06	1.13385111425237e-05	2.14139007395502e-05	3.94497439476925e-05	6.82989641161385e-05	0.00010945283403006	0.000166803254800307	0.000239309613106809	0.000326924238657178	0.000425129388973052	0.000549077670310128	0.00068165289626475
P42SCA	C23	0	0	0	9.16118717465377e-09	3.37836707911011e-08	1.68340646050998e-08	0	8.34937673029874e-09	1.32306262311077e-08	6.63087111356832e-09	1.70205565465321e-08	5.30270388812932e-08	1.26755421148084e-07	4.16488907448749e-07	1.47373981909784e-06	3.93851196104922e-06	8.04958936796949e-06	1.61687792811204e-05	2.71112508336215e-05	4.23485308477718e-05	6.11516454442492e-05	8.30474314313389e-05	0.000111136090626867	0.000137549352933163	0.000179810249226149	0.000204549206351746
P42SCA	C240	0	0	0	1.83223743493075e-08	0	0	8.38367998648417e-09	0	3.30765655777693e-09	0	3.40411130930641e-09	7.0702718508391e-09	5.40574590190357e-08	9.90677498300422e-08	2.6150571226097e-07	5.84661092354512e-07	1.17643586017436e-06	2.4897517985584e-06	4.07956002317459e-06	6.84080212687875e-06	9.89170990115158e-06	1.53467275721572e-05	2.11477400344022e-05	2.70592103134897e-05	3.94684965061363e-05	5.1337317109141e-05
P42SCA	C241	0	0	0	9.16118717465377e-09	0	0	0	0	1.65382827888846e-09	1.65771777839208e-09	6.80822261861283e-09	1.23729757389684e-08	2.23686037320148e-08	6.26755151985981e-08	1.50698207065644e-07	4.18314003316408e-07	7.97208300541683e-07	1.50943231594479e-06	2.57447962627523e-06	3.91611136248856e-06	6.23164993129176e-06	8.84772939020144e-06	1.28367140242701e-05	1.65764604816888e-05	2.54175439773843e-05	3.24025144351202e-05
P42SCA	C248	0	0	0	0	0	0	0	0	0	1.65771777839208e-09	1.70205565465321e-09	0	5.59215093300369e-09	1.4152535690006e-08	3.98907018703174e-08	8.56198252402005e-08	1.88229737627897e-07	2.95394281184894e-07	5.70346255667128e-07	1.00133480407935e-06	1.35581351926981e-06	1.7510254169e-06	2.4718137702548e-06	3.27218546151541e-06	4.4459730389484e-06	6.40049667854226e-06
P42SCA	C249	3.08732007785832e-06	5.1455334630972e-07	2.94030483605554e-07	2.74835615239613e-08	1.68918353955505e-08	8.41703230254989e-09	1.67673599729683e-08	4.17468836514937e-08	1.48844545099962e-08	6.63087111356832e-09	2.04246678558385e-08	3.71189272169053e-08	1.41667823636093e-07	3.23486530057281e-07	7.51274885224312e-07	1.81024773364995e-06	4.03863510586915e-06	8.0730283220531e-06	1.47418664138406e-05	2.31744564805494e-05	3.61804884672752e-05	5.37177556982639e-05	7.57425833078559e-05	0.000107002423984046	0.000149946732209816	0.000202682394820505
P42SCA	C250	0	0	0	9.16118717465377e-09	8.44591769777527e-09	8.41703230254989e-09	8.38367998648417e-09	0	6.61531311555385e-09	1.32617422271366e-08	2.89349461291045e-08	4.59567670304541e-08	1.2116327021508e-07	2.70919968922973e-07	6.29386629509453e-07	1.51424776639097e-06	3.45180121797041e-06	6.69019355518755e-06	1.18346848050929e-05	1.87725490249926e-05	2.83829694010521e-05	4.2378182445551e-05	5.73651852768311e-05	8.20397636369162e-05	0.000111988188811247	0.000159612385921147
P42SCA	C251	0	5.1455334630972e-07	0	0	0	0	0	0	1.65382827888846e-09	1.65771777839208e-09	1.70205565465321e-09	0	5.59215093300369e-09	1.2130744877148e-08	4.43230020781305e-09	4.64793337018231e-08	1.35636134467161e-07	1.94765460121908e-07	2.85173127833564e-07	5.15538711011152e-07	7.95665210839091e-07	1.14490123412692e-06	1.61205245886182e-06	2.19451959095644e-06	3.10379249888851e-06	4.00031042408891e-06
P42SCA	C252	0	0	0	0	0	0	0	0	0	0	3.40411130930641e-09	0	1.86405031100123e-09	1.2130744877148e-08	1.32969006234391e-08	4.89256144229717e-08	1.05187206321472e-07	1.85027187115813e-07	3.60427147678532e-07	6.34509182782956e-07	9.16606322886633e-07	1.36377941123942e-06	1.5045822949377e-06	1.9985803417639e-06	2.2229865194742e-06	3.60027938168002e-06
P42SCA	C253	0	0	0	0	0	0	1.67673599729683e-08	0	0	0	0	1.76756796270977e-09	0	2.021790812858e-09	1.10807505195326e-08	1.22314036057429e-08	1.93765906381659e-08	5.19374560325089e-08	1.02979185051009e-07	7.93136478478695e-08	1.46402398794393e-07	1.85204611402885e-07	3.58233879747072e-07	2.15533174111793e-07	3.35545135014974e-07	8.00062084817782e-07
P42SCA	C254	0	0	1.47015241802777e-07	9.16118717465377e-09	1.68918353955505e-08	1.68340646050998e-08	0	0	6.61531311555385e-09	1.65771777839208e-09	1.70205565465321e-09	1.41405437016782e-08	2.4232654043016e-08	2.4261489754296e-08	4.2106851974224e-08	7.0942140913309e-08	1.24563796959638e-07	1.59058459099558e-07	2.49526486854368e-07	3.56911415315413e-07	4.96495091563593e-07	6.31379357055288e-07	8.35879052743168e-07	1.19522942007449e-06	1.71966881695174e-06	2.80021729686224e-06
P42SCA	C257	0	0	0	0	0	0	0	0	0	0	0	0	0	2.021790812858e-09	1.77292008312522e-08	2.20165264903373e-08	6.64340250451403e-08	8.4398366052827e-08	1.62390253349668e-07	2.72640664477052e-07	4.58303161443317e-07	4.79848311362019e-07	7.64232276793754e-07	9.01320546285681e-07	1.97132766821297e-06	1.06674944642371e-06
P42SCA	C258	0	0	0	0	0	0	0	0	1.65382827888846e-09	1.65771777839208e-09	0	3.53513592541955e-09	3.72810062200246e-09	2.2239698941438e-08	1.32969006234391e-08	6.60495794710118e-08	1.16259543828995e-07	2.23980279140195e-07	4.51524119069809e-07	6.34509182782956e-07	1.07573936505445e-06	1.38061619409423e-06	1.67175810548634e-06	2.01817426668315e-06	2.76824736387353e-06	3.20024833927113e-06
P42SCA	C259	6.17464015571664e-06	0	2.94030483605554e-07	4.58059358732689e-08	4.22295884888763e-08	1.68340646050998e-08	3.35347199459367e-08	5.00962603817924e-08	4.13457069722116e-08	1.9892613340705e-08	1.8041789939324e-07	4.03005495497829e-07	8.72375545548575e-07	1.80343740506934e-06	4.60072761570994e-06	1.01545112734878e-05	2.21169941712779e-05	4.43708179067728e-05	7.9650438899069e-05	0.000127377718443678	0.000193448491380887	0.000275289818067533	0.000382128079526202	0.000503701027899261	0.000663624390775864	0.000830731131402463
P42SCA	C260	0	5.1455334630972e-07	0	3.66447486986151e-08	1.68918353955505e-08	8.41703230254989e-09	5.0302079918905e-08	1.66987534605975e-08	1.81921110677731e-08	3.14966377894495e-08	8.34007270780072e-08	1.90897339972656e-07	3.31800955358219e-07	6.61125595804567e-07	1.13466885320014e-06	2.11603282379353e-06	3.8587096213719e-06	6.48568982205955e-06	1.02385074368023e-05	1.61403273370414e-05	2.44364699552902e-05	3.6813625712037e-05	5.51083118344246e-05	8.38815925793261e-05	0.000121928713436066	0.000178413844914365
P42SCA	C261	3.08732007785832e-06	0	0	9.16118717465377e-09	0	1.68340646050998e-08	0	8.34937673029874e-09	4.96148483666539e-09	4.97315333517624e-09	5.10616696395962e-09	1.23729757389684e-08	1.30483521770086e-08	4.24576070700181e-08	3.10261014546913e-08	7.82809830767547e-08	7.75063625526636e-08	1.78535005111749e-07	2.93094603606718e-07	5.05624505030168e-07	8.08395854212517e-07	1.1028092769899e-06	1.80311052806026e-06	2.91949481296883e-06	4.06848476205656e-06	8.40065189058671e-06
P42SCA	C268	0	0	0	0	0	0	0	8.34937673029874e-09	0	3.31543555678416e-09	3.40411130930641e-09	1.5908111664388e-08	2.79607546650184e-08	3.63922346314441e-08	5.98360528054762e-08	1.88363615528441e-07	3.2940204084882e-07	5.68065925355566e-07	1.01394889896378e-06	1.61601557490034e-06	2.20876662528932e-06	3.47679565951779e-06	5.25409690295706e-06	6.83827979681962e-06	8.80805979414306e-06	9.73408869861635e-06
P42SCA	C269	0	5.1455334630972e-07	0	9.16118717465377e-09	1.68918353955505e-08	8.41703230254989e-09	1.67673599729683e-08	1.66987534605975e-08	1.48844545099962e-08	1.16040244487446e-08	4.42534470209834e-08	1.07821645725296e-07	1.73356678923114e-07	3.67965927940157e-07	5.18579124314127e-07	9.516032005268e-07	1.67192296363603e-06	3.04483335990583e-06	5.01033342652025e-06	7.80248010703416e-06	1.16039814348773e-05	1.80574496117813e-05	2.64496014546588e-05	4.20093750268804e-05	6.00206360258034e-05	9.41406386468923e-05
P42SCA	C300	0	0	0	9.16118717465377e-09	3.37836707911011e-08	4.20851615127494e-08	5.0302079918905e-08	4.17468836514937e-08	3.63842221355462e-08	3.14966377894495e-08	4.59555026756366e-08	4.41891990677444e-08	7.2697962129048e-08	9.90677498300422e-08	1.41833606650018e-07	2.27504107066818e-07	2.65736100180561e-07	3.63562192227562e-07	7.05011343810755e-07	7.13822830630826e-07	1.16485386866843e-06	1.65842311119856e-06	2.12552101983263e-06	3.56609433530421e-06	5.03317702522461e-06	1.14675565490549e-05
P42SCA	C301	0	0	0	0	2.53377530933258e-08	0	0	0	1.65382827888846e-09	3.31543555678416e-09	1.70205565465321e-09	0	3.72810062200246e-09	1.6174326502864e-08	6.64845031171957e-09	3.42479300960802e-08	3.04489281456893e-08	1.03874912065018e-07	1.10900660824164e-07	1.8836991363869e-07	2.8007415421536e-07	3.36735657096154e-07	5.01527431645901e-07	8.62132696447173e-07	1.38412368193677e-06	1.60012416963556e-06
P42SCA	C310	0	0	0	0	0	0	0	1.66987534605975e-08	4.96148483666539e-09	8.2885888919604e-09	1.02123339279192e-08	3.53513592541955e-08	3.72810062200246e-08	8.28934233271782e-08	1.48482056961737e-07	2.81322282932087e-07	4.09676487778365e-07	6.94663474434807e-07	1.10108513246848e-06	1.2789325715469e-06	1.72500217709915e-06	1.9783219854399e-06	2.63898958080343e-06	3.40934293595018e-06	3.69099648516471e-06	6.80052772095115e-06
P42SCA	C311	0	0	0	0	0	0	0	8.34937673029874e-09	0	1.65771777839208e-09	1.02123339279192e-08	5.30270388812932e-09	1.30483521770086e-08	1.010895406429e-08	1.55130507273457e-08	1.71239650480401e-08	5.81297719144977e-08	4.21991830264135e-08	1.02979185051009e-07	1.18970471771804e-07	1.65498363854531e-07	1.43112654265865e-07	2.26881457173146e-07	2.93908873788809e-07	3.35545135014974e-07	5.33374723211855e-07
P42SCA	C312	0	0	0	0	0	0	0	0	0	0	1.70205565465321e-09	1.76756796270977e-09	1.86405031100123e-09	6.06537243857401e-09	0	4.89256144229717e-09	2.49127593919276e-08	1.29843640081272e-08	3.96073788657728e-08	1.48713089714755e-08	7.001853855384e-08	3.36735657096154e-08	1.19411293249024e-07	1.17563549515524e-07	2.09715709384359e-07	4.00031042408891e-07
P42SCA	C313	0	0	0	0	0	0	0	0	0	0	0	1.76756796270977e-09	1.86405031100123e-09	6.06537243857401e-09	1.32969006234391e-08	1.95702457691887e-08	1.93765906381659e-08	5.19374560325089e-08	5.94110682986591e-08	6.4442338876394e-08	5.72878951804146e-08	1.0943908855625e-07	1.31352422573926e-07	1.37157474434777e-07	8.38862837537434e-08	0
P42SCA	C318	0	0	0	0	0	0	0	0	0	1.65771777839208e-09	0	3.53513592541955e-09	1.86405031100123e-09	8.08716325143202e-09	6.64845031171957e-09	7.33884216344576e-09	1.10723375075234e-08	3.57070010223499e-08	5.54503304120819e-08	4.95710299049185e-08	3.18266084335637e-08	7.57655228466346e-08	1.91058069198438e-07	1.76345324273285e-07	2.5165885126123e-07	6.66718404014818e-07
P42SCA	C319	0	0	0	9.16118717465377e-09	3.37836707911011e-08	8.41703230254989e-09	1.67673599729683e-08	3.3397506921195e-08	8.26914139444231e-09	1.82348955623129e-08	2.38287791651449e-08	2.29783835152271e-08	5.59215093300369e-08	7.68280508886042e-08	1.19672105610952e-07	2.22611545624521e-07	3.40474378356344e-07	4.34976194272262e-07	7.05011343810755e-07	8.37750405393122e-07	1.25396837228241e-06	1.65842311119856e-06	2.05387424388321e-06	3.05665228740361e-06	4.52985932270214e-06	6.53384035934522e-06
P42SCA	C320	0	0	1.47015241802777e-07	0	0	8.41703230254989e-09	0	0	1.65382827888846e-09	0	1.70205565465321e-09	0	9.32025155500615e-09	1.010895406429e-08	3.98907018703174e-08	9.29586674036462e-08	2.24214834527348e-07	5.29112833331184e-07	9.58498568551701e-07	1.42268855827116e-06	1.75682878553271e-06	2.15510820541538e-06	3.16439927109914e-06	3.76203358449675e-06	5.24289273460896e-06	7.20055876336004e-06
P42SCA	C321	0	0	0	0	0	0	0	0	0	0	0	1.76756796270977e-09	3.72810062200246e-09	8.08716325143202e-09	1.32969006234391e-08	9.05123866824977e-08	1.66085062612851e-07	3.73300465233658e-07	6.29757323965787e-07	9.31935362212467e-07	1.12029661686144e-06	1.42270815123125e-06	1.40905326033848e-06	1.54792006862106e-06	1.71966881695174e-06	1.4667804888326e-06
P42SCA	C322	0	0	0	0	0	0	0	0	0	0	1.70205565465321e-09	0	1.86405031100123e-09	0	4.43230020781305e-09	1.71239650480401e-08	2.21446750150468e-08	2.27226370142226e-08	5.94110682986591e-08	9.91420598098369e-08	1.33671755420967e-07	1.34694262838462e-07	1.91058069198438e-07	2.93908873788809e-07	1.25829425630615e-07	2.66687361605927e-07
P42SCA	C323	0	0	0	0	0	0	0	0	0	1.65771777839208e-09	3.40411130930641e-09	3.53513592541955e-09	1.86405031100123e-09	2.021790812858e-09	4.43230020781305e-09	2.9355368653783e-08	5.81297719144977e-08	1.10367094069081e-07	2.21801321648327e-07	2.37940943543609e-07	3.500926927692e-07	4.63011528507212e-07	6.4482098354473e-07	7.05381297093141e-07	1.04857854692179e-06	6.66718404014818e-07
P42SCA	C328	0	0	0	0	0	0	8.38367998648417e-09	0	0	0	0	1.76756796270977e-09	3.72810062200246e-09	6.06537243857401e-09	1.32969006234391e-08	6.36032987498632e-08	1.77157400120374e-07	3.18116918199117e-07	4.51524119069809e-07	6.49380491754432e-07	7.76569245778953e-07	7.23981662756731e-07	8.71702440717875e-07	1.0188840958012e-06	1.17440797255241e-06	1.73346785043853e-06
P42SCA	C329	3.08732007785832e-06	0	4.41045725408332e-07	5.49671230479226e-08	8.44591769777527e-09	3.36681292101996e-08	1.67673599729683e-08	2.50481301908962e-08	1.81921110677731e-08	2.81812022326654e-08	6.97842818407815e-08	1.46708140904911e-07	1.88269081411124e-07	4.34685024764471e-07	1.23217945777203e-06	4.28833010417347e-06	1.2359496742773e-05	2.62511379334312e-05	4.45266153209017e-05	6.25437684310356e-05	8.11578515055873e-05	9.99936533747029e-05	0.000116103600426026	0.000133336659075523	0.000156238203491347	0.000190681463548238
P42SCA	C33	0	0	0	1.83223743493075e-08	1.68918353955505e-08	0	0	8.34937673029874e-09	0	0	5.10616696395962e-09	1.06054077762586e-08	1.30483521770086e-08	3.03268621928701e-08	4.87553022859435e-08	1.29652878220875e-07	2.9618502832625e-07	4.73929286296644e-07	8.59480121387269e-07	1.09056265790821e-06	1.57859977830476e-06	2.01199555114952e-06	2.57928393417892e-06	3.29177938643466e-06	4.78151817396338e-06	6.80052772095115e-06
P42SCA	C340	0	0	0	0	1.68918353955505e-08	8.41703230254989e-09	0	8.34937673029874e-09	3.30765655777693e-09	9.94630667035248e-09	1.02123339279192e-08	1.41405437016782e-08	1.86405031100123e-08	4.24576070700181e-08	7.75652536367284e-08	1.49223123990064e-07	4.01372234647722e-07	7.75815749485602e-07	1.51300187267252e-06	2.35462392048363e-06	3.18902616504308e-06	4.47016584795144e-06	5.26603803228196e-06	6.99503119617365e-06	8.5983440847587e-06	9.06737029460153e-06
P42SCA	C341	0	0	0	0	0	0	0	0	1.65382827888846e-09	4.97315333517624e-09	8.51027827326604e-09	7.0702718508391e-09	1.49124024880098e-08	2.4261489754296e-08	5.76199027015696e-08	1.19867755336281e-07	4.62270090939101e-07	7.82307931489665e-07	1.50111965901279e-06	2.41906625936002e-06	3.55821482287242e-06	4.69746241649135e-06	5.66009530000374e-06	6.7207162473041e-06	7.50782239596004e-06	9.86743237941931e-06
P42SCA	C342	0	0	0	9.16118717465377e-09	0	0	0	0	0	1.65771777839208e-09	3.40411130930641e-09	3.53513592541955e-09	3.72810062200246e-09	2.021790812858e-09	2.88099513507848e-08	6.84958601921604e-08	1.21795712582757e-07	2.14242006134099e-07	4.07956002317459e-07	7.08865727640334e-07	1.06300872168103e-06	1.38061619409423e-06	1.85087504535987e-06	2.09654996636017e-06	2.39075908698169e-06	3.60027938168002e-06
P42SCA	C343	0	0	0	0	8.44591769777527e-09	8.41703230254989e-09	0	0	3.30765655777693e-09	3.31543555678416e-09	5.10616696395962e-09	1.76756796270977e-09	5.59215093300369e-09	2.021790812858e-09	2.65938012468783e-08	4.40330529806745e-08	9.13467844370679e-08	2.04503733128004e-07	3.80230837111418e-07	6.84080212687875e-07	1.13302726023487e-06	1.43112654265865e-06	2.0061097265836e-06	2.46883453982599e-06	2.97796307325789e-06	2.53352993525631e-06
P42SCA	C348	0	0	0	0	8.44591769777527e-09	0	0	0	4.96148483666539e-09	4.97315333517624e-09	6.80822261861283e-09	1.06054077762586e-08	1.67764527990111e-08	3.03268621928701e-08	7.75652536367284e-08	1.17421474615132e-07	2.71272268934323e-07	6.62202564414488e-07	1.06543849148929e-06	1.55653033901444e-06	2.2024013036026e-06	3.0558760881476e-06	3.64204444409523e-06	4.54579058126691e-06	4.27820047144092e-06	4.4003414664978e-06
P42SCA	C349	3.08732007785832e-05	3.60187342416804e-06	1.17612193442222e-06	5.31348856129919e-07	2.36485695537707e-07	4.04017550522395e-07	2.0120831967562e-07	2.42131925178664e-07	2.81150807411039e-07	3.94536831257315e-07	1.29526435319109e-06	2.01856261341456e-06	2.99366479946797e-06	5.90767275517109e-06	1.24348182330195e-05	3.02335834326754e-05	7.18594704238267e-05	0.000156513523753966	0.000288801163737669	0.000466061866063053	0.00068635990683486	0.000924036316637556	0.00115090992659274	0.00134857147649257	0.0015882609534515	0.00183520907889119
P42SCA	C37	0	0	0	2.74835615239613e-08	0	8.41703230254989e-09	0	0	1.15767979522192e-08	1.49194600055287e-08	2.72328904744513e-08	7.24702864711007e-08	8.57463143060566e-08	9.90677498300422e-08	1.5956280748127e-07	2.37289229951413e-07	3.54314800240748e-07	4.83667559302739e-07	5.42621090461087e-07	6.64251800725907e-07	8.72049071079644e-07	9.09186274159615e-07	7.64232276793754e-07	1.11685372039747e-06	1.13246483067554e-06	1.06674944642371e-06
P42SCA	C380	3.08732007785832e-06	1.54366003892916e-06	1.32313717622499e-06	1.74062556318422e-07	4.22295884888763e-08	8.41703230254989e-09	2.51510399594525e-08	1.66987534605975e-08	9.92296967333078e-09	2.32080488974891e-08	2.38287791651449e-08	5.12594709185835e-08	5.40574590190357e-08	7.88498417014622e-08	6.42683530132892e-08	6.84958601921604e-08	1.38404218844042e-07	1.52566277095495e-07	2.97055341493296e-07	3.37083003353445e-07	4.07380587949615e-07	4.37756354225e-07	7.88114535443559e-07	7.05381297093141e-07	9.22749121291178e-07	1.33343680802964e-06
P42SCA	C381	0	5.1455334630972e-07	0	9.16118717465377e-09	1.68918353955505e-08	0	8.38367998648417e-09	8.34937673029874e-09	4.96148483666539e-09	2.1550331119097e-08	2.21267235104917e-08	2.47459514779368e-08	2.4232654043016e-08	2.4261489754296e-08	2.43776511429718e-08	2.69090879326344e-08	3.5985096899451e-08	8.76444570548588e-08	1.34665088143627e-07	1.73498604667215e-07	1.59133042167818e-07	3.03062091386538e-07	3.4629275042217e-07	3.52690648546571e-07	8.38862837537434e-07	4.00031042408891e-07
P42SCA	C382	0	0	0	4.58059358732689e-08	8.44591769777527e-09	0	1.67673599729683e-08	8.34937673029874e-09	8.26914139444231e-09	6.63087111356832e-09	3.40411130930641e-09	5.30270388812932e-09	3.72810062200246e-09	4.04358162571601e-09	0	2.44628072114859e-09	3.87531812763318e-08	5.84296380365725e-08	5.54503304120819e-08	7.93136478478695e-08	1.20941112047542e-07	1.43112654265865e-07	1.79116939873536e-07	3.13502798708063e-07	2.93601993138102e-07	1.33343680802964e-07
P42SCA	C383	3.08732007785832e-06	1.02910669261944e-06	5.88060967211109e-07	1.92384930667729e-07	1.6047243625773e-07	2.02008775261197e-07	1.50906239756715e-07	1.25240650954481e-07	1.09152666406639e-07	1.87322108958305e-07	4.15301579735383e-07	5.76227155843386e-07	6.39369256673422e-07	6.63147386617425e-07	6.53764280652425e-07	9.02677586103828e-07	1.46431663536997e-06	2.23655670039991e-06	3.94093419714439e-06	5.2297436549689e-06	7.31375461803293e-06	9.2013018301524e-06	1.19530704542273e-05	1.4813007238956e-05	1.95035609727453e-05	2.60020177565779e-05
P42SCA	C384	0	0	0	0	0	0	0	0	3.30765655777693e-09	4.97315333517624e-09	1.36164452372257e-08	2.47459514779368e-08	3.54169559090234e-08	5.05447703214501e-08	1.19672105610952e-07	2.34842949230264e-07	4.65038175315982e-07	7.69323567481538e-07	1.25951464793157e-06	2.0671119470351e-06	3.20812213010322e-06	4.40281871653221e-06	6.90197274979359e-06	9.15036293729158e-06	1.34637485424758e-05	1.52011796115379e-05
P42SCA	C388	3.08732007785832e-06	0	1.47015241802777e-07	0	0	0	0	0	6.61531311555385e-09	3.31543555678416e-09	6.80822261861283e-09	1.23729757389684e-08	1.86405031100123e-08	8.08716325143202e-09	1.10807505195326e-08	2.9355368653783e-08	6.08978562913786e-08	7.79061840487633e-08	5.54503304120819e-08	1.28884677752788e-07	1.90959650601382e-07	2.10459785685096e-07	3.70175009071974e-07	4.31066348223586e-07	4.61374560645589e-07	6.66718404014818e-07
P42SCA	C390	0	0	0	0	0	0	0	0	1.65382827888846e-09	0	0	1.76756796270977e-09	3.72810062200246e-09	4.04358162571601e-09	4.43230020781305e-09	1.95702457691887e-08	6.36659406682594e-08	1.16859276073145e-07	7.92147577315455e-08	1.78455707657706e-07	2.29151580721658e-07	2.69388525676923e-07	5.85115336920218e-07	4.11472423304332e-07	7.54976553783691e-07	8.00062084817782e-07
P42SCA	C398	0	0	0	0	0	0	8.38367998648417e-09	0	1.65382827888846e-09	6.63087111356832e-09	8.51027827326604e-09	8.83783981354887e-09	1.86405031100123e-09	1.4152535690006e-08	2.21615010390652e-08	4.1586772259526e-08	6.08978562913786e-08	1.33089731083304e-07	2.21801321648327e-07	4.26310857182299e-07	5.41052343370582e-07	6.14542574200481e-07	8.9558469936768e-07	1.44995044402479e-06	1.67772567507487e-06	9.33405765620746e-07
P42SCA	C399	0	0	0	0	0	8.41703230254989e-09	1.67673599729683e-08	0	3.30765655777693e-09	4.97315333517624e-09	1.02123339279192e-08	1.06054077762586e-08	1.30483521770086e-08	1.8196117315722e-08	3.76745517664109e-08	5.62644565864175e-08	1.6331697823597e-07	2.46702916154417e-07	4.39641905410078e-07	6.64251800725907e-07	1.08210468674116e-06	1.3216874541024e-06	1.83893391603497e-06	2.17492566603719e-06	3.06184935701164e-06	4.00031042408891e-06
P42SCA	C400	0	0	0	9.16118717465377e-09	1.68918353955505e-08	3.36681292101996e-08	0	1.66987534605975e-08	4.79610200877654e-08	1.24328833379406e-07	2.26373402068877e-07	9.72162379490376e-08	7.82901130620516e-08	6.67190968243141e-08	7.97814037406349e-08	1.00297509567092e-07	8.02744469295445e-08	1.75288914109718e-07	2.29722797421482e-07	3.46997209334429e-07	4.07380587949615e-07	6.566345313375e-07	8.83643570042778e-07	1.234417269913e-06	2.01327081008984e-06	2.53352993525631e-06
P42SCA	C401	0	0	0	0	0	0	0	0	3.30765655777693e-09	1.16040244487446e-08	1.87226122011853e-08	1.23729757389684e-08	1.30483521770086e-08	6.06537243857401e-09	4.43230020781305e-09	7.33884216344576e-09	2.49127593919276e-08	3.24609100203181e-09	2.77251652060409e-08	3.96568239239348e-08	3.18266084335637e-08	5.89287399918269e-08	1.55234681223731e-07	1.56751399354031e-07	2.93601993138102e-07	4.00031042408891e-07
P42SCA	C402	0	0	0	0	4.22295884888763e-08	1.68340646050998e-08	4.19183999324208e-08	7.51443905726887e-08	1.95151736908839e-07	8.02335404741767e-07	1.21016157045843e-06	5.81529859731516e-07	3.39257156602224e-07	2.52723851607251e-07	2.59289562157063e-07	2.78876002210939e-07	3.81995644009556e-07	5.29112833331184e-07	6.53521751285251e-07	8.42707508383614e-07	1.23487240722227e-06	1.61633115406154e-06	1.9941685972587e-06	3.13502798708063e-06	4.52985932270214e-06	4.66702882810373e-06
P42SCA	C403	0	0	0	0	0	1.68340646050998e-08	0	1.66987534605975e-08	1.32306262311077e-08	2.48657666758812e-08	3.06370017837577e-08	2.82810874033564e-08	2.79607546650184e-08	2.2239698941438e-08	2.43776511429718e-08	2.9355368653783e-08	3.5985096899451e-08	4.54452740284453e-08	4.75288546389273e-08	5.94852358859021e-08	1.4003707710768e-07	1.59949437120673e-07	2.02999198523341e-07	3.52690648546571e-07	4.19431418768717e-07	1.06674944642371e-06
P42SCA	C408	0	0	0	0	0	0	0	1.66987534605975e-08	1.65382827888846e-09	9.94630667035248e-09	1.53185008918789e-08	7.0702718508391e-09	3.72810062200246e-09	4.04358162571601e-09	4.43230020781305e-09	4.89256144229717e-09	1.38404218844042e-08	1.29843640081272e-08	3.56466409791955e-08	1.48713089714755e-08	3.81919301202764e-08	4.20919571370192e-08	9.55290345992192e-08	3.91878498385079e-08	8.38862837537434e-08	5.33374723211855e-07
P42SCA	C409	0	0	0	2.74835615239613e-08	2.53377530933258e-08	8.41703230254989e-09	1.67673599729683e-08	3.3397506921195e-08	5.12686766455423e-08	1.12724808930661e-07	2.72328904744513e-07	1.83827068121817e-07	1.0625086772707e-07	1.05133122268616e-07	1.04159054883607e-07	1.41884281826618e-07	2.13142497019825e-07	2.72671644170672e-07	4.11916740204037e-07	5.8989525586853e-07	9.35702287946771e-07	1.16173801698173e-06	1.30158309641436e-06	2.27289529063346e-06	2.97796307325789e-06	3.73362306248298e-06
P42SCA	C410	3.08732007785832e-06	0	0	8.2450684571884e-08	5.91214238844269e-08	5.05021938152993e-08	7.54531198783575e-08	8.34937673029874e-08	5.29225049244308e-08	5.80201222437228e-08	1.17441840171071e-07	1.50243276830331e-07	1.95725282655129e-07	2.10266244537232e-07	3.21341765066446e-07	5.0148754783546e-07	6.86484925466449e-07	1.16210057872739e-06	1.67539212602219e-06	2.5529080401033e-06	3.40544710239131e-06	4.35230836796779e-06	5.88697675717688e-06	8.81726621366427e-06	1.19957385767853e-05	2.08016142052623e-05
P42SCA	C411	0	0	0	9.16118717465377e-09	2.53377530933258e-08	0	8.38367998648417e-09	3.3397506921195e-08	1.48844545099962e-08	2.81812022326654e-08	5.61678366035558e-08	6.71675825829714e-08	6.33777105740418e-08	6.87408876371721e-08	1.39617456546111e-07	1.88363615528441e-07	3.46010547110106e-07	6.03772926377916e-07	8.4363716984096e-07	9.26978259221975e-07	1.22850708553556e-06	1.5321472397875e-06	2.35240247700577e-06	3.44853078578869e-06	4.19431418768717e-06	8.40065189058671e-06
P42SCA	C412	0	0	0	4.58059358732689e-08	5.06755061866516e-08	5.89192261178492e-08	6.70694398918733e-08	8.34937673029874e-09	4.29995352511e-08	6.79664289140753e-08	1.27654174098991e-07	1.43173004979492e-07	1.91997182033127e-07	2.42614897542961e-07	3.39070965897698e-07	6.33586706777484e-07	1.1127699195061e-06	1.87299450817235e-06	2.95867120127323e-06	3.96072528940298e-06	5.70969355298132e-06	6.87782579618894e-06	8.34684939810678e-06	1.04043741321238e-05	1.12407620230016e-05	1.4801148569129e-05
P42SCA	C413	0	0	0	0	8.44591769777527e-09	0	8.38367998648417e-09	8.34937673029874e-09	1.32306262311077e-08	2.32080488974891e-08	2.38287791651449e-08	2.47459514779368e-08	2.4232654043016e-08	2.62832805671541e-08	2.43776511429718e-08	3.66942108172288e-08	6.64340250451403e-08	1.03874912065018e-07	1.54468777576514e-07	2.18112531581641e-07	3.18266084335637e-07	3.78827614233173e-07	6.20938724894925e-07	7.83756996770157e-07	1.30023739818302e-06	1.06674944642371e-06
P42SCA	C414	1.54366003892916e-05	5.1455334630972e-07	2.94030483605554e-07	8.2450684571884e-08	8.44591769777527e-08	7.5753290722949e-08	3.35347199459367e-08	5.84456371120912e-08	4.79610200877654e-08	6.79664289140753e-08	1.95736400285119e-07	1.5731354868117e-07	1.26755421148084e-07	1.2130744877148e-07	1.39617456546111e-07	1.85917334807292e-07	3.54314800240748e-07	5.22620651327121e-07	6.89168392264446e-07	9.61677980155418e-07	1.22850708553556e-06	1.80995415689183e-06	2.04193311455831e-06	2.39045884014898e-06	3.10379249888851e-06	4.93371618970965e-06
P42SCA	C418	0	0	0	0	8.44591769777527e-09	0	8.38367998648417e-09	0	8.26914139444231e-09	1.49194600055287e-08	3.74452244023706e-08	1.76756796270977e-08	1.86405031100123e-08	1.4152535690006e-08	1.55130507273457e-08	1.46776843268915e-08	4.98255187838552e-08	5.19374560325089e-08	8.31754956181228e-08	1.28884677752788e-07	1.71863685541244e-07	2.35714959967308e-07	1.43293551898829e-07	4.11472423304332e-07	1.25829425630615e-07	8.00062084817782e-07
P42SCA	C419	3.08732007785832e-06	0	2.94030483605554e-07	1.37417807619807e-07	1.09796930071078e-07	2.10425807563747e-07	2.0120831967562e-07	3.50673822672547e-07	8.18644998049789e-07	2.45673774757706e-06	4.20237541133877e-06	2.7132168227595e-06	1.62917997181507e-06	1.47995087501206e-06	1.6288703263713e-06	1.91054524321705e-06	2.82067798004158e-06	4.20368784763119e-06	6.15498667574109e-06	9.11115529652401e-06	1.24951264710171e-05	1.72913759918875e-05	2.3368790088834e-05	3.2486727516123e-05	4.00557004924125e-05	5.44042217676092e-05
P42SCA	C430	0	0	0	9.16118717465377e-09	8.44591769777527e-09	0	0	8.34937673029874e-09	3.30765655777693e-09	0	3.40411130930641e-09	1.76756796270977e-09	3.72810062200246e-09	8.08716325143202e-09	1.10807505195326e-08	1.22314036057429e-08	2.21446750150468e-08	4.86913650304771e-08	6.33718061852364e-08	7.93136478478695e-08	1.46402398794393e-07	1.34694262838462e-07	2.86587103797658e-07	3.33096723627317e-07	9.64692263168049e-07	1.06674944642371e-06
P42SCA	C431	0	0	0	0	0	0	0	0	0	0	0	0	0	4.04358162571601e-09	2.21615010390652e-09	2.44628072114859e-09	1.66085062612851e-08	1.94765460121908e-08	3.56466409791955e-08	4.46139269144266e-08	4.45572518069891e-08	7.57655228466346e-08	1.31352422573926e-07	2.54721023950301e-07	1.67772567507487e-07	1.06674944642371e-06
P42SCA	C432	0	0	0	0	0	0	0	0	1.65382827888846e-09	0	1.70205565465321e-09	3.53513592541955e-09	1.86405031100123e-09	2.021790812858e-09	4.43230020781305e-09	4.89256144229717e-09	2.49127593919276e-08	9.73827300609542e-09	2.37644273194637e-08	4.46139269144266e-08	4.45572518069891e-08	7.57655228466346e-08	1.67175810548634e-07	2.35127099031047e-07	7.96919695660563e-07	5.33374723211855e-07
P42SCA	C433	0	0	0	0	0	0	0	0	0	3.31543555678416e-09	3.40411130930641e-09	7.0702718508391e-09	9.32025155500615e-09	1.2130744877148e-08	2.88099513507848e-08	3.91404915383774e-08	8.8578700060187e-08	1.85027187115813e-07	2.85173127833564e-07	2.92469076439019e-07	5.53782986744007e-07	7.49236837038942e-07	1.17023067384044e-06	2.54721023950301e-06	6.33341442340763e-06	1.17342439106608e-05
P42SCA	C434	0	0	0	0	0	0	0	0	0	1.65771777839208e-09	3.40411130930641e-09	3.53513592541955e-09	5.59215093300369e-09	2.021790812858e-08	3.54584016625044e-08	4.1586772259526e-08	4.15212656532127e-08	8.76444570548588e-08	1.54468777576514e-07	1.53670192705247e-07	3.11900762648924e-07	3.36735657096154e-07	5.37350819620608e-07	6.07411672496872e-07	1.42606682381364e-06	3.33359202007409e-06
P42SCA	C435	0	0	0	0	8.44591769777527e-09	0	0	0	0	1.65771777839208e-09	0	7.0702718508391e-09	2.05045534210135e-08	3.43704438185861e-08	6.42683530132892e-08	7.82809830767547e-08	1.19027628205876e-07	1.6230455010159e-07	2.69330176287255e-07	3.07340385410494e-07	5.28321699997157e-07	4.71429919934615e-07	5.85115336920218e-07	8.62132696447173e-07	1.635782533198e-06	2.00015521204445e-06
P42SCA	C436	0	0	0	9.16118717465377e-09	0	0	0	0	1.65382827888846e-09	1.65771777839208e-09	3.40411130930641e-09	1.76756796270977e-09	5.59215093300369e-09	1.8196117315722e-08	1.99453509351587e-08	4.40330529806745e-08	6.08978562913786e-08	1.0712100306705e-07	1.22782874483896e-07	1.48713089714755e-07	2.1005561566152e-07	3.2831726566875e-07	4.17939526371584e-07	5.29035972819856e-07	1.21635111442928e-06	1.4667804888326e-06
P42SCA	C437	0	0	0	0	0	0	0	0	0	1.65771777839208e-09	6.80822261861283e-09	8.83783981354887e-09	2.98248049760197e-08	5.45883519471661e-08	9.08621542601675e-08	1.32099158942024e-07	2.35287172034872e-07	3.66808283229594e-07	5.62424779893973e-07	7.63393860535744e-07	1.13939258192158e-06	1.65000471977115e-06	2.38822586498048e-06	3.52690648546571e-06	5.91398300463891e-06	9.73408869861635e-06
P42SCA	C438	0	0	0	0	0	0	0	0	0	0	6.80822261861283e-09	8.83783981354887e-09	1.11843018660074e-08	2.83050713800121e-08	2.88099513507848e-08	4.1586772259526e-08	8.02744469295445e-08	1.10367094069081e-07	1.34665088143627e-07	1.73498604667215e-07	2.8007415421536e-07	3.19898874241346e-07	5.85115336920218e-07	6.27005597416126e-07	8.80805979414306e-07	2.53352993525631e-06
P42SCA	C439	0	0	1.47015241802777e-07	4.58059358732689e-08	5.91214238844269e-08	6.73362584203991e-08	5.0302079918905e-08	4.17468836514937e-08	2.48074241833269e-08	4.47583800165862e-08	1.51482953264135e-07	4.34821718826604e-07	8.64919344304571e-07	1.62147623191212e-06	2.67932547562299e-06	3.99233013691449e-06	6.34168130743401e-06	8.81638316151839e-06	1.29040840344688e-05	1.763737244017e-05	2.32334241565015e-05	3.06934551443144e-05	4.37881212344171e-05	6.31512200147554e-05	9.58820223305287e-05	0.000146278017840851
P42SCA	C440	0	0	0	0	0	0	0	0	0	0	0	0	1.86405031100123e-09	4.04358162571601e-09	6.64845031171957e-09	4.89256144229717e-09	3.87531812763318e-08	4.54452740284453e-08	1.42586563916782e-07	1.14013368781312e-07	2.16420937348233e-07	3.95664397087981e-07	5.9705646624512e-07	9.79696245962696e-07	3.01990621513476e-06	5.8671219553304e-06
P42SCA	C441	0	0	0	0	0	0	0	0	3.30765655777693e-09	3.31543555678416e-09	1.70205565465321e-09	1.76756796270977e-09	0	4.04358162571601e-09	1.55130507273457e-08	1.22314036057429e-08	2.21446750150468e-08	3.57070010223499e-08	6.33718061852364e-08	1.28884677752788e-07	1.27306433734255e-07	2.27296568539904e-07	4.29880655696486e-07	1.25401119483225e-06	2.13910023572046e-06	4.53368514730076e-06
P42SCA	C442	0	0	0	0	0	0	8.38367998648417e-09	0	3.30765655777693e-09	1.65771777839208e-09	6.80822261861283e-09	2.12108155525173e-08	1.67764527990111e-08	3.23486530057281e-08	5.31876024937566e-08	8.80661059613491e-08	1.41172303220923e-07	2.66179462166608e-07	4.59445594842964e-07	5.75023946897054e-07	1.11393129517473e-06	1.67525989405337e-06	2.94945894325089e-06	5.09442047900602e-06	1.24990562793078e-05	2.41352062253364e-05
P42SCA	C443	0	0	0	9.16118717465377e-09	0	2.52510969076497e-08	8.38367998648417e-09	8.34937673029874e-09	9.92296967333078e-09	1.16040244487446e-08	1.70205565465321e-08	1.94432475898075e-08	4.47372074640295e-08	4.44793978828761e-08	1.28536706026578e-07	1.95702457691887e-07	3.37706293979463e-07	5.84296380365725e-07	8.07990528861764e-07	1.50695930910952e-06	2.46974481444454e-06	4.17552214799231e-06	7.08108968966712e-06	1.49501647133907e-05	3.42256037715273e-05	7.81393969505367e-05
P42SCA	C444	3.08732007785832e-06	0	0	1.83223743493075e-08	8.44591769777527e-09	0	8.38367998648417e-09	8.34937673029874e-09	6.61531311555385e-09	1.16040244487446e-08	2.38287791651449e-08	1.76756796270977e-08	4.1009106842027e-08	4.04358162571601e-08	1.15239805403139e-07	2.73983440768642e-07	4.95487103461671e-07	8.95921116560778e-07	1.34665088143627e-06	1.65071529583378e-06	2.45701417107111e-06	3.01378413101058e-06	4.9675097991594e-06	7.32812791980097e-06	1.36315211099833e-05	2.80021729686224e-05
P42SCA	C445	0	1.02910669261944e-06	0	0	0	0	1.67673599729683e-08	1.66987534605975e-08	4.96148483666539e-09	8.2885888919604e-09	1.19143895825725e-08	2.47459514779368e-08	2.98248049760197e-08	4.04358162571601e-08	1.26320555922672e-07	1.56561966153509e-07	2.68504184557442e-07	4.57698831286485e-07	5.58464042007396e-07	8.03050684459679e-07	1.19031515541528e-06	1.49005528265048e-06	2.11357989050773e-06	4.01675460844705e-06	6.33341442340763e-06	1.14675565490549e-05
P42SCA	C446	0	0	0	0	0	8.41703230254989e-09	0	0	1.65382827888846e-09	1.65771777839208e-09	1.02123339279192e-08	1.23729757389684e-08	1.11843018660074e-08	1.4152535690006e-08	1.99453509351587e-08	1.95702457691887e-08	4.98255187838552e-08	7.14140020446997e-08	1.50508039689936e-07	1.78455707657706e-07	3.24631406022349e-07	4.29337962797596e-07	9.55290345992192e-07	1.50873221878255e-06	3.69099648516471e-06	5.8671219553304e-06
P42SCA	C447	0	0	0	0	8.44591769777527e-09	0	0	0	9.92296967333078e-09	8.2885888919604e-09	1.70205565465321e-08	3.00486553660662e-08	4.1009106842027e-08	4.04358162571601e-08	7.53491035328218e-08	1.05190071009389e-07	1.6331697823597e-07	2.6942555316864e-07	2.85173127833564e-07	4.5605347512525e-07	6.61993455418124e-07	9.26023057014423e-07	1.58817020021202e-06	2.54721023950301e-06	4.65568874833276e-06	8.8006829329956e-06
P42SCA	C448	0	0	0	0	0	8.41703230254989e-09	0	0	0	0	1.70205565465321e-09	3.53513592541955e-09	3.72810062200246e-09	6.06537243857401e-09	1.32969006234391e-08	2.9355368653783e-08	2.76808437688084e-08	5.84296380365725e-08	7.92147577315455e-08	1.18970471771804e-07	2.03690293974807e-07	3.19898874241346e-07	4.65704043671194e-07	7.83756996770157e-07	2.2229865194742e-06	4.93371618970965e-06
P42SCA	C449	0	0	2.94030483605554e-07	7.32894973972302e-08	7.60132592799774e-08	7.5753290722949e-08	5.86857599053892e-08	1.00192520763585e-07	9.75758684544193e-08	7.45973000276436e-08	1.70205565465321e-07	2.22713563301432e-07	3.42985257224226e-07	5.90362917354537e-07	1.0881297010181e-06	1.60231387235232e-06	2.71825885809699e-06	4.46337512779373e-06	7.05803491388071e-06	1.10196399478634e-05	1.77656128276152e-05	2.89676849016966e-05	5.29111440386425e-05	0.000102515415177537	0.000234797708226728	0.000562843676669309
P42SCA	C450	0	0	0	0	0	0	0	0	0	3.31543555678416e-09	3.40411130930641e-09	1.23729757389684e-08	1.30483521770086e-08	3.23486530057281e-08	6.20522029093827e-08	1.19867755336281e-07	2.87880775195608e-07	5.42097197339312e-07	7.60461674222837e-07	1.16491920276558e-06	1.50858123975092e-06	2.04566911685913e-06	2.56734280485402e-06	2.91949481296883e-06	3.27156506639599e-06	2.26684257365038e-06
P42SCA	C451	0	0	0	0	0	0	0	0	1.65382827888846e-09	0	5.10616696395962e-09	1.06054077762586e-08	1.11843018660074e-08	1.6174326502864e-08	2.65938012468783e-08	4.64793337018231e-08	7.75063625526636e-08	1.33089731083304e-07	1.34665088143627e-07	2.18112531581641e-07	3.43727371082487e-07	3.78827614233173e-07	4.53762914346291e-07	4.11472423304332e-07	4.19431418768717e-07	2.66687361605927e-07
P42SCA	C452	0	0	0	0	0	0	0	0	0	0	0	0	1.86405031100123e-09	2.021790812858e-09	2.21615010390652e-09	7.33884216344576e-09	1.38404218844042e-08	2.92148190182863e-08	5.14895925255046e-08	2.97426179429511e-08	1.14575790360829e-07	1.01020697128846e-07	1.19411293249024e-07	5.87817747577618e-08	8.38862837537434e-08	2.66687361605927e-07
P42SCA	C457	0	0	0	1.83223743493075e-08	0	0	0	0	0	8.2885888919604e-09	8.51027827326604e-09	8.83783981354887e-09	3.54169559090234e-08	2.62832805671541e-08	7.53491035328218e-08	1.00297509567092e-07	1.68853146989731e-07	2.66179462166608e-07	4.03995264430882e-07	7.88179375488203e-07	1.01845146987404e-06	1.60791276263413e-06	2.13746214915753e-06	1.97898641684465e-06	2.72630422199666e-06	2.66687361605927e-06
P42SCA	C459	0	0	0	0	0	8.41703230254989e-09	0	8.34937673029874e-09	3.30765655777693e-09	4.97315333517624e-09	1.87226122011853e-08	2.29783835152271e-08	4.1009106842027e-08	1.09176703894332e-07	1.92805059039868e-07	3.37586739518505e-07	6.39427491059475e-07	1.19780757974974e-06	1.73480319432085e-06	2.75614926271347e-06	3.81282769034093e-06	5.21098429356298e-06	6.14968160232474e-06	7.64163071850903e-06	8.17891266598998e-06	7.86727716737485e-06
P42SCA	C460	0	0	0	0	0	0	8.38367998648417e-09	0	0	0	5.10616696395962e-09	0	7.45620124400492e-09	6.06537243857401e-09	1.10807505195326e-08	9.78512288459434e-09	2.76808437688084e-09	1.29843640081272e-08	1.18822136597318e-08	1.98284119619674e-08	5.09225734937018e-08	3.36735657096154e-08	4.77645172996096e-08	9.79696245962696e-08	1.25829425630615e-07	2.66687361605927e-07
P42SCA	C461	0	0	0	9.16118717465377e-09	0	0	0	0	3.30765655777693e-09	1.65771777839208e-09	1.53185008918789e-08	5.30270388812932e-09	1.11843018660074e-08	6.06537243857401e-09	1.10807505195326e-08	1.46776843268915e-08	1.66085062612851e-08	3.57070010223499e-08	5.94110682986591e-08	3.46997209334429e-08	2.54612867468509e-08	6.73471314192308e-08	1.43293551898829e-07	1.56751399354031e-07	2.5165885126123e-07	4.00031042408891e-07
P42SCA	C462	0	0	0	0	0	0	0	0	1.65382827888846e-09	0	1.70205565465321e-09	0	1.86405031100123e-09	2.021790812858e-09	0	0	2.76808437688084e-09	6.49218200406361e-09	7.92147577315455e-09	4.95710299049184e-09	1.27306433734255e-08	1.68367828548077e-08	1.19411293249024e-08	0	0	1.33343680802964e-07
P42SCA	C463	0	0	0	0	0	0	0	0	0	0	1.70205565465321e-09	0	1.86405031100123e-09	4.04358162571601e-09	0	2.44628072114859e-09	2.76808437688084e-09	0	0	4.95710299049184e-09	1.27306433734255e-08	8.41839142740385e-09	3.58233879747072e-08	5.87817747577618e-08	8.38862837537434e-08	0
P42SCA	C467	0	0	0	0	0	8.41703230254989e-09	0	0	1.65382827888846e-09	4.97315333517624e-09	6.80822261861283e-09	7.0702718508391e-09	1.49124024880098e-08	1.8196117315722e-08	1.55130507273457e-08	2.9355368653783e-08	1.66085062612851e-08	3.89530920243817e-08	4.356811675235e-08	7.43565448573777e-08	8.91145036139782e-08	1.26275871411058e-07	8.35879052743168e-08	9.79696245962696e-08	3.35545135014974e-07	9.33405765620746e-07
P42SCA	C468	0	0	0	0	0	0	0	0	0	0	1.70205565465321e-09	3.53513592541955e-09	3.72810062200246e-09	4.04358162571601e-09	4.43230020781305e-09	7.33884216344576e-09	8.30425313064253e-09	3.24609100203181e-09	3.56466409791955e-08	2.47855149524592e-08	1.90959650601382e-08	5.05103485644231e-08	4.77645172996096e-08	9.79696245962696e-08	1.25829425630615e-07	0
P42SCA	C469	0	0	0	9.16118717465377e-09	8.44591769777527e-09	8.41703230254989e-09	0	0	1.65382827888846e-09	1.49194600055287e-08	2.72328904744513e-08	6.18648786948421e-08	8.76103646170578e-08	1.27372821210054e-07	1.26320555922672e-07	1.49223123990064e-07	1.41172303220923e-07	1.72042823107686e-07	2.614087005141e-07	3.32125900362954e-07	4.45572518069891e-07	9.09186274159615e-07	1.38517100168868e-06	2.2533013657142e-06	4.78151817396338e-06	7.333902444163e-06
P42SCA	C470	0	0	0	9.16118717465377e-09	8.44591769777527e-09	0	8.38367998648417e-09	0	3.30765655777693e-09	6.63087111356832e-09	1.36164452372257e-08	1.23729757389684e-08	3.72810062200246e-09	8.08716325143202e-09	1.32969006234391e-08	9.78512288459434e-09	1.10723375075234e-08	2.59687280162545e-08	4.75288546389273e-08	4.95710299049185e-08	3.81919301202764e-08	6.73471314192308e-08	1.55234681223731e-07	9.79696245962696e-08	1.25829425630615e-07	2.66687361605927e-07
P42SCA	C471	0	0	0	0	0	0	8.38367998648417e-09	0	1.65382827888846e-09	0	1.70205565465321e-09	7.0702718508391e-09	9.32025155500615e-09	4.04358162571601e-09	6.64845031171957e-09	2.44628072114859e-09	2.76808437688084e-09	3.24609100203181e-09	1.58429515463091e-08	2.47855149524592e-08	1.27306433734255e-08	0	1.19411293249024e-08	5.87817747577618e-08	1.25829425630615e-07	2.66687361605927e-07
P42SCA	C472	0	0	0	0	0	0	0	0	0	1.65771777839208e-09	3.40411130930641e-09	1.23729757389684e-08	5.59215093300369e-09	1.010895406429e-08	1.99453509351587e-08	1.22314036057429e-08	1.38404218844042e-08	2.59687280162545e-08	1.98036894328864e-08	2.97426179429511e-08	3.18266084335637e-08	4.20919571370192e-08	5.9705646624512e-08	7.83756996770157e-08	1.25829425630615e-07	1.33343680802964e-07
P42SCA	C473	0	0	0	0	0	8.41703230254989e-09	0	0	0	3.31543555678416e-09	6.80822261861283e-09	1.41405437016782e-08	3.72810062200246e-09	2.021790812858e-09	1.55130507273457e-08	1.22314036057429e-08	5.53616875376169e-09	1.29843640081272e-08	7.92147577315455e-09	2.97426179429511e-08	6.36532168671273e-09	1.68367828548077e-08	1.19411293249024e-08	5.87817747577618e-08	0	0
P42SCA	C474	0	0	0	1.83223743493075e-08	0	8.41703230254989e-09	8.38367998648417e-09	8.34937673029874e-09	1.65382827888846e-09	6.63087111356832e-09	3.40411130930641e-09	1.76756796270977e-09	1.86405031100123e-09	2.021790812858e-09	2.21615010390652e-09	4.89256144229717e-09	1.10723375075234e-08	2.59687280162545e-08	2.37644273194637e-08	2.47855149524592e-08	1.27306433734255e-08	4.20919571370192e-08	0	9.79696245962696e-08	8.38862837537434e-08	2.66687361605927e-07
P42SCA	C475	0	0	0	0	0	0	0	0	3.30765655777693e-09	3.31543555678416e-09	8.51027827326604e-09	7.0702718508391e-09	7.45620124400492e-09	1.010895406429e-08	8.8646004156261e-09	9.78512288459434e-09	5.53616875376169e-09	9.73827300609542e-09	1.58429515463091e-08	1.98284119619674e-08	1.27306433734255e-08	4.20919571370192e-08	5.9705646624512e-08	9.79696245962696e-08	4.19431418768717e-08	1.33343680802964e-07
P42SCA	C476	0	0	0	9.16118717465377e-09	0	0	0	0	0	1.65771777839208e-09	1.70205565465321e-09	0	3.72810062200246e-09	0	2.21615010390652e-09	2.44628072114859e-09	2.76808437688084e-09	3.24609100203181e-09	7.92147577315455e-09	1.98284119619674e-08	5.09225734937018e-08	3.36735657096154e-08	3.58233879747072e-08	0	0	0
P42SCA	C478	0	0	0	0	0	8.41703230254989e-09	8.38367998648417e-09	1.66987534605975e-08	1.65382827888846e-09	3.31543555678416e-09	1.70205565465321e-09	0	1.86405031100123e-09	2.021790812858e-09	0	0	2.76808437688084e-09	9.73827300609542e-09	1.58429515463091e-08	4.95710299049184e-09	6.36532168671273e-09	8.41839142740385e-09	0	0	0	0
P42SCA	C479	0	0	0	6.41283102225764e-08	1.01351012373303e-07	1.17838452235698e-07	8.38367998648417e-08	8.34937673029874e-08	6.61531311555385e-08	1.14382526709054e-07	1.20845951480378e-07	1.76756796270977e-07	2.19957936698145e-07	2.42614897542961e-07	2.21615010390652e-07	2.17718984182224e-07	2.02070159512302e-07	2.6942555316864e-07	3.20819768812759e-07	3.61868518305905e-07	4.51937839756604e-07	5.38777051353846e-07	5.13468560970803e-07	6.27005597416126e-07	8.38862837537434e-07	1.60012416963556e-06
P42SCA	C480	6.17464015571664e-06	0	1.47015241802777e-07	1.83223743493075e-07	1.6047243625773e-07	1.26255484538248e-07	1.34138879783747e-07	1.75336911336274e-07	6.7806959434427e-08	5.63624044653307e-08	1.92332288975812e-07	3.1462709736234e-07	3.85858414377255e-07	5.51948891910235e-07	7.2689723408134e-07	1.23292548345889e-06	1.96257182320852e-06	2.77540780673719e-06	3.90924829405177e-06	5.58665507028431e-06	7.6511166674287e-06	9.4201800072649e-06	1.1499307539881e-05	1.41664077166206e-05	1.74902901626555e-05	1.78680532275971e-05
P42SCA	C481	0	0	0	0	8.44591769777527e-09	0	8.38367998648417e-09	0	6.61531311555385e-09	1.65771777839208e-09	1.36164452372257e-08	1.94432475898075e-08	4.1009106842027e-08	4.85229795085921e-08	5.98360528054762e-08	1.34545439663172e-07	2.21446750150468e-07	3.57070010223499e-07	5.62424779893973e-07	8.47664611374106e-07	1.17758451204186e-06	1.79311737403702e-06	2.17328553713224e-06	2.74314948869555e-06	3.69099648516471e-06	3.46693570087705e-06
P42SCA	C482	0	0	1.47015241802777e-07	2.74835615239613e-08	1.68918353955505e-08	2.52510969076497e-08	2.51510399594525e-08	8.34937673029874e-09	1.48844545099962e-08	3.14966377894495e-08	5.10616696395962e-08	9.72162379490376e-08	1.58444276435105e-07	2.44636688355818e-07	4.67607671924277e-07	9.19801551151868e-07	1.43663579160116e-06	2.58388843761732e-06	4.14293182935983e-06	6.11706509026694e-06	8.68229878067616e-06	1.15584514298255e-05	1.49502939147778e-05	1.92608281956266e-05	2.31526143160332e-05	2.73354545646075e-05
P42SCA	C488	0	0	1.47015241802777e-07	0	8.44591769777527e-09	8.41703230254989e-09	8.38367998648417e-09	1.66987534605975e-08	3.30765655777693e-09	4.97315333517624e-09	1.19143895825725e-08	1.5908111664388e-08	1.30483521770086e-08	2.021790812858e-08	3.32422515585979e-08	3.66942108172288e-08	5.81297719144977e-08	8.11522750507952e-08	2.05958370102018e-07	2.32983840553117e-07	2.60978189155222e-07	3.53572439950962e-07	5.25409690295706e-07	4.5066027314284e-07	4.19431418768717e-07	6.66718404014818e-07
P42SCA	C490	0	5.1455334630972e-07	0	1.00773058921192e-07	8.44591769777527e-08	8.41703230254989e-08	1.34138879783747e-07	1.25240650954481e-07	8.26914139444232e-08	5.96778400221149e-08	9.36130610059264e-08	8.30756942473594e-08	7.08339118180467e-08	9.50241682043262e-08	1.32969006234391e-07	1.51669404711212e-07	2.57431847049918e-07	3.83038738239753e-07	5.03013711595314e-07	8.17921993431154e-07	1.06300872168103e-06	1.50689206550529e-06	2.08969763185792e-06	3.33096723627317e-06	5.83009672088517e-06	8.8006829329956e-06
P42SCA	C491	0	0	0	5.49671230479226e-08	2.53377530933258e-08	1.68340646050998e-08	0	3.3397506921195e-08	1.48844545099962e-08	2.48657666758812e-08	5.27637252942494e-08	6.18648786948421e-08	8.20182136840541e-08	7.88498417014622e-08	9.52944544679806e-08	9.29586674036462e-08	1.32868050090281e-07	1.91519369119877e-07	2.614087005141e-07	3.81696930267872e-07	3.94649944576189e-07	5.97705791345673e-07	7.28408888819047e-07	1.37157474434777e-06	1.9293845263361e-06	3.06690465846816e-06
P42SCA	C492	0	1.02910669261944e-06	0	0	4.22295884888763e-08	6.73362584203991e-08	1.0060415983781e-07	4.17468836514937e-08	4.13457069722116e-08	6.46509933572911e-08	2.05948734213038e-07	2.3331897107769e-07	3.01976150382199e-07	3.35617274934429e-07	4.01123168807081e-07	5.13718951441203e-07	6.20050900421309e-07	9.02413298564842e-07	1.10108513246848e-06	1.41277435229018e-06	1.81411668071313e-06	2.28138407682644e-06	3.41516298692209e-06	5.01604477932901e-06	6.9625615515607e-06	8.13396452898078e-06
P42SCA	C493	0	5.1455334630972e-07	1.47015241802777e-07	6.41283102225764e-08	1.68918353955505e-08	1.68340646050998e-08	2.51510399594525e-08	2.50481301908962e-08	2.149976762555e-08	3.81275089030178e-08	5.27637252942494e-08	3.71189272169053e-08	5.59215093300369e-08	5.66101427600241e-08	5.54037525976631e-08	9.78512288459434e-08	1.46708471974685e-07	1.85027187115813e-07	2.77251652060409e-07	3.2221169438197e-07	4.71033804816742e-07	5.72450617063462e-07	8.35879052743168e-07	9.79696245962696e-07	1.55189624944425e-06	1.60012416963556e-06
P42SCA	C494	0	0	0	1.83223743493075e-08	5.06755061866516e-08	5.05021938152993e-08	2.51510399594525e-08	5.00962603817924e-08	6.94607877133154e-08	4.1442944459802e-08	5.10616696395962e-08	5.12594709185835e-08	7.82901130620516e-08	1.03111331455758e-07	1.39617456546111e-07	2.05487580576481e-07	2.87880775195608e-07	3.63562192227562e-07	6.05992896646323e-07	7.03908624649842e-07	1.08847000842788e-06	1.24592193125577e-06	1.63593471751163e-06	2.37086491522973e-06	3.73293962704158e-06	5.06705987051262e-06
P42SCA	C495	3.08732007785832e-06	0	0	9.16118717465377e-09	1.09796930071078e-07	1.01004387630599e-07	1.34138879783747e-07	8.34937673029874e-08	3.80380504144346e-08	4.64160977949782e-08	1.03825394933846e-07	9.72162379490376e-08	8.57463143060566e-08	1.13220285520048e-07	1.35185156338298e-07	1.81024773364995e-07	2.49127593919276e-07	3.57070010223499e-07	4.39641905410078e-07	4.80838990077709e-07	8.46587784332793e-07	1.02704375414327e-06	1.44487664831319e-06	1.46954436894404e-06	1.67772567507487e-06	2.00015521204445e-06
P42SCA	C496	0	0	0	0	1.68918353955505e-08	0	1.67673599729683e-08	0	4.96148483666539e-09	8.2885888919604e-09	1.36164452372257e-08	1.5908111664388e-08	1.67764527990111e-08	1.6174326502864e-08	1.77292008312522e-08	1.95702457691887e-08	4.15212656532127e-08	6.16757290386043e-08	7.52540198449682e-08	1.14013368781312e-07	9.5479825300691e-08	2.52551742822115e-07	2.62704845147853e-07	2.74314948869555e-07	4.19431418768717e-07	5.33374723211855e-07
P42SCA	C498	0	0	0	9.16118717465377e-09	2.53377530933258e-08	2.52510969076497e-08	1.67673599729683e-08	8.34937673029874e-09	1.98459393466616e-08	2.81812022326654e-08	2.55308348197981e-08	1.94432475898075e-08	1.86405031100123e-08	3.63922346314441e-08	3.54584016625044e-08	3.42479300960802e-08	4.98255187838552e-08	8.4398366052827e-08	1.3070435025705e-07	1.63584398686231e-07	1.65498363854531e-07	2.69388525676923e-07	3.22410491772365e-07	2.54721023950301e-07	5.87203986276204e-07	1.06674944642371e-06
P42SCA	C499	0	1.02910669261944e-06	7.35076209013886e-07	6.59605476575072e-07	6.67227498124246e-07	9.17456520977938e-07	9.47355838472711e-07	1.01862396109645e-06	8.40144765675339e-07	8.75274986991018e-07	1.55738092400768e-06	1.39107598665259e-06	1.49869645004499e-06	1.680108165485e-06	2.01004814424322e-06	2.74717324984986e-06	3.81995644009557e-06	5.42421806439515e-06	7.23626811877668e-06	9.14089791446696e-06	1.20686499180073e-05	1.53888195292942e-05	1.97148045154139e-05	2.65693621905083e-05	3.43094900552811e-05	4.90704745354906e-05
P42SCA	C500	0	0	0	0	0	0	0	0	1.65382827888846e-09	0	3.40411130930641e-09	1.23729757389684e-08	2.79607546650184e-08	1.27372821210054e-07	2.34911911014092e-07	4.55008214133637e-07	7.50150866134709e-07	1.03874912065018e-06	1.20802505540607e-06	1.35328911640427e-06	1.61042638673832e-06	2.02041394257692e-06	2.29269683038126e-06	4.11472423304332e-06	7.00450469343758e-06	8.53399557138967e-06
P42SCA	C501	0	0	0	0	0	0	0	0	0	0	1.70205565465321e-09	1.76756796270977e-09	1.30483521770086e-08	5.45883519471661e-08	7.53491035328218e-08	1.71239650480401e-07	2.46359509542395e-07	2.72671644170672e-07	3.16859030926182e-07	4.06482445220331e-07	4.01015266262902e-07	5.80869008490865e-07	7.28408888819047e-07	6.07411672496872e-07	1.30023739818302e-06	2.53352993525631e-06
P42SCA	C502	0	0	0	0	0	0	0	0	0	0	1.70205565465321e-09	1.76756796270977e-09	3.72810062200246e-09	6.06537243857401e-09	1.10807505195326e-08	1.22314036057429e-08	2.49127593919276e-08	2.59687280162545e-08	4.75288546389273e-08	5.45281328954103e-08	5.72878951804146e-08	1.17857479983654e-07	1.31352422573926e-07	1.17563549515524e-07	1.67772567507487e-07	5.33374723211855e-07
P42SCA	C503	0	0	0	0	0	0	0	0	0	1.65771777839208e-09	0	0	1.86405031100123e-09	4.04358162571601e-09	2.21615010390652e-09	1.71239650480401e-08	1.10723375075234e-08	3.24609100203181e-08	2.77251652060409e-08	2.97426179429511e-08	7.001853855384e-08	6.73471314192308e-08	7.16467759494144e-08	1.56751399354031e-07	1.25829425630615e-07	1.33343680802964e-07
P42SCA	C504	0	0	0	0	0	0	0	0	0	0	1.70205565465321e-09	0	1.11843018660074e-08	6.06537243857401e-09	1.99453509351587e-08	3.66942108172288e-08	7.75063625526636e-08	8.4398366052827e-08	9.90184471644319e-08	1.8836991363869e-07	1.46402398794393e-07	1.59949437120673e-07	2.86587103797658e-07	2.74314948869555e-07	3.35545135014974e-07	1.33343680802964e-06
P42SCA	C505	0	0	0	0	0	0	0	0	0	0	0	1.76756796270977e-09	0	2.021790812858e-09	6.64845031171957e-09	4.89256144229717e-09	2.76808437688084e-08	6.49218200406361e-09	1.18822136597318e-08	2.47855149524592e-08	1.90959650601382e-08	4.20919571370192e-08	5.9705646624512e-08	7.83756996770157e-08	1.25829425630615e-07	1.33343680802964e-07
P42SCA	C506	0	0	0	0	0	0	0	0	0	0	0	0	1.86405031100123e-09	0	6.64845031171957e-09	9.78512288459434e-09	2.21446750150468e-08	1.6230455010159e-08	1.98036894328864e-08	4.46139269144266e-08	5.09225734937018e-08	3.36735657096154e-08	7.16467759494144e-08	2.93908873788809e-07	2.09715709384359e-07	2.66687361605927e-07
P42SCA	C508	0	0	0	0	0	0	0	0	0	0	0	8.83783981354887e-09	2.4232654043016e-08	7.88498417014622e-08	1.99453509351587e-07	2.64198317884047e-07	4.65038175315982e-07	6.94663474434807e-07	7.88186839428878e-07	1.0310774220223e-06	1.10756597348801e-06	1.43954493408606e-06	1.42099438966339e-06	2.01817426668315e-06	2.30687280322794e-06	3.60027938168002e-06
P42SCA	C509	9.26196023357496e-06	1.02910669261944e-06	1.47015241802777e-07	5.49671230479226e-08	4.22295884888763e-08	2.52510969076497e-08	8.38367998648417e-09	2.50481301908962e-08	1.32306262311077e-08	2.65234844542733e-08	1.77013788083934e-07	7.8303260748043e-07	4.32459672152285e-06	1.52746295911422e-05	3.4044497896212e-05	6.26932823215959e-05	0.000100655852196518	0.000143334394285716	0.000184613953631253	0.000217517679222782	0.000255892297127538	0.000311244767853975	0.000408923973731283	0.000578099160817668	0.000912305278963837	0.00148331510525217
P42SCA	C510	0	0	0	0	0	0	0	0	0	1.65771777839208e-09	1.70205565465321e-09	0	0	2.021790812858e-09	4.43230020781305e-09	2.44628072114859e-09	1.66085062612851e-08	1.6230455010159e-08	3.16859030926182e-08	3.46997209334429e-08	1.90959650601382e-08	4.20919571370192e-08	7.16467759494144e-08	1.17563549515524e-07	2.93601993138102e-07	4.00031042408891e-07
P42SCA	C511	0	0	0	0	0	0	0	0	0	0	0	1.76756796270977e-09	0	0	0	2.44628072114859e-09	5.53616875376169e-09	1.29843640081272e-08	1.18822136597318e-08	1.48713089714755e-08	1.27306433734255e-08	1.68367828548077e-08	4.77645172996096e-08	5.87817747577618e-08	1.25829425630615e-07	1.33343680802964e-07
P42SCA	C512	0	0	0	0	0	0	0	0	0	0	0	0	0	0	0	0	2.76808437688084e-09	3.24609100203181e-09	7.92147577315455e-09	0	6.36532168671273e-09	8.41839142740385e-09	4.77645172996096e-08	5.87817747577618e-08	8.38862837537434e-08	0
P42SCA	C518	0	0	0	0	0	0	0	0	0	0	0	0	1.86405031100123e-09	2.021790812858e-09	2.21615010390652e-09	9.78512288459434e-09	1.93765906381659e-08	2.27226370142226e-08	2.37644273194637e-08	4.46139269144266e-08	1.08210468674116e-07	6.73471314192308e-08	2.74645974472755e-07	4.5066027314284e-07	5.45260844399332e-07	1.06674944642371e-06
P42SCA	C519	0	0	0	0	0	0	0	0	3.30765655777693e-09	6.63087111356832e-09	1.87226122011853e-08	1.76756796270977e-08	5.40574590190357e-08	8.89587957657522e-08	1.97237359247681e-07	4.37884249085597e-07	6.58804081697641e-07	1.21728412576193e-06	2.11503403143227e-06	3.29647348867708e-06	6.06615156743723e-06	1.04556421528356e-05	1.7863929470054e-05	2.86855060817877e-05	5.08770310966454e-05	8.17396763322167e-05
P42SCA	C52	0	0	0	0	8.44591769777527e-09	1.68340646050998e-08	2.51510399594525e-08	8.34937673029874e-09	8.26914139444231e-09	4.97315333517624e-09	2.21267235104917e-08	3.35837912914857e-08	4.47372074640295e-08	1.37481775274344e-07	1.75075858208615e-07	4.06082599710665e-07	6.61572166074522e-07	9.21889844577033e-07	1.47735523169332e-06	1.90352754834887e-06	2.96623990600813e-06	4.09975662514567e-06	6.69897355127025e-06	1.02084348829313e-05	1.7658062730163e-05	2.82688603302283e-05
P42SCA	C530	0	0	0	9.16118717465377e-09	0	0	0	0	0	0	0	1.76756796270977e-08	4.1009106842027e-08	1.23329239584338e-07	3.1247716465082e-07	4.40330529806745e-07	6.61572166074522e-07	8.18014932512015e-07	9.86223733757742e-07	1.11039106987017e-06	1.27942965902926e-06	1.43954493408606e-06	1.83893391603497e-06	1.70467146797509e-06	3.31350820827287e-06	3.60027938168002e-06
P42SCA	C531	0	0	0	9.16118717465377e-09	0	0	0	0	1.65382827888846e-09	0	0	3.53513592541955e-09	2.05045534210135e-08	5.25665611343081e-08	8.42137039484479e-08	1.63900808316955e-07	2.02070159512302e-07	2.27226370142226e-07	1.90115418555709e-07	2.97426179429511e-07	3.69188657829338e-07	3.19898874241346e-07	5.13468560970803e-07	7.05381297093141e-07	7.13033411906819e-07	5.33374723211855e-07
P42SCA	C538	0	0	0	0	0	0	0	0	0	0	3.40411130930641e-09	1.23729757389684e-08	6.15136602630406e-08	1.5163431096435e-07	2.52641111845344e-07	3.59603266008842e-07	5.06559440969194e-07	6.45972109404329e-07	7.01050605924178e-07	7.63393860535744e-07	8.4022246264608e-07	1.27117710553798e-06	1.12246615654083e-06	1.62629576829808e-06	2.5165885126123e-06	1.73346785043853e-06
P42SCA	C539	9.26196023357496e-06	1.02910669261944e-06	0	1.83223743493075e-08	8.44591769777527e-09	8.41703230254989e-09	0	8.34937673029874e-09	1.48844545099962e-08	2.81812022326654e-08	1.54887064573442e-07	1.47238411293724e-06	6.74786212582445e-06	1.69830428280072e-05	3.07889733935733e-05	4.53149040785564e-05	6.13103008635338e-05	7.3579144743055e-05	8.28942832281758e-05	9.44129835569077e-05	0.000110419235299406	0.000130754455650437	0.000159426017616772	0.000196017624892216	0.000271623786794621	0.00035722772087114
P42SCA	C540	0	0	0	0	0	0	0	0	0	0	3.40411130930641e-09	0	5.59215093300369e-09	1.8196117315722e-08	1.99453509351587e-08	4.89256144229717e-08	7.75063625526636e-08	1.23351458077209e-07	1.38625826030205e-07	1.58627295695739e-07	1.59133042167818e-07	2.02041394257692e-07	2.38822586498048e-07	4.11472423304332e-07	4.19431418768717e-07	1.4667804888326e-06
P42SCA	C541	0	0	0	0	0	8.41703230254989e-09	0	0	1.65382827888846e-09	3.31543555678416e-09	1.19143895825725e-08	3.8886495179615e-08	1.3607567270309e-07	3.41682647373003e-07	7.18032633665714e-07	1.67080973254448e-06	3.21097787718178e-06	6.26820172492342e-06	1.31932179001889e-05	2.28225021682245e-05	3.38189541215047e-05	4.30684905425981e-05	5.14901496489792e-05	6.39937587862833e-05	8.51026348681727e-05	0.000112808753959307
P42SCA	C542	0	0	0	0	0	0	0	0	0	0	1.70205565465321e-09	1.76756796270977e-09	1.86405031100123e-09	0	2.21615010390652e-09	4.89256144229717e-09	1.66085062612851e-08	1.29843640081272e-08	3.96073788657728e-08	5.45281328954103e-08	7.001853855384e-08	1.34694262838462e-07	1.55234681223731e-07	1.37157474434777e-07	2.93601993138102e-07	1.33343680802964e-07
P42SCA	C543	0	0	0	0	0	0	0	0	0	0	0	0	1.86405031100123e-09	2.021790812858e-09	2.21615010390652e-09	2.44628072114859e-09	1.66085062612851e-08	1.94765460121908e-08	4.75288546389273e-08	2.47855149524592e-08	3.18266084335637e-08	7.57655228466346e-08	5.9705646624512e-08	1.76345324273285e-07	2.93601993138102e-07	0
P42SCA	C548	0	0	0	0	0	0	0	0	0	0	0	0	9.32025155500615e-09	2.021790812858e-09	1.32969006234391e-08	2.44628072114859e-08	4.42893500300935e-08	6.49218200406361e-08	1.06939922937586e-07	9.91420598098369e-08	1.65498363854531e-07	1.93623002830288e-07	1.91058069198438e-07	3.13502798708063e-07	3.77488276891845e-07	5.33374723211855e-07
P42SCA	C549	0	0	0	0	0	0	0	0	0	0	1.02123339279192e-08	1.23729757389684e-08	5.40574590190357e-08	1.59721474215782e-07	2.92531813715661e-07	4.57454494854785e-07	7.75063625526636e-07	1.22053021676396e-06	1.53280556210541e-06	2.41410915636953e-06	3.0489890879354e-06	4.22603249655673e-06	4.9794509284843e-06	6.66193447254633e-06	9.10166178728116e-06	1.66679601003705e-05
P42SCA	C55	9.26196023357496e-06	0	0	9.16118717465377e-09	8.44591769777527e-09	8.41703230254989e-09	0	8.34937673029874e-09	8.26914139444231e-09	1.9892613340705e-08	1.27654174098991e-07	4.7194064604351e-07	1.59562706621705e-06	4.00314580945885e-06	7.65015015868532e-06	1.26643952933862e-05	1.87620759064984e-05	2.55824431870127e-05	3.26958912536954e-05	4.33746511668036e-05	5.65176912563223e-05	7.41407733011457e-05	0.000100448779881079	0.000139469557575249	0.000196503619693144	0.000299756594445062
P42SCA	C56	6.17464015571664e-06	5.1455334630972e-07	0	1.83223743493075e-08	3.37836707911011e-08	6.73362584203991e-08	3.35347199459367e-08	3.3397506921195e-08	6.44993028766501e-08	3.69671064581434e-07	1.09612384159667e-06	1.47945438478808e-06	2.15857026013942e-06	3.56846078469438e-06	6.49996825475784e-06	1.23708416068484e-05	2.26706110466541e-05	3.36457332360597e-05	4.73149747930521e-05	5.98272759922461e-05	7.64984360309136e-05	9.31831747099332e-05	0.000116306599624549	0.000140351284196616	0.000172721858248958	0.000209349578860653
P42SCA	C570	0	0	0	0	0	0	0	8.34937673029874e-09	0	0	1.70205565465321e-09	0	1.86405031100123e-09	1.2130744877148e-08	6.64845031171957e-09	2.69090879326344e-08	5.53616875376169e-08	8.4398366052827e-08	1.10900660824164e-07	1.68541501676723e-07	2.22786259034946e-07	2.02041394257692e-07	2.26881457173146e-07	5.87817747577618e-07	4.19431418768717e-07	5.33374723211855e-07
P42SCA	C571	0	0	0	0	0	0	0	0	0	0	0	0	0	2.021790812858e-09	2.21615010390652e-09	2.44628072114859e-09	5.53616875376169e-09	1.6230455010159e-08	2.37644273194637e-08	1.48713089714755e-08	3.18266084335637e-08	4.20919571370192e-08	4.77645172996096e-08	1.17563549515524e-07	2.09715709384359e-07	1.33343680802964e-07
P42SCA	C572	0	0	0	0	0	0	0	0	0	0	0	0	0	0	2.21615010390652e-09	0	0	0	0	9.91420598098369e-09	1.90959650601382e-08	0	1.19411293249024e-08	5.87817747577618e-08	0	0
P42SCA	C573	0	0	0	0	0	0	0	0	0	0	0	0	0	0	0	7.33884216344576e-09	8.30425313064253e-09	2.27226370142226e-08	2.37644273194637e-08	3.96568239239348e-08	2.54612867468509e-08	5.05103485644231e-08	1.07470163924122e-07	3.91878498385079e-08	4.19431418768717e-08	2.66687361605927e-07
P42SCA	C574	0	0	0	0	0	0	0	0	0	1.65771777839208e-09	3.40411130930641e-09	1.76756796270977e-09	3.72810062200246e-09	2.62832805671541e-08	3.10261014546913e-08	3.91404915383774e-08	8.8578700060187e-08	1.16859276073145e-07	1.26743612370473e-07	1.93327016629182e-07	2.35516902408371e-07	3.45154048523558e-07	4.53762914346291e-07	8.42538771527919e-07	1.59383939132113e-06	2.53352993525631e-06
P42SCA	C577	0	0	0	0	0	0	0	8.34937673029874e-09	0	0	3.40411130930641e-09	0	1.86405031100123e-09	2.021790812858e-09	2.21615010390652e-09	4.89256144229717e-09	5.53616875376169e-09	6.49218200406361e-09	1.98036894328864e-08	4.95710299049185e-08	4.45572518069891e-08	6.73471314192308e-08	8.35879052743168e-08	5.87817747577618e-08	4.19431418768717e-08	2.66687361605927e-07
P42SCA	C578	0	0	0	0	0	0	0	8.34937673029874e-09	0	1.65771777839208e-09	6.80822261861283e-09	8.83783981354887e-09	2.98248049760197e-08	7.48062600757462e-08	1.13023655299233e-07	1.93256176970738e-07	3.46010547110106e-07	5.3885110633728e-07	6.53521751285251e-07	8.27836199412138e-07	1.20941112047542e-06	1.65000471977115e-06	2.61510732215363e-06	3.21340368675764e-06	5.07512016710148e-06	6.40049667854226e-06
P42SCA	C579	0	0	0	0	0	0	8.38367998648417e-09	8.34937673029874e-09	0	1.65771777839208e-09	6.80822261861283e-09	2.82810874033564e-08	5.21934087080344e-08	1.010895406429e-07	2.34911911014092e-07	3.88958634662625e-07	5.28704115984241e-07	9.31628117583128e-07	1.39814047396178e-06	1.81925679751051e-06	2.6479738216725e-06	3.83878649089615e-06	5.25409690295706e-06	9.07198723761457e-06	1.61900527644725e-05	2.40018625445335e-05
P42SCA	C58	0	0	0	0	0	0	0	0	0	9.94630667035248e-09	9.53151166605796e-08	1.83827068121817e-07	2.46054641052162e-07	1.88026545595794e-07	1.48482056961737e-07	1.12528913172835e-07	1.38404218844042e-07	7.46600930467316e-08	2.77251652060409e-08	2.97426179429511e-08	3.81919301202764e-08	2.52551742822115e-08	8.35879052743168e-08	7.83756996770157e-08	1.25829425630615e-07	1.33343680802964e-07
P42SCA	C600	0	0	0	0	0	0	0	0	0	0	0	0	1.86405031100123e-09	2.021790812858e-09	4.43230020781305e-09	9.78512288459434e-09	5.53616875376169e-09	2.27226370142226e-08	7.92147577315455e-09	2.97426179429511e-08	3.81919301202764e-08	5.05103485644231e-08	1.79116939873536e-07	2.35127099031047e-07	2.09715709384359e-07	8.00062084817782e-07
P42SCA	C601	0	0	0	0	0	0	0	0	0	0	1.70205565465321e-09	0	0	2.021790812858e-09	8.8646004156261e-09	7.33884216344576e-09	1.66085062612851e-08	2.27226370142226e-08	3.56466409791955e-08	7.43565448573777e-08	1.90959650601382e-08	6.73471314192308e-08	5.9705646624512e-08	2.15533174111793e-07	1.67772567507487e-07	4.00031042408891e-07
P42SCA	C602	0	0	0	0	0	0	0	0	0	0	0	0	1.86405031100123e-09	2.021790812858e-09	6.64845031171957e-09	1.22314036057429e-08	1.93765906381659e-08	3.24609100203181e-08	5.14895925255046e-08	5.45281328954103e-08	4.45572518069891e-08	8.41839142740385e-08	9.55290345992192e-08	2.15533174111793e-07	2.09715709384359e-07	8.00062084817782e-07
P42SCA	C608	0	0	0	0	0	0	0	0	0	0	0	0	3.72810062200246e-09	2.021790812858e-09	1.32969006234391e-08	1.71239650480401e-08	1.66085062612851e-08	3.89530920243817e-08	5.14895925255046e-08	3.96568239239348e-08	5.09225734937018e-08	1.01020697128846e-07	2.02999198523341e-07	1.56751399354031e-07	2.93601993138102e-07	2.66687361605927e-07
P42SCA	C609	0	0	0	0	0	0	0	0	6.61531311555385e-09	1.65771777839208e-09	1.19143895825725e-08	5.12594709185835e-08	1.9758933296613e-07	4.00314580945885e-07	7.86733286886816e-07	1.41395025682388e-06	1.97364416071604e-06	2.86954444579612e-06	4.00034526544305e-06	5.27435758188332e-06	7.09096835899798e-06	9.4033432244101e-06	1.20485994888265e-05	1.80851927004714e-05	2.9108540462549e-05	4.72036630042491e-05
P42SCA	C61	0	5.1455334630972e-07	0	5.49671230479226e-08	7.60132592799774e-08	5.89192261178492e-08	3.35347199459367e-08	5.00962603817924e-08	2.81150807411039e-08	5.80201222437228e-08	1.7531173242928e-07	1.99735179786204e-07	2.44190590741161e-07	3.25508320870139e-07	6.05008978366481e-07	1.46042959052571e-06	4.70851152507432e-06	1.63635447412423e-05	4.87804478110857e-05	0.000128374096144767	0.000286172132391231	0.000573898580388975	0.00105261054999015	0.00176500116280147	0.00288078081352918	0.00432260210058967
P42SCA	C620	0	0	0	0	0	0	0	8.34937673029874e-09	0	1.65771777839208e-09	1.53185008918789e-08	1.41405437016782e-08	2.4232654043016e-08	1.4152535690006e-08	2.65938012468783e-08	1.46776843268915e-08	8.30425313064253e-09	6.49218200406361e-09	7.92147577315455e-09	1.98284119619674e-08	1.27306433734255e-08	9.26023057014423e-08	1.43293551898829e-07	3.13502798708063e-07	1.25829425630615e-07	9.33405765620746e-07
P42SCA	C621	0	0	0	0	0	0	8.38367998648417e-09	8.34937673029874e-09	0	0	1.36164452372257e-08	1.41405437016782e-08	1.67764527990111e-08	8.08716325143202e-09	1.99453509351587e-08	9.78512288459434e-09	1.10723375075234e-08	1.94765460121908e-08	7.92147577315455e-09	3.46997209334429e-08	1.27306433734255e-08	2.52551742822115e-08	4.77645172996096e-08	2.15533174111793e-07	2.5165885126123e-07	6.66718404014818e-07
P42SCA	C629	0	0	1.47015241802777e-07	5.49671230479226e-08	2.11147942444382e-07	3.03013162891796e-07	1.25755199797262e-07	1.3359002768478e-07	3.96918786933231e-08	1.11067091152269e-07	1.68503509810668e-06	4.00354143553764e-06	4.99379078317229e-06	4.42165650772046e-06	3.46162646230199e-06	2.39246254528332e-06	1.96810799196228e-06	1.67822904805044e-06	1.58825589251749e-06	1.89361334236788e-06	2.29151580721658e-06	3.14006000242163e-06	4.40627672088899e-06	6.250462049242e-06	1.11568757392479e-05	1.58678980155527e-05
P42SCA	C630	0	0	0	0	0	0	0	0	0	0	3.40411130930641e-09	3.53513592541955e-09	9.32025155500615e-09	4.04358162571601e-09	4.43230020781305e-09	9.78512288459434e-09	0	1.94765460121908e-08	1.58429515463091e-08	3.46997209334429e-08	5.09225734937018e-08	7.57655228466346e-08	7.16467759494144e-08	1.95939249192539e-07	1.67772567507487e-07	4.00031042408891e-07
P42SCA	C631	0	0	0	0	0	0	0	0	0	3.31543555678416e-09	5.10616696395962e-09	0	0	4.04358162571601e-09	2.21615010390652e-09	2.44628072114859e-09	0	3.24609100203181e-09	1.58429515463091e-08	2.47855149524592e-08	2.54612867468509e-08	6.73471314192308e-08	8.35879052743168e-08	3.91878498385079e-08	1.25829425630615e-07	2.66687361605927e-07
P42SCA	C632	0	0	0	0	0	0	1.67673599729683e-08	0	0	1.65771777839208e-09	1.70205565465321e-09	8.83783981354887e-09	1.86405031100123e-09	6.06537243857401e-09	1.10807505195326e-08	1.95702457691887e-08	2.21446750150468e-08	4.54452740284453e-08	6.33718061852364e-08	5.94852358859021e-08	1.01845146987404e-07	2.188781771125e-07	2.74645974472755e-07	3.13502798708063e-07	3.35545135014974e-07	5.33374723211855e-07
P42SCA	C637	0	0	0	0	0	0	0	0	0	1.65771777839208e-09	3.40411130930641e-09	5.30270388812932e-09	1.11843018660074e-08	1.010895406429e-08	6.64845031171957e-09	1.71239650480401e-08	1.66085062612851e-08	9.73827300609542e-09	1.98036894328864e-08	4.46139269144266e-08	5.72878951804146e-08	1.0943908855625e-07	1.55234681223731e-07	1.17563549515524e-07	3.77488276891845e-07	4.00031042408891e-07
P42SCA	C638	0	0	0	0	0	0	0	0	0	0	0	1.76756796270977e-09	3.72810062200246e-09	2.021790812858e-09	0	9.78512288459434e-09	1.93765906381659e-08	3.24609100203181e-09	7.92147577315455e-09	4.95710299049185e-08	1.01845146987404e-07	1.76786219975481e-07	2.38822586498048e-07	3.91878498385078e-07	7.96919695660563e-07	1.06674944642371e-06
P42SCA	C639	0	0	0	0	0	1.68340646050998e-08	0	0	6.61531311555385e-09	3.31543555678416e-09	1.70205565465321e-08	2.65135194406466e-08	4.1009106842027e-08	3.63922346314441e-08	3.10261014546913e-08	4.1586772259526e-08	7.19701937989019e-08	8.11522750507952e-08	1.54468777576514e-07	2.23069634572133e-07	3.81919301202764e-07	5.72450617063462e-07	1.07470163924122e-06	1.66548361813658e-06	2.30687280322794e-06	4.13365410489187e-06
P42SCA	C64	1.23492803114333e-05	4.11642677047776e-06	1.02910669261944e-06	1.43830638642064e-06	1.63006211567063e-06	1.94433446188902e-06	1.98693215679675e-06	2.38792174486544e-06	1.35117770385187e-06	4.17744880154804e-07	5.05510529432003e-07	6.08043379172162e-07	9.61849960476635e-07	1.3768395435563e-06	2.82337523237691e-06	6.09123899565998e-06	1.35220921810629e-05	2.55759510050086e-05	4.27244795825091e-05	6.64945795144576e-05	8.97701317477096e-05	0.000117040896015196	0.000150577640787019	0.000186220662432589	0.000233245811977284	0.000264420519032277
P42SCA	C65	0	0	0	0	8.44591769777527e-09	8.41703230254989e-09	3.35347199459367e-08	1.66987534605975e-08	4.96148483666539e-09	8.2885888919604e-09	8.51027827326604e-09	2.29783835152271e-08	1.11843018660074e-08	2.4261489754296e-08	4.6539152182037e-08	5.8710737307566e-08	1.55012725105327e-07	3.57070010223499e-07	4.55484856956387e-07	7.03908624649842e-07	1.01208614818732e-06	1.20382997411875e-06	2.0061097265836e-06	2.70396163885704e-06	3.10379249888851e-06	3.60027938168002e-06
P42SCA	C66	0	0	0	0	0	0	0	0	0	0	0	0	1.86405031100123e-09	6.06537243857401e-09	2.43776511429718e-08	3.66942108172288e-08	4.98255187838552e-08	1.03874912065018e-07	2.614087005141e-07	5.05624505030168e-07	7.19281350598539e-07	1.1028092769899e-06	1.81505165738517e-06	2.09654996636017e-06	4.40402989707153e-06	3.60027938168002e-06
P42SCA	C670	0	0	0	0	0	0	0	0	0	0	0	0	0	0	0	7.33884216344576e-09	1.66085062612851e-08	1.94765460121908e-08	8.31754956181228e-08	1.09056265790821e-07	2.41882224095084e-07	4.20919571370192e-07	4.77645172996096e-07	8.81726621366427e-07	1.76161195882861e-06	2.26684257365038e-06
P42SCA	C671	0	0	0	0	0	0	0	0	0	0	0	0	0	0	2.21615010390652e-09	2.44628072114859e-09	1.66085062612851e-08	3.24609100203181e-08	1.58429515463091e-08	3.46997209334429e-08	7.001853855384e-08	1.0943908855625e-07	2.14940327848243e-07	1.37157474434777e-07	3.35545135014974e-07	1.06674944642371e-06
P42SCA	C672	0	0	0	0	0	0	0	0	1.65382827888846e-09	0	0	1.76756796270977e-09	0	2.021790812858e-09	6.64845031171957e-09	4.89256144229717e-09	0	1.6230455010159e-08	7.92147577315455e-09	4.46139269144266e-08	5.09225734937018e-08	1.01020697128846e-07	2.26881457173146e-07	1.95939249192539e-07	4.61374560645589e-07	8.00062084817782e-07
P42SCA	C673	0	0	0	0	0	0	0	0	0	0	0	0	0	0	0	2.44628072114859e-09	5.53616875376169e-09	0	7.92147577315455e-09	2.47855149524592e-08	1.90959650601382e-08	4.20919571370192e-08	3.58233879747072e-08	1.37157474434777e-07	2.09715709384359e-07	2.66687361605927e-07
P42SCA	C674	0	0	0	0	0	0	0	0	0	0	0	0	0	2.021790812858e-09	0	0	5.53616875376169e-09	0	7.92147577315455e-09	1.48713089714755e-08	3.81919301202764e-08	3.36735657096154e-08	1.19411293249024e-07	5.87817747577618e-08	2.09715709384359e-07	4.00031042408891e-07
P42SCA	C675	0	0	0	0	0	0	0	0	0	0	1.70205565465321e-09	0	0	0	6.64845031171957e-09	1.22314036057429e-08	1.10723375075234e-08	2.27226370142226e-08	5.94110682986591e-08	9.41849568193451e-08	1.4003707710768e-07	2.44133351394712e-07	4.05998397046682e-07	6.66193447254633e-07	9.22749121291178e-07	1.33343680802964e-06
P42SCA	C676	0	0	0	0	0	0	0	0	0	0	0	0	0	0	0	4.89256144229717e-09	5.53616875376169e-09	2.92148190182863e-08	4.75288546389273e-08	1.14013368781312e-07	1.65498363854531e-07	2.10459785685096e-07	3.10469362447462e-07	3.91878498385078e-07	5.45260844399332e-07	1.06674944642371e-06
P42SCA	C677	0	0	0	0	0	0	0	8.34937673029874e-09	0	0	1.70205565465321e-09	5.30270388812932e-09	3.72810062200246e-09	8.08716325143202e-09	1.55130507273457e-08	2.9355368653783e-08	4.15212656532127e-08	3.24609100203181e-08	3.16859030926182e-08	3.96568239239348e-08	7.001853855384e-08	6.73471314192308e-08	7.16467759494144e-08	5.87817747577618e-08	1.25829425630615e-07	2.66687361605927e-07
P42SCA	C678	0	0	0	0	0	8.41703230254989e-09	0	8.34937673029874e-09	0	0	0	1.76756796270977e-09	0	2.021790812858e-09	1.10807505195326e-08	2.20165264903373e-08	5.53616875376169e-08	1.29843640081272e-07	2.13879845875173e-07	4.31267960172791e-07	7.76569245778953e-07	1.04388053699808e-06	1.76728714008556e-06	3.27218546151541e-06	4.48791618082527e-06	5.33374723211855e-06
P42SCA	C679	0	0	2.94030483605554e-07	3.66447486986151e-08	9.29050946755279e-08	1.93591742958647e-07	1.08987839824294e-07	1.08541897493884e-07	5.29225049244308e-08	3.64697911246258e-08	6.80822261861283e-08	8.48432622100692e-08	1.65900477679109e-07	4.24576070700181e-07	9.21918443225114e-07	2.03530555999562e-06	4.68359876568239e-06	1.0514088755581e-05	2.14671993452488e-05	3.99592072063548e-05	7.08142037646791e-05	0.000118244725989314	0.000193219413606246	0.000298043191946771	0.000475635228883725	0.000697920825322712
P42SCA	C680	0	0	0	0	0	0	0	0	0	0	0	5.30270388812932e-09	5.59215093300369e-09	1.010895406429e-08	2.43776511429718e-08	7.0942140913309e-08	1.13491459452115e-07	2.01257642125972e-07	3.485449340188e-07	6.04766564840005e-07	6.61993455418124e-07	1.02704375414327e-06	1.17023067384044e-06	2.09654996636017e-06	3.8587690526722e-06	4.66702882810373e-06
P42SCA	C681	0	0	0	0	0	0	0	0	0	0	0	0	0	0	0	0	2.76808437688084e-09	0	7.92147577315455e-09	0	0	4.20919571370192e-08	3.58233879747072e-08	0	0	0
P42SCA	C688	0	0	0	9.16118717465377e-09	0	0	0	8.34937673029874e-09	0	1.65771777839208e-09	1.70205565465321e-09	0	3.72810062200246e-09	8.08716325143202e-09	1.55130507273457e-08	1.95702457691887e-08	1.38404218844042e-08	8.76444570548588e-08	1.18822136597318e-07	2.28026737562625e-07	3.18266084335637e-07	4.63011528507212e-07	5.9705646624512e-07	9.40508396124188e-07	1.38412368193677e-06	3.06690465846816e-06
P42SCA	C689	0	0	0	2.74835615239613e-08	0	0	0	1.66987534605975e-08	3.30765655777693e-09	1.65771777839208e-09	6.80822261861283e-09	1.23729757389684e-08	1.11843018660074e-08	2.4261489754296e-08	2.43776511429718e-08	5.8710737307566e-08	1.43940387597804e-07	3.27855191205212e-07	5.228174010282e-07	9.121069502505e-07	1.50858123975092e-06	2.49184386251154e-06	3.4868097628715e-06	5.70183215150289e-06	8.68223036851244e-06	1.13342128682519e-05
P42SCA	C690	0	0	0	0	8.44591769777527e-09	8.41703230254989e-09	1.67673599729683e-08	0	1.65382827888846e-09	0	0	3.53513592541955e-09	3.72810062200246e-09	2.021790812858e-09	6.64845031171957e-09	7.33884216344576e-09	1.66085062612851e-08	2.27226370142226e-08	2.77251652060409e-08	5.94852358859021e-08	8.27491819272655e-08	1.17857479983654e-07	1.55234681223731e-07	3.91878498385078e-07	5.45260844399332e-07	5.33374723211855e-07
P42SCA	C691	0	0	0	0	0	8.41703230254989e-09	1.67673599729683e-08	0	1.65382827888846e-09	0	0	1.76756796270977e-09	1.86405031100123e-09	0	0	0	2.76808437688084e-09	0	1.18822136597318e-08	1.98284119619674e-08	3.18266084335637e-08	3.36735657096154e-08	8.35879052743168e-08	7.83756996770157e-08	1.25829425630615e-07	6.66718404014818e-07
P42SCA	C692	3.08732007785832e-06	5.1455334630972e-07	1.47015241802777e-07	2.74835615239613e-07	5.06755061866516e-07	2.32310091550377e-06	2.95943903522891e-06	1.84521225739602e-06	3.78726675865458e-07	6.1335557800507e-08	2.55308348197981e-08	1.5908111664388e-08	1.30483521770086e-08	1.2130744877148e-08	1.55130507273457e-08	1.71239650480401e-08	1.66085062612851e-08	2.27226370142226e-08	4.75288546389273e-08	4.95710299049185e-08	3.18266084335637e-08	1.17857479983654e-07	1.07470163924122e-07	2.74314948869555e-07	4.61374560645589e-07	6.66718404014818e-07
P42SCA	C693	0	0	0	9.16118717465377e-09	8.44591769777527e-09	4.20851615127494e-08	8.38367998648417e-09	0	0	0	1.70205565465321e-09	5.30270388812932e-09	3.72810062200246e-09	1.8196117315722e-08	1.99453509351587e-08	3.91404915383774e-08	5.53616875376169e-08	7.79061840487633e-08	1.22782874483896e-07	1.8836991363869e-07	1.46402398794393e-07	1.93623002830288e-07	1.79116939873536e-07	2.35127099031047e-07	2.09715709384359e-07	4.00031042408891e-07
P42SCA	C694	0	0	0	0	8.44591769777527e-09	1.68340646050998e-08	1.67673599729683e-08	3.3397506921195e-08	1.65382827888846e-09	1.65771777839208e-09	5.10616696395962e-09	7.0702718508391e-09	3.72810062200246e-09	1.4152535690006e-08	1.99453509351587e-08	2.44628072114859e-08	2.49127593919276e-08	4.21991830264135e-08	5.54503304120819e-08	9.41849568193451e-08	2.1005561566152e-07	3.03062091386538e-07	5.25409690295706e-07	8.62132696447173e-07	1.50995310756738e-06	3.60027938168002e-06
P42SCA	C695	0	0	0	0	0	0	0	8.34937673029874e-09	0	0	3.40411130930641e-09	1.76756796270977e-09	9.32025155500615e-09	4.04358162571601e-09	1.99453509351587e-08	9.78512288459434e-09	3.04489281456893e-08	4.21991830264135e-08	3.16859030926182e-08	2.97426179429511e-08	5.09225734937018e-08	4.20919571370192e-08	8.35879052743168e-08	9.79696245962696e-08	2.5165885126123e-07	1.33343680802964e-07
P42SCA	C696	0	0	0	2.74835615239613e-08	6.75673415822021e-08	5.05021938152993e-08	5.0302079918905e-08	8.34937673029874e-08	3.80380504144346e-08	3.48120733462337e-08	4.0849335711677e-08	3.00486553660662e-08	3.54169559090234e-08	3.63922346314441e-08	5.76199027015696e-08	9.05123866824977e-08	1.13491459452115e-07	1.72042823107686e-07	2.37644273194637e-07	2.97426179429511e-07	4.07380587949615e-07	8.25002359885577e-07	1.45681777763809e-06	1.88101679224838e-06	3.48128077578035e-06	7.46724612496596e-06
P42SCA	C698	0	0	0	0	8.44591769777527e-09	2.52510969076497e-08	3.35347199459367e-08	8.34937673029874e-09	4.96148483666539e-09	1.65771777839208e-09	0	7.0702718508391e-09	0	4.04358162571601e-09	4.43230020781305e-09	7.33884216344576e-09	1.66085062612851e-08	1.6230455010159e-08	1.58429515463091e-08	2.47855149524592e-08	5.09225734937018e-08	9.26023057014423e-08	1.79116939873536e-07	3.33096723627317e-07	5.87203986276204e-07	9.33405765620746e-07
P42SCA	C699	3.08732007785832e-06	5.1455334630972e-07	0	2.74835615239613e-08	6.75673415822021e-08	2.18842839866297e-07	2.68277759567493e-07	2.25433171718066e-07	4.96148483666539e-08	6.63087111356832e-09	2.21267235104917e-08	2.82810874033564e-08	4.47372074640295e-08	6.06537243857401e-08	9.75106045718871e-08	1.44330562547767e-07	2.46359509542395e-07	3.0513255419099e-07	5.14895925255046e-07	7.93136478478695e-07	1.152123225295e-06	2.02041394257692e-06	3.42710411624699e-06	6.60315269778857e-06	1.29604308399534e-05	2.54686430333661e-05
P42SCA	C700	0	0	0	9.16118717465377e-09	1.68918353955505e-08	2.52510969076497e-08	2.51510399594525e-08	4.17468836514937e-08	2.64612524622154e-08	2.98389200110574e-08	2.38287791651449e-08	2.82810874033564e-08	4.28731571530283e-08	8.69370049528942e-08	1.0859135509142e-07	2.00595019134184e-07	2.46359509542395e-07	3.83038738239753e-07	6.41639537625519e-07	7.28694139602301e-07	9.16606322886633e-07	1.05229892842548e-06	1.75534601076065e-06	1.9985803417639e-06	2.68436108011979e-06	4.53368514730076e-06
P42SCA	C701	0	0	0	9.16118717465377e-09	1.68918353955505e-08	0	8.38367998648417e-09	0	1.65382827888846e-09	8.2885888919604e-09	5.10616696395962e-09	5.30270388812932e-09	5.59215093300369e-09	1.010895406429e-08	6.64845031171957e-09	1.71239650480401e-08	2.76808437688084e-08	3.57070010223499e-08	3.56466409791955e-08	5.45281328954103e-08	4.45572518069891e-08	6.73471314192308e-08	1.07470163924122e-07	9.79696245962696e-08	2.93601993138102e-07	1.33343680802964e-07
P42SCA	C709	0	0	0	9.16118717465377e-09	8.44591769777527e-08	7.5753290722949e-08	3.35347199459367e-08	5.84456371120912e-08	2.97689090199923e-08	3.31543555678416e-08	4.59555026756366e-08	5.12594709185835e-08	6.5241760885043e-08	7.68280508886042e-08	1.26320555922672e-07	1.98148738413035e-07	2.71272268934323e-07	3.99269193249912e-07	6.21835848192632e-07	8.42707508383614e-07	1.02481679156075e-06	1.20382997411875e-06	1.62399358818673e-06	2.35127099031047e-06	2.64241793824292e-06	4.00031042408891e-06
P42SCA	C710	1.54366003892916e-05	1.02910669261944e-06	1.47015241802777e-06	1.9421716810266e-06	2.10303350674604e-06	2.12109214024257e-06	2.14622207653995e-06	2.22928358698976e-06	2.5088574990738e-06	2.20808008081825e-06	2.25181963110619e-06	2.6760978955426e-06	3.44103687410827e-06	5.22430746042508e-06	6.87228147221413e-06	9.80469313036353e-06	1.47262088850061e-05	2.14047240673977e-05	3.05412498433974e-05	4.05937163891377e-05	5.24820773069465e-05	6.51751864309606e-05	7.84651607939337e-05	8.86429163347048e-05	0.000100327995369477	0.000106674944642371
P42SCA	C711	0	0	1.47015241802777e-07	3.66447486986151e-08	3.37836707911011e-08	2.52510969076497e-08	4.19183999324208e-08	1.66987534605975e-08	2.31535959044385e-08	1.49194600055287e-08	2.38287791651449e-08	3.71189272169053e-08	5.96496099520393e-08	1.19285657958622e-07	1.63995107689083e-07	2.56859475720601e-07	3.5985096899451e-07	4.64191013290548e-07	6.21835848192632e-07	6.69208903716399e-07	9.35702287946771e-07	1.22066675697356e-06	1.20605406181514e-06	9.40508396124188e-07	1.55189624944425e-06	2.53352993525631e-06
P42SCA	C712	0	0	0	1.83223743493075e-08	2.53377530933258e-08	2.52510969076497e-08	8.38367998648417e-09	0	1.32306262311077e-08	1.82348955623129e-08	1.53185008918789e-08	2.29783835152271e-08	3.72810062200246e-08	4.85229795085921e-08	1.0859135509142e-07	1.02743790288241e-07	1.99302075135421e-07	2.75917735172704e-07	3.52505671905378e-07	4.85796093068201e-07	5.79244273490858e-07	5.4719544278125e-07	8.11996794093363e-07	7.05381297093141e-07	9.64692263168049e-07	6.66718404014818e-07
P42SCA	C713	0	0	0	0	8.44591769777527e-09	8.41703230254989e-09	8.38367998648417e-09	0	1.32306262311077e-08	8.2885888919604e-09	2.72328904744513e-08	1.76756796270977e-08	3.35529055980221e-08	6.06537243857401e-08	7.31329534289153e-08	8.31735445190519e-08	1.6331697823597e-07	2.85656008178799e-07	3.485449340188e-07	4.21353754191807e-07	4.96495091563593e-07	4.96685094216827e-07	8.71702440717875e-07	6.66193447254633e-07	9.64692263168049e-07	1.33343680802964e-06
P42SCA	C714	0	0	0	1.83223743493075e-08	8.44591769777527e-09	2.52510969076497e-08	4.19183999324208e-08	8.34937673029874e-09	4.13457069722116e-08	2.1550331119097e-08	1.02123339279192e-08	1.94432475898075e-08	1.67764527990111e-08	2.2239698941438e-08	3.32422515585979e-08	3.18016493749316e-08	4.15212656532127e-08	5.84296380365725e-08	8.71362335047001e-08	1.48713089714755e-07	9.5479825300691e-08	2.60970134249519e-07	3.22410491772365e-07	1.76345324273285e-07	4.19431418768717e-07	2.66687361605927e-07
P42SCA	C715	0	0	2.94030483605554e-07	2.47352053715652e-07	2.70269366328809e-07	2.02008775261197e-07	1.34138879783747e-07	1.00192520763585e-07	7.44222725499808e-08	6.2993275578899e-08	9.020894969662e-08	9.3681102023618e-08	6.15136602630406e-08	7.48062600757462e-08	8.19975538445414e-08	9.54049481247948e-08	1.32868050090281e-07	1.29843640081272e-07	1.98036894328864e-07	2.18112531581641e-07	2.54612867468509e-07	2.86225308531731e-07	4.89586302320998e-07	4.89848122981348e-07	7.96919695660563e-07	9.33405765620746e-07
P42SCA	C716	3.08732007785832e-06	0	4.41045725408332e-07	4.67220545907342e-07	1.12330705380411e-06	1.22888671617228e-06	1.4839113576077e-06	1.55298407183557e-06	1.38425426942964e-06	1.02778502260309e-06	5.95719479128622e-07	4.94919029558737e-07	5.21934087080344e-07	5.07469494027359e-07	5.38524475249285e-07	6.06677618844849e-07	7.00325347350854e-07	9.21889844577033e-07	1.18822136597318e-06	1.69532922274821e-06	2.06872954818164e-06	2.4160783396649e-06	3.15245814177423e-06	3.4877186356272e-06	4.23625732956404e-06	2.40018625445335e-06
P42SCA	C717	0	5.1455334630972e-07	2.94030483605554e-07	1.4657899479446e-07	2.87161201724359e-07	2.86179098286696e-07	4.10800319337724e-07	6.59600761693601e-07	7.29338270989812e-07	3.09993224559319e-07	1.48078841954829e-07	1.29032461277814e-07	1.2116327021508e-07	1.17263867145764e-07	1.90588908935961e-07	2.10380142018778e-07	2.65736100180561e-07	3.31101282207244e-07	3.12898293039605e-07	3.91611136248856e-07	4.96495091563593e-07	5.05103485644231e-07	5.9705646624512e-07	7.83756996770157e-07	7.96919695660563e-07	1.06674944642371e-06
P42SCA	C718	0	0	0	5.49671230479226e-08	8.44591769777527e-08	9.25873553280488e-08	5.86857599053892e-08	9.18431440332862e-08	7.60761008288693e-08	6.2993275578899e-08	6.12740035675155e-08	5.12594709185835e-08	6.33777105740418e-08	1.010895406429e-07	1.32969006234391e-07	2.17718984182224e-07	2.46359509542395e-07	4.09007466256008e-07	6.45600275512096e-07	6.9895152165935e-07	8.91145036139782e-07	1.07755410270769e-06	1.27770083776456e-06	1.37157474434777e-06	1.42606682381364e-06	1.86681153124149e-06
P42SCA	C719	9.26196023357496e-06	2.05821338523888e-06	1.32313717622499e-06	1.84139862210541e-06	2.46620796775038e-06	2.77762065984146e-06	2.61570815578306e-06	2.94732998579546e-06	2.86608440731371e-06	2.31085858307856e-06	2.08161406564087e-06	2.19708697764825e-06	2.95079164231495e-06	4.40346039040473e-06	6.05452208387263e-06	8.73322217450045e-06	1.25504945647777e-05	1.87526677187377e-05	2.68023132784684e-05	3.58150691063036e-05	4.41053139672325e-05	5.03251439530202e-05	5.71502449489829e-05	5.81743630852649e-05	6.18241911265089e-05	6.04046874037425e-05
P42SCA	C720	3.08732007785832e-06	0	0	8.2450684571884e-08	7.60132592799774e-08	9.25873553280488e-08	1.50906239756715e-07	1.00192520763585e-07	6.28454745977616e-08	1.07751655595485e-07	1.08931561897805e-07	1.18427053501555e-07	1.32347572081087e-07	1.90048336408652e-07	2.57073412053157e-07	2.61752037162899e-07	4.17980740909007e-07	6.49218200406361e-07	9.50577092778546e-07	1.30867518948985e-06	1.84594328914669e-06	2.08776107399615e-06	2.4718137702548e-06	3.11543406216137e-06	3.8587690526722e-06	3.73362306248298e-06
P42SCA	C721	0	0	0	0	0	0	0	0	0	0	3.40411130930641e-09	3.53513592541955e-09	3.72810062200246e-09	4.04358162571601e-09	2.21615010390652e-09	2.44628072114859e-09	5.53616875376169e-09	1.29843640081272e-08	2.37644273194637e-08	3.46997209334429e-08	3.18266084335637e-08	2.52551742822115e-08	1.19411293249024e-08	7.83756996770157e-08	4.19431418768717e-08	1.33343680802964e-07
P42SCA	C722	0	0	0	0	0	0	8.38367998648417e-09	0	1.65382827888846e-09	0	8.51027827326604e-09	3.53513592541955e-09	1.86405031100123e-09	8.08716325143202e-09	0	9.78512288459434e-09	1.38404218844042e-08	3.24609100203181e-08	2.77251652060409e-08	2.47855149524592e-08	1.90959650601382e-08	7.57655228466346e-08	9.55290345992192e-08	1.56751399354031e-07	1.25829425630615e-07	2.66687361605927e-07
P42SCA	C723	0	0	0	1.83223743493075e-08	8.44591769777527e-09	3.36681292101996e-08	4.19183999324208e-08	2.50481301908962e-08	6.61531311555385e-09	8.2885888919604e-09	8.51027827326604e-09	8.83783981354887e-09	5.59215093300369e-09	4.04358162571601e-09	4.43230020781305e-09	1.22314036057429e-08	1.66085062612851e-08	1.29843640081272e-08	4.75288546389273e-08	6.93994418668858e-08	7.63838602405528e-08	1.26275871411058e-07	1.79116939873536e-07	2.15533174111793e-07	5.45260844399332e-07	2.66687361605927e-07
P42SCA	C724	0	0	0	0	0	0	0	0	0	3.31543555678416e-09	3.40411130930641e-09	8.83783981354887e-09	3.72810062200246e-09	6.06537243857401e-09	1.32969006234391e-08	9.78512288459434e-09	3.04489281456893e-08	1.6230455010159e-08	1.58429515463091e-08	2.97426179429511e-08	4.45572518069891e-08	5.05103485644231e-08	1.43293551898829e-07	9.79696245962696e-08	1.25829425630615e-07	0
P42SCA	C725	0	0	0	0	8.44591769777527e-09	1.68340646050998e-08	8.38367998648417e-09	0	4.96148483666539e-09	9.94630667035248e-09	1.02123339279192e-08	1.06054077762586e-08	1.67764527990111e-08	1.010895406429e-08	2.88099513507848e-08	1.71239650480401e-08	3.87531812763318e-08	5.19374560325089e-08	4.356811675235e-08	6.4442338876394e-08	7.001853855384e-08	1.17857479983654e-07	1.31352422573926e-07	2.15533174111793e-07	2.93601993138102e-07	5.33374723211855e-07
P42SCA	C728	0	0	1.47015241802777e-07	3.66447486986151e-08	4.22295884888763e-08	6.73362584203991e-08	3.35347199459367e-08	8.34937673029874e-08	5.78839897610962e-08	3.64697911246258e-08	1.87226122011853e-08	2.65135194406466e-08	1.86405031100123e-08	3.23486530057281e-08	3.32422515585979e-08	6.11570180287146e-08	1.05187206321472e-07	1.29843640081272e-07	1.90115418555709e-07	3.02383282420003e-07	3.81919301202764e-07	3.53572439950962e-07	3.58233879747072e-07	5.09442047900602e-07	4.61374560645589e-07	5.33374723211855e-07
P42SCA	C729	3.08732007785832e-06	5.1455334630972e-07	1.47015241802777e-07	5.67993604828534e-07	6.08106074239819e-07	4.79770841245344e-07	5.0302079918905e-07	5.42709487469418e-07	4.64725746367658e-07	3.56409322354297e-07	2.26373402068877e-07	2.19178427376012e-07	2.74015395717181e-07	3.98292790133027e-07	4.98633773378968e-07	7.2654537418113e-07	1.10169758199858e-06	1.82754923414391e-06	2.53091150952288e-06	3.38074423951544e-06	4.06744055780943e-06	4.63853367649952e-06	5.73174207595315e-06	6.56396484795006e-06	7.34004982845255e-06	7.333902444163e-06
P42SCA	C73	0	0	1.47015241802777e-07	2.74835615239613e-08	2.53377530933258e-08	1.68340646050998e-08	8.38367998648417e-09	2.50481301908962e-08	1.15767979522192e-08	3.48120733462337e-08	7.48904488047411e-08	1.41405437016782e-07	2.90791848516192e-07	4.40750397203045e-07	8.46569339692292e-07	1.49957008206408e-06	2.99506729578507e-06	5.4501867924114e-06	8.89185655536598e-06	1.40732153900063e-05	2.22404339733743e-05	3.20993265126909e-05	4.5388232563954e-05	5.9957410252917e-05	8.24602169299298e-05	0.000110408567704854
P42SCA	C740	0	0	0	2.74835615239613e-08	0	1.68340646050998e-08	8.38367998648417e-09	3.3397506921195e-08	1.81921110677731e-08	4.97315333517624e-09	1.19143895825725e-08	5.30270388812932e-09	1.30483521770086e-08	2.021790812858e-08	6.64845031171957e-09	1.95702457691887e-08	6.36659406682594e-08	3.57070010223499e-08	7.92147577315455e-08	8.42707508383614e-08	5.72878951804146e-08	1.17857479983654e-07	1.67175810548634e-07	1.17563549515524e-07	2.09715709384359e-07	4.00031042408891e-07
P42SCA	C741	0	0	0	9.16118717465377e-09	8.44591769777527e-09	8.41703230254989e-09	3.35347199459367e-08	3.3397506921195e-08	1.32306262311077e-08	1.82348955623129e-08	2.04246678558385e-08	1.5908111664388e-08	1.49124024880098e-08	4.65011886957341e-08	3.76745517664109e-08	9.29586674036462e-08	7.19701937989019e-08	8.11522750507952e-08	1.70311729122823e-07	1.53670192705247e-07	1.84594328914669e-07	1.59949437120673e-07	2.26881457173146e-07	2.74314948869555e-07	8.38862837537434e-08	1.33343680802964e-07
P42SCA	C749	0	2.5727667315486e-06	2.35224386884444e-06	1.98797761689987e-06	2.3226273668882e-06	3.02171459661541e-06	2.8588348753911e-06	2.44636738197753e-06	1.39252341082409e-06	3.81275089030178e-07	2.36585735996796e-07	1.92664907935365e-07	1.95725282655129e-07	2.42614897542961e-07	3.50151716417231e-07	5.25950355046946e-07	7.14165769235258e-07	1.10367094069081e-06	1.58825589251749e-06	2.01258381413969e-06	2.41882224095084e-06	3.14847839384904e-06	3.57039766814582e-06	4.13431815796258e-06	5.62038101150081e-06	5.46709091292151e-06
P42SCA	C750	0	0	0	0	0	0	0	0	0	0	0	1.76756796270977e-09	7.45620124400492e-09	1.8196117315722e-08	1.99453509351587e-08	3.66942108172288e-08	6.08978562913786e-08	1.03874912065018e-07	1.50508039689936e-07	2.23069634572133e-07	2.60978189155222e-07	3.2831726566875e-07	6.80644371519437e-07	7.83756996770157e-07	1.55189624944425e-06	2.26684257365038e-06
P42SCA	C751	0	0	0	0	8.44591769777527e-09	8.41703230254989e-09	2.51510399594525e-08	0	1.98459393466616e-08	2.81812022326654e-08	5.61678366035558e-08	7.24702864711007e-08	1.09978968349073e-07	1.96113708847226e-07	2.39344211221905e-07	3.42479300960802e-07	5.09327525346075e-07	7.62831385477474e-07	1.04167406416982e-06	1.35824621939477e-06	1.73136749878586e-06	2.02883233400433e-06	2.55540167552911e-06	2.84111911329182e-06	3.18767878264225e-06	3.33359202007409e-06
P42SCA	C752	3.08732007785832e-06	0	0	0	8.44591769777527e-09	0	0	1.66987534605975e-08	1.81921110677731e-08	3.14966377894495e-08	1.53185008918789e-08	1.06054077762586e-08	7.45620124400492e-09	6.06537243857401e-09	1.32969006234391e-08	4.89256144229717e-09	3.32170125225701e-08	3.89530920243817e-08	2.77251652060409e-08	2.97426179429511e-08	2.54612867468509e-08	5.89287399918269e-08	8.35879052743168e-08	7.83756996770157e-08	0	1.33343680802964e-07
P42SCA	C753	3.08732007785832e-06	0	0	9.16118717465377e-08	1.18242847768854e-07	1.59923613748448e-07	1.25755199797262e-07	1.16891274224182e-07	7.60761008288693e-08	1.17697962265838e-07	1.42972674990869e-07	6.89351505456812e-08	6.71058111960443e-08	4.04358162571601e-08	4.6539152182037e-08	4.40330529806745e-08	5.53616875376169e-08	4.21991830264135e-08	5.54503304120819e-08	6.93994418668858e-08	1.20941112047542e-07	6.73471314192308e-08	7.16467759494144e-08	0	4.19431418768717e-08	0
P42SCA	C754	0	0	0	0	0	0	0	0	0	0	0	1.76756796270977e-09	0	0	2.21615010390652e-09	0	2.76808437688084e-09	6.49218200406361e-09	1.18822136597318e-08	0	6.36532168671273e-09	8.41839142740385e-09	1.19411293249024e-08	0	0	1.33343680802964e-07
P42SCA	C755	0	0	0	0	0	0	0	0	1.65382827888846e-09	3.31543555678416e-09	3.40411130930641e-09	3.53513592541955e-09	9.32025155500615e-09	1.2130744877148e-08	6.64845031171957e-09	2.20165264903373e-08	1.93765906381659e-08	2.27226370142226e-08	3.96073788657728e-08	5.45281328954103e-08	5.09225734937018e-08	4.20919571370192e-08	5.9705646624512e-08	9.79696245962696e-08	0	0
P42SCA	C758	0	0	0	0	0	0	0	0	0	1.65771777839208e-09	1.70205565465321e-09	1.76756796270977e-09	1.86405031100123e-09	2.021790812858e-09	2.21615010390652e-09	2.20165264903373e-08	1.93765906381659e-08	1.29843640081272e-08	2.37644273194637e-08	6.4442338876394e-08	3.18266084335637e-08	6.73471314192308e-08	8.35879052743168e-08	1.17563549515524e-07	1.25829425630615e-07	4.00031042408891e-07
P42SCA	C759	0	0	0	9.16118717465377e-09	8.44591769777527e-09	8.41703230254989e-09	1.67673599729683e-08	3.3397506921195e-08	4.96148483666539e-09	1.65771777839208e-08	3.23390574384109e-08	3.53513592541955e-08	7.2697962129048e-08	8.49152141400362e-08	1.55130507273457e-07	1.83471054086144e-07	3.2663395647194e-07	5.16128469323057e-07	6.77286178604714e-07	1.20457602668952e-06	1.43856270119708e-06	1.60791276263413e-06	1.92252182130929e-06	1.9985803417639e-06	2.05521395196671e-06	1.20009312722667e-06
P42SCA	C760	9.26196023357496e-06	5.1455334630972e-07	4.41045725408332e-07	1.74062556318422e-07	1.85810189351056e-07	1.26255484538248e-07	7.54531198783575e-08	8.34937673029874e-08	8.10375856655347e-08	1.01120784481917e-07	1.58291175882748e-07	2.54529786630208e-07	3.44849307535227e-07	4.99382330775927e-07	8.53217790004012e-07	2.09646257802434e-06	4.24347334975833e-06	7.36213439260814e-06	1.1608922745558e-05	1.51042928120287e-05	1.92360021372459e-05	2.52215007165019e-05	3.21455201426373e-05	5.1081362264495e-05	8.6318985982602e-05	0.000159479042240345
P42SCA	C761	0	1.54366003892916e-06	1.47015241802777e-07	1.19095433270499e-07	7.60132592799774e-08	6.73362584203991e-08	7.54531198783575e-08	2.50481301908962e-08	4.46533635299885e-08	5.63624044653307e-08	9.19110053512732e-08	8.13081262846496e-08	8.9474414928059e-08	1.010895406429e-07	1.21888255714859e-07	1.81024773364995e-07	3.65387137748271e-07	5.7455810735963e-07	7.1293281958391e-07	1.12030527585116e-06	1.73773282047258e-06	2.28138407682644e-06	3.60622105612053e-06	5.19239010360229e-06	6.9625615515607e-06	1.18675875914638e-05
P42SCA	C762	1.54366003892916e-05	2.05821338523888e-06	0	5.86315979177841e-07	4.8141730877319e-07	3.95600518219845e-07	4.44335039283661e-07	3.92420706324041e-07	1.55459858215516e-07	1.37590575606543e-07	1.88928177666506e-07	2.93416281809823e-07	4.30595621841284e-07	5.68123218413099e-07	7.71220236159471e-07	1.30631390509334e-06	2.43591425165514e-06	4.08033638955398e-06	6.29757323965787e-06	9.84480653911681e-06	1.48630261384742e-05	2.188781771125e-05	3.27306354795575e-05	4.78091768029796e-05	6.98772743668683e-05	0.000110008536662445
P42SCA	C763	3.08732007785832e-06	0	1.47015241802777e-07	4.58059358732689e-08	7.60132592799774e-08	1.01004387630599e-07	4.19183999324208e-08	5.00962603817924e-08	3.80380504144346e-08	4.31006622381941e-08	8.34007270780072e-08	1.21962189426974e-07	1.71492628612113e-07	2.18353407788664e-07	4.05555469014894e-07	6.97190005527347e-07	1.0407997257072e-06	1.71393604907279e-06	2.59428331570812e-06	3.62859938904003e-06	4.8503751252751e-06	6.81889705619712e-06	9.09914054557563e-06	1.34610264195274e-05	1.96713335402528e-05	3.01356718614698e-05
P42SCA	C764	0	0	0	9.16118717465377e-09	8.44591769777527e-09	0	0	0	6.61531311555385e-09	1.49194600055287e-08	2.55308348197981e-08	2.82810874033564e-08	2.05045534210135e-08	3.63922346314441e-08	5.54037525976631e-08	5.8710737307566e-08	8.30425313064253e-08	1.49320186093463e-07	1.70311729122823e-07	4.01525342229839e-07	4.64668483130029e-07	6.48216139910096e-07	8.71702440717875e-07	1.64588969321733e-06	2.26492966135107e-06	7.06721508255707e-06
P42SCA	C765	0	0	0	9.16118717465377e-09	8.44591769777527e-09	4.20851615127494e-08	8.38367998648417e-09	8.34937673029874e-09	3.30765655777693e-08	8.12281711412119e-08	1.70205565465321e-07	1.44940572942201e-07	1.58444276435105e-07	1.96113708847226e-07	2.1053425987112e-07	2.88661125095533e-07	3.95836065893961e-07	6.26495563392139e-07	8.27794218294651e-07	1.17483340874657e-06	1.73136749878586e-06	2.53393581964856e-06	3.31963395232287e-06	5.01604477932901e-06	8.34668523349747e-06	1.42677738459171e-05
P42SCA	C767	3.08732007785832e-06	0	1.47015241802777e-07	1.83223743493075e-08	8.44591769777527e-09	8.41703230254989e-09	2.51510399594525e-08	5.00962603817924e-08	6.7806959434427e-08	3.31543555678416e-08	2.21267235104917e-08	2.29783835152271e-08	2.60967043540172e-08	4.44793978828761e-08	3.10261014546913e-08	1.24760316778578e-07	1.6331697823597e-07	2.27226370142226e-07	4.19838215977191e-07	5.75023946897054e-07	7.51107959032102e-07	9.59696622724038e-07	1.39711213101358e-06	1.86142286732912e-06	2.30687280322794e-06	3.33359202007409e-06
P42SCA	C768	0	0	0	0	8.44591769777527e-09	2.52510969076497e-08	0	0	8.26914139444231e-09	1.49194600055287e-08	1.36164452372257e-08	1.41405437016782e-08	2.05045534210135e-08	2.62832805671541e-08	4.6539152182037e-08	7.0942140913309e-08	1.52244640728446e-07	2.6942555316864e-07	4.15877478090614e-07	4.80838990077709e-07	7.44742637345389e-07	9.17604665587019e-07	1.15828954451553e-06	2.05736211652166e-06	2.97796307325789e-06	3.60027938168002e-06
P42SCA	C770	0	0	0	9.16118717465377e-09	0	0	0	0	1.65382827888846e-09	1.65771777839208e-09	1.70205565465321e-09	7.0702718508391e-09	3.72810062200246e-09	8.08716325143202e-09	1.77292008312522e-08	1.95702457691887e-08	6.08978562913786e-08	1.10367094069081e-07	1.58429515463091e-07	2.23069634572133e-07	2.35516902408371e-07	3.03062091386538e-07	4.77645172996096e-07	8.22944846608665e-07	1.09052168879866e-06	9.33405765620746e-07
P42SCA	C771	0	0	0	0	0	0	0	0	0	0	5.10616696395962e-09	0	0	0	2.21615010390652e-09	4.89256144229717e-09	1.66085062612851e-08	1.94765460121908e-08	1.98036894328864e-08	2.97426179429511e-08	8.27491819272655e-08	1.34694262838462e-07	9.55290345992192e-08	7.83756996770157e-08	8.38862837537434e-08	1.33343680802964e-07
P42SCA	C772	0	0	0	0	0	0	0	0	1.65382827888846e-09	0	0	5.30270388812932e-09	9.32025155500615e-09	6.06537243857401e-09	1.77292008312522e-08	2.9355368653783e-08	3.32170125225701e-08	7.14140020446997e-08	1.58429515463091e-07	2.82554870458035e-07	2.73708832528647e-07	4.79848311362019e-07	5.61233078270413e-07	8.62132696447173e-07	1.25829425630615e-06	2.00015521204445e-06
P42SCA	C773	0	0	0	0	0	0	0	0	0	0	0	0	0	0	2.21615010390652e-09	9.78512288459434e-09	2.76808437688084e-09	3.24609100203181e-09	3.96073788657728e-09	1.48713089714755e-08	1.27306433734255e-08	1.68367828548077e-08	3.58233879747072e-08	5.87817747577618e-08	4.19431418768717e-08	2.66687361605927e-07
P42SCA	C774	0	0	0	0	0	0	0	0	0	0	0	0	1.86405031100123e-09	0	2.21615010390652e-09	0	8.30425313064253e-09	1.29843640081272e-08	1.58429515463091e-08	1.98284119619674e-08	3.18266084335637e-08	5.89287399918269e-08	2.38822586498048e-08	1.76345324273285e-07	0	4.00031042408891e-07
P42SCA	C775	0	0	0	0	0	0	0	0	0	0	0	0	0	2.021790812858e-09	2.21615010390652e-09	2.44628072114859e-09	2.76808437688084e-09	3.24609100203181e-09	7.92147577315455e-09	2.47855149524592e-08	2.54612867468509e-08	8.41839142740385e-09	1.19411293249024e-08	1.95939249192539e-08	0	0
P42SCA	C778	0	0	0	0	0	0	0	0	0	0	1.70205565465321e-09	0	0	2.021790812858e-09	0	2.44628072114859e-09	8.30425313064253e-09	6.49218200406361e-09	3.96073788657728e-09	1.98284119619674e-08	2.54612867468509e-08	2.52551742822115e-08	4.77645172996096e-08	1.95939249192539e-08	0	2.66687361605927e-07
P42SCA	C779	0	0	0	0	0	0	0	8.34937673029874e-09	1.65382827888846e-09	8.2885888919604e-09	1.19143895825725e-08	1.06054077762586e-08	2.23686037320148e-08	3.23486530057281e-08	5.31876024937566e-08	3.42479300960802e-08	8.8578700060187e-08	1.42828004089399e-07	1.94076156442287e-07	3.27168797372462e-07	4.83764448190167e-07	7.74492011321154e-07	8.9558469936768e-07	1.15604157023598e-06	1.55189624944425e-06	2.9335609776652e-06
P42SCA	C780	0	0	0	1.83223743493075e-08	2.53377530933258e-08	1.68340646050998e-08	3.35347199459367e-08	8.34937673029874e-09	1.15767979522192e-08	2.81812022326654e-08	4.42534470209834e-08	8.83783981354887e-08	7.08339118180467e-08	9.30023773914682e-08	2.26047310598466e-07	3.35140458797356e-07	7.00325347350854e-07	1.25299112678428e-06	2.09919107988596e-06	3.06348964812396e-06	4.96495091563593e-06	5.86761882490048e-06	8.37073165675658e-06	1.06395012311549e-05	1.15343640161397e-05	1.40010864843112e-05
P42SCA	C781	0	0	0	0	0	0	0	0	1.65382827888846e-09	3.31543555678416e-09	3.40411130930641e-09	8.83783981354887e-09	5.59215093300369e-09	2.021790812858e-09	8.8646004156261e-09	1.71239650480401e-08	1.66085062612851e-08	3.57070010223499e-08	5.14895925255046e-08	7.43565448573777e-08	1.08210468674116e-07	1.85204611402885e-07	1.55234681223731e-07	2.54721023950301e-07	2.09715709384359e-07	4.00031042408891e-07
P42SCA	C782	0	0	0	0	0	0	0	0	0	1.65771777839208e-09	1.70205565465321e-09	0	0	2.021790812858e-09	8.8646004156261e-09	1.46776843268915e-08	1.93765906381659e-08	4.86913650304771e-08	1.02979185051009e-07	1.43755986724263e-07	2.03690293974807e-07	3.11480482813942e-07	5.01527431645901e-07	6.85787372173887e-07	7.13033411906819e-07	1.4667804888326e-06
P42SCA	C783	0	0	0	0	0	0	0	8.34937673029874e-09	0	0	1.70205565465321e-09	1.76756796270977e-09	0	4.04358162571601e-09	1.77292008312522e-08	3.42479300960802e-08	8.58106156833062e-08	9.73827300609542e-08	1.54468777576514e-07	2.47855149524592e-07	2.8007415421536e-07	3.45154048523558e-07	2.62704845147853e-07	5.87817747577618e-07	4.19431418768717e-07	8.00062084817782e-07
P42SCA	C784	0	0	0	0	0	0	0	0	0	0	0	0	0	2.021790812858e-09	6.64845031171957e-09	4.89256144229717e-09	1.38404218844042e-08	3.24609100203181e-08	3.96073788657728e-08	9.41849568193451e-08	1.59133042167818e-07	1.01020697128846e-07	3.22410491772365e-07	2.54721023950301e-07	3.77488276891845e-07	8.00062084817782e-07
P42SCA	C785	0	0	0	9.16118717465377e-09	0	0	0	0	0	3.31543555678416e-09	5.10616696395962e-09	1.76756796270977e-08	4.1009106842027e-08	5.25665611343081e-08	1.15239805403139e-07	1.54115685432361e-07	2.98953112703131e-07	4.25237921266167e-07	7.24815033243642e-07	9.76549289126893e-07	1.36217884095652e-06	2.07934268256875e-06	3.03304684852521e-06	4.27147563239736e-06	5.91398300463891e-06	6.80052772095115e-06
P42SCA	C786	0	0	0	9.16118717465377e-09	0	8.41703230254989e-09	8.38367998648417e-09	8.34937673029874e-09	0	1.65771777839208e-09	2.21267235104917e-08	2.47459514779368e-08	5.96496099520393e-08	1.1119849470719e-07	2.48208811637531e-07	3.44925581681951e-07	6.5603599732076e-07	1.22053021676396e-06	2.2140524785967e-06	3.07836095709544e-06	5.01587348912963e-06	7.24823501899471e-06	1.04962526765892e-05	1.32650871703349e-05	1.70708587438868e-05	1.98682084396416e-05
P42SCA	C787	0	0	0	1.83223743493075e-08	8.44591769777527e-09	0	0	0	1.65382827888846e-09	4.97315333517624e-09	1.87226122011853e-08	2.65135194406466e-08	4.1009106842027e-08	1.19285657958622e-07	2.06101959663307e-07	4.01190038268368e-07	7.5568703488847e-07	1.32115903782695e-06	2.48734339277053e-06	3.78722668473577e-06	6.06615156743723e-06	8.19951325029135e-06	1.0890309944311e-05	1.57731095599994e-05	1.97552198240066e-05	2.45352372677453e-05
P42SCA	C788	0	0	0	9.16118717465377e-09	0	0	0	0	4.96148483666539e-09	0	5.10616696395962e-09	1.06054077762586e-08	4.8465308086032e-08	5.86319335728821e-08	1.28536706026578e-07	2.5930575644175e-07	4.76110512823505e-07	7.69323567481538e-07	1.3426901435497e-06	1.89361334236788e-06	2.92804797588786e-06	3.80511292518654e-06	4.88392189388508e-06	7.09300082076992e-06	7.42393611220629e-06	1.04008071026312e-05
P42SCA	C790	0	0	1.47015241802777e-07	0	8.44591769777527e-09	8.41703230254989e-09	8.38367998648417e-09	0	8.26914139444231e-09	1.65771777839208e-09	6.80822261861283e-09	8.83783981354887e-09	1.86405031100123e-09	2.021790812858e-09	2.65938012468783e-08	2.44628072114859e-08	7.47382781757828e-08	1.03874912065018e-07	1.46547301803359e-07	2.62726458496068e-07	3.37362049395775e-07	4.46174745652404e-07	6.4482098354473e-07	6.85787372173887e-07	1.30023739818302e-06	1.06674944642371e-06
P42SCA	C791	0	0	0	0	0	0	0	0	0	0	0	0	3.72810062200246e-09	0	2.21615010390652e-09	1.22314036057429e-08	2.49127593919276e-08	7.46600930467316e-08	9.50577092778546e-08	1.04099162800329e-07	1.65498363854531e-07	5.55613834208654e-07	7.04526630169242e-07	9.40508396124188e-07	1.38412368193677e-06	2.00015521204445e-06
P42SCA	C792	0	5.1455334630972e-07	0	0	0	0	0	0	4.96148483666539e-09	1.65771777839208e-09	1.70205565465321e-09	5.30270388812932e-09	3.72810062200246e-09	8.08716325143202e-09	2.21615010390652e-08	2.44628072114859e-08	4.42893500300935e-08	6.16757290386043e-08	1.14861398710741e-07	1.18970471771804e-07	1.78229007227956e-07	2.69388525676923e-07	3.22410491772365e-07	9.20914471204934e-07	1.42606682381364e-06	4.26699778569484e-06
P42SCA	C793	0	5.1455334630972e-07	0	2.74835615239613e-08	5.06755061866516e-08	5.89192261178492e-08	8.38367998648417e-09	8.34937673029874e-09	3.63842221355462e-08	4.31006622381941e-08	5.7869892258209e-08	3.8886495179615e-08	7.08339118180467e-08	1.53656101777208e-07	1.70643558000802e-07	2.91107405816682e-07	4.87182850331029e-07	8.56968024536397e-07	1.22386800695238e-06	1.74490025265313e-06	2.24695855540959e-06	3.01378413101058e-06	3.90474928924309e-06	3.95797283368929e-06	3.69099648516471e-06	3.33359202007409e-06
P42SCA	C794	0	0	0	9.16118717465377e-09	8.44591769777527e-09	0	8.38367998648417e-09	2.50481301908962e-08	4.96148483666539e-09	1.65771777839208e-09	0	5.30270388812932e-09	3.72810062200246e-09	6.06537243857401e-09	1.32969006234391e-08	2.69090879326344e-08	3.87531812763318e-08	3.89530920243817e-08	7.1293281958391e-08	9.91420598098369e-08	1.27306433734255e-07	1.43112654265865e-07	1.19411293249024e-07	1.37157474434777e-07	4.61374560645589e-07	5.33374723211855e-07
P42SCA	C795	3.08732007785832e-06	0	2.94030483605554e-07	9.16118717465377e-09	2.53377530933258e-08	1.68340646050998e-08	2.51510399594525e-08	2.50481301908962e-08	6.44993028766501e-08	2.3871136008846e-07	3.42113186585295e-07	2.29783835152271e-07	1.47259974569097e-07	1.57699683402924e-07	1.32969006234391e-07	2.5930575644175e-07	4.87182850331029e-07	7.17386111449029e-07	1.15257472499399e-06	1.66062950181477e-06	2.53339803131167e-06	3.30842783096971e-06	3.89280815991818e-06	5.4862989773911e-06	6.62701641654573e-06	1.04008071026312e-05
P42SCA	C796	0	0	0	0	0	0	0	0	0	3.31543555678416e-09	1.02123339279192e-08	1.23729757389684e-08	2.23686037320148e-08	3.23486530057281e-08	4.2106851974224e-08	8.56198252402005e-08	1.21795712582757e-07	1.20105367075177e-07	2.29722797421482e-07	2.13155428591149e-07	2.22786259034946e-07	3.36735657096154e-07	4.65704043671194e-07	3.72284573465825e-07	4.61374560645589e-07	6.66718404014818e-07
P42SCA	C797	0	0	0	9.16118717465377e-09	0	8.41703230254989e-09	8.38367998648417e-09	0	1.65382827888846e-09	3.31543555678416e-09	3.40411130930641e-09	1.76756796270977e-09	0	2.021790812858e-09	8.8646004156261e-09	0	8.30425313064253e-09	9.73827300609542e-09	1.98036894328864e-08	2.97426179429511e-08	1.27306433734255e-08	1.68367828548077e-08	3.58233879747072e-08	7.83756996770157e-08	0	1.33343680802964e-07
P42SCA	C798	0	5.1455334630972e-07	1.47015241802777e-07	2.74835615239613e-08	2.53377530933258e-08	0	8.38367998648417e-09	1.66987534605975e-08	1.81921110677731e-08	1.49194600055287e-08	4.42534470209834e-08	5.30270388812932e-08	1.15571119282076e-07	2.14309826162948e-07	3.78961667768016e-07	6.58049513988969e-07	1.08785716011417e-06	1.49320186093463e-06	2.10711255565911e-06	2.94947627934265e-06	3.93376880238847e-06	6.19593609056923e-06	7.91696874241029e-06	1.29319904467076e-05	1.71966881695174e-05	2.82688603302283e-05
P42SCA	C80	2.46985606228666e-05	3.08732007785832e-06	5.88060967211109e-07	5.67993604828534e-07	5.06755061866516e-07	5.55524131968293e-07	5.19788159162018e-07	5.09311980548223e-07	4.05187928327673e-07	5.86832093550796e-07	1.1165485094525e-06	1.48829222460163e-06	1.88455486442224e-06	2.99022861221699e-06	4.79131652464591e-06	8.12409827493445e-06	1.3635583640515e-05	2.36867260418261e-05	3.68982341513539e-05	5.59855211746149e-05	8.55244621826722e-05	0.00012341361832574	0.000174041959910453	0.000234166996710004	0.00031696432316352	0.000428033215377513
P42SCA	C800	0	1.02910669261944e-06	0	2.74835615239613e-08	0	8.41703230254989e-09	2.51510399594525e-08	0	2.149976762555e-08	3.48120733462337e-08	5.44657809489026e-08	9.89838059117474e-08	8.9474414928059e-08	1.8196117315722e-07	3.61232466936763e-07	5.6998340802762e-07	1.11553800388298e-06	2.06775996829426e-06	3.2596872806531e-06	5.24461496394037e-06	8.33220608790696e-06	1.1777329606938e-05	1.66459342789139e-05	2.34931159781855e-05	3.51064097509416e-05	5.4937596490821e-05
P42SCA	C809	9.26196023357496e-06	5.1455334630972e-07	2.94030483605554e-07	4.03092235684766e-07	4.89863226470966e-07	5.80775228875942e-07	6.0362495902686e-07	4.09119459784638e-07	3.10919716431031e-07	5.22181100193505e-07	1.07059300677687e-06	1.47061654497453e-06	2.04113509054635e-06	3.32584588715142e-06	5.50491685810381e-06	9.30075930180692e-06	1.77434208558062e-05	3.20259338260458e-05	5.37551345966268e-05	8.12717035291138e-05	0.00011614165949576	0.00016456271562289	0.000229030860451628	0.000325533468608485	0.000468966269325303	0.000652450630168901
P42SCA	C810	0	0	0	0	0	0	0	0	1.65382827888846e-09	8.2885888919604e-09	5.10616696395962e-09	1.06054077762586e-08	1.11843018660074e-08	2.021790812858e-08	2.21615010390652e-09	1.22314036057429e-08	1.10723375075234e-08	2.59687280162545e-08	4.75288546389273e-08	4.46139269144266e-08	8.91145036139782e-08	9.26023057014423e-08	1.43293551898829e-07	1.37157474434777e-07	2.09715709384359e-07	1.33343680802964e-07
P42SCA	C811	0	0	0	0	0	0	0	8.34937673029874e-09	1.65382827888846e-09	1.65771777839208e-09	2.38287791651449e-08	2.47459514779368e-08	2.79607546650184e-08	4.44793978828761e-08	3.54584016625044e-08	3.42479300960802e-08	3.04489281456893e-08	3.57070010223499e-08	4.75288546389273e-08	5.94852358859021e-08	7.63838602405528e-08	9.26023057014423e-08	7.16467759494144e-08	7.83756996770157e-08	3.35545135014974e-07	0
P42SCA	C812	0	0	0	0	0	0	0	0	1.65382827888846e-09	1.65771777839208e-09	1.70205565465321e-08	7.0702718508391e-09	3.72810062200246e-09	6.06537243857401e-09	1.32969006234391e-08	7.33884216344576e-09	1.66085062612851e-08	2.59687280162545e-08	2.37644273194637e-08	3.46997209334429e-08	6.36532168671273e-08	1.26275871411058e-07	5.9705646624512e-08	1.95939249192539e-08	1.67772567507487e-07	1.33343680802964e-07
P42SCA	C813	0	0	0	0	0	0	0	0	0	0	0	0	1.86405031100123e-09	4.04358162571601e-09	0	2.44628072114859e-09	5.53616875376169e-09	3.24609100203181e-09	3.96073788657728e-09	9.91420598098369e-09	0	2.52551742822115e-08	2.38822586498048e-08	1.95939249192539e-08	0	0
P42SCA	C814	0	0	0	0	0	0	0	0	0	0	0	0	0	0	0	0	0	0	0	0	6.36532168671273e-09	0	0	0	0	0
P42SCA	C817	0	0	0	0	0	0	0	0	1.65382827888846e-09	1.65771777839208e-09	5.10616696395962e-09	1.41405437016782e-08	1.86405031100123e-08	1.2130744877148e-08	1.32969006234391e-08	2.20165264903373e-08	1.66085062612851e-08	6.49218200406361e-09	2.37644273194637e-08	1.48713089714755e-08	6.36532168671273e-08	1.01020697128846e-07	7.16467759494144e-08	7.83756996770157e-08	2.5165885126123e-07	1.33343680802964e-07
P42SCA	C819	0	1.02910669261944e-06	0	1.00773058921192e-07	5.91214238844269e-08	8.41703230254989e-08	1.0060415983781e-07	2.08734418257469e-07	4.21726211116558e-07	6.5314080468648e-07	1.46887402996572e-06	2.29607078356e-06	2.62458283788973e-06	2.66876387297257e-06	2.5463564693886e-06	2.53434682710993e-06	3.16668852715169e-06	4.45363685478764e-06	6.02428232548404e-06	8.58570237953188e-06	1.17567491553584e-05	1.57592287521e-05	2.12074456810267e-05	2.59815444429307e-05	2.92763130300565e-05	3.41359822855587e-05
P42SCA	C820	0	0	0	0	0	0	0	0	1.65382827888846e-09	0	3.40411130930641e-09	3.53513592541955e-09	1.86405031100123e-09	6.06537243857401e-09	4.43230020781305e-09	1.46776843268915e-08	1.10723375075234e-08	1.94765460121908e-08	7.52540198449682e-08	9.41849568193451e-08	6.36532168671273e-08	1.0943908855625e-07	1.55234681223731e-07	1.17563549515524e-07	2.93601993138102e-07	2.66687361605927e-07
P42SCA	C821	0	0	0	0	0	0	0	0	0	6.63087111356832e-09	1.70205565465321e-09	3.53513592541955e-09	1.86405031100123e-09	1.2130744877148e-08	1.32969006234391e-08	9.78512288459434e-09	1.66085062612851e-08	2.59687280162545e-08	5.14895925255046e-08	9.41849568193451e-08	9.5479825300691e-08	1.34694262838462e-07	9.55290345992192e-08	7.83756996770157e-08	1.67772567507487e-07	1.33343680802964e-07
P42SCA	C822	0	0	0	0	0	0	0	0	1.65382827888846e-09	4.97315333517624e-09	3.40411130930641e-09	1.06054077762586e-08	7.45620124400492e-09	1.6174326502864e-08	1.32969006234391e-08	1.95702457691887e-08	4.15212656532127e-08	4.86913650304771e-08	6.33718061852364e-08	7.93136478478695e-08	1.4003707710768e-07	1.93623002830288e-07	3.70175009071974e-07	1.76345324273285e-07	5.87203986276204e-07	2.66687361605927e-07
P42SCA	C824	0	0	0	0	0	0	0	0	0	0	0	0	0	0	0	0	0	0	0	0	1.27306433734255e-08	0	0	0	0	1.33343680802964e-07
P42SCA	C825	0	0	0	0	0	0	0	0	0	0	0	0	0	0	0	0	0	0	0	4.95710299049184e-09	6.36532168671273e-09	0	0	0	0	0
P42SCA	C826	0	0	0	0	0	0	0	0	0	0	0	0	0	0	0	0	0	3.24609100203181e-09	0	0	0	0	0	0	4.19431418768717e-08	0
P42SCA	C827	0	0	0	0	0	0	1.67673599729683e-08	0	1.65382827888846e-09	1.65771777839208e-09	0	1.76756796270977e-09	3.72810062200246e-09	2.021790812858e-09	4.43230020781305e-09	1.22314036057429e-08	1.10723375075234e-08	2.92148190182863e-08	3.56466409791955e-08	6.4442338876394e-08	1.01845146987404e-07	9.26023057014423e-08	1.67175810548634e-07	2.54721023950301e-07	3.77488276891845e-07	1.33343680802964e-07
P42SCA	C829	0	0	0	0	8.44591769777527e-09	4.20851615127494e-08	1.67673599729683e-08	2.50481301908962e-08	1.15767979522192e-08	1.82348955623129e-08	4.76575583302898e-08	3.53513592541955e-08	7.45620124400492e-08	7.88498417014622e-08	1.24104405818765e-07	2.0793386129763e-07	3.37706293979463e-07	5.29112833331184e-07	8.11951266748342e-07	1.32354649846132e-06	1.75682878553271e-06	2.21403694540721e-06	3.17634040042404e-06	3.87959713401228e-06	4.06848476205656e-06	4.80037250890669e-06
P42SCA	C830	0	0	0	0	0	1.68340646050998e-08	5.0302079918905e-08	1.66987534605975e-08	1.98459393466616e-08	1.65771777839208e-08	5.27637252942494e-08	4.24216311050346e-08	4.47372074640295e-08	5.45883519471661e-08	6.64845031171957e-08	1.02743790288241e-07	1.35636134467161e-07	2.95394281184894e-07	4.43602643296655e-07	6.39466285773448e-07	1.19668047710199e-06	1.43112654265865e-06	1.87475730400968e-06	2.62558593918003e-06	3.22962192451912e-06	3.20024833927113e-06
P42SCA	C831	0	0	0	0	0	0	0	0	0	3.31543555678416e-09	3.40411130930641e-09	1.76756796270977e-09	5.59215093300369e-09	0	1.32969006234391e-08	0	1.10723375075234e-08	5.19374560325089e-08	7.52540198449682e-08	1.78455707657706e-07	3.05535440962211e-07	3.19898874241346e-07	4.29880655696486e-07	8.03350921689411e-07	8.38862837537434e-07	5.33374723211855e-07
P42SCA	C832	0	0	0	0	0	0	0	0	1.65382827888846e-09	0	1.70205565465321e-09	1.76756796270977e-09	5.59215093300369e-09	6.06537243857401e-09	6.64845031171957e-09	1.22314036057429e-08	1.66085062612851e-08	3.57070010223499e-08	2.37644273194637e-08	4.46139269144266e-08	5.09225734937018e-08	1.34694262838462e-07	3.58233879747072e-08	5.87817747577618e-08	8.38862837537434e-08	4.00031042408891e-07
P42SCA	C833	0	0	0	9.16118717465377e-09	1.68918353955505e-08	2.52510969076497e-08	2.51510399594525e-08	5.00962603817924e-08	2.64612524622154e-08	4.97315333517624e-08	9.53151166605796e-08	1.41405437016782e-07	1.84540980789122e-07	2.30484152665812e-07	3.1912561496254e-07	4.47669371970191e-07	5.78529634768096e-07	9.64089027603447e-07	1.3426901435497e-06	2.08694035899707e-06	3.02989312287526e-06	3.97348075373461e-06	5.50486061878001e-06	6.11330457480722e-06	8.09502638223624e-06	7.333902444163e-06
P42SCA	C834	0	0	0	0	8.44591769777527e-09	0	0	0	4.96148483666539e-09	1.65771777839208e-09	1.70205565465321e-09	3.53513592541955e-09	1.11843018660074e-08	1.2130744877148e-08	1.77292008312522e-08	9.78512288459434e-09	1.93765906381659e-08	1.6230455010159e-08	3.96073788657728e-08	5.94852358859021e-08	7.63838602405528e-08	1.34694262838462e-07	8.35879052743168e-08	5.87817747577618e-08	1.25829425630615e-07	1.33343680802964e-07
P42SCA	C835	0	0	0	3.66447486986151e-08	9.29050946755279e-08	6.73362584203991e-08	2.09591999662104e-07	1.50288781145377e-07	1.65382827888846e-07	2.42026795645244e-07	3.21688518729456e-07	1.87362204047236e-07	1.95725282655129e-07	1.47590729338634e-07	1.28536706026578e-07	1.54115685432361e-07	1.32868050090281e-07	1.91519369119877e-07	2.41605011081214e-07	3.66825621296397e-07	3.94649944576189e-07	6.22960965627885e-07	4.41821785021389e-07	9.79696245962696e-07	1.42606682381364e-06	9.33405765620746e-07
P42SCA	C836	0	0	0	0	0	0	0	0	1.65382827888846e-09	0	3.40411130930641e-09	1.76756796270977e-09	1.86405031100123e-09	4.04358162571601e-09	4.43230020781305e-09	4.89256144229717e-09	5.53616875376169e-09	6.49218200406361e-09	1.58429515463091e-08	1.98284119619674e-08	6.36532168671273e-09	3.36735657096154e-08	3.58233879747072e-08	7.83756996770157e-08	4.19431418768717e-08	0
P42SCA	C837	0	0	0	4.58059358732689e-08	6.75673415822021e-08	4.37685679732594e-07	8.71902718594353e-07	9.9357583090555e-07	5.3749419063875e-07	3.77959653473394e-07	3.37007019621335e-07	2.24481131264141e-07	2.47918691363164e-07	2.89116086238695e-07	3.1247716465082e-07	3.86512353941476e-07	4.48429669054697e-07	4.15499648260071e-07	5.18856663141623e-07	5.1058160802066e-07	7.32011993971964e-07	8.50257534167788e-07	9.67231475317095e-07	7.83756996770157e-07	1.21635111442928e-06	5.33374723211855e-07
P42SCA	C838	0	0	0	9.16118717465377e-09	0	8.41703230254989e-09	1.67673599729683e-08	8.34937673029874e-09	1.81921110677731e-08	9.94630667035248e-09	3.06370017837577e-08	3.71189272169053e-08	4.66012577750307e-08	2.62832805671541e-08	5.09714523898501e-08	6.60495794710118e-08	1.02419121944591e-07	1.52566277095495e-07	2.53487224740946e-07	4.46139269144266e-07	4.96495091563593e-07	8.16583968458173e-07	9.07525828692583e-07	1.17563549515524e-06	1.9293845263361e-06	1.20009312722667e-06
P42SCA	C839	0	0	0	9.16118717465377e-09	8.44591769777527e-09	1.68340646050998e-08	4.19183999324208e-08	3.3397506921195e-08	2.31535959044385e-08	5.30469689085466e-08	6.46781148768219e-08	6.54000146202616e-08	9.50665658610627e-08	1.39503566087202e-07	1.50698207065644e-07	1.95702457691887e-07	3.18329703341297e-07	4.60944922288516e-07	7.84226101542301e-07	1.02612031903181e-06	1.5976957433649e-06	2.42449673109231e-06	3.28381056434816e-06	3.66406395990048e-06	4.40402989707153e-06	5.06705987051262e-06
P42SCA	C840	0	0	0	0	0	0	0	0	1.65382827888846e-09	0	0	7.0702718508391e-09	9.32025155500615e-09	1.6174326502864e-08	3.76745517664109e-08	6.11570180287146e-08	6.36659406682594e-08	1.42828004089399e-07	2.13879845875173e-07	3.71782724286888e-07	5.21956378310444e-07	7.57655228466346e-07	9.4334921666729e-07	1.27360511975151e-06	1.38412368193677e-06	1.86681153124149e-06
P42SCA	C841	0	0	0	0	0	0	0	0	0	0	0	1.76756796270977e-09	1.86405031100123e-09	4.04358162571601e-09	4.43230020781305e-09	7.33884216344576e-09	3.04489281456893e-08	3.24609100203181e-08	4.75288546389273e-08	1.04099162800329e-07	1.59133042167818e-07	1.51531045693269e-07	2.5076371582295e-07	2.15533174111793e-07	2.93601993138102e-07	1.33343680802964e-07
P42SCA	C842	0	0	0	0	0	0	0	0	1.65382827888846e-09	3.31543555678416e-09	1.70205565465321e-09	3.53513592541955e-09	1.86405031100123e-09	4.04358162571601e-09	1.32969006234391e-08	9.78512288459434e-09	8.30425313064253e-09	1.94765460121908e-08	7.92147577315455e-09	4.95710299049184e-09	5.09225734937018e-08	8.41839142740385e-08	4.77645172996096e-08	5.87817747577618e-08	1.67772567507487e-07	0
P42SCA	C843	0	0	0	0	0	0	0	0	1.65382827888846e-09	0	1.70205565465321e-09	1.76756796270977e-09	3.72810062200246e-09	0	2.21615010390652e-09	0	2.76808437688084e-09	6.49218200406361e-09	3.96073788657728e-09	9.91420598098369e-09	0	1.68367828548077e-08	2.38822586498048e-08	1.95939249192539e-08	0	0
P42SCA	C844	0	0	0	0	8.44591769777527e-09	1.68340646050998e-08	0	8.34937673029874e-09	1.15767979522192e-08	2.1550331119097e-08	3.06370017837577e-08	4.77243349931639e-08	5.03293583970332e-08	6.87408876371721e-08	7.31329534289153e-08	1.22314036057429e-07	1.99302075135421e-07	2.30472461144258e-07	3.16859030926182e-07	4.85796093068201e-07	5.41052343370582e-07	6.81889705619712e-07	7.76173406118656e-07	9.9929017088195e-07	1.09052168879866e-06	6.66718404014818e-07
P42SCA	C845	0	0	0	2.74835615239613e-08	2.53377530933258e-08	8.41703230254989e-09	8.38367998648417e-09	3.3397506921195e-08	4.46533635299885e-08	9.44899133683486e-08	1.20845951480378e-07	1.06054077762586e-07	2.05045534210135e-07	2.06222662911516e-07	2.90315663611755e-07	3.71834669614585e-07	5.53616875376169e-07	7.30370475457156e-07	9.22851927572505e-07	1.43755986724264e-06	1.6486183168586e-06	2.09617946542356e-06	2.4598726409299e-06	3.37015508611168e-06	4.78151817396338e-06	4.4003414664978e-06
P42SCA	C846	0	0	0	0	0	0	0	0	0	0	0	0	0	0	0	0	0	6.49218200406361e-09	0	0	0	0	1.19411293249024e-08	3.91878498385079e-08	0	0
P42SCA	C848	0	0	0	0	0	0	0	0	0	3.31543555678416e-09	5.10616696395962e-09	5.30270388812932e-09	3.72810062200246e-09	2.021790812858e-09	8.8646004156261e-09	2.44628072114859e-09	1.93765906381659e-08	3.57070010223499e-08	2.37644273194637e-08	4.95710299049185e-08	2.54612867468509e-08	7.57655228466346e-08	9.55290345992192e-08	1.56751399354031e-07	2.93601993138102e-07	6.66718404014818e-07
P42SCA	C849	0	0	0	0	0	0	0	0	1.65382827888846e-09	0	1.70205565465321e-09	3.53513592541955e-09	0	8.08716325143202e-09	0	1.71239650480401e-08	1.38404218844042e-08	1.94765460121908e-08	3.16859030926182e-08	5.45281328954103e-08	3.18266084335637e-08	3.36735657096154e-08	2.38822586498048e-08	9.79696245962696e-08	1.25829425630615e-07	0
P42SCA	C850	0	0	0	0	8.44591769777527e-09	8.41703230254989e-09	0	8.34937673029874e-09	8.26914139444231e-09	1.16040244487446e-08	3.40411130930641e-09	1.76756796270977e-08	2.79607546650184e-08	2.4261489754296e-08	3.76745517664109e-08	5.8710737307566e-08	6.64340250451403e-08	1.39581913087368e-07	1.34665088143627e-07	2.03241222610166e-07	2.99170119275498e-07	4.88266702789423e-07	7.16467759494144e-07	6.85787372173887e-07	7.13033411906819e-07	2.53352993525631e-06
P42SCA	C851	0	0	0	0	4.22295884888763e-08	7.5753290722949e-08	3.35347199459367e-08	5.00962603817924e-08	2.97689090199923e-08	3.48120733462337e-08	8.16986714233539e-08	9.54486699863278e-08	1.32347572081087e-07	1.88026545595794e-07	1.99453509351587e-07	3.59603266008842e-07	4.65038175315982e-07	7.85554022491697e-07	1.18426062808661e-06	1.78951417956756e-06	2.6479738216725e-06	3.70409222805769e-06	5.55262513607962e-06	6.32883774891902e-06	7.7175381053444e-06	9.73408869861635e-06
P42SCA	C852	0	0	0	0	0	0	0	0	0	1.65771777839208e-09	0	7.0702718508391e-09	5.59215093300369e-09	4.04358162571601e-09	8.8646004156261e-09	9.78512288459434e-09	8.30425313064253e-09	1.29843640081272e-08	1.98036894328864e-08	3.46997209334429e-08	2.54612867468509e-08	6.73471314192308e-08	5.9705646624512e-08	5.87817747577618e-08	8.38862837537434e-08	0
P42SCA	C857	0	0	0	9.16118717465377e-09	8.44591769777527e-09	2.52510969076497e-08	1.67673599729683e-08	0	1.15767979522192e-08	2.32080488974891e-08	4.42534470209834e-08	4.06540631423248e-08	5.03293583970332e-08	7.88498417014622e-08	9.97267546757936e-08	1.36991720384321e-07	1.52244640728446e-07	2.79163826174735e-07	3.76270099224841e-07	6.34509182782956e-07	8.27491819272655e-07	1.13648284269952e-06	1.42099438966339e-06	1.66548361813658e-06	1.38412368193677e-06	3.46693570087705e-06
P42SCA	C859	6.17464015571664e-06	1.02910669261944e-06	1.47015241802777e-07	3.02319176763574e-07	6.67227498124246e-07	8.08035101044789e-07	1.46714399763473e-06	1.49453843472347e-06	1.26683246162856e-06	1.55825471168856e-06	2.79817949624987e-06	3.78966571204976e-06	4.98819863223929e-06	6.19274525978407e-06	7.78976761523143e-06	1.09397673849765e-05	1.61019468203159e-05	2.47287212534783e-05	3.89142497356217e-05	5.7155397480371e-05	8.43596083140038e-05	0.0001179332455065	0.000161109716851583	0.000201112045371222	0.000249729466734894	0.000275888075581332
P42SCA	C860	0	0	0	0	0	0	0	0	0	0	5.10616696395962e-09	5.30270388812932e-09	1.86405031100123e-09	0	2.21615010390652e-09	4.89256144229717e-09	8.30425313064253e-09	3.24609100203181e-09	3.96073788657728e-09	0	0	1.68367828548077e-08	0	0	0	0
P42SCA	C861	0	0	0	0	0	0	0	0	0	1.65771777839208e-09	0	1.76756796270977e-09	0	0	0	0	0	0	0	0	6.36532168671273e-09	0	1.19411293249024e-08	0	0	0
P42SCA	C864	0	0	0	0	0	0	0	0	0	1.65771777839208e-09	0	0	0	2.021790812858e-09	0	2.44628072114859e-09	0	3.24609100203181e-09	3.96073788657728e-09	0	0	0	0	0	0	0
P42SCA	C865	0	0	0	0	0	0	0	0	0	0	0	1.76756796270977e-09	0	2.021790812858e-09	0	0	0	0	7.92147577315455e-09	9.91420598098369e-09	0	0	1.19411293249024e-08	0	0	0
P42SCA	C866	0	0	0	0	0	0	0	0	0	0	0	0	0	0	4.43230020781305e-09	0	0	3.24609100203181e-09	3.96073788657728e-09	0	6.36532168671273e-09	8.41839142740385e-09	1.19411293249024e-08	0	0	0
P42SCA	C880	0	0	0	0	0	0	0	0	0	0	0	1.76756796270977e-09	0	6.06537243857401e-09	4.43230020781305e-09	9.78512288459434e-09	3.5985096899451e-08	8.11522750507952e-08	1.78233204895977e-07	2.92469076439019e-07	6.74724098791549e-07	7.99747185603365e-07	1.51652342426261e-06	2.31208314047196e-06	3.01990621513476e-06	2.9335609776652e-06
P42SCA	C881	0	0	0	0	0	0	0	0	0	1.65771777839208e-09	0	0	0	0	0	0	0	0	0	0	6.36532168671273e-09	8.41839142740385e-09	0	0	0	0
P42SCA	C882	0	0	0	0	0	0	0	0	0	0	0	0	0	0	0	0	0	0	0	0	6.36532168671273e-09	8.41839142740385e-09	0	0	0	0
P42SCA	C883	0	0	0	0	0	0	0	0	0	0	0	1.76756796270977e-09	0	0	2.21615010390652e-09	0	5.53616875376169e-09	1.6230455010159e-08	7.92147577315455e-09	1.48713089714755e-08	3.18266084335637e-08	1.68367828548077e-08	1.19411293249024e-08	1.37157474434777e-07	4.19431418768717e-08	0
P42SCA	C884	0	0	0	0	0	0	0	0	0	1.65771777839208e-09	0	0	0	0	2.21615010390652e-09	2.44628072114859e-09	2.76808437688084e-09	6.49218200406361e-09	7.92147577315455e-09	0	6.36532168671273e-09	1.68367828548077e-08	2.38822586498048e-08	3.91878498385079e-08	8.38862837537434e-08	0
P42SCA	C887	0	0	0	0	0	0	0	0	0	0	1.70205565465321e-09	0	0	4.04358162571601e-09	0	2.44628072114859e-09	2.76808437688084e-09	0	7.92147577315455e-09	0	0	1.68367828548077e-08	0	5.87817747577618e-08	0	0
P42SCA	C889	0	0	0	0	8.44591769777527e-09	0	0	0	1.65382827888846e-09	4.97315333517624e-09	3.40411130930641e-09	8.83783981354887e-09	9.32025155500615e-09	8.08716325143202e-09	1.32969006234391e-08	2.44628072114859e-08	1.93765906381659e-08	3.57070010223499e-08	6.33718061852364e-08	8.92278538288532e-08	9.5479825300691e-08	2.188781771125e-07	2.14940327848243e-07	3.33096723627317e-07	3.77488276891845e-07	1.06674944642371e-06
P42SCA	C900	3.08732007785832e-06	5.1455334630972e-07	1.47015241802777e-07	3.66447486986151e-08	2.53377530933258e-08	2.52510969076497e-08	2.51510399594525e-08	1.66987534605975e-08	2.31535959044385e-08	1.9892613340705e-08	5.95719479128623e-08	8.13081262846496e-08	1.509880751911e-07	4.67033677770199e-07	1.2920155105775e-06	3.25355335912762e-06	7.49597249259333e-06	1.55714985367466e-05	2.86836637745926e-05	4.62299424893269e-05	6.67467632068697e-05	8.96474503104236e-05	0.00011684395044417	0.000139273618326057	0.000156531805484485	0.0001574788870283
P42SCA	C901	0	0	0	9.16118717465377e-09	0	8.41703230254989e-09	8.38367998648417e-09	1.66987534605975e-08	8.26914139444231e-09	9.94630667035248e-09	5.10616696395962e-09	8.83783981354887e-09	9.32025155500615e-09	2.2239698941438e-08	3.32422515585979e-08	4.1586772259526e-08	1.300999657134e-07	2.36964643148322e-07	3.16859030926182e-07	5.55195534935087e-07	4.83764448190167e-07	6.566345313375e-07	6.68703242194535e-07	4.89848122981348e-07	1.17440797255241e-06	4.00031042408891e-07
P42SCA	C902	0	0	0	0	0	0	0	8.34937673029874e-09	1.65382827888846e-09	9.94630667035248e-09	1.70205565465321e-09	1.06054077762586e-08	1.11843018660074e-08	2.62832805671541e-08	4.87553022859435e-08	1.12528913172835e-07	1.82693568874136e-07	3.66808283229594e-07	5.98071420873169e-07	9.26978259221975e-07	9.61163574693622e-07	1.44796332551346e-06	1.62399358818673e-06	2.05736211652166e-06	1.59383939132113e-06	1.86681153124149e-06
P42SCA	C903	0	0	0	0	0	0	0	0	0	0	0	0	0	2.021790812858e-09	0	4.89256144229717e-09	1.66085062612851e-08	6.49218200406361e-09	3.96073788657728e-08	2.47855149524592e-08	7.001853855384e-08	7.57655228466346e-08	1.19411293249024e-07	1.56751399354031e-07	4.19431418768717e-08	1.33343680802964e-07
P42SCA	C910	1.23492803114333e-05	2.05821338523888e-06	1.02910669261944e-06	4.80046207951858e-06	6.57092396886916e-06	8.29077681801164e-06	1.06556572628214e-05	1.04701184197946e-05	1.04191181569973e-05	9.69433356803688e-06	1.04744504987358e-05	6.98719615659174e-06	4.88753991544522e-06	4.34887203845757e-06	4.28381815085131e-06	4.67728873883609e-06	5.31195391923434e-06	5.93060826071211e-06	7.5293627223834e-06	8.57578817355089e-06	1.0636452538497e-05	1.21814123954534e-05	1.58936431314451e-05	1.86142286732912e-05	2.36978751604325e-05	3.13357649886965e-05
P42SCA	C911	0	0	0	3.66447486986151e-08	7.60132592799774e-08	1.09421419933149e-07	9.22204798513258e-08	8.34937673029874e-08	1.27344777474412e-07	1.35932857828151e-07	1.77013788083934e-07	1.44940572942201e-07	1.3607567270309e-07	2.1228803535009e-07	2.45992661533624e-07	3.74280950335734e-07	7.11397684858377e-07	1.68472123005451e-06	3.44980269920881e-06	6.60286118333514e-06	1.1788575763792e-05	1.91350037144889e-05	3.22768725652112e-05	5.2159028135054e-05	7.53298828108616e-05	0.000106141569919159
P42SCA	C912	3.08732007785832e-06	0	0	3.66447486986151e-08	4.22295884888763e-08	3.36681292101996e-08	6.70694398918733e-08	6.67950138423899e-08	6.94607877133154e-08	5.80201222437228e-08	5.44657809489026e-08	3.00486553660662e-08	1.86405031100123e-08	1.8196117315722e-08	1.77292008312522e-08	1.46776843268915e-08	3.32170125225701e-08	2.92148190182863e-08	6.33718061852364e-08	3.46997209334429e-08	6.36532168671273e-08	6.73471314192308e-08	1.19411293249024e-07	1.76345324273285e-07	2.5165885126123e-07	2.66687361605927e-07
P42SCA	C913	0	5.1455334630972e-07	0	9.16118717465377e-09	0	8.41703230254989e-09	1.67673599729683e-08	2.50481301908962e-08	1.32306262311077e-08	9.94630667035248e-09	8.51027827326604e-09	8.83783981354887e-09	7.45620124400492e-09	1.2130744877148e-08	4.43230020781305e-09	2.9355368653783e-08	2.21446750150468e-08	6.16757290386043e-08	8.31754956181228e-08	1.43755986724263e-07	1.84594328914669e-07	3.03062091386538e-07	3.82116138396877e-07	5.09442047900602e-07	7.96919695660563e-07	6.66718404014818e-07
P42SCA	C914	0	0	0	9.16118717465377e-09	0	8.41703230254989e-09	8.38367998648417e-09	0	3.30765655777693e-09	3.31543555678416e-09	1.70205565465321e-09	7.0702718508391e-09	3.72810062200246e-09	2.4261489754296e-08	3.32422515585979e-08	5.38181758652689e-08	9.41148688139487e-08	9.73827300609542e-08	1.58429515463091e-07	2.52812252515084e-07	2.60978189155222e-07	3.87246005660577e-07	5.01527431645901e-07	6.07411672496872e-07	8.80805979414306e-07	8.00062084817782e-07
P42SCA	C915	0	0	0	9.16118717465377e-09	2.53377530933258e-08	2.52510969076497e-08	1.67673599729683e-08	3.3397506921195e-08	3.30765655777693e-08	2.98389200110574e-08	4.76575583302898e-08	6.54000146202616e-08	8.57463143060566e-08	1.27372821210054e-07	1.50698207065644e-07	2.20165264903373e-07	2.71272268934323e-07	3.27855191205212e-07	4.00034526544305e-07	5.40324225963611e-07	4.9012976987688e-07	6.14542574200481e-07	5.61233078270413e-07	7.05381297093141e-07	7.13033411906819e-07	1.20009312722667e-06
P42SCA	C916	0	0	0	0	0	0	0	0	0	1.65771777839208e-09	1.70205565465321e-09	1.76756796270977e-09	0	2.021790812858e-09	0	0	0	0	3.96073788657728e-09	1.48713089714755e-08	0	0	0	0	0	0
P42SCA	C917	0	0	0	2.74835615239613e-08	1.68918353955505e-08	1.68340646050998e-08	3.35347199459367e-08	2.50481301908962e-08	3.47303938566577e-08	3.14966377894495e-08	3.91472800570238e-08	1.76756796270977e-08	7.45620124400492e-09	8.08716325143202e-09	2.43776511429718e-08	1.71239650480401e-08	1.66085062612851e-08	3.89530920243817e-08	2.37644273194637e-08	6.4442338876394e-08	1.27306433734255e-07	1.68367828548077e-07	2.26881457173146e-07	4.31066348223586e-07	2.93601993138102e-07	5.33374723211855e-07
P42SCA	C918	0	0	0	0	0	0	0	0	3.30765655777693e-09	1.65771777839208e-09	1.70205565465321e-09	0	0	0	0	4.89256144229717e-09	2.76808437688084e-09	0	0	0	0	0	1.19411293249024e-08	0	0	0
P42SCA	C919	0	5.1455334630972e-07	5.88060967211109e-07	4.1225342285942e-07	4.89863226470966e-07	6.39694454993792e-07	7.0422911886467e-07	9.10082063602563e-07	7.69030149683135e-07	7.94046815849806e-07	8.0677438030562e-07	5.63854180104418e-07	4.26867521219282e-07	4.42772188015903e-07	4.91985323067248e-07	5.43074320094986e-07	6.61572166074522e-07	9.28382026581097e-07	1.31496497834366e-06	1.87874203339641e-06	2.8007415421536e-06	4.29337962797596e-06	6.66315016329554e-06	1.03259984324468e-05	1.48478722244126e-05	2.33351441405186e-05
P42SCA	C920	6.17464015571664e-06	1.54366003892916e-06	4.11642677047776e-06	3.08732007785832e-06	4.26518843737651e-06	4.22535021588004e-06	3.08519423502617e-06	2.74694494426829e-06	2.47578093349603e-06	3.42816036571482e-06	4.3538583646029e-06	4.21741715902552e-06	4.3935665830299e-06	4.96147465475354e-06	5.78858407140384e-06	6.7468422289278e-06	8.82742107787301e-06	1.14619473281743e-05	1.62113001697608e-05	2.19203094239549e-05	3.05917360263414e-05	4.19235893084712e-05	5.27917327453935e-05	6.62470601519975e-05	7.67559496346752e-05	8.28064257786404e-05
P42SCA	C921	0	0	0	1.4657899479446e-07	1.77364271653281e-07	2.94596130589246e-07	1.67673599729683e-07	2.17083794987767e-07	1.48844545099962e-07	1.69087213395992e-07	3.89770744915584e-07	6.92886641382231e-07	9.096565517686e-07	1.352578053802e-06	1.91032138956742e-06	2.26280966706244e-06	2.78192479876525e-06	3.85635611041379e-06	4.93904014456186e-06	6.90028736276465e-06	1.01781493770537e-05	1.56834632292534e-05	2.3738965097906e-05	3.27218546151541e-05	5.09189742385223e-05	6.14714368501662e-05
P42SCA	C922	0	1.02910669261944e-06	0	9.16118717465377e-09	2.53377530933258e-08	8.41703230254989e-09	8.38367998648417e-09	2.50481301908962e-08	1.65382827888846e-08	9.94630667035248e-09	1.70205565465321e-08	2.47459514779368e-08	2.98248049760197e-08	2.83050713800121e-08	3.32422515585979e-08	4.1586772259526e-08	3.32170125225701e-08	4.54452740284453e-08	7.52540198449682e-08	1.14013368781312e-07	1.20941112047542e-07	2.44133351394712e-07	2.62704845147853e-07	3.72284573465825e-07	7.54976553783691e-07	6.66718404014818e-07
P42SCA	C923	0	0	0	3.66447486986151e-08	2.53377530933258e-08	1.68340646050998e-08	2.51510399594525e-08	2.50481301908962e-08	1.65382827888846e-08	9.94630667035248e-09	1.53185008918789e-08	2.82810874033564e-08	3.16888552870209e-08	4.44793978828761e-08	4.43230020781305e-08	3.18016493749316e-08	5.81297719144977e-08	9.08905480568906e-08	8.71362335047001e-08	7.43565448573777e-08	1.4003707710768e-07	1.85204611402885e-07	2.26881457173146e-07	1.95939249192539e-07	4.19431418768717e-07	1.33343680802964e-07
P42SCA	C924	0	5.1455334630972e-07	4.41045725408332e-07	3.66447486986151e-08	7.60132592799774e-08	5.89192261178492e-08	3.35347199459367e-08	6.67950138423899e-08	1.40575403705519e-07	2.40369077866852e-07	3.08072073492231e-07	2.91648713847113e-07	3.16888552870209e-07	3.25508320870139e-07	3.45719416209418e-07	4.13421441874111e-07	4.51197753431578e-07	4.47960558280389e-07	4.27759691750346e-07	6.14680770820989e-07	6.93820063851688e-07	7.49236837038942e-07	7.88114535443559e-07	6.27005597416126e-07	8.38862837537434e-07	1.06674944642371e-06
P42SCA	C925	0	0	1.47015241802777e-07	1.09934246095845e-07	5.91214238844269e-08	7.5753290722949e-08	5.0302079918905e-08	5.00962603817924e-08	2.81150807411039e-08	4.1442944459802e-08	2.38287791651449e-08	4.41891990677444e-08	4.47372074640295e-08	4.85229795085921e-08	7.31329534289153e-08	8.56198252402005e-08	9.41148688139487e-08	1.10367094069081e-07	1.38625826030205e-07	1.98284119619674e-07	4.64668483130029e-07	6.31379357055288e-07	6.80644371519437e-07	1.17563549515524e-06	1.30023739818302e-06	1.20009312722667e-06
P42SCA	C926	0	0	0	0	0	0	0	0	0	0	1.70205565465321e-09	0	0	0	0	0	0	0	0	4.95710299049184e-09	6.36532168671273e-09	0	0	0	0	0
P42SCA	C927	0	0	2.94030483605554e-07	1.00773058921192e-07	7.60132592799774e-08	1.68340646050998e-08	7.54531198783575e-08	5.00962603817924e-08	2.48074241833269e-08	1.9892613340705e-08	2.38287791651449e-08	1.5908111664388e-08	2.60967043540172e-08	2.62832805671541e-08	3.54584016625044e-08	4.89256144229717e-08	7.19701937989019e-08	1.10367094069081e-07	1.90115418555709e-07	3.66825621296397e-07	6.23801525297848e-07	1.17857479983654e-06	1.22993632046495e-06	2.27289529063346e-06	2.47464537073543e-06	3.06690465846816e-06
P42SCA	C928	0	0	0	0	0	0	0	0	0	0	0	0	0	2.021790812858e-09	0	7.33884216344576e-09	0	3.24609100203181e-09	0	0	0	0	0	0	4.19431418768717e-08	0
P42SCA	C929	0	5.1455334630972e-07	5.88060967211109e-07	5.31348856129919e-07	4.8141730877319e-07	5.97609293481042e-07	4.69486079243113e-07	4.42516966705833e-07	3.45650110287689e-07	4.19402597933196e-07	4.35726247591221e-07	4.84313621782478e-07	4.73468778994312e-07	5.55992473535951e-07	6.67061181275864e-07	7.4366933922917e-07	1.02972738819967e-06	1.22377630776599e-06	1.72292098066112e-06	2.85033421953281e-06	4.41116792889192e-06	6.5579269219476e-06	9.58872684789663e-06	1.31475236208194e-05	1.8622754993331e-05	2.24017383748979e-05
P42SCA	C930	0	5.1455334630972e-07	0	5.49671230479226e-08	5.91214238844269e-08	4.20851615127494e-08	8.38367998648417e-09	5.84456371120912e-08	2.31535959044385e-08	3.64697911246258e-08	6.97842818407815e-08	5.12594709185835e-08	3.72810062200246e-08	6.26755151985981e-08	7.09168033250088e-08	6.36032987498632e-08	1.05187206321472e-07	1.00628821062986e-07	1.66350991236246e-07	3.42040106343937e-07	3.500926927692e-07	5.30358659926442e-07	7.52291147468851e-07	1.27360511975151e-06	7.13033411906819e-07	1.20009312722667e-06
P42SCA	C931	0	5.1455334630972e-07	0	1.83223743493075e-08	8.44591769777527e-09	0	1.67673599729683e-08	0	1.65382827888846e-09	1.65771777839208e-09	1.70205565465321e-09	5.30270388812932e-09	7.45620124400492e-09	8.08716325143202e-09	8.8646004156261e-09	7.33884216344576e-09	1.38404218844042e-08	3.89530920243817e-08	2.77251652060409e-08	9.91420598098369e-08	1.65498363854531e-07	3.19898874241346e-07	4.89586302320998e-07	8.03350921689411e-07	1.09052168879866e-06	1.4667804888326e-06
P42SCA	C932	0	0	0	0	0	8.41703230254989e-09	0	8.34937673029874e-09	1.65382827888846e-09	1.65771777839208e-09	3.40411130930641e-09	1.76756796270977e-09	1.86405031100123e-09	0	0	2.44628072114859e-09	5.53616875376169e-09	1.6230455010159e-08	3.96073788657728e-09	0	2.54612867468509e-08	2.52551742822115e-08	2.38822586498048e-08	3.91878498385079e-08	4.19431418768717e-08	0
P42SCA	C933	0	0	0	0	0	0	1.67673599729683e-08	8.34937673029874e-09	3.30765655777693e-09	1.65771777839208e-09	0	0	0	0	0	0	0	0	0	0	0	0	1.19411293249024e-08	0	4.19431418768717e-08	0
P42SCA	C937	0	0	0	0	0	0	0	0	0	0	0	1.76756796270977e-09	0	0	0	0	0	0	0	4.95710299049184e-09	0	3.36735657096154e-08	1.19411293249024e-08	0	0	0
P42SCA	C939	0	5.1455334630972e-07	0	5.49671230479226e-08	2.53377530933258e-08	2.52510969076497e-08	1.67673599729683e-08	3.3397506921195e-08	6.61531311555385e-09	1.32617422271366e-08	5.10616696395962e-09	1.23729757389684e-08	7.45620124400492e-09	1.4152535690006e-08	3.54584016625044e-08	2.44628072114859e-08	6.08978562913786e-08	5.84296380365725e-08	8.71362335047001e-08	1.38798883733772e-07	1.90959650601382e-07	2.77806917104327e-07	4.05998397046682e-07	4.11472423304332e-07	6.71090270029947e-07	1.20009312722667e-06
P42SCA	C940	0	0	0	9.16118717465377e-09	1.68918353955505e-08	8.41703230254989e-09	1.67673599729683e-08	8.34937673029874e-09	6.61531311555385e-09	8.2885888919604e-09	6.80822261861283e-09	1.76756796270977e-09	7.45620124400492e-09	8.08716325143202e-09	1.55130507273457e-08	7.33884216344576e-09	1.93765906381659e-08	3.89530920243817e-08	3.56466409791955e-08	8.92278538288532e-08	9.5479825300691e-08	1.34694262838462e-07	9.55290345992192e-08	2.54721023950301e-07	2.09715709384359e-07	1.33343680802964e-07
P42SCA	C941	0	0	0	0	0	0	0	0	0	0	0	0	0	0	0	0	2.76808437688084e-09	0	0	9.91420598098369e-09	0	0	2.38822586498048e-08	3.91878498385079e-08	0	0
P42SCA	C942	0	0	2.94030483605554e-07	1.83223743493075e-08	5.91214238844269e-08	2.52510969076497e-08	2.51510399594525e-08	1.66987534605975e-08	9.92296967333078e-09	8.2885888919604e-09	3.40411130930641e-09	3.53513592541955e-09	5.59215093300369e-09	1.2130744877148e-08	2.21615010390652e-09	4.89256144229717e-09	1.38404218844042e-08	1.94765460121908e-08	3.96073788657728e-08	7.93136478478695e-08	5.09225734937018e-08	1.0943908855625e-07	1.31352422573926e-07	9.79696245962696e-08	2.5165885126123e-07	2.66687361605927e-07
[truncated: 7,881 more rows]
