# Supplementary material for: Database of age trajectories of mortality in 110 countries and web application: Data report
Source: Front Public Health. 2022 Jul 29;10:911589. doi: 10.3389/fpubh.2022.911589 (PMC9374568; doi:10.3389/fpubh.2022.911589)
Supplement: Supplementary file 1 [file Data_Sheet_1.zip › ATM_Dolejs/Data/yICD10_P4NordEU.txt]

Country	Filter	Infant deaths at age 0 day	Infant deaths at age 1-6 days	Infant deaths at age 7-27 days	Infant deaths at age 28-364 days	Deaths at age 1 year	Deaths at age 2 years	Deaths at age 3 years	Deaths at age 4 years	Deaths at age 5-9 years	Deaths at age 10-14 years	Deaths at age 15-19 years	Deaths at age 20-24 years	Deaths at age 25-29 years	Deaths at age 30-34 years	Deaths at age 35-39 years	Deaths at age 40-44 years	Deaths at age 45-49 years	Deaths at age 50-54 years	Deaths at age 55-59 years	Deaths at age 60-64 years	Deaths at age 65-69 years	Deaths at age 70-74 years	Deaths at age 75-79 years	Deaths at age 80-84 years	Deaths at age 85-89 years	Deaths at age 90-94 years
P4NordEU	A000	0	0	0	0	0	0	0	0	0	0	0	0	0	0	0	0	0	0	0	0	0	0	0	1.85304844072459e-07	0	0
P4NordEU	A001	0	0	0	0	0	0	0	0	0	0	0	0	0	0	0	0	0	0	0	0	0	0	0	0	0	0
P4NordEU	A009	0	0	0	0	0	0	0	0	0	0	0	0	0	3.34489440335613e-08	0	0	0	3.32468836781639e-08	0	4.00495621341322e-08	0	0	0	0	1.56378914867944e-07	0
P4NordEU	A010	0	0	0	0	0	0	0	0	0	0	0	0	0	0	0	0	0	0	0	4.00495621341322e-08	0	5.58675541190393e-08	6.88065645866236e-08	0	0	3.99438389624188e-07
P4NordEU	A012	0	0	0	0	0	0	0	0	0	0	0	0	0	0	0	0	0	0	0	0	0	0	0	0	0	3.99438389624188e-07
P4NordEU	A013	0	0	0	0	0	0	0	0	0	0	0	0	0	0	0	0	0	0	0	0	9.39812923658855e-08	0	0	0	0	0
P4NordEU	A014	0	0	0	2.09521594275091e-07	0	0	0	0	0	0	0	0	0	0	0	0	0	0	0	0	0	0	0	0	0	0
P4NordEU	A020	0	0	0	0	0	0	0	0	0	0	0	0	0	0	0	9.62632623099775e-08	0	0	7.11067574813731e-08	8.00991242682645e-08	4.69906461829428e-08	1.67602662357118e-07	6.88065645866236e-08	2.77957266108689e-07	1.4074102338115e-06	1.19831516887257e-06
P4NordEU	A021	0	0	0	0	0	0	0	0	0	0	0	0	0	0	0	3.20877541033258e-08	3.24467233725072e-08	9.97406510344917e-08	3.19980408666179e-07	1.20148686402397e-07	2.81943877097657e-07	6.14543095309433e-07	5.50452516692989e-07	6.48566954253608e-07	1.72016806354739e-06	1.59775355849675e-06
P4NordEU	A022	0	0	0	0	0	0	0	0	0	0	0	0	0	0	0	0	3.24467233725072e-08	0	0	0	0	5.58675541190393e-08	0	9.26524220362297e-08	1.56378914867944e-07	0
P4NordEU	A028	0	0	0	0	0	0	0	0	0	0	0	0	0	0	0	0	0	0	0	0	0	0	6.88065645866236e-08	0	1.56378914867944e-07	0
P4NordEU	A029	0	0	0	0	0	0	0	0	0	0	0	0	0	0	0	3.20877541033258e-08	0	0	0	8.00991242682645e-08	0	1.67602662357118e-07	2.06419693759871e-07	1.85304844072459e-07	3.12757829735889e-07	1.19831516887257e-06
P4NordEU	A031	0	0	0	0	0	0	0	0	0	0	0	0	0	0	0	0	0	3.32468836781639e-08	0	0	0	0	0	0	0	0
P4NordEU	A033	0	0	0	0	0	0	0	0	0	0	0	0	0	0	0	0	0	3.32468836781639e-08	0	0	0	0	0	0	0	0
P4NordEU	A038	0	0	0	0	0	0	0	0	0	0	0	0	0	0	0	0	0	0	0	0	0	0	0	9.26524220362297e-08	0	0
P4NordEU	A039	0	0	0	0	0	0	0	0	0	0	0	0	0	0	0	0	0	3.32468836781639e-08	0	0	0	0	0	0	0	0
P4NordEU	A040	0	0	0	2.09521594275091e-07	0	0	0	0	0	0	0	0	0	0	0	0	0	0	3.55533787406865e-08	0	0	0	0	0	0	0
P4NordEU	A041	0	0	0	0	0	0	0	0	0	0	0	0	0	0	0	0	0	0	0	0	0	0	0	9.26524220362297e-08	0	0
P4NordEU	A042	0	0	0	0	0	0	0	0	0	0	0	0	0	0	0	0	0	0	3.55533787406865e-08	0	0	0	6.88065645866236e-08	0	0	0
P4NordEU	A043	0	0	0	0	1.93104321906449e-07	5.77475009768952e-07	0	1.90378680329256e-07	0	0	3.68979331954802e-08	0	0	0	0	0	0	0	3.55533787406865e-08	0	4.69906461829428e-08	5.58675541190393e-08	0	9.26524220362297e-08	1.56378914867944e-07	7.98876779248377e-07
P4NordEU	A044	0	0	0	0	0	0	0	0	0	0	0	0	3.47712388029222e-08	0	0	0	0	3.32468836781639e-08	0	0	0	0	1.37613129173247e-07	9.26524220362297e-08	1.56378914867944e-07	3.99438389624188e-07
P4NordEU	A045	0	0	0	0	0	0	0	0	0	0	0	0	0	0	0	0	3.24467233725072e-08	0	0	4.00495621341322e-08	0	5.58675541190393e-08	2.75226258346494e-07	1.85304844072459e-07	3.12757829735889e-07	1.19831516887257e-06
P4NordEU	A046	0	0	0	0	0	0	0	0	0	0	0	0	0	0	0	0	0	0	3.55533787406865e-08	0	0	1.11735108238079e-07	6.88065645866236e-08	0	0	3.99438389624188e-07
P4NordEU	A047	0	0	0	0	0	0	0	0	3.75052990299367e-08	0	0	0	0	0	0	9.62632623099775e-08	9.73401701175217e-08	3.32468836781639e-07	6.75514196073044e-07	6.00743432011983e-07	3.43031717135482e-06	8.32426556373686e-06	1.76832870987623e-05	4.75306925045858e-05	0.000102428189238503	0.000161373109408172
P4NordEU	A048	0	0	0	0	0	0	0	0	0	0	3.68979331954802e-08	0	0	0	0	3.20877541033258e-08	0	0	0	4.00495621341322e-08	1.87962584731771e-07	5.58675541190393e-08	6.88065645866236e-08	5.55914532217378e-07	9.38273489207666e-07	1.19831516887257e-06
P4NordEU	A049	0	0	3.36232272717646e-06	0	0	0	0	0	0	0	0	0	0	0	0	0	3.24467233725072e-08	0	3.55533787406865e-08	1.60198248536529e-07	9.39812923658855e-08	2.23470216476157e-07	9.6329190421273e-07	2.22365812886951e-06	3.59671504196272e-06	4.79326067549026e-06
P4NordEU	A050	0	0	0	0	0	0	0	0	0	0	0	0	0	0	0	0	0	0	0	0	0	0	0	0	0	3.99438389624188e-07
P4NordEU	A051	0	0	0	0	0	0	0	0	0	0	0	0	0	0	0	0	0	0	0	0	0	5.58675541190393e-08	0	0	0	0
P4NordEU	A052	0	0	0	2.09521594275091e-07	0	0	0	0	0	3.71051648682659e-08	0	0	0	0	3.25178855687152e-08	0	0	0	3.55533787406865e-08	4.00495621341322e-08	9.39812923658855e-08	5.58675541190393e-08	0	1.85304844072459e-07	3.12757829735889e-07	0
P4NordEU	A054	0	0	0	0	0	0	0	0	0	0	0	0	0	0	3.25178855687152e-08	0	0	0	0	0	0	0	0	0	0	0
P4NordEU	A059	0	0	0	0	0	0	0	0	0	0	0	0	0	0	0	0	0	0	3.55533787406865e-08	4.00495621341322e-08	0	0	0	1.85304844072459e-07	0	0
P4NordEU	A062	0	0	0	0	0	0	0	0	0	0	0	0	0	0	0	0	0	0	0	0	0	0	0	0	1.56378914867944e-07	0
P4NordEU	A064	0	0	0	0	0	0	0	0	0	0	0	0	0	0	0	0	3.24467233725072e-08	0	0	0	0	0	0	0	0	0
P4NordEU	A068	0	0	0	0	0	0	0	0	0	0	0	0	0	0	0	0	0	0	0	0	0	0	0	0	1.56378914867944e-07	0
P4NordEU	A069	0	0	0	0	0	0	0	0	0	0	0	0	0	0	0	0	0	0	3.55533787406865e-08	0	0	0	0	0	0	0
P4NordEU	A072	0	0	0	0	0	0	0	0	0	0	0	0	0	0	0	0	0	0	0	0	0	0	0	9.26524220362297e-08	0	0
P4NordEU	A080	0	0	0	1.25712956565055e-06	1.93104321906449e-07	7.69966679691936e-07	0	0	0	0	0	0	0	0	0	0	0	0	0	0	0	0	1.37613129173247e-07	9.26524220362297e-08	1.25103131894355e-06	2.39663033774513e-06
P4NordEU	A081	0	0	0	0	1.93104321906449e-07	0	0	0	3.75052990299367e-08	0	0	0	3.47712388029222e-08	0	0	0	0	0	3.55533787406865e-08	4.00495621341322e-08	1.87962584731771e-07	6.70410649428472e-07	1.4449378563191e-06	5.28118805606509e-06	1.3917723423247e-05	2.79606872736932e-05
P4NordEU	A082	0	0	0	0	0	0	0	0	0	0	0	0	0	0	0	0	0	0	0	0	0	5.58675541190393e-08	0	0	0	0
P4NordEU	A083	0	1.17681295451176e-05	3.36232272717646e-06	4.19043188550182e-07	1.93104321906449e-07	0	1.9157157851724e-07	0	3.75052990299367e-08	0	0	0	0	3.34489440335613e-08	0	0	0	3.32468836781639e-08	3.55533787406865e-08	1.60198248536529e-07	3.28934523280599e-07	8.3801331178559e-07	2.75226258346494e-06	8.80198009344182e-06	2.31440794004558e-05	5.03292370926477e-05
P4NordEU	A084	0	0	0	6.28564782825274e-07	5.79312965719348e-07	0	0	0	3.75052990299367e-08	3.71051648682659e-08	3.68979331954802e-08	3.61621971456672e-08	0	3.34489440335613e-08	3.25178855687152e-08	6.41755082066517e-08	6.48934467450145e-08	6.64937673563278e-08	3.55533787406865e-08	8.00991242682645e-08	3.75925169463542e-07	8.3801331178559e-07	1.65135755007897e-06	6.11505985439116e-06	1.81399541246815e-05	4.0343277352043e-05
P4NordEU	A085	0	0	0	0	0	0	0	0	0	0	0	0	0	0	0	0	0	0	0	4.00495621341322e-08	9.39812923658855e-08	5.58675541190393e-08	0	9.26524220362297e-08	3.12757829735889e-07	0
P4NordEU	A09	0	0	6.72464545435293e-06	1.46665115992564e-06	1.1586259314387e-06	1.53993335938387e-06	9.57857892586199e-07	1.90378680329256e-07	2.2503179417962e-07	1.48420659473064e-07	0	3.61621971456672e-08	6.95424776058444e-08	1.67244720167807e-07	1.95107313412291e-07	3.20877541033258e-07	5.8404102070513e-07	5.9844390620695e-07	1.03104798347991e-06	1.60198248536529e-06	3.47730781753776e-06	6.92757671076088e-06	2.0297936553054e-05	5.63326725980276e-05	0.000119473490959109	0.00026802315943783
P4NordEU	A090	0	0	0	2.09521594275091e-07	1.93104321906449e-07	0	0	0	0	0	3.68979331954802e-08	0	3.47712388029222e-08	0	0	0	3.24467233725072e-08	3.32468836781639e-08	0	2.40297372804793e-07	2.34953230914714e-07	3.35205324714236e-07	6.19259081279612e-07	2.77957266108689e-06	7.66256682852927e-06	1.55780971953433e-05
P4NordEU	A099	0	0	0	4.19043188550182e-07	3.86208643812899e-07	1.92491669922984e-07	5.74714735551719e-07	1.90378680329256e-07	3.75052990299367e-08	0	3.68979331954802e-08	7.23243942913343e-08	0	0	3.25178855687152e-08	9.62632623099775e-08	2.92020510352565e-07	2.99221953103475e-07	6.75514196073044e-07	1.64203204749942e-06	2.96041070952539e-06	5.02807987071354e-06	9.9081453004738e-06	3.27063049787891e-05	8.22553092205387e-05	0.00021649560717631
P4NordEU	A150	0	0	0	0	0	0	0	0	0	0	0	0	0	3.34489440335613e-08	3.25178855687152e-08	0	2.59573786980058e-07	3.65715720459803e-07	3.19980408666179e-07	2.80346934938926e-07	6.57869046561199e-07	1.45255640709502e-06	2.95868227722481e-06	4.91057836792017e-06	6.25515659471777e-06	6.39101423398701e-06
P4NordEU	A151	0	0	0	0	0	0	0	0	0	0	0	0	0	0	0	9.62632623099775e-08	0	3.32468836781639e-08	0	1.60198248536529e-07	2.81943877097657e-07	5.58675541190393e-07	8.94485339626106e-07	1.85304844072459e-06	2.50206263788711e-06	2.79606872736932e-06
P4NordEU	A152	0	0	0	4.19043188550182e-07	0	0	0	0	0	0	0	0	0	0	0	6.41755082066517e-08	9.73401701175217e-08	1.6623441839082e-07	2.84427029925492e-07	1.60198248536529e-07	6.10878400378256e-07	5.02807987071354e-07	6.19259081279612e-07	1.01917664239853e-06	1.25103131894355e-06	1.99719194812094e-06
P4NordEU	A153	0	0	0	0	0	0	0	0	0	0	0	0	0	0	0	0	0	6.64937673563278e-08	0	4.00495621341322e-08	1.87962584731771e-07	3.35205324714236e-07	2.75226258346494e-07	4.63262110181148e-07	1.56378914867944e-07	3.99438389624188e-07
P4NordEU	A154	0	0	0	0	0	0	0	0	0	0	0	0	0	0	0	0	0	0	0	0	0	0	6.88065645866236e-08	1.85304844072459e-07	3.12757829735889e-07	0
P4NordEU	A155	0	0	0	0	0	0	0	0	0	0	0	0	0	0	0	0	0	0	0	0	0	0	6.88065645866236e-08	9.26524220362297e-08	0	0
P4NordEU	A156	0	0	0	0	0	0	0	0	0	0	0	0	0	0	0	0	0	0	0	0	4.69906461829428e-08	5.58675541190393e-08	5.50452516692989e-07	8.33871798326067e-07	9.38273489207666e-07	0
P4NordEU	A157	0	0	0	0	0	0	0	0	0	0	0	0	0	0	0	0	3.24467233725072e-08	0	0	0	4.69906461829428e-08	1.67602662357118e-07	1.37613129173247e-07	9.26524220362297e-08	4.69136744603833e-07	0
P4NordEU	A158	0	0	0	0	0	0	0	0	0	0	0	0	0	0	0	0	0	0	3.55533787406865e-08	0	0	5.58675541190393e-08	6.88065645866236e-08	0	0	0
P4NordEU	A159	0	0	0	0	0	0	0	0	0	0	3.68979331954802e-08	0	0	0	0	0	3.24467233725072e-08	0	3.55533787406865e-08	8.00991242682645e-08	4.69906461829428e-08	5.58675541190393e-08	1.37613129173247e-07	3.70609688144919e-07	4.69136744603833e-07	3.99438389624188e-07
P4NordEU	A160	0	0	0	0	0	0	0	0	0	0	0	0	0	0	0	0	3.24467233725072e-08	0	0	0	4.69906461829428e-08	1.67602662357118e-07	2.75226258346494e-07	6.48566954253608e-07	1.25103131894355e-06	1.59775355849675e-06
P4NordEU	A161	0	0	0	0	0	0	0	0	0	0	0	0	0	0	0	0	0	0	0	0	0	5.58675541190393e-08	0	3.70609688144919e-07	3.12757829735889e-07	7.98876779248377e-07
P4NordEU	A162	0	0	0	0	0	0	0	0	0	0	0	0	1.39084955211689e-07	1.33795776134245e-07	1.95107313412291e-07	2.56702032826607e-07	5.19147573960116e-07	4.98703255172459e-07	5.33300681110298e-07	5.20644307743719e-07	1.26874744693945e-06	2.40230482711869e-06	5.02287921482352e-06	7.41219376289837e-06	1.09465240407561e-05	1.19831516887257e-05
P4NordEU	A163	0	0	0	0	0	0	0	0	0	0	0	0	0	0	0	0	0	0	0	0	0	0	6.88065645866236e-08	0	0	0
P4NordEU	A164	0	0	0	0	0	0	0	0	0	0	0	0	0	0	0	0	0	0	3.55533787406865e-08	0	0	0	6.88065645866236e-08	9.26524220362297e-08	1.56378914867944e-07	3.99438389624188e-07
P4NordEU	A165	0	0	0	0	0	0	0	0	0	0	0	0	0	0	0	0	3.24467233725072e-08	0	3.55533787406865e-08	0	4.69906461829428e-08	5.58675541190393e-08	1.37613129173247e-07	2.77957266108689e-07	6.25515659471777e-07	1.59775355849675e-06
P4NordEU	A167	0	0	0	0	0	0	0	0	0	0	0	0	0	0	0	0	0	3.32468836781639e-08	0	4.00495621341322e-08	0	0	6.88065645866236e-08	0	0	3.99438389624188e-07
P4NordEU	A169	0	0	0	0	0	0	0	0	0	0	0	0	3.47712388029222e-08	3.34489440335613e-08	6.50357711374304e-08	3.20877541033258e-08	1.94680340235043e-07	3.32468836781639e-07	1.77766893703433e-07	4.80594745609587e-07	6.10878400378256e-07	8.93880865904629e-07	2.54584288970507e-06	5.65179774421001e-06	8.91359814747282e-06	8.78764457173214e-06
P4NordEU	A170	0	0	0	0	0	0	3.8314315703448e-07	0	0	0	0	3.61621971456672e-08	6.95424776058444e-08	6.68978880671227e-08	0	3.20877541033258e-08	0	6.64937673563278e-08	3.55533787406865e-08	8.00991242682645e-08	2.81943877097657e-07	4.46940432952315e-07	2.06419693759871e-07	4.63262110181148e-07	3.12757829735889e-07	0
P4NordEU	A171	0	0	0	0	0	0	0	0	0	0	0	3.61621971456672e-08	0	0	0	0	0	0	3.55533787406865e-08	0	0	0	6.88065645866236e-08	0	0	0
P4NordEU	A178	0	0	0	0	0	0	0	0	0	0	0	0	3.47712388029222e-08	3.34489440335613e-08	0	9.62632623099775e-08	3.24467233725072e-08	3.32468836781639e-08	0	4.00495621341322e-08	1.87962584731771e-07	1.11735108238079e-07	2.06419693759871e-07	9.26524220362297e-08	0	0
P4NordEU	A179	0	0	0	0	0	0	0	0	0	0	0	0	0	0	0	3.20877541033258e-08	0	0	0	0	0	0	0	0	0	0
P4NordEU	A180	0	0	0	0	0	0	0	0	0	0	0	0	0	0	0	0	0	0	0	0	4.69906461829428e-08	1.67602662357118e-07	6.19259081279612e-07	6.48566954253608e-07	9.38273489207666e-07	1.59775355849675e-06
P4NordEU	A181	0	0	0	0	0	0	0	0	0	0	0	0	0	0	0	3.20877541033258e-08	0	0	0	0	4.69906461829428e-08	1.11735108238079e-07	2.06419693759871e-07	3.70609688144919e-07	7.81894574339721e-07	7.98876779248377e-07
P4NordEU	A182	0	0	0	0	0	0	0	0	0	0	0	0	0	0	0	0	0	3.32468836781639e-08	0	0	9.39812923658855e-08	1.11735108238079e-07	0	3.70609688144919e-07	6.25515659471777e-07	1.19831516887257e-06
P4NordEU	A183	0	0	0	2.09521594275091e-07	0	0	0	0	0	0	0	0	0	3.34489440335613e-08	0	0	3.24467233725072e-08	3.32468836781639e-08	0	0	4.69906461829428e-08	1.11735108238079e-07	2.06419693759871e-07	3.70609688144919e-07	4.69136744603833e-07	3.99438389624188e-07
P4NordEU	A184	0	0	0	0	0	0	0	0	0	0	0	0	0	0	0	0	0	0	0	0	0	0	0	0	1.56378914867944e-07	7.98876779248377e-07
P4NordEU	A187	0	0	0	0	0	0	0	0	0	0	0	0	0	0	0	0	0	0	0	0	4.69906461829428e-08	0	0	9.26524220362297e-08	0	0
P4NordEU	A188	0	0	0	0	0	0	0	0	0	0	3.68979331954802e-08	0	0	0	0	3.20877541033258e-08	0	0	0	4.00495621341322e-08	1.40971938548828e-07	1.11735108238079e-07	6.88065645866236e-08	9.26524220362297e-08	1.56378914867944e-07	3.99438389624188e-07
P4NordEU	A190	0	0	0	0	0	0	0	0	0	0	0	0	0	0	6.50357711374304e-08	3.20877541033258e-08	3.24467233725072e-08	0	3.55533787406865e-08	8.00991242682645e-08	9.39812923658855e-08	1.11735108238079e-07	3.44032822933118e-07	8.33871798326067e-07	6.25515659471777e-07	1.19831516887257e-06
P4NordEU	A191	0	0	0	0	0	0	0	0	0	0	0	0	0	3.34489440335613e-08	0	6.41755082066517e-08	6.48934467450145e-08	3.32468836781639e-08	1.0666013622206e-07	2.40297372804793e-07	4.69906461829428e-07	6.70410649428472e-07	4.81645952106365e-07	1.48243875257967e-06	2.18930480815122e-06	3.19550711699351e-06
P4NordEU	A192	0	0	0	0	0	0	0	0	0	0	0	0	0	0	0	0	3.24467233725072e-08	0	0	4.00495621341322e-08	1.40971938548828e-07	3.35205324714236e-07	4.81645952106365e-07	9.26524220362297e-07	1.25103131894355e-06	3.99438389624188e-07
P4NordEU	A198	0	0	0	0	0	0	0	0	0	0	0	0	0	3.34489440335613e-08	0	0	0	3.32468836781639e-08	7.11067574813731e-08	8.00991242682645e-08	9.39812923658855e-08	5.58675541190393e-08	2.06419693759871e-07	6.48566954253608e-07	0	1.59775355849675e-06
P4NordEU	A199	0	0	0	0	0	0	0	0	0	0	3.68979331954802e-08	0	0	3.34489440335613e-08	3.25178855687152e-08	9.62632623099775e-08	9.73401701175217e-08	1.6623441839082e-07	1.42213514962746e-07	3.6044605920719e-07	1.87962584731771e-07	6.14543095309433e-07	1.23851816255922e-06	1.29713390850722e-06	2.50206263788711e-06	1.59775355849675e-06
P4NordEU	A212	0	0	0	0	0	0	0	0	0	0	0	0	0	0	0	0	0	0	0	0	0	0	6.88065645866236e-08	9.26524220362297e-08	1.56378914867944e-07	0
P4NordEU	A217	0	0	0	0	0	0	0	0	0	0	0	0	0	0	0	3.20877541033258e-08	3.24467233725072e-08	0	0	0	4.69906461829428e-08	0	0	0	0	0
P4NordEU	A219	0	0	0	0	0	0	0	0	0	0	0	0	0	0	0	0	0	0	0	0	4.69906461829428e-08	0	0	0	0	0
P4NordEU	A239	0	0	0	0	0	0	0	0	0	0	0	0	0	0	0	0	0	0	0	0	0	0	0	9.26524220362297e-08	1.56378914867944e-07	0
P4NordEU	A240	0	0	0	0	0	0	0	0	0	0	0	0	0	0	0	0	0	0	0	4.00495621341322e-08	0	0	0	1.85304844072459e-07	0	0
P4NordEU	A241	0	0	0	0	0	0	0	0	0	0	0	0	3.47712388029222e-08	3.34489440335613e-08	0	0	0	0	0	4.00495621341322e-08	0	0	0	0	0	0
P4NordEU	A244	0	0	0	0	0	0	0	0	0	0	0	0	3.47712388029222e-08	0	0	0	0	0	3.55533787406865e-08	0	0	5.58675541190393e-08	0	0	0	0
P4NordEU	A259	0	0	0	0	0	0	0	0	0	0	0	0	0	0	0	0	0	0	0	0	0	0	0	0	0	0
P4NordEU	A267	0	0	0	0	0	0	0	0	0	0	0	0	0	0	0	3.20877541033258e-08	0	0	0	0	0	0	0	0	0	0
P4NordEU	A269	0	0	0	0	0	0	0	0	0	0	0	0	0	0	0	0	0	0	0	0	0	5.58675541190393e-08	0	9.26524220362297e-08	0	0
P4NordEU	A270	0	0	0	0	0	0	0	0	0	0	0	0	0	0	0	0	0	0	0	0	0	5.58675541190393e-08	0	0	0	0
P4NordEU	A279	0	0	0	0	0	0	0	0	0	0	0	0	0	0	0	0	0	0	0	0	0	0	6.88065645866236e-08	0	0	0
P4NordEU	A280	0	0	0	0	0	0	0	0	0	0	0	0	0	0	0	0	3.24467233725072e-08	0	0	0	0	5.58675541190393e-08	2.06419693759871e-07	2.77957266108689e-07	1.56378914867944e-07	0
P4NordEU	A282	0	0	0	0	0	0	0	0	0	0	0	0	0	0	0	0	0	0	7.11067574813731e-08	4.00495621341322e-08	0	0	1.37613129173247e-07	0	0	7.98876779248377e-07
P4NordEU	A305	0	0	0	0	0	0	0	0	0	0	0	0	3.47712388029222e-08	0	0	0	0	0	0	0	0	0	0	0	0	0
P4NordEU	A310	0	0	0	0	0	0	0	0	0	0	0	0	0	0	0	0	0	9.97406510344917e-08	2.13320272444119e-07	5.60693869877851e-07	8.92822277475913e-07	1.2849537447379e-06	2.75226258346494e-06	5.0032307899564e-06	5.31688310551011e-06	7.58932940285958e-06
P4NordEU	A311	0	0	0	0	0	0	0	0	0	0	0	0	0	0	0	0	0	0	0	0	0	0	0	9.26524220362297e-08	0	0
P4NordEU	A318	0	0	0	0	0	0	0	0	0	0	0	0	3.47712388029222e-08	0	0	0	0	0	3.55533787406865e-08	0	9.39812923658855e-08	5.58675541190393e-08	0	0	1.56378914867944e-07	0
P4NordEU	A319	0	0	0	0	0	0	0	0	0	0	0	0	0	0	0	0	0	3.32468836781639e-08	1.0666013622206e-07	2.40297372804793e-07	1.87962584731771e-07	3.35205324714236e-07	8.25678775039483e-07	1.38978633054345e-06	2.03292589328328e-06	1.99719194812094e-06
P4NordEU	A321	0	0	0	0	0	0	0	0	0	0	0	0	0	0	6.50357711374304e-08	6.41755082066517e-08	1.29786893490029e-07	6.64937673563278e-08	1.77766893703433e-07	4.00495621341322e-08	7.98840985110027e-07	7.82145757666551e-07	1.1697115979726e-06	1.01917664239853e-06	1.87654697841533e-06	1.19831516887257e-06
P4NordEU	A327	0	0	0	0	0	0	0	0	0	0	0	0	0	0	0	0	3.24467233725072e-08	0	7.11067574813731e-08	1.60198248536529e-07	3.28934523280599e-07	8.93880865904629e-07	1.10090503338598e-06	1.94570086276082e-06	2.814820467623e-06	2.39663033774513e-06
P4NordEU	A328	0	0	0	0	0	0	0	0	0	0	0	0	0	0	0	0	0	0	0	0	0	0	6.88065645866236e-08	9.26524220362297e-08	0	7.98876779248377e-07
P4NordEU	A329	0	0	0	0	0	0	0	0	0	0	0	0	0	0	0	0	0	0	0	0	0	0	1.37613129173247e-07	0	0	0
P4NordEU	A35	0	0	0	0	0	0	0	0	0	0	0	0	0	0	0	0	0	0	0	0	4.69906461829428e-08	1.67602662357118e-07	1.37613129173247e-07	2.77957266108689e-07	1.56378914867944e-07	1.59775355849675e-06
P4NordEU	A362	0	0	0	2.09521594275091e-07	0	0	0	0	0	0	0	0	0	0	0	0	0	0	0	0	0	0	0	0	0	0
P4NordEU	A368	0	0	0	0	0	0	0	0	0	0	0	0	0	0	0	0	3.24467233725072e-08	3.32468836781639e-08	0	0	0	0	0	0	0	0
P4NordEU	A369	0	0	0	0	0	0	0	0	0	3.71051648682659e-08	0	0	0	0	0	0	0	0	0	0	0	0	6.88065645866236e-08	0	0	3.99438389624188e-07
P4NordEU	A370	0	0	6.72464545435293e-06	1.25712956565055e-06	0	0	0	0	0	3.71051648682659e-08	0	0	0	0	0	0	0	0	0	0	0	0	6.88065645866236e-08	9.26524220362297e-08	0	0
P4NordEU	A379	0	0	0	2.09521594275091e-06	0	0	0	0	0	0	0	0	0	0	0	0	0	0	0	0	0	0	0	9.26524220362297e-08	0	0
P4NordEU	A38	0	0	0	0	0	0	0	0	0	0	0	0	0	0	0	0	0	0	0	0	0	0	0	9.26524220362297e-08	1.56378914867944e-07	0
P4NordEU	A390	0	1.17681295451176e-05	0	1.88569434847582e-06	9.65521609532247e-07	7.69966679691936e-07	1.9157157851724e-07	7.61514721317024e-07	2.62537093209557e-07	3.33946483814393e-07	7.74856597105084e-07	3.61621971456672e-07	0	1.00346832100684e-07	6.50357711374304e-08	1.60438770516629e-07	2.27127063607551e-07	2.65975069425311e-07	1.42213514962746e-07	1.20148686402397e-07	4.69906461829428e-08	5.58675541190393e-08	3.44032822933118e-07	1.85304844072459e-07	4.69136744603833e-07	7.98876779248377e-07
P4NordEU	A391	0	0	0	2.09521594275091e-06	1.93104321906449e-07	5.77475009768952e-07	0	1.90378680329256e-07	3.75052990299367e-08	3.71051648682659e-08	7.37958663909604e-08	0	0	3.34489440335613e-08	3.25178855687152e-08	3.20877541033258e-08	9.73401701175217e-08	6.64937673563278e-08	1.77766893703433e-07	8.00991242682645e-08	9.39812923658855e-08	1.11735108238079e-07	6.88065645866236e-08	9.26524220362297e-08	0	0
P4NordEU	A392	0	0	3.36232272717646e-06	2.51425913130109e-06	2.12414754097094e-06	9.6245834961492e-07	1.14942947110344e-06	3.80757360658512e-07	2.2503179417962e-07	1.11315494604798e-07	4.42775198345762e-07	1.44648788582669e-07	6.95424776058444e-08	6.68978880671227e-08	9.75536567061457e-08	6.41755082066517e-08	1.29786893490029e-07	1.99481302068983e-07	3.55533787406865e-07	2.00247810670661e-07	1.87962584731771e-07	1.67602662357118e-07	4.12839387519741e-07	7.41219376289837e-07	9.38273489207666e-07	1.19831516887257e-06
P4NordEU	A394	0	0	0	1.04760797137546e-06	1.35173025334515e-06	1.73242502930686e-06	5.74714735551719e-07	5.71136040987768e-07	1.1251589708981e-07	1.11315494604798e-07	3.68979331954802e-07	7.23243942913343e-08	0	6.68978880671227e-08	3.25178855687152e-08	3.20877541033258e-08	1.62233616862536e-07	1.32987534712656e-07	7.11067574813731e-08	8.00991242682645e-08	9.39812923658855e-08	1.11735108238079e-07	2.75226258346494e-07	1.85304844072459e-07	6.25515659471777e-07	0
P4NordEU	A395	0	0	0	0	0	0	0	0	0	0	0	0	0	0	0	0	0	0	0	4.00495621341322e-08	0	0	0	9.26524220362297e-08	0	0
P4NordEU	A398	0	0	0	0	0	0	0	0	0	0	0	3.61621971456672e-08	0	0	0	0	0	3.32468836781639e-08	0	0	0	5.58675541190393e-08	6.88065645866236e-08	0	1.56378914867944e-07	0
P4NordEU	A399	0	0	0	4.19043188550182e-07	1.93104321906449e-07	0	1.9157157851724e-07	0	1.1251589708981e-07	0	7.37958663909604e-08	3.61621971456672e-08	3.47712388029222e-08	0	6.50357711374304e-08	0	0	3.32468836781639e-08	0	0	0	5.58675541190393e-08	0	0	0	0
P4NordEU	A400	0	0	0	4.19043188550182e-07	5.79312965719348e-07	3.84983339845968e-07	1.9157157851724e-07	1.90378680329256e-07	3.75052990299367e-08	3.71051648682659e-08	3.68979331954802e-08	3.61621971456672e-08	1.39084955211689e-07	1.67244720167807e-07	2.60143084549722e-07	3.8505304923991e-07	3.89360680470087e-07	4.65456371494295e-07	5.33300681110298e-07	7.60941680548512e-07	1.03379421602474e-06	1.67602662357118e-06	2.20181006677195e-06	3.70609688144919e-06	5.16050419064216e-06	1.07848365198531e-05
P4NordEU	A401	0	1.17681295451176e-05	1.00869681815294e-05	4.19043188550182e-07	1.93104321906449e-07	0	0	0	0	0	3.68979331954802e-08	0	3.47712388029222e-08	0	3.25178855687152e-08	0	1.29786893490029e-07	1.32987534712656e-07	1.42213514962746e-07	1.60198248536529e-07	9.39812923658855e-08	3.35205324714236e-07	6.19259081279612e-07	1.76039601868836e-06	2.814820467623e-06	6.39101423398701e-06
P4NordEU	A402	0	1.17681295451176e-05	0	0	0	0	0	0	0	0	0	0	0	0	0	0	0	3.32468836781639e-08	0	0	9.39812923658855e-08	2.79337770595197e-07	6.19259081279612e-07	5.55914532217378e-07	1.56378914867944e-06	2.79606872736932e-06
P4NordEU	A403	0	0	0	1.46665115992564e-06	1.73793889715804e-06	3.84983339845968e-07	5.74714735551719e-07	3.80757360658512e-07	7.50105980598734e-08	3.71051648682659e-08	0	7.23243942913343e-08	3.47712388029222e-08	3.67938384369175e-07	5.52804054668159e-07	7.7010609847982e-07	1.00584842454772e-06	1.59585041655187e-06	2.52428989058874e-06	2.32287460377967e-06	3.38332652517188e-06	4.9722123165945e-06	7.91275492746171e-06	1.24154245528548e-05	2.17366691666443e-05	3.19550711699351e-05
P4NordEU	A408	0	0	3.36232272717646e-06	4.19043188550182e-07	0	0	0	0	0	0	3.68979331954802e-08	0	3.47712388029222e-08	0	0	9.62632623099775e-08	6.48934467450145e-08	1.6623441839082e-07	2.84427029925492e-07	1.60198248536529e-07	7.51850338927084e-07	1.00561597414271e-06	1.58255098549234e-06	2.31631055090574e-06	3.90947287169861e-06	1.07848365198531e-05
P4NordEU	A409	0	0	3.36232272717646e-06	1.04760797137546e-06	1.93104321906449e-07	3.84983339845968e-07	0	0	3.75052990299367e-08	0	0	3.61621971456672e-08	6.95424776058444e-08	1.00346832100684e-07	1.30071542274861e-07	1.60438770516629e-07	3.24467233725072e-07	8.64418975632262e-07	7.11067574813731e-07	8.41040804816777e-07	1.22175680075651e-06	2.23470216476157e-06	4.33481356895728e-06	7.13423649678969e-06	1.14156607853599e-05	2.31674265982029e-05
P4NordEU	A410	0	2.35362590902352e-05	3.36232272717646e-06	4.19043188550182e-07	1.93104321906449e-07	1.92491669922984e-07	0	1.90378680329256e-07	3.75052990299367e-08	0	1.10693799586441e-07	1.08486591437001e-07	3.47712388029222e-08	3.34489440335613e-07	1.62589427843576e-07	3.8505304923991e-07	4.54254127215101e-07	1.06390027770125e-06	1.70656217955295e-06	3.96490665127909e-06	5.4979056034043e-06	9.55335175435573e-06	1.95410643426011e-05	3.73389260806006e-05	6.23951870323098e-05	8.86753224965698e-05
P4NordEU	A411	0	0	3.36232272717646e-06	2.09521594275091e-07	0	0	0	0	0	0	0	0	0	0	0	0	6.48934467450145e-08	3.32468836781639e-08	7.11067574813731e-08	4.80594745609587e-07	1.87962584731771e-07	6.70410649428472e-07	1.23851816255922e-06	1.11182906443476e-06	2.34568372301916e-06	5.19269906511445e-06
P4NordEU	A412	0	0	0	0	0	0	1.9157157851724e-07	0	0	7.42103297365318e-08	0	3.61621971456672e-08	0	6.68978880671227e-08	1.30071542274861e-07	1.92526524619955e-07	2.59573786980058e-07	3.98962604137967e-07	4.26640544888238e-07	1.2415364261581e-06	2.72545747861068e-06	3.91072878833275e-06	7.77514179828846e-06	1.63994787004127e-05	2.814820467623e-05	4.91309219237752e-05
P4NordEU	A413	0	0	0	0	3.86208643812899e-07	3.84983339845968e-07	0	1.90378680329256e-07	3.75052990299367e-08	0	0	0	0	6.68978880671227e-08	6.50357711374304e-08	3.20877541033258e-08	6.48934467450145e-08	0	7.11067574813731e-08	8.00991242682645e-08	1.87962584731771e-07	1.67602662357118e-07	4.81645952106365e-07	1.85304844072459e-07	7.81894574339721e-07	1.99719194812094e-06
P4NordEU	A414	0	0	3.36232272717646e-06	2.09521594275091e-07	0	0	0	0	0	0	0	3.61621971456672e-08	0	0	0	0	3.24467233725072e-08	9.97406510344917e-08	7.11067574813731e-08	2.40297372804793e-07	4.69906461829428e-07	6.70410649428472e-07	9.6329190421273e-07	1.85304844072459e-06	3.12757829735889e-06	3.99438389624188e-06
P4NordEU	A415	0	0	1.68116136358823e-05	1.88569434847582e-06	1.93104321906449e-07	0	0	0	3.75052990299367e-08	3.71051648682659e-08	0	3.61621971456672e-08	0	3.34489440335613e-08	3.25178855687152e-08	2.88789786929933e-07	3.5691395709758e-07	8.31172091954098e-07	1.35102839214609e-06	3.00371716005992e-06	3.57128910990365e-06	6.8158416025228e-06	1.1697115979726e-05	2.73324645006878e-05	4.72264322901192e-05	7.30972253012265e-05
P4NordEU	A418	0	0	3.36232272717646e-06	2.09521594275091e-07	1.93104321906449e-07	0	1.9157157851724e-07	0	0	0	0	3.61621971456672e-08	3.47712388029222e-08	0	6.50357711374304e-08	0	1.94680340235043e-07	1.99481302068983e-07	3.55533787406865e-07	2.80346934938926e-07	7.98840985110027e-07	1.50842396121406e-06	2.20181006677195e-06	3.89140172552165e-06	8.1317035731331e-06	9.58652135098052e-06
P4NordEU	A419	0	3.53043886353529e-05	3.69855499989411e-05	6.49516942252783e-06	1.73793889715804e-06	1.34744168946089e-06	3.8314315703448e-07	1.90378680329256e-07	4.12558289329304e-07	2.59736154077861e-07	7.01060730714124e-07	6.87081745767676e-07	6.60653537255522e-07	1.37140670537601e-06	2.01610890526034e-06	2.24614278723281e-06	4.80211505913107e-06	8.51120222160996e-06	1.43280116324967e-05	2.93963786064531e-05	5.06559165852123e-05	9.17345238634626e-05	0.000190731797034121	0.000390993220992889	0.000707301831947712	0.00110844153120712
P4NordEU	A420	0	0	0	0	0	0	0	0	0	0	0	0	0	0	0	0	6.48934467450145e-08	3.32468836781639e-08	0	0	4.69906461829428e-08	1.11735108238079e-07	6.88065645866236e-08	0	0	0
P4NordEU	A427	0	0	0	0	0	0	0	0	0	0	0	0	0	0	0	0	0	0	0	4.00495621341322e-08	0	5.58675541190393e-08	0	0	0	0
P4NordEU	A428	0	0	0	0	0	0	0	0	0	0	0	0	0	0	0	0	3.24467233725072e-08	0	0	4.00495621341322e-08	0	0	0	0	0	0
P4NordEU	A429	0	0	0	0	0	0	0	0	0	0	0	0	0	0	0	0	0	3.32468836781639e-08	0	0	0	0	1.37613129173247e-07	0	0	0
P4NordEU	A430	0	0	0	0	0	0	0	0	0	0	0	0	0	0	0	0	0	0	0	0	0	5.58675541190393e-08	0	9.26524220362297e-08	0	0
P4NordEU	A438	0	0	0	0	0	0	0	0	0	0	0	0	0	0	0	0	0	0	0	4.00495621341322e-08	0	0	0	0	0	0
P4NordEU	A439	0	0	0	0	0	0	0	0	0	0	0	0	0	0	0	0	0	0	0	0	0	0	6.88065645866236e-08	9.26524220362297e-08	0	0
P4NordEU	A46	0	0	0	0	0	0	0	0	0	0	3.68979331954802e-08	0	1.04313716408767e-07	0	3.25178855687152e-08	6.41755082066517e-08	2.27127063607551e-07	9.3091274298859e-07	1.38658177088677e-06	1.88232942030421e-06	3.38332652517188e-06	7.98906023902263e-06	1.4449378563191e-05	3.27063049787891e-05	7.60001526258209e-05	0.000165367493304414
P4NordEU	A480	0	0	0	0	1.93104321906449e-07	0	0	0	0	0	0	0	0	0	0	0	0	0	1.0666013622206e-07	1.60198248536529e-07	4.22915815646485e-07	6.14543095309433e-07	8.94485339626106e-07	1.48243875257967e-06	2.65844155275505e-06	2.39663033774513e-06
P4NordEU	A481	0	0	0	0	0	0	0	0	0	0	0	0	3.47712388029222e-08	3.34489440335613e-08	9.75536567061457e-08	6.41755082066517e-08	9.73401701175217e-08	4.32209487816131e-07	7.82174332295104e-07	1.16143730188983e-06	1.69166326258594e-06	2.84924526007101e-06	2.95868227722481e-06	3.05752992719558e-06	3.28395721222683e-06	1.99719194812094e-06
P4NordEU	A482	0	0	0	0	0	0	0	0	0	0	0	0	0	0	0	0	0	0	0	4.00495621341322e-08	0	0	1.37613129173247e-07	0	0	0
P4NordEU	A483	0	0	0	0	0	0	0	0	0	0	0	0	0	3.34489440335613e-08	0	6.41755082066517e-08	0	3.32468836781639e-08	3.55533787406865e-08	4.00495621341322e-08	0	1.11735108238079e-07	1.37613129173247e-07	1.85304844072459e-07	3.12757829735889e-07	0
P4NordEU	A488	0	0	0	0	0	0	0	0	0	0	0	0	0	0	0	0	0	0	3.55533787406865e-08	4.00495621341322e-08	4.69906461829428e-08	5.58675541190393e-08	6.88065645866236e-08	9.26524220362297e-08	1.56378914867944e-07	0
P4NordEU	A490	0	0	0	2.09521594275091e-07	0	1.92491669922984e-07	0	0	0	0	0	0	0	0	0	3.20877541033258e-08	3.24467233725072e-08	3.32468836781639e-08	7.11067574813731e-08	4.00495621341322e-08	1.87962584731771e-07	3.91072878833275e-07	7.56872210452859e-07	1.85304844072459e-06	4.37860961630244e-06	1.03853981302289e-05
P4NordEU	A491	0	0	0	2.09521594275091e-07	1.93104321906449e-07	1.92491669922984e-07	0	0	3.75052990299367e-08	0	0	0	0	0	3.25178855687152e-08	3.20877541033258e-08	6.48934467450145e-08	9.97406510344917e-08	7.11067574813731e-08	8.00991242682645e-08	2.81943877097657e-07	2.23470216476157e-07	3.44032822933118e-07	8.33871798326067e-07	1.4074102338115e-06	1.59775355849675e-06
P4NordEU	A492	0	0	0	2.09521594275091e-07	3.86208643812899e-07	0	0	0	0	0	0	0	0	0	0	0	0	0	0	0	0	0	6.88065645866236e-08	0	3.12757829735889e-07	1.19831516887257e-06
P4NordEU	A493	0	0	0	0	1.93104321906449e-07	0	0	0	0	0	0	0	0	0	0	0	0	3.32468836781639e-08	0	0	0	1.11735108238079e-07	0	0	0	0
P4NordEU	A498	0	0	3.36232272717646e-06	2.09521594275091e-07	0	0	0	0	0	0	3.68979331954802e-08	0	0	3.34489440335613e-08	0	3.20877541033258e-08	0	9.97406510344917e-08	1.42213514962746e-07	1.60198248536529e-07	6.57869046561199e-07	1.2849537447379e-06	2.95868227722481e-06	8.24606556122444e-06	1.89218486990213e-05	3.79466470142979e-05
P4NordEU	A499	0	0	0	2.09521594275091e-07	0	0	0	0	0	3.71051648682659e-08	3.68979331954802e-08	0	0	0	6.50357711374304e-08	0	6.48934467450145e-08	0	1.42213514962746e-07	6.40792994146116e-07	1.45671003167123e-06	2.68164259771389e-06	7.98156149204834e-06	1.90863989394633e-05	4.08148967805335e-05	8.86753224965698e-05
P4NordEU	A504	0	0	0	0	0	0	0	0	0	0	0	0	0	0	0	0	0	0	3.55533787406865e-08	0	0	0	6.88065645866236e-08	9.26524220362297e-08	0	0
P4NordEU	A509	0	0	0	0	0	0	0	0	0	0	3.68979331954802e-08	0	0	0	0	0	0	0	0	0	4.69906461829428e-08	0	0	9.26524220362297e-08	0	0
P4NordEU	A520	0	0	0	0	0	0	0	0	0	0	0	0	0	0	0	0	0	0	0	0	0	1.11735108238079e-07	6.88065645866236e-08	0	0	7.98876779248377e-07
P4NordEU	A521	0	0	0	0	0	0	0	0	0	0	0	0	0	0	0	0	0	3.32468836781639e-08	3.55533787406865e-08	0	4.69906461829428e-08	5.58675541190393e-08	6.88065645866236e-08	2.77957266108689e-07	4.69136744603833e-07	3.99438389624188e-07
P4NordEU	A523	0	0	0	0	0	0	0	0	0	0	0	0	0	0	0	0	0	3.32468836781639e-08	3.55533787406865e-08	4.00495621341322e-08	4.69906461829428e-08	1.11735108238079e-07	0	0	0	0
P4NordEU	A529	0	0	0	0	0	0	0	0	0	0	0	0	0	0	0	0	0	3.32468836781639e-08	0	0	0	5.58675541190393e-08	6.88065645866236e-08	0	1.56378914867944e-07	3.99438389624188e-07
P4NordEU	A549	0	0	0	0	0	0	0	0	0	0	0	0	0	0	0	0	0	0	0	0	0	0	0	0	0	7.98876779248377e-07
P4NordEU	A600	0	0	0	0	0	0	0	0	0	0	0	0	0	3.34489440335613e-08	0	0	0	0	0	0	0	0	0	0	0	0
P4NordEU	A689	0	0	0	0	0	0	0	0	0	0	0	0	0	0	0	0	0	0	0	0	0	0	6.88065645866236e-08	9.26524220362297e-08	0	3.99438389624188e-07
P4NordEU	A690	0	0	0	0	0	0	0	0	0	0	0	0	0	0	0	0	0	0	0	0	0	0	0	0	0	3.99438389624188e-07
P4NordEU	A692	0	0	0	0	0	0	0	0	0	3.71051648682659e-08	3.68979331954802e-08	0	0	3.34489440335613e-08	0	0	0	0	3.55533787406865e-08	8.00991242682645e-08	9.39812923658855e-08	5.58675541190393e-08	4.81645952106365e-07	1.85304844072459e-07	7.81894574339721e-07	3.99438389624188e-07
P4NordEU	A70	0	0	0	0	0	0	0	0	0	0	0	0	0	3.34489440335613e-08	0	0	0	3.32468836781639e-08	0	0	9.39812923658855e-08	1.11735108238079e-07	2.06419693759871e-07	9.26524220362297e-08	1.56378914867944e-07	0
P4NordEU	A719	0	0	0	0	0	0	0	0	0	0	0	0	0	0	0	0	0	0	0	0	0	5.58675541190393e-08	0	0	0	0
P4NordEU	A78	0	0	0	0	0	0	0	0	0	0	0	0	0	0	3.25178855687152e-08	0	0	0	0	0	0	0	0	0	0	0
P4NordEU	A802	0	0	0	0	0	0	0	0	0	0	0	0	0	0	0	0	0	0	3.55533787406865e-08	0	0	0	0	9.26524220362297e-08	1.56378914867944e-07	0
P4NordEU	A803	0	0	0	0	0	0	0	0	0	0	3.68979331954802e-08	0	0	0	0	0	0	0	3.55533787406865e-08	4.00495621341322e-08	0	0	6.88065645866236e-08	9.26524220362297e-08	0	3.99438389624188e-07
P4NordEU	A809	0	0	0	0	0	0	0	0	0	0	0	0	0	0	0	0	0	0	0	0	0	1.11735108238079e-07	0	2.77957266108689e-07	1.56378914867944e-07	0
P4NordEU	A810	0	0	0	0	0	0	0	0	0	0	0	0	0	3.34489440335613e-08	1.30071542274861e-07	2.24614278723281e-07	4.21807403842594e-07	1.13039404505757e-06	2.66650340555149e-06	3.88480752701083e-06	6.62568111179493e-06	7.26278203547511e-06	6.19259081279612e-06	5.46649290013755e-06	1.72016806354739e-06	3.99438389624188e-07
P4NordEU	A811	0	0	0	0	0	0	0	0	0	3.71051648682659e-08	0	0	0	0	3.25178855687152e-08	0	6.48934467450145e-08	0	3.55533787406865e-08	0	0	0	0	0	0	0
P4NordEU	A812	0	0	0	0	0	0	0	0	0	0	3.68979331954802e-08	0	0	0	3.25178855687152e-08	3.20877541033258e-08	1.29786893490029e-07	1.32987534712656e-07	2.84427029925492e-07	4.80594745609587e-07	4.69906461829428e-07	1.17321863649983e-06	6.88065645866236e-07	7.41219376289837e-07	4.69136744603833e-07	7.98876779248377e-07
P4NordEU	A818	0	0	0	0	0	0	0	0	0	3.71051648682659e-08	0	0	0	0	0	3.20877541033258e-08	0	0	0	0	4.69906461829428e-08	5.58675541190393e-08	0	0	0	0
P4NordEU	A819	0	0	0	0	0	0	0	0	0	0	0	0	0	0	0	0	0	0	0	0	9.39812923658855e-08	5.58675541190393e-08	6.88065645866236e-08	9.26524220362297e-08	0	0
P4NordEU	A829	0	0	0	0	0	0	0	0	0	0	3.68979331954802e-08	0	0	0	0	0	0	0	0	0	0	0	0	0	0	0
P4NordEU	A830	0	0	0	0	0	0	0	0	0	0	0	0	0	0	0	0	0	0	3.55533787406865e-08	0	0	5.58675541190393e-08	0	0	0	0
P4NordEU	A839	0	0	0	0	0	0	0	0	0	0	0	0	0	0	0	0	0	0	0	0	0	0	0	0	0	3.99438389624188e-07
P4NordEU	A841	0	0	0	0	0	0	0	0	0	0	0	0	0	0	0	0	0	0	0	0	4.69906461829428e-08	5.58675541190393e-08	0	0	0	0
P4NordEU	A848	0	0	0	0	0	0	0	0	0	0	0	0	0	0	0	0	0	0	0	0	0	5.58675541190393e-08	0	0	1.56378914867944e-07	0
P4NordEU	A849	0	0	0	0	0	0	0	0	0	0	0	0	3.47712388029222e-08	0	0	3.20877541033258e-08	0	3.32468836781639e-08	3.55533787406865e-08	2.00247810670661e-07	1.40971938548828e-07	2.79337770595197e-07	2.75226258346494e-07	5.55914532217378e-07	0	0
P4NordEU	A850	0	0	0	0	0	0	0	0	0	0	0	0	0	0	0	0	0	0	0	0	0	5.58675541190393e-08	0	0	0	0
P4NordEU	A858	0	0	0	0	0	0	0	0	0	0	0	3.61621971456672e-08	0	0	0	0	0	0	7.11067574813731e-08	0	0	5.58675541190393e-08	0	0	0	0
P4NordEU	A86	0	0	6.72464545435293e-06	6.28564782825274e-07	1.93104321906449e-07	0	0	3.80757360658512e-07	3.75052990299367e-08	0	7.37958663909604e-08	7.23243942913343e-08	1.04313716408767e-07	3.34489440335613e-08	6.50357711374304e-08	1.28351016413303e-07	3.24467233725072e-08	9.97406510344917e-08	1.42213514962746e-07	3.20396497073058e-07	6.57869046561199e-07	1.2849537447379e-06	1.4449378563191e-06	1.29713390850722e-06	1.72016806354739e-06	1.99719194812094e-06
P4NordEU	A870	0	0	0	0	0	1.92491669922984e-07	0	0	0	0	0	0	0	0	0	0	0	0	0	0	0	0	0	0	0	0
P4NordEU	A872	0	0	0	2.09521594275091e-07	0	0	0	0	0	0	0	0	0	3.34489440335613e-08	0	0	0	3.32468836781639e-08	0	0	0	1.11735108238079e-07	0	0	0	0
P4NordEU	A878	0	0	0	2.09521594275091e-07	0	0	0	0	0	0	0	0	0	0	0	0	0	0	0	0	0	5.58675541190393e-08	0	9.26524220362297e-08	0	0
P4NordEU	A879	0	0	3.36232272717646e-06	2.09521594275091e-07	0	0	0	0	0	0	3.68979331954802e-08	0	0	0	0	0	6.48934467450145e-08	0	3.55533787406865e-08	4.00495621341322e-08	4.69906461829428e-08	1.67602662357118e-07	6.88065645866236e-08	3.70609688144919e-07	1.56378914867944e-07	0
P4NordEU	A89	0	0	0	2.09521594275091e-07	0	0	0	0	0	0	0	0	0	0	0	0	0	0	0	4.00495621341322e-08	0	1.11735108238079e-07	0	9.26524220362297e-08	0	0
P4NordEU	A90	0	0	0	0	0	0	0	0	0	0	0	0	0	3.34489440335613e-08	0	0	0	0	3.55533787406865e-08	4.00495621341322e-08	4.69906461829428e-08	0	0	0	0	0
P4NordEU	A91	0	0	0	0	0	0	0	0	0	0	0	0	0	3.34489440335613e-08	0	0	0	3.32468836781639e-08	0	0	4.69906461829428e-08	0	0	0	0	0
P4NordEU	A94	0	0	0	0	0	0	0	0	0	0	0	0	0	0	0	0	0	3.32468836781639e-08	0	0	0	5.58675541190393e-08	0	0	3.12757829735889e-07	0
P4NordEU	A985	0	0	0	0	0	0	0	0	0	0	0	0	0	3.34489440335613e-08	6.50357711374304e-08	9.62632623099775e-08	9.73401701175217e-08	9.97406510344917e-08	2.84427029925492e-07	8.00991242682645e-08	1.40971938548828e-07	1.11735108238079e-07	1.37613129173247e-07	3.70609688144919e-07	0	3.99438389624188e-07
P4NordEU	B002	0	0	0	0	0	0	0	0	0	0	3.68979331954802e-08	0	0	0	0	0	0	0	0	0	0	0	0	0	0	0
P4NordEU	B003	0	0	0	0	0	0	0	0	0	0	0	0	0	0	0	0	0	0	0	0	0	0	6.88065645866236e-08	1.85304844072459e-07	0	0
P4NordEU	B004	0	0	3.36232272717646e-06	2.09521594275091e-07	1.93104321906449e-07	0	0	0	3.75052990299367e-08	7.42103297365318e-08	7.37958663909604e-08	7.23243942913343e-08	0	3.34489440335613e-08	9.75536567061457e-08	1.28351016413303e-07	1.94680340235043e-07	1.99481302068983e-07	4.62193923628925e-07	5.60693869877851e-07	1.08078486220768e-06	1.17321863649983e-06	3.5091347939178e-06	3.79874930348542e-06	4.69136744603833e-06	1.19831516887257e-06
P4NordEU	B007	0	0	3.36232272717646e-06	0	0	0	0	0	0	0	0	0	0	0	0	0	0	0	0	0	4.69906461829428e-08	5.58675541190393e-08	0	1.85304844072459e-07	1.56378914867944e-07	0
P4NordEU	B008	0	0	0	0	0	0	0	0	0	0	0	0	3.47712388029222e-08	0	0	0	0	3.32468836781639e-08	0	0	0	1.67602662357118e-07	1.37613129173247e-07	9.26524220362297e-08	1.56378914867944e-07	0
P4NordEU	B009	0	0	3.36232272717646e-06	2.09521594275091e-07	1.93104321906449e-07	1.92491669922984e-07	0	0	0	0	3.68979331954802e-08	0	0	3.34489440335613e-08	0	0	0	0	3.55533787406865e-08	0	4.69906461829428e-08	0	2.06419693759871e-07	0	1.72016806354739e-06	7.98876779248377e-07
P4NordEU	B010	0	0	0	4.19043188550182e-07	0	0	1.9157157851724e-07	0	3.75052990299367e-08	0	0	0	0	0	0	0	0	0	0	0	0	5.58675541190393e-08	6.88065645866236e-08	3.70609688144919e-07	6.25515659471777e-07	3.99438389624188e-07
P4NordEU	B011	0	0	0	2.09521594275091e-07	0	1.92491669922984e-07	1.9157157851724e-07	0	3.75052990299367e-08	0	0	0	0	0	0	0	3.24467233725072e-08	3.32468836781639e-08	3.55533787406865e-08	4.00495621341322e-08	1.40971938548828e-07	1.67602662357118e-07	3.44032822933118e-07	5.55914532217378e-07	9.38273489207666e-07	3.99438389624188e-07
P4NordEU	B012	0	0	0	2.09521594275091e-07	3.86208643812899e-07	0	0	0	1.87526495149683e-07	7.42103297365318e-08	3.68979331954802e-08	0	0	3.34489440335613e-08	6.50357711374304e-08	6.41755082066517e-08	0	0	1.42213514962746e-07	0	0	1.11735108238079e-07	6.88065645866236e-08	9.26524220362297e-08	0	0
P4NordEU	B018	0	0	0	0	1.93104321906449e-07	1.92491669922984e-07	0	0	3.75052990299367e-08	1.11315494604798e-07	0	0	0	0	3.25178855687152e-08	9.62632623099775e-08	0	3.32468836781639e-08	3.55533787406865e-08	0	0	0	0	0	0	0
P4NordEU	B019	0	0	0	6.28564782825274e-07	3.86208643812899e-07	0	1.9157157851724e-07	0	3.75052990299367e-08	0	0	0	0	0	0	0	0	3.32468836781639e-08	3.55533787406865e-08	0	9.39812923658855e-08	0	6.88065645866236e-08	9.26524220362297e-08	6.25515659471777e-07	3.99438389624188e-07
P4NordEU	B020	0	0	0	0	0	0	0	0	0	3.71051648682659e-08	0	3.61621971456672e-08	0	0	0	0	0	0	7.11067574813731e-08	8.00991242682645e-08	0	2.79337770595197e-07	7.56872210452859e-07	1.48243875257967e-06	2.814820467623e-06	2.39663033774513e-06
P4NordEU	B021	0	0	0	0	0	0	0	0	0	0	0	0	0	0	0	0	0	0	0	0	0	0	0	1.85304844072459e-07	4.69136744603833e-07	3.99438389624188e-07
P4NordEU	B022	0	0	0	0	0	0	0	0	0	0	0	0	0	0	0	0	0	0	0	0	0	5.58675541190393e-08	0	3.70609688144919e-07	1.56378914867944e-07	1.99719194812094e-06
P4NordEU	B023	0	0	0	0	0	0	0	0	0	0	0	0	0	0	0	0	0	0	0	0	0	5.58675541190393e-08	0	2.77957266108689e-07	1.25103131894355e-06	2.39663033774513e-06
P4NordEU	B027	0	0	0	0	0	0	0	0	0	0	0	0	0	0	0	0	3.24467233725072e-08	0	0	0	9.39812923658855e-08	1.67602662357118e-07	1.37613129173247e-07	0	1.56378914867944e-07	1.19831516887257e-06
P4NordEU	B028	0	0	0	0	0	0	0	0	0	0	0	0	0	0	0	0	0	0	0	0	4.69906461829428e-08	0	4.81645952106365e-07	4.63262110181148e-07	1.56378914867944e-06	2.39663033774513e-06
P4NordEU	B029	0	0	0	0	0	0	0	0	0	0	0	0	0	0	0	0	0	3.32468836781639e-08	3.55533787406865e-08	4.00495621341322e-08	9.39812923658855e-08	1.67602662357118e-07	1.03209846879935e-06	5.0032307899564e-06	1.90782276138892e-05	4.47370996379091e-05
P4NordEU	B050	0	0	0	0	0	0	0	0	3.75052990299367e-08	0	3.68979331954802e-08	0	6.95424776058444e-08	3.34489440335613e-08	0	0	0	0	0	0	0	0	0	9.26524220362297e-08	0	0
P4NordEU	B052	0	0	0	0	0	0	0	0	0	0	0	0	0	0	0	0	0	0	3.55533787406865e-08	4.00495621341322e-08	0	2.23470216476157e-07	6.88065645866236e-08	3.70609688144919e-07	1.25103131894355e-06	1.59775355849675e-06
P4NordEU	B053	0	0	0	2.09521594275091e-07	0	0	0	0	0	0	0	0	0	0	0	0	0	0	0	0	0	0	0	0	0	0
P4NordEU	B059	0	0	0	0	0	0	0	0	0	0	0	0	0	0	0	0	0	0	0	0	0	0	0	0	1.56378914867944e-07	0
P4NordEU	B060	0	0	0	0	0	0	0	0	0	0	0	0	0	0	0	0	0	3.32468836781639e-08	0	0	0	0	0	0	0	0
P4NordEU	B088	0	0	0	0	0	0	0	0	0	0	0	0	0	0	0	0	0	0	0	4.00495621341322e-08	0	0	0	0	0	0
P4NordEU	B09	0	0	0	0	0	0	0	0	0	0	0	0	0	0	0	0	0	0	0	0	0	0	6.88065645866236e-08	0	0	0
P4NordEU	B150	0	0	0	0	0	0	0	0	0	0	0	0	0	0	0	6.41755082066517e-08	3.24467233725072e-08	0	0	0	0	0	0	1.85304844072459e-07	1.56378914867944e-07	0
P4NordEU	B159	0	0	0	0	0	0	0	0	3.75052990299367e-08	0	0	0	0	0	3.25178855687152e-08	3.20877541033258e-08	6.48934467450145e-08	6.64937673563278e-08	1.0666013622206e-07	0	9.39812923658855e-08	1.11735108238079e-07	2.06419693759871e-07	9.26524220362297e-08	1.56378914867944e-07	0
P4NordEU	B160	0	0	0	0	0	0	0	0	0	0	0	0	0	0	0	3.20877541033258e-08	0	0	0	0	0	0	0	9.26524220362297e-08	0	0
P4NordEU	B161	0	0	0	0	0	0	0	0	0	0	0	0	0	0	0	0	0	0	0	4.00495621341322e-08	0	0	0	0	0	0
P4NordEU	B162	0	0	0	0	0	0	0	0	0	0	3.68979331954802e-08	3.61621971456672e-08	3.47712388029222e-08	0	6.50357711374304e-08	9.62632623099775e-08	9.73401701175217e-08	3.32468836781639e-08	1.42213514962746e-07	8.00991242682645e-08	9.39812923658855e-08	5.58675541190393e-08	1.37613129173247e-07	0	1.56378914867944e-07	0
P4NordEU	B169	0	0	0	0	0	0	0	0	0	0	0	3.61621971456672e-08	0	1.33795776134245e-07	1.95107313412291e-07	3.8505304923991e-07	4.21807403842594e-07	4.32209487816131e-07	4.26640544888238e-07	5.20644307743719e-07	5.63887754195313e-07	2.23470216476157e-07	3.44032822933118e-07	2.77957266108689e-07	4.69136744603833e-07	7.98876779248377e-07
P4NordEU	B171	0	0	0	0	0	0	0	0	0	3.71051648682659e-08	0	3.61621971456672e-08	3.47712388029222e-08	1.00346832100684e-07	9.75536567061457e-08	5.45491819756539e-07	4.54254127215101e-07	8.97665859310426e-07	7.82174332295104e-07	3.20396497073058e-07	3.75925169463542e-07	4.46940432952315e-07	6.19259081279612e-07	3.70609688144919e-07	1.56378914867944e-07	3.99438389624188e-07
P4NordEU	B178	0	0	0	0	0	1.92491669922984e-07	0	0	0	0	0	0	0	3.34489440335613e-08	3.25178855687152e-08	3.20877541033258e-08	0	0	0	0	4.69906461829428e-08	0	0	1.85304844072459e-07	0	0
P4NordEU	B179	0	0	0	0	0	0	0	0	0	0	0	0	0	0	0	0	0	0	0	0	0	0	0	9.26524220362297e-08	0	0
P4NordEU	B180	0	0	0	0	0	0	0	0	0	0	0	0	0	3.34489440335613e-08	0	3.20877541033258e-08	6.48934467450145e-08	3.32468836781639e-08	0	0	0	1.11735108238079e-07	0	0	0	0
P4NordEU	B181	0	0	0	0	0	0	0	0	0	3.71051648682659e-08	0	3.61621971456672e-08	6.95424776058444e-08	6.68978880671227e-08	3.25178855687152e-07	5.77579573859865e-07	7.78721360940174e-07	1.09714716137941e-06	1.13770811970197e-06	1.3616851125605e-06	1.03379421602474e-06	8.3801331178559e-07	1.58255098549234e-06	1.48243875257967e-06	1.87654697841533e-06	3.99438389624188e-07
P4NordEU	B182	0	0	0	0	0	0	0	0	0	0	0	7.23243942913343e-08	1.04313716408767e-07	2.00693664201368e-07	7.80429253649165e-07	2.18196727902616e-06	4.80211505913107e-06	6.64937673563278e-06	8.28393724657996e-06	7.40916899481446e-06	5.4979056034043e-06	4.9722123165945e-06	5.16049234399677e-06	3.79874930348542e-06	3.90947287169861e-06	2.79606872736932e-06
P4NordEU	B188	0	0	0	0	0	0	0	0	0	0	0	0	0	0	0	6.41755082066517e-08	3.24467233725072e-08	3.32468836781639e-08	0	4.00495621341322e-08	0	0	1.37613129173247e-07	0	3.12757829735889e-07	0
P4NordEU	B189	0	0	0	0	0	0	0	0	0	0	0	0	0	0	0	0	3.24467233725072e-08	6.64937673563278e-08	1.0666013622206e-07	8.00991242682645e-08	4.69906461829428e-08	1.11735108238079e-07	1.37613129173247e-07	0	0	0
P4NordEU	B190	0	0	0	0	0	0	0	0	0	0	0	0	3.47712388029222e-08	3.34489440335613e-08	0	6.41755082066517e-08	3.24467233725072e-08	1.6623441839082e-07	3.55533787406865e-08	8.00991242682645e-08	4.69906461829428e-08	5.58675541190393e-08	2.06419693759871e-07	0	0	0
P4NordEU	B199	0	0	0	2.09521594275091e-07	0	0	0	0	0	0	0	3.61621971456672e-08	0	0	3.25178855687152e-08	6.41755082066517e-08	9.73401701175217e-08	1.99481302068983e-07	7.11067574813731e-08	8.00991242682645e-08	1.40971938548828e-07	1.11735108238079e-07	2.06419693759871e-07	9.26524220362297e-08	3.12757829735889e-07	0
P4NordEU	B200	0	0	0	0	0	0	0	0	0	0	0	0	3.47712388029222e-08	3.01040496302052e-07	2.92660970118437e-07	2.88789786929933e-07	9.73401701175217e-08	1.32987534712656e-07	1.77766893703433e-07	0	4.69906461829428e-08	0	6.88065645866236e-08	9.26524220362297e-08	0	0
P4NordEU	B201	0	0	0	0	0	0	0	0	0	0	0	3.61621971456672e-08	1.04313716408767e-07	6.68978880671227e-08	2.60143084549722e-07	3.52965295136584e-07	4.54254127215101e-07	9.97406510344917e-08	1.77766893703433e-07	2.00247810670661e-07	1.40971938548828e-07	1.11735108238079e-07	1.37613129173247e-07	0	0	0
P4NordEU	B202	0	0	0	0	0	0	0	0	0	0	0	3.61621971456672e-08	6.95424776058444e-08	1.00346832100684e-07	9.75536567061457e-08	9.62632623099775e-08	6.48934467450145e-08	9.97406510344917e-08	3.55533787406865e-08	0	0	5.58675541190393e-08	0	0	0	0
P4NordEU	B203	0	0	0	0	0	0	0	0	0	0	0	0	3.47712388029222e-08	6.68978880671227e-08	2.27625198981007e-07	4.17140803343236e-07	4.86700850587609e-07	6.98184557241442e-07	3.55533787406865e-07	1.60198248536529e-07	1.40971938548828e-07	0	0	9.26524220362297e-08	0	0
P4NordEU	B204	0	0	0	0	0	0	0	0	3.75052990299367e-08	0	0	0	0	3.34489440335613e-08	1.30071542274861e-07	1.28351016413303e-07	6.48934467450145e-08	3.32468836781639e-08	7.11067574813731e-08	0	0	0	0	0	0	3.99438389624188e-07
P4NordEU	B205	0	0	0	0	0	0	0	0	0	0	0	0	3.47712388029222e-08	3.34489440335613e-08	0	3.20877541033258e-08	3.24467233725072e-08	3.32468836781639e-08	0	0	0	0	0	0	0	0
P4NordEU	B206	0	0	0	0	0	0	0	0	3.75052990299367e-08	0	0	7.23243942913343e-08	1.73856194014611e-07	5.0173416050342e-07	5.20286169099444e-07	4.17140803343236e-07	2.59573786980058e-07	4.65456371494295e-07	2.13320272444119e-07	6.00743432011983e-07	2.81943877097657e-07	1.67602662357118e-07	2.06419693759871e-07	0	0	0
P4NordEU	B207	0	0	0	6.28564782825274e-07	0	0	0	0	0	3.71051648682659e-08	0	0	2.43398671620456e-07	3.01040496302052e-07	4.87768283530728e-07	8.34281606686472e-07	6.16487744077638e-07	6.31690789885114e-07	4.97747302369611e-07	4.80594745609587e-07	1.40971938548828e-07	1.11735108238079e-07	6.88065645866236e-08	0	0	0
P4NordEU	B208	0	0	0	0	0	0	0	0	0	0	3.68979331954802e-08	7.23243942913343e-08	2.78169910423378e-07	6.68978880671227e-07	6.50357711374304e-07	5.77579573859865e-07	7.13827914195159e-07	7.6467832459777e-07	4.97747302369611e-07	5.60693869877851e-07	1.40971938548828e-07	1.67602662357118e-07	6.88065645866236e-08	1.85304844072459e-07	0	0
P4NordEU	B209	0	0	0	0	0	0	0	0	0	0	0	0	1.04313716408767e-07	1.67244720167807e-07	1.62589427843576e-07	3.20877541033258e-07	1.94680340235043e-07	3.32468836781639e-07	1.77766893703433e-07	1.60198248536529e-07	0	2.23470216476157e-07	6.88065645866236e-08	0	0	0
P4NordEU	B210	0	0	0	0	0	0	0	0	0	0	0	0	2.43398671620456e-07	4.34836272436297e-07	4.87768283530728e-07	2.56702032826607e-07	3.24467233725072e-07	1.6623441839082e-07	2.13320272444119e-07	4.00495621341322e-08	4.69906461829428e-08	0	0	9.26524220362297e-08	0	0
P4NordEU	B211	0	0	0	0	0	0	0	0	0	0	0	0	0	0	6.50357711374304e-08	6.41755082066517e-08	3.24467233725072e-08	0	1.0666013622206e-07	0	0	0	0	0	0	0
P4NordEU	B212	0	0	0	0	0	1.92491669922984e-07	0	0	0	0	0	0	1.73856194014611e-07	3.34489440335613e-07	7.4791136808045e-07	6.41755082066517e-07	7.46274637567666e-07	4.98703255172459e-07	4.97747302369611e-07	3.6044605920719e-07	1.87962584731771e-07	1.67602662357118e-07	6.88065645866236e-08	0	0	0
P4NordEU	B213	0	0	0	0	0	0	0	0	0	0	0	0	3.47712388029222e-08	1.67244720167807e-07	0	6.41755082066517e-08	3.24467233725072e-08	1.32987534712656e-07	7.11067574813731e-08	0	9.39812923658855e-08	5.58675541190393e-08	0	0	0	0
P4NordEU	B217	0	0	0	0	0	0	0	0	0	0	0	0	0	3.34489440335613e-08	0	0	0	3.32468836781639e-08	7.11067574813731e-08	0	4.69906461829428e-08	0	0	0	0	0
P4NordEU	B218	0	0	0	0	0	0	0	0	0	0	0	0	3.47712388029222e-08	3.34489440335613e-08	1.30071542274861e-07	3.20877541033258e-08	6.48934467450145e-08	2.65975069425311e-07	1.77766893703433e-07	1.20148686402397e-07	0	0	6.88065645866236e-08	0	0	0
P4NordEU	B219	0	0	0	0	0	0	0	0	0	0	0	0	0	0	3.25178855687152e-08	0	0	1.32987534712656e-07	3.55533787406865e-08	4.00495621341322e-08	0	0	0	0	0	0
P4NordEU	B220	0	0	0	0	0	0	0	0	0	0	0	0	6.95424776058444e-08	2.34142608234929e-07	3.90214626824583e-07	4.81316311549888e-07	2.92020510352565e-07	2.99221953103475e-07	2.13320272444119e-07	0	4.69906461829428e-08	5.58675541190393e-08	0	0	0	0
P4NordEU	B221	0	0	0	0	0	0	0	0	0	0	0	0	0	0	3.25178855687152e-08	0	0	0	0	0	0	0	0	0	0	0
P4NordEU	B222	0	0	0	0	0	0	0	0	3.75052990299367e-08	0	0	0	3.47712388029222e-08	1.33795776134245e-07	1.30071542274861e-07	2.88789786929933e-07	1.62233616862536e-07	6.64937673563278e-08	2.13320272444119e-07	4.00495621341322e-08	0	5.58675541190393e-08	0	0	1.56378914867944e-07	0
P4NordEU	B227	0	0	0	0	0	0	0	1.90378680329256e-07	0	0	0	0	2.43398671620456e-07	4.01387328402736e-07	6.8287559694302e-07	5.13404065653213e-07	2.92020510352565e-07	7.31431440919606e-07	4.26640544888238e-07	3.20396497073058e-07	2.34953230914714e-07	1.67602662357118e-07	6.88065645866236e-08	0	0	0
P4NordEU	B230	0	0	0	0	0	0	0	0	0	0	0	0	0	0	0	0	0	3.32468836781639e-08	3.55533787406865e-08	0	0	0	0	0	0	0
P4NordEU	B231	0	0	0	0	0	0	0	0	0	0	0	0	0	3.34489440335613e-08	3.25178855687152e-08	0	3.24467233725072e-08	6.64937673563278e-08	0	0	0	0	0	0	0	0
P4NordEU	B232	0	0	0	0	0	0	0	0	0	0	0	0	3.47712388029222e-08	3.34489440335613e-08	3.25178855687152e-08	1.28351016413303e-07	6.48934467450145e-08	3.32468836781639e-08	1.77766893703433e-07	8.00991242682645e-08	9.39812923658855e-08	0	0	0	0	0
P4NordEU	B238	0	0	0	2.09521594275091e-07	0	0	0	0	0	0	0	1.08486591437001e-07	2.78169910423378e-07	8.02774656805472e-07	7.15393482511735e-07	8.98457114893124e-07	8.76061531057695e-07	4.98703255172459e-07	9.59941225998536e-07	5.60693869877851e-07	4.69906461829428e-07	5.02807987071354e-07	4.12839387519741e-07	0	0	0
P4NordEU	B24	0	0	0	0	1.93104321906449e-07	0	0	0	0	0	3.68979331954802e-08	2.5313538001967e-07	1.14745088049643e-06	2.0738345300808e-06	2.79653815890951e-06	3.14459990212593e-06	3.04999199701568e-06	1.86182548597718e-06	1.67100880081227e-06	9.21139929085041e-07	9.86803569841798e-07	7.82145757666551e-07	4.12839387519741e-07	1.85304844072459e-07	1.56378914867944e-07	3.99438389624188e-07
P4NordEU	B250	0	0	0	8.38086377100365e-07	0	0	0	0	0	3.71051648682659e-08	3.68979331954802e-08	0	0	0	6.50357711374304e-08	0	3.24467233725072e-08	0	3.55533787406865e-08	0	4.69906461829428e-08	0	1.37613129173247e-07	0	3.12757829735889e-07	0
P4NordEU	B251	0	0	0	0	0	0	0	0	0	0	0	0	0	0	0	0	0	0	3.55533787406865e-08	0	4.69906461829428e-08	1.67602662357118e-07	6.88065645866236e-08	0	3.12757829735889e-07	0
P4NordEU	B258	0	0	0	6.28564782825274e-07	0	0	0	0	0	0	0	0	0	0	3.25178855687152e-08	0	0	3.32468836781639e-08	3.55533787406865e-08	4.00495621341322e-08	0	0	6.88065645866236e-08	9.26524220362297e-08	0	0
P4NordEU	B259	0	0	0	1.25712956565055e-06	0	0	0	0	0	0	1.10693799586441e-07	0	0	0	3.25178855687152e-08	3.20877541033258e-08	6.48934467450145e-08	1.32987534712656e-07	3.55533787406865e-08	0	4.69906461829428e-08	1.67602662357118e-07	4.81645952106365e-07	1.85304844072459e-07	1.56378914867944e-07	3.99438389624188e-07
P4NordEU	B262	0	0	0	0	0	0	0	0	0	0	0	0	0	0	0	0	0	0	0	0	0	5.58675541190393e-08	0	0	0	0
P4NordEU	B268	0	0	0	0	0	0	0	0	0	0	0	0	0	0	0	0	0	0	0	0	0	0	6.88065645866236e-08	9.26524220362297e-08	1.56378914867944e-07	0
P4NordEU	B269	0	0	0	0	0	0	0	0	0	0	0	0	0	0	0	0	0	0	0	0	0	0	0	3.70609688144919e-07	9.38273489207666e-07	2.39663033774513e-06
P4NordEU	B270	0	0	0	0	1.93104321906449e-07	0	1.9157157851724e-07	0	3.75052990299367e-08	7.42103297365318e-08	1.84489665977401e-07	1.08486591437001e-07	1.73856194014611e-07	6.68978880671227e-08	0	3.20877541033258e-08	0	0	0	0	0	0	6.88065645866236e-08	1.85304844072459e-07	0	0
P4NordEU	B271	0	0	0	0	0	0	0	0	0	0	0	3.61621971456672e-08	0	0	0	0	0	0	0	0	0	0	0	0	0	0
P4NordEU	B279	0	0	0	0	0	0	0	0	0	3.71051648682659e-08	2.58285532368361e-07	2.16973182874003e-07	0	6.68978880671227e-08	0	0	0	3.32468836781639e-08	0	0	0	5.58675541190393e-08	0	9.26524220362297e-08	0	0
P4NordEU	B331	0	0	0	0	0	0	0	0	0	0	0	0	0	0	0	0	0	0	0	0	0	0	0	9.26524220362297e-08	0	0
P4NordEU	B332	0	0	3.36232272717646e-06	0	0	0	0	0	0	0	0	0	0	0	0	0	0	3.32468836781639e-08	0	4.00495621341322e-08	0	0	0	0	0	0
P4NordEU	B338	0	0	0	0	0	0	0	0	0	0	3.68979331954802e-08	0	0	0	0	0	0	0	0	0	0	0	0	9.26524220362297e-08	0	0
P4NordEU	B340	0	0	0	0	5.79312965719348e-07	0	0	0	0	0	0	0	0	0	0	0	0	0	0	0	0	0	0	0	0	0
P4NordEU	B341	0	0	0	4.19043188550182e-07	3.86208643812899e-07	3.84983339845968e-07	0	1.90378680329256e-07	0	0	0	0	0	0	0	0	0	3.32468836781639e-08	0	4.00495621341322e-08	0	0	0	0	0	0
P4NordEU	B342	0	0	0	0	0	0	0	0	0	0	0	0	0	0	0	0	3.24467233725072e-08	3.32468836781639e-08	0	0	0	0	0	0	0	0
P4NordEU	B343	0	0	0	0	1.93104321906449e-07	0	0	0	0	3.71051648682659e-08	0	0	0	0	0	0	0	0	7.11067574813731e-08	0	0	5.58675541190393e-08	6.88065645866236e-08	0	0	0
P4NordEU	B344	0	0	0	0	0	0	0	0	0	0	0	0	0	0	0	0	0	0	0	0	4.69906461829428e-08	0	0	0	0	0
P4NordEU	B348	0	0	0	4.19043188550182e-07	0	0	0	0	0	0	0	0	0	0	0	3.20877541033258e-08	0	0	3.55533787406865e-08	1.60198248536529e-07	2.34953230914714e-07	2.79337770595197e-07	3.44032822933118e-07	1.11182906443476e-06	2.03292589328328e-06	3.5949455066177e-06
P4NordEU	B349	0	0	3.36232272717646e-06	6.28564782825274e-07	9.65521609532247e-07	0	3.8314315703448e-07	3.80757360658512e-07	1.1251589708981e-07	0	3.68979331954802e-08	3.61621971456672e-08	6.95424776058444e-08	6.68978880671227e-08	3.25178855687152e-08	9.62632623099775e-08	0	1.32987534712656e-07	1.0666013622206e-07	4.00495621341322e-07	7.51850338927084e-07	1.95536439416638e-06	5.91736455444963e-06	1.6121521434304e-05	4.25350648440808e-05	9.38680215616843e-05
P4NordEU	B369	0	0	0	0	0	0	0	0	0	0	0	0	0	0	0	0	0	3.32468836781639e-08	0	0	0	0	0	0	0	0
P4NordEU	B370	0	0	0	0	0	0	0	0	0	0	0	0	0	0	0	0	0	0	0	0	0	5.58675541190393e-08	2.06419693759871e-07	1.48243875257967e-06	2.50206263788711e-06	5.19269906511445e-06
P4NordEU	B371	0	0	0	0	0	0	0	0	0	3.71051648682659e-08	3.68979331954802e-08	0	0	0	3.25178855687152e-08	0	0	0	3.55533787406865e-08	1.20148686402397e-07	4.69906461829428e-08	3.91072878833275e-07	2.75226258346494e-07	3.70609688144919e-07	9.38273489207666e-07	3.99438389624188e-07
P4NordEU	B374	0	0	0	0	0	0	0	0	0	0	0	0	0	0	0	0	0	0	0	0	0	0	1.37613129173247e-07	0	0	0
P4NordEU	B375	0	0	0	0	0	0	0	0	0	0	0	0	0	0	0	0	3.24467233725072e-08	0	0	0	4.69906461829428e-08	0	1.37613129173247e-07	0	0	0
P4NordEU	B376	0	0	0	0	0	0	0	0	0	0	0	0	0	3.34489440335613e-08	0	0	9.73401701175217e-08	6.64937673563278e-08	0	4.00495621341322e-08	4.69906461829428e-08	1.11735108238079e-07	6.88065645866236e-08	9.26524220362297e-08	1.56378914867944e-07	0
P4NordEU	B377	0	0	3.36232272717646e-06	4.19043188550182e-07	0	0	0	0	0	3.71051648682659e-08	0	0	0	0	3.25178855687152e-08	0	0	0	1.42213514962746e-07	3.20396497073058e-07	2.81943877097657e-07	6.70410649428472e-07	1.1697115979726e-06	2.31631055090574e-06	2.65844155275505e-06	3.99438389624188e-06
P4NordEU	B378	0	0	0	0	0	0	0	0	0	0	0	0	0	0	0	0	0	0	0	8.00991242682645e-08	2.81943877097657e-07	2.23470216476157e-07	4.12839387519741e-07	1.5750911746159e-06	2.97119938249094e-06	6.39101423398701e-06
P4NordEU	B379	0	0	0	0	0	0	0	0	0	0	0	0	0	0	0	0	0	0	0	4.00495621341322e-08	4.69906461829428e-08	5.58675541190393e-08	2.06419693759871e-07	3.70609688144919e-07	7.81894574339721e-07	1.19831516887257e-06
P4NordEU	B388	0	0	0	0	0	0	0	0	0	0	0	0	0	0	0	0	0	0	0	0	0	0	0	0	1.56378914867944e-07	0
P4NordEU	B440	0	0	0	0	0	0	0	0	0	0	3.68979331954802e-08	3.61621971456672e-08	0	0	0	3.20877541033258e-08	0	0	2.48873651184806e-07	2.00247810670661e-07	2.81943877097657e-07	5.58675541190393e-07	5.50452516692989e-07	2.77957266108689e-07	0	0
P4NordEU	B441	0	0	0	0	0	0	0	0	0	0	0	0	0	0	1.30071542274861e-07	3.20877541033258e-08	3.24467233725072e-08	3.32468836781639e-08	2.84427029925492e-07	3.6044605920719e-07	1.03379421602474e-06	1.06148352826175e-06	1.4449378563191e-06	1.01917664239853e-06	4.69136744603833e-07	0
P4NordEU	B447	0	0	0	0	0	0	0	0	0	0	0	0	0	0	0	3.20877541033258e-08	3.24467233725072e-08	0	0	0	0	5.58675541190393e-08	6.88065645866236e-08	0	1.56378914867944e-07	0
P4NordEU	B448	0	0	0	0	0	0	0	0	0	0	0	0	0	0	0	3.20877541033258e-08	3.24467233725072e-08	0	0	8.00991242682645e-08	0	5.58675541190393e-08	3.44032822933118e-07	1.85304844072459e-07	1.56378914867944e-07	0
P4NordEU	B449	0	0	0	0	0	0	0	0	0	0	0	0	3.47712388029222e-08	6.68978880671227e-08	0	3.20877541033258e-08	6.48934467450145e-08	3.32468836781639e-08	7.11067574813731e-08	1.20148686402397e-07	2.34953230914714e-07	2.23470216476157e-07	2.75226258346494e-07	2.77957266108689e-07	3.12757829735889e-07	0
P4NordEU	B450	0	0	0	0	0	0	0	0	0	0	0	0	0	0	0	0	0	3.32468836781639e-08	0	0	0	0	0	0	1.56378914867944e-07	0
P4NordEU	B451	0	0	0	0	0	0	0	0	0	0	0	0	0	0	0	0	0	6.64937673563278e-08	7.11067574813731e-08	0	1.87962584731771e-07	0	1.37613129173247e-07	0	0	0
P4NordEU	B459	0	0	0	0	0	0	0	0	0	0	0	0	0	0	0	0	0	0	0	0	0	5.58675541190393e-08	0	0	0	0
P4NordEU	B462	0	0	0	0	0	0	0	0	0	0	0	0	0	0	0	0	0	0	0	4.00495621341322e-08	0	0	0	0	0	0
P4NordEU	B464	0	0	0	0	0	0	0	0	0	0	0	0	3.47712388029222e-08	3.34489440335613e-08	0	0	0	0	0	0	0	0	6.88065645866236e-08	0	0	0
P4NordEU	B465	0	0	0	0	0	0	0	0	0	0	0	0	0	0	0	0	0	0	0	0	0	5.58675541190393e-08	0	0	0	0
P4NordEU	B471	0	0	0	0	0	0	0	0	0	0	0	0	0	0	0	0	0	0	0	0	0	5.58675541190393e-08	0	0	0	0
P4NordEU	B482	0	0	0	0	0	0	0	0	0	0	0	0	0	0	0	0	0	0	0	4.00495621341322e-08	0	0	0	0	0	0
P4NordEU	B487	0	0	0	0	0	0	0	0	0	0	0	0	0	0	0	0	0	0	0	0	0	0	6.88065645866236e-08	0	0	0
P4NordEU	B488	0	0	0	0	0	0	0	0	0	0	0	0	0	0	0	0	0	0	3.55533787406865e-08	0	4.69906461829428e-08	0	1.37613129173247e-07	9.26524220362297e-08	0	0
P4NordEU	B49	0	0	3.36232272717646e-06	2.09521594275091e-07	0	0	0	0	0	0	0	0	0	0	0	0	6.48934467450145e-08	6.64937673563278e-08	1.42213514962746e-07	1.60198248536529e-07	2.34953230914714e-07	6.70410649428472e-07	5.50452516692989e-07	1.48243875257967e-06	3.59671504196272e-06	1.99719194812094e-06
P4NordEU	B500	0	0	0	0	0	0	0	0	0	0	0	3.61621971456672e-08	3.47712388029222e-08	3.34489440335613e-08	0	0	6.48934467450145e-08	9.97406510344917e-08	0	8.00991242682645e-08	4.69906461829428e-08	1.11735108238079e-07	0	0	0	0
P4NordEU	B508	0	0	0	0	0	0	0	0	0	0	0	0	0	0	0	0	6.48934467450145e-08	3.32468836781639e-08	3.55533787406865e-08	0	0	0	0	0	0	0
P4NordEU	B509	0	0	0	0	0	0	0	0	0	0	0	0	0	0	0	0	9.73401701175217e-08	0	0	4.00495621341322e-08	0	0	0	0	0	0
P4NordEU	B529	0	0	0	0	0	0	0	0	0	0	0	0	0	0	0	0	0	0	0	0	4.69906461829428e-08	0	0	0	0	0
P4NordEU	B538	0	0	0	0	0	0	0	0	0	0	0	0	0	0	0	0	0	3.32468836781639e-08	0	0	0	0	0	0	0	0
P4NordEU	B54	0	0	0	0	1.93104321906449e-07	0	0	0	0	0	0	0	0	0	3.25178855687152e-08	3.20877541033258e-08	6.48934467450145e-08	0	0	1.20148686402397e-07	4.69906461829428e-08	5.58675541190393e-08	0	0	0	0
P4NordEU	B572	0	0	0	0	0	0	0	0	0	0	0	0	0	0	0	0	0	0	0	4.00495621341322e-08	0	5.58675541190393e-08	0	0	0	0
P4NordEU	B575	0	0	0	0	0	0	0	0	0	0	0	0	0	0	0	0	0	3.32468836781639e-08	0	0	0	0	0	0	0	0
P4NordEU	B582	0	0	0	0	0	0	0	0	0	0	0	0	0	0	0	0	0	0	0	8.00991242682645e-08	0	0	0	9.26524220362297e-08	0	0
P4NordEU	B588	0	0	0	0	0	0	0	0	0	0	0	0	0	0	0	6.41755082066517e-08	0	0	0	0	0	0	6.88065645866236e-08	0	0	0
P4NordEU	B589	0	0	0	0	0	0	0	0	0	0	0	0	0	0	0	0	0	3.32468836781639e-08	0	0	0	0	6.88065645866236e-08	0	0	0
P4NordEU	B59	0	0	0	0	0	0	0	0	0	0	0	3.61621971456672e-08	3.47712388029222e-08	0	0	6.41755082066517e-08	0	6.64937673563278e-08	1.42213514962746e-07	3.6044605920719e-07	6.10878400378256e-07	8.3801331178559e-07	1.10090503338598e-06	1.29713390850722e-06	4.69136744603833e-07	3.99438389624188e-07
P4NordEU	B600	0	0	0	0	0	0	0	0	0	0	0	0	0	0	0	0	0	3.32468836781639e-08	0	0	0	0	6.88065645866236e-08	0	0	0
P4NordEU	B659	0	0	0	0	0	0	0	0	0	0	0	3.61621971456672e-08	0	0	3.25178855687152e-08	3.20877541033258e-08	0	0	0	0	4.69906461829428e-08	0	0	0	0	0
P4NordEU	B661	0	0	0	0	0	0	0	0	0	0	0	0	0	0	0	0	0	0	0	0	4.69906461829428e-08	0	0	0	0	0
P4NordEU	B669	0	0	0	0	0	0	0	0	0	0	0	0	0	0	0	0	0	0	3.55533787406865e-08	0	0	0	0	0	0	3.99438389624188e-07
P4NordEU	B670	0	0	0	0	0	0	0	0	0	0	0	0	0	3.34489440335613e-08	0	0	0	0	0	0	0	0	0	9.26524220362297e-08	0	0
P4NordEU	B671	0	0	0	0	0	0	0	0	0	0	0	0	0	0	3.25178855687152e-08	0	0	0	0	0	0	0	0	0	0	0
P4NordEU	B677	0	0	0	0	0	0	0	0	0	0	0	0	0	0	0	0	0	0	0	0	0	0	6.88065645866236e-08	0	0	0
P4NordEU	B678	0	0	0	0	0	0	0	0	0	0	0	0	0	0	0	0	3.24467233725072e-08	0	0	0	0	0	0	0	0	0
P4NordEU	B679	0	0	0	0	0	0	0	0	0	0	0	0	0	0	0	3.20877541033258e-08	0	0	0	0	4.69906461829428e-08	0	0	9.26524220362297e-08	0	0
P4NordEU	B787	0	0	0	0	0	0	0	0	0	0	0	0	0	0	0	0	0	0	0	4.00495621341322e-08	0	0	0	0	0	0
P4NordEU	B86	0	0	0	0	0	0	0	0	0	0	0	0	0	0	0	0	0	0	0	0	0	0	0	0	0	3.99438389624188e-07
P4NordEU	B900	0	0	0	0	0	0	0	0	0	0	0	0	3.47712388029222e-08	0	0	0	3.24467233725072e-08	1.6623441839082e-07	3.55533787406865e-08	1.60198248536529e-07	4.69906461829428e-08	5.58675541190393e-08	6.88065645866236e-08	1.85304844072459e-07	0	1.19831516887257e-06
P4NordEU	B901	0	0	0	0	0	0	0	0	0	0	0	0	0	0	0	0	0	0	0	0	0	2.23470216476157e-07	4.81645952106365e-07	5.55914532217378e-07	9.38273489207666e-07	7.98876779248377e-07
P4NordEU	B902	0	0	0	0	0	0	0	0	0	0	0	0	0	0	0	0	0	3.32468836781639e-08	3.55533787406865e-08	2.00247810670661e-07	6.57869046561199e-07	1.00561597414271e-06	8.94485339626106e-07	1.01917664239853e-06	9.38273489207666e-07	0
P4NordEU	B908	0	0	0	0	0	0	0	0	0	0	0	0	0	0	0	0	0	6.64937673563278e-08	3.55533787406865e-08	0	4.69906461829428e-08	0	3.44032822933118e-07	5.55914532217378e-07	6.25515659471777e-07	3.99438389624188e-07
P4NordEU	B909	0	0	0	0	0	0	0	0	0	0	0	0	3.47712388029222e-08	0	9.75536567061457e-08	1.28351016413303e-07	2.59573786980058e-07	1.6623441839082e-07	2.84427029925492e-07	1.20148686402397e-06	3.71226104845248e-06	1.40786236379979e-05	2.99308555951813e-05	5.10514845419626e-05	6.41153550958571e-05	6.55078958983669e-05
P4NordEU	B91	0	0	0	0	0	0	0	0	0	0	0	0	0	0	0	6.41755082066517e-08	1.29786893490029e-07	4.98703255172459e-07	7.46620953554417e-07	1.3616851125605e-06	3.90022363318425e-06	8.21253045549878e-06	1.34172800943916e-05	1.51023447919054e-05	2.64280366126826e-05	3.31533863388076e-05
P4NordEU	B941	0	0	0	0	0	0	0	0	7.50105980598734e-08	1.48420659473064e-07	1.10693799586441e-07	1.80810985728336e-07	2.08627432817533e-07	1.00346832100684e-07	3.25178855687152e-08	9.62632623099775e-08	6.48934467450145e-08	9.97406510344917e-08	1.42213514962746e-07	8.00991242682645e-08	3.28934523280599e-07	2.23470216476157e-07	8.25678775039483e-07	9.26524220362297e-07	7.81894574339721e-07	1.19831516887257e-06
P4NordEU	B942	0	0	0	0	0	0	0	1.90378680329256e-07	0	0	0	0	0	0	3.25178855687152e-08	6.41755082066517e-08	1.94680340235043e-07	2.32728185747147e-07	3.55533787406865e-08	4.00495621341322e-08	1.40971938548828e-07	5.02807987071354e-07	1.1697115979726e-06	9.26524220362297e-07	4.69136744603833e-07	0
P4NordEU	B948	0	0	0	0	0	0	0	1.90378680329256e-07	0	7.42103297365318e-08	7.37958663909604e-08	7.23243942913343e-08	0	3.34489440335613e-08	3.25178855687152e-08	6.41755082066517e-08	2.27127063607551e-07	6.64937673563278e-08	3.55533787406865e-07	4.80594745609587e-07	3.28934523280599e-07	7.26278203547511e-07	1.4449378563191e-06	2.59426781701443e-06	5.00412527577422e-06	7.98876779248377e-06
P4NordEU	B949	0	0	0	0	0	0	0	0	0	0	0	0	0	0	0	0	0	0	3.55533787406865e-08	8.00991242682645e-08	9.39812923658855e-08	0	0	1.85304844072459e-07	3.12757829735889e-07	3.99438389624188e-07
P4NordEU	B99	0	0	0	1.25712956565055e-06	7.72417287625798e-07	5.77475009768952e-07	0	1.90378680329256e-07	1.50021196119747e-07	3.71051648682659e-08	1.84489665977401e-07	0	0	1.00346832100684e-07	6.50357711374304e-08	2.24614278723281e-07	2.59573786980058e-07	5.9844390620695e-07	1.67100880081227e-06	3.56441102993777e-06	1.09958112068086e-05	2.42465184876631e-05	7.63752866911522e-05	0.000202816151837307	0.000495877539046251	0.00106250611640034
P4NordEU	C000	0	0	0	0	0	0	0	0	0	0	0	0	0	0	0	0	3.24467233725072e-08	0	0	8.00991242682645e-08	0	0	6.88065645866236e-08	2.77957266108689e-07	6.25515659471777e-07	7.98876779248377e-07
P4NordEU	C001	0	0	0	0	0	0	0	0	0	0	0	0	0	3.34489440335613e-08	0	0	9.73401701175217e-08	1.6623441839082e-07	1.0666013622206e-07	4.00495621341322e-08	4.69906461829428e-07	7.26278203547511e-07	6.19259081279612e-07	1.66774359665213e-06	1.87654697841533e-06	4.79326067549026e-06
P4NordEU	C002	0	0	0	0	0	0	0	0	0	0	0	0	0	0	0	0	0	6.64937673563278e-08	0	0	4.69906461829428e-08	5.58675541190393e-08	0	1.85304844072459e-07	1.56378914867944e-07	3.99438389624188e-07
P4NordEU	C003	0	0	0	0	0	0	0	0	0	0	0	0	0	0	3.25178855687152e-08	0	0	0	3.55533787406865e-08	0	0	0	6.88065645866236e-08	1.85304844072459e-07	0	0
P4NordEU	C004	0	0	0	0	0	0	0	0	0	0	0	0	3.47712388029222e-08	0	0	0	0	0	0	8.00991242682645e-08	0	1.11735108238079e-07	2.06419693759871e-07	6.48566954253608e-07	4.69136744603833e-07	7.98876779248377e-07
P4NordEU	C005	0	0	0	0	0	0	0	0	0	0	0	0	0	0	0	0	0	0	3.55533787406865e-08	0	4.69906461829428e-08	1.11735108238079e-07	6.88065645866236e-08	0	0	3.99438389624188e-07
P4NordEU	C008	0	0	0	0	0	0	0	0	0	0	0	0	0	0	0	0	0	0	0	0	9.39812923658855e-08	1.11735108238079e-07	1.37613129173247e-07	1.85304844072459e-07	4.69136744603833e-07	3.99438389624188e-07
P4NordEU	C009	0	0	0	0	0	0	0	0	0	0	0	0	0	1.00346832100684e-07	0	0	0	1.32987534712656e-07	2.84427029925492e-07	3.6044605920719e-07	4.69906461829428e-07	1.22908619061887e-06	1.72016411466559e-06	2.77957266108689e-06	4.53498853117038e-06	9.58652135098052e-06
P4NordEU	C01	0	0	0	0	0	0	0	0	0	0	0	0	6.95424776058444e-08	1.00346832100684e-07	3.57696741255867e-07	3.52965295136584e-07	9.73401701175217e-07	2.36052874114964e-06	3.98197841895689e-06	5.12634395316893e-06	7.4715127430879e-06	7.70972246842743e-06	7.43110897535535e-06	8.33871798326067e-06	6.7242933393216e-06	7.58932940285958e-06
P4NordEU	C020	0	0	0	0	0	0	0	0	0	0	0	0	3.47712388029222e-08	0	0	3.20877541033258e-08	1.29786893490029e-07	3.32468836781639e-08	1.0666013622206e-07	1.60198248536529e-07	1.87962584731771e-07	1.67602662357118e-07	0	2.77957266108689e-07	6.25515659471777e-07	3.99438389624188e-07
P4NordEU	C021	0	0	0	0	0	0	0	0	0	0	3.68979331954802e-08	1.08486591437001e-07	6.95424776058444e-08	2.34142608234929e-07	1.62589427843576e-07	6.41755082066517e-07	7.78721360940174e-07	1.46286288183921e-06	1.49324190710883e-06	2.80346934938926e-06	3.05439200189128e-06	2.73751015183293e-06	3.92197418143754e-06	6.48566954253608e-06	6.88067225418955e-06	8.78764457173214e-06
P4NordEU	C022	0	0	0	0	0	0	0	0	0	0	0	0	0	0	3.25178855687152e-08	3.20877541033258e-08	9.73401701175217e-08	1.6623441839082e-07	2.84427029925492e-07	2.00247810670661e-07	3.28934523280599e-07	2.23470216476157e-07	4.12839387519741e-07	5.55914532217378e-07	3.12757829735889e-07	3.99438389624188e-07
P4NordEU	C023	0	0	0	0	0	0	0	0	0	0	0	0	0	6.68978880671227e-08	0	0	6.48934467450145e-08	0	1.42213514962746e-07	4.00495621341322e-08	3.75925169463542e-07	2.23470216476157e-07	3.44032822933118e-07	4.63262110181148e-07	3.12757829735889e-07	0
P4NordEU	C024	0	0	0	0	0	0	0	0	0	0	0	0	0	0	0	3.20877541033258e-08	3.24467233725072e-08	9.97406510344917e-08	2.13320272444119e-07	1.20148686402397e-07	4.69906461829428e-08	1.67602662357118e-07	1.37613129173247e-07	2.77957266108689e-07	1.56378914867944e-07	3.99438389624188e-07
P4NordEU	C028	0	0	0	0	0	0	0	0	0	0	0	0	0	0	0	1.28351016413303e-07	1.29786893490029e-07	2.65975069425311e-07	4.26640544888238e-07	6.40792994146116e-07	8.92822277475913e-07	6.70410649428472e-07	7.56872210452859e-07	3.70609688144919e-07	1.09465240407561e-06	0
P4NordEU	C029	0	0	0	0	0	0	0	0	0	0	0	1.44648788582669e-07	1.04313716408767e-07	3.34489440335613e-07	5.85321940236874e-07	1.09098363951308e-06	1.97925012572294e-06	3.98962604137967e-06	5.29745343236229e-06	8.37035848603364e-06	1.03379421602474e-05	1.17321863649983e-05	1.25227947547655e-05	1.8159874719101e-05	1.90782276138892e-05	3.03573176114383e-05
P4NordEU	C030	0	0	0	0	0	0	0	0	0	0	0	0	0	0	3.25178855687152e-08	9.62632623099775e-08	9.73401701175217e-08	1.32987534712656e-07	2.84427029925492e-07	6.40792994146116e-07	7.04859692744141e-07	1.39668885297598e-06	2.88987571263819e-06	2.31631055090574e-06	4.53498853117038e-06	6.7904526236112e-06
P4NordEU	C031	0	0	0	0	0	0	0	0	0	0	0	0	0	3.34489440335613e-08	3.25178855687152e-08	0	1.62233616862536e-07	6.31690789885114e-07	8.1772771103579e-07	1.1213877397557e-06	1.78564455495183e-06	2.62577504359485e-06	3.09629540639806e-06	4.3546638357028e-06	6.25515659471777e-06	1.07848365198531e-05
P4NordEU	C039	0	0	0	0	0	0	0	0	3.75052990299367e-08	0	3.68979331954802e-08	3.61621971456672e-08	3.47712388029222e-08	3.34489440335613e-08	9.75536567061457e-08	0	2.27127063607551e-07	4.98703255172459e-07	6.75514196073044e-07	1.96242854457248e-06	2.16156972441537e-06	2.62577504359485e-06	4.12839387519741e-06	7.87545587307952e-06	9.38273489207666e-06	1.23825900783498e-05
P4NordEU	C040	0	0	0	0	0	0	0	0	0	0	0	0	0	3.34489440335613e-08	6.50357711374304e-08	0	2.27127063607551e-07	2.65975069425311e-07	5.33300681110298e-07	4.40545183475455e-07	4.69906461829428e-07	4.46940432952315e-07	5.50452516692989e-07	1.85304844072459e-07	6.25515659471777e-07	0
P4NordEU	C041	0	0	0	0	0	0	0	0	0	0	0	0	0	0	3.25178855687152e-08	6.41755082066517e-08	9.73401701175217e-08	2.65975069425311e-07	2.48873651184806e-07	2.40297372804793e-07	3.75925169463542e-07	2.23470216476157e-07	3.44032822933118e-07	4.63262110181148e-07	4.69136744603833e-07	0
P4NordEU	C048	0	0	0	0	0	0	0	0	0	0	0	0	0	0	0	3.20877541033258e-08	2.27127063607551e-07	1.32987534712656e-07	5.68854059850984e-07	3.20396497073058e-07	5.1689710801237e-07	3.91072878833275e-07	4.81645952106365e-07	4.63262110181148e-07	3.12757829735889e-07	3.99438389624188e-07
P4NordEU	C049	0	0	0	0	0	0	0	0	0	0	0	0	3.47712388029222e-08	0	6.50357711374304e-08	2.88789786929933e-07	7.13827914195159e-07	1.86182548597718e-06	2.84427029925492e-06	4.36540227262041e-06	6.62568111179493e-06	6.64823894016568e-06	5.91736455444963e-06	7.69015102900706e-06	7.81894574339721e-06	9.98595974060471e-06
P4NordEU	C050	0	0	0	0	0	0	0	0	0	0	0	0	0	0	0	3.20877541033258e-08	3.24467233725072e-08	3.32468836781639e-08	1.42213514962746e-07	3.6044605920719e-07	2.81943877097657e-07	5.02807987071354e-07	5.50452516692989e-07	1.11182906443476e-06	1.56378914867944e-06	1.19831516887257e-06
P4NordEU	C051	0	0	0	0	0	0	0	0	0	0	0	0	0	3.34489440335613e-08	0	0	3.24467233725072e-07	4.65456371494295e-07	4.97747302369611e-07	4.40545183475455e-07	9.39812923658855e-07	1.17321863649983e-06	7.56872210452859e-07	3.70609688144919e-07	7.81894574339721e-07	3.99438389624188e-07
P4NordEU	C052	0	0	0	0	0	0	0	0	0	0	0	0	0	0	0	3.20877541033258e-08	3.24467233725072e-08	2.32728185747147e-07	3.55533787406865e-08	2.00247810670661e-07	2.81943877097657e-07	6.70410649428472e-07	2.06419693759871e-07	0	0	3.99438389624188e-07
P4NordEU	C058	0	0	0	0	0	0	0	0	0	0	0	0	0	0	0	3.20877541033258e-08	0	9.97406510344917e-08	3.55533787406865e-08	8.00991242682645e-08	1.87962584731771e-07	1.11735108238079e-07	1.37613129173247e-07	0	4.69136744603833e-07	1.19831516887257e-06
P4NordEU	C059	0	0	0	0	0	0	0	0	0	0	3.68979331954802e-08	0	0	0	0	6.41755082066517e-08	9.73401701175217e-08	3.98962604137967e-07	3.91087166147552e-07	5.60693869877851e-07	6.57869046561199e-07	1.17321863649983e-06	1.1697115979726e-06	1.76039601868836e-06	2.814820467623e-06	3.99438389624188e-06
P4NordEU	C060	0	0	0	0	0	0	0	0	0	0	0	0	0	0	9.75536567061457e-08	9.62632623099775e-08	2.92020510352565e-07	5.65197022528787e-07	7.11067574813731e-07	1.08133817762157e-06	1.55069132403711e-06	1.62015906945214e-06	2.88987571263819e-06	3.89140172552165e-06	5.31688310551011e-06	7.18989101323539e-06
P4NordEU	C061	0	0	0	0	0	0	0	0	0	0	0	0	0	0	3.25178855687152e-08	0	0	3.32468836781639e-08	3.55533787406865e-08	8.00991242682645e-08	1.40971938548828e-07	5.58675541190393e-08	2.06419693759871e-07	3.70609688144919e-07	1.56378914867944e-07	3.99438389624188e-07
P4NordEU	C062	0	0	0	0	0	0	0	0	0	0	0	0	0	0	3.25178855687152e-08	0	9.73401701175217e-08	1.32987534712656e-07	1.77766893703433e-07	4.80594745609587e-07	2.81943877097657e-07	1.67602662357118e-07	1.37613129173247e-07	8.33871798326067e-07	3.12757829735889e-07	1.19831516887257e-06
P4NordEU	C068	0	0	0	0	0	0	0	0	0	0	0	3.61621971456672e-08	0	0	0	9.62632623099775e-08	6.48934467450145e-08	6.64937673563278e-08	2.84427029925492e-07	3.20396497073058e-07	1.87962584731771e-07	2.23470216476157e-07	2.75226258346494e-07	1.85304844072459e-07	6.25515659471777e-07	1.99719194812094e-06
P4NordEU	C069	0	0	0	0	0	0	0	0	0	3.71051648682659e-08	0	3.61621971456672e-08	0	3.34489440335613e-08	9.75536567061457e-08	5.45491819756539e-07	1.16808204141026e-06	2.72624446160944e-06	3.62644463155003e-06	5.9673847579857e-06	7.51850338927084e-06	9.72095441671285e-06	1.23851816255922e-05	1.66774359665213e-05	2.78354468464941e-05	4.673429158603e-05
P4NordEU	C07	0	0	0	0	0	0	0	0	0	0	0	1.08486591437001e-07	6.95424776058444e-08	6.68978880671227e-08	2.60143084549722e-07	7.7010609847982e-07	1.00584842454772e-06	1.76208483494269e-06	2.45318313310737e-06	3.7246092784743e-06	5.96781206523373e-06	8.1007953472607e-06	8.94485339626107e-06	1.64921311224489e-05	2.26749426558519e-05	3.95444005727947e-05
P4NordEU	C080	0	0	0	0	0	0	0	0	0	0	0	0	0	3.34489440335613e-08	6.50357711374304e-08	9.62632623099775e-08	2.59573786980058e-07	5.31950138850623e-07	8.88834468517163e-07	9.21139929085041e-07	1.03379421602474e-06	1.73189417769022e-06	1.65135755007897e-06	2.22365812886951e-06	3.59671504196272e-06	3.99438389624188e-06
P4NordEU	C081	0	0	0	0	0	0	0	0	0	0	3.68979331954802e-08	0	0	0	0	0	9.73401701175217e-08	6.64937673563278e-08	7.11067574813731e-08	0	4.69906461829428e-08	0	1.37613129173247e-07	9.26524220362297e-08	1.56378914867944e-07	0
P4NordEU	C088	0	0	0	0	0	0	0	0	0	0	0	0	0	3.34489440335613e-08	0	3.20877541033258e-08	0	6.64937673563278e-08	0	4.00495621341322e-08	4.69906461829428e-08	2.79337770595197e-07	0	9.26524220362297e-08	1.56378914867944e-07	3.99438389624188e-07
P4NordEU	C089	0	0	0	0	0	0	0	0	0	0	0	0	0	6.68978880671227e-08	6.50357711374304e-08	6.41755082066517e-08	2.92020510352565e-07	4.65456371494295e-07	4.26640544888238e-07	9.61189491219173e-07	1.03379421602474e-06	1.5642915153331e-06	2.20181006677195e-06	2.68692023905066e-06	4.69136744603833e-06	6.7904526236112e-06
P4NordEU	C090	0	0	0	0	0	0	0	0	0	0	0	0	0	0	3.25178855687152e-08	3.20877541033258e-08	9.73401701175217e-08	3.65715720459803e-07	5.68854059850984e-07	3.6044605920719e-07	7.51850338927084e-07	5.58675541190393e-07	4.12839387519741e-07	1.85304844072459e-07	3.12757829735889e-07	3.99438389624188e-07
P4NordEU	C091	0	0	0	0	0	0	0	0	0	0	0	0	0	0	0	0	0	9.97406510344917e-08	7.11067574813731e-08	8.00991242682645e-08	1.87962584731771e-07	1.11735108238079e-07	1.37613129173247e-07	1.85304844072459e-07	0	0
P4NordEU	C098	0	0	0	0	0	0	0	0	0	0	0	0	0	0	0	6.41755082066517e-08	1.94680340235043e-07	5.31950138850623e-07	4.26640544888238e-07	1.08133817762157e-06	9.86803569841798e-07	6.14543095309433e-07	4.81645952106365e-07	3.70609688144919e-07	4.69136744603833e-07	3.99438389624188e-07
P4NordEU	C099	0	0	0	0	0	0	1.9157157851724e-07	0	0	0	0	0	3.47712388029222e-08	3.34489440335613e-08	3.25178855687152e-07	7.05930590273169e-07	2.238823912703e-06	5.12002008643724e-06	8.959451442653e-06	1.1814620829569e-05	1.43321470857975e-05	1.24025970144267e-05	1.34172800943916e-05	1.05623761121302e-05	1.04773872961523e-05	1.15837132991015e-05
P4NordEU	C100	0	0	0	0	0	0	0	0	0	0	0	0	0	0	0	0	9.73401701175217e-08	6.64937673563278e-08	1.42213514962746e-07	4.00495621341322e-08	4.69906461829428e-07	1.67602662357118e-07	1.37613129173247e-07	2.77957266108689e-07	1.56378914867944e-07	0
P4NordEU	C101	0	0	0	0	0	0	0	0	0	0	0	0	0	3.34489440335613e-08	0	0	6.48934467450145e-08	3.32468836781639e-08	1.0666013622206e-07	1.20148686402397e-07	4.69906461829428e-08	1.67602662357118e-07	2.06419693759871e-07	9.26524220362297e-08	1.56378914867944e-07	0
P4NordEU	C102	0	0	0	0	0	0	0	0	0	0	0	0	0	0	0	0	6.48934467450145e-08	1.32987534712656e-07	3.55533787406865e-08	1.20148686402397e-07	1.40971938548828e-07	1.11735108238079e-07	6.88065645866236e-08	9.26524220362297e-08	0	0
P4NordEU	C103	0	0	0	0	0	0	0	0	0	0	0	0	0	0	0	0	0	3.32468836781639e-08	1.77766893703433e-07	8.00991242682645e-08	2.34953230914714e-07	1.67602662357118e-07	2.75226258346494e-07	3.70609688144919e-07	0	0
P4NordEU	C104	0	0	0	0	0	0	0	0	0	0	0	0	0	0	0	0	0	0	0	0	4.69906461829428e-08	0	0	9.26524220362297e-08	0	0
P4NordEU	C108	0	0	0	0	0	0	0	0	0	0	0	0	0	0	0	6.41755082066517e-08	3.24467233725072e-08	6.64937673563278e-08	1.77766893703433e-07	2.80346934938926e-07	7.04859692744141e-07	2.79337770595197e-07	1.37613129173247e-07	1.85304844072459e-07	3.12757829735889e-07	0
P4NordEU	C109	0	0	0	0	0	0	0	0	0	0	0	0	0	3.34489440335613e-08	3.25178855687152e-08	3.52965295136584e-07	8.43614807685188e-07	1.69559106758636e-06	3.12869732918041e-06	4.24525358621802e-06	5.02799914157488e-06	5.30741764130874e-06	3.92197418143754e-06	3.52079203737673e-06	3.28395721222683e-06	2.39663033774513e-06
P4NordEU	C110	0	0	0	0	0	0	0	0	0	0	0	0	0	0	0	3.20877541033258e-08	3.24467233725072e-08	9.97406510344917e-08	0	1.20148686402397e-07	4.22915815646485e-07	1.67602662357118e-07	4.81645952106365e-07	1.85304844072459e-07	3.12757829735889e-07	3.99438389624188e-07
P4NordEU	C111	0	0	0	0	0	0	0	0	0	0	0	0	0	0	0	3.20877541033258e-08	9.73401701175217e-08	3.32468836781639e-08	3.55533787406865e-08	2.40297372804793e-07	4.69906461829428e-08	2.23470216476157e-07	1.37613129173247e-07	1.85304844072459e-07	0	0
P4NordEU	C112	0	0	0	0	0	0	0	0	0	0	0	0	6.95424776058444e-08	0	0	0	6.48934467450145e-08	6.64937673563278e-08	0	8.00991242682645e-08	9.39812923658855e-08	1.11735108238079e-07	0	9.26524220362297e-08	3.12757829735889e-07	0
P4NordEU	C113	0	0	0	0	0	0	0	0	0	0	0	0	0	0	0	0	3.24467233725072e-08	3.32468836781639e-08	0	4.00495621341322e-08	4.69906461829428e-08	0	6.88065645866236e-08	9.26524220362297e-08	0	3.99438389624188e-07
P4NordEU	C118	0	0	0	0	0	0	0	0	0	3.71051648682659e-08	0	3.61621971456672e-08	0	3.34489440335613e-08	0	3.20877541033258e-08	1.62233616862536e-07	1.99481302068983e-07	2.84427029925492e-07	1.60198248536529e-07	2.81943877097657e-07	2.79337770595197e-07	1.37613129173247e-07	5.55914532217378e-07	3.12757829735889e-07	3.99438389624188e-07
P4NordEU	C119	0	0	0	0	0	0	0	0	7.50105980598734e-08	3.71051648682659e-08	1.10693799586441e-07	1.08486591437001e-07	2.43398671620456e-07	3.01040496302052e-07	3.57696741255867e-07	7.7010609847982e-07	1.3303156582728e-06	1.5626035328737e-06	2.20430948192256e-06	2.96366759792579e-06	3.80624234081836e-06	4.6928745459993e-06	4.40362013354391e-06	4.3546638357028e-06	4.37860961630244e-06	4.79326067549026e-06
P4NordEU	C12	0	0	0	0	0	0	0	0	0	0	0	0	0	0	3.25178855687152e-08	3.20877541033258e-08	1.94680340235043e-07	2.65975069425311e-07	3.19980408666179e-07	8.41040804816777e-07	8.4583163129297e-07	7.82145757666551e-07	1.10090503338598e-06	1.48243875257967e-06	6.25515659471777e-07	0
P4NordEU	C130	0	0	0	0	0	0	0	0	0	0	0	0	0	0	0	0	0	6.64937673563278e-08	1.77766893703433e-07	8.00991242682645e-08	1.87962584731771e-07	1.11735108238079e-07	1.37613129173247e-07	1.85304844072459e-07	3.12757829735889e-07	0
P4NordEU	C131	0	0	0	0	0	0	0	0	0	0	0	3.61621971456672e-08	0	0	3.25178855687152e-08	0	6.48934467450145e-08	1.6623441839082e-07	1.77766893703433e-07	2.80346934938926e-07	1.40971938548828e-07	2.23470216476157e-07	0	2.77957266108689e-07	1.56378914867944e-07	0
P4NordEU	C132	0	0	0	0	0	0	0	0	0	0	0	0	0	0	0	0	0	1.32987534712656e-07	7.11067574813731e-08	4.40545183475455e-07	2.34953230914714e-07	3.91072878833275e-07	3.44032822933118e-07	9.26524220362297e-08	0	3.99438389624188e-07
P4NordEU	C138	0	0	0	0	0	0	0	0	0	0	0	0	0	3.34489440335613e-08	3.25178855687152e-08	3.20877541033258e-08	3.24467233725072e-08	2.32728185747147e-07	6.75514196073044e-07	1.08133817762157e-06	9.39812923658855e-07	1.00561597414271e-06	5.50452516692989e-07	5.55914532217378e-07	3.12757829735889e-07	0
P4NordEU	C139	0	0	0	0	0	0	0	0	0	3.71051648682659e-08	0	0	3.47712388029222e-08	3.34489440335613e-08	1.62589427843576e-07	4.81316311549888e-07	1.97925012572294e-06	4.95378566804642e-06	7.14622912687799e-06	9.65194447432587e-06	1.42381657934317e-05	1.46931667333073e-05	1.21787619318324e-05	1.50096923698692e-05	1.15720397002279e-05	1.19831516887257e-05
P4NordEU	C140	0	0	0	0	1.93104321906449e-07	0	0	0	3.75052990299367e-08	0	0	0	0	0	0	1.28351016413303e-07	4.21807403842594e-07	4.32209487816131e-07	1.8487756945157e-06	1.92237898243835e-06	2.39652295533008e-06	2.62577504359485e-06	3.16510197098468e-06	3.15018234923181e-06	3.12757829735889e-06	5.19269906511445e-06
P4NordEU	C142	0	0	0	0	0	0	0	0	0	0	0	0	0	0	0	0	0	0	0	0	4.69906461829428e-08	0	0	0	0	0
P4NordEU	C148	0	0	0	0	0	0	0	0	0	0	0	0	0	0	0	6.41755082066517e-08	9.73401701175217e-08	2.32728185747147e-07	4.97747302369611e-07	4.40545183475455e-07	6.57869046561199e-07	1.11735108238079e-06	1.10090503338598e-06	1.5750911746159e-06	2.65844155275505e-06	7.98876779248377e-07
P4NordEU	C150	0	0	0	0	0	0	0	0	0	0	0	0	0	0	0	3.20877541033258e-08	1.29786893490029e-07	2.32728185747147e-07	3.19980408666179e-07	6.80842556280248e-07	7.51850338927084e-07	6.70410649428472e-07	9.6329190421273e-07	1.29713390850722e-06	1.4074102338115e-06	7.98876779248377e-07
P4NordEU	C151	0	0	0	0	0	0	0	0	0	0	0	0	0	3.34489440335613e-08	0	6.41755082066517e-08	2.27127063607551e-07	8.31172091954098e-07	1.13770811970197e-06	1.60198248536529e-06	1.9736071396836e-06	2.56990748947581e-06	3.99078074602417e-06	3.98405414755788e-06	4.69136744603833e-06	2.79606872736932e-06
P4NordEU	C152	0	0	0	0	0	0	0	0	0	0	0	0	0	3.34489440335613e-08	0	0	1.29786893490029e-07	1.99481302068983e-07	4.97747302369611e-07	7.60941680548512e-07	7.04859692744141e-07	6.70410649428472e-07	9.6329190421273e-07	1.76039601868836e-06	1.72016806354739e-06	7.98876779248377e-07
P4NordEU	C153	0	0	0	0	0	0	0	0	0	0	0	0	0	0	3.25178855687152e-08	1.28351016413303e-07	1.94680340235043e-07	5.65197022528787e-07	7.11067574813731e-07	1.56193292323116e-06	2.67846683242774e-06	2.51403993535677e-06	2.54584288970507e-06	3.52079203737673e-06	3.12757829735889e-06	2.39663033774513e-06
P4NordEU	C154	0	0	0	0	0	0	0	0	0	0	0	0	0	0	9.75536567061457e-08	1.28351016413303e-07	4.86700850587609e-07	9.97406510344917e-07	1.67100880081227e-06	3.44426234353537e-06	3.57128910990365e-06	5.41915274954682e-06	6.39901050655599e-06	6.76362680864477e-06	7.34980899879338e-06	7.98876779248377e-06
P4NordEU	C155	0	0	0	0	0	0	0	0	0	0	0	0	6.95424776058444e-08	3.34489440335613e-08	1.30071542274861e-07	8.66369360789798e-07	2.04414357246796e-06	3.98962604137967e-06	7.28844264184074e-06	9.21139929085041e-06	1.1465717668638e-05	1.57546502615691e-05	1.9747484036361e-05	2.33484103531299e-05	2.36132161450596e-05	2.1170234650082e-05
P4NordEU	C158	0	0	0	0	0	0	0	0	0	0	0	0	0	3.34489440335613e-08	6.50357711374304e-08	1.60438770516629e-07	3.24467233725072e-07	7.97925208275934e-07	1.99098920947845e-06	2.68332066298686e-06	2.86642941715951e-06	4.74874210011834e-06	4.88526608565027e-06	4.16935899163034e-06	5.16050419064216e-06	3.99438389624188e-06
P4NordEU	C159	0	0	0	0	0	0	0	0	0	0	0	7.23243942913343e-08	2.43398671620456e-07	4.01387328402736e-07	1.33323330831732e-06	3.94679375470908e-06	1.04478449259473e-05	2.51346440606919e-05	4.86725754959999e-05	7.74558531674117e-05	0.000112871532131429	0.000142127057678836	0.000170021021093547	0.000198924750111785	0.000224872879580104	0.000226881005306539
P4NordEU	C160	0	0	0	0	0	0	0	0	0	0	0	7.23243942913343e-08	4.86797343240911e-07	7.69325712771911e-07	1.39826907945475e-06	2.88789786929933e-06	6.2622176108939e-06	1.03065339402308e-05	1.72078353104923e-05	2.4830728523162e-05	3.8579320516196e-05	5.22361631013018e-05	6.47469772760128e-05	7.47705045832374e-05	8.38190983692181e-05	6.63067726776153e-05
P4NordEU	C161	0	0	0	0	0	0	0	0	0	0	0	0	0	0	1.30071542274861e-07	2.24614278723281e-07	1.62233616862536e-07	2.65975069425311e-07	3.91087166147552e-07	1.00123905335331e-06	1.87962584731771e-06	2.34643727299965e-06	3.85316761685092e-06	3.79874930348542e-06	4.84774636090627e-06	5.59213745473864e-06
P4NordEU	C162	0	0	0	0	0	0	0	0	0	0	0	7.23243942913343e-08	1.04313716408767e-07	5.68632048570543e-07	6.17839825805589e-07	1.44394893464966e-06	2.40105752956554e-06	4.18910734344865e-06	5.93741424969465e-06	9.17134972871628e-06	1.24055305922969e-05	2.11179354569969e-05	3.10317606285672e-05	3.83581027229991e-05	3.87819708872502e-05	4.39382228586607e-05
P4NordEU	C163	0	0	0	0	0	0	0	0	0	0	0	0	6.95424776058444e-08	2.34142608234929e-07	4.22732512393298e-07	1.02680813130643e-06	1.39520910501781e-06	2.42702250850597e-06	3.9464250402162e-06	5.60693869877851e-06	8.31734437438087e-06	1.47490342874264e-05	2.10548087635068e-05	2.95561226295573e-05	3.97202443764578e-05	3.95444005727947e-05
P4NordEU	C164	0	0	0	0	0	0	0	0	0	0	7.37958663909604e-08	3.61621971456672e-08	0	3.34489440335613e-08	1.95107313412291e-07	1.60438770516629e-07	6.16487744077638e-07	6.98184557241442e-07	1.0666013622206e-06	1.84227985817008e-06	3.10138264807422e-06	5.2515500871897e-06	8.87604683167444e-06	1.27860342409997e-05	1.673254389087e-05	1.99719194812094e-05
P4NordEU	C165	0	0	0	0	0	0	0	0	0	0	0	0	6.95424776058444e-08	3.34489440335613e-08	3.25178855687152e-08	1.28351016413303e-07	2.27127063607551e-07	4.98703255172459e-07	4.26640544888238e-07	1.04128861548744e-06	2.16156972441537e-06	3.24031813890428e-06	4.40362013354391e-06	3.89140172552165e-06	5.00412527577422e-06	3.99438389624188e-06
P4NordEU	C166	0	0	0	0	0	0	0	0	0	0	0	0	0	0	6.50357711374304e-08	9.62632623099775e-08	2.92020510352565e-07	2.65975069425311e-07	3.55533787406865e-07	8.00991242682645e-07	7.04859692744141e-07	1.62015906945214e-06	1.4449378563191e-06	3.4281396153405e-06	3.44033612709477e-06	7.98876779248377e-07
P4NordEU	C168	0	0	0	0	0	0	0	0	0	0	3.68979331954802e-08	0	0	6.68978880671227e-08	5.52804054668159e-07	9.62632623099775e-07	1.55744272188035e-06	2.22754120643698e-06	3.6975513890314e-06	6.2076821307905e-06	8.1293817896491e-06	1.21232592438315e-05	1.3898926046498e-05	1.80672222970648e-05	1.70453017206059e-05	1.63769739745917e-05
P4NordEU	C169	0	0	0	0	0	0	0	0	0	0	7.37958663909604e-08	5.78595154330674e-07	1.39084955211689e-06	2.64246657865135e-06	6.04832671578103e-06	9.72258949330773e-06	1.65478289199787e-05	2.7993876057014e-05	4.88503423897033e-05	7.3611095202535e-05	0.000117899531273003	0.000188888200476472	0.000284446338001102	0.00040572495609665	0.000527309700934708	0.00059036993986455
P4NordEU	C170	0	0	0	0	0	0	0	0	0	0	0	0	3.47712388029222e-08	1.00346832100684e-07	2.60143084549722e-07	5.45491819756539e-07	1.10318859466525e-06	1.89507236965534e-06	3.62644463155003e-06	5.76713694731504e-06	9.63308246750327e-06	1.35199480968075e-05	1.98850971655342e-05	2.6220635436253e-05	2.62716576978146e-05	3.03573176114383e-05
P4NordEU	C171	0	0	0	0	0	0	0	0	0	0	0	0	3.47712388029222e-08	1.33795776134245e-07	6.50357711374304e-08	3.20877541033258e-07	1.94680340235043e-07	4.65456371494295e-07	9.59941225998536e-07	8.81090366950909e-07	1.50370067785417e-06	1.06148352826175e-06	1.58255098549234e-06	1.76039601868836e-06	2.34568372301916e-06	1.99719194812094e-06
P4NordEU	C172	0	0	0	0	0	0	0	0	0	0	0	0	0	3.34489440335613e-08	3.25178855687152e-08	1.28351016413303e-07	3.5691395709758e-07	6.98184557241442e-07	7.82174332295104e-07	1.68208160963355e-06	2.20856037059831e-06	3.29618569302332e-06	5.36691203775664e-06	4.91057836792017e-06	6.09877767984983e-06	2.39663033774513e-06
P4NordEU	C173	0	0	0	0	0	0	0	0	0	0	0	0	0	0	0	0	0	3.32468836781639e-08	0	0	4.69906461829428e-08	0	0	1.85304844072459e-07	0	0
P4NordEU	C178	0	0	0	0	0	0	0	0	0	0	0	0	3.47712388029222e-08	0	0	3.20877541033258e-08	0	3.32468836781639e-08	1.77766893703433e-07	4.40545183475455e-07	3.28934523280599e-07	2.23470216476157e-07	5.50452516692989e-07	1.01917664239853e-06	9.38273489207666e-07	3.99438389624188e-07
P4NordEU	C179	0	0	0	0	0	0	0	0	0	0	0	0	1.04313716408767e-07	2.00693664201368e-07	6.50357711374304e-07	3.8505304923991e-07	1.55744272188035e-06	2.72624446160944e-06	4.37306558510444e-06	7.0887724977414e-06	1.2311549299931e-05	1.91067035087115e-05	2.43575238636647e-05	2.81663362990138e-05	3.23704353776645e-05	2.79606872736932e-05
P4NordEU	C180	0	0	0	0	0	0	0	0	0	0	0	0	1.39084955211689e-07	3.34489440335613e-07	7.4791136808045e-07	1.60438770516629e-06	3.50424612423078e-06	6.84885803770177e-06	1.13059744395383e-05	2.0305128002005e-05	3.39272465440847e-05	5.64262296602297e-05	8.83476289292247e-05	0.000130639915071084	0.000171704048525003	0.000222886621410297
P4NordEU	C181	0	0	0	0	0	0	0	0	0	0	0	3.61621971456672e-08	1.04313716408767e-07	3.34489440335613e-07	5.20286169099444e-07	1.25142241002971e-06	1.46010255176283e-06	1.96156613701167e-06	3.30646422288385e-06	3.32411365713298e-06	4.60508332592839e-06	5.97782829073721e-06	9.22007965460756e-06	7.5048461849346e-06	9.22635597720871e-06	7.98876779248377e-06
P4NordEU	C182	0	0	0	0	0	0	0	0	0	0	0	0	1.73856194014611e-07	2.34142608234929e-07	1.62589427843576e-07	6.09667327963191e-07	1.3627623816453e-06	3.12520706574741e-06	5.72409397725053e-06	8.89100279377736e-06	1.44261283781634e-05	2.75427041806864e-05	4.23160372207735e-05	5.75371540844986e-05	7.83458363488401e-05	7.78904859767167e-05
P4NordEU	C183	0	0	0	0	0	0	0	0	0	0	0	3.61621971456672e-08	0	1.00346832100684e-07	9.75536567061457e-08	2.88789786929933e-07	5.19147573960116e-07	9.64159626666754e-07	2.02654258821913e-06	2.44302329018207e-06	3.85323298700131e-06	7.03931181899896e-06	1.1697115979726e-05	1.41758205715431e-05	1.81399541246815e-05	1.43797820264708e-05
P4NordEU	C184	0	0	0	0	0	0	0	0	0	0	0	3.61621971456672e-08	0	2.34142608234929e-07	4.22732512393298e-07	7.7010609847982e-07	1.26542221152778e-06	2.29403497379331e-06	4.37306558510444e-06	7.4492185569486e-06	1.1512708314821e-05	1.68161337898308e-05	2.76602389638227e-05	3.78021881907817e-05	5.16050419064216e-05	5.75191281058831e-05
P4NordEU	C185	0	0	0	0	0	0	0	0	0	0	0	0	0	0	3.25178855687152e-08	2.88789786929933e-07	6.81381190822652e-07	1.09714716137941e-06	1.38658177088677e-06	1.60198248536529e-06	3.61827975608659e-06	6.20129850721337e-06	8.87604683167444e-06	1.05623761121302e-05	1.03210083812843e-05	1.15837132991015e-05
P4NordEU	C186	0	0	0	0	0	0	0	0	0	0	3.68979331954802e-08	0	3.47712388029222e-08	1.00346832100684e-07	1.95107313412291e-07	2.88789786929933e-07	9.4095497780271e-07	1.46286288183921e-06	2.59539664807012e-06	3.4843119056695e-06	4.8400365568431e-06	9.944424633189e-06	1.30044407068719e-05	1.67700883885576e-05	2.22058059112481e-05	2.59634953255722e-05
P4NordEU	C187	0	0	0	0	0	0	0	0	0	0	0	7.23243942913343e-08	5.56339820846755e-07	3.67938384369175e-07	1.46330485059218e-06	3.56174070546917e-06	8.63082841708692e-06	1.54265540266681e-05	2.77316354177355e-05	4.6938086821203e-05	7.3869295799586e-05	0.000119612433368863	0.000172085218031146	0.000232279622044828	0.000278510847379809	0.000319151273309727
P4NordEU	C188	0	0	0	0	0	0	0	0	0	0	0	1.08486591437001e-07	0	0	6.50357711374304e-08	1.92526524619955e-07	4.54254127215101e-07	9.64159626666754e-07	1.49324190710883e-06	2.72337022512099e-06	4.93401784920899e-06	5.53088785778489e-06	9.15127309002094e-06	1.26007293969272e-05	1.79835752098136e-05	1.2782028467974e-05
P4NordEU	C189	0	0	0	0	0	0	0	0	0	3.71051648682659e-08	2.21387599172881e-07	7.5940614005901e-07	2.01673185056949e-06	3.31144545932257e-06	8.09695350661009e-06	1.38939975267401e-05	2.59573786980058e-05	4.78090187291997e-05	8.90967671241604e-05	0.000161800231021894	0.000267329786134761	0.00042453754375058	0.000652355038845778	0.000954690556661311	0.00130732772829601	0.00166166370083662
P4NordEU	C19	0	0	0	0	0	0	0	0	0	0	0	0	1.04313716408767e-07	1.33795776134245e-07	2.92660970118437e-07	6.41755082066517e-07	1.3627623816453e-06	3.2249477167819e-06	5.72409397725053e-06	8.93105235591149e-06	1.61647822869323e-05	2.74309690724483e-05	3.39904429057921e-05	4.5584991641825e-05	5.94239876498188e-05	6.23123887813734e-05
P4NordEU	C20	0	0	0	0	0	0	0	0	0	0	3.68979331954802e-08	2.5313538001967e-07	1.14745088049643e-06	2.00693664201368e-06	4.97523649201343e-06	9.85094050972103e-06	2.0149415214327e-05	3.9763272879084e-05	7.29555331758888e-05	0.000128559094450564	0.000196937798152713	0.00029425440754498	0.000410499964323796	0.0005406268825814	0.000700733917523258	0.000862387483198623
P4NordEU	C210	0	0	0	0	0	0	0	0	0	0	0	0	0	3.34489440335613e-08	2.60143084549722e-07	4.81316311549888e-07	1.7845697854879e-06	2.32728185747147e-06	3.62644463155003e-06	5.00619526676653e-06	6.53169981942904e-06	8.21253045549878e-06	1.19723422380725e-05	1.3712558461362e-05	2.43951107193993e-05	3.23545095595593e-05
P4NordEU	C211	0	0	0	0	0	0	0	0	0	0	0	3.61621971456672e-08	0	0	9.75536567061457e-08	1.28351016413303e-07	4.21807403842594e-07	3.98962604137967e-07	8.88834468517163e-07	1.04128861548744e-06	1.36272873930534e-06	1.34082129885694e-06	2.47703632511845e-06	3.98405414755788e-06	4.2222307014345e-06	3.19550711699351e-06
P4NordEU	C212	0	0	0	0	0	0	0	0	0	0	0	0	0	0	3.25178855687152e-08	3.20877541033258e-08	3.24467233725072e-08	0	0	0	9.39812923658855e-08	1.11735108238079e-07	1.37613129173247e-07	1.85304844072459e-07	3.12757829735889e-07	3.99438389624188e-07
P4NordEU	C218	0	0	0	0	0	0	0	0	0	0	0	0	0	0	6.50357711374304e-08	2.24614278723281e-07	0	2.99221953103475e-07	4.97747302369611e-07	8.00991242682645e-07	5.63887754195313e-07	1.11735108238079e-06	1.72016411466559e-06	2.31631055090574e-06	3.12757829735889e-06	5.19269906511445e-06
P4NordEU	C220	0	0	0	4.19043188550182e-07	3.86208643812899e-07	0	0	5.71136040987768e-07	7.50105980598734e-08	2.96841318946127e-07	4.79673131541242e-07	3.61621971456672e-07	3.47712388029222e-07	1.00346832100684e-06	1.20316176604246e-06	2.08570401671618e-06	5.61328314344375e-06	1.16031624036792e-05	2.41407441649262e-05	3.97692151991933e-05	5.75635415741049e-05	8.13990263514403e-05	0.00010678778823844	0.0001130359548842	0.000101020779004692	6.95022797946088e-05
P4NordEU	C221	0	0	0	0	0	0	0	0	0	0	3.68979331954802e-08	2.16973182874003e-07	3.47712388029222e-07	1.07036620907396e-06	1.46330485059218e-06	3.43338968905586e-06	4.63988144226853e-06	9.54185561563304e-06	1.47546521773849e-05	2.43100842154183e-05	3.81094140543666e-05	4.67052752435169e-05	6.51598166635325e-05	7.52337666934185e-05	7.91277309231798e-05	7.78904859767167e-05
P4NordEU	C222	0	0	0	0	3.86208643812899e-07	1.92491669922984e-07	3.8314315703448e-07	3.80757360658512e-07	1.1251589708981e-07	7.42103297365318e-08	1.10693799586441e-07	0	3.47712388029222e-08	0	0	0	0	1.32987534712656e-07	3.55533787406865e-08	4.00495621341322e-08	2.34953230914714e-07	2.23470216476157e-07	6.88065645866236e-08	1.85304844072459e-07	0	0
P4NordEU	C223	0	0	0	0	0	0	0	0	3.75052990299367e-08	0	0	3.61621971456672e-08	3.47712388029222e-08	3.34489440335613e-08	0	9.62632623099775e-08	6.48934467450145e-08	1.32987534712656e-07	3.19980408666179e-07	5.60693869877851e-07	4.69906461829428e-07	7.26278203547511e-07	2.75226258346494e-07	1.01917664239853e-06	6.25515659471777e-07	3.99438389624188e-07
P4NordEU	C224	0	0	0	2.09521594275091e-07	0	0	0	0	0	0	0	3.61621971456672e-08	3.47712388029222e-08	0	0	3.20877541033258e-08	6.48934467450145e-08	3.32468836781639e-08	3.55533787406865e-08	2.00247810670661e-07	1.87962584731771e-07	1.67602662357118e-07	2.06419693759871e-07	9.26524220362297e-08	3.12757829735889e-07	0
P4NordEU	C227	0	0	0	0	0	0	0	0	0	0	0	0	3.47712388029222e-08	0	3.25178855687152e-08	6.41755082066517e-08	3.24467233725072e-08	1.6623441839082e-07	3.55533787406865e-07	4.80594745609587e-07	8.92822277475913e-07	1.11735108238079e-06	2.06419693759871e-06	2.03835328479705e-06	1.56378914867944e-06	3.5949455066177e-06
P4NordEU	C229	0	0	3.36232272717646e-06	0	0	0	0	1.90378680329256e-07	3.75052990299367e-08	3.71051648682659e-08	3.68979331954802e-08	1.80810985728336e-07	2.78169910423378e-07	6.35529936637665e-07	8.45465024786596e-07	1.79691422978625e-06	5.48349624995372e-06	1.13371873342539e-05	2.12609204869305e-05	3.49632677430974e-05	5.52609999111407e-05	8.92204839281058e-05	0.000139470906417086	0.000194477433854046	0.000255054010149617	0.00025843663808685
P4NordEU	C23	0	0	0	0	0	0	0	0	0	0	0	3.61621971456672e-08	0	6.68978880671227e-08	4.22732512393298e-07	9.62632623099775e-07	2.30371735944801e-06	6.38340166620747e-06	1.17681683631672e-05	2.14665653038949e-05	3.48200688215606e-05	6.23481903968479e-05	8.55265597811731e-05	0.000107940071672208	0.00012776157344711	0.000111842749094773
P4NordEU	C240	0	0	0	0	0	0	0	0	0	0	0	3.61621971456672e-08	1.39084955211689e-07	3.67938384369175e-07	8.45465024786596e-07	1.34768567233969e-06	2.46595097631055e-06	3.98962604137967e-06	8.60391765524614e-06	1.40974458712145e-05	2.40592108456667e-05	3.53641617573519e-05	5.16737300045543e-05	7.17129746560418e-05	8.60084031773693e-05	8.62786921588247e-05
P4NordEU	C241	0	0	0	0	0	0	0	0	0	0	0	0	0	1.33795776134245e-07	9.75536567061457e-08	4.17140803343236e-07	3.89360680470087e-07	7.97925208275934e-07	2.06209596695982e-06	2.88356847365752e-06	5.4979056034043e-06	9.32988153787957e-06	1.54814770319903e-05	2.16806667564777e-05	2.7991825761362e-05	3.07567560010625e-05
P4NordEU	C248	0	0	0	0	0	0	0	0	0	0	0	0	6.95424776058444e-08	6.68978880671227e-08	3.25178855687152e-08	3.20877541033258e-08	2.92020510352565e-07	3.32468836781639e-07	5.33300681110298e-07	7.2089211841438e-07	1.50370067785417e-06	2.34643727299965e-06	3.5091347939178e-06	4.07670656959411e-06	4.2222307014345e-06	8.78764457173214e-06
P4NordEU	C249	0	0	0	0	0	0	0	0	0	0	3.68979331954802e-08	7.23243942913343e-08	6.95424776058444e-08	4.34836272436297e-07	8.1294713921788e-07	1.28351016413303e-06	3.34201250736825e-06	4.28884799448314e-06	9.70607239620742e-06	1.38170989362756e-05	2.41062014918496e-05	3.60904399608994e-05	5.44259925880193e-05	7.36586755188026e-05	9.30454543464268e-05	0.000101856789354168
P4NordEU	C250	0	0	0	0	0	0	0	0	0	0	0	0	0	1.67244720167807e-07	6.8287559694302e-07	1.66856321337294e-06	5.90530365379632e-06	1.14369279852884e-05	2.11542603507085e-05	3.64050519799262e-05	5.34753553561889e-05	7.88849864160836e-05	0.000102108941846549	0.000121559977711533	0.000130732772829601	0.000137806244420345
P4NordEU	C251	0	0	0	0	0	0	0	0	0	0	0	0	1.04313716408767e-07	0	9.75536567061457e-08	4.81316311549888e-07	1.13563531803775e-06	2.8592319963221e-06	5.61743384102847e-06	9.09125060444802e-06	1.15596989610039e-05	1.59222529239262e-05	2.00915168592941e-05	2.1773319178514e-05	1.92346065287571e-05	1.75752891434643e-05
P4NordEU	C252	0	0	0	0	0	0	0	0	0	0	0	0	0	3.34489440335613e-08	1.30071542274861e-07	4.49228557446562e-07	1.20052876478277e-06	2.49351627586229e-06	3.87531828273483e-06	6.76837600066835e-06	7.51850338927084e-06	1.17880539191173e-05	1.47934113861241e-05	1.51023447919054e-05	1.18847975299638e-05	1.07848365198531e-05
P4NordEU	C253	0	0	0	0	0	0	0	0	0	0	0	0	0	0	0	3.20877541033258e-08	6.48934467450145e-08	1.32987534712656e-07	4.26640544888238e-07	5.20644307743719e-07	9.86803569841798e-07	1.00561597414271e-06	1.65135755007897e-06	1.85304844072459e-06	2.97119938249094e-06	7.98876779248377e-07
P4NordEU	C254	0	0	0	2.09521594275091e-07	3.86208643812899e-07	0	0	0	0	0	0	3.61621971456672e-08	0	1.67244720167807e-07	1.30071542274861e-07	1.60438770516629e-07	1.94680340235043e-07	5.65197022528787e-07	5.68854059850984e-07	1.04128861548744e-06	1.03379421602474e-06	1.62015906945214e-06	1.03209846879935e-06	1.11182906443476e-06	3.12757829735889e-07	3.99438389624188e-07
P4NordEU	C257	0	0	0	0	0	0	0	0	0	0	0	0	0	0	0	6.41755082066517e-08	9.73401701175217e-08	6.64937673563278e-08	2.84427029925492e-07	8.00991242682645e-07	8.4583163129297e-07	1.00561597414271e-06	1.30732472714585e-06	2.22365812886951e-06	2.97119938249094e-06	1.19831516887257e-06
P4NordEU	C258	0	0	0	0	0	0	0	0	0	0	0	0	0	1.00346832100684e-07	2.60143084549722e-07	4.17140803343236e-07	1.00584842454772e-06	2.56001004321862e-06	4.05308517643826e-06	6.84847512493661e-06	1.10428018529915e-05	1.30730076638552e-05	1.79585133571088e-05	1.8159874719101e-05	1.84527119544174e-05	1.39803436368466e-05
P4NordEU	C259	0	0	0	0	0	0	0	0	0	3.71051648682659e-08	7.37958663909604e-08	1.44648788582669e-07	5.91111059649678e-07	1.27105987327533e-06	4.45495032291398e-06	1.11023629197507e-05	2.94940715456091e-05	6.45654481029943e-05	0.000121805875565592	0.000216387784210716	0.000341481025811445	0.000485991853281523	0.000660543020031586	0.000811727869459408	0.000933269363931891	0.000960249888656549
P4NordEU	C260	0	0	0	0	0	0	0	0	0	3.71051648682659e-08	0	0	0	3.34489440335613e-08	6.50357711374304e-08	1.60438770516629e-07	5.19147573960116e-07	1.09714716137941e-06	1.91988245199707e-06	3.12386584646231e-06	5.4979056034043e-06	8.6594708884511e-06	1.26604078839387e-05	2.54794160599632e-05	4.30042015886847e-05	7.30972253012265e-05
P4NordEU	C261	0	0	0	0	0	0	0	0	0	3.71051648682659e-08	0	0	0	0	0	0	0	6.64937673563278e-08	7.11067574813731e-08	8.00991242682645e-08	0	5.58675541190393e-08	0	3.70609688144919e-07	6.25515659471777e-07	1.59775355849675e-06
P4NordEU	C268	0	0	0	0	0	0	0	0	0	0	0	0	3.47712388029222e-08	3.34489440335613e-08	3.25178855687152e-08	9.62632623099775e-08	1.62233616862536e-07	6.64937673563278e-08	4.62193923628925e-07	8.41040804816777e-07	1.9736071396836e-06	2.17883461064253e-06	3.92197418143754e-06	5.55914532217378e-06	7.81894574339721e-06	8.78764457173214e-06
P4NordEU	C269	0	0	0	0	0	0	0	0	0	0	3.68979331954802e-08	3.61621971456672e-08	1.04313716408767e-07	1.67244720167807e-07	3.90214626824583e-07	1.02680813130643e-06	2.07659029584046e-06	3.2249477167819e-06	7.1106757481373e-06	1.16944721431666e-05	2.08638469052266e-05	3.10064925360668e-05	5.05040184065817e-05	8.16267838139184e-05	0.000149341863698887	0.000220889429462176
P4NordEU	C300	0	0	0	0	0	0	0	0	3.75052990299367e-08	0	3.68979331954802e-08	3.61621971456672e-08	3.47712388029222e-08	1.67244720167807e-07	3.90214626824583e-07	1.92526524619955e-07	3.24467233725072e-07	7.31431440919606e-07	8.53281089776477e-07	1.52188336109702e-06	2.25555101678125e-06	3.01684792242812e-06	4.33481356895728e-06	4.72527352384771e-06	6.88067225418955e-06	9.58652135098052e-06
P4NordEU	C301	0	0	0	0	0	0	0	0	3.75052990299367e-08	0	0	3.61621971456672e-08	0	0	3.25178855687152e-08	0	3.24467233725072e-08	6.64937673563278e-08	7.11067574813731e-08	2.00247810670661e-07	2.34953230914714e-07	2.23470216476157e-07	4.12839387519741e-07	9.26524220362297e-07	3.12757829735889e-07	2.39663033774513e-06
P4NordEU	C310	0	0	0	0	0	0	0	0	0	3.71051648682659e-08	3.68979331954802e-08	0	6.95424776058444e-08	3.34489440335613e-08	3.25178855687152e-08	1.92526524619955e-07	5.51594297332623e-07	7.31431440919606e-07	9.95494604739223e-07	1.3616851125605e-06	1.83263520113477e-06	3.1285830306662e-06	3.37152166474456e-06	3.52079203737673e-06	4.06585178656655e-06	4.79326067549026e-06
P4NordEU	C311	0	0	0	0	0	0	0	0	0	0	0	3.61621971456672e-08	0	0	1.30071542274861e-07	6.41755082066517e-08	1.94680340235043e-07	2.65975069425311e-07	3.91087166147552e-07	6.40792994146116e-07	6.57869046561199e-07	8.3801331178559e-07	9.6329190421273e-07	1.11182906443476e-06	1.09465240407561e-06	1.59775355849675e-06
P4NordEU	C312	0	0	0	0	0	0	0	0	0	0	0	0	0	0	0	0	3.24467233725072e-08	3.32468836781639e-08	7.11067574813731e-08	4.00495621341322e-08	4.69906461829428e-08	0	1.37613129173247e-07	9.26524220362297e-08	0	3.99438389624188e-07
P4NordEU	C313	0	0	0	0	0	0	0	0	0	0	0	0	0	0	0	3.20877541033258e-08	0	3.32468836781639e-08	3.55533787406865e-08	4.00495621341322e-08	9.39812923658855e-08	5.58675541190393e-08	1.37613129173247e-07	4.63262110181148e-07	4.69136744603833e-07	0
P4NordEU	C318	0	0	0	0	0	0	0	0	0	0	0	0	0	0	0	3.20877541033258e-08	3.24467233725072e-08	1.6623441839082e-07	2.13320272444119e-07	2.00247810670661e-07	3.75925169463542e-07	7.26278203547511e-07	3.44032822933118e-07	9.26524220362297e-08	4.69136744603833e-07	7.98876779248377e-07
P4NordEU	C319	0	0	0	0	0	0	0	0	3.75052990299367e-08	0	3.68979331954802e-08	3.61621971456672e-08	3.47712388029222e-08	6.68978880671227e-08	2.60143084549722e-07	2.24614278723281e-07	3.24467233725072e-07	4.65456371494295e-07	2.84427029925492e-07	6.80842556280248e-07	8.4583163129297e-07	1.34082129885694e-06	2.13300350218533e-06	2.31631055090574e-06	3.90947287169861e-06	1.19831516887257e-06
P4NordEU	C320	0	0	0	0	0	0	0	0	0	0	0	0	0	0	3.25178855687152e-08	1.60438770516629e-07	2.59573786980058e-07	7.6467832459777e-07	1.24436825592403e-06	2.24277547951141e-06	3.33633587898894e-06	3.91072878833275e-06	4.9540726502369e-06	6.67097438660854e-06	7.50618791366132e-06	6.7904526236112e-06
P4NordEU	C321	0	0	0	0	0	0	0	0	0	0	0	0	0	3.34489440335613e-08	6.50357711374304e-08	2.24614278723281e-07	6.16487744077638e-07	1.26338157977023e-06	2.382076375626e-06	3.92485708914496e-06	5.4979056034043e-06	4.80460965423738e-06	6.19259081279612e-06	6.76362680864477e-06	3.12757829735889e-06	4.39382228586607e-06
P4NordEU	C322	0	0	0	0	0	0	0	0	0	0	0	0	0	0	0	0	6.48934467450145e-08	9.97406510344917e-08	2.48873651184806e-07	3.20396497073058e-07	2.81943877097657e-07	3.91072878833275e-07	5.50452516692989e-07	7.41219376289837e-07	9.38273489207666e-07	1.59775355849675e-06
P4NordEU	C323	0	0	0	0	0	0	0	0	0	0	0	0	0	0	0	0	0	0	7.11067574813731e-08	4.00495621341322e-08	0	2.79337770595197e-07	0	2.77957266108689e-07	0	0
P4NordEU	C328	0	0	0	0	0	0	0	0	0	0	0	0	0	0	0	0	1.94680340235043e-07	3.32468836781639e-07	7.46620953554417e-07	8.81090366950909e-07	9.39812923658855e-07	1.06148352826175e-06	1.03209846879935e-06	1.38978633054345e-06	1.56378914867944e-06	1.19831516887257e-06
P4NordEU	C329	0	0	0	0	0	0	0	0	0	0	0	0	3.47712388029222e-08	6.68978880671227e-08	2.27625198981007e-07	7.05930590273169e-07	1.58988944525285e-06	4.58806994758662e-06	9.45719874502262e-06	1.23753146994469e-05	1.81853800727988e-05	2.44699887041392e-05	2.67657536241966e-05	2.88149032532674e-05	3.87819708872502e-05	3.03573176114383e-05
P4NordEU	C33	0	0	0	0	0	0	0	0	0	0	0	0	3.47712388029222e-08	0	6.50357711374304e-08	2.24614278723281e-07	1.62233616862536e-07	5.31950138850623e-07	7.82174332295104e-07	1.16143730188983e-06	1.73865390876888e-06	1.78776173180926e-06	2.06419693759871e-06	2.31631055090574e-06	2.50206263788711e-06	3.19550711699351e-06
P4NordEU	C340	0	0	0	0	0	0	0	0	0	3.71051648682659e-08	0	0	0	6.68978880671227e-08	1.62589427843576e-07	1.05889588540975e-06	2.43350425293804e-06	5.88469841103501e-06	1.16615082269452e-05	1.99046323806637e-05	2.90402193410586e-05	3.74312612597564e-05	4.47930735458919e-05	3.49299631076586e-05	2.73663101018902e-05	1.67764123642159e-05
P4NordEU	C341	0	0	0	0	0	0	0	0	0	0	3.68979331954802e-08	0	1.73856194014611e-07	1.33795776134245e-07	8.77982910355311e-07	3.91470600060575e-06	1.01233776922223e-05	2.68634820119564e-05	4.63260524991145e-05	7.37312438889374e-05	0.000110146074652818	0.000156317416425072	0.000177933776021009	0.000164550701536344	9.99261266006164e-05	5.83180048851315e-05
P4NordEU	C342	0	0	0	0	0	0	0	0	0	0	0	0	0	6.68978880671227e-08	2.27625198981007e-07	4.17140803343236e-07	1.55744272188035e-06	3.19170083310374e-06	5.7952007347319e-06	9.53179578792347e-06	1.43321470857975e-05	2.04475248075684e-05	2.51143960741176e-05	2.27924958209125e-05	1.6888922805738e-05	9.18708296135633e-06
P4NordEU	C343	0	0	0	0	0	0	1.9157157851724e-07	0	0	0	3.68979331954802e-08	0	0	6.68978880671227e-08	4.22732512393298e-07	1.76482647568292e-06	4.67232816564104e-06	1.21351125425298e-05	2.3358569832631e-05	3.98092647613274e-05	6.28734845927774e-05	9.97235841024852e-05	0.000123576589997576	0.000107662114406099	7.83458363488401e-05	4.59354148067817e-05
P4NordEU	C348	0	0	0	0	0	0	0	0	0	0	0	3.61621971456672e-08	6.95424776058444e-08	3.67938384369175e-07	3.90214626824583e-07	1.7327387215796e-06	5.12658229285614e-06	1.34982347733346e-05	2.36074434838159e-05	4.16915941816317e-05	5.49320653878601e-05	7.03372506358705e-05	8.60082057332795e-05	7.14350173899331e-05	5.20741786510254e-05	3.47511398973044e-05
P4NordEU	C349	0	0	0	0	0	0	0	5.71136040987768e-07	0	1.11315494604798e-07	1.84489665977401e-07	5.78595154330674e-07	1.11267964169351e-06	3.01040496302052e-06	9.56025835720228e-06	3.03550153817462e-05	8.43290340451463e-05	0.000198184673605535	0.000393966989825547	0.000708396655028531	0.00110169569975909	0.00150183158982802	0.00181360342937422	0.0018627769450384	0.00164463704766617	0.00119631797692444
P4NordEU	C37	0	0	0	0	0	0	0	0	0	0	7.37958663909604e-08	1.80810985728336e-07	1.04313716408767e-07	1.67244720167807e-07	1.62589427843576e-07	3.52965295136584e-07	4.54254127215101e-07	9.3091274298859e-07	1.49324190710883e-06	1.28158598829223e-06	2.39652295533008e-06	2.01123194828542e-06	2.75226258346494e-06	2.22365812886951e-06	1.25103131894355e-06	1.19831516887257e-06
P4NordEU	C380	0	0	3.36232272717646e-06	0	0	0	0	0	0	0	0	3.61621971456672e-08	6.95424776058444e-08	2.00693664201368e-07	1.30071542274861e-07	2.56702032826607e-07	2.27127063607551e-07	2.32728185747147e-07	5.68854059850984e-07	5.60693869877851e-07	7.04859692744141e-07	8.3801331178559e-07	9.6329190421273e-07	6.48566954253608e-07	6.25515659471777e-07	3.99438389624188e-07
P4NordEU	C381	0	0	0	2.09521594275091e-07	0	0	0	0	0	0	0	3.61621971456672e-08	6.95424776058444e-08	0	0	0	3.24467233725072e-08	1.6623441839082e-07	1.77766893703433e-07	3.20396497073058e-07	2.81943877097657e-07	7.26278203547511e-07	1.10090503338598e-06	5.55914532217378e-07	1.09465240407561e-06	7.98876779248377e-07
P4NordEU	C382	0	0	0	0	0	0	0	0	0	0	0	0	0	0	6.50357711374304e-08	3.20877541033258e-08	6.48934467450145e-08	0	3.55533787406865e-08	8.00991242682645e-08	1.40971938548828e-07	1.67602662357118e-07	2.06419693759871e-07	4.63262110181148e-07	3.12757829735889e-07	0
P4NordEU	C383	0	0	0	0	0	0	1.9157157851724e-07	0	3.75052990299367e-08	0	1.47591732781921e-07	1.80810985728336e-07	4.17254865635067e-07	2.67591552268491e-07	3.57696741255867e-07	3.20877541033258e-07	6.48934467450145e-07	1.1968878124139e-06	1.52879528584952e-06	1.88232942030421e-06	3.28934523280599e-06	4.80460965423738e-06	7.36230241076872e-06	9.07993735955051e-06	1.04773872961523e-05	9.98595974060471e-06
P4NordEU	C384	0	0	0	0	0	0	0	0	3.75052990299367e-08	3.71051648682659e-08	0	0	0	6.68978880671227e-08	1.30071542274861e-07	1.60438770516629e-07	3.89360680470087e-07	7.6467832459777e-07	1.45768852836815e-06	2.52312241445033e-06	4.41712074119662e-06	8.21253045549878e-06	1.2247568496419e-05	1.63994787004127e-05	2.28313215707199e-05	2.47651801566997e-05
P4NordEU	C388	0	0	0	0	0	0	0	0	3.75052990299367e-08	0	0	3.61621971456672e-08	3.47712388029222e-08	0	9.75536567061457e-08	0	6.48934467450145e-08	3.32468836781639e-08	1.0666013622206e-07	1.20148686402397e-07	2.34953230914714e-07	5.58675541190393e-08	5.50452516692989e-07	7.41219376289837e-07	4.69136744603833e-07	0
P4NordEU	C390	0	0	0	0	0	0	0	0	0	0	0	0	0	0	0	0	0	6.64937673563278e-08	7.11067574813731e-08	4.00495621341322e-08	1.40971938548828e-07	1.11735108238079e-07	1.37613129173247e-07	3.70609688144919e-07	6.25515659471777e-07	3.99438389624188e-07
P4NordEU	C398	7.06087772707057e-05	0	0	0	0	0	0	0	0	0	0	0	0	3.34489440335613e-08	0	0	3.24467233725072e-08	9.97406510344917e-08	2.84427029925492e-07	4.00495621341322e-07	3.75925169463542e-07	8.3801331178559e-07	6.88065645866236e-07	1.29713390850722e-06	1.72016806354739e-06	1.19831516887257e-06
P4NordEU	C399	0	0	0	0	0	0	0	0	3.75052990299367e-08	0	0	0	0	0	0	6.41755082066517e-08	1.62233616862536e-07	1.6623441839082e-07	2.48873651184806e-07	5.20644307743719e-07	1.36272873930534e-06	1.67602662357118e-06	2.88987571263819e-06	3.98405414755788e-06	4.2222307014345e-06	4.79326067549026e-06
P4NordEU	C400	0	0	0	0	0	0	0	0	1.1251589708981e-07	1.48420659473064e-07	1.84489665977401e-07	2.16973182874003e-07	0	1.00346832100684e-07	6.50357711374304e-08	9.62632623099775e-08	3.24467233725072e-08	9.97406510344917e-08	3.55533787406865e-08	1.20148686402397e-07	2.34953230914714e-07	1.67602662357118e-07	5.50452516692989e-07	3.70609688144919e-07	4.69136744603833e-07	0
P4NordEU	C401	0	0	0	0	0	0	0	0	0	0	3.68979331954802e-08	0	0	0	0	0	0	0	1.0666013622206e-07	0	0	0	0	1.85304844072459e-07	0	3.99438389624188e-07
P4NordEU	C402	0	0	0	0	0	0	1.9157157851724e-07	0	3.75052990299367e-08	6.67892967628786e-07	1.03314212947345e-06	1.26567690009835e-06	3.82483626832144e-07	1.67244720167807e-07	3.90214626824583e-07	2.88789786929933e-07	2.27127063607551e-07	4.65456371494295e-07	2.48873651184806e-07	2.40297372804793e-07	7.04859692744141e-07	6.14543095309433e-07	1.58255098549234e-06	1.5750911746159e-06	2.97119938249094e-06	1.59775355849675e-06
P4NordEU	C403	0	0	0	0	0	0	0	0	3.75052990299367e-08	0	0	7.23243942913343e-08	0	6.68978880671227e-08	3.25178855687152e-08	3.20877541033258e-08	6.48934467450145e-08	6.64937673563278e-08	3.55533787406865e-08	0	1.87962584731771e-07	1.11735108238079e-07	0	0	3.12757829735889e-07	3.99438389624188e-07
P4NordEU	C408	0	0	0	0	0	0	0	0	0	0	3.68979331954802e-08	0	0	0	0	3.20877541033258e-08	6.48934467450145e-08	0	3.55533787406865e-08	0	9.39812923658855e-08	1.11735108238079e-07	0	2.77957266108689e-07	0	0
P4NordEU	C409	0	0	0	0	0	0	0	1.90378680329256e-07	0	1.11315494604798e-07	3.68979331954802e-07	1.08486591437001e-07	6.95424776058444e-08	1.33795776134245e-07	6.50357711374304e-08	9.62632623099775e-08	6.48934467450145e-08	1.6623441839082e-07	1.77766893703433e-07	1.20148686402397e-07	2.34953230914714e-07	3.35205324714236e-07	2.75226258346494e-07	3.70609688144919e-07	3.12757829735889e-07	3.99438389624188e-07
P4NordEU	C410	0	0	0	2.09521594275091e-07	0	0	0	0	1.1251589708981e-07	3.71051648682659e-08	1.10693799586441e-07	1.44648788582669e-07	1.04313716408767e-07	0	1.62589427843576e-07	1.60438770516629e-07	2.59573786980058e-07	2.65975069425311e-07	6.39960817332357e-07	1.1213877397557e-06	1.3157380931224e-06	1.45255640709502e-06	1.78897067925221e-06	3.52079203737673e-06	3.90947287169861e-06	7.58932940285958e-06
P4NordEU	C411	0	0	0	0	0	0	0	0	0	0	0	7.23243942913343e-08	1.39084955211689e-07	0	6.50357711374304e-08	9.62632623099775e-08	1.62233616862536e-07	1.99481302068983e-07	3.19980408666179e-07	3.6044605920719e-07	6.10878400378256e-07	7.82145757666551e-07	1.58255098549234e-06	1.76039601868836e-06	2.814820467623e-06	5.19269906511445e-06
P4NordEU	C412	0	0	0	2.09521594275091e-07	0	1.92491669922984e-07	0	0	0	0	7.37958663909604e-08	1.80810985728336e-07	0	6.68978880671227e-08	6.50357711374304e-08	1.92526524619955e-07	9.73401701175217e-08	1.6623441839082e-07	2.48873651184806e-07	4.80594745609587e-07	4.69906461829428e-07	7.82145757666551e-07	2.20181006677195e-06	2.96487750515935e-06	1.4074102338115e-06	2.39663033774513e-06
P4NordEU	C413	0	0	0	0	0	0	0	0	3.75052990299367e-08	7.42103297365318e-08	2.21387599172881e-07	0	3.47712388029222e-08	3.34489440335613e-08	9.75536567061457e-08	3.20877541033258e-08	3.24467233725072e-08	1.99481302068983e-07	1.0666013622206e-07	2.80346934938926e-07	2.81943877097657e-07	5.02807987071354e-07	6.88065645866236e-07	4.63262110181148e-07	1.09465240407561e-06	1.19831516887257e-06
P4NordEU	C414	0	0	0	0	0	0	0	1.90378680329256e-07	3.75052990299367e-08	2.59736154077861e-07	3.32081398759322e-07	3.97784168602339e-07	3.129411492263e-07	2.00693664201368e-07	1.95107313412291e-07	2.24614278723281e-07	4.54254127215101e-07	4.65456371494295e-07	4.26640544888238e-07	6.80842556280248e-07	9.86803569841798e-07	1.11735108238079e-06	1.23851816255922e-06	2.31631055090574e-06	3.59671504196272e-06	2.79606872736932e-06
P4NordEU	C418	0	0	0	0	0	0	0	0	0	3.71051648682659e-08	3.68979331954802e-08	0	0	3.34489440335613e-08	0	0	3.24467233725072e-08	0	1.0666013622206e-07	0	1.40971938548828e-07	1.11735108238079e-07	4.12839387519741e-07	1.85304844072459e-07	3.12757829735889e-07	0
P4NordEU	C419	0	0	0	0	1.93104321906449e-07	0	0	1.90378680329256e-07	1.87526495149683e-07	1.11315494604798e-06	2.80424292285649e-06	2.2058940258857e-06	1.39084955211689e-06	1.07036620907396e-06	6.17839825805589e-07	8.98457114893124e-07	1.03829514792023e-06	1.23013469609206e-06	9.95494604739223e-07	1.64203204749942e-06	2.67846683242774e-06	3.01684792242812e-06	5.29810547317002e-06	6.11505985439116e-06	6.41153550958572e-06	1.03853981302289e-05
P4NordEU	C430	0	0	0	0	0	0	0	0	0	0	0	0	0	0	6.50357711374304e-08	0	3.24467233725072e-08	3.32468836781639e-08	7.11067574813731e-08	0	1.40971938548828e-07	5.58675541190393e-08	0	4.63262110181148e-07	4.69136744603833e-07	3.99438389624188e-07
P4NordEU	C431	0	0	0	0	0	0	0	0	0	0	0	3.61621971456672e-08	0	0	0	3.20877541033258e-08	3.24467233725072e-08	6.64937673563278e-08	1.42213514962746e-07	2.80346934938926e-07	3.75925169463542e-07	5.02807987071354e-07	6.88065645866236e-07	6.48566954253608e-07	1.09465240407561e-06	1.19831516887257e-06
P4NordEU	C432	0	0	0	0	0	0	0	0	0	0	0	0	3.47712388029222e-08	6.68978880671227e-08	6.50357711374304e-08	0	3.24467233725072e-08	1.99481302068983e-07	1.77766893703433e-07	4.40545183475455e-07	6.10878400378256e-07	8.3801331178559e-07	1.10090503338598e-06	1.38978633054345e-06	1.56378914867944e-06	1.59775355849675e-06
P4NordEU	C433	0	0	0	0	0	0	0	0	0	0	0	0	1.39084955211689e-07	3.34489440335613e-08	9.75536567061457e-08	1.92526524619955e-07	3.5691395709758e-07	6.98184557241442e-07	6.75514196073044e-07	8.41040804816777e-07	1.3157380931224e-06	2.56990748947581e-06	4.54123326271716e-06	6.856279230681e-06	6.7242933393216e-06	9.18708296135633e-06
P4NordEU	C434	0	0	0	0	0	0	0	0	0	0	0	1.44648788582669e-07	6.95424776058444e-08	1.33795776134245e-07	1.95107313412291e-07	2.56702032826607e-07	5.8404102070513e-07	6.31690789885114e-07	7.46620953554417e-07	9.61189491219173e-07	1.12777550839063e-06	1.62015906945214e-06	2.68345601887832e-06	3.33548719330427e-06	3.90947287169861e-06	5.19269906511445e-06
P4NordEU	C435	0	0	0	0	0	0	0	0	0	3.71051648682659e-08	1.10693799586441e-07	1.80810985728336e-07	2.78169910423378e-07	6.35529936637665e-07	1.62589427843576e-06	1.82900198388957e-06	3.63403301772081e-06	5.08677320275908e-06	5.75964735599122e-06	8.17011067536297e-06	1.00559982831498e-05	1.31847427720933e-05	1.4449378563191e-05	1.43611254156156e-05	1.23539342745676e-05	1.71758507538401e-05
P4NordEU	C436	0	0	0	0	0	0	0	0	0	0	0	0	6.95424776058444e-08	2.67591552268491e-07	2.92660970118437e-07	5.13404065653213e-07	9.73401701175217e-07	1.39636911448288e-06	2.27541623940394e-06	2.20272591737727e-06	4.04119557173308e-06	4.35766922128507e-06	6.19259081279612e-06	6.57832196457231e-06	1.1259281870492e-05	1.15837132991015e-05
P4NordEU	C437	0	0	0	0	0	0	0	0	0	0	0	3.61621971456672e-08	1.39084955211689e-07	3.67938384369175e-07	6.8287559694302e-07	7.38018344376494e-07	1.62233616862536e-06	2.56001004321862e-06	3.12869732918041e-06	3.00371716005992e-06	4.37013009501368e-06	6.70410649428472e-06	9.77053217130055e-06	1.19521624426736e-05	1.6888922805738e-05	1.59775355849675e-05
P4NordEU	C438	0	0	0	0	0	0	0	0	0	0	3.68979331954802e-08	3.61621971456672e-08	1.04313716408767e-07	6.68978880671227e-08	1.30071542274861e-07	4.17140803343236e-07	1.94680340235043e-07	2.99221953103475e-07	6.75514196073044e-07	9.21139929085041e-07	1.45671003167123e-06	1.62015906945214e-06	2.06419693759871e-06	1.94570086276082e-06	2.50206263788711e-06	1.99719194812094e-06
P4NordEU	C439	0	0	0	2.09521594275091e-07	0	0	0	0	3.75052990299367e-08	1.11315494604798e-07	1.47591732781921e-07	1.51881228011802e-06	2.99032653705131e-06	6.28840147830953e-06	9.88543721288943e-06	1.7327387215796e-05	2.35887678918128e-05	3.43107839558652e-05	4.51883443794126e-05	6.52407367165014e-05	8.91882464552254e-05	0.000110785359818055	0.000148622179507107	0.000175113077648474	0.0002122061874758	0.000252445062242487
P4NordEU	C440	0	0	0	0	0	0	0	0	0	0	0	0	0	0	0	0	0	0	3.55533787406865e-08	1.20148686402397e-07	4.69906461829428e-08	2.23470216476157e-07	7.56872210452859e-07	2.03835328479705e-06	1.87654697841533e-06	7.98876779248377e-07
P4NordEU	C441	0	0	0	0	0	0	0	0	0	0	0	0	0	0	0	0	0	0	3.55533787406865e-08	0	2.34953230914714e-07	1.67602662357118e-07	2.06419693759871e-07	5.55914532217378e-07	1.87654697841533e-06	4.39382228586607e-06
P4NordEU	C442	0	0	0	0	0	0	0	0	0	0	0	0	0	3.34489440335613e-08	9.75536567061457e-08	9.62632623099775e-08	9.73401701175217e-08	9.97406510344917e-08	6.39960817332357e-07	6.40792994146116e-07	9.86803569841798e-07	1.45255640709502e-06	3.57794135850443e-06	6.39301712049985e-06	1.01646294664164e-05	1.99719194812094e-05
P4NordEU	C443	0	0	0	0	0	0	0	0	0	0	0	0	0	3.34489440335613e-08	9.75536567061457e-08	6.41755082066517e-08	9.73401701175217e-08	1.99481302068983e-07	4.26640544888238e-07	8.00991242682645e-07	1.83263520113477e-06	3.29618569302332e-06	4.81645952106365e-06	1.05623761121302e-05	2.5333384208607e-05	5.91168816643799e-05
P4NordEU	C444	0	0	0	0	0	0	0	0	0	0	0	0	0	3.34489440335613e-08	0	3.20877541033258e-08	0	2.99221953103475e-07	1.0666013622206e-07	5.20644307743719e-07	7.51850338927084e-07	1.17321863649983e-06	2.54584288970507e-06	4.26201141366657e-06	7.66256682852927e-06	1.51786588057192e-05
P4NordEU	C445	0	0	0	0	0	0	0	0	0	0	0	0	3.47712388029222e-08	3.34489440335613e-08	1.30071542274861e-07	3.20877541033258e-08	1.94680340235043e-07	2.65975069425311e-07	2.48873651184806e-07	5.20644307743719e-07	9.86803569841798e-07	1.62015906945214e-06	2.3394231959452e-06	2.68692023905066e-06	3.59671504196272e-06	6.39101423398701e-06
P4NordEU	C446	0	0	0	0	0	0	0	0	0	0	0	0	0	0	0	6.41755082066517e-08	6.48934467450145e-08	9.97406510344917e-08	1.77766893703433e-07	3.6044605920719e-07	4.69906461829428e-07	6.14543095309433e-07	1.23851816255922e-06	2.22365812886951e-06	3.28395721222683e-06	8.38820618210796e-06
P4NordEU	C447	0	0	0	0	0	0	0	0	0	0	0	0	0	0	0	0	1.62233616862536e-07	1.99481302068983e-07	1.0666013622206e-07	3.20396497073058e-07	4.22915815646485e-07	9.49748420023669e-07	1.72016411466559e-06	2.13100570683328e-06	2.97119938249094e-06	8.78764457173214e-06
P4NordEU	C448	0	0	0	0	0	0	0	0	0	0	0	0	0	3.34489440335613e-08	0	6.41755082066517e-08	3.24467233725072e-08	0	3.55533787406865e-08	2.40297372804793e-07	1.40971938548828e-07	2.23470216476157e-07	2.75226258346494e-07	7.41219376289837e-07	7.81894574339721e-07	3.5949455066177e-06
P4NordEU	C449	0	0	0	0	0	0	0	0	0	0	0	0	0	3.34489440335613e-08	9.75536567061457e-08	1.92526524619955e-07	3.89360680470087e-07	6.31690789885114e-07	1.38658177088677e-06	2.16267635524314e-06	3.43031717135482e-06	6.31303361545145e-06	1.10778568984464e-05	1.88084416733546e-05	4.55062642265718e-05	8.94741992758182e-05
P4NordEU	C450	0	0	0	0	0	0	0	0	0	0	0	0	6.95424776058444e-08	1.33795776134245e-07	2.60143084549722e-07	6.09667327963191e-07	1.3303156582728e-06	4.056119808736e-06	1.01682663198363e-05	1.64203204749942e-05	2.17566691827025e-05	3.04478169948764e-05	3.51601545037646e-05	3.25210001347166e-05	2.54897631234749e-05	1.35809052472224e-05
P4NordEU	C451	0	0	0	0	0	0	0	0	0	0	0	0	3.47712388029222e-08	6.68978880671227e-08	6.50357711374304e-08	1.28351016413303e-07	1.62233616862536e-07	8.31172091954098e-07	1.0666013622206e-06	1.60198248536529e-06	2.34953230914714e-06	2.29056971888061e-06	3.23390853557131e-06	2.31631055090574e-06	2.65844155275505e-06	1.59775355849675e-06
P4NordEU	C452	0	0	0	0	0	0	0	0	0	0	0	0	0	0	3.25178855687152e-08	0	0	6.64937673563278e-08	1.42213514962746e-07	4.00495621341322e-08	0	1.11735108238079e-07	2.06419693759871e-07	2.77957266108689e-07	0	3.99438389624188e-07
P4NordEU	C457	0	0	0	0	0	0	0	0	0	0	0	0	0	0	6.50357711374304e-08	6.41755082066517e-08	3.24467233725072e-07	3.65715720459803e-07	1.20881487718334e-06	1.96242854457248e-06	2.44351360151302e-06	2.84924526007101e-06	4.19720043978404e-06	4.07670656959411e-06	4.37860961630244e-06	3.99438389624188e-06
P4NordEU	C459	0	0	0	0	0	0	0	0	0	0	3.68979331954802e-08	0	1.04313716408767e-07	6.68978880671227e-08	3.25178855687152e-07	2.88789786929933e-07	9.08508254430203e-07	2.26078809011515e-06	5.04857978117749e-06	1.05330348412768e-05	1.90312117040918e-05	2.52521344618058e-05	3.16510197098468e-05	3.13165186482456e-05	2.54897631234749e-05	2.1170234650082e-05
P4NordEU	C460	0	0	0	0	0	0	0	0	0	0	0	0	0	0	0	0	0	0	3.55533787406865e-08	0	0	0	2.75226258346494e-07	5.55914532217378e-07	1.56378914867944e-07	1.19831516887257e-06
P4NordEU	C461	0	0	0	0	0	0	0	0	0	0	0	0	0	0	0	0	3.24467233725072e-08	0	0	0	4.69906461829428e-08	0	0	9.26524220362297e-08	0	3.99438389624188e-07
P4NordEU	C467	0	0	0	0	0	0	0	0	0	0	0	0	0	0	3.25178855687152e-08	0	0	0	0	0	0	0	0	0	3.12757829735889e-07	3.99438389624188e-07
P4NordEU	C468	0	0	0	0	0	0	0	0	0	0	0	0	0	0	0	0	3.24467233725072e-08	0	0	0	0	5.58675541190393e-08	0	0	0	0
P4NordEU	C469	0	0	0	0	0	0	0	0	0	3.71051648682659e-08	0	0	3.47712388029222e-08	0	0	3.20877541033258e-08	3.24467233725072e-08	3.32468836781639e-08	7.11067574813731e-08	4.00495621341322e-08	9.39812923658855e-08	1.67602662357118e-07	1.37613129173247e-07	7.41219376289837e-07	2.03292589328328e-06	4.79326067549026e-06
P4NordEU	C470	0	0	0	0	0	0	1.9157157851724e-07	0	0	0	0	0	6.95424776058444e-08	0	3.25178855687152e-08	6.41755082066517e-08	1.29786893490029e-07	6.64937673563278e-08	3.55533787406865e-08	8.00991242682645e-08	0	5.58675541190393e-08	6.88065645866236e-08	2.77957266108689e-07	0	0
P4NordEU	C471	0	0	0	0	0	0	0	1.90378680329256e-07	7.50105980598734e-08	0	3.68979331954802e-08	1.44648788582669e-07	3.47712388029222e-08	0	0	3.20877541033258e-08	0	6.64937673563278e-08	7.11067574813731e-08	8.00991242682645e-08	4.69906461829428e-08	5.58675541190393e-08	0	9.26524220362297e-08	3.12757829735889e-07	3.99438389624188e-07
P4NordEU	C472	0	0	0	0	0	0	0	0	0	0	3.68979331954802e-08	1.08486591437001e-07	3.47712388029222e-08	3.34489440335613e-08	6.50357711374304e-08	6.41755082066517e-08	3.24467233725072e-08	0	1.0666013622206e-07	8.00991242682645e-08	9.39812923658855e-08	5.58675541190393e-08	6.88065645866236e-08	1.85304844072459e-07	1.56378914867944e-07	0
P4NordEU	C473	0	0	0	2.09521594275091e-07	0	0	0	0	3.75052990299367e-08	3.71051648682659e-08	0	3.61621971456672e-08	1.04313716408767e-07	0	3.25178855687152e-08	0	0	3.32468836781639e-08	0	1.20148686402397e-07	1.40971938548828e-07	0	6.88065645866236e-08	9.26524220362297e-08	0	0
P4NordEU	C474	0	0	0	0	0	0	0	0	7.50105980598734e-08	0	0	7.23243942913343e-08	6.95424776058444e-08	0	6.50357711374304e-08	6.41755082066517e-08	3.24467233725072e-08	6.64937673563278e-08	0	1.20148686402397e-07	0	1.11735108238079e-07	1.37613129173247e-07	1.85304844072459e-07	0	0
P4NordEU	C475	0	0	0	0	0	1.92491669922984e-07	3.8314315703448e-07	0	0	3.71051648682659e-08	7.37958663909604e-08	3.61621971456672e-08	3.47712388029222e-08	0	3.25178855687152e-08	6.41755082066517e-08	6.48934467450145e-08	9.97406510344917e-08	7.11067574813731e-08	4.00495621341322e-08	0	0	2.75226258346494e-07	0	1.56378914867944e-07	0
P4NordEU	C476	0	0	0	0	0	0	0	0	0	0	0	0	3.47712388029222e-08	3.34489440335613e-08	3.25178855687152e-08	0	0	0	3.55533787406865e-08	0	0	1.11735108238079e-07	0	0	1.56378914867944e-07	0
P4NordEU	C478	0	0	0	0	0	0	0	0	0	3.71051648682659e-08	3.68979331954802e-08	7.23243942913343e-08	6.95424776058444e-08	0	3.25178855687152e-08	3.20877541033258e-08	0	0	3.55533787406865e-08	0	0	0	0	0	0	0
P4NordEU	C479	0	0	0	0	1.93104321906449e-07	0	1.9157157851724e-07	0	3.75052990299367e-08	1.48420659473064e-07	3.32081398759322e-07	2.89297577165337e-07	2.78169910423378e-07	2.67591552268491e-07	2.60143084549722e-07	9.62632623099775e-08	2.92020510352565e-07	3.65715720459803e-07	3.91087166147552e-07	4.00495621341322e-07	4.22915815646485e-07	5.02807987071354e-07	7.56872210452859e-07	9.26524220362297e-07	1.09465240407561e-06	0
P4NordEU	C480	0	0	0	2.09521594275091e-07	1.93104321906449e-07	3.84983339845968e-07	0	0	3.75052990299367e-08	1.11315494604798e-07	2.21387599172881e-07	7.23243942913343e-08	2.43398671620456e-07	3.01040496302052e-07	2.60143084549722e-07	6.09667327963191e-07	8.43614807685188e-07	1.49610976551738e-06	1.63545542207158e-06	2.88356847365752e-06	3.14837329425717e-06	5.97782829073721e-06	7.70633523370184e-06	8.4313704052969e-06	8.75721923260488e-06	6.7904526236112e-06
P4NordEU	C481	0	0	0	0	0	0	0	0	0	0	0	0	3.47712388029222e-08	0	9.75536567061457e-08	9.62632623099775e-08	2.27127063607551e-07	5.31950138850623e-07	4.97747302369611e-07	7.60941680548512e-07	1.50370067785417e-06	2.17883461064253e-06	2.6146494542917e-06	2.31631055090574e-06	1.72016806354739e-06	3.5949455066177e-06
P4NordEU	C482	0	0	0	0	0	0	0	0	0	0	0	0	0	3.34489440335613e-08	1.30071542274861e-07	3.20877541033258e-07	5.19147573960116e-07	1.03065339402308e-06	2.06209596695982e-06	3.56441102993777e-06	6.67267175797787e-06	7.93319268490359e-06	8.94485339626107e-06	1.06550285341664e-05	1.07901451258882e-05	9.58652135098052e-06
P4NordEU	C488	0	0	0	0	0	0	0	0	0	0	0	0	0	3.34489440335613e-08	0	6.41755082066517e-08	9.73401701175217e-08	6.64937673563278e-08	3.19980408666179e-07	6.00743432011983e-07	7.51850338927084e-07	4.46940432952315e-07	1.10090503338598e-06	1.38978633054345e-06	1.09465240407561e-06	1.19831516887257e-06
P4NordEU	C490	0	0	0	6.28564782825274e-07	1.93104321906449e-07	3.84983339845968e-07	0	0	3.75052990299367e-07	1.8552582434133e-07	1.10693799586441e-07	1.08486591437001e-07	6.95424776058444e-08	0	1.30071542274861e-07	6.41755082066517e-08	1.62233616862536e-07	2.65975069425311e-07	2.84427029925492e-07	5.20644307743719e-07	3.28934523280599e-07	8.93880865904629e-07	1.58255098549234e-06	2.77957266108689e-06	3.44033612709477e-06	2.79606872736932e-06
P4NordEU	C491	0	0	0	4.19043188550182e-07	0	0	1.9157157851724e-07	0	3.75052990299367e-08	2.22630989209595e-07	7.37958663909604e-08	7.23243942913343e-08	2.78169910423378e-07	1.33795776134245e-07	9.75536567061457e-08	9.62632623099775e-08	1.29786893490029e-07	4.32209487816131e-07	4.97747302369611e-07	7.2089211841438e-07	5.63887754195313e-07	1.62015906945214e-06	1.85777724383884e-06	3.15018234923181e-06	5.62964093524599e-06	4.39382228586607e-06
P4NordEU	C492	0	0	0	2.09521594275091e-07	0	0	0	0	7.50105980598734e-08	1.8552582434133e-07	3.32081398759322e-07	3.25459774311004e-07	4.86797343240911e-07	3.01040496302052e-07	7.4791136808045e-07	9.94720377203101e-07	1.00584842454772e-06	1.26338157977023e-06	1.49324190710883e-06	2.6032215387186e-06	3.43031717135482e-06	5.02807987071354e-06	6.33020394196937e-06	1.10256382223113e-05	1.28230710191714e-05	2.07707962604578e-05
P4NordEU	C493	0	0	0	0	0	0	0	1.90378680329256e-07	0	0	1.10693799586441e-07	7.23243942913343e-08	2.08627432817533e-07	6.68978880671227e-08	1.62589427843576e-07	3.20877541033258e-07	2.59573786980058e-07	4.98703255172459e-07	7.46620953554417e-07	1.20148686402397e-06	1.08078486220768e-06	2.06709950240446e-06	2.3394231959452e-06	3.05752992719558e-06	3.59671504196272e-06	4.79326067549026e-06
P4NordEU	C494	0	0	0	0	0	1.92491669922984e-07	0	1.90378680329256e-07	7.50105980598734e-08	7.42103297365318e-08	7.37958663909604e-08	2.16973182874003e-07	1.73856194014611e-07	2.00693664201368e-07	1.95107313412291e-07	5.45491819756539e-07	8.76061531057695e-07	1.26338157977023e-06	2.0976493457005e-06	2.56317197658446e-06	4.13517686409896e-06	4.24593411304699e-06	5.98617111903625e-06	7.31954134086215e-06	7.81894574339721e-06	5.99157584436283e-06
P4NordEU	C495	7.06087772707057e-05	0	0	0	1.93104321906449e-07	1.92491669922984e-07	0	1.90378680329256e-07	1.87526495149683e-07	1.48420659473064e-07	1.84489665977401e-07	1.44648788582669e-07	1.73856194014611e-07	1.67244720167807e-07	3.90214626824583e-07	2.56702032826607e-07	2.27127063607551e-07	4.32209487816131e-07	5.68854059850984e-07	1.2415364261581e-06	1.40971938548828e-06	2.62577504359485e-06	3.7843610522643e-06	3.70609688144919e-06	3.44033612709477e-06	5.99157584436283e-06
P4NordEU	C496	7.06087772707057e-05	0	0	0	0	0	0	0	0	1.11315494604798e-07	3.68979331954802e-08	0	0	3.34489440335613e-08	0	6.41755082066517e-08	1.29786893490029e-07	1.32987534712656e-07	7.11067574813731e-08	2.80346934938926e-07	5.1689710801237e-07	3.91072878833275e-07	5.50452516692989e-07	1.20448148647099e-06	7.81894574339721e-07	1.19831516887257e-06
P4NordEU	C498	0	0	0	2.09521594275091e-07	0	0	0	0	3.75052990299367e-08	1.11315494604798e-07	3.68979331954802e-08	0	0	6.68978880671227e-08	0	6.41755082066517e-08	6.48934467450145e-08	1.32987534712656e-07	3.19980408666179e-07	1.20148686402397e-07	2.81943877097657e-07	2.79337770595197e-07	2.75226258346494e-07	6.48566954253608e-07	7.81894574339721e-07	0
P4NordEU	C499	0	0	3.36232272717646e-06	4.19043188550182e-07	9.65521609532247e-07	9.6245834961492e-07	1.9157157851724e-07	1.14227208197554e-06	7.12600681568797e-07	4.45261978419191e-07	1.29142766184181e-06	1.55497447726369e-06	1.63424822373734e-06	1.73934508974519e-06	1.85351947741677e-06	3.52965295136584e-06	4.9319019526211e-06	5.6187233416097e-06	7.96395683791378e-06	1.16143730188983e-05	1.51779787170905e-05	2.16207434440682e-05	2.62153011075036e-05	3.22430428686079e-05	4.11276546102693e-05	4.2340469300164e-05
P4NordEU	C500	0	0	0	0	0	0	0	0	0	0	0	0	0	0	9.75536567061457e-08	3.20877541033258e-08	4.21807403842594e-07	5.31950138850623e-07	7.11067574813731e-07	6.80842556280248e-07	6.57869046561199e-07	1.11735108238079e-06	1.85777724383884e-06	3.33548719330427e-06	2.18930480815122e-06	4.79326067549026e-06
P4NordEU	C501	0	0	0	0	0	0	0	0	0	0	0	0	3.47712388029222e-08	2.00693664201368e-07	2.92660970118437e-07	1.41186118054634e-06	1.97925012572294e-06	3.88988539034518e-06	3.9464250402162e-06	3.4843119056695e-06	5.12198043394076e-06	6.8158416025228e-06	1.03897912525802e-05	1.12109430663838e-05	1.673254389087e-05	1.31814668575982e-05
P4NordEU	C502	0	0	0	0	0	0	0	0	0	0	0	3.61621971456672e-08	6.95424776058444e-08	2.00693664201368e-07	4.55250397962013e-07	1.50812444285631e-06	2.75797148666312e-06	3.92313227402334e-06	4.94191964495543e-06	5.16639351530306e-06	6.39072788088022e-06	5.97782829073721e-06	7.84394836287509e-06	8.98728493751428e-06	1.20411764448317e-05	1.19831516887257e-05
P4NordEU	C503	0	0	0	0	0	0	0	0	0	0	0	0	0	1.00346832100684e-07	2.92660970118437e-07	5.77579573859865e-07	1.42765582839032e-06	1.86182548597718e-06	2.45318313310737e-06	3.04376672219405e-06	2.81943877097657e-06	5.02807987071354e-06	4.9540726502369e-06	5.74445016624624e-06	6.88067225418955e-06	4.39382228586607e-06
P4NordEU	C504	0	0	0	0	0	0	0	0	0	0	0	0	2.08627432817533e-07	1.33795776134245e-06	3.31682432800895e-06	7.38018344376494e-06	1.06425252661824e-05	1.65237011880475e-05	1.98032319585624e-05	2.08257723097488e-05	2.4623098599862e-05	3.22914462808047e-05	4.17655847040805e-05	4.26201141366657e-05	4.42552329076282e-05	4.95303603133994e-05
P4NordEU	C505	0	0	0	0	0	0	0	0	0	0	0	0	0	2.00693664201368e-07	2.60143084549722e-07	1.28351016413303e-06	2.10903701921297e-06	2.7594913452876e-06	3.87531828273483e-06	3.40421278140124e-06	4.22915815646485e-06	6.31303361545145e-06	7.63752866911522e-06	8.4313704052969e-06	1.26666921043035e-05	1.03853981302289e-05
P4NordEU	C506	0	0	0	0	0	0	0	0	0	0	0	0	0	0	3.25178855687152e-08	6.41755082066517e-08	0	2.32728185747147e-07	2.13320272444119e-07	1.60198248536529e-07	1.87962584731771e-07	5.02807987071354e-07	7.56872210452859e-07	9.26524220362297e-07	1.25103131894355e-06	1.99719194812094e-06
P4NordEU	C508	0	0	0	0	0	0	0	0	0	0	0	3.61621971456672e-08	1.39084955211689e-07	4.01387328402736e-07	1.46330485059218e-06	2.40658155774944e-06	4.0233936981909e-06	6.68262361931095e-06	8.88834468517163e-06	1.31362563799954e-05	1.41441845010658e-05	1.93301737251876e-05	2.34630385240386e-05	2.99267323177022e-05	3.6592666079099e-05	4.15415925209156e-05
P4NordEU	C509	0	0	0	0	0	0	0	0	0	0	0	1.08486591437001e-07	2.1905880445841e-06	1.07036620907396e-05	2.79653815890951e-05	5.1308318811218e-05	9.04614647625502e-05	0.000143327315536565	0.000197214591874588	0.000245263518509426	0.000307459797974995	0.000392693037902728	0.000515361168753811	0.000726858250874222	0.00106775523071832	0.00159975075044487
P4NordEU	C510	0	0	0	0	0	0	0	0	0	0	0	0	0	0	6.50357711374304e-08	9.62632623099775e-08	1.62233616862536e-07	1.6623441839082e-07	4.97747302369611e-07	3.6044605920719e-07	5.63887754195313e-07	1.22908619061887e-06	2.27061663135858e-06	4.16935899163034e-06	4.53498853117038e-06	7.98876779248377e-06
P4NordEU	C511	0	0	0	0	0	0	0	0	0	0	0	0	3.47712388029222e-08	0	0	6.41755082066517e-08	6.48934467450145e-08	9.97406510344917e-08	1.77766893703433e-07	2.40297372804793e-07	2.81943877097657e-07	5.02807987071354e-07	9.6329190421273e-07	8.33871798326067e-07	1.4074102338115e-06	2.39663033774513e-06
P4NordEU	C512	0	0	0	0	0	0	0	0	0	0	0	0	0	0	3.25178855687152e-08	0	3.24467233725072e-08	3.32468836781639e-08	0	8.00991242682645e-08	1.40971938548828e-07	5.58675541190393e-08	4.12839387519741e-07	5.55914532217378e-07	7.81894574339721e-07	7.98876779248377e-07
P4NordEU	C518	0	0	0	0	0	0	0	0	0	0	0	0	0	0	3.25178855687152e-08	6.41755082066517e-08	9.73401701175217e-08	6.64937673563278e-08	3.19980408666179e-07	3.6044605920719e-07	4.69906461829428e-07	1.06148352826175e-06	2.13300350218533e-06	3.79874930348542e-06	4.69136744603833e-06	5.19269906511445e-06
P4NordEU	C519	0	0	0	0	0	0	0	0	0	0	0	3.61621971456672e-08	3.47712388029222e-08	6.68978880671227e-08	3.57696741255867e-07	7.05930590273169e-07	1.10318859466525e-06	1.5626035328737e-06	1.8487756945157e-06	3.68455971634017e-06	6.8136436965267e-06	1.30730076638552e-05	1.96786774717743e-05	3.62270970161658e-05	7.0214132775707e-05	0.000122627585614626
P4NordEU	C52	0	0	0	0	0	0	0	0	3.75052990299367e-08	0	0	3.61621971456672e-08	3.47712388029222e-08	3.34489440335613e-08	1.30071542274861e-07	3.20877541033258e-07	6.48934467450145e-07	6.98184557241442e-07	1.49324190710883e-06	1.88232942030421e-06	2.81943877097657e-06	4.58113943776123e-06	9.28888621919418e-06	1.22301197087823e-05	1.57942704016624e-05	2.47651801566997e-05
P4NordEU	C530	0	0	0	0	0	0	0	0	0	0	0	0	1.39084955211689e-07	2.34142608234929e-07	2.27625198981007e-07	2.88789786929933e-07	6.48934467450145e-07	8.97665859310426e-07	8.53281089776477e-07	1.40173467469463e-06	1.26874744693945e-06	2.01123194828542e-06	3.37152166474456e-06	3.89140172552165e-06	5.78601985011394e-06	4.79326067549026e-06
P4NordEU	C531	0	0	0	0	0	0	0	0	0	0	0	0	2.08627432817533e-07	2.67591552268491e-07	5.85321940236874e-07	8.02193852583146e-07	7.13827914195159e-07	7.6467832459777e-07	1.0666013622206e-06	1.08133817762157e-06	1.73865390876888e-06	1.5642915153331e-06	2.54584288970507e-06	3.52079203737673e-06	2.50206263788711e-06	3.5949455066177e-06
P4NordEU	C538	0	0	0	0	0	0	0	0	0	0	0	0	6.95424776058444e-08	1.00346832100684e-07	3.57696741255867e-07	3.52965295136584e-07	3.5691395709758e-07	4.65456371494295e-07	4.97747302369611e-07	7.60941680548512e-07	8.4583163129297e-07	1.95536439416638e-06	2.27061663135858e-06	2.5016153949782e-06	3.90947287169861e-06	2.79606872736932e-06
P4NordEU	C539	0	0	0	0	0	0	0	0	0	0	0	5.42432957185007e-07	2.43398671620456e-06	5.25148421326913e-06	8.38961447672853e-06	1.20329077887472e-05	1.42441115605307e-05	1.77205890004614e-05	1.81677765364908e-05	2.23076061087117e-05	2.97920696799857e-05	3.98894336409941e-05	5.52516713630587e-05	7.8661906308759e-05	8.55392664327655e-05	0.000100259035795671
P4NordEU	C540	0	0	0	0	0	0	0	0	0	0	0	0	0	0	3.25178855687152e-08	0	0	3.32468836781639e-08	3.55533787406865e-08	0	0	1.67602662357118e-07	2.75226258346494e-07	9.26524220362297e-08	1.56378914867944e-07	0
P4NordEU	C541	0	0	0	0	0	0	0	0	0	0	0	0	3.47712388029222e-08	0	9.75536567061457e-08	1.60438770516629e-07	7.78721360940174e-07	2.12780055540249e-06	3.59089125280934e-06	7.04872293560727e-06	1.40502032086999e-05	2.07268625781636e-05	2.78666586575826e-05	3.79874930348542e-05	4.48807485671e-05	4.2340469300164e-05
P4NordEU	C542	0	0	0	0	0	0	0	0	0	0	0	0	0	3.34489440335613e-08	3.25178855687152e-08	3.8505304923991e-07	2.92020510352565e-07	6.98184557241442e-07	1.70656217955295e-06	1.84227985817008e-06	2.3025416629642e-06	2.73751015183293e-06	3.09629540639806e-06	3.33548719330427e-06	2.65844155275505e-06	1.99719194812094e-06
P4NordEU	C543	0	0	0	0	0	0	0	0	0	0	0	0	0	0	3.25178855687152e-08	0	3.24467233725072e-08	2.32728185747147e-07	2.13320272444119e-07	3.6044605920719e-07	1.40971938548828e-07	1.5642915153331e-06	1.78897067925221e-06	1.11182906443476e-06	1.4074102338115e-06	2.39663033774513e-06
P4NordEU	C548	0	0	0	0	0	0	0	0	0	0	0	0	0	0	0	0	3.24467233725072e-08	9.97406510344917e-08	3.91087166147552e-07	5.60693869877851e-07	7.51850338927084e-07	1.11735108238079e-06	1.65135755007897e-06	2.87222508312312e-06	2.18930480815122e-06	3.19550711699351e-06
P4NordEU	C549	0	0	0	0	0	0	0	0	0	0	0	0	3.47712388029222e-08	1.00346832100684e-07	4.55250397962013e-07	1.15515914771973e-06	2.27127063607551e-06	5.08677320275908e-06	1.0772673758428e-05	1.84227985817008e-05	3.81564047005495e-05	6.00017531238483e-05	8.17421987289088e-05	0.000100898487597454	0.000130732772829601	0.000142599505095835
P4NordEU	C55	0	0	0	0	0	0	0	0	0	0	0	3.61621971456672e-08	1.04313716408767e-07	3.01040496302052e-07	6.17839825805589e-07	9.30544868996449e-07	2.85531165678064e-06	5.08677320275908e-06	8.63947103398683e-06	1.50185858002996e-05	2.59858273391673e-05	3.91072878833275e-05	5.69030289131377e-05	8.41283992088966e-05	0.000128230710191714	0.000189733235071489
P4NordEU	C56	0	0	0	0	0	0	0	0	1.1251589708981e-07	1.11315494604798e-07	4.42775198345762e-07	1.01254152007868e-06	1.80810441775196e-06	2.91005813091984e-06	6.04832671578103e-06	1.26104873626071e-05	3.08243872038819e-05	5.96781562023042e-05	9.4820861101411e-05	0.000135127222640562	0.000182182735251269	0.000230956468728109	0.000300615880678958	0.000342258047001832	0.000362642703578763	0.000341519823128681
P4NordEU	C570	0	0	0	0	0	0	0	0	0	0	0	0	0	6.68978880671227e-08	0	2.56702032826607e-07	7.78721360940174e-07	2.028059904368e-06	3.51978449532797e-06	5.08629439103479e-06	6.76665305034376e-06	9.77682197083188e-06	1.01833715588203e-05	9.72850431380412e-06	5.16050419064216e-06	2.39663033774513e-06
P4NordEU	C571	0	0	0	0	0	0	0	0	0	0	0	0	0	0	0	0	0	3.32468836781639e-08	0	0	4.69906461829428e-08	0	0	0	1.56378914867944e-07	0
P4NordEU	C573	0	0	0	0	0	0	0	0	0	0	0	0	0	0	0	0	0	0	3.55533787406865e-08	0	4.69906461829428e-08	0	2.06419693759871e-07	0	0	3.99438389624188e-07
P4NordEU	C574	0	0	0	0	0	0	0	0	0	0	0	0	0	0	0	0	0	0	7.11067574813731e-08	8.00991242682645e-08	4.69906461829428e-08	1.11735108238079e-07	2.06419693759871e-07	6.48566954253608e-07	3.12757829735889e-07	0
P4NordEU	C577	0	0	0	0	0	0	0	0	0	0	0	0	0	0	0	0	0	6.64937673563278e-08	3.55533787406865e-08	8.00991242682645e-08	3.28934523280599e-07	3.91072878833275e-07	4.81645952106365e-07	2.77957266108689e-07	9.38273489207666e-07	7.98876779248377e-07
P4NordEU	C578	0	0	0	0	0	0	0	0	0	0	0	0	0	0	0	6.41755082066517e-08	9.73401701175217e-08	1.99481302068983e-07	3.19980408666179e-07	2.80346934938926e-07	9.86803569841798e-07	1.06148352826175e-06	1.99539037301208e-06	1.85304844072459e-06	4.69136744603833e-06	2.39663033774513e-06
P4NordEU	C579	0	0	0	0	0	0	0	0	0	3.71051648682659e-08	0	0	3.47712388029222e-08	0	9.75536567061457e-08	1.92526524619955e-07	6.48934467450145e-07	1.1968878124139e-06	1.77766893703433e-06	3.52436146780364e-06	5.96781206523373e-06	1.10617757155698e-05	2.11924218926801e-05	3.98405414755788e-05	7.47491213068774e-05	0.000126222531121244
P4NordEU	C58	0	0	0	0	0	0	0	0	0	0	0	3.61621971456672e-08	3.47712388029222e-08	1.00346832100684e-07	0	6.41755082066517e-08	9.73401701175217e-08	3.32468836781639e-08	0	4.00495621341322e-08	0	0	0	0	0	0
P4NordEU	C600	0	0	0	0	0	0	0	0	0	0	0	0	0	0	3.25178855687152e-08	0	3.24467233725072e-08	6.64937673563278e-08	1.0666013622206e-07	0	9.39812923658855e-08	2.79337770595197e-07	1.37613129173247e-07	2.77957266108689e-07	3.12757829735889e-07	0
P4NordEU	C601	0	0	0	0	0	0	0	0	0	0	0	0	0	0	3.25178855687152e-08	1.28351016413303e-07	9.73401701175217e-08	1.6623441839082e-07	3.55533787406865e-08	1.60198248536529e-07	3.28934523280599e-07	7.26278203547511e-07	8.25678775039483e-07	1.11182906443476e-06	7.81894574339721e-07	1.99719194812094e-06
P4NordEU	C602	0	0	0	0	0	0	0	0	0	0	0	0	0	0	0	0	0	0	1.42213514962746e-07	8.00991242682645e-08	4.69906461829428e-08	1.67602662357118e-07	0	0	1.56378914867944e-07	0
P4NordEU	C608	0	0	0	0	0	0	0	0	0	0	0	0	0	0	0	0	0	3.32468836781639e-08	7.11067574813731e-08	1.60198248536529e-07	1.87962584731771e-07	1.67602662357118e-07	1.37613129173247e-07	2.77957266108689e-07	4.69136744603833e-07	3.99438389624188e-07
P4NordEU	C609	0	0	0	0	0	0	0	0	0	0	0	0	3.47712388029222e-08	6.68978880671227e-08	1.62589427843576e-07	3.20877541033258e-07	7.78721360940174e-07	1.29662846344839e-06	2.0976493457005e-06	2.84351891152339e-06	3.47730781753776e-06	5.02807987071354e-06	5.77975142527638e-06	8.06076071715198e-06	1.09465240407561e-05	1.63769739745917e-05
P4NordEU	C61	0	0	0	0	0	0	0	0	0	0	3.68979331954802e-08	0	3.47712388029222e-08	6.68978880671227e-08	1.30071542274861e-07	7.05930590273169e-07	4.15318059168093e-06	1.8053057837243e-05	5.66720857126543e-05	0.000160638793720004	0.000365070330195282	0.00072342895828744	0.00133574183832012	0.00214267991200985	0.00300138051306045	0.00349708310115977
P4NordEU	C620	0	0	0	0	0	0	0	0	0	0	0	0	3.47712388029222e-08	0	6.50357711374304e-08	0	0	1.32987534712656e-07	0	0	0	1.11735108238079e-07	0	0	0	0
P4NordEU	C621	0	0	0	0	0	0	0	0	0	0	3.68979331954802e-08	5.42432957185007e-07	5.21568582043833e-07	4.34836272436297e-07	3.57696741255867e-07	2.88789786929933e-07	1.94680340235043e-07	3.65715720459803e-07	1.0666013622206e-07	1.20148686402397e-07	2.81943877097657e-07	2.79337770595197e-07	3.44032822933118e-07	1.85304844072459e-07	3.12757829735889e-07	1.19831516887257e-06
P4NordEU	C629	0	0	0	0	0	0	0	0	0	0	3.32081398759322e-07	9.76379322933013e-07	1.63424822373734e-06	1.70589614571163e-06	1.75596582071062e-06	1.31559791823636e-06	1.55744272188035e-06	1.52935664919554e-06	1.27992163466471e-06	1.56193292323116e-06	1.59768197022005e-06	1.67602662357118e-06	2.3394231959452e-06	3.05752992719558e-06	2.34568372301916e-06	5.59213745473864e-06
P4NordEU	C630	0	0	0	0	0	0	0	0	0	0	0	0	0	0	0	0	0	0	0	0	4.69906461829428e-08	0	6.88065645866236e-08	9.26524220362297e-08	0	0
P4NordEU	C631	0	0	0	0	0	0	0	0	0	0	0	0	0	0	0	0	0	3.32468836781639e-08	0	0	0	0	1.37613129173247e-07	0	0	0
P4NordEU	C632	0	0	0	0	0	0	0	0	0	0	0	0	0	0	0	0	0	3.32468836781639e-08	0	4.00495621341322e-08	3.75925169463542e-07	1.67602662357118e-07	1.37613129173247e-07	4.63262110181148e-07	4.69136744603833e-07	7.98876779248377e-07
P4NordEU	C637	0	0	0	0	0	0	0	0	0	0	0	0	0	0	0	0	0	3.32468836781639e-08	0	0	9.39812923658855e-08	1.67602662357118e-07	2.06419693759871e-07	0	1.56378914867944e-07	3.99438389624188e-07
P4NordEU	C638	0	0	0	0	0	0	0	0	0	0	0	0	0	0	0	0	0	0	0	0	0	0	6.88065645866236e-08	1.85304844072459e-07	0	0
P4NordEU	C639	0	0	0	0	0	0	0	0	0	0	0	3.61621971456672e-08	0	3.34489440335613e-08	0	0	0	9.97406510344917e-08	3.55533787406865e-08	4.00495621341322e-08	2.34953230914714e-07	5.02807987071354e-07	2.06419693759871e-07	6.48566954253608e-07	1.87654697841533e-06	1.99719194812094e-06
P4NordEU	C64	0	0	0	2.09521594275091e-06	1.93104321906449e-07	5.77475009768952e-07	1.53257262813792e-06	1.52302944263405e-06	1.23767486798791e-06	3.71051648682659e-07	2.21387599172881e-07	3.25459774311004e-07	4.52026104437989e-07	7.35876768738349e-07	2.53639507435979e-06	7.21974467324831e-06	1.67749559835862e-05	3.56739061866699e-05	6.43516155206426e-05	0.000102687077311915	0.000154035338187686	0.000225760786195038	0.000313689127950417	0.000393772793653976	0.00044349060256549	0.000429396268846003
P4NordEU	C65	0	0	0	0	0	0	0	0	0	0	0	0	1.04313716408767e-07	0	6.50357711374304e-08	3.52965295136584e-07	5.8404102070513e-07	1.89507236965534e-06	3.73310476777209e-06	6.2076821307905e-06	9.72706375986915e-06	1.76541471016164e-05	2.45639435574246e-05	3.26136525567528e-05	2.98683727397774e-05	3.19550711699351e-05
P4NordEU	C66	0	0	0	0	0	0	0	0	0	0	0	0	0	0	0	6.41755082066517e-08	1.94680340235043e-07	3.32468836781639e-07	9.59941225998536e-07	2.24277547951141e-06	3.19536394044011e-06	7.15104692723704e-06	1.19035356734859e-05	1.52876496359779e-05	1.81399541246815e-05	1.35809052472224e-05
P4NordEU	C670	0	0	0	0	0	0	0	0	0	0	0	0	0	0	0	3.20877541033258e-08	9.73401701175217e-08	9.97406510344917e-08	1.0666013622206e-07	2.80346934938926e-07	2.81943877097657e-07	5.58675541190393e-07	1.10090503338598e-06	2.03835328479705e-06	2.18930480815122e-06	2.79606872736932e-06
P4NordEU	C671	0	0	0	0	0	0	0	0	0	0	0	0	0	0	0	3.20877541033258e-08	6.48934467450145e-08	9.97406510344917e-08	7.11067574813731e-08	2.40297372804793e-07	5.1689710801237e-07	6.14543095309433e-07	1.23851816255922e-06	2.13100570683328e-06	1.87654697841533e-06	2.79606872736932e-06
P4NordEU	C672	0	0	0	0	0	0	0	0	0	0	0	0	0	0	0	3.20877541033258e-08	3.24467233725072e-08	2.32728185747147e-07	6.75514196073044e-07	7.60941680548512e-07	1.83263520113477e-06	3.91072878833275e-06	5.16049234399677e-06	6.57832196457231e-06	6.7242933393216e-06	1.03853981302289e-05
P4NordEU	C673	0	0	0	0	0	0	1.9157157851724e-07	0	0	0	0	0	0	0	0	0	3.24467233725072e-08	0	3.55533787406865e-08	1.20148686402397e-07	2.81943877097657e-07	3.35205324714236e-07	7.56872210452859e-07	6.48566954253608e-07	9.38273489207666e-07	1.19831516887257e-06
P4NordEU	C674	0	0	0	0	0	0	0	0	0	0	0	0	0	0	0	3.20877541033258e-08	3.24467233725072e-08	6.64937673563278e-08	7.11067574813731e-08	2.40297372804793e-07	7.51850338927084e-07	1.17321863649983e-06	1.85777724383884e-06	2.59426781701443e-06	3.59671504196272e-06	4.39382228586607e-06
P4NordEU	C675	0	0	0	0	0	0	0	0	0	0	0	0	0	0	0	0	0	0	3.55533787406865e-08	0	1.40971938548828e-07	6.14543095309433e-07	8.25678775039483e-07	1.38978633054345e-06	1.25103131894355e-06	1.59775355849675e-06
P4NordEU	C676	0	0	0	0	0	0	0	0	0	0	0	0	0	0	0	0	0	0	1.0666013622206e-07	4.00495621341322e-08	2.81943877097657e-07	1.67602662357118e-07	2.06419693759871e-07	2.77957266108689e-07	4.69136744603833e-07	3.99438389624188e-07
P4NordEU	C677	0	0	0	0	0	0	0	0	0	0	0	0	0	3.34489440335613e-08	3.25178855687152e-08	3.20877541033258e-08	9.73401701175217e-08	3.98962604137967e-07	2.48873651184806e-07	3.20396497073058e-07	1.87962584731771e-07	2.79337770595197e-07	2.06419693759871e-07	4.63262110181148e-07	3.12757829735889e-07	3.99438389624188e-07
P4NordEU	C678	0	0	0	0	0	0	0	0	0	0	0	0	0	3.34489440335613e-08	6.50357711374304e-08	1.92526524619955e-07	5.8404102070513e-07	8.97665859310426e-07	2.9153770567363e-06	4.16515446194975e-06	8.03540049728321e-06	1.30171401097362e-05	2.05043562468138e-05	2.73324645006878e-05	3.86255919723822e-05	3.67483318454253e-05
P4NordEU	C679	0	0	0	0	0	1.92491669922984e-07	0	1.90378680329256e-07	3.75052990299367e-08	0	0	7.23243942913343e-08	1.39084955211689e-07	3.01040496302052e-07	1.26819753717989e-06	3.27295091853924e-06	5.77551676030629e-06	1.4395900632645e-05	3.13936334280262e-05	6.38790516039409e-05	0.000119967119705053	0.000215983964224206	0.000363573887275719	0.000550540691739277	0.00078658594178576	0.000947867298578199
P4NordEU	C680	0	0	0	0	0	0	0	0	0	0	0	0	3.47712388029222e-08	0	6.50357711374304e-08	0	1.62233616862536e-07	3.98962604137967e-07	6.39960817332357e-07	6.00743432011983e-07	6.57869046561199e-07	1.50842396121406e-06	2.13300350218533e-06	2.40896297294197e-06	2.50206263788711e-06	3.19550711699351e-06
P4NordEU	C681	0	0	0	0	0	0	0	0	0	0	0	0	0	0	0	0	0	0	7.11067574813731e-08	0	4.69906461829428e-08	5.58675541190393e-08	0	9.26524220362297e-08	1.56378914867944e-07	3.99438389624188e-07
P4NordEU	C688	0	0	0	0	0	0	0	0	0	0	0	0	0	0	0	0	0	3.32468836781639e-08	3.55533787406865e-08	2.80346934938926e-07	3.75925169463542e-07	7.82145757666551e-07	1.58255098549234e-06	2.03835328479705e-06	2.65844155275505e-06	3.5949455066177e-06
P4NordEU	C689	0	0	0	0	0	0	0	0	0	0	0	0	0	3.34489440335613e-08	6.50357711374304e-08	6.41755082066517e-08	2.27127063607551e-07	6.31690789885114e-07	1.27992163466471e-06	2.76341978725512e-06	4.79304591066016e-06	8.88294110492726e-06	1.41741523048445e-05	2.11247522242604e-05	2.70535522721544e-05	3.47511398973044e-05
P4NordEU	C690	0	0	0	0	0	0	0	0	0	0	0	0	6.95424776058444e-08	0	0	0	6.48934467450145e-08	9.97406510344917e-08	7.11067574813731e-08	1.20148686402397e-07	1.87962584731771e-07	2.23470216476157e-07	2.75226258346494e-07	1.85304844072459e-07	4.69136744603833e-07	7.98876779248377e-07
P4NordEU	C691	0	0	0	0	0	0	0	0	0	0	0	0	0	0	0	0	0	0	0	0	4.69906461829428e-08	0	6.88065645866236e-08	1.85304844072459e-07	0	0
P4NordEU	C692	0	0	0	0	1.93104321906449e-07	1.92491669922984e-07	1.9157157851724e-07	0	7.50105980598734e-08	0	0	0	0	0	0	0	0	9.97406510344917e-08	3.55533787406865e-08	4.00495621341322e-08	1.87962584731771e-07	2.23470216476157e-07	3.44032822933118e-07	0	0	0
P4NordEU	C693	0	0	0	0	0	0	0	0	0	0	0	1.08486591437001e-07	0	1.00346832100684e-07	2.60143084549722e-07	1.92526524619955e-07	3.5691395709758e-07	5.65197022528787e-07	1.10215474096128e-06	2.16267635524314e-06	1.9736071396836e-06	2.96098036830909e-06	3.44032822933118e-06	3.15018234923181e-06	3.59671504196272e-06	3.19550711699351e-06
P4NordEU	C694	0	0	0	0	0	0	0	0	0	0	0	0	0	0	0	3.20877541033258e-08	3.24467233725072e-08	3.32468836781639e-08	2.84427029925492e-07	2.80346934938926e-07	2.81943877097657e-07	4.46940432952315e-07	8.25678775039483e-07	6.48566954253608e-07	1.56378914867944e-07	3.99438389624188e-07
P4NordEU	C695	0	0	0	0	0	0	0	0	0	0	0	0	0	0	3.25178855687152e-08	1.92526524619955e-07	9.73401701175217e-08	6.64937673563278e-08	1.42213514962746e-07	2.80346934938926e-07	9.39812923658855e-08	3.35205324714236e-07	2.06419693759871e-07	9.26524220362297e-08	4.69136744603833e-07	3.99438389624188e-07
P4NordEU	C696	0	0	0	0	1.93104321906449e-07	0	1.9157157851724e-07	0	0	0	0	3.61621971456672e-08	3.47712388029222e-08	3.34489440335613e-08	0	6.41755082066517e-08	1.29786893490029e-07	6.64937673563278e-08	1.42213514962746e-07	4.00495621341322e-08	1.87962584731771e-07	5.02807987071354e-07	4.12839387519741e-07	1.01917664239853e-06	1.72016806354739e-06	2.39663033774513e-06
P4NordEU	C698	0	0	0	0	0	0	0	0	0	0	0	0	0	0	0	3.20877541033258e-08	6.48934467450145e-08	0	0	4.00495621341322e-08	0	2.23470216476157e-07	2.75226258346494e-07	9.26524220362297e-08	1.56378914867944e-07	3.99438389624188e-07
P4NordEU	C699	0	0	0	0	0	0	1.9157157851724e-07	0	0	0	7.37958663909604e-08	0	3.47712388029222e-08	3.34489440335613e-08	6.50357711374304e-08	1.92526524619955e-07	5.19147573960116e-07	5.65197022528787e-07	1.20881487718334e-06	2.32287460377967e-06	3.14837329425717e-06	4.24593411304699e-06	5.09168577941014e-06	5.83710258828247e-06	7.34980899879338e-06	6.7904526236112e-06
P4NordEU	C700	0	0	0	0	0	0	0	0	0	0	3.68979331954802e-08	0	0	3.34489440335613e-08	2.60143084549722e-07	9.62632623099775e-08	1.29786893490029e-07	1.99481302068983e-07	3.55533787406865e-07	5.20644307743719e-07	9.86803569841798e-07	1.73189417769022e-06	1.85777724383884e-06	1.5750911746159e-06	1.72016806354739e-06	1.19831516887257e-06
P4NordEU	C701	0	0	0	0	0	0	0	0	0	0	7.37958663909604e-08	0	0	0	3.25178855687152e-08	0	0	0	0	2.00247810670661e-07	9.39812923658855e-08	1.11735108238079e-07	6.88065645866236e-08	0	1.56378914867944e-07	3.99438389624188e-07
P4NordEU	C709	0	0	0	0	1.93104321906449e-07	0	0	0	0	0	0	0	1.39084955211689e-07	6.68978880671227e-08	9.75536567061457e-08	6.41755082066517e-08	2.59573786980058e-07	4.65456371494295e-07	4.97747302369611e-07	6.00743432011983e-07	1.26874744693945e-06	1.62015906945214e-06	1.37613129173247e-06	1.5750911746159e-06	2.50206263788711e-06	7.98876779248377e-07
P4NordEU	C710	0	0	0	6.28564782825274e-07	5.79312965719348e-07	9.6245834961492e-07	3.8314315703448e-07	5.71136040987768e-07	3.00042392239494e-07	5.19472308155723e-07	2.95183465563842e-07	5.78595154330674e-07	4.86797343240911e-07	5.0173416050342e-07	8.45465024786596e-07	1.15515914771973e-06	1.68722961537038e-06	2.46026939218413e-06	3.09314395043973e-06	4.16515446194975e-06	6.29674658851433e-06	6.64823894016568e-06	6.94946302324898e-06	6.30036469846362e-06	5.31688310551011e-06	4.39382228586607e-06
P4NordEU	C711	0	0	0	0	3.86208643812899e-07	0	5.74714735551719e-07	1.90378680329256e-07	7.50105980598734e-08	3.71051648682659e-07	2.58285532368361e-07	3.61621971456672e-07	1.5647057461315e-06	2.91005813091984e-06	3.31682432800895e-06	4.39602231215564e-06	5.51594297332623e-06	7.44730194390872e-06	9.95494604739223e-06	1.12939765218253e-05	1.25465025308457e-05	1.39110209756408e-05	1.34172800943916e-05	1.26933818189635e-05	1.07901451258882e-05	7.18989101323539e-06
P4NordEU	C712	0	0	0	2.09521594275091e-07	1.93104321906449e-07	3.84983339845968e-07	1.9157157851724e-07	1.90378680329256e-07	1.50021196119747e-07	1.8552582434133e-07	1.84489665977401e-07	5.0627076003934e-07	8.69280970073055e-07	1.23761092924177e-06	1.78848370627934e-06	2.88789786929933e-06	5.09413556948364e-06	6.51638920092013e-06	8.81723792769026e-06	1.14541747703618e-05	1.54129319480052e-05	1.73189417769022e-05	1.47934113861241e-05	1.39905157274707e-05	7.66256682852927e-06	1.99719194812094e-06
P4NordEU	C713	0	0	0	0	1.93104321906449e-07	0	0	1.90378680329256e-07	3.75052990299367e-08	2.22630989209595e-07	7.37958663909604e-08	1.44648788582669e-07	3.82483626832144e-07	4.68285216469859e-07	8.77982910355311e-07	1.9894407544062e-06	2.17393046595798e-06	3.2249477167819e-06	4.51527910006719e-06	4.88604658036413e-06	5.87383077286785e-06	6.31303361545145e-06	8.53201400874132e-06	6.94893165271723e-06	5.00412527577422e-06	5.19269906511445e-06
P4NordEU	C714	0	0	0	4.19043188550182e-07	1.93104321906449e-07	3.84983339845968e-07	0	0	7.50105980598734e-08	1.8552582434133e-07	1.47591732781921e-07	1.80810985728336e-07	3.47712388029222e-08	2.00693664201368e-07	3.57696741255867e-07	2.88789786929933e-07	6.48934467450145e-07	1.26338157977023e-06	1.67100880081227e-06	2.28282504164554e-06	3.52429846372071e-06	3.63139101773756e-06	3.16510197098468e-06	3.15018234923181e-06	2.34568372301916e-06	7.98876779248377e-07
P4NordEU	C715	0	0	0	0	9.65521609532247e-07	3.84983339845968e-07	0	3.80757360658512e-07	3.00042392239494e-07	1.48420659473064e-07	3.68979331954802e-08	1.44648788582669e-07	3.47712388029222e-08	1.00346832100684e-07	6.50357711374304e-08	1.28351016413303e-07	1.94680340235043e-07	1.6623441839082e-07	3.91087166147552e-07	5.20644307743719e-07	3.75925169463542e-07	7.82145757666551e-07	6.88065645866236e-07	5.55914532217378e-07	3.12757829735889e-07	0
P4NordEU	C716	0	0	0	8.38086377100365e-07	1.35173025334515e-06	1.92491669922984e-06	1.9157157851724e-06	1.52302944263405e-06	1.50021196119747e-06	1.33578593525757e-06	6.27264864323163e-07	6.14757351476342e-07	6.95424776058444e-07	6.68978880671227e-07	4.87768283530728e-07	5.77579573859865e-07	4.86700850587609e-07	7.31431440919606e-07	6.75514196073044e-07	1.00123905335331e-06	1.45671003167123e-06	2.01123194828542e-06	2.3394231959452e-06	3.4281396153405e-06	1.87654697841533e-06	3.19550711699351e-06
P4NordEU	C717	0	0	0	4.19043188550182e-07	1.73793889715804e-06	7.69966679691936e-07	2.10728736368964e-06	2.66530152460959e-06	3.86304580008348e-06	1.7439427488085e-06	9.96244196277965e-07	5.0627076003934e-07	5.21568582043833e-07	5.35183104536981e-07	8.1294713921788e-07	7.05930590273169e-07	1.00584842454772e-06	4.32209487816131e-07	1.03104798347991e-06	1.28158598829223e-06	9.86803569841798e-07	2.29056971888061e-06	1.99539037301208e-06	9.26524220362297e-07	2.03292589328328e-06	3.99438389624188e-07
P4NordEU	C718	0	0	0	4.19043188550182e-07	5.79312965719348e-07	1.92491669922984e-07	1.9157157851724e-07	0	3.3754769126943e-07	1.8552582434133e-07	1.47591732781921e-07	1.08486591437001e-07	2.43398671620456e-07	8.02774656805472e-07	1.00805445263017e-06	1.25142241002971e-06	2.01169684909545e-06	2.59325692689679e-06	3.91087166147552e-06	5.48679001237612e-06	5.30994301867253e-06	6.48063627780856e-06	6.53662363572924e-06	6.02240743235493e-06	4.84774636090627e-06	3.5949455066177e-06
P4NordEU	C719	7.06087772707057e-05	4.70725181804705e-05	3.36232272717646e-06	3.56186710267655e-06	3.86208643812899e-06	3.27235838869073e-06	2.68200209924136e-06	3.42681624592661e-06	3.71302460396373e-06	3.00551835432954e-06	3.87428298552542e-06	4.15865267175172e-06	6.95424776058444e-06	1.09712536430081e-05	1.49257094760403e-05	2.26218666428447e-05	3.21871495855272e-05	4.81082406823032e-05	6.89735547569319e-05	9.17134972871628e-05	0.000113999307639819	0.000131959162829171	0.000135686545364822	0.000125266074592983	0.000105868525365598	7.07005949634814e-05
P4NordEU	C720	0	0	0	0	1.93104321906449e-07	3.84983339845968e-07	0	0	1.1251589708981e-07	7.42103297365318e-08	2.58285532368361e-07	1.44648788582669e-07	1.73856194014611e-07	2.34142608234929e-07	1.62589427843576e-07	2.88789786929933e-07	2.59573786980058e-07	1.6623441839082e-07	4.26640544888238e-07	5.20644307743719e-07	6.57869046561199e-07	1.00561597414271e-06	1.4449378563191e-06	1.29713390850722e-06	4.69136744603833e-07	3.99438389624188e-07
P4NordEU	C721	0	0	0	0	0	0	0	0	0	0	0	0	0	0	3.25178855687152e-08	3.20877541033258e-08	0	0	0	4.00495621341322e-08	0	0	0	9.26524220362297e-08	1.56378914867944e-07	0
P4NordEU	C722	0	0	0	0	0	0	0	1.90378680329256e-07	0	0	0	3.61621971456672e-08	3.47712388029222e-08	0	0	6.41755082066517e-08	0	1.32987534712656e-07	0	0	1.40971938548828e-07	5.58675541190393e-08	0	9.26524220362297e-08	0	3.99438389624188e-07
P4NordEU	C723	0	0	0	6.28564782825274e-07	1.93104321906449e-07	0	1.9157157851724e-07	0	1.87526495149683e-07	7.42103297365318e-08	1.10693799586441e-07	1.08486591437001e-07	6.95424776058444e-08	3.34489440335613e-08	3.25178855687152e-08	0	0	9.97406510344917e-08	3.55533787406865e-08	8.00991242682645e-08	9.39812923658855e-08	1.11735108238079e-07	6.88065645866236e-08	9.26524220362297e-08	1.56378914867944e-07	0
P4NordEU	C724	0	0	0	0	0	0	0	0	0	0	0	0	0	0	0	0	0	3.32468836781639e-08	0	0	0	5.58675541190393e-08	7.56872210452859e-07	2.77957266108689e-07	1.56378914867944e-07	0
P4NordEU	C725	0	0	0	0	0	0	0	0	3.75052990299367e-08	0	0	0	0	0	6.50357711374304e-08	0	0	0	3.55533787406865e-08	0	4.69906461829428e-08	0	0	0	0	0
P4NordEU	C728	0	0	0	0	1.93104321906449e-07	0	0	0	0	3.71051648682659e-08	7.37958663909604e-08	3.61621971456672e-08	0	3.34489440335613e-08	0	0	0	6.64937673563278e-08	7.11067574813731e-08	8.00991242682645e-08	4.69906461829428e-08	0	1.37613129173247e-07	9.26524220362297e-08	0	0
P4NordEU	C729	0	0	0	0	0	0	0	0	1.50021196119747e-07	3.71051648682659e-08	3.68979331954802e-08	1.08486591437001e-07	6.95424776058444e-08	6.68978880671227e-08	1.30071542274861e-07	9.62632623099775e-08	9.73401701175217e-08	2.65975069425311e-07	4.62193923628925e-07	5.20644307743719e-07	7.98840985110027e-07	8.93880865904629e-07	9.6329190421273e-07	1.5750911746159e-06	9.38273489207666e-07	0
P4NordEU	C73	0	0	0	0	0	0	0	0	0	0	3.68979331954802e-08	1.08486591437001e-07	1.73856194014611e-07	3.34489440335613e-07	6.50357711374304e-07	8.02193852583146e-07	1.91435667897793e-06	3.15845394942557e-06	5.86630749221328e-06	1.09335304626181e-05	1.59298290560176e-05	2.67046908689008e-05	4.2040810962427e-05	5.78151113506073e-05	8.22553092205387e-05	8.34826234314554e-05
P4NordEU	C740	0	0	0	0	1.93104321906449e-07	0	1.9157157851724e-07	0	7.50105980598734e-08	7.42103297365318e-08	1.10693799586441e-07	7.23243942913343e-08	2.78169910423378e-07	3.01040496302052e-07	6.8287559694302e-07	4.49228557446562e-07	7.13827914195159e-07	7.31431440919606e-07	1.49324190710883e-06	1.40173467469463e-06	1.45671003167123e-06	2.06709950240446e-06	2.82106914805157e-06	1.38978633054345e-06	1.72016806354739e-06	0
P4NordEU	C741	0	0	0	6.28564782825274e-07	9.65521609532247e-07	1.1549500195379e-06	1.34100104962068e-06	5.71136040987768e-07	7.87611279628671e-07	7.42103297365318e-08	0	7.23243942913343e-08	0	6.68978880671227e-08	3.25178855687152e-08	9.62632623099775e-08	1.94680340235043e-07	3.65715720459803e-07	3.55533787406865e-07	3.6044605920719e-07	2.81943877097657e-07	2.79337770595197e-07	4.81645952106365e-07	5.55914532217378e-07	3.12757829735889e-07	3.99438389624188e-07
P4NordEU	C749	0	0	3.36232272717646e-06	2.09521594275091e-07	2.12414754097094e-06	3.27235838869073e-06	2.8735736777586e-06	4.37870964757289e-06	1.42520136313759e-06	4.82367143287457e-07	7.37958663909604e-08	2.16973182874003e-07	1.04313716408767e-07	2.67591552268491e-07	3.57696741255867e-07	5.45491819756539e-07	7.78721360940174e-07	8.31172091954098e-07	1.20881487718334e-06	2.3629241659138e-06	2.72545747861068e-06	2.51403993535677e-06	4.33481356895728e-06	3.89140172552165e-06	5.62964093524599e-06	8.78764457173214e-06
P4NordEU	C750	0	0	0	0	0	0	0	0	0	0	0	0	0	0	3.25178855687152e-08	3.20877541033258e-08	0	3.32468836781639e-08	1.42213514962746e-07	8.00991242682645e-08	9.39812923658855e-08	1.67602662357118e-07	3.44032822933118e-07	2.77957266108689e-07	1.56378914867944e-07	7.98876779248377e-07
P4NordEU	C751	0	0	0	0	0	0	0	0	0	3.71051648682659e-08	0	3.61621971456672e-08	0	3.34489440335613e-08	6.50357711374304e-08	6.41755082066517e-08	9.73401701175217e-08	2.99221953103475e-07	3.55533787406865e-07	3.20396497073058e-07	3.28934523280599e-07	7.82145757666551e-07	6.88065645866236e-07	4.63262110181148e-07	9.38273489207666e-07	3.99438389624188e-07
P4NordEU	C752	0	0	0	0	0	0	0	0	0	0	3.68979331954802e-08	7.23243942913343e-08	3.47712388029222e-08	0	6.50357711374304e-08	0	0	0	3.55533787406865e-08	0	4.69906461829428e-08	0	6.88065645866236e-08	0	0	0
P4NordEU	C753	0	0	0	0	7.72417287625798e-07	9.6245834961492e-07	3.8314315703448e-07	0	1.50021196119747e-07	7.42103297365318e-08	2.21387599172881e-07	3.61621971456672e-07	3.47712388029222e-08	6.68978880671227e-08	3.25178855687152e-08	9.62632623099775e-08	1.29786893490029e-07	9.97406510344917e-08	2.13320272444119e-07	2.00247810670661e-07	2.34953230914714e-07	1.11735108238079e-07	1.37613129173247e-07	9.26524220362297e-08	1.56378914867944e-07	0
P4NordEU	C754	0	0	0	0	0	0	0	0	0	0	0	0	0	0	0	0	0	0	0	4.00495621341322e-08	4.69906461829428e-08	0	0	9.26524220362297e-08	0	0
P4NordEU	C755	0	0	0	0	0	0	0	0	0	0	0	0	3.47712388029222e-08	6.68978880671227e-08	3.25178855687152e-08	9.62632623099775e-08	0	6.64937673563278e-08	1.42213514962746e-07	4.00495621341322e-08	1.40971938548828e-07	2.23470216476157e-07	2.06419693759871e-07	3.70609688144919e-07	0	0
P4NordEU	C758	0	0	0	0	0	0	0	0	0	0	0	0	0	0	0	0	0	3.32468836781639e-08	0	4.00495621341322e-08	9.39812923658855e-08	0	6.88065645866236e-08	0	0	0
P4NordEU	C759	0	0	0	0	0	0	0	0	0	0	0	3.61621971456672e-08	0	0	0	3.20877541033258e-08	0	9.97406510344917e-08	1.42213514962746e-07	2.00247810670661e-07	2.81943877097657e-07	3.35205324714236e-07	3.44032822933118e-07	5.55914532217378e-07	9.38273489207666e-07	7.98876779248377e-07
P4NordEU	C760	0.000141217554541411	0	0	0	0	0	0	0	0	3.71051648682659e-08	3.68979331954802e-08	3.61621971456672e-08	0	0	6.50357711374304e-08	1.60438770516629e-07	3.24467233725072e-07	3.32468836781639e-07	1.13770811970197e-06	1.00123905335331e-06	1.644672616403e-06	3.51965590949948e-06	3.92197418143754e-06	5.28118805606509e-06	1.06337662110202e-05	1.9173042701961e-05
P4NordEU	C761	0	0	0	0	0	0	1.9157157851724e-07	3.80757360658512e-07	7.50105980598734e-08	3.71051648682659e-08	1.10693799586441e-07	3.61621971456672e-08	1.04313716408767e-07	1.00346832100684e-07	9.75536567061457e-08	0	9.73401701175217e-08	2.65975069425311e-07	2.84427029925492e-07	4.80594745609587e-07	1.03379421602474e-06	1.2849537447379e-06	3.23390853557131e-06	4.81792594588394e-06	7.97532465826516e-06	1.31814668575982e-05
P4NordEU	C762	0	0	0	2.09521594275091e-07	1.93104321906449e-07	1.92491669922984e-07	0	0	1.87526495149683e-07	3.71051648682659e-08	7.37958663909604e-08	3.61621971456672e-08	1.73856194014611e-07	3.67938384369175e-07	5.20286169099444e-07	8.98457114893124e-07	1.75212306211539e-06	3.88988539034518e-06	7.14622912687799e-06	1.28158598829223e-05	2.02999591510313e-05	3.8269274571542e-05	7.00450827491828e-05	0.000126285251235381	0.000236914056024936	0.000353902413207031
P4NordEU	C763	0	0	0	0	0	1.92491669922984e-07	0	0	3.75052990299367e-08	3.71051648682659e-08	3.68979331954802e-08	0	0	1.00346832100684e-07	1.62589427843576e-07	2.56702032826607e-07	4.54254127215101e-07	5.65197022528787e-07	9.95494604739223e-07	1.48183379896289e-06	1.78564455495183e-06	3.85486123421371e-06	9.49530591295405e-06	1.19521624426736e-05	2.06420167625686e-05	2.35668649878271e-05
P4NordEU	C764	0	0	0	2.09521594275091e-07	0	0	0	0	0	3.71051648682659e-08	0	0	0	0	0	0	0	0	3.55533787406865e-08	1.20148686402397e-07	4.69906461829428e-08	5.58675541190393e-08	1.37613129173247e-07	1.85304844072459e-07	3.12757829735889e-07	1.99719194812094e-06
P4NordEU	C765	0	0	0	0	0	0	0	0	0	3.71051648682659e-08	3.68979331954802e-08	0	0	0	3.25178855687152e-08	9.62632623099775e-08	6.48934467450145e-08	0	3.55533787406865e-08	1.60198248536529e-07	2.34953230914714e-07	2.79337770595197e-07	6.88065645866236e-07	1.01917664239853e-06	2.34568372301916e-06	7.98876779248377e-07
P4NordEU	C767	0	0	0	0	0	0	0	0	0	0	3.68979331954802e-08	0	0	0	0	0	6.48934467450145e-08	3.32468836781639e-08	1.42213514962746e-07	1.20148686402397e-07	2.34953230914714e-07	2.79337770595197e-07	4.12839387519741e-07	9.26524220362297e-07	9.38273489207666e-07	7.98876779248377e-07
P4NordEU	C768	0	0	0	0	0	0	0	0	0	0	0	0	0	0	3.25178855687152e-08	6.41755082066517e-08	3.24467233725072e-08	6.64937673563278e-08	7.11067574813731e-08	3.20396497073058e-07	4.69906461829428e-07	6.14543095309433e-07	6.88065645866236e-07	1.29713390850722e-06	2.65844155275505e-06	1.99719194812094e-06
P4NordEU	C770	0	0	0	0	0	0	0	0	0	0	0	0	0	0	0	0	0	6.64937673563278e-08	1.0666013622206e-07	2.00247810670661e-07	1.40971938548828e-07	2.23470216476157e-07	3.44032822933118e-07	7.41219376289837e-07	7.81894574339721e-07	7.98876779248377e-07
P4NordEU	C771	0	0	0	0	0	0	0	0	0	0	0	0	0	3.34489440335613e-08	0	0	3.24467233725072e-08	3.32468836781639e-08	0	0	0	1.11735108238079e-07	6.88065645866236e-08	3.70609688144919e-07	0	0
P4NordEU	C772	0	0	0	0	0	0	0	0	0	0	0	3.61621971456672e-08	0	0	0	3.20877541033258e-08	0	0	0	4.00495621341322e-08	4.69906461829428e-08	0	6.88065645866236e-08	3.70609688144919e-07	4.69136744603833e-07	7.98876779248377e-07
P4NordEU	C773	0	0	0	0	0	0	0	0	0	0	0	0	0	0	0	0	0	0	0	0	4.69906461829428e-08	5.58675541190393e-08	0	9.26524220362297e-08	1.56378914867944e-07	0
P4NordEU	C774	0	0	0	0	0	0	0	0	0	0	0	0	0	0	0	0	0	0	0	4.00495621341322e-08	0	0	0	0	1.56378914867944e-07	0
P4NordEU	C775	0	0	0	0	0	0	0	0	0	0	0	0	0	0	0	0	0	0	0	0	0	0	0	9.26524220362297e-08	0	0
P4NordEU	C778	0	0	0	0	0	0	0	0	0	0	0	0	0	0	0	0	0	3.32468836781639e-08	0	8.00991242682645e-08	9.39812923658855e-08	5.58675541190393e-08	6.88065645866236e-08	0	0	3.99438389624188e-07
P4NordEU	C779	0	0	0	0	0	0	0	0	0	0	0	0	6.95424776058444e-08	0	0	0	0	3.32468836781639e-08	7.11067574813731e-08	8.00991242682645e-08	9.39812923658855e-08	2.23470216476157e-07	2.75226258346494e-07	9.26524220362297e-08	4.69136744603833e-07	0
P4NordEU	C780	0	0	0	0	0	0	0	0	0	0	0	0	0	0	3.25178855687152e-08	0	1.62233616862536e-07	1.99481302068983e-07	9.2438784725785e-07	1.00123905335331e-06	2.25555101678125e-06	2.45817238123773e-06	4.33481356895728e-06	3.61344445941296e-06	4.84774636090627e-06	3.19550711699351e-06
P4NordEU	C781	0	0	0	0	0	0	0	0	0	0	0	0	0	0	0	0	0	0	0	0	0	0	0	0	0	3.99438389624188e-07
P4NordEU	C782	0	0	0	0	0	0	0	0	0	0	0	0	0	0	0	0	0	0	0	4.00495621341322e-08	1.87962584731771e-07	2.23470216476157e-07	2.75226258346494e-07	7.41219376289837e-07	1.25103131894355e-06	2.39663033774513e-06
P4NordEU	C783	0	0	0	0	0	0	0	0	0	0	0	0	0	0	0	0	0	0	3.55533787406865e-08	0	0	0	6.88065645866236e-08	0	0	0
P4NordEU	C785	0	0	0	0	0	0	0	0	0	0	0	0	0	0	0	0	3.24467233725072e-08	6.64937673563278e-08	7.11067574813731e-08	3.20396497073058e-07	1.40971938548828e-07	7.26278203547511e-07	3.44032822933118e-07	4.63262110181148e-07	4.69136744603833e-07	7.98876779248377e-07
P4NordEU	C786	0	0	0	0	0	0	0	0	0	0	0	0	0	0	3.25178855687152e-08	0	3.24467233725072e-08	1.32987534712656e-07	2.13320272444119e-07	2.80346934938926e-07	5.63887754195313e-07	6.70410649428472e-07	1.37613129173247e-06	1.29713390850722e-06	1.72016806354739e-06	1.99719194812094e-06
P4NordEU	C787	0	0	0	0	0	0	0	0	0	0	0	0	0	0	0	3.20877541033258e-08	9.73401701175217e-08	1.99481302068983e-07	3.55533787406865e-07	6.00743432011983e-07	1.73865390876888e-06	3.35205324714236e-06	5.71094486068976e-06	7.41219376289837e-06	9.69549272181254e-06	1.31814668575982e-05
P4NordEU	C788	0	0	0	0	0	0	0	0	0	0	0	0	0	0	0	0	0	0	3.55533787406865e-08	0	0	5.58675541190393e-08	6.88065645866236e-08	0	0	0
P4NordEU	C790	0	0	0	0	0	0	0	0	0	0	0	0	0	0	0	0	0	6.64937673563278e-08	7.11067574813731e-08	1.60198248536529e-07	2.34953230914714e-07	2.79337770595197e-07	4.12839387519741e-07	4.63262110181148e-07	1.56378914867944e-07	3.99438389624188e-07
P4NordEU	C791	0	0	0	0	0	0	0	0	0	0	0	0	0	0	0	0	0	0	0	4.00495621341322e-08	9.39812923658855e-08	5.58675541190393e-08	2.06419693759871e-07	2.77957266108689e-07	3.12757829735889e-07	3.99438389624188e-07
P4NordEU	C792	0	0	0	0	0	0	0	0	0	0	0	0	0	3.34489440335613e-08	0	0	3.24467233725072e-08	0	3.55533787406865e-08	8.00991242682645e-08	0	0	6.88065645866236e-08	9.26524220362297e-08	0	0
P4NordEU	C793	0	0	0	0	0	0	0	0	0	0	0	0	0	0	0	0	0	6.64937673563278e-08	7.11067574813731e-08	2.40297372804793e-07	2.81943877097657e-07	7.26278203547511e-07	7.56872210452859e-07	2.13100570683328e-06	9.38273489207666e-07	7.98876779248377e-07
P4NordEU	C794	0	0	0	0	0	0	0	0	0	0	0	0	0	0	0	0	0	0	0	8.00991242682645e-08	0	0	0	0	0	0
P4NordEU	C795	0	0	0	0	0	0	0	0	0	0	0	0	0	0	0	0	0	0	3.55533787406865e-08	1.20148686402397e-07	9.39812923658855e-08	4.46940432952315e-07	5.50452516692989e-07	9.26524220362297e-07	1.25103131894355e-06	0
P4NordEU	C796	0	0	0	0	0	0	0	0	0	0	0	0	0	0	0	3.20877541033258e-08	3.24467233725072e-08	1.32987534712656e-07	1.42213514962746e-07	3.20396497073058e-07	3.75925169463542e-07	3.35205324714236e-07	4.12839387519741e-07	1.29713390850722e-06	7.81894574339721e-07	3.99438389624188e-07
P4NordEU	C797	0	0	0	0	0	0	0	0	0	0	0	0	0	0	0	0	0	0	0	0	0	0	0	0	1.56378914867944e-07	0
P4NordEU	C798	0	0	0	0	0	0	0	0	0	0	0	0	0	0	0	3.20877541033258e-08	0	0	3.55533787406865e-08	1.20148686402397e-07	4.69906461829428e-08	5.58675541190393e-08	6.88065645866236e-08	3.70609688144919e-07	0	1.19831516887257e-06
P4NordEU	C80	0	0	3.36232272717646e-06	0	0	0	1.9157157851724e-07	1.90378680329256e-07	7.50105980598734e-08	3.71051648682659e-08	2.95183465563842e-07	6.50919548622009e-07	1.21699335810228e-06	1.73934508974519e-06	3.28430644244024e-06	7.21974467324831e-06	1.60611280693911e-05	3.09196018206924e-05	5.66720857126543e-05	9.33955788967964e-05	0.000143838367965988	0.000243973608837845	0.000391371739368715	0.000619474093734232	0.00083146669035286	0.00092030604969413
P4NordEU	C800	0	0	0	0	0	0	0	0	0	0	0	0	3.47712388029222e-08	1.00346832100684e-07	1.95107313412291e-07	6.73842836169843e-07	1.46010255176283e-06	2.12780055540249e-06	4.87081288747405e-06	9.33154797725281e-06	1.81853800727988e-05	3.01684792242812e-05	4.27976831728799e-05	7.24541940323316e-05	0.000120411764448317	0.000176951206603515
P4NordEU	C809	0	0	0	2.09521594275091e-07	0	0	0	0	3.75052990299367e-08	0	1.10693799586441e-07	3.61621971456672e-08	2.08627432817533e-07	2.34142608234929e-07	6.8287559694302e-07	8.66369360789798e-07	1.75212306211539e-06	3.65715720459803e-06	7.00401561191525e-06	1.61800231021894e-05	2.52809676464232e-05	4.15654602645653e-05	6.92194039741433e-05	0.000112572692774019	0.000205325515221611	0.000311561943906867
P4NordEU	C810	0	0	0	0	0	0	0	0	0	3.71051648682659e-08	0	0	3.47712388029222e-08	0	3.25178855687152e-08	9.62632623099775e-08	0	1.6623441839082e-07	7.11067574813731e-08	2.80346934938926e-07	2.34953230914714e-07	4.46940432952315e-07	5.50452516692989e-07	7.41219376289837e-07	9.38273489207666e-07	3.99438389624188e-07
P4NordEU	C811	0	0	0	0	0	0	0	0	3.75052990299367e-08	7.42103297365318e-08	4.42775198345762e-07	4.70108562893673e-07	5.91111059649678e-07	4.68285216469859e-07	4.87768283530728e-07	2.24614278723281e-07	1.62233616862536e-07	4.98703255172459e-07	1.77766893703433e-07	4.80594745609587e-07	8.92822277475913e-07	8.3801331178559e-07	1.37613129173247e-06	1.48243875257967e-06	1.56378914867944e-06	1.19831516887257e-06
P4NordEU	C812	0	0	0	0	0	0	0	0	0	0	3.68979331954802e-08	1.08486591437001e-07	1.04313716408767e-07	1.00346832100684e-07	6.50357711374304e-08	6.41755082066517e-08	3.24467233725072e-08	1.99481302068983e-07	1.42213514962746e-07	5.60693869877851e-07	4.22915815646485e-07	7.82145757666551e-07	1.72016411466559e-06	1.76039601868836e-06	6.25515659471777e-07	2.79606872736932e-06
P4NordEU	C813	0	0	0	0	0	0	0	0	0	0	0	0	0	0	0	3.20877541033258e-08	3.24467233725072e-08	0	1.0666013622206e-07	1.20148686402397e-07	1.40971938548828e-07	1.11735108238079e-07	4.81645952106365e-07	0	1.56378914867944e-07	3.99438389624188e-07
P4NordEU	C817	0	0	0	0	0	0	0	0	0	0	3.68979331954802e-08	0	0	0	3.25178855687152e-08	0	3.24467233725072e-08	9.97406510344917e-08	3.55533787406865e-08	8.00991242682645e-08	9.39812923658855e-08	1.67602662357118e-07	6.88065645866236e-08	2.77957266108689e-07	1.56378914867944e-07	0
P4NordEU	C819	0	0	0	0	0	0	0	0	0	1.11315494604798e-07	5.90366931127683e-07	9.40217125787346e-07	1.07790840289059e-06	1.43830459344314e-06	1.23567965161118e-06	1.28351016413303e-06	1.39520910501781e-06	1.76208483494269e-06	2.55984326932943e-06	3.84475796487669e-06	6.20276529614844e-06	9.05054376728437e-06	1.42429588694311e-05	2.10320998022241e-05	2.15802902517763e-05	1.9173042701961e-05
P4NordEU	C820	0	0	0	0	0	0	0	0	0	0	0	7.23243942913343e-08	0	0	0	9.62632623099775e-08	2.92020510352565e-07	4.98703255172459e-07	3.19980408666179e-07	6.00743432011983e-07	1.22175680075651e-06	2.34643727299965e-06	2.88987571263819e-06	3.05752992719558e-06	2.814820467623e-06	2.79606872736932e-06
P4NordEU	C821	0	0	0	0	0	0	0	0	0	0	0	0	3.47712388029222e-08	6.68978880671227e-08	1.30071542274861e-07	2.56702032826607e-07	9.73401701175217e-07	1.46286288183921e-06	1.8487756945157e-06	1.72213117176769e-06	2.06758843204948e-06	3.29618569302332e-06	2.40822976053183e-06	4.53996867977525e-06	2.18930480815122e-06	1.99719194812094e-06
P4NordEU	C822	0	0	0	0	0	0	0	0	0	0	0	0	0	6.68978880671227e-08	6.50357711374304e-08	3.20877541033258e-08	1.94680340235043e-07	3.98962604137967e-07	4.62193923628925e-07	8.00991242682645e-07	8.92822277475913e-07	1.34082129885694e-06	1.92658380842546e-06	2.31631055090574e-06	2.97119938249094e-06	7.98876779248377e-07
P4NordEU	C823	0	0	0	0	0	0	0	0	0	0	0	0	0	0	0	0	0	0	3.55533787406865e-08	0	0	0	0	0	0	0
P4NordEU	C824	0	0	0	0	0	0	0	0	0	0	0	0	0	0	0	0	0	0	0	0	0	0	1.37613129173247e-07	0	0	0
P4NordEU	C825	0	0	0	0	0	0	0	0	0	0	0	0	0	0	0	0	0	0	0	0	0	5.58675541190393e-08	1.37613129173247e-07	0	4.69136744603833e-07	3.99438389624188e-07
P4NordEU	C826	0	0	0	0	0	0	0	0	0	0	0	0	0	0	0	0	0	0	0	0	0	0	6.88065645866236e-08	0	0	0
P4NordEU	C827	0	0	0	0	0	0	0	0	0	0	3.68979331954802e-08	0	0	3.34489440335613e-08	6.50357711374304e-08	3.20877541033258e-08	1.29786893490029e-07	4.65456371494295e-07	4.97747302369611e-07	6.40792994146116e-07	1.08078486220768e-06	1.34082129885694e-06	1.65135755007897e-06	2.59426781701443e-06	1.72016806354739e-06	1.59775355849675e-06
P4NordEU	C829	0	0	0	0	0	0	0	0	0	0	0	0	0	1.00346832100684e-07	6.50357711374304e-08	3.20877541033258e-07	5.8404102070513e-07	1.29662846344839e-06	2.0976493457005e-06	3.88480752701083e-06	5.59188689577019e-06	6.87170915664184e-06	9.15127309002094e-06	1.29713390850722e-05	1.28230710191714e-05	1.07848365198531e-05
P4NordEU	C830	0	0	0	0	0	0	0	0	0	3.71051648682659e-08	0	0	0	6.68978880671227e-08	9.75536567061457e-08	1.60438770516629e-07	3.89360680470087e-07	1.39636911448288e-06	1.3154750134054e-06	2.56317197658446e-06	4.27614880264779e-06	7.70972246842743e-06	1.20411488026591e-05	1.75113077648474e-05	1.9547364358493e-05	1.51786588057192e-05
P4NordEU	C831	0	0	0	0	0	0	0	0	0	0	0	3.61621971456672e-08	0	0	0	0	5.19147573960116e-07	1.06390027770125e-06	2.52428989058874e-06	4.7258483318276e-06	7.4715127430879e-06	1.08941730532127e-05	1.61007361132699e-05	2.260719097684e-05	2.07983956774366e-05	2.1170234650082e-05
P4NordEU	C832	0	0	0	0	0	0	0	0	0	0	0	3.61621971456672e-08	0	0	3.25178855687152e-08	3.20877541033258e-08	2.27127063607551e-07	1.99481302068983e-07	2.13320272444119e-07	3.20396497073058e-07	4.22915815646485e-07	1.2849537447379e-06	1.1697115979726e-06	1.5750911746159e-06	9.38273489207666e-07	3.99438389624188e-07
P4NordEU	C833	0	0	0	0	0	0	1.9157157851724e-07	0	1.1251589708981e-07	3.71051648682659e-08	2.58285532368361e-07	5.42432957185007e-07	7.64967253664289e-07	9.36570432939717e-07	1.30071542274861e-06	2.21405503312948e-06	3.66647974109332e-06	7.44730194390872e-06	1.1341527818279e-05	1.96242854457248e-05	3.06848919574616e-05	4.67611427976359e-05	6.48157838405994e-05	9.04287639073602e-05	9.22635597720871e-05	7.78904859767167e-05
P4NordEU	C834	0	0	0	0	0	0	0	0	0	0	0	0	0	0	6.50357711374304e-08	3.20877541033258e-08	2.27127063607551e-07	2.65975069425311e-07	3.19980408666179e-07	5.60693869877851e-07	6.10878400378256e-07	1.50842396121406e-06	1.58255098549234e-06	1.76039601868836e-06	2.18930480815122e-06	1.19831516887257e-06
P4NordEU	C835	0	0	0	0	0	1.92491669922984e-07	1.9157157851724e-07	1.90378680329256e-07	1.1251589708981e-07	1.48420659473064e-07	2.95183465563842e-07	3.61621971456672e-07	2.08627432817533e-07	3.01040496302052e-07	2.60143084549722e-07	1.60438770516629e-07	2.92020510352565e-07	4.98703255172459e-07	8.53281089776477e-07	7.2089211841438e-07	9.86803569841798e-07	2.12296705652349e-06	2.27061663135858e-06	2.87222508312312e-06	4.37860961630244e-06	3.19550711699351e-06
P4NordEU	C836	0	0	0	0	0	0	0	0	0	0	0	0	0	0	3.25178855687152e-08	3.20877541033258e-08	3.24467233725072e-08	6.64937673563278e-08	7.11067574813731e-08	8.00991242682645e-08	1.40971938548828e-07	2.23470216476157e-07	2.06419693759871e-07	9.26524220362297e-08	0	0
P4NordEU	C837	0	0	0	0	1.93104321906449e-07	0	0	3.80757360658512e-07	1.50021196119747e-07	1.48420659473064e-07	3.68979331954802e-07	1.08486591437001e-07	2.43398671620456e-07	2.00693664201368e-07	4.87768283530728e-07	4.81316311549888e-07	5.51594297332623e-07	5.9844390620695e-07	8.1772771103579e-07	1.3616851125605e-06	2.25555101678125e-06	2.29056971888061e-06	1.78897067925221e-06	3.4281396153405e-06	1.87654697841533e-06	1.99719194812094e-06
P4NordEU	C838	0	0	0	0	0	0	0	0	0	0	1.10693799586441e-07	7.23243942913343e-08	0	6.68978880671227e-08	1.30071542274861e-07	5.13404065653213e-07	5.8404102070513e-07	1.52935664919554e-06	2.27541623940394e-06	3.84475796487669e-06	6.43771852706316e-06	1.12852459320459e-05	1.3898926046498e-05	1.80672222970648e-05	1.51687547421906e-05	1.07848365198531e-05
P4NordEU	C839	0	0	0	0	0	0	0	0	0	0	0	7.23243942913343e-08	6.95424776058444e-08	3.34489440335613e-08	3.25178855687152e-08	6.41755082066517e-08	2.59573786980058e-07	6.98184557241442e-07	1.13770811970197e-06	1.2415364261581e-06	2.16156972441537e-06	2.68164259771389e-06	6.33020394196937e-06	7.13423649678969e-06	1.03210083812843e-05	7.98876779248377e-06
P4NordEU	C840	0	0	0	0	0	0	0	0	0	3.71051648682659e-08	0	0	3.47712388029222e-08	3.34489440335613e-08	3.25178855687152e-08	9.62632623099775e-08	6.48934467450145e-08	1.99481302068983e-07	4.62193923628925e-07	6.40792994146116e-07	1.3157380931224e-06	1.62015906945214e-06	2.75226258346494e-06	3.52079203737673e-06	4.2222307014345e-06	6.7904526236112e-06
P4NordEU	C841	0	0	0	0	0	0	0	0	0	0	0	0	0	0	0	3.20877541033258e-08	0	9.97406510344917e-08	3.55533787406865e-08	2.00247810670661e-07	2.34953230914714e-07	4.46940432952315e-07	4.12839387519741e-07	4.63262110181148e-07	4.69136744603833e-07	1.19831516887257e-06
P4NordEU	C842	0	0	0	0	0	0	0	0	0	0	0	0	0	0	0	0	0	0	7.11067574813731e-08	8.00991242682645e-08	4.69906461829428e-08	5.58675541190393e-08	0	9.26524220362297e-08	1.56378914867944e-07	0
P4NordEU	C843	0	0	0	0	0	0	0	0	0	0	0	0	0	0	0	0	3.24467233725072e-08	0	3.55533787406865e-08	4.00495621341322e-08	1.40971938548828e-07	2.23470216476157e-07	2.75226258346494e-07	1.85304844072459e-07	3.12757829735889e-07	3.99438389624188e-07
P4NordEU	C844	0	0	0	0	0	0	0	1.90378680329256e-07	0	3.71051648682659e-08	3.68979331954802e-08	0	2.08627432817533e-07	2.34142608234929e-07	1.62589427843576e-07	5.45491819756539e-07	8.76061531057695e-07	1.32987534712656e-06	2.16875610318188e-06	3.16391540859645e-06	4.69906461829428e-06	6.98344426487992e-06	8.73843370250119e-06	9.17258978158674e-06	8.60084031773693e-06	6.7904526236112e-06
P4NordEU	C845	0	0	0	0	0	0	0	7.61514721317024e-07	1.1251589708981e-07	1.8552582434133e-07	2.58285532368361e-07	1.44648788582669e-07	2.43398671620456e-07	3.67938384369175e-07	5.52804054668159e-07	5.77579573859865e-07	1.13563531803775e-06	2.09455367172433e-06	2.9153770567363e-06	5.08629439103479e-06	6.24975594233139e-06	6.92757671076088e-06	1.29356341422852e-05	1.40831681495069e-05	1.18847975299638e-05	9.98595974060471e-06
P4NordEU	C846	0	0	0	0	0	0	0	0	0	3.71051648682659e-08	0	0	3.47712388029222e-08	0	0	0	0	0	3.55533787406865e-08	0	0	0	0	0	1.56378914867944e-07	0
P4NordEU	C847	0	0	0	0	0	0	0	0	0	0	0	0	0	0	0	0	0	0	3.55533787406865e-08	0	1.40971938548828e-07	5.58675541190393e-08	1.37613129173247e-07	9.26524220362297e-08	0	0
P4NordEU	C848	0	0	0	0	0	0	0	0	0	0	0	0	0	0	0	0	0	0	0	4.00495621341322e-08	9.39812923658855e-08	5.58675541190393e-08	2.75226258346494e-07	3.70609688144919e-07	1.56378914867944e-07	3.99438389624188e-07
P4NordEU	C849	0	0	0	0	0	0	0	0	0	0	3.68979331954802e-08	0	3.47712388029222e-08	0	0	6.41755082066517e-08	6.48934467450145e-08	6.64937673563278e-08	1.0666013622206e-07	1.20148686402397e-07	2.81943877097657e-07	7.26278203547511e-07	5.50452516692989e-07	2.77957266108689e-07	6.25515659471777e-07	7.98876779248377e-07
P4NordEU	C850	0	0	0	0	0	0	0	0	0	0	0	0	3.47712388029222e-08	0	0	0	0	0	1.0666013622206e-07	4.00495621341322e-08	9.39812923658855e-08	2.79337770595197e-07	4.12839387519741e-07	9.26524220362297e-07	6.25515659471777e-07	7.98876779248377e-07
P4NordEU	C851	0	0	0	0	1.93104321906449e-07	0	3.8314315703448e-07	1.90378680329256e-07	1.50021196119747e-07	7.42103297365318e-08	2.95183465563842e-07	1.44648788582669e-07	2.08627432817533e-07	3.01040496302052e-07	6.50357711374304e-07	7.05930590273169e-07	1.20052876478277e-06	2.89247888000026e-06	5.29745343236229e-06	9.61189491219173e-06	1.87022771808112e-05	3.01126116701622e-05	4.98159527607155e-05	7.16203222340055e-05	9.2576317601823e-05	9.98595974060471e-05
P4NordEU	C852	0	0	0	0	0	0	0	0	0	0	0	0	0	0	0	0	0	0	0	4.00495621341322e-08	0	0	0	0	0	0
P4NordEU	C857	0	0	0	0	0	1.92491669922984e-07	1.9157157851724e-07	1.90378680329256e-07	7.50105980598734e-08	3.71051648682659e-08	3.68979331954802e-08	7.23243942913343e-08	1.39084955211689e-07	2.00693664201368e-07	1.95107313412291e-07	4.49228557446562e-07	2.59573786980058e-07	7.97925208275934e-07	7.11067574813731e-07	1.92237898243835e-06	2.34953230914714e-06	3.24031813890428e-06	4.61003982730378e-06	6.02240743235493e-06	5.16050419064216e-06	5.59213745473864e-06
P4NordEU	C859	0	0	0	0	3.86208643812899e-07	1.92491669922984e-07	0	3.80757360658512e-07	3.3754769126943e-07	2.59736154077861e-07	5.90366931127683e-07	8.67892731496012e-07	7.99738492467211e-07	1.37140670537601e-06	2.60143084549722e-06	4.10723252522571e-06	8.69572186383194e-06	1.68894169085073e-05	2.55273259358129e-05	3.95289178263885e-05	6.4001260101168e-05	0.000102516961808437	0.000167888017591362	0.000247567271680806	0.000306189915311435	0.000301575984166262
P4NordEU	C860	0	0	0	0	0	0	0	0	0	0	0	0	0	0	0	3.20877541033258e-08	0	3.32468836781639e-08	0	0	0	0	0	0	0	0
P4NordEU	C861	0	0	0	0	0	0	0	0	0	0	0	3.61621971456672e-08	0	0	0	0	3.24467233725072e-08	0	3.55533787406865e-08	8.00991242682645e-08	0	0	6.88065645866236e-08	0	0	0
P4NordEU	C862	0	0	0	0	0	0	0	0	0	0	0	0	0	0	0	0	3.24467233725072e-08	0	0	8.00991242682645e-08	1.40971938548828e-07	1.11735108238079e-07	6.88065645866236e-08	9.26524220362297e-08	0	0
P4NordEU	C864	0	0	0	0	0	0	0	0	0	0	0	0	0	0	0	0	0	0	0	0	0	1.67602662357118e-07	0	0	3.12757829735889e-07	0
P4NordEU	C865	0	0	0	0	0	0	0	0	0	0	0	0	0	0	0	0	6.48934467450145e-08	0	0	8.00991242682645e-08	2.34953230914714e-07	5.58675541190393e-07	5.50452516692989e-07	2.77957266108689e-07	1.56378914867944e-07	0
P4NordEU	C866	0	0	0	0	0	0	0	0	0	0	0	0	0	0	0	0	0	0	0	0	0	0	0	0	1.56378914867944e-07	0
P4NordEU	C880	0	0	0	0	0	0	0	0	0	0	0	0	0	3.34489440335613e-08	0	0	1.62233616862536e-07	3.98962604137967e-07	6.75514196073044e-07	1.96242854457248e-06	3.80624234081836e-06	8.49186822609398e-06	1.65135755007897e-05	3.07606041160283e-05	4.17531702697411e-05	4.71337299756542e-05
P4NordEU	C882	0	0	0	0	0	0	0	0	0	0	0	0	0	0	0	0	0	0	0	4.00495621341322e-08	0	0	6.88065645866236e-08	9.26524220362297e-08	0	0
P4NordEU	C883	0	0	0	0	0	0	0	0	0	0	0	0	0	0	0	0	0	0	0	0	9.39812923658855e-08	0	0	0	0	0
P4NordEU	C884	0	0	0	0	0	0	0	0	0	0	0	0	0	0	0	0	0	0	0	4.00495621341322e-08	0	0	1.37613129173247e-07	5.55914532217378e-07	1.4074102338115e-06	1.19831516887257e-06
P4NordEU	C887	0	0	0	0	0	0	0	0	0	0	0	0	0	0	0	0	3.24467233725072e-08	9.97406510344917e-08	0	8.00991242682645e-08	4.69906461829428e-08	1.11735108238079e-07	0	0	1.56378914867944e-07	0
P4NordEU	C889	0	0	0	0	0	0	0	0	0	0	0	0	0	0	0	0	0	0	3.55533787406865e-08	8.00991242682645e-08	9.39812923658855e-08	1.67602662357118e-07	2.06419693759871e-07	1.01917664239853e-06	3.12757829735889e-07	1.19831516887257e-06
P4NordEU	C900	0	0	0	0	0	0	0	0	0	0	0	3.61621971456672e-08	6.95424776058444e-08	3.34489440335613e-07	9.43018681492741e-07	2.75954685288602e-06	6.97604552508906e-06	1.68894169085073e-05	3.31001956075792e-05	6.52006871543673e-05	0.000112072691146318	0.00017274247733607	0.000259813587879091	0.000365050542822745	0.000420815659909638	0.000360692865830642
P4NordEU	C901	0	0	0	0	0	0	0	0	0	3.71051648682659e-08	0	3.61621971456672e-08	0	6.68978880671227e-08	3.25178855687152e-08	9.62632623099775e-08	2.92020510352565e-07	2.99221953103475e-07	6.75514196073044e-07	1.40173467469463e-06	1.73865390876888e-06	2.29056971888061e-06	2.20181006677195e-06	1.94570086276082e-06	1.25103131894355e-06	1.99719194812094e-06
P4NordEU	C902	0	0	0	0	0	0	0	0	0	0	3.68979331954802e-08	0	0	3.34489440335613e-08	6.50357711374304e-08	0	9.73401701175217e-08	1.32987534712656e-07	6.04407438591671e-07	9.21139929085041e-07	1.87962584731771e-06	2.79337770595197e-06	3.85316761685092e-06	4.26201141366657e-06	7.19343008392544e-06	4.39382228586607e-06
P4NordEU	C903	0	0	0	0	0	0	0	0	0	0	0	0	0	0	0	0	3.24467233725072e-08	3.32468836781639e-08	7.11067574813731e-08	8.00991242682645e-08	2.81943877097657e-07	3.91072878833275e-07	2.75226258346494e-07	4.63262110181148e-07	9.38273489207666e-07	1.59775355849675e-06
P4NordEU	C910	0	0	0	2.51425913130109e-06	3.66898211622254e-06	3.84983339845968e-06	3.63985999182756e-06	4.37870964757289e-06	5.02571007001152e-06	4.41551461932364e-06	4.61224164943502e-06	3.68854410885805e-06	2.71215662662793e-06	2.14073241814793e-06	2.43884141765364e-06	2.75954685288602e-06	2.6930780399181e-06	2.82598511264393e-06	4.08863855517895e-06	6.00743432011984e-06	7.33054080453907e-06	8.26839800961782e-06	1.08714372046865e-05	1.0469723690094e-05	1.07901451258882e-05	7.18989101323539e-06
P4NordEU	C911	0	0	0	0	0	0	1.9157157851724e-07	0	7.50105980598734e-08	0	1.47591732781921e-07	7.23243942913343e-08	1.39084955211689e-07	6.68978880671227e-08	2.27625198981007e-07	4.17140803343236e-07	1.65478289199787e-06	3.5906634372417e-06	9.31498523005987e-06	1.82225507710302e-05	3.7733488884903e-05	6.57002436439903e-05	0.000114081284084622	0.000182988533521554	0.00027616516365679	0.000375871524636361
P4NordEU	C912	0	0	0	0	1.93104321906449e-07	1.92491669922984e-07	0	0	1.87526495149683e-07	3.71051648682659e-08	7.37958663909604e-08	7.23243942913343e-08	3.47712388029222e-08	1.00346832100684e-07	1.30071542274861e-07	0	3.24467233725072e-08	0	7.11067574813731e-08	4.00495621341322e-08	3.75925169463542e-07	2.23470216476157e-07	6.88065645866236e-07	2.77957266108689e-07	4.69136744603833e-07	7.98876779248377e-07
P4NordEU	C913	0	0	0	0	0	0	0	0	0	3.71051648682659e-08	0	0	0	3.34489440335613e-08	0	3.20877541033258e-08	2.59573786980058e-07	2.65975069425311e-07	2.84427029925492e-07	5.60693869877851e-07	8.92822277475913e-07	1.73189417769022e-06	2.20181006677195e-06	1.66774359665213e-06	1.56378914867944e-06	2.79606872736932e-06
P4NordEU	C914	0	0	0	0	0	0	0	0	0	0	0	0	0	0	0	3.20877541033258e-08	6.48934467450145e-08	9.97406510344917e-08	1.0666013622206e-07	4.00495621341322e-07	1.22175680075651e-06	8.3801331178559e-07	2.68345601887832e-06	5.28118805606509e-06	5.16050419064216e-06	1.07848365198531e-05
P4NordEU	C915	0	0	0	0	0	0	0	1.90378680329256e-07	3.75052990299367e-08	0	3.68979331954802e-08	0	3.47712388029222e-08	3.34489440335613e-08	3.25178855687152e-08	6.41755082066517e-08	0	3.32468836781639e-08	7.11067574813731e-08	8.00991242682645e-08	2.81943877097657e-07	5.02807987071354e-07	4.12839387519741e-07	4.63262110181148e-07	9.38273489207666e-07	7.98876779248377e-07
P4NordEU	C916	0	0	0	0	0	0	0	0	0	0	0	0	0	0	0	0	0	9.97406510344917e-08	0	8.00991242682645e-08	1.87962584731771e-07	2.23470216476157e-07	3.44032822933118e-07	3.70609688144919e-07	6.25515659471777e-07	7.98876779248377e-07
P4NordEU	C917	0	0	0	0	0	1.92491669922984e-07	0	0	3.75052990299367e-08	7.42103297365318e-08	3.68979331954802e-08	3.61621971456672e-08	0	0	3.25178855687152e-08	3.20877541033258e-08	1.29786893490029e-07	0	2.13320272444119e-07	2.40297372804793e-07	3.75925169463542e-07	4.46940432952315e-07	8.25678775039483e-07	1.5750911746159e-06	1.4074102338115e-06	2.39663033774513e-06
P4NordEU	C918	0	0	0	0	0	0	0	0	0	0	3.68979331954802e-08	0	0	0	0	0	0	3.32468836781639e-08	0	0	0	1.67602662357118e-07	0	0	0	0
P4NordEU	C919	0	0	0	0	0	0	1.9157157851724e-07	0	7.50105980598734e-08	7.42103297365318e-08	1.47591732781921e-07	7.23243942913343e-08	6.95424776058444e-08	3.34489440335613e-08	0	6.41755082066517e-08	1.29786893490029e-07	2.65975069425311e-07	3.55533787406865e-07	3.20396497073058e-07	7.98840985110027e-07	1.34082129885694e-06	2.40822976053183e-06	4.07670656959411e-06	6.88067225418955e-06	1.51786588057192e-05
P4NordEU	C920	0	3.53043886353529e-05	3.36232272717646e-06	1.04760797137546e-06	4.44139940384834e-06	1.53993335938387e-06	3.44828841331032e-06	2.28454416395107e-06	1.35019076507772e-06	1.70683758394023e-06	2.39836565770621e-06	2.24205622303136e-06	2.1905880445841e-06	3.81317961982599e-06	3.99969992495197e-06	6.06458552552858e-06	9.99359079873223e-06	1.4196419330576e-05	2.23630752278918e-05	3.876797614584e-05	6.27795033004115e-05	0.000102405226700199	0.000143324074033937	0.000171314328344989	0.000177802826204853	0.000157778163901554
P4NordEU	C921	0	0	0	0	1.93104321906449e-07	0	3.8314315703448e-07	3.80757360658512e-07	3.75052990299367e-08	1.8552582434133e-07	3.32081398759322e-07	4.33946365748006e-07	6.258822984526e-07	7.69325712771911e-07	1.04057233819889e-06	1.44394893464966e-06	2.40105752956554e-06	2.65975069425311e-06	4.65749261502993e-06	4.92609614249826e-06	9.35113859040561e-06	1.50842396121406e-05	2.42199107344915e-05	3.13165186482456e-05	3.83128341426463e-05	5.35247442096412e-05
P4NordEU	C922	0	0	0	4.19043188550182e-07	5.79312965719348e-07	0	1.9157157851724e-07	0	1.1251589708981e-07	7.42103297365318e-08	3.68979331954802e-08	1.08486591437001e-07	1.04313716408767e-07	2.67591552268491e-07	1.62589427843576e-07	4.49228557446562e-07	5.19147573960116e-07	5.9844390620695e-07	9.2438784725785e-07	1.56193292323116e-06	2.34953230914714e-06	3.6872585718566e-06	4.12839387519741e-06	4.07670656959411e-06	4.06585178656655e-06	1.99719194812094e-06
P4NordEU	C923	0	0	0	0	0	0	0	0	3.75052990299367e-08	0	3.68979331954802e-08	0	3.47712388029222e-08	3.34489440335613e-08	9.75536567061457e-08	9.62632623099775e-08	1.29786893490029e-07	1.32987534712656e-07	1.77766893703433e-07	4.80594745609587e-07	3.28934523280599e-07	6.14543095309433e-07	6.88065645866236e-07	8.33871798326067e-07	4.69136744603833e-07	7.98876779248377e-07
P4NordEU	C924	0	0	0	0	0	0	0	0	0	3.71051648682659e-08	3.68979331954802e-08	1.80810985728336e-07	1.39084955211689e-07	6.68978880671227e-08	6.50357711374304e-08	9.62632623099775e-08	1.62233616862536e-07	2.32728185747147e-07	2.84427029925492e-07	3.20396497073058e-07	6.10878400378256e-07	7.82145757666551e-07	7.56872210452859e-07	1.29713390850722e-06	6.25515659471777e-07	1.99719194812094e-06
P4NordEU	C925	0	0	0	4.19043188550182e-07	1.93104321906449e-07	1.92491669922984e-07	0	0	3.75052990299367e-08	3.71051648682659e-08	0	7.23243942913343e-08	1.39084955211689e-07	1.00346832100684e-07	1.95107313412291e-07	9.62632623099775e-08	2.92020510352565e-07	3.65715720459803e-07	4.62193923628925e-07	7.60941680548512e-07	1.26874744693945e-06	3.46378835538044e-06	3.02748884181144e-06	4.53996867977525e-06	4.53498853117038e-06	2.79606872736932e-06
P4NordEU	C927	0	0	0	2.09521594275091e-07	1.93104321906449e-07	3.84983339845968e-07	1.9157157851724e-07	1.90378680329256e-07	7.50105980598734e-08	3.71051648682659e-08	0	0	3.47712388029222e-08	0	0	3.20877541033258e-08	2.59573786980058e-07	2.65975069425311e-07	9.95494604739223e-07	1.3616851125605e-06	3.52429846372071e-06	5.75435807426105e-06	9.35769278378081e-06	1.13962479104563e-05	1.4074102338115e-05	9.18708296135633e-06
P4NordEU	C928	0	0	0	0	0	0	0	0	0	0	0	0	0	0	0	0	0	0	0	4.00495621341322e-08	4.69906461829428e-08	0	0	0	0	0
P4NordEU	C929	0	0	0	2.09521594275091e-07	3.86208643812899e-07	1.92491669922984e-07	0	1.90378680329256e-07	3.75052990299367e-08	0	7.37958663909604e-08	7.23243942913343e-08	3.47712388029222e-08	1.00346832100684e-07	1.62589427843576e-07	9.62632623099775e-08	3.24467233725072e-08	1.32987534712656e-07	6.39960817332357e-07	1.08133817762157e-06	1.92661649350065e-06	3.63139101773756e-06	5.71094486068976e-06	8.98728493751428e-06	9.69549272181254e-06	1.19831516887257e-05
P4NordEU	C930	0	0	0	2.09521594275091e-07	3.86208643812899e-07	1.92491669922984e-07	0	0	3.75052990299367e-08	7.42103297365318e-08	0	7.23243942913343e-08	6.95424776058444e-08	6.68978880671227e-08	1.30071542274861e-07	3.20877541033258e-07	1.94680340235043e-07	2.99221953103475e-07	3.55533787406865e-07	4.80594745609587e-07	5.63887754195313e-07	1.67602662357118e-06	2.40822976053183e-06	2.31631055090574e-06	2.50206263788711e-06	2.39663033774513e-06
P4NordEU	C931	0	0	0	0	0	0	0	0	0	0	0	0	0	3.34489440335613e-08	0	0	6.48934467450145e-08	2.32728185747147e-07	3.55533787406865e-08	8.41040804816777e-07	1.644672616403e-06	2.68164259771389e-06	5.09168577941014e-06	6.02240743235493e-06	9.06997706234077e-06	1.03853981302289e-05
P4NordEU	C932	0	0	0	0	0	0	0	0	0	0	0	0	0	0	0	0	0	0	0	0	0	0	6.88065645866236e-08	0	0	0
P4NordEU	C933	0	0	0	0	3.86208643812899e-07	1.92491669922984e-07	0	0	3.75052990299367e-08	3.71051648682659e-08	0	0	0	0	0	0	0	0	0	0	0	0	0	0	0	0
P4NordEU	C937	0	0	0	0	0	0	1.9157157851724e-07	1.90378680329256e-07	0	0	0	0	0	0	0	0	0	0	0	0	0	0	6.88065645866236e-08	0	1.56378914867944e-07	0
P4NordEU	C939	0	0	0	0	0	0	0	0	0	3.71051648682659e-08	0	0	6.95424776058444e-08	0	0	0	0	6.64937673563278e-08	0	0	1.40971938548828e-07	2.23470216476157e-07	4.81645952106365e-07	1.38978633054345e-06	1.09465240407561e-06	7.98876779248377e-07
P4NordEU	C940	0	0	0	0	0	0	0	1.90378680329256e-07	0	0	0	0	0	3.34489440335613e-08	3.25178855687152e-08	6.41755082066517e-08	9.73401701175217e-08	3.32468836781639e-08	2.13320272444119e-07	3.20396497073058e-07	4.69906461829428e-07	4.46940432952315e-07	1.10090503338598e-06	7.41219376289837e-07	1.09465240407561e-06	7.98876779248377e-07
P4NordEU	C942	0	0	3.36232272717646e-06	2.09521594275091e-07	0	1.92491669922984e-07	0	1.90378680329256e-07	3.75052990299367e-08	0	0	7.23243942913343e-08	3.47712388029222e-08	6.68978880671227e-08	0	3.20877541033258e-08	0	9.97406510344917e-08	3.55533787406865e-08	1.20148686402397e-07	1.87962584731771e-07	5.02807987071354e-07	5.50452516692989e-07	3.70609688144919e-07	0	7.98876779248377e-07
P4NordEU	C943	0	0	0	0	0	0	0	0	0	0	0	0	0	0	0	0	0	3.32468836781639e-08	0	4.00495621341322e-08	1.40971938548828e-07	5.58675541190393e-08	0	9.26524220362297e-08	3.12757829735889e-07	0
P4NordEU	C944	0	0	0	0	0	0	0	0	0	0	0	0	0	0	0	0	0	3.32468836781639e-08	3.55533787406865e-08	8.00991242682645e-08	0	5.58675541190393e-08	1.37613129173247e-07	1.85304844072459e-07	1.56378914867944e-07	3.99438389624188e-07
P4NordEU	C945	0	0	0	0	0	0	0	0	0	0	7.37958663909604e-08	0	0	0	6.50357711374304e-08	0	0	6.64937673563278e-08	1.42213514962746e-07	8.00991242682645e-08	1.87962584731771e-07	6.70410649428472e-07	6.88065645866236e-07	1.76039601868836e-06	1.09465240407561e-06	3.99438389624188e-07
P4NordEU	C946	0	0	0	0	0	0	0	0	0	0	0	0	0	0	0	0	0	0	0	0	0	1.11735108238079e-07	6.88065645866236e-08	9.26524220362297e-08	0	0
P4NordEU	C947	0	0	0	0	0	0	0	0	0	3.71051648682659e-08	1.10693799586441e-07	0	0	0	1.30071542274861e-07	0	3.24467233725072e-08	6.64937673563278e-08	0	1.20148686402397e-07	4.69906461829428e-08	1.67602662357118e-07	2.75226258346494e-07	4.63262110181148e-07	4.69136744603833e-07	7.98876779248377e-07
P4NordEU	C950	0	0	0	0	1.93104321906449e-07	0	3.8314315703448e-07	1.90378680329256e-07	1.87526495149683e-07	1.11315494604798e-07	4.05877265150282e-07	3.97784168602339e-07	1.73856194014611e-07	5.0173416050342e-07	3.25178855687152e-07	2.88789786929933e-07	6.16487744077638e-07	9.97406510344917e-07	2.13320272444119e-06	3.04376672219405e-06	5.77984948050196e-06	9.21814642964149e-06	1.78897067925221e-05	3.00193847397384e-05	3.70618028237028e-05	5.11281138718961e-05
P4NordEU	C951	0	0	0	0	0	0	0	0	0	0	0	0	0	0	6.50357711374304e-08	0	3.24467233725072e-08	3.32468836781639e-08	1.42213514962746e-07	2.00247810670661e-07	3.28934523280599e-07	1.17321863649983e-06	1.58255098549234e-06	3.79874930348542e-06	6.09877767984983e-06	9.98595974060471e-06
P4NordEU	C952	0	0	0	0	0	0	0	0	0	0	0	0	0	0	0	0	0	0	0	0	0	0	0	0	1.56378914867944e-07	0
P4NordEU	C957	0	0	0	0	0	0	0	0	0	3.71051648682659e-08	0	0	0	0	0	0	0	3.32468836781639e-08	0	0	0	5.58675541190393e-08	0	9.26524220362297e-08	0	7.98876779248377e-07
P4NordEU	C959	7.06087772707057e-05	1.17681295451176e-05	0	4.19043188550182e-07	5.79312965719348e-07	1.53993335938387e-06	1.9157157851724e-07	5.71136040987768e-07	4.12558289329304e-07	5.56577473023989e-07	3.68979331954802e-07	2.5313538001967e-07	2.08627432817533e-07	2.67591552268491e-07	2.92660970118437e-07	2.88789786929933e-07	4.21807403842594e-07	8.97665859310426e-07	1.20881487718334e-06	2.4830728523162e-06	4.65207397211133e-06	7.26278203547511e-06	1.49310245152973e-05	2.85369459871587e-05	4.53498853117038e-05	6.71056494568636e-05
P4NordEU	C960	0	0	0	0	0	0	0	0	0	0	0	0	3.47712388029222e-08	0	0	0	0	0	3.55533787406865e-08	0	0	5.58675541190393e-08	0	9.26524220362297e-08	1.56378914867944e-07	3.99438389624188e-07
P4NordEU	C961	0	0	0	2.09521594275091e-07	3.86208643812899e-07	0	0	0	0	0	0	3.61621971456672e-08	0	3.34489440335613e-08	0	0	9.73401701175217e-08	3.32468836781639e-08	3.55533787406865e-08	1.60198248536529e-07	1.40971938548828e-07	2.23470216476157e-07	6.19259081279612e-07	4.63262110181148e-07	6.25515659471777e-07	3.99438389624188e-07
P4NordEU	C962	0	0	0	0	0	0	0	0	0	0	0	0	0	0	0	0	0	3.32468836781639e-08	7.11067574813731e-08	8.00991242682645e-08	9.39812923658855e-08	3.35205324714236e-07	6.88065645866236e-08	2.77957266108689e-07	6.25515659471777e-07	0
P4NordEU	C963	0	0	0	0	0	0	0	0	0	0	0	0	0	0	0	0	3.24467233725072e-08	3.32468836781639e-08	0	0	0	0	6.88065645866236e-08	3.70609688144919e-07	0	3.99438389624188e-07
P4NordEU	C964	0	0	0	0	0	0	0	0	0	0	0	0	0	0	0	0	0	0	0	0	4.69906461829428e-08	0	0	9.26524220362297e-08	0	0
P4NordEU	C965	0	0	0	0	0	0	0	0	0	0	0	0	0	0	0	0	0	3.32468836781639e-08	0	0	0	0	0	0	0	0
P4NordEU	C966	0	0	0	0	0	0	0	0	0	0	3.68979331954802e-08	0	3.47712388029222e-08	0	0	0	3.24467233725072e-08	3.32468836781639e-08	0	0	9.39812923658855e-08	1.11735108238079e-07	1.37613129173247e-07	9.26524220362297e-08	1.56378914867944e-07	0
P4NordEU	C967	0	0	0	0	0	0	0	0	0	0	0	0	0	0	0	0	0	0	0	4.00495621341322e-08	4.69906461829428e-08	5.58675541190393e-08	6.88065645866236e-08	9.26524220362297e-08	3.12757829735889e-07	0
P4NordEU	C968	0	0	0	0	0	0	0	0	0	0	0	7.23243942913343e-08	0	3.34489440335613e-08	0	0	0	0	3.55533787406865e-08	8.00991242682645e-08	4.69906461829428e-08	1.67602662357118e-07	6.88065645866236e-08	0	1.56378914867944e-07	0
P4NordEU	C969	0	0	0	0	0	0	0	0	0	0	3.68979331954802e-08	3.61621971456672e-08	3.47712388029222e-08	3.34489440335613e-08	6.50357711374304e-08	3.20877541033258e-08	1.29786893490029e-07	2.65975069425311e-07	4.26640544888238e-07	6.00743432011983e-07	1.3157380931224e-06	2.84924526007101e-06	3.44032822933118e-06	7.59749860697083e-06	1.4074102338115e-05	2.23685498189545e-05
P4NordEU	C97	0	0	0	0	0	0	0	0	0	0	3.68979331954802e-08	3.61621971456672e-08	3.47712388029222e-08	3.34489440335613e-08	1.30071542274861e-07	5.77579573859865e-07	7.13827914195159e-07	2.12780055540249e-06	3.48423111658728e-06	5.84723607158331e-06	1.07138673297109e-05	1.63133258027595e-05	3.28207313078194e-05	5.86489831489334e-05	8.61647820922373e-05	0.000100259035795671
P4NordEU	D002	0	0	0	0	0	0	0	0	0	0	0	0	0	0	0	0	0	0	0	4.00495621341322e-08	0	0	0	0	1.56378914867944e-07	3.99438389624188e-07
P4NordEU	D010	0	0	0	0	0	0	0	0	0	0	0	0	0	0	0	0	0	0	0	0	4.69906461829428e-08	0	0	2.77957266108689e-07	0	0
P4NordEU	D012	0	0	0	0	0	0	0	0	0	0	0	0	0	0	0	0	0	0	0	0	0	5.58675541190393e-08	0	0	0	0
P4NordEU	D015	0	0	0	0	0	0	0	0	0	0	0	0	0	0	0	0	0	0	0	0	0	0	0	1.85304844072459e-07	0	0
P4NordEU	D017	0	0	0	0	0	0	0	0	0	0	0	0	0	0	0	0	0	0	0	0	0	0	0	0	1.56378914867944e-07	0
P4NordEU	D019	0	0	0	0	0	0	0	0	0	0	0	0	0	0	0	0	0	0	0	0	0	0	6.88065645866236e-08	0	0	0
P4NordEU	D020	0	0	0	0	0	0	0	0	0	0	0	0	0	0	0	0	0	0	0	0	0	5.58675541190393e-08	0	0	0	0
P4NordEU	D022	0	0	0	0	0	0	0	0	0	0	0	0	0	0	0	0	0	0	0	0	4.69906461829428e-08	0	1.37613129173247e-07	9.26524220362297e-08	0	0
P4NordEU	D024	0	0	0	0	0	0	0	0	0	0	0	0	0	0	0	0	0	0	0	0	0	0	0	0	1.56378914867944e-07	0
P4NordEU	D038	0	0	0	0	0	0	0	0	0	0	0	0	0	0	0	0	0	0	3.55533787406865e-08	4.00495621341322e-08	0	0	0	0	0	0
P4NordEU	D039	0	0	0	0	0	0	0	0	0	0	0	0	0	0	0	0	0	0	0	0	0	5.58675541190393e-08	0	0	0	3.99438389624188e-07
P4NordEU	D044	0	0	0	0	0	0	0	0	0	0	0	0	0	0	0	0	0	0	0	0	0	0	0	0	0	0
P4NordEU	D059	0	0	0	0	0	0	0	0	0	0	0	0	0	0	0	0	0	0	0	0	0	0	0	0	0	0
P4NordEU	D069	0	0	0	0	0	0	0	0	0	0	0	0	0	0	0	0	0	0	0	0	0	0	0	0	1.56378914867944e-07	0
P4NordEU	D070	0	0	0	0	0	0	0	0	0	0	0	0	0	0	0	0	0	0	0	4.00495621341322e-08	0	0	0	0	0	0
P4NordEU	D071	0	0	0	0	0	0	0	0	0	0	0	0	0	0	0	0	0	0	0	0	0	0	0	0	0	0
P4NordEU	D073	0	0	0	0	0	0	0	0	0	0	0	0	0	0	0	0	0	0	0	0	0	5.58675541190393e-08	0	0	0	3.99438389624188e-07
P4NordEU	D075	0	0	0	0	0	0	0	0	0	0	0	0	0	0	0	0	0	0	0	0	0	0	6.88065645866236e-08	0	1.56378914867944e-07	0
P4NordEU	D090	0	0	0	0	0	0	0	0	0	0	0	0	0	0	0	0	0	0	0	0	0	0	0	2.77957266108689e-07	0	0
P4NordEU	D091	0	0	0	0	0	0	0	0	0	0	0	0	0	0	0	0	0	0	0	0	0	0	0	0	1.56378914867944e-07	0
P4NordEU	D099	0	0	0	0	0	0	0	0	0	0	0	0	0	0	0	0	0	0	0	0	0	5.58675541190393e-08	0	0	0	0
P4NordEU	D101	0	0	0	0	0	0	0	0	0	0	0	0	0	0	0	0	0	0	0	0	0	0	0	0	0	3.99438389624188e-07
P4NordEU	D103	0	0	0	0	0	0	0	0	0	0	0	0	0	0	0	0	0	0	0	0	0	0	0	0	1.56378914867944e-07	3.99438389624188e-07
P4NordEU	D106	0	0	0	0	0	0	0	0	0	0	0	0	0	0	0	0	0	3.32468836781639e-08	0	0	0	0	6.88065645866236e-08	0	0	0
P4NordEU	D107	0	0	0	0	0	0	0	0	0	0	0	0	0	0	0	0	0	0	0	0	0	0	0	9.26524220362297e-08	0	0
P4NordEU	D109	0	0	0	0	0	0	0	0	0	0	0	0	0	0	0	0	0	0	3.55533787406865e-08	0	0	0	1.37613129173247e-07	0	1.56378914867944e-07	3.99438389624188e-07
P4NordEU	D110	0	0	0	0	0	0	0	0	0	0	0	0	0	0	0	0	0	0	0	0	4.69906461829428e-08	0	1.37613129173247e-07	9.26524220362297e-08	0	0
P4NordEU	D119	0	0	0	0	0	0	0	0	0	0	0	0	0	0	0	0	0	0	0	0	0	5.58675541190393e-08	0	0	3.12757829735889e-07	3.99438389624188e-07
P4NordEU	D120	0	0	0	0	0	0	0	0	0	0	0	0	0	0	0	0	0	0	0	4.00495621341322e-08	0	5.58675541190393e-08	2.75226258346494e-07	3.70609688144919e-07	3.12757829735889e-07	1.19831516887257e-06
P4NordEU	D121	0	0	0	0	0	0	0	0	0	0	0	0	0	0	0	0	0	0	0	4.00495621341322e-08	0	0	6.88065645866236e-08	1.85304844072459e-07	0	3.99438389624188e-07
P4NordEU	D122	0	0	0	0	0	0	0	0	0	0	0	0	0	0	0	0	0	0	0	0	0	5.58675541190393e-08	1.37613129173247e-07	1.85304844072459e-07	0	3.99438389624188e-07
P4NordEU	D123	0	0	0	0	0	0	0	0	0	0	0	0	0	0	0	0	0	0	0	0	0	0	0	2.77957266108689e-07	1.56378914867944e-07	3.99438389624188e-07
P4NordEU	D124	0	0	0	0	0	0	0	0	0	0	0	0	0	0	0	0	0	0	0	4.00495621341322e-08	0	0	0	9.26524220362297e-08	1.56378914867944e-07	3.99438389624188e-07
P4NordEU	D125	0	0	0	0	0	0	0	0	0	0	0	0	0	0	0	3.20877541033258e-08	3.24467233725072e-08	0	3.55533787406865e-08	0	1.87962584731771e-07	2.79337770595197e-07	3.44032822933118e-07	5.55914532217378e-07	7.81894574339721e-07	1.99719194812094e-06
P4NordEU	D126	0	0	0	0	0	0	0	0	0	0	0	0	3.47712388029222e-08	0	3.25178855687152e-08	3.20877541033258e-08	9.73401701175217e-08	1.6623441839082e-07	1.42213514962746e-07	2.00247810670661e-07	2.81943877097657e-07	1.00561597414271e-06	1.37613129173247e-06	3.33548719330427e-06	2.65844155275505e-06	3.5949455066177e-06
P4NordEU	D127	0	0	0	0	0	0	0	0	0	0	0	0	0	0	0	0	0	0	0	0	9.39812923658855e-08	0	2.75226258346494e-07	1.85304844072459e-07	0	7.98876779248377e-07
P4NordEU	D128	0	0	0	0	0	0	0	0	0	0	0	0	0	0	0	0	0	0	7.11067574813731e-08	1.20148686402397e-07	4.69906461829428e-08	1.11735108238079e-07	4.12839387519741e-07	1.38978633054345e-06	2.18930480815122e-06	1.99719194812094e-06
P4NordEU	D129	0	0	0	0	0	0	0	0	0	0	0	0	0	0	0	0	0	0	0	0	0	0	0	0	0	3.99438389624188e-07
P4NordEU	D130	0	0	0	0	0	0	0	0	0	0	0	0	0	0	0	0	0	0	0	4.00495621341322e-08	0	0	0	0	0	3.99438389624188e-07
P4NordEU	D131	0	0	0	0	0	0	0	0	0	0	0	0	0	0	0	0	0	0	3.55533787406865e-08	0	9.39812923658855e-08	1.67602662357118e-07	5.50452516692989e-07	5.55914532217378e-07	1.09465240407561e-06	1.19831516887257e-06
P4NordEU	D132	0	0	0	0	0	0	0	0	0	0	0	0	0	0	0	0	0	0	3.55533787406865e-08	4.00495621341322e-08	0	3.35205324714236e-07	1.37613129173247e-07	2.77957266108689e-07	1.09465240407561e-06	1.59775355849675e-06
P4NordEU	D133	0	0	0	0	0	0	0	0	0	0	0	0	0	0	3.25178855687152e-08	0	0	0	0	4.00495621341322e-08	4.69906461829428e-08	1.11735108238079e-07	6.88065645866236e-08	1.85304844072459e-07	3.12757829735889e-07	0
P4NordEU	D134	0	0	0	0	0	0	0	0	0	0	0	0	0	0	6.50357711374304e-08	3.20877541033258e-08	0	0	3.55533787406865e-08	4.00495621341322e-08	4.69906461829428e-08	5.58675541190393e-08	2.06419693759871e-07	4.63262110181148e-07	0	0
P4NordEU	D135	0	0	0	0	0	0	0	0	0	0	0	0	0	0	0	0	3.24467233725072e-08	3.32468836781639e-08	0	1.20148686402397e-07	1.40971938548828e-07	1.67602662357118e-07	5.50452516692989e-07	3.70609688144919e-07	1.56378914867944e-07	1.19831516887257e-06
P4NordEU	D136	0	0	0	0	0	0	0	0	0	0	0	0	0	0	3.25178855687152e-08	0	0	0	7.11067574813731e-08	4.00495621341322e-08	9.39812923658855e-08	2.79337770595197e-07	6.88065645866236e-08	6.48566954253608e-07	1.25103131894355e-06	1.19831516887257e-06
P4NordEU	D137	0	0	0	4.19043188550182e-07	0	0	0	0	0	0	0	0	3.47712388029222e-08	3.34489440335613e-08	0	0	0	6.64937673563278e-08	3.55533787406865e-08	1.60198248536529e-07	0	0	6.88065645866236e-08	5.55914532217378e-07	7.81894574339721e-07	1.19831516887257e-06
P4NordEU	D139	0	0	0	0	0	0	0	0	0	0	0	0	3.47712388029222e-08	0	0	0	0	0	0	8.00991242682645e-08	4.69906461829428e-08	0	1.37613129173247e-07	4.63262110181148e-07	6.25515659471777e-07	7.98876779248377e-07
P4NordEU	D140	0	0	0	0	0	0	0	0	0	0	0	0	0	0	0	0	3.24467233725072e-08	0	0	4.00495621341322e-08	0	5.58675541190393e-08	0	0	0	0
P4NordEU	D141	0	0	0	0	0	0	0	0	0	0	3.68979331954802e-08	0	0	0	0	0	0	0	3.55533787406865e-08	0	9.39812923658855e-08	5.58675541190393e-08	6.88065645866236e-08	9.26524220362297e-08	0	3.99438389624188e-07
P4NordEU	D142	0	0	0	0	0	0	0	0	0	0	0	0	0	3.34489440335613e-08	0	0	0	0	0	0	0	0	0	0	0	0
P4NordEU	D143	0	0	0	0	0	0	0	0	0	0	0	0	0	0	0	0	3.24467233725072e-08	0	7.11067574813731e-08	4.00495621341322e-08	3.28934523280599e-07	2.79337770595197e-07	3.44032822933118e-07	1.29713390850722e-06	1.25103131894355e-06	2.79606872736932e-06
P4NordEU	D150	0	0	0	0	0	0	0	0	3.75052990299367e-08	0	0	0	0	0	0	0	3.24467233725072e-08	6.64937673563278e-08	7.11067574813731e-08	2.00247810670661e-07	0	2.79337770595197e-07	3.44032822933118e-07	9.26524220362297e-08	3.12757829735889e-07	0
P4NordEU	D151	7.06087772707057e-05	0	3.36232272717646e-06	2.09521594275091e-07	1.93104321906449e-07	0	0	0	3.75052990299367e-08	0	0	0	0	3.34489440335613e-08	0	1.28351016413303e-07	6.48934467450145e-08	6.64937673563278e-08	7.11067574813731e-08	8.00991242682645e-08	1.87962584731771e-07	2.23470216476157e-07	4.81645952106365e-07	6.48566954253608e-07	7.81894574339721e-07	7.98876779248377e-07
P4NordEU	D152	0	0	0	2.09521594275091e-07	0	0	0	0	0	0	0	0	0	0	0	0	0	0	0	0	0	0	6.88065645866236e-08	1.85304844072459e-07	1.56378914867944e-07	0
P4NordEU	D157	0	0	0	0	0	0	0	0	0	0	0	0	0	0	0	0	0	0	0	0	4.69906461829428e-08	0	1.37613129173247e-07	9.26524220362297e-08	1.56378914867944e-07	0
P4NordEU	D164	0	0	0	0	0	0	0	0	0	0	0	0	0	3.34489440335613e-08	0	6.41755082066517e-08	0	3.32468836781639e-08	0	0	9.39812923658855e-08	5.58675541190393e-08	6.88065645866236e-08	0	1.56378914867944e-07	0
P4NordEU	D165	0	0	0	0	0	0	0	0	0	0	0	0	0	0	0	0	0	0	0	0	4.69906461829428e-08	0	0	0	0	0
P4NordEU	D166	0	0	0	0	0	0	0	0	0	0	0	0	0	3.34489440335613e-08	0	0	0	0	0	0	4.69906461829428e-08	0	6.88065645866236e-08	1.85304844072459e-07	0	0
P4NordEU	D168	7.06087772707057e-05	1.17681295451176e-05	0	0	0	0	0	0	0	0	0	0	0	0	3.25178855687152e-08	0	0	0	0	0	0	0	0	0	0	0
P4NordEU	D169	0	0	0	0	0	0	0	0	0	0	0	0	0	0	0	0	0	0	0	0	0	5.58675541190393e-08	6.88065645866236e-08	0	0	0
P4NordEU	D170	0	0	0	0	0	0	0	0	0	0	0	0	0	0	0	0	0	0	0	4.00495621341322e-08	0	0	0	0	0	0
P4NordEU	D171	0	0	0	0	0	0	0	0	0	0	0	0	0	0	0	0	0	0	0	0	0	0	6.88065645866236e-08	0	0	0
P4NordEU	D174	0	0	0	0	0	0	0	0	0	0	0	0	0	3.34489440335613e-08	0	0	3.24467233725072e-08	0	0	0	9.39812923658855e-08	5.58675541190393e-08	1.37613129173247e-07	9.26524220362297e-08	0	0
P4NordEU	D175	0	0	0	0	0	0	0	0	0	0	3.68979331954802e-08	0	0	0	0	0	0	0	0	0	0	1.11735108238079e-07	1.37613129173247e-07	1.85304844072459e-07	0	0
P4NordEU	D177	0	0	0	0	0	0	0	0	0	3.71051648682659e-08	0	0	0	3.34489440335613e-08	0	0	0	0	0	0	0	5.58675541190393e-08	0	9.26524220362297e-08	1.56378914867944e-07	0
P4NordEU	D179	0	0	0	0	0	0	0	0	0	0	0	0	0	0	0	0	0	0	0	0	0	5.58675541190393e-08	0	0	3.12757829735889e-07	0
P4NordEU	D180	0.000211826331812117	5.88406477255881e-05	1.00869681815294e-05	6.28564782825274e-07	0	0	0	0	0	0	1.10693799586441e-07	1.08486591437001e-07	6.95424776058444e-08	1.00346832100684e-07	1.62589427843576e-07	6.41755082066517e-08	9.73401701175217e-08	2.99221953103475e-07	4.97747302369611e-07	4.80594745609587e-07	2.81943877097657e-07	7.82145757666551e-07	8.25678775039483e-07	1.48243875257967e-06	1.25103131894355e-06	1.19831516887257e-06
P4NordEU	D181	7.06087772707057e-05	1.17681295451176e-05	0	6.28564782825274e-07	0	0	3.8314315703448e-07	0	3.75052990299367e-08	3.71051648682659e-08	0	7.23243942913343e-08	3.47712388029222e-08	0	0	3.20877541033258e-08	3.24467233725072e-08	0	0	0	0	1.11735108238079e-07	3.44032822933118e-07	6.48566954253608e-07	1.4074102338115e-06	2.39663033774513e-06
P4NordEU	D190	0	0	0	0	0	0	0	0	0	0	0	0	0	0	0	3.20877541033258e-08	0	0	0	0	9.39812923658855e-08	1.11735108238079e-07	0	9.26524220362297e-08	1.56378914867944e-07	0
P4NordEU	D191	0	0	0	0	0	0	0	0	0	0	0	0	0	0	0	0	0	0	0	0	0	0	0	0	0	3.99438389624188e-07
P4NordEU	D197	0	0	0	0	0	0	0	0	0	0	0	0	0	0	0	0	0	0	0	0	0	1.11735108238079e-07	0	0	0	0
P4NordEU	D199	0	0	0	0	0	0	0	0	0	0	0	0	0	0	0	0	0	0	0	0	0	0	6.88065645866236e-08	0	1.56378914867944e-07	0
P4NordEU	D200	0	0	0	0	0	0	0	0	0	0	0	0	0	0	0	0	0	3.32468836781639e-08	3.55533787406865e-08	4.00495621341322e-08	0	0	0	0	0	0
P4NordEU	D201	0	0	0	0	0	0	0	0	0	0	0	0	0	0	0	0	0	0	3.55533787406865e-08	4.00495621341322e-08	0	0	0	0	1.56378914867944e-07	0
P4NordEU	D210	7.06087772707057e-05	0	0	0	0	0	0	0	0	0	0	0	0	0	0	0	0	0	0	0	0	0	0	0	1.56378914867944e-07	0
P4NordEU	D212	0	0	0	0	0	0	0	0	0	0	0	0	0	3.34489440335613e-08	0	0	0	0	0	0	0	0	0	0	0	0
P4NordEU	D213	0	0	0	0	0	0	0	0	0	0	0	0	3.47712388029222e-08	0	0	0	0	0	0	0	0	0	0	9.26524220362297e-08	0	0
P4NordEU	D214	0	0	0	0	0	0	0	0	0	0	0	0	0	0	0	3.20877541033258e-08	0	0	0	4.00495621341322e-08	0	0	6.88065645866236e-08	0	1.56378914867944e-07	3.99438389624188e-07
P4NordEU	D215	0	0	0	0	0	0	0	0	0	0	0	0	0	0	0	0	0	0	3.55533787406865e-08	0	0	0	0	0	0	0
P4NordEU	D219	0	0	0	2.09521594275091e-07	0	0	0	0	0	0	0	0	0	0	0	0	0	0	0	4.00495621341322e-08	0	1.11735108238079e-07	0	9.26524220362297e-08	4.69136744603833e-07	3.99438389624188e-07
P4NordEU	D225	0	0	0	0	0	0	0	0	0	0	0	0	0	0	0	0	0	0	0	0	0	0	6.88065645866236e-08	0	0	0
P4NordEU	D233	0	0	0	0	0	0	0	0	0	0	0	0	0	0	0	0	0	0	0	0	0	0	0	0	0	3.99438389624188e-07
P4NordEU	D234	0	0	0	0	0	0	0	0	0	0	0	0	0	0	0	0	0	0	0	0	0	0	0	9.26524220362297e-08	0	0
P4NordEU	D235	0	0	0	0	0	0	0	0	0	0	0	0	0	0	0	0	0	0	0	0	0	1.11735108238079e-07	0	0	0	0
P4NordEU	D237	0	0	0	0	0	0	0	0	0	0	0	0	0	0	0	0	0	0	0	0	0	0	0	9.26524220362297e-08	0	0
P4NordEU	D239	0	0	0	0	0	0	0	0	0	0	0	0	0	0	0	0	0	0	0	4.00495621341322e-08	0	0	0	0	3.12757829735889e-07	0
P4NordEU	D24	0	0	0	0	0	0	0	0	0	0	0	0	0	0	3.25178855687152e-08	3.20877541033258e-08	0	0	0	0	0	0	0	9.26524220362297e-08	0	3.99438389624188e-07
P4NordEU	D251	0	0	0	0	0	0	0	0	0	0	0	0	0	0	0	3.20877541033258e-08	3.24467233725072e-08	3.32468836781639e-08	0	0	0	5.58675541190393e-08	6.88065645866236e-08	0	0	0
P4NordEU	D259	0	0	0	0	0	0	0	0	0	0	0	0	0	0	3.25178855687152e-08	1.28351016413303e-07	2.92020510352565e-07	9.97406510344917e-08	3.55533787406865e-08	1.60198248536529e-07	4.69906461829428e-08	5.58675541190393e-08	2.06419693759871e-07	3.70609688144919e-07	6.25515659471777e-07	1.19831516887257e-06
P4NordEU	D260	0	0	0	0	0	0	0	0	0	0	0	0	0	0	0	0	0	0	0	0	0	0	6.88065645866236e-08	0	0	0
P4NordEU	D261	0	0	0	0	0	0	0	0	0	0	0	0	0	0	0	0	0	0	0	0	0	0	6.88065645866236e-08	0	0	0
P4NordEU	D269	0	0	0	0	0	0	0	0	0	0	0	0	0	0	0	3.20877541033258e-08	6.48934467450145e-08	0	0	4.00495621341322e-08	0	0	0	1.85304844072459e-07	1.56378914867944e-07	0
P4NordEU	D27	0	0	0	0	0	0	0	0	0	0	0	0	0	0	0	0	3.24467233725072e-08	9.97406510344917e-08	1.77766893703433e-07	2.80346934938926e-07	3.75925169463542e-07	4.46940432952315e-07	8.94485339626106e-07	9.26524220362297e-07	1.09465240407561e-06	1.59775355849675e-06
P4NordEU	D280	0	0	0	0	0	0	0	0	0	0	0	0	0	0	0	0	0	0	0	0	0	0	0	0	1.56378914867944e-07	0
P4NordEU	D287	0	0	0	0	0	0	0	0	0	0	0	0	0	0	0	0	0	0	0	0	4.69906461829428e-08	0	0	0	0	0
P4NordEU	D289	0	0	0	0	0	0	0	0	0	0	0	0	0	0	0	0	0	0	0	0	0	5.58675541190393e-08	0	9.26524220362297e-08	0	3.99438389624188e-07
P4NordEU	D291	0	0	0	0	0	0	0	0	0	0	0	0	0	0	0	0	0	0	0	0	0	0	6.88065645866236e-08	2.77957266108689e-07	4.69136744603833e-07	7.98876779248377e-07
P4NordEU	D297	0	0	0	0	0	0	0	0	0	0	0	0	0	0	0	0	0	0	0	0	0	0	0	9.26524220362297e-08	0	0
P4NordEU	D300	0	0	0	0	0	0	0	0	0	0	0	0	0	0	0	0	0	6.64937673563278e-08	7.11067574813731e-08	4.00495621341322e-08	4.69906461829428e-08	5.58675541190393e-08	3.44032822933118e-07	2.77957266108689e-07	7.81894574339721e-07	0
P4NordEU	D301	0	0	0	0	0	0	0	0	0	0	0	0	0	0	0	0	0	0	0	0	4.69906461829428e-08	5.58675541190393e-08	6.88065645866236e-08	1.85304844072459e-07	3.12757829735889e-07	0
P4NordEU	D302	0	0	0	0	0	0	0	0	0	0	0	0	0	0	0	0	0	0	0	0	0	0	6.88065645866236e-08	9.26524220362297e-08	0	0
P4NordEU	D303	0	0	0	0	0	0	0	0	0	0	0	0	0	0	0	3.20877541033258e-08	0	0	0	0	1.40971938548828e-07	2.79337770595197e-07	4.12839387519741e-07	1.85304844072459e-06	1.4074102338115e-06	2.39663033774513e-06
P4NordEU	D304	0	0	0	0	0	0	0	0	0	0	0	0	0	0	0	0	3.24467233725072e-08	0	0	0	0	0	0	0	0	0
P4NordEU	D307	0	0	0	0	0	0	0	0	0	0	0	0	0	0	0	0	0	0	0	0	0	5.58675541190393e-08	0	0	0	0
P4NordEU	D309	0	0	0	0	0	0	0	0	0	0	0	0	0	0	0	0	0	0	0	0	0	0	0	0	4.69136744603833e-07	0
P4NordEU	D316	0	0	0	0	0	0	0	0	0	0	0	0	0	0	0	0	0	0	0	0	0	0	1.37613129173247e-07	0	0	0
P4NordEU	D319	0	0	0	0	0	0	0	0	0	0	0	0	0	0	0	0	0	0	0	0	0	0	0	0	0	7.98876779248377e-07
P4NordEU	D320	0	0	0	0	0	0	0	0	0	0	3.68979331954802e-08	0	3.47712388029222e-08	1.33795776134245e-07	3.25178855687152e-07	3.52965295136584e-07	8.43614807685188e-07	1.13039404505757e-06	1.8487756945157e-06	2.32287460377967e-06	3.90022363318425e-06	7.20691448135608e-06	1.21787619318324e-05	1.66774359665213e-05	2.00165011030969e-05	2.1170234650082e-05
P4NordEU	D321	0	0	0	0	0	0	0	0	0	0	0	0	0	0	0	0	0	0	0	1.20148686402397e-07	4.69906461829428e-08	3.35205324714236e-07	6.19259081279612e-07	7.41219376289837e-07	9.38273489207666e-07	1.59775355849675e-06
P4NordEU	D329	0	0	0	0	0	0	0	0	0	0	0	1.08486591437001e-07	3.47712388029222e-08	1.67244720167807e-07	1.30071542274861e-07	2.88789786929933e-07	7.78721360940174e-07	9.97406510344917e-07	2.02654258821913e-06	1.76218073390182e-06	4.51110203356251e-06	8.21253045549878e-06	1.52062507736438e-05	2.85369459871587e-05	4.47243696522321e-05	5.31253058200171e-05
P4NordEU	D330	0	0	0	0	0	1.92491669922984e-07	0	0	0	0	3.68979331954802e-08	7.23243942913343e-08	0	3.34489440335613e-08	0	1.60438770516629e-07	9.73401701175217e-08	1.6623441839082e-07	2.13320272444119e-07	1.20148686402397e-07	1.87962584731771e-07	5.58675541190393e-07	4.12839387519741e-07	6.48566954253608e-07	9.38273489207666e-07	1.19831516887257e-06
P4NordEU	D331	0	1.17681295451176e-05	0	0	1.93104321906449e-07	0	1.9157157851724e-07	0	7.50105980598734e-08	7.42103297365318e-08	3.68979331954802e-08	0	3.47712388029222e-08	3.34489440335613e-08	3.25178855687152e-08	6.41755082066517e-08	9.73401701175217e-08	1.99481302068983e-07	1.42213514962746e-07	2.00247810670661e-07	5.1689710801237e-07	3.91072878833275e-07	6.88065645866236e-07	1.85304844072459e-07	9.38273489207666e-07	1.19831516887257e-06
P4NordEU	D332	0	0	0	0	0	0	0	0	3.75052990299367e-08	3.71051648682659e-08	3.68979331954802e-08	3.61621971456672e-08	1.04313716408767e-07	2.00693664201368e-07	2.27625198981007e-07	2.56702032826607e-07	2.92020510352565e-07	3.98962604137967e-07	6.75514196073044e-07	1.08133817762157e-06	1.36272873930534e-06	2.17883461064253e-06	2.3394231959452e-06	3.79874930348542e-06	6.7242933393216e-06	8.78764457173214e-06
P4NordEU	D333	0	0	0	0	0	0	0	0	0	0	0	3.61621971456672e-08	0	3.34489440335613e-08	0	0	6.48934467450145e-08	3.32468836781639e-08	7.11067574813731e-08	3.6044605920719e-07	5.1689710801237e-07	1.00561597414271e-06	1.85777724383884e-06	1.5750911746159e-06	2.03292589328328e-06	2.79606872736932e-06
P4NordEU	D334	0	0	0	0	0	0	0	0	0	0	0	0	0	3.34489440335613e-08	0	3.20877541033258e-08	0	3.32468836781639e-08	3.55533787406865e-08	4.00495621341322e-08	1.87962584731771e-07	1.11735108238079e-07	1.37613129173247e-07	2.77957266108689e-07	4.69136744603833e-07	0
P4NordEU	D337	0	0	0	0	0	0	0	0	0	0	0	0	0	0	0	0	0	0	0	0	0	5.58675541190393e-08	1.37613129173247e-07	0	1.56378914867944e-07	0
P4NordEU	D339	0	0	0	0	0	0	0	0	0	3.71051648682659e-08	0	0	3.47712388029222e-08	3.34489440335613e-08	6.50357711374304e-08	0	0	3.32468836781639e-08	1.0666013622206e-07	0	1.40971938548828e-07	2.23470216476157e-07	2.06419693759871e-07	2.77957266108689e-07	1.56378914867944e-07	7.98876779248377e-07
P4NordEU	D34	0	0	0	0	0	0	0	0	0	0	0	0	0	0	0	0	0	0	0	4.00495621341322e-08	1.40971938548828e-07	0	1.37613129173247e-07	3.70609688144919e-07	4.69136744603833e-07	7.98876779248377e-07
P4NordEU	D350	0	0	0	0	0	0	0	0	0	0	0	3.61621971456672e-08	3.47712388029222e-08	3.34489440335613e-08	3.25178855687152e-08	1.28351016413303e-07	9.73401701175217e-08	6.64937673563278e-08	1.77766893703433e-07	8.00991242682645e-08	3.28934523280599e-07	2.23470216476157e-07	6.19259081279612e-07	1.85304844072459e-07	3.12757829735889e-07	0
P4NordEU	D351	0	0	0	0	0	0	0	0	0	0	0	0	0	0	0	0	0	0	0	4.00495621341322e-08	4.69906461829428e-08	2.79337770595197e-07	2.75226258346494e-07	4.63262110181148e-07	1.09465240407561e-06	3.99438389624188e-07
P4NordEU	D352	0	0	0	0	0	0	0	0	0	0	0	3.61621971456672e-08	6.95424776058444e-08	6.68978880671227e-08	9.75536567061457e-08	1.60438770516629e-07	2.27127063607551e-07	4.32209487816131e-07	6.75514196073044e-07	6.40792994146116e-07	1.12777550839063e-06	1.89949684004734e-06	2.75226258346494e-06	3.05752992719558e-06	3.75309395683066e-06	3.19550711699351e-06
P4NordEU	D353	0	0	0	0	0	0	0	1.90378680329256e-07	0	3.71051648682659e-08	7.37958663909604e-08	1.08486591437001e-07	0	3.34489440335613e-08	6.50357711374304e-08	0	3.24467233725072e-08	6.64937673563278e-08	7.11067574813731e-08	1.60198248536529e-07	1.40971938548828e-07	0	6.88065645866236e-08	9.26524220362297e-08	0	0
P4NordEU	D354	0	0	0	0	0	0	0	0	0	0	0	0	0	0	0	3.20877541033258e-08	3.24467233725072e-08	0	3.55533787406865e-08	0	4.69906461829428e-08	5.58675541190393e-08	6.88065645866236e-08	0	0	0
P4NordEU	D355	0	0	0	0	0	0	0	0	0	0	0	0	0	0	0	0	0	0	3.55533787406865e-08	4.00495621341322e-08	4.69906461829428e-08	0	0	0	0	0
P4NordEU	D356	0	0	0	0	0	0	0	0	0	0	0	0	0	0	0	0	0	0	3.55533787406865e-08	4.00495621341322e-08	0	5.58675541190393e-08	0	0	0	0
P4NordEU	D357	0	0	0	0	0	0	0	0	0	0	0	0	0	0	0	0	0	0	0	0	0	0	6.88065645866236e-08	0	0	0
P4NordEU	D359	0	0	0	0	0	0	0	0	0	0	0	0	0	0	0	0	0	0	0	0	4.69906461829428e-08	0	0	0	0	0
P4NordEU	D360	0	0	0	0	0	0	0	0	0	0	0	0	0	0	0	0	0	0	0	4.00495621341322e-08	4.69906461829428e-08	1.11735108238079e-07	6.88065645866236e-08	9.26524220362297e-08	0	0
P4NordEU	D361	0	0	0	0	0	0	0	0	0	0	0	0	0	0	3.25178855687152e-08	0	0	0	3.55533787406865e-08	8.00991242682645e-08	4.69906461829428e-08	2.79337770595197e-07	2.75226258346494e-07	1.85304844072459e-07	1.56378914867944e-07	3.99438389624188e-07
P4NordEU	D367	0	0	0	0	0	0	0	0	0	0	0	0	0	0	0	0	0	0	7.11067574813731e-08	0	4.69906461829428e-08	1.11735108238079e-07	2.06419693759871e-07	9.26524220362297e-08	4.69136744603833e-07	1.99719194812094e-06
P4NordEU	D369	0	0	0	0	0	0	0	0	0	0	0	0	0	0	0	3.20877541033258e-08	0	0	3.55533787406865e-08	0	4.69906461829428e-08	5.58675541190393e-08	0	2.77957266108689e-07	0	3.99438389624188e-07
P4NordEU	D370	0	0	0	0	0	0	0	0	0	0	0	0	0	0	0	0	0	0	1.42213514962746e-07	2.80346934938926e-07	4.22915815646485e-07	3.35205324714236e-07	3.44032822933118e-07	2.31631055090574e-06	4.69136744603833e-06	8.78764457173214e-06
P4NordEU	D371	0	0	0	0	0	0	0	0	0	0	0	0	0	0	0	0	0	6.64937673563278e-08	7.11067574813731e-08	2.00247810670661e-07	6.10878400378256e-07	7.82145757666551e-07	2.13300350218533e-06	5.28118805606509e-06	1.14156607853599e-05	1.75752891434643e-05
P4NordEU	D372	0	0	0	0	0	0	0	0	0	0	0	0	0	0	0	3.20877541033258e-08	0	6.64937673563278e-08	2.13320272444119e-07	1.20148686402397e-07	7.04859692744141e-07	8.3801331178559e-07	2.95868227722481e-06	4.07670656959411e-06	8.75721923260488e-06	1.35809052472224e-05
P4NordEU	D373	0	0	0	0	0	0	0	0	0	0	0	0	0	0	0	0	3.24467233725072e-08	0	0	8.00991242682645e-08	0	0	0	3.70609688144919e-07	4.69136744603833e-07	3.99438389624188e-07
P4NordEU	D374	0	0	0	0	0	0	0	0	0	0	0	0	0	3.34489440335613e-08	0	3.20877541033258e-08	9.73401701175217e-08	6.64937673563278e-08	2.13320272444119e-07	4.00495621341322e-07	1.45671003167123e-06	2.51403993535677e-06	7.0182695878356e-06	2.07541425361154e-05	4.42552329076282e-05	9.82618438475503e-05
P4NordEU	D375	0	0	0	0	0	0	0	0	0	0	0	0	0	0	0	0	3.24467233725072e-08	3.32468836781639e-08	0	0	2.81943877097657e-07	7.26278203547511e-07	1.4449378563191e-06	3.61344445941296e-06	9.38273489207666e-06	2.71618104944448e-05
P4NordEU	D376	7.06087772707057e-05	0	3.36232272717646e-06	0	0	0	0	0	3.75052990299367e-08	0	0	0	3.47712388029222e-08	0	0	1.60438770516629e-07	2.59573786980058e-07	5.31950138850623e-07	7.46620953554417e-07	1.56193292323116e-06	3.10138264807422e-06	7.54211980607031e-06	1.74768674050024e-05	3.70609688144919e-05	7.16215430095185e-05	0.000102655666133416
P4NordEU	D377	0	0	0	0	0	0	0	0	0	0	0	0	0	0	6.50357711374304e-08	6.41755082066517e-08	1.94680340235043e-07	2.32728185747147e-07	6.04407438591671e-07	1.3616851125605e-06	2.39652295533008e-06	5.13981497895162e-06	1.28668275776986e-05	3.25210001347166e-05	5.41071045443087e-05	9.46668983409327e-05
P4NordEU	D379	0	0	0	0	0	0	0	0	0	0	0	3.61621971456672e-08	0	0	3.25178855687152e-08	3.20877541033258e-08	1.29786893490029e-07	1.32987534712656e-07	1.77766893703433e-07	6.00743432011983e-07	6.57869046561199e-07	1.50842396121406e-06	3.02748884181144e-06	9.45054704769543e-06	2.17366691666443e-05	4.75331683652784e-05
P4NordEU	D380	0	0	0	0	0	0	0	0	0	0	0	0	0	0	0	0	0	0	3.55533787406865e-08	8.00991242682645e-08	9.39812923658855e-08	1.67602662357118e-07	2.06419693759871e-07	5.55914532217378e-07	1.09465240407561e-06	2.39663033774513e-06
P4NordEU	D381	0	0	3.36232272717646e-06	0	0	0	0	0	3.75052990299367e-08	0	0	3.61621971456672e-08	0	0	3.25178855687152e-08	3.20877541033258e-08	1.62233616862536e-07	5.31950138850623e-07	1.38658177088677e-06	3.44426234353537e-06	7.23655951217319e-06	1.65926635733547e-05	3.79812236518162e-05	7.17129746560418e-05	0.000123852100575412	0.000169361877200656
P4NordEU	D382	0	0	0	0	0	0	0	0	0	0	0	0	0	0	0	0	0	0	0	8.00991242682645e-08	0	2.79337770595197e-07	5.50452516692989e-07	1.5750911746159e-06	2.50206263788711e-06	1.59775355849675e-06
P4NordEU	D383	0	0	0	0	0	0	0	0	0	0	0	0	0	3.34489440335613e-08	0	3.20877541033258e-08	0	3.32468836781639e-08	1.42213514962746e-07	3.20396497073058e-07	7.51850338927084e-07	1.45255640709502e-06	3.37152166474456e-06	4.91057836792017e-06	8.75721923260488e-06	1.43797820264708e-05
P4NordEU	D384	0	0	0	0	0	0	0	0	3.75052990299367e-08	0	0	0	0	0	0	0	3.24467233725072e-08	0	7.11067574813731e-08	4.00495621341322e-08	0	1.11735108238079e-07	0	3.70609688144919e-07	0	0
P4NordEU	D385	0	0	0	0	0	0	0	0	0	0	0	0	0	0	0	0	0	3.32468836781639e-08	0	4.00495621341322e-08	0	1.67602662357118e-07	2.75226258346494e-07	9.26524220362297e-08	1.56378914867944e-07	3.99438389624188e-07
P4NordEU	D386	0	0	0	0	0	0	0	0	0	0	0	0	0	0	0	0	0	0	7.11067574813731e-08	4.00495621341322e-08	1.87962584731771e-07	2.79337770595197e-07	4.81645952106365e-07	6.48566954253608e-07	1.72016806354739e-06	5.19269906511445e-06
P4NordEU	D390	0	0	0	0	0	0	0	0	0	0	0	0	0	0	0	3.20877541033258e-08	0	0	7.11067574813731e-08	0	4.69906461829428e-08	2.79337770595197e-07	5.50452516692989e-07	1.20448148647099e-06	3.28395721222683e-06	6.39101423398701e-06
P4NordEU	D391	0	0	0	0	0	0	0	0	0	0	0	0	0	0	0	0	6.48934467450145e-08	1.99481302068983e-07	3.55533787406865e-08	3.20396497073058e-07	4.69906461829428e-07	6.70410649428472e-07	2.20181006677195e-06	5.83710258828247e-06	7.66256682852927e-06	1.79747275330885e-05
P4NordEU	D397	0	0	0	0	0	0	0	0	0	0	0	0	0	0	0	0	0	3.32468836781639e-08	3.55533787406865e-08	0	0	0	2.06419693759871e-07	2.77957266108689e-07	9.38273489207666e-07	7.98876779248377e-07
P4NordEU	D399	0	0	0	0	0	0	0	0	0	0	0	0	0	0	0	0	0	3.32468836781639e-08	3.55533787406865e-08	0	1.87962584731771e-07	2.23470216476157e-07	8.25678775039483e-07	2.13100570683328e-06	6.7242933393216e-06	1.79747275330885e-05
P4NordEU	D400	0	0	0	0	0	0	0	0	0	0	0	0	0	0	0	0	0	0	0	4.00495621341322e-08	4.69906461829428e-08	1.67602662357118e-07	2.06419693759871e-07	1.29713390850722e-06	2.03292589328328e-06	8.78764457173214e-06
P4NordEU	D401	0	0	0	0	0	0	0	0	0	0	0	0	0	0	0	0	0	0	0	4.00495621341322e-08	0	0	0	9.26524220362297e-08	1.56378914867944e-07	1.19831516887257e-06
P4NordEU	D407	0	0	0	0	0	0	0	0	0	0	0	0	0	0	0	0	0	0	0	0	0	0	0	9.26524220362297e-08	1.56378914867944e-07	0
P4NordEU	D409	0	0	0	0	0	0	0	0	0	0	0	0	0	0	0	0	0	0	0	0	0	0	0	0	3.12757829735889e-07	0
P4NordEU	D410	0	0	0	0	0	0	0	0	0	0	0	0	0	0	6.50357711374304e-08	0	6.48934467450145e-08	3.32468836781639e-08	3.55533787406865e-08	2.40297372804793e-07	8.92822277475913e-07	1.45255640709502e-06	4.47242669813053e-06	1.30639915071084e-05	2.78354468464941e-05	4.07427157416672e-05
P4NordEU	D411	0	0	0	0	0	0	0	0	0	0	0	0	0	0	0	0	0	0	0	0	9.39812923658855e-08	1.67602662357118e-07	2.75226258346494e-07	1.38978633054345e-06	2.65844155275505e-06	2.39663033774513e-06
P4NordEU	D412	0	0	0	0	0	0	0	0	0	0	0	0	0	0	0	0	0	0	0	4.00495621341322e-08	4.69906461829428e-08	5.58675541190393e-08	2.75226258346494e-07	8.33871798326067e-07	4.69136744603833e-07	1.59775355849675e-06
P4NordEU	D413	0	0	0	0	0	0	0	0	0	0	0	0	0	0	0	0	0	0	0	0	0	0	0	1.85304844072459e-07	1.56378914867944e-07	0
P4NordEU	D414	0	0	0	0	0	0	0	0	0	0	0	0	0	0	3.25178855687152e-08	3.20877541033258e-08	0	3.32468836781639e-08	1.42213514962746e-07	8.00991242682645e-08	5.63887754195313e-07	1.06148352826175e-06	3.02748884181144e-06	1.26007293969272e-05	2.14239113369084e-05	3.51505782869286e-05
P4NordEU	D417	0	0	0	0	0	0	0	0	0	0	0	0	0	0	0	0	0	0	0	0	0	5.58675541190393e-08	0	0	0	3.99438389624188e-07
P4NordEU	D419	0	0	0	0	0	0	0	0	0	0	0	0	0	0	0	0	0	0	0	4.00495621341322e-08	4.69906461829428e-08	1.11735108238079e-07	2.75226258346494e-07	1.11182906443476e-06	1.56378914867944e-06	5.59213745473864e-06
P4NordEU	D420	0	0	0	0	0	0	0	0	3.75052990299367e-08	0	0	0	0	0	3.25178855687152e-08	0	6.48934467450145e-08	0	3.55533787406865e-08	1.20148686402397e-07	2.81943877097657e-07	3.35205324714236e-07	6.19259081279612e-07	1.20448148647099e-06	1.09465240407561e-06	1.99719194812094e-06
P4NordEU	D421	0	0	0	0	0	0	0	0	0	0	0	0	0	0	0	0	0	0	0	4.00495621341322e-08	4.69906461829428e-08	5.58675541190393e-08	0	0	3.12757829735889e-07	0
P4NordEU	D429	0	0	0	0	0	0	0	0	0	0	0	0	0	0	3.25178855687152e-08	3.20877541033258e-08	0	0	7.11067574813731e-08	4.00495621341322e-08	0	2.79337770595197e-07	2.06419693759871e-07	6.48566954253608e-07	6.25515659471777e-07	1.19831516887257e-06
P4NordEU	D430	0	0	0	2.09521594275091e-07	0	0	0	0	0	0	3.68979331954802e-08	0	0	6.68978880671227e-08	6.50357711374304e-08	3.20877541033258e-08	1.62233616862536e-07	1.6623441839082e-07	2.84427029925492e-07	1.60198248536529e-07	5.63887754195313e-07	8.3801331178559e-07	1.4449378563191e-06	3.89140172552165e-06	3.90947287169861e-06	1.99719194812094e-06
P4NordEU	D431	0	0	3.36232272717646e-06	0	0	0	1.9157157851724e-07	1.90378680329256e-07	2.2503179417962e-07	3.71051648682659e-08	7.37958663909604e-08	7.23243942913343e-08	6.95424776058444e-08	0	9.75536567061457e-08	6.41755082066517e-08	3.24467233725072e-08	1.99481302068983e-07	3.55533787406865e-07	4.80594745609587e-07	4.69906461829428e-07	7.26278203547511e-07	2.27061663135858e-06	3.61344445941296e-06	4.69136744603833e-06	4.79326067549026e-06
P4NordEU	D432	0.000141217554541411	2.35362590902352e-05	3.36232272717646e-06	4.19043188550182e-07	3.86208643812899e-07	7.69966679691936e-07	1.9157157851724e-07	1.90378680329256e-07	4.12558289329304e-07	2.59736154077861e-07	5.53468997932203e-07	3.97784168602339e-07	5.21568582043833e-07	7.02427824704788e-07	1.30071542274861e-06	1.8610897379929e-06	2.6930780399181e-06	4.08936669241416e-06	5.7952007347319e-06	9.8121427228624e-06	1.41911751472487e-05	2.10062003487588e-05	5.18801496983142e-05	8.96875445310703e-05	0.000119160733129374	0.000120630393666505
P4NordEU	D433	0	0	0	0	0	0	0	0	0	0	0	0	0	0	0	0	0	0	0	4.00495621341322e-08	0	0	0	9.26524220362297e-08	1.56378914867944e-07	0
P4NordEU	D434	0	0	0	0	0	0	0	0	3.75052990299367e-08	3.71051648682659e-08	0	3.61621971456672e-08	0	0	0	3.20877541033258e-08	3.24467233725072e-08	0	0	0	9.39812923658855e-08	3.91072878833275e-07	2.75226258346494e-07	3.70609688144919e-07	9.38273489207666e-07	7.98876779248377e-07
P4NordEU	D437	0	0	0	0	0	0	0	0	0	0	0	0	0	3.34489440335613e-08	0	0	0	0	0	0	0	0	0	0	1.56378914867944e-07	0
P4NordEU	D439	7.06087772707057e-05	0	0	0	0	0	0	0	0	3.71051648682659e-08	0	0	0	3.34489440335613e-08	0	0	3.24467233725072e-08	9.97406510344917e-08	3.55533787406865e-08	4.00495621341322e-08	4.69906461829428e-08	2.23470216476157e-07	4.81645952106365e-07	1.38978633054345e-06	1.72016806354739e-06	1.19831516887257e-06
P4NordEU	D440	7.06087772707057e-05	0	0	0	0	0	0	0	0	0	0	0	0	0	3.25178855687152e-08	0	3.24467233725072e-08	3.32468836781639e-08	0	4.00495621341322e-08	9.39812923658855e-08	0	2.75226258346494e-07	3.70609688144919e-07	7.81894574339721e-07	2.39663033774513e-06
P4NordEU	D441	0	0	0	0	0	0	0	0	0	0	0	0	0	0	0	3.20877541033258e-08	3.24467233725072e-08	9.97406510344917e-08	0	4.00495621341322e-08	2.34953230914714e-07	2.23470216476157e-07	4.81645952106365e-07	1.5750911746159e-06	1.87654697841533e-06	3.19550711699351e-06
P4NordEU	D442	0	0	0	0	0	0	0	0	0	0	0	0	0	0	0	0	0	0	0	0	0	0	0	9.26524220362297e-08	1.56378914867944e-07	0
P4NordEU	D443	0	0	0	0	0	0	0	0	0	0	0	0	0	3.34489440335613e-08	9.75536567061457e-08	6.41755082066517e-08	6.48934467450145e-08	1.99481302068983e-07	1.77766893703433e-07	5.20644307743719e-07	4.22915815646485e-07	1.11735108238079e-06	1.85777724383884e-06	4.07670656959411e-06	6.09877767984983e-06	6.7904526236112e-06
P4NordEU	D444	0	0	0	2.09521594275091e-07	0	0	0	0	1.87526495149683e-07	7.42103297365318e-08	0	7.23243942913343e-08	6.95424776058444e-08	1.33795776134245e-07	3.25178855687152e-08	9.62632623099775e-08	6.48934467450145e-08	2.32728185747147e-07	2.48873651184806e-07	1.60198248536529e-07	2.34953230914714e-07	6.14543095309433e-07	4.12839387519741e-07	9.26524220362297e-08	1.56378914867944e-07	0
P4NordEU	D445	0	0	0	0	0	0	0	0	0	0	3.68979331954802e-08	0	0	0	0	0	3.24467233725072e-08	6.64937673563278e-08	0	4.00495621341322e-08	0	0	6.88065645866236e-08	9.26524220362297e-08	0	3.99438389624188e-07
P4NordEU	D446	0	0	0	0	0	0	0	0	0	0	0	0	0	0	0	0	0	0	0	4.00495621341322e-08	4.69906461829428e-08	0	0	0	0	0
P4NordEU	D447	0	0	0	0	0	0	0	0	0	0	0	0	0	0	0	0	0	0	0	4.00495621341322e-08	4.69906461829428e-08	1.67602662357118e-07	0	9.26524220362297e-08	0	3.99438389624188e-07
P4NordEU	D448	0	0	0	0	0	0	0	0	0	0	0	0	0	0	0	3.20877541033258e-08	3.24467233725072e-08	3.32468836781639e-08	0	4.00495621341322e-08	9.39812923658855e-08	1.67602662357118e-07	0	0	0	0
P4NordEU	D449	0	0	0	0	0	0	0	0	0	0	0	0	0	0	0	0	0	0	0	0	0	5.58675541190393e-08	2.06419693759871e-07	1.85304844072459e-07	0	3.99438389624188e-07
P4NordEU	D45	0	0	0	0	0	0	0	0	0	0	0	0	0	3.34489440335613e-08	0	1.60438770516629e-07	1.62233616862536e-07	2.99221953103475e-07	4.97747302369611e-07	1.52188336109702e-06	3.66527040226954e-06	5.36328519542778e-06	1.21787619318324e-05	2.3811672463311e-05	3.48724980155516e-05	4.47370996379091e-05
P4NordEU	D460	0	0	0	0	0	0	0	0	0	0	0	3.61621971456672e-08	3.47712388029222e-08	0	0	0	0	1.32987534712656e-07	3.55533787406865e-08	1.60198248536529e-07	2.81943877097657e-07	5.58675541190393e-07	1.58255098549234e-06	2.40896297294197e-06	4.53498853117038e-06	3.19550711699351e-06
P4NordEU	D461	0	0	0	0	0	0	0	0	0	0	0	0	0	0	0	3.20877541033258e-08	0	0	1.0666013622206e-07	2.00247810670661e-07	1.40971938548828e-07	9.49748420023669e-07	1.58255098549234e-06	3.70609688144919e-06	4.06585178656655e-06	6.39101423398701e-06
P4NordEU	D462	0	0	0	0	0	0	0	0	3.75052990299367e-08	7.42103297365318e-08	0	0	0	0	6.50357711374304e-08	1.60438770516629e-07	9.73401701175217e-08	1.32987534712656e-07	2.84427029925492e-07	6.00743432011983e-07	1.22175680075651e-06	2.23470216476157e-06	4.05958731061079e-06	4.91057836792017e-06	7.03705116905749e-06	4.39382228586607e-06
P4NordEU	D463	0	0	0	0	0	0	0	0	0	3.71051648682659e-08	0	0	0	0	0	0	0	2.32728185747147e-07	1.77766893703433e-07	2.80346934938926e-07	4.69906461829428e-07	7.26278203547511e-07	1.4449378563191e-06	1.20448148647099e-06	1.4074102338115e-06	1.19831516887257e-06
P4NordEU	D464	0	0	0	0	0	0	0	0	0	0	0	0	0	0	0	0	0	6.64937673563278e-08	0	4.00495621341322e-08	1.87962584731771e-07	5.02807987071354e-07	4.12839387519741e-07	3.15018234923181e-06	5.16050419064216e-06	1.23825900783498e-05
P4NordEU	D465	0	0	0	0	0	0	0	0	0	0	0	0	0	0	0	0	0	0	0	0	0	0	6.88065645866236e-08	9.26524220362297e-08	0	3.99438389624188e-07
P4NordEU	D466	0	0	0	0	0	0	0	0	0	0	0	0	0	0	0	0	0	0	0	0	0	0	0	9.26524220362297e-08	0	0
P4NordEU	D467	0	0	0	2.09521594275091e-07	0	0	0	0	0	0	0	0	3.47712388029222e-08	0	0	0	9.73401701175217e-08	3.32468836781639e-08	1.77766893703433e-07	4.00495621341322e-08	2.34953230914714e-07	1.17321863649983e-06	2.27061663135858e-06	3.4281396153405e-06	4.2222307014345e-06	3.99438389624188e-06
P4NordEU	D469	0	0	0	0	0	0	1.9157157851724e-07	0	7.50105980598734e-08	1.48420659473064e-07	2.58285532368361e-07	2.5313538001967e-07	1.39084955211689e-07	3.67938384369175e-07	3.57696741255867e-07	4.49228557446562e-07	8.76061531057695e-07	1.59585041655187e-06	2.52428989058874e-06	6.28778125505876e-06	1.30633996388581e-05	2.80455121677578e-05	5.92424521090829e-05	0.000116834704187686	0.000190000381564552	0.000262830460372716
P4NordEU	D470	0	0	0	0	0	0	0	0	0	0	3.68979331954802e-08	0	0	0	3.25178855687152e-08	0	0	0	0	4.00495621341322e-08	4.69906461829428e-08	5.58675541190393e-08	6.88065645866236e-08	9.26524220362297e-08	0	3.99438389624188e-07
P4NordEU	D471	0	0	0	0	0	0	0	0	0	0	0	0	3.47712388029222e-08	3.34489440335613e-08	3.25178855687152e-08	1.92526524619955e-07	3.24467233725072e-07	1.03065339402308e-06	2.02654258821913e-06	4.20520402408388e-06	8.17637243583204e-06	1.49725045039025e-05	2.38758779115584e-05	4.13229802281584e-05	4.87902214387986e-05	6.51084575087427e-05
P4NordEU	D472	0	0	0	0	0	0	0	0	0	0	0	0	0	3.34489440335613e-08	0	3.20877541033258e-08	9.73401701175217e-08	1.99481302068983e-07	2.48873651184806e-07	2.80346934938926e-07	1.87962584731771e-07	5.58675541190393e-07	9.6329190421273e-07	2.13100570683328e-06	7.19343008392544e-06	1.07848365198531e-05
P4NordEU	D473	0	0	0	0	0	0	0	0	0	0	0	0	0	0	0	3.20877541033258e-08	3.24467233725072e-08	9.97406510344917e-08	1.0666013622206e-07	3.6044605920719e-07	1.40971938548828e-07	2.79337770595197e-07	1.4449378563191e-06	2.31631055090574e-06	4.53498853117038e-06	5.99157584436283e-06
P4NordEU	D474	0	0	0	0	0	0	0	0	0	0	0	0	0	0	0	0	6.48934467450145e-08	1.6623441839082e-07	1.77766893703433e-07	4.40545183475455e-07	1.22175680075651e-06	1.45255640709502e-06	2.6146494542917e-06	3.79874930348542e-06	4.2222307014345e-06	3.99438389624188e-06
P4NordEU	D475	0	0	0	0	0	0	0	0	0	0	0	0	3.47712388029222e-08	0	0	0	0	0	0	0	0	0	6.88065645866236e-08	0	0	0
P4NordEU	D477	0	0	0	0	0	0	0	0	0	0	0	0	0	0	0	3.20877541033258e-08	0	6.64937673563278e-08	3.55533787406865e-08	1.60198248536529e-07	1.87962584731771e-07	5.58675541190393e-08	2.75226258346494e-07	3.70609688144919e-07	0	3.99438389624188e-07
P4NordEU	D479	0	0	0	0	1.93104321906449e-07	0	0	0	3.75052990299367e-08	3.71051648682659e-08	7.37958663909604e-08	0	3.47712388029222e-08	3.34489440335613e-08	0	3.20877541033258e-08	3.24467233725072e-08	6.64937673563278e-08	7.11067574813731e-08	1.20148686402397e-07	4.22915815646485e-07	7.82145757666551e-07	1.10090503338598e-06	1.66774359665213e-06	3.59671504196272e-06	3.5949455066177e-06
P4NordEU	D480	0.00049426144089494	0	3.36232272717646e-06	0	0	0	0	0	0	0	0	0	0	0	0	0	3.24467233725072e-08	3.32468836781639e-08	0	0	2.81943877097657e-07	1.67602662357118e-07	5.50452516692989e-07	1.01917664239853e-06	2.34568372301916e-06	2.79606872736932e-06
P4NordEU	D481	7.06087772707057e-05	0	0	0	0	0	0	0	3.75052990299367e-08	0	3.68979331954802e-08	0	0	3.34489440335613e-08	6.50357711374304e-08	6.41755082066517e-08	1.29786893490029e-07	6.64937673563278e-08	1.0666013622206e-07	1.20148686402397e-07	3.28934523280599e-07	3.35205324714236e-07	2.75226258346494e-07	8.33871798326067e-07	9.38273489207666e-07	3.99438389624188e-06
P4NordEU	D482	0	0	0	0	0	0	0	0	0	0	0	0	0	0	3.25178855687152e-08	0	0	3.32468836781639e-08	0	8.00991242682645e-08	0	0	6.88065645866236e-08	9.26524220362297e-08	4.69136744603833e-07	0
P4NordEU	D483	0	0	0	0	0	0	0	0	0	0	0	0	0	0	6.50357711374304e-08	0	3.24467233725072e-08	0	1.0666013622206e-07	1.20148686402397e-07	6.10878400378256e-07	2.79337770595197e-07	1.10090503338598e-06	1.85304844072459e-06	2.50206263788711e-06	3.19550711699351e-06
P4NordEU	D484	0	0	0	0	0	0	0	0	0	0	0	0	0	0	3.25178855687152e-08	0	0	3.32468836781639e-08	0	8.00991242682645e-08	1.40971938548828e-07	1.11735108238079e-07	3.44032822933118e-07	1.29713390850722e-06	2.50206263788711e-06	7.98876779248377e-07
P4NordEU	D485	0	0	0	0	0	0	0	0	0	0	0	0	0	0	0	0	0	3.32468836781639e-08	0	4.00495621341322e-08	0	5.58675541190393e-08	2.75226258346494e-07	4.63262110181148e-07	1.25103131894355e-06	4.79326067549026e-06
P4NordEU	D486	0	0	0	0	0	0	0	0	0	0	0	0	0	0	0	0	0	0	0	0	1.40971938548828e-07	5.58675541190393e-08	2.75226258346494e-07	1.20448148647099e-06	1.4074102338115e-06	7.98876779248377e-06
P4NordEU	D487	0.000423652663624234	3.53043886353529e-05	3.36232272717646e-06	0	0	0	0	0	3.75052990299367e-08	0	0	0	0	0	6.50357711374304e-08	6.41755082066517e-08	1.62233616862536e-07	3.32468836781639e-08	4.62193923628925e-07	8.00991242682645e-07	1.92661649350065e-06	4.52527188364219e-06	1.24539881901789e-05	2.89075556753037e-05	8.25680670502746e-05	0.000157778163901554
P4NordEU	D489	0.000211826331812117	1.17681295451176e-05	3.36232272717646e-06	0	0	0	0	0	0	0	0	0	0	3.34489440335613e-08	1.30071542274861e-07	3.20877541033258e-08	1.62233616862536e-07	1.99481302068983e-07	4.26640544888238e-07	6.80842556280248e-07	2.02059778586654e-06	2.96098036830909e-06	4.9540726502369e-06	1.34346011952533e-05	2.65844155275505e-05	4.95303603133994e-05
P4NordEU	D500	0	0	0	0	0	0	0	0	0	0	0	3.61621971456672e-08	3.47712388029222e-08	0	0	0	0	0	3.55533787406865e-08	8.00991242682645e-08	4.69906461829428e-08	5.58675541190393e-07	1.99539037301208e-06	5.46649290013755e-06	1.53251336570585e-05	2.71618104944448e-05
P4NordEU	D501	0	0	0	0	0	0	0	0	0	0	0	0	0	0	0	0	0	0	0	0	0	0	0	1.85304844072459e-07	9.38273489207666e-07	2.79606872736932e-06
P4NordEU	D508	0	0	0	0	0	0	0	0	0	0	0	0	0	0	0	0	0	0	0	0	4.69906461829428e-08	1.67602662357118e-07	6.88065645866236e-08	2.77957266108689e-07	1.09465240407561e-06	5.99157584436283e-06
P4NordEU	D509	0	0	0	0	0	0	0	0	0	0	0	0	0	0	0	0	3.24467233725072e-08	3.32468836781639e-08	3.55533787406865e-08	3.20396497073058e-07	1.87962584731771e-07	5.02807987071354e-07	1.4449378563191e-06	4.91057836792017e-06	1.75144384652098e-05	5.67202513266347e-05
P4NordEU	D510	0	0	0	0	0	0	0	0	0	0	0	0	0	0	3.25178855687152e-08	0	0	3.32468836781639e-08	0	4.00495621341322e-08	4.69906461829428e-08	1.67602662357118e-07	8.94485339626106e-07	2.5016153949782e-06	8.91359814747282e-06	3.27539479491834e-05
P4NordEU	D511	0	0	0	0	0	0	0	0	0	0	0	0	0	0	0	0	0	0	0	0	0	0	0	0	1.56378914867944e-07	1.19831516887257e-06
P4NordEU	D513	0	0	0	0	0	0	0	0	0	0	0	0	0	0	0	0	0	0	0	0	0	5.58675541190393e-08	6.88065645866236e-08	0	6.25515659471777e-07	0
P4NordEU	D518	0	0	0	0	0	0	0	0	0	0	0	0	0	0	0	0	0	0	0	0	0	0	0	9.26524220362297e-08	0	0
P4NordEU	D519	0	0	0	0	0	0	0	0	0	0	0	0	0	0	0	0	0	0	0	0	4.69906461829428e-08	0	1.37613129173247e-07	3.70609688144919e-07	6.25515659471777e-07	3.19550711699351e-06
P4NordEU	D520	0	0	0	0	0	0	0	0	0	0	0	0	0	0	0	0	0	0	0	0	0	0	6.88065645866236e-08	0	0	0
P4NordEU	D528	0	0	0	0	0	0	0	0	0	0	0	0	0	0	0	0	3.24467233725072e-08	0	0	0	0	0	0	0	0	0
P4NordEU	D529	0	0	0	0	0	0	0	0	0	0	0	0	0	0	0	0	0	0	0	0	0	5.58675541190393e-08	3.44032822933118e-07	0	7.81894574339721e-07	2.39663033774513e-06
P4NordEU	D530	0	0	0	0	0	0	0	0	0	0	0	0	0	0	0	0	0	0	0	4.00495621341322e-08	0	0	1.37613129173247e-07	2.77957266108689e-07	1.56378914867944e-07	3.99438389624188e-07
P4NordEU	D531	0	0	0	0	0	0	0	0	0	0	0	0	0	0	0	0	0	0	0	0	4.69906461829428e-08	5.58675541190393e-08	2.06419693759871e-07	5.55914532217378e-07	7.81894574339721e-07	1.19831516887257e-06
P4NordEU	D538	0	0	0	0	0	0	0	0	0	0	0	0	0	0	0	0	0	0	0	0	0	0	6.88065645866236e-08	0	0	0
P4NordEU	D539	0	0	0	0	0	0	0	0	0	0	0	0	0	0	0	0	0	0	0	0	0	5.58675541190393e-08	2.06419693759871e-07	6.48566954253608e-07	2.03292589328328e-06	3.19550711699351e-06
P4NordEU	D558	0	0	0	0	0	0	0	0	0	0	0	0	0	0	0	0	0	0	0	0	0	0	0	0	0	3.99438389624188e-07
P4NordEU	D559	0	0	0	0	0	0	0	0	0	0	0	0	0	0	0	0	0	0	0	0	0	0	0	9.26524220362297e-08	0	0
P4NordEU	D560	0.000141217554541411	1.17681295451176e-05	3.36232272717646e-06	2.09521594275091e-07	0	0	0	0	0	0	0	0	0	0	0	0	0	0	0	0	0	0	0	0	0	0
P4NordEU	D561	7.06087772707057e-05	0	0	0	0	0	0	0	3.75052990299367e-08	3.71051648682659e-08	1.10693799586441e-07	1.08486591437001e-07	3.47712388029222e-08	3.34489440335613e-08	0	0	3.24467233725072e-08	0	3.55533787406865e-08	0	0	0	0	0	0	0
P4NordEU	D563	0	0	0	0	0	0	0	0	0	0	0	0	0	0	0	0	3.24467233725072e-08	0	0	0	0	5.58675541190393e-08	0	0	0	0
P4NordEU	D568	0	1.17681295451176e-05	0	0	0	0	0	0	0	0	0	0	0	0	0	0	0	0	0	0	0	0	0	0	0	0
P4NordEU	D569	0	0	0	0	0	0	0	0	0	0	3.68979331954802e-08	0	0	0	0	0	0	0	3.55533787406865e-08	4.00495621341322e-08	4.69906461829428e-08	1.11735108238079e-07	0	3.70609688144919e-07	0	7.98876779248377e-07
P4NordEU	D570	0	0	0	0	0	0	0	0	3.75052990299367e-08	0	0	3.61621971456672e-08	3.47712388029222e-08	3.34489440335613e-08	6.50357711374304e-08	0	0	0	0	0	0	0	0	0	0	0
P4NordEU	D571	0	0	0	0	0	0	1.9157157851724e-07	0	3.75052990299367e-08	3.71051648682659e-08	0	0	0	0	0	0	6.48934467450145e-08	3.32468836781639e-08	0	0	0	0	6.88065645866236e-08	0	0	0
P4NordEU	D578	0	0	0	0	0	0	0	0	0	0	0	0	0	3.34489440335613e-08	0	0	0	0	0	0	0	0	0	0	0	0
P4NordEU	D580	0	0	0	0	0	0	0	0	0	0	3.68979331954802e-08	0	3.47712388029222e-08	3.34489440335613e-08	3.25178855687152e-08	0	0	0	0	0	0	5.58675541190393e-08	6.88065645866236e-08	1.85304844072459e-07	1.56378914867944e-07	7.98876779248377e-07
P4NordEU	D581	0	0	0	0	0	0	0	0	0	0	0	0	0	0	0	0	0	0	0	0	0	0	0	9.26524220362297e-08	1.56378914867944e-07	0
P4NordEU	D582	0	0	0	0	0	0	0	0	0	0	0	0	0	0	0	0	0	0	0	0	0	0	6.88065645866236e-08	0	0	0
P4NordEU	D589	0	0	0	0	0	0	0	0	0	0	0	3.61621971456672e-08	0	0	0	3.20877541033258e-08	0	3.32468836781639e-08	3.55533787406865e-08	1.60198248536529e-07	2.34953230914714e-07	4.46940432952315e-07	1.92658380842546e-06	4.91057836792017e-06	7.19343008392544e-06	1.4779220416095e-05
P4NordEU	D590	0	0	0	0	0	0	0	0	0	0	0	0	0	0	0	0	0	0	0	0	0	0	0	9.26524220362297e-08	0	0
P4NordEU	D591	0	0	0	0	0	0	0	0	3.75052990299367e-08	0	0	0	6.95424776058444e-08	3.34489440335613e-08	0	0	9.73401701175217e-08	1.6623441839082e-07	1.42213514962746e-07	3.6044605920719e-07	6.10878400378256e-07	8.93880865904629e-07	2.27061663135858e-06	4.72527352384771e-06	5.94239876498188e-06	1.2782028467974e-05
P4NordEU	D592	0	0	0	0	0	0	0	0	0	0	0	0	0	0	0	0	0	0	0	0	0	0	0	9.26524220362297e-08	1.56378914867944e-07	3.99438389624188e-07
P4NordEU	D593	0	0	0	0	0	1.92491669922984e-07	1.9157157851724e-07	0	0	0	3.68979331954802e-08	0	0	3.34489440335613e-08	0	0	9.73401701175217e-08	6.64937673563278e-08	3.55533787406865e-08	4.00495621341322e-08	1.40971938548828e-07	2.79337770595197e-07	7.56872210452859e-07	5.55914532217378e-07	4.69136744603833e-07	0
P4NordEU	D594	0	0	0	0	0	0	0	0	0	0	0	0	0	0	0	0	0	3.32468836781639e-08	0	0	4.69906461829428e-08	5.58675541190393e-08	1.37613129173247e-07	1.85304844072459e-07	3.12757829735889e-07	7.98876779248377e-07
P4NordEU	D595	0	0	0	0	0	0	0	0	0	0	0	0	0	0	0	3.20877541033258e-08	0	3.32468836781639e-08	3.55533787406865e-08	0	4.69906461829428e-08	2.79337770595197e-07	2.06419693759871e-07	1.85304844072459e-07	3.12757829735889e-07	0
P4NordEU	D598	0	0	0	0	0	0	0	0	0	0	0	0	0	0	0	0	0	0	0	0	4.69906461829428e-08	5.58675541190393e-08	6.88065645866236e-08	1.85304844072459e-07	1.56378914867944e-07	3.99438389624188e-07
P4NordEU	D599	0	0	0	2.09521594275091e-07	0	0	0	0	0	0	0	3.61621971456672e-08	0	0	3.25178855687152e-08	3.20877541033258e-08	3.24467233725072e-08	0	0	4.00495621341322e-08	2.34953230914714e-07	2.79337770595197e-07	8.25678775039483e-07	1.76039601868836e-06	3.12757829735889e-06	8.38820618210796e-06
P4NordEU	D600	0	0	0	0	0	0	0	0	0	0	0	0	0	0	0	0	0	0	0	0	0	0	6.88065645866236e-08	0	1.56378914867944e-07	0
P4NordEU	D608	0	0	0	0	0	0	0	0	0	0	0	0	0	0	0	0	0	0	0	4.00495621341322e-08	0	0	0	0	0	0
P4NordEU	D609	0	0	0	0	0	0	0	0	0	0	3.68979331954802e-08	0	0	0	0	3.20877541033258e-08	0	3.32468836781639e-08	3.55533787406865e-08	0	9.39812923658855e-08	3.35205324714236e-07	2.06419693759871e-07	5.55914532217378e-07	1.4074102338115e-06	1.19831516887257e-06
P4NordEU	D610	0	0	0	2.09521594275091e-07	0	0	0	0	1.87526495149683e-07	2.22630989209595e-07	3.68979331954802e-08	7.23243942913343e-08	0	0	3.25178855687152e-08	3.20877541033258e-08	0	3.32468836781639e-08	0	0	0	0	0	1.85304844072459e-07	3.12757829735889e-07	0
P4NordEU	D611	0	0	0	0	0	0	0	0	0	0	0	0	0	0	0	0	0	3.32468836781639e-08	0	8.00991242682645e-08	0	0	1.37613129173247e-07	2.77957266108689e-07	1.56378914867944e-07	0
P4NordEU	D612	0	0	0	0	0	0	0	0	0	0	0	0	0	0	0	0	0	0	3.55533787406865e-08	0	0	0	0	0	0	0
P4NordEU	D613	0	0	0	2.09521594275091e-07	0	0	0	0	1.1251589708981e-07	0	1.10693799586441e-07	3.61621971456672e-08	3.47712388029222e-08	0	0	6.41755082066517e-08	3.24467233725072e-08	3.32468836781639e-08	3.55533787406865e-08	2.40297372804793e-07	1.87962584731771e-07	7.26278203547511e-07	8.94485339626106e-07	9.26524220362297e-07	6.25515659471777e-07	1.99719194812094e-06
P4NordEU	D618	0	0	0	0	0	0	0	0	0	0	0	0	0	0	0	0	0	0	3.55533787406865e-08	0	4.69906461829428e-08	1.11735108238079e-07	6.88065645866236e-08	9.26524220362297e-08	3.12757829735889e-07	0
P4NordEU	D619	0	0	0	2.09521594275091e-07	0	0	1.9157157851724e-07	1.90378680329256e-07	3.3754769126943e-07	2.59736154077861e-07	2.95183465563842e-07	3.25459774311004e-07	2.43398671620456e-07	3.01040496302052e-07	2.27625198981007e-07	3.20877541033258e-07	2.27127063607551e-07	4.32209487816131e-07	9.2438784725785e-07	1.28158598829223e-06	2.49050424769597e-06	3.91072878833275e-06	8.87604683167444e-06	1.70480456546663e-05	3.01811305695132e-05	4.71337299756542e-05
P4NordEU	D62	0	0	0	0	0	0	0	0	0	0	0	0	0	0	0	0	0	0	0	8.00991242682645e-08	9.39812923658855e-08	2.79337770595197e-07	8.25678775039483e-07	1.48243875257967e-06	4.06585178656655e-06	3.5949455066177e-06
P4NordEU	D640	0	0	0	0	0	0	1.9157157851724e-07	0	0	3.71051648682659e-08	0	0	0	0	0	0	0	0	0	0	0	0	0	0	0	3.99438389624188e-07
P4NordEU	D641	0	0	0	0	0	0	0	0	0	0	0	0	0	0	0	0	0	0	0	0	0	5.58675541190393e-08	0	2.77957266108689e-07	0	0
P4NordEU	D642	0	0	0	0	0	0	0	0	0	0	0	0	0	0	0	0	0	0	0	0	0	0	0	0	1.56378914867944e-07	0
P4NordEU	D643	0	0	0	0	0	0	0	0	0	0	0	0	3.47712388029222e-08	0	0	0	0	0	0	0	0	1.11735108238079e-07	1.37613129173247e-07	1.01917664239853e-06	1.72016806354739e-06	1.59775355849675e-06
P4NordEU	D644	0	0	0	0	0	0	0	0	0	0	3.68979331954802e-08	3.61621971456672e-08	0	0	0	0	0	0	0	0	0	5.58675541190393e-08	0	0	1.56378914867944e-07	0
P4NordEU	D648	0	0	0	0	0	0	0	0	0	0	0	0	0	0	0	0	3.24467233725072e-08	0	0	0	0	1.11735108238079e-07	0	7.41219376289837e-07	7.81894574339721e-07	2.79606872736932e-06
P4NordEU	D649	0	0	0	0	0	0	0	0	0	0	0	0	0	0	9.75536567061457e-08	6.41755082066517e-08	9.73401701175217e-08	3.32468836781639e-07	4.97747302369611e-07	1.00123905335331e-06	2.3025416629642e-06	7.095179373118e-06	2.00915168592941e-05	6.18918179202014e-05	0.000192502444202439	0.000542037894720024
P4NordEU	D65	0	0	0	0	0	0	0	0	0	0	0	0	0	3.34489440335613e-08	0	3.20877541033258e-08	0	1.6623441839082e-07	2.48873651184806e-07	2.80346934938926e-07	4.22915815646485e-07	5.58675541190393e-07	8.25678775039483e-07	1.85304844072459e-06	1.87654697841533e-06	1.19831516887257e-06
P4NordEU	D66	0	0	0	0	0	0	1.9157157851724e-07	0	3.75052990299367e-08	0	3.68979331954802e-08	0	0	0	9.75536567061457e-08	6.41755082066517e-08	3.24467233725072e-08	1.99481302068983e-07	7.11067574813731e-08	2.00247810670661e-07	3.28934523280599e-07	4.46940432952315e-07	4.81645952106365e-07	7.41219376289837e-07	6.25515659471777e-07	7.98876779248377e-07
P4NordEU	D67	0	0	0	0	0	0	0	0	0	0	0	0	0	3.34489440335613e-08	0	3.20877541033258e-08	0	3.32468836781639e-08	0	8.00991242682645e-08	4.69906461829428e-08	5.58675541190393e-08	0	9.26524220362297e-08	0	3.99438389624188e-07
P4NordEU	D680	0	0	0	0	0	0	0	0	0	0	0	0	0	3.34489440335613e-08	0	0	3.24467233725072e-08	0	3.55533787406865e-08	8.00991242682645e-08	1.87962584731771e-07	1.67602662357118e-07	2.06419693759871e-07	1.85304844072459e-07	3.12757829735889e-07	1.19831516887257e-06
P4NordEU	D681	0	0	0	2.09521594275091e-07	0	0	0	0	0	0	0	0	0	0	0	0	0	0	3.55533787406865e-08	0	0	0	0	0	0	3.99438389624188e-07
P4NordEU	D682	0	0	0	0	0	0	1.9157157851724e-07	0	3.75052990299367e-08	0	3.68979331954802e-08	0	1.04313716408767e-07	6.68978880671227e-08	1.30071542274861e-07	3.20877541033258e-08	6.48934467450145e-08	6.64937673563278e-08	1.42213514962746e-07	8.00991242682645e-08	9.39812923658855e-08	5.58675541190393e-08	6.88065645866236e-08	2.77957266108689e-07	4.69136744603833e-07	7.98876779248377e-07
P4NordEU	D683	0	0	0	0	0	0	0	0	0	0	0	0	0	0	0	0	0	3.32468836781639e-08	3.55533787406865e-08	0	4.69906461829428e-08	1.11735108238079e-07	2.75226258346494e-07	4.63262110181148e-07	9.38273489207666e-07	0
P4NordEU	D684	0	0	0	0	0	0	0	0	0	0	0	0	3.47712388029222e-08	0	0	0	0	0	3.55533787406865e-08	8.00991242682645e-08	1.40971938548828e-07	0	5.50452516692989e-07	8.33871798326067e-07	1.09465240407561e-06	1.99719194812094e-06
P4NordEU	D685	0	0	0	0	0	0	0	0	0	0	0	0	3.47712388029222e-08	3.34489440335613e-08	3.25178855687152e-08	0	0	3.32468836781639e-08	3.55533787406865e-08	1.20148686402397e-07	9.39812923658855e-08	5.58675541190393e-08	2.75226258346494e-07	2.77957266108689e-07	1.56378914867944e-07	0
P4NordEU	D686	0	0	0	0	0	0	0	0	0	0	0	0	0	0	0	0	0	3.32468836781639e-08	7.11067574813731e-08	8.00991242682645e-08	4.69906461829428e-08	1.11735108238079e-07	6.88065645866236e-08	0	0	0
P4NordEU	D688	0	0	0	2.09521594275091e-07	0	0	0	0	0	0	0	3.61621971456672e-08	3.47712388029222e-08	1.33795776134245e-07	9.75536567061457e-08	2.56702032826607e-07	1.29786893490029e-07	2.99221953103475e-07	3.19980408666179e-07	3.20396497073058e-07	4.22915815646485e-07	7.26278203547511e-07	3.44032822933118e-07	8.33871798326067e-07	9.38273489207666e-07	1.99719194812094e-06
P4NordEU	D689	0	1.17681295451176e-05	0	0	0	0	0	0	3.75052990299367e-08	0	7.37958663909604e-08	3.61621971456672e-08	3.47712388029222e-08	6.68978880671227e-08	9.75536567061457e-08	6.41755082066517e-08	1.62233616862536e-07	2.99221953103475e-07	3.19980408666179e-07	4.40545183475455e-07	8.4583163129297e-07	8.3801331178559e-07	1.23851816255922e-06	2.5016153949782e-06	4.2222307014345e-06	7.18989101323539e-06
P4NordEU	D690	0	0	0	0	0	0	0	0	0	0	0	0	0	3.34489440335613e-08	0	3.20877541033258e-08	6.48934467450145e-08	0	7.11067574813731e-08	1.60198248536529e-07	2.34953230914714e-07	3.35205324714236e-07	4.81645952106365e-07	2.77957266108689e-07	6.25515659471777e-07	3.99438389624188e-07
P4NordEU	D691	0	0	0	0	0	0	0	0	0	0	3.68979331954802e-08	0	0	0	0	0	3.24467233725072e-08	3.32468836781639e-08	0	4.00495621341322e-08	0	0	6.88065645866236e-08	2.77957266108689e-07	0	0
P4NordEU	D692	0	0	0	0	0	0	0	0	0	0	0	0	0	0	0	0	0	0	0	0	0	0	6.88065645866236e-08	2.77957266108689e-07	3.12757829735889e-07	0
P4NordEU	D693	0	0	0	0	1.93104321906449e-07	0	1.9157157851724e-07	0	3.75052990299367e-08	1.11315494604798e-07	3.68979331954802e-08	1.08486591437001e-07	3.47712388029222e-08	3.34489440335613e-08	1.30071542274861e-07	9.62632623099775e-08	6.48934467450145e-08	1.32987534712656e-07	2.48873651184806e-07	3.6044605920719e-07	9.39812923658855e-07	1.73189417769022e-06	1.85777724383884e-06	4.72527352384771e-06	8.60084031773693e-06	1.31814668575982e-05
P4NordEU	D694	7.06087772707057e-05	0	0	0	0	0	0	0	0	0	3.68979331954802e-08	0	0	0	0	0	0	6.64937673563278e-08	7.11067574813731e-08	4.00495621341322e-08	4.69906461829428e-08	1.11735108238079e-07	2.06419693759871e-07	4.63262110181148e-07	7.81894574339721e-07	3.99438389624188e-07
P4NordEU	D695	0	0	0	0	0	0	0	0	0	0	0	0	0	0	0	0	0	0	0	0	4.69906461829428e-08	0	0	1.85304844072459e-07	4.69136744603833e-07	0
P4NordEU	D696	0	0	0	0	0	0	0	0	0	0	3.68979331954802e-08	0	0	0	3.25178855687152e-08	1.28351016413303e-07	3.24467233725072e-08	2.32728185747147e-07	1.42213514962746e-07	4.80594745609587e-07	4.69906461829428e-07	1.5642915153331e-06	3.37152166474456e-06	6.67097438660854e-06	1.14156607853599e-05	2.43657417670755e-05
P4NordEU	D698	0	0	0	0	0	0	0	0	0	0	0	0	0	0	0	3.20877541033258e-08	0	0	0	0	0	0	0	9.26524220362297e-08	3.12757829735889e-07	0
P4NordEU	D699	0	0	0	0	0	0	0	0	0	0	0	0	0	0	0	0	0	3.32468836781639e-08	1.77766893703433e-07	1.20148686402397e-07	1.40971938548828e-07	2.23470216476157e-07	1.37613129173247e-07	5.55914532217378e-07	6.25515659471777e-07	2.79606872736932e-06
P4NordEU	D70	0	0	0	4.19043188550182e-07	0	1.92491669922984e-07	0	0	7.50105980598734e-08	3.71051648682659e-08	0	0	0	0	6.50357711374304e-08	1.92526524619955e-07	1.62233616862536e-07	3.98962604137967e-07	4.62193923628925e-07	8.41040804816777e-07	1.12777550839063e-06	2.29056971888061e-06	2.40822976053183e-06	7.22688891882592e-06	8.60084031773693e-06	1.31814668575982e-05
P4NordEU	D71	0	0	0	2.09521594275091e-07	0	0	0	0	0	3.71051648682659e-08	7.37958663909604e-08	0	6.95424776058444e-08	0	0	3.20877541033258e-08	0	0	0	4.00495621341322e-08	0	5.58675541190393e-08	6.88065645866236e-08	0	3.12757829735889e-07	0
P4NordEU	D720	0	0	0	0	0	0	0	0	0	0	0	3.61621971456672e-08	0	0	0	0	0	0	0	0	0	0	6.88065645866236e-08	0	0	0
P4NordEU	D721	0	0	0	0	0	0	0	0	0	0	0	0	0	3.34489440335613e-08	3.25178855687152e-08	0	0	3.32468836781639e-08	0	8.00991242682645e-08	9.39812923658855e-08	2.23470216476157e-07	1.37613129173247e-07	3.70609688144919e-07	0	0
P4NordEU	D728	0	1.17681295451176e-05	0	0	0	0	0	0	0	0	0	0	0	0	0	3.20877541033258e-08	0	3.32468836781639e-08	7.11067574813731e-08	4.00495621341322e-08	4.69906461829428e-08	5.58675541190393e-08	3.44032822933118e-07	0	4.69136744603833e-07	1.19831516887257e-06
P4NordEU	D729	0	0	0	0	0	0	0	0	0	0	0	0	0	0	0	0	0	0	0	0	4.69906461829428e-08	0	0	0	4.69136744603833e-07	0
P4NordEU	D730	0	0	0	0	0	0	0	0	0	0	0	0	0	0	0	3.20877541033258e-08	0	0	0	0	0	0	6.88065645866236e-08	0	0	0
P4NordEU	D732	0	0	0	0	0	0	0	0	0	0	0	0	0	0	0	0	0	0	0	4.00495621341322e-08	0	5.58675541190393e-08	0	0	0	0
P4NordEU	D733	0	0	0	0	0	0	0	0	0	0	0	0	0	0	0	0	0	3.32468836781639e-08	3.55533787406865e-08	8.00991242682645e-08	9.39812923658855e-08	5.58675541190393e-08	1.37613129173247e-07	9.26524220362297e-08	3.12757829735889e-07	3.99438389624188e-07
P4NordEU	D734	0	0	0	0	0	0	0	0	0	0	0	0	0	0	0	0	0	0	0	0	0	0	0	9.26524220362297e-08	0	0
P4NordEU	D735	0	0	0	0	0	0	0	0	0	0	0	0	0	0	0	3.20877541033258e-08	3.24467233725072e-08	0	1.42213514962746e-07	2.40297372804793e-07	3.75925169463542e-07	5.02807987071354e-07	5.50452516692989e-07	1.38978633054345e-06	1.56378914867944e-06	7.98876779248377e-07
P4NordEU	D738	0	0	0	0	0	0	0	0	0	0	0	0	0	0	0	0	3.24467233725072e-08	3.32468836781639e-08	0	0	0	1.67602662357118e-07	6.88065645866236e-08	3.70609688144919e-07	1.56378914867944e-07	0
P4NordEU	D739	0	0	0	0	0	0	0	0	0	0	0	0	0	0	3.25178855687152e-08	0	0	3.32468836781639e-08	7.11067574813731e-08	8.00991242682645e-08	0	0	4.12839387519741e-07	0	1.56378914867944e-07	0
P4NordEU	D740	0	0	0	0	0	0	0	0	0	0	0	3.61621971456672e-08	0	0	0	0	0	0	0	0	0	0	0	0	0	0
P4NordEU	D749	0	0	0	0	0	0	0	0	0	0	0	0	0	0	0	0	0	0	0	0	0	5.58675541190393e-08	0	0	0	0
P4NordEU	D750	0	0	0	0	0	0	0	0	0	0	0	0	0	0	0	0	0	0	0	0	0	0	2.75226258346494e-07	9.26524220362297e-08	0	7.98876779248377e-07
P4NordEU	D751	0	0	0	0	0	0	0	0	0	0	0	0	0	0	0	0	0	0	3.55533787406865e-08	4.00495621341322e-08	9.39812923658855e-08	2.23470216476157e-07	0	2.77957266108689e-07	6.25515659471777e-07	0
P4NordEU	D752	0	0	0	0	0	0	0	0	0	0	0	0	0	3.34489440335613e-08	0	0	6.48934467450145e-08	6.64937673563278e-08	1.0666013622206e-07	1.60198248536529e-07	9.39812923658855e-08	5.58675541190393e-07	9.6329190421273e-07	2.13100570683328e-06	4.84774636090627e-06	9.58652135098052e-06
P4NordEU	D758	0	0	0	0	0	0	0	0	0	0	0	0	0	0	0	0	0	0	1.0666013622206e-07	1.60198248536529e-07	2.34953230914714e-07	2.23470216476157e-07	6.19259081279612e-07	1.5750911746159e-06	2.34568372301916e-06	1.99719194812094e-06
P4NordEU	D759	0	0	0	0	0	0	0	0	0	0	0	0	6.95424776058444e-08	0	0	0	6.48934467450145e-08	9.97406510344917e-08	1.0666013622206e-07	4.00495621341322e-08	3.75925169463542e-07	6.14543095309433e-07	1.1697115979726e-06	2.22365812886951e-06	6.88067225418955e-06	9.98595974060471e-06
P4NordEU	D760	0	0	0	4.19043188550182e-07	1.93104321906449e-07	1.92491669922984e-07	0	0	0	0	0	3.61621971456672e-08	3.47712388029222e-08	0	3.25178855687152e-08	3.20877541033258e-08	0	3.32468836781639e-08	3.55533787406865e-08	0	4.69906461829428e-08	0	0	0	1.56378914867944e-07	0
P4NordEU	D761	0	1.17681295451176e-05	0	2.72378072557619e-06	1.35173025334515e-06	3.84983339845968e-07	0	0	7.50105980598734e-08	1.11315494604798e-07	3.68979331954802e-08	3.61621971456672e-08	6.95424776058444e-08	3.34489440335613e-08	6.50357711374304e-08	6.41755082066517e-08	9.73401701175217e-08	1.32987534712656e-07	1.77766893703433e-07	2.80346934938926e-07	6.10878400378256e-07	5.02807987071354e-07	4.12839387519741e-07	1.01917664239853e-06	3.12757829735889e-07	3.99438389624188e-07
P4NordEU	D762	0	0	0	0	0	0	0	1.90378680329256e-07	0	0	1.10693799586441e-07	3.61621971456672e-08	0	3.34489440335613e-08	1.30071542274861e-07	0	3.24467233725072e-08	6.64937673563278e-08	1.42213514962746e-07	2.40297372804793e-07	2.81943877097657e-07	3.91072878833275e-07	4.12839387519741e-07	2.77957266108689e-07	1.56378914867944e-07	0
P4NordEU	D763	0	0	0	0	0	0	0	0	0	0	0	3.61621971456672e-08	0	0	3.25178855687152e-08	0	0	0	3.55533787406865e-08	8.00991242682645e-08	1.40971938548828e-07	5.58675541190393e-08	6.88065645866236e-08	9.26524220362297e-08	3.12757829735889e-07	0
P4NordEU	D800	0	0	0	0	0	0	0	0	0	0	0	0	6.95424776058444e-08	1.00346832100684e-07	0	0	0	0	3.55533787406865e-08	0	0	0	0	0	0	0
P4NordEU	D801	0	0	0	2.09521594275091e-07	0	0	0	0	0	0	0	3.61621971456672e-08	3.47712388029222e-08	1.00346832100684e-07	6.50357711374304e-08	3.20877541033258e-08	2.59573786980058e-07	1.32987534712656e-07	1.0666013622206e-07	4.00495621341322e-08	2.34953230914714e-07	3.35205324714236e-07	5.50452516692989e-07	3.70609688144919e-07	7.81894574339721e-07	7.98876779248377e-07
P4NordEU	D802	0	0	0	0	0	0	0	0	0	0	0	0	0	0	0	3.20877541033258e-08	0	3.32468836781639e-08	3.55533787406865e-08	4.00495621341322e-08	0	0	6.88065645866236e-08	0	0	3.99438389624188e-07
P4NordEU	D803	0	0	0	0	0	0	0	0	0	0	3.68979331954802e-08	3.61621971456672e-08	0	0	0	0	3.24467233725072e-08	0	0	0	4.69906461829428e-08	1.11735108238079e-07	1.37613129173247e-07	0	1.56378914867944e-07	0
P4NordEU	D804	0	0	0	0	0	0	0	0	0	0	0	0	0	0	0	0	0	0	0	4.00495621341322e-08	4.69906461829428e-08	0	0	2.77957266108689e-07	6.25515659471777e-07	1.19831516887257e-06
P4NordEU	D805	0	0	0	0	1.93104321906449e-07	0	0	0	3.75052990299367e-08	7.42103297365318e-08	0	0	0	0	0	0	0	0	0	0	0	0	0	0	0	0
P4NordEU	D806	0	0	0	0	0	0	0	0	0	0	0	3.61621971456672e-08	0	0	0	0	0	0	0	0	0	0	0	0	0	0
P4NordEU	D808	0	0	0	0	1.93104321906449e-07	0	0	0	0	0	0	0	0	0	0	0	0	0	3.55533787406865e-08	0	0	5.58675541190393e-08	6.88065645866236e-08	9.26524220362297e-08	0	0
P4NordEU	D809	0	0	0	0	0	0	0	0	0	0	0	0	0	0	0	0	0	6.64937673563278e-08	0	0	4.69906461829428e-08	0	6.88065645866236e-08	0	0	0
P4NordEU	D810	0	0	0	0	0	0	0	0	0	0	0	0	0	0	0	0	0	0	0	0	4.69906461829428e-08	0	6.88065645866236e-08	1.85304844072459e-07	1.56378914867944e-07	0
P4NordEU	D811	0	0	0	2.09521594275091e-07	1.93104321906449e-07	0	3.8314315703448e-07	0	0	0	0	3.61621971456672e-08	0	0	0	0	0	0	3.55533787406865e-08	4.00495621341322e-08	4.69906461829428e-08	0	0	0	0	0
P4NordEU	D812	0	0	0	4.19043188550182e-07	0	0	0	0	0	0	0	0	0	0	0	0	0	0	0	0	0	0	0	0	0	0
P4NordEU	D815	0	0	0	0	0	1.92491669922984e-07	0	0	0	0	0	0	0	0	0	0	0	0	0	0	0	0	0	0	0	0
P4NordEU	D816	0	0	0	0	0	0	0	0	3.75052990299367e-08	0	0	0	0	0	0	0	0	0	0	0	0	0	0	0	0	0
P4NordEU	D818	0	0	0	2.09521594275091e-07	1.93104321906449e-07	0	0	0	0	0	0	3.61621971456672e-08	0	0	0	0	0	0	0	0	4.69906461829428e-08	0	0	0	0	0
P4NordEU	D819	0	0	0	2.304737537026e-06	5.79312965719348e-07	3.84983339845968e-07	0	0	0	3.71051648682659e-08	0	0	3.47712388029222e-08	0	0	3.20877541033258e-08	0	0	3.55533787406865e-08	4.00495621341322e-08	0	5.58675541190393e-08	6.88065645866236e-08	9.26524220362297e-08	0	0
P4NordEU	D820	0	0	0	2.09521594275091e-07	0	1.92491669922984e-07	0	0	3.75052990299367e-08	3.71051648682659e-08	0	0	0	3.34489440335613e-08	0	3.20877541033258e-08	0	3.32468836781639e-08	0	0	0	0	0	0	0	0
P4NordEU	D821	0	0	3.36232272717646e-06	1.46665115992564e-06	0	1.92491669922984e-07	0	0	0	0	7.37958663909604e-08	3.61621971456672e-08	3.47712388029222e-08	6.68978880671227e-08	0	0	0	3.32468836781639e-08	0	4.00495621341322e-08	0	0	0	0	0	0
P4NordEU	D823	0	0	0	4.19043188550182e-07	0	1.92491669922984e-07	0	0	0	0	0	0	0	0	0	0	0	0	0	0	0	0	0	0	0	0
P4NordEU	D824	0	0	0	0	0	0	0	0	0	0	0	0	0	3.34489440335613e-08	3.25178855687152e-08	0	0	0	0	0	4.69906461829428e-08	0	0	0	0	0
P4NordEU	D829	0	0	0	0	0	0	0	0	0	0	0	0	0	3.34489440335613e-08	0	3.20877541033258e-08	0	0	0	0	0	0	0	0	0	0
P4NordEU	D830	0	0	0	0	0	0	0	0	0	0	0	0	0	0	0	3.20877541033258e-08	0	0	0	0	0	0	0	0	0	0
P4NordEU	D831	0	0	0	0	0	1.92491669922984e-07	1.9157157851724e-07	0	0	0	0	0	0	0	0	0	0	0	3.55533787406865e-08	0	4.69906461829428e-08	0	0	0	0	0
P4NordEU	D832	0	0	0	0	0	0	0	0	0	0	0	0	0	0	0	3.20877541033258e-08	0	0	0	0	0	0	0	0	0	0
P4NordEU	D838	0	0	0	0	0	0	0	0	0	0	0	0	0	0	0	0	0	0	0	0	0	0	0	0	0	3.99438389624188e-07
P4NordEU	D839	0	0	0	0	1.93104321906449e-07	0	0	0	3.75052990299367e-08	0	0	3.61621971456672e-08	0	6.68978880671227e-08	0	0	9.73401701175217e-08	0	0	4.00495621341322e-08	1.40971938548828e-07	1.67602662357118e-07	2.75226258346494e-07	1.85304844072459e-07	6.25515659471777e-07	0
P4NordEU	D841	0	0	0	0	0	0	0	0	0	0	0	3.61621971456672e-08	0	3.34489440335613e-08	0	0	0	3.32468836781639e-08	3.55533787406865e-08	4.00495621341322e-08	4.69906461829428e-08	1.11735108238079e-07	1.37613129173247e-07	0	1.56378914867944e-07	0
P4NordEU	D848	0	0	0	0	1.93104321906449e-07	1.92491669922984e-07	0	0	0	0	3.68979331954802e-08	0	0	0	3.25178855687152e-08	3.20877541033258e-08	0	3.32468836781639e-08	0	0	1.40971938548828e-07	0	0	0	1.56378914867944e-07	0
P4NordEU	D849	0	0	0	8.38086377100365e-07	3.86208643812899e-07	1.92491669922984e-07	0	1.90378680329256e-07	7.50105980598734e-08	1.11315494604798e-07	3.68979331954802e-08	7.23243942913343e-08	0	6.68978880671227e-08	9.75536567061457e-08	2.88789786929933e-07	9.73401701175217e-08	9.97406510344917e-08	2.13320272444119e-07	4.40545183475455e-07	7.04859692744141e-07	8.3801331178559e-07	1.85777724383884e-06	2.96487750515935e-06	6.25515659471777e-06	1.63769739745917e-05
P4NordEU	D860	0	0	0	0	0	0	0	0	0	0	0	0	3.47712388029222e-08	0	2.27625198981007e-07	3.20877541033258e-07	3.24467233725072e-07	7.31431440919606e-07	1.13770811970197e-06	1.64203204749942e-06	2.49050424769597e-06	2.96098036830909e-06	4.9540726502369e-06	7.13423649678969e-06	6.09877767984983e-06	3.19550711699351e-06
P4NordEU	D861	0	0	0	0	0	0	0	0	0	0	0	0	0	0	0	3.20877541033258e-08	0	3.32468836781639e-08	0	4.00495621341322e-08	0	5.58675541190393e-08	1.37613129173247e-07	0	0	0
P4NordEU	D862	0	0	0	0	0	0	0	0	0	0	0	0	0	3.34489440335613e-08	3.25178855687152e-08	0	9.73401701175217e-08	3.32468836781639e-08	1.77766893703433e-07	1.60198248536529e-07	9.39812923658855e-08	3.35205324714236e-07	1.37613129173247e-07	1.85304844072459e-07	1.56378914867944e-07	0
P4NordEU	D868	0	0	0	0	0	0	0	0	0	3.71051648682659e-08	0	3.61621971456672e-08	1.04313716408767e-07	1.67244720167807e-07	2.60143084549722e-07	3.20877541033258e-07	5.8404102070513e-07	5.65197022528787e-07	9.95494604739223e-07	8.41040804816777e-07	8.4583163129297e-07	7.26278203547511e-07	1.4449378563191e-06	1.5750911746159e-06	9.38273489207666e-07	1.19831516887257e-06
P4NordEU	D869	0	0	0	0	0	0	0	0	0	0	0	0	6.95424776058444e-08	1.33795776134245e-07	1.30071542274861e-07	2.88789786929933e-07	6.16487744077638e-07	4.98703255172459e-07	1.10215474096128e-06	2.24277547951141e-06	2.53749489387891e-06	4.86047720835642e-06	6.39901050655599e-06	8.24606556122444e-06	7.19343008392544e-06	9.98595974060471e-06
P4NordEU	D890	0	0	0	0	0	0	0	0	3.75052990299367e-08	0	0	0	0	0	0	0	3.24467233725072e-08	3.32468836781639e-08	3.55533787406865e-08	4.00495621341322e-08	1.40971938548828e-07	1.11735108238079e-07	4.12839387519741e-07	1.11182906443476e-06	1.25103131894355e-06	2.39663033774513e-06
P4NordEU	D891	0	0	0	0	0	0	0	0	0	0	0	0	0	0	0	0	0	3.32468836781639e-08	0	4.00495621341322e-08	0	1.67602662357118e-07	2.06419693759871e-07	1.85304844072459e-07	3.12757829735889e-07	0
P4NordEU	D892	0	0	0	0	0	0	0	0	0	0	0	0	0	0	0	0	0	0	0	0	4.69906461829428e-08	1.11735108238079e-07	6.88065645866236e-08	4.63262110181148e-07	1.09465240407561e-06	1.19831516887257e-06
P4NordEU	D898	0	0	0	0	0	0	0	0	3.75052990299367e-08	0	0	0	3.47712388029222e-08	3.34489440335613e-08	6.50357711374304e-08	0	9.73401701175217e-08	1.32987534712656e-07	1.77766893703433e-07	2.80346934938926e-07	9.39812923658855e-08	4.46940432952315e-07	6.19259081279612e-07	1.11182906443476e-06	1.56378914867944e-07	3.99438389624188e-07
P4NordEU	D899	0	0	3.36232272717646e-06	0	3.86208643812899e-07	0	0	0	3.75052990299367e-08	3.71051648682659e-08	3.68979331954802e-08	3.61621971456672e-08	3.47712388029222e-08	0	3.25178855687152e-08	3.20877541033258e-08	6.48934467450145e-08	0	1.77766893703433e-07	3.20396497073058e-07	7.51850338927084e-07	6.70410649428472e-07	1.85777724383884e-06	2.87222508312312e-06	7.81894574339721e-06	1.55780971953433e-05
P4NordEU	E010	0	0	0	0	0	0	0	0	0	0	0	0	0	0	0	0	0	0	0	0	0	0	0	0	0	3.99438389624188e-07
P4NordEU	E012	0	0	0	0	0	0	0	0	0	0	0	0	0	0	0	0	0	0	0	0	4.69906461829428e-08	0	0	0	0	0
P4NordEU	E030	0	0	0	0	0	0	0	0	0	0	3.68979331954802e-08	0	0	0	0	0	0	0	0	0	0	0	0	0	0	0
P4NordEU	E031	0	0	0	0	0	0	0	0	0	0	0	0	0	0	3.25178855687152e-08	0	0	0	0	4.00495621341322e-08	0	0	0	0	1.56378914867944e-07	3.99438389624188e-07
P4NordEU	E034	0	0	0	0	0	0	0	0	0	0	0	0	0	0	0	0	3.24467233725072e-08	0	0	0	0	0	0	9.26524220362297e-08	0	0
P4NordEU	E035	0	0	0	0	0	0	0	0	0	0	0	0	0	0	0	0	0	3.32468836781639e-08	0	0	4.69906461829428e-08	1.67602662357118e-07	3.44032822933118e-07	1.85304844072459e-07	1.87654697841533e-06	7.98876779248377e-07
P4NordEU	E038	0	0	0	0	0	0	0	0	0	0	0	0	0	0	0	0	0	0	0	0	0	5.58675541190393e-08	0	1.85304844072459e-07	4.69136744603833e-07	3.99438389624188e-07
P4NordEU	E039	0	0	0	0	0	0	0	0	0	0	0	0	0	0	3.25178855687152e-08	0	9.73401701175217e-08	1.32987534712656e-07	4.62193923628925e-07	6.80842556280248e-07	8.92822277475913e-07	2.06709950240446e-06	5.64213829610313e-06	1.51023447919054e-05	4.45679907373641e-05	0.000120230955276881
P4NordEU	E040	0	0	0	0	0	0	0	0	0	0	0	0	0	0	0	0	0	0	0	0	0	5.58675541190393e-08	6.88065645866236e-08	9.26524220362297e-08	6.25515659471777e-07	1.19831516887257e-06
P4NordEU	E041	0	0	0	0	0	0	0	0	0	0	0	0	0	0	0	0	0	0	0	0	0	0	0	1.85304844072459e-07	0	3.99438389624188e-07
P4NordEU	E042	0	0	0	0	0	0	0	0	0	0	0	0	0	0	0	0	0	0	0	4.00495621341322e-08	9.39812923658855e-08	1.67602662357118e-07	2.06419693759871e-07	2.77957266108689e-07	7.81894574339721e-07	1.19831516887257e-06
P4NordEU	E048	0	0	0	0	0	0	0	0	0	0	0	0	0	0	0	0	0	0	0	0	4.69906461829428e-08	0	6.88065645866236e-08	1.85304844072459e-07	4.69136744603833e-07	1.19831516887257e-06
P4NordEU	E049	0	0	0	0	0	0	0	0	0	0	0	0	0	3.34489440335613e-08	0	0	6.48934467450145e-08	1.32987534712656e-07	7.11067574813731e-08	1.20148686402397e-07	1.87962584731771e-07	5.58675541190393e-07	1.78897067925221e-06	3.15018234923181e-06	7.97532465826516e-06	1.39803436368466e-05
P4NordEU	E050	0	0	0	0	0	0	0	0	0	0	0	7.23243942913343e-08	0	0	0	3.20877541033258e-08	0	0	0	0	1.40971938548828e-07	2.23470216476157e-07	2.75226258346494e-07	1.01917664239853e-06	1.56378914867944e-06	4.39382228586607e-06
P4NordEU	E051	0	0	0	0	0	0	0	0	0	0	0	0	0	0	0	0	0	0	0	0	4.69906461829428e-08	0	0	0	0	0
P4NordEU	E052	0	0	0	0	0	0	0	0	0	0	0	0	0	0	0	0	0	0	0	4.00495621341322e-08	4.69906461829428e-08	2.23470216476157e-07	4.81645952106365e-07	7.41219376289837e-07	9.38273489207666e-07	1.99719194812094e-06
P4NordEU	E054	0	0	0	0	0	0	0	0	0	0	0	0	0	0	0	0	0	0	3.55533787406865e-08	0	0	5.58675541190393e-08	0	0	7.81894574339721e-07	1.59775355849675e-06
P4NordEU	E055	0	0	0	0	0	0	0	0	0	0	0	0	0	0	0	0	0	0	3.55533787406865e-08	0	4.69906461829428e-08	1.11735108238079e-07	2.75226258346494e-07	5.55914532217378e-07	4.69136744603833e-07	3.99438389624188e-07
P4NordEU	E058	0	0	0	0	0	0	0	0	0	0	0	0	3.47712388029222e-08	0	3.25178855687152e-08	0	0	0	3.55533787406865e-08	0	0	1.11735108238079e-07	0	9.26524220362297e-08	0	0
P4NordEU	E059	0	0	0	0	0	0	0	0	0	0	0	0	3.47712388029222e-08	3.34489440335613e-08	0	9.62632623099775e-08	1.29786893490029e-07	3.32468836781639e-08	2.84427029925492e-07	3.20396497073058e-07	1.12777550839063e-06	2.01123194828542e-06	5.29810547317002e-06	1.06550285341664e-05	2.42387318045314e-05	4.35387844690365e-05
P4NordEU	E060	0	0	0	0	0	0	0	0	0	0	0	0	0	0	0	0	0	0	0	0	0	0	0	1.85304844072459e-07	0	0
P4NordEU	E063	0	0	0	0	0	0	0	0	0	0	0	3.61621971456672e-08	0	0	3.25178855687152e-08	0	0	0	1.0666013622206e-07	0	4.69906461829428e-08	1.11735108238079e-07	1.37613129173247e-07	9.26524220362297e-08	1.56378914867944e-07	0
P4NordEU	E065	0	0	0	0	0	0	0	0	0	0	0	3.61621971456672e-08	0	0	3.25178855687152e-08	0	0	0	0	0	4.69906461829428e-08	1.11735108238079e-07	0	1.85304844072459e-07	1.56378914867944e-07	0
P4NordEU	E069	0	0	0	0	0	0	0	0	0	0	0	0	3.47712388029222e-08	0	0	0	0	6.64937673563278e-08	0	4.00495621341322e-08	0	0	1.37613129173247e-07	9.26524220362297e-08	4.69136744603833e-07	0
P4NordEU	E070	0	0	0	0	0	0	0	0	0	0	0	0	0	0	0	0	0	0	0	0	0	0	0	0	1.56378914867944e-07	0
P4NordEU	E078	0	0	0	0	0	0	0	0	0	0	0	0	0	0	0	0	0	3.32468836781639e-08	0	0	9.39812923658855e-08	0	0	0	1.56378914867944e-07	0
P4NordEU	E079	0	0	0	0	0	0	0	0	0	0	0	0	3.47712388029222e-08	0	0	3.20877541033258e-08	0	3.32468836781639e-08	0	0	9.39812923658855e-08	5.58675541190393e-08	6.88065645866236e-08	3.70609688144919e-07	1.4074102338115e-06	1.59775355849675e-06
P4NordEU	E100	0	0	0	0	0	0	0	0	0	7.42103297365318e-08	5.90366931127683e-07	1.80810985728336e-06	1.77333317894903e-06	1.73934508974519e-06	1.78848370627934e-06	2.21405503312948e-06	3.1473321671332e-06	2.42702250850597e-06	2.20430948192256e-06	1.3616851125605e-06	1.3157380931224e-06	1.22908619061887e-06	1.30732472714585e-06	1.48243875257967e-06	1.4074102338115e-06	7.98876779248377e-07
P4NordEU	E101	0	0	0	2.09521594275091e-07	0	0	1.9157157851724e-07	0	3.75052990299367e-08	2.59736154077861e-07	3.68979331954802e-07	8.31730534350345e-07	1.39084955211689e-06	1.20416198520821e-06	9.75536567061456e-07	1.50812444285631e-06	1.52499599850784e-06	1.39636911448288e-06	1.3154750134054e-06	1.60198248536529e-06	9.86803569841798e-07	1.50842396121406e-06	1.85777724383884e-06	9.26524220362297e-07	1.72016806354739e-06	1.99719194812094e-06
P4NordEU	E102	0	0	0	0	0	0	0	0	0	0	0	7.23243942913343e-08	5.21568582043833e-07	4.68285216469859e-07	1.0730902237676e-06	1.57229995106297e-06	2.27127063607551e-06	2.3937756248278e-06	2.45318313310737e-06	3.12386584646231e-06	4.13517686409896e-06	4.6928745459993e-06	4.47242669813053e-06	4.72527352384771e-06	5.47326202037805e-06	6.7904526236112e-06
P4NordEU	E103	0	0	0	0	0	0	0	0	0	0	0	0	6.95424776058444e-08	0	9.75536567061457e-08	6.41755082066517e-08	1.62233616862536e-07	0	0	0	9.39812923658855e-08	1.11735108238079e-07	2.06419693759871e-07	2.77957266108689e-07	7.81894574339721e-07	0
P4NordEU	E104	0	0	0	0	0	0	0	0	0	0	0	0	0	3.34489440335613e-08	3.25178855687152e-08	6.41755082066517e-08	6.48934467450145e-08	6.64937673563278e-08	1.42213514962746e-07	1.20148686402397e-07	0	3.91072878833275e-07	4.12839387519741e-07	7.41219376289837e-07	4.69136744603833e-07	7.98876779248377e-07
P4NordEU	E105	0	0	0	0	0	0	0	0	0	0	0	0	0	1.00346832100684e-07	1.30071542274861e-07	3.20877541033258e-07	2.92020510352565e-07	6.98184557241442e-07	1.3154750134054e-06	1.72213117176769e-06	2.44351360151302e-06	2.96098036830909e-06	4.9540726502369e-06	8.98728493751428e-06	1.03210083812843e-05	1.07848365198531e-05
P4NordEU	E106	0	0	0	0	0	0	0	0	0	0	0	1.44648788582669e-07	1.39084955211689e-07	1.00346832100684e-07	5.85321940236874e-07	1.28351016413303e-06	1.26542221152778e-06	1.52935664919554e-06	2.02654258821913e-06	2.16267635524314e-06	3.19536394044011e-06	3.6872585718566e-06	6.33020394196937e-06	8.33871798326067e-06	8.44446140286899e-06	8.78764457173214e-06
P4NordEU	E107	0	0	0	0	0	0	0	0	0	0	1.10693799586441e-07	7.23243942913343e-08	6.60653537255522e-07	1.57210036957738e-06	3.21927067130281e-06	4.29975904984566e-06	6.65157829136398e-06	7.01509245609259e-06	6.75514196073044e-06	7.12882205987554e-06	9.06919471330795e-06	8.54773578021302e-06	1.15595028505528e-05	9.91380915787658e-06	1.1102902955624e-05	1.35809052472224e-05
P4NordEU	E108	0	0	0	0	0	0	0	0	0	0	0	3.61621971456672e-08	1.73856194014611e-07	4.01387328402736e-07	5.20286169099444e-07	6.09667327963191e-07	1.00584842454772e-06	1.29662846344839e-06	1.74211555829364e-06	2.12262679310901e-06	2.3025416629642e-06	3.6872585718566e-06	4.54123326271716e-06	5.83710258828247e-06	8.60084031773693e-06	1.03853981302289e-05
P4NordEU	E109	0	0	0	0	0	0	0	1.90378680329256e-07	7.50105980598734e-08	1.11315494604798e-07	3.68979331954802e-07	2.5313538001967e-07	7.30196014861366e-07	7.02427824704788e-07	1.43078696502347e-06	2.7274590987827e-06	3.17977889050571e-06	4.85404501701193e-06	6.0796277646574e-06	8.65070542097256e-06	1.38622406239681e-05	1.64809284651166e-05	2.49079763803577e-05	3.65977067043107e-05	5.19177997361575e-05	6.75050878464878e-05
P4NordEU	E110	0	0	0	0	0	0	0	0	0	0	0	3.61621971456672e-08	3.47712388029222e-08	1.33795776134245e-07	1.95107313412291e-07	3.52965295136584e-07	8.43614807685188e-07	1.59585041655187e-06	1.49324190710883e-06	2.04252766884074e-06	2.67846683242774e-06	2.79337770595197e-06	3.16510197098468e-06	4.91057836792017e-06	8.60084031773693e-06	1.23825900783498e-05
P4NordEU	E111	0	0	0	0	0	0	0	0	0	0	0	3.61621971456672e-08	3.47712388029222e-08	3.34489440335613e-08	1.30071542274861e-07	3.52965295136584e-07	7.13827914195159e-07	5.31950138850623e-07	1.20881487718334e-06	1.52188336109702e-06	1.73865390876888e-06	2.17883461064253e-06	2.68345601887832e-06	3.61344445941296e-06	4.2222307014345e-06	4.79326067549026e-06
P4NordEU	E112	0	0	0	0	0	0	0	0	0	0	0	0	0	0	1.62589427843576e-07	0	4.86700850587609e-07	1.42961599816105e-06	2.41762975436668e-06	7.12882205987554e-06	1.25934931770287e-05	2.74309690724483e-05	4.41738144646123e-05	6.84701398847737e-05	8.63211610071052e-05	9.62646518994294e-05
P4NordEU	E113	0	0	0	0	0	0	0	0	0	0	0	0	0	0	0	0	0	3.32468836781639e-08	7.11067574813731e-08	2.00247810670661e-07	5.63887754195313e-07	3.35205324714236e-07	5.50452516692989e-07	8.33871798326067e-07	1.56378914867944e-06	1.59775355849675e-06
P4NordEU	E114	0	0	0	0	0	0	0	0	0	0	0	0	0	0	0	0	3.24467233725072e-08	9.97406510344917e-08	1.77766893703433e-07	3.6044605920719e-07	4.22915815646485e-07	7.82145757666551e-07	1.1697115979726e-06	2.5016153949782e-06	4.37860961630244e-06	3.5949455066177e-06
P4NordEU	E115	0	0	0	0	0	0	0	0	0	0	0	0	0	0	3.25178855687152e-08	6.41755082066517e-08	2.27127063607551e-07	2.32728185747147e-07	1.45768852836815e-06	2.44302329018207e-06	7.04859692744141e-06	1.4134491192117e-05	3.04813081118742e-05	6.3744866360926e-05	0.000103053704897975	0.000151387149667567
P4NordEU	E116	0	0	0	0	0	0	0	0	0	0	0	0	0	0	0	1.60438770516629e-07	4.21807403842594e-07	7.97925208275934e-07	1.70656217955295e-06	3.88480752701083e-06	6.67267175797787e-06	1.49725045039025e-05	2.78666586575826e-05	4.46584674214627e-05	8.58520242625014e-05	0.000109046680367403
P4NordEU	E117	0	0	0	0	0	0	0	0	0	0	0	3.61621971456672e-08	0	3.34489440335613e-08	2.60143084549722e-07	4.81316311549888e-07	8.43614807685188e-07	2.06130678804616e-06	4.69304599377062e-06	9.85219228499653e-06	2.1380744013239e-05	3.70960559350421e-05	5.89672258507364e-05	6.95819689492085e-05	0.000104461115131787	0.00013061635340711
P4NordEU	E118	0	0	0	0	0	0	0	0	0	0	0	0	0	3.34489440335613e-08	3.25178855687152e-08	2.24614278723281e-07	1.94680340235043e-07	7.31431440919606e-07	1.8487756945157e-06	2.68332066298686e-06	5.59188689577019e-06	8.99467621316533e-06	1.59631229840967e-05	2.67765499684704e-05	4.28478226738167e-05	5.43236209888896e-05
P4NordEU	E119	0	0	0	0	0	0	0	0	0	0	0	3.61621971456672e-08	0	1.33795776134245e-07	1.95107313412291e-07	7.38018344376494e-07	1.42765582839032e-06	3.72365097195436e-06	7.25288926310005e-06	1.53790318595068e-05	2.95101258028881e-05	5.36887195083968e-05	0.000100526390861057	0.000196608439560879	0.000358107715047592	0.000630313778826969
P4NordEU	E120	0	0	0	0	0	0	0	0	0	0	0	0	0	0	0	0	3.24467233725072e-08	6.64937673563278e-08	7.11067574813731e-08	0	4.69906461829428e-08	0	0	0	0	0
P4NordEU	E121	0	0	0	0	0	0	0	0	0	0	0	0	0	6.68978880671227e-08	3.25178855687152e-08	3.20877541033258e-08	2.59573786980058e-07	6.64937673563278e-08	2.13320272444119e-07	2.40297372804793e-07	9.39812923658855e-08	5.58675541190393e-08	0	9.26524220362297e-08	0	0
P4NordEU	E122	0	0	0	0	0	0	0	0	0	0	0	0	0	0	0	0	0	0	0	0	0	5.58675541190393e-08	0	0	0	0
P4NordEU	E127	0	0	0	0	0	0	0	0	0	0	0	0	0	0	0	0	0	0	0	0	4.69906461829428e-08	0	0	0	0	0
P4NordEU	E129	0	0	0	0	0	0	0	0	0	0	0	0	0	0	0	0	0	3.32468836781639e-08	0	0	0	0	0	9.26524220362297e-08	0	3.99438389624188e-07
P4NordEU	E130	0	0	0	0	0	0	0	0	0	0	0	0	0	0	0	0	0	0	0	4.00495621341322e-08	0	0	0	0	0	7.98876779248377e-07
P4NordEU	E131	0	0	0	0	0	0	0	0	0	0	0	0	0	0	3.25178855687152e-08	3.20877541033258e-08	6.48934467450145e-08	6.64937673563278e-08	0	0	1.40971938548828e-07	5.58675541190393e-08	0	0	0	0
P4NordEU	E132	0	0	0	0	0	0	0	0	0	0	0	0	0	0	0	0	0	0	0	4.00495621341322e-08	0	5.58675541190393e-08	6.88065645866236e-08	9.26524220362297e-08	1.56378914867944e-07	3.99438389624188e-07
P4NordEU	E133	0	0	0	0	0	0	0	0	0	0	0	0	0	0	0	0	0	0	0	0	0	0	0	0	1.56378914867944e-07	0
P4NordEU	E134	0	0	0	0	0	0	0	0	0	0	0	0	0	0	0	0	0	0	0	0	4.69906461829428e-08	0	0	9.26524220362297e-08	0	0
P4NordEU	E135	0	0	0	0	0	0	0	0	0	0	0	0	0	0	0	0	0	3.32468836781639e-08	3.55533787406865e-08	0	0	5.58675541190393e-08	6.88065645866236e-08	0	1.56378914867944e-07	0
P4NordEU	E136	0	0	0	0	0	0	0	0	0	0	0	0	0	0	3.25178855687152e-08	3.20877541033258e-08	0	0	0	0	4.69906461829428e-08	0	6.88065645866236e-08	2.77957266108689e-07	1.56378914867944e-07	1.19831516887257e-06
P4NordEU	E137	0	0	0	0	0	0	0	0	0	0	0	0	0	0	0	0	0	0	0	0	9.39812923658855e-08	1.11735108238079e-07	2.06419693759871e-07	2.77957266108689e-07	1.56378914867944e-07	3.99438389624188e-07
P4NordEU	E138	0	0	0	0	0	0	0	0	0	0	0	0	0	0	0	0	0	0	3.55533787406865e-08	0	4.69906461829428e-08	1.11735108238079e-07	4.81645952106365e-07	7.41219376289837e-07	3.12757829735889e-07	1.19831516887257e-06
P4NordEU	E139	0	0	0	0	0	0	0	0	0	0	0	0	0	0	0	0	6.48934467450145e-08	6.64937673563278e-08	1.77766893703433e-07	4.00495621341322e-08	9.39812923658855e-08	2.79337770595197e-07	2.06419693759871e-07	5.55914532217378e-07	1.25103131894355e-06	1.19831516887257e-06
P4NordEU	E140	0	0	0	0	0	0	0	0	0	2.59736154077861e-07	2.58285532368361e-07	1.01254152007868e-06	9.04052208875978e-07	1.10381515310752e-06	1.78848370627934e-06	2.59910808236939e-06	3.69892646446583e-06	3.79014473931069e-06	4.69304599377062e-06	4.80594745609587e-06	4.98100849539193e-06	4.80460965423738e-06	5.71094486068976e-06	7.96810829511575e-06	1.15720397002279e-05	1.39803436368466e-05
P4NordEU	E141	0	0	0	0	0	0	0	0	0	0	7.37958663909604e-08	1.44648788582669e-07	2.08627432817533e-07	3.01040496302052e-07	4.55250397962013e-07	7.7010609847982e-07	1.03829514792023e-06	1.39636911448288e-06	1.59990204333089e-06	2.64327110085273e-06	2.53749489387891e-06	2.90511281419005e-06	5.848557989863e-06	8.24606556122444e-06	9.5391138069446e-06	1.4779220416095e-05
P4NordEU	E142	0	0	0	0	0	0	0	0	0	0	0	3.61621971456672e-08	1.39084955211689e-07	1.00346832100684e-07	5.20286169099444e-07	7.05930590273169e-07	1.65478289199787e-06	2.69299757793128e-06	5.36856018984367e-06	1.02526879063379e-05	1.82323707189818e-05	3.2626651605519e-05	4.61692048376244e-05	7.70868151341431e-05	0.000115876775917147	0.00015258546483644
P4NordEU	E143	0	0	0	0	0	0	0	0	0	0	0	0	0	0	0	0	3.24467233725072e-08	0	3.55533787406865e-08	4.00495621341322e-08	2.34953230914714e-07	1.67602662357118e-07	6.19259081279612e-07	6.48566954253608e-07	1.09465240407561e-06	1.19831516887257e-06
P4NordEU	E144	0	0	0	0	0	0	0	0	0	0	0	0	3.47712388029222e-08	0	0	3.20877541033258e-08	6.48934467450145e-08	9.97406510344917e-08	3.55533787406865e-08	1.60198248536529e-07	3.28934523280599e-07	5.02807987071354e-07	1.37613129173247e-06	1.48243875257967e-06	2.814820467623e-06	4.39382228586607e-06
P4NordEU	E145	0	0	0	0	0	0	0	0	0	0	0	3.61621971456672e-08	0	3.34489440335613e-08	3.25178855687152e-08	3.20877541033258e-07	4.54254127215101e-07	1.62909730023003e-06	2.31096961814462e-06	5.52683957451025e-06	1.27344651155775e-05	2.29056971888061e-05	5.15361168753811e-05	0.000104419279634831	0.000175769900311569	0.000224883813358418
P4NordEU	E146	0	0	0	0	0	0	0	0	0	0	0	7.23243942913343e-08	6.95424776058444e-08	2.00693664201368e-07	4.22732512393298e-07	5.77579573859865e-07	1.91435667897793e-06	3.5906634372417e-06	6.43516155206426e-06	1.17345217053007e-05	1.94541275197383e-05	3.93866256539227e-05	6.99074696200096e-05	0.000112016778241802	0.000172955079843946	0.000257238322917977
P4NordEU	E147	0	0	0	2.09521594275091e-07	0	0	0	0	0	0	0	0	1.04313716408767e-07	2.67591552268491e-07	4.55250397962013e-07	7.7010609847982e-07	1.84946323223291e-06	2.69299757793128e-06	3.87531828273483e-06	6.68827687640008e-06	1.3110390285041e-05	2.20676838770205e-05	3.01372752889411e-05	4.38245956231366e-05	5.84857141606112e-05	7.82899243663409e-05
P4NordEU	E148	0	0	0	0	0	0	0	0	0	0	0	0	3.47712388029222e-08	6.68978880671227e-08	2.27625198981007e-07	3.8505304923991e-07	5.51594297332623e-07	1.36312223080472e-06	2.27541623940394e-06	2.84351891152339e-06	4.08818621791602e-06	7.31864958959415e-06	1.21787619318324e-05	1.74186553428112e-05	3.53416347601554e-05	3.99438389624188e-05
P4NordEU	E149	0	0	0	0	0	0	0	0	0	0	7.37958663909604e-08	2.5313538001967e-07	7.30196014861366e-07	1.23761092924177e-06	2.24373410424135e-06	3.78635498419245e-06	6.74891846148151e-06	1.25008282629896e-05	2.33941232113717e-05	3.98493143234616e-05	6.39542694549851e-05	0.000111790975792198	0.000207314179099497	0.00040350129796778	0.000770478913554361	0.00136088659344961
P4NordEU	E15	0	0	0	0	0	0	0	0	0	0	0	0	0	3.34489440335613e-08	3.25178855687152e-08	3.20877541033258e-08	6.48934467450145e-08	3.32468836781639e-08	0	8.00991242682645e-08	0	0	6.88065645866236e-08	3.70609688144919e-07	3.12757829735889e-07	3.99438389624188e-07
P4NordEU	E160	0	0	0	0	0	0	0	0	0	0	0	0	0	0	0	3.20877541033258e-08	0	3.32468836781639e-08	0	0	0	0	0	0	0	0
P4NordEU	E161	0	1.17681295451176e-05	0	2.09521594275091e-07	0	0	0	0	0	0	0	0	0	0	3.25178855687152e-08	0	3.24467233725072e-08	3.32468836781639e-08	0	1.20148686402397e-07	0	0	0	0	0	0
P4NordEU	E162	0	0	0	0	1.93104321906449e-07	0	0	0	0	0	0	3.61621971456672e-08	0	3.34489440335613e-08	0	6.41755082066517e-08	1.29786893490029e-07	1.32987534712656e-07	3.19980408666179e-07	1.20148686402397e-07	1.40971938548828e-07	7.26278203547511e-07	4.81645952106365e-07	1.29713390850722e-06	2.18930480815122e-06	5.59213745473864e-06
P4NordEU	E164	0	0	0	0	0	0	0	0	0	0	0	0	0	0	0	3.20877541033258e-08	0	0	0	0	0	0	0	0	0	0
P4NordEU	E168	0	0	0	0	0	0	0	0	0	0	0	0	0	0	0	0	6.48934467450145e-08	0	0	8.00991242682645e-08	0	0	0	0	1.56378914867944e-07	0
P4NordEU	E169	0	0	0	0	0	0	0	0	0	0	0	0	0	0	0	0	0	0	7.11067574813731e-08	0	0	0	0	0	0	0
P4NordEU	E200	0	0	0	0	0	0	0	0	0	0	0	0	0	0	0	0	0	0	0	0	0	0	0	9.26524220362297e-08	0	0
P4NordEU	E201	0	0	0	0	0	0	0	0	0	0	0	0	0	0	0	0	0	0	3.55533787406865e-08	0	0	0	0	0	0	0
P4NordEU	E208	0	0	0	0	0	0	0	0	0	0	0	0	3.47712388029222e-08	0	0	0	0	0	7.11067574813731e-08	0	0	0	0	0	0	0
P4NordEU	E209	0	0	0	0	0	0	0	0	0	3.71051648682659e-08	0	0	0	0	0	0	3.24467233725072e-08	3.32468836781639e-08	0	4.00495621341322e-08	0	5.58675541190393e-08	1.37613129173247e-07	4.63262110181148e-07	1.56378914867944e-07	2.39663033774513e-06
P4NordEU	E210	0	0	0	0	0	0	0	0	0	0	0	0	0	0	0	0	0	0	7.11067574813731e-08	0	2.34953230914714e-07	1.67602662357118e-07	1.03209846879935e-06	2.13100570683328e-06	5.31688310551011e-06	3.5949455066177e-06
P4NordEU	E211	0	0	0	0	0	0	0	0	0	0	0	0	0	0	0	0	0	0	0	0	4.69906461829428e-08	0	6.88065645866236e-08	0	0	3.99438389624188e-07
P4NordEU	E212	0	0	0	0	0	0	0	0	0	0	0	0	0	0	0	0	0	0	0	4.00495621341322e-08	0	0	0	0	0	0
P4NordEU	E213	0	0	0	0	0	0	0	0	0	0	0	0	0	0	0	3.20877541033258e-08	0	3.32468836781639e-08	0	1.20148686402397e-07	1.87962584731771e-07	6.14543095309433e-07	1.03209846879935e-06	2.31631055090574e-06	6.7242933393216e-06	1.35809052472224e-05
P4NordEU	E215	0	0	0	0	0	0	0	0	0	0	0	0	0	0	0	0	0	0	0	0	0	0	6.88065645866236e-08	3.70609688144919e-07	1.56378914867944e-07	1.59775355849675e-06
P4NordEU	E220	0	0	0	0	0	0	0	0	0	0	0	0	3.47712388029222e-08	0	0	3.20877541033258e-08	3.24467233725072e-08	9.97406510344917e-08	3.55533787406865e-08	8.00991242682645e-08	1.40971938548828e-07	4.46940432952315e-07	2.06419693759871e-07	2.77957266108689e-07	6.25515659471777e-07	7.98876779248377e-07
P4NordEU	E221	0	0	0	0	0	0	0	0	0	0	0	0	0	0	0	0	0	0	0	0	0	0	0	0	0	3.99438389624188e-07
P4NordEU	E222	0	0	0	2.09521594275091e-07	0	0	0	0	0	0	0	0	0	0	3.25178855687152e-08	0	0	0	0	0	9.39812923658855e-08	0	2.75226258346494e-07	2.77957266108689e-07	6.25515659471777e-07	3.99438389624188e-07
P4NordEU	E230	0	0	0	0	0	0	0	0	3.75052990299367e-08	0	0	3.61621971456672e-08	3.47712388029222e-08	6.68978880671227e-08	0	0	6.48934467450145e-08	9.97406510344917e-08	1.0666013622206e-07	1.60198248536529e-07	3.28934523280599e-07	5.02807987071354e-07	1.03209846879935e-06	1.48243875257967e-06	1.56378914867944e-06	1.19831516887257e-06
P4NordEU	E232	0	0	0	0	0	0	0	0	0	0	0	0	3.47712388029222e-08	0	0	0	3.24467233725072e-08	0	3.55533787406865e-08	8.00991242682645e-08	4.69906461829428e-08	5.58675541190393e-08	1.37613129173247e-07	3.70609688144919e-07	1.56378914867944e-07	1.19831516887257e-06
P4NordEU	E233	0	0	0	0	0	0	0	0	0	0	0	0	0	3.34489440335613e-08	0	0	0	0	0	0	0	0	0	9.26524220362297e-08	0	0
P4NordEU	E236	0	0	0	0	0	0	0	0	0	0	0	3.61621971456672e-08	0	0	0	0	0	0	3.55533787406865e-08	0	0	1.67602662357118e-07	0	9.26524220362297e-08	0	0
P4NordEU	E237	0	0	0	0	0	0	0	0	0	0	0	0	3.47712388029222e-08	3.34489440335613e-08	0	0	0	0	0	0	0	1.11735108238079e-07	2.75226258346494e-07	9.26524220362297e-08	6.25515659471777e-07	0
P4NordEU	E240	0	0	0	0	0	0	0	0	0	0	0	0	0	0	0	0	0	0	3.55533787406865e-08	0	0	1.67602662357118e-07	0	0	1.56378914867944e-07	0
P4NordEU	E241	0	0	0	0	0	0	0	0	0	0	0	0	0	0	0	0	0	0	0	0	0	0	6.88065645866236e-08	0	0	0
P4NordEU	E242	0	0	0	0	0	0	0	0	0	0	0	0	0	0	0	0	3.24467233725072e-08	0	0	0	0	0	0	0	0	0
P4NordEU	E243	0	0	0	0	0	0	0	0	0	0	0	0	0	0	0	0	0	0	0	0	0	5.58675541190393e-08	2.06419693759871e-07	3.70609688144919e-07	0	0
P4NordEU	E249	0	0	0	0	0	0	1.9157157851724e-07	0	0	0	0	0	0	3.34489440335613e-08	0	0	0	0	3.55533787406865e-08	8.00991242682645e-08	2.34953230914714e-07	1.67602662357118e-07	6.88065645866236e-07	4.63262110181148e-07	0	0
P4NordEU	E250	0	0	3.36232272717646e-06	2.09521594275091e-07	0	0	0	0	0	0	0	0	0	0	3.25178855687152e-08	3.20877541033258e-08	0	0	0	0	0	0	0	0	0	0
P4NordEU	E258	0	0	0	0	0	0	0	0	0	0	0	0	0	0	3.25178855687152e-08	0	0	0	0	0	0	0	0	0	0	0
P4NordEU	E259	0	0	3.36232272717646e-06	0	0	0	0	0	0	0	0	0	0	0	0	0	0	0	0	0	0	0	0	0	0	3.99438389624188e-07
P4NordEU	E260	0	0	0	0	0	0	0	0	0	0	0	0	0	0	0	0	0	3.32468836781639e-08	0	0	0	5.58675541190393e-08	2.06419693759871e-07	1.85304844072459e-07	4.69136744603833e-07	0
P4NordEU	E268	0	0	0	0	1.93104321906449e-07	0	0	0	0	0	0	0	0	0	0	0	0	0	0	4.00495621341322e-08	0	0	0	0	0	0
P4NordEU	E269	0	0	0	0	0	0	0	0	0	0	0	0	0	0	0	0	0	3.32468836781639e-08	0	0	0	0	6.88065645866236e-08	0	0	0
P4NordEU	E270	0	0	0	0	0	0	0	0	0	0	0	0	0	0	0	3.20877541033258e-08	0	0	0	0	0	0	0	0	0	0
P4NordEU	E271	0	0	0	0	0	0	0	0	3.75052990299367e-08	0	7.37958663909604e-08	1.08486591437001e-07	1.39084955211689e-07	1.33795776134245e-07	1.30071542274861e-07	1.92526524619955e-07	1.29786893490029e-07	1.6623441839082e-07	3.19980408666179e-07	3.20396497073058e-07	6.10878400378256e-07	1.11735108238079e-06	1.4449378563191e-06	3.05752992719558e-06	5.94239876498188e-06	1.07848365198531e-05
P4NordEU	E272	0	0	0	0	0	0	0	0	0	0	0	0	6.95424776058444e-08	3.34489440335613e-08	6.50357711374304e-08	3.20877541033258e-08	6.48934467450145e-08	3.32468836781639e-08	3.55533787406865e-08	0	0	0	1.37613129173247e-07	9.26524220362297e-08	1.56378914867944e-07	3.99438389624188e-07
P4NordEU	E273	0	0	0	0	0	0	0	0	0	0	0	0	0	3.34489440335613e-08	0	0	0	0	0	0	0	0	1.37613129173247e-07	0	0	0
P4NordEU	E274	0	0	3.36232272717646e-06	0	0	0	0	0	3.75052990299367e-08	0	0	1.08486591437001e-07	6.95424776058444e-08	1.00346832100684e-07	3.25178855687152e-08	3.20877541033258e-08	9.73401701175217e-08	6.64937673563278e-08	7.11067574813731e-08	1.60198248536529e-07	3.75925169463542e-07	4.46940432952315e-07	5.50452516692989e-07	1.20448148647099e-06	2.34568372301916e-06	2.39663033774513e-06
P4NordEU	E275	0	0	0	0	0	0	0	0	0	0	0	0	0	0	0	3.20877541033258e-08	0	0	0	0	0	0	6.88065645866236e-08	0	0	0
P4NordEU	E278	0	0	0	0	0	0	0	0	0	0	0	0	0	0	0	0	0	0	0	0	0	5.58675541190393e-08	0	9.26524220362297e-08	1.56378914867944e-07	3.99438389624188e-07
P4NordEU	E279	0	0	0	0	0	0	0	0	0	0	0	0	3.47712388029222e-08	0	0	0	0	0	0	0	4.69906461829428e-08	5.58675541190393e-08	1.37613129173247e-07	9.26524220362297e-08	0	0
P4NordEU	E282	0	0	0	0	0	0	0	0	0	0	0	0	3.47712388029222e-08	0	6.50357711374304e-08	0	0	0	0	0	0	0	0	0	1.56378914867944e-07	0
P4NordEU	E291	0	0	0	0	0	0	0	0	0	0	0	0	0	0	0	0	0	0	0	0	4.69906461829428e-08	0	0	0	0	0
P4NordEU	E310	0	0	0	0	0	0	0	0	0	3.71051648682659e-08	3.68979331954802e-08	3.61621971456672e-08	6.95424776058444e-08	3.34489440335613e-08	6.50357711374304e-08	0	3.24467233725072e-08	0	0	4.00495621341322e-08	0	0	0	0	0	0
P4NordEU	E319	0	0	0	0	0	0	0	0	0	0	0	0	0	3.34489440335613e-08	0	0	0	0	0	0	0	0	0	0	0	0
P4NordEU	E340	0	0	0	0	0	0	0	0	0	0	0	0	0	0	0	3.20877541033258e-08	3.24467233725072e-08	0	0	4.00495621341322e-08	4.69906461829428e-08	1.11735108238079e-07	1.37613129173247e-07	1.85304844072459e-07	1.56378914867944e-07	0
P4NordEU	E343	0	0	0	0	0	0	0	0	3.75052990299367e-08	0	0	0	0	3.34489440335613e-08	3.25178855687152e-08	3.20877541033258e-08	0	0	0	0	4.69906461829428e-08	0	6.88065645866236e-08	0	0	0
P4NordEU	E345	0	0	0	0	0	0	0	0	0	0	3.68979331954802e-08	0	0	0	0	0	0	0	0	4.00495621341322e-08	0	0	0	0	0	0
P4NordEU	E348	0	0	0	6.28564782825274e-07	1.93104321906449e-07	1.92491669922984e-07	0	0	0	0	0	0	0	0	3.25178855687152e-08	0	0	0	3.55533787406865e-08	4.00495621341322e-08	0	0	0	0	0	0
P4NordEU	E349	0	0	0	0	0	0	0	0	0	0	0	3.61621971456672e-08	0	0	0	0	0	0	3.55533787406865e-08	0	0	1.11735108238079e-07	0	0	0	0
P4NordEU	E40	0	0	0	0	0	0	0	0	0	0	0	0	0	0	0	0	0	0	0	0	0	0	0	0	1.56378914867944e-07	0
P4NordEU	E41	0	0	0	0	0	0	0	0	0	0	0	3.61621971456672e-08	0	3.34489440335613e-08	0	6.41755082066517e-08	6.48934467450145e-08	9.97406510344917e-08	3.55533787406865e-07	3.6044605920719e-07	5.1689710801237e-07	1.8436292859283e-06	3.85316761685092e-06	1.08403333782389e-05	2.5177005293739e-05	6.9901718184233e-05
P4NordEU	E42	0	0	0	0	0	0	0	0	0	0	0	0	0	0	0	3.20877541033258e-08	6.48934467450145e-08	6.64937673563278e-08	0	0	4.69906461829428e-08	1.67602662357118e-07	1.37613129173247e-07	4.63262110181148e-07	1.56378914867944e-06	1.59775355849675e-06
P4NordEU	E43	0	0	0	2.09521594275091e-07	0	1.92491669922984e-07	0	0	0	0	0	0	3.47712388029222e-08	3.34489440335613e-08	6.50357711374304e-08	3.20877541033258e-08	6.48934467450145e-08	6.64937673563278e-08	1.42213514962746e-07	4.00495621341322e-07	3.28934523280599e-07	3.35205324714236e-07	1.1697115979726e-06	1.5750911746159e-06	4.69136744603833e-06	7.18989101323539e-06
P4NordEU	E46	0	0	0	0	0	0	0	0	0	3.71051648682659e-08	0	0	0	0	3.25178855687152e-08	3.20877541033258e-08	9.73401701175217e-08	4.32209487816131e-07	9.59941225998536e-07	1.28158598829223e-06	2.44351360151302e-06	5.30741764130874e-06	8.80724026708782e-06	2.4182282151456e-05	6.00495033092906e-05	0.000148990519329822
P4NordEU	E501	0	0	0	0	0	0	0	0	0	0	0	0	0	0	0	0	0	0	3.55533787406865e-08	0	0	0	0	0	0	0
P4NordEU	E504	0	0	0	0	0	0	0	0	0	0	0	0	0	0	0	0	0	0	0	0	4.69906461829428e-08	0	0	0	0	0
P4NordEU	E509	0	0	0	0	0	0	0	0	0	0	0	0	0	0	0	0	0	0	0	0	0	0	0	0	0	0
P4NordEU	E512	0	0	0	0	0	0	0	0	0	0	0	0	0	0	0	6.41755082066517e-08	2.59573786980058e-07	4.65456371494295e-07	4.62193923628925e-07	9.61189491219173e-07	8.4583163129297e-07	8.93880865904629e-07	1.10090503338598e-06	2.77957266108689e-07	6.25515659471777e-07	0
P4NordEU	E531	0	0	0	2.09521594275091e-07	0	0	0	0	0	0	0	0	0	0	0	0	0	0	0	0	0	0	0	0	0	0
P4NordEU	E538	0	0	0	0	0	0	0	0	0	0	0	0	0	0	0	0	0	0	0	0	0	0	7.56872210452859e-07	6.48566954253608e-07	2.97119938249094e-06	6.7904526236112e-06
P4NordEU	E539	0	0	0	0	0	0	0	0	0	0	0	0	0	0	0	0	0	0	0	0	0	5.58675541190393e-08	0	0	0	3.99438389624188e-07
P4NordEU	E54	0	0	0	0	0	0	0	0	0	0	0	0	0	0	0	0	0	0	0	0	0	0	0	0	0	7.98876779248377e-07
P4NordEU	E550	0	0	0	0	0	0	0	0	0	0	0	0	0	0	0	0	0	0	0	0	0	5.58675541190393e-08	0	0	1.56378914867944e-07	0
P4NordEU	E559	0	0	0	0	0	0	0	0	0	0	0	0	0	0	0	3.20877541033258e-08	0	0	0	0	0	5.58675541190393e-08	0	9.26524220362297e-08	0	7.98876779248377e-07
P4NordEU	E561	0	0	0	0	0	0	0	0	0	0	0	0	0	0	0	0	0	0	0	0	0	0	0	9.26524220362297e-08	0	0
P4NordEU	E569	0	0	0	0	0	0	0	0	0	0	0	0	0	0	0	0	0	0	0	0	0	0	6.88065645866236e-08	1.85304844072459e-07	1.56378914867944e-07	0
P4NordEU	E611	0	0	0	0	0	0	0	0	0	0	0	0	0	0	0	0	0	0	0	0	0	0	0	9.26524220362297e-08	3.12757829735889e-07	1.59775355849675e-06
P4NordEU	E631	0	0	0	0	0	0	0	0	0	0	0	0	0	0	0	0	0	0	0	4.00495621341322e-08	0	0	1.37613129173247e-07	0	1.56378914867944e-07	0
P4NordEU	E639	0	0	0	0	0	0	0	0	0	0	0	0	0	0	0	0	0	0	0	1.20148686402397e-07	4.69906461829428e-08	5.58675541190393e-08	2.06419693759871e-07	8.33871798326067e-07	1.56378914867944e-06	3.5949455066177e-06
P4NordEU	E640	0	0	0	0	0	0	0	0	0	0	0	0	0	0	0	0	0	0	0	0	0	0	0	0	1.56378914867944e-07	0
P4NordEU	E641	0	0	0	0	0	0	0	0	0	0	0	0	0	0	0	0	0	0	0	0	0	0	0	0	0	0
P4NordEU	E643	0	0	0	0	0	0	0	0	0	0	0	0	0	0	0	0	0	0	0	0	1.40971938548828e-07	1.11735108238079e-07	2.75226258346494e-07	1.85304844072459e-07	0	0
P4NordEU	E648	0	0	0	0	0	0	0	0	0	0	0	0	0	0	0	0	0	0	0	0	0	5.58675541190393e-08	0	9.26524220362297e-08	1.56378914867944e-07	0
P4NordEU	E649	0	0	0	0	0	0	0	0	0	0	0	0	0	0	0	0	0	6.64937673563278e-08	0	1.60198248536529e-07	9.39812923658855e-08	1.67602662357118e-07	1.30732472714585e-06	3.05752992719558e-06	8.75721923260488e-06	1.95724810915852e-05
P4NordEU	E65	0	0	0	0	0	0	0	0	0	0	0	0	0	0	0	0	0	3.32468836781639e-08	0	0	0	0	6.88065645866236e-08	0	0	0
P4NordEU	E660	0	0	0	0	0	0	0	0	0	0	0	0	3.47712388029222e-08	1.67244720167807e-07	2.27625198981007e-07	1.60438770516629e-07	3.24467233725072e-07	4.65456371494295e-07	3.19980408666179e-07	3.6044605920719e-07	7.51850338927084e-07	5.58675541190393e-07	4.12839387519741e-07	3.70609688144919e-07	3.12757829735889e-07	3.99438389624188e-07
P4NordEU	E661	0	0	0	0	0	0	0	0	0	0	0	0	0	0	0	3.20877541033258e-08	0	0	0	0	0	0	0	0	0	0
P4NordEU	E662	0	0	0	0	0	0	0	0	0	0	0	3.61621971456672e-08	0	1.67244720167807e-07	1.62589427843576e-07	6.09667327963191e-07	4.54254127215101e-07	9.64159626666754e-07	1.3154750134054e-06	2.12262679310901e-06	3.19536394044011e-06	3.96659634245179e-06	4.6788463918904e-06	4.91057836792017e-06	4.37860961630244e-06	2.39663033774513e-06
P4NordEU	E668	0	0	0	0	0	0	0	0	0	0	0	0	2.43398671620456e-07	4.34836272436297e-07	4.22732512393298e-07	9.62632623099775e-07	1.10318859466525e-06	7.97925208275934e-07	8.53281089776477e-07	1.28158598829223e-06	9.86803569841798e-07	1.5642915153331e-06	1.03209846879935e-06	1.66774359665213e-06	6.25515659471777e-07	0
P4NordEU	E669	0	0	0	0	0	0	0	0	0	0	3.68979331954802e-08	2.89297577165337e-07	6.95424776058444e-07	8.69672544872595e-07	1.69093004957319e-06	3.01624888571263e-06	4.34786093191597e-06	6.15067348046032e-06	7.50176291428486e-06	1.04929852791426e-05	1.02909515140645e-05	1.10059081614508e-05	1.10090503338598e-05	1.47317351037605e-05	1.28230710191714e-05	1.03853981302289e-05
P4NordEU	E700	0	0	0	0	0	0	0	0	0	0	0	0	0	0	0	0	3.24467233725072e-08	3.32468836781639e-08	3.55533787406865e-08	1.60198248536529e-07	4.69906461829428e-08	5.58675541190393e-08	6.88065645866236e-08	9.26524220362297e-08	0	0
P4NordEU	E701	0	0	0	0	0	0	0	0	0	0	0	0	0	0	0	0	0	3.32468836781639e-08	3.55533787406865e-08	0	0	0	0	0	0	0
P4NordEU	E702	0	0	0	4.19043188550182e-07	0	0	0	0	0	3.71051648682659e-08	0	0	3.47712388029222e-08	0	0	0	0	0	0	0	0	0	1.37613129173247e-07	9.26524220362297e-08	0	0
P4NordEU	E703	0	0	0	0	0	0	0	0	0	0	0	0	0	0	3.25178855687152e-08	0	0	0	0	0	0	0	0	0	0	0
P4NordEU	E708	0	0	0	0	0	0	0	0	0	0	0	3.61621971456672e-08	3.47712388029222e-08	0	0	0	0	0	0	0	0	0	0	0	0	0
P4NordEU	E709	0	0	0	0	0	0	0	0	0	3.71051648682659e-08	0	0	0	0	0	0	0	0	0	0	0	0	0	9.26524220362297e-08	0	0
P4NordEU	E710	0	0	0	2.09521594275091e-07	0	0	0	0	3.75052990299367e-08	0	0	0	0	0	0	0	0	0	0	0	0	0	0	0	0	0
P4NordEU	E711	7.06087772707057e-05	1.17681295451176e-05	6.72464545435293e-06	2.09521594275091e-07	0	1.92491669922984e-07	0	1.90378680329256e-07	1.50021196119747e-07	2.22630989209595e-07	0	0	0	0	0	3.20877541033258e-08	0	3.32468836781639e-08	3.55533787406865e-08	0	0	0	6.88065645866236e-08	0	0	0
P4NordEU	E713	0	4.70725181804705e-05	0	1.46665115992564e-06	1.93104321906449e-07	1.92491669922984e-07	0	1.90378680329256e-07	1.87526495149683e-07	3.33946483814393e-07	2.21387599172881e-07	7.23243942913343e-08	3.47712388029222e-08	1.33795776134245e-07	6.50357711374304e-08	1.60438770516629e-07	6.48934467450145e-08	1.99481302068983e-07	0	4.00495621341322e-08	0	5.58675541190393e-08	0	0	0	0
P4NordEU	E720	0	0	0	2.09521594275091e-07	0	0	1.9157157851724e-07	1.90378680329256e-07	0	3.71051648682659e-08	3.68979331954802e-08	3.61621971456672e-08	3.47712388029222e-08	0	0	3.20877541033258e-08	0	3.32468836781639e-08	0	0	9.39812923658855e-08	0	0	0	0	0
P4NordEU	E721	0	0	0	0	1.93104321906449e-07	0	0	0	0	0	0	0	3.47712388029222e-08	6.68978880671227e-08	0	0	6.48934467450145e-08	0	0	0	0	0	0	0	0	0
P4NordEU	E722	0	0.000129449424996294	6.72464545435293e-06	4.19043188550182e-07	0	1.92491669922984e-07	1.9157157851724e-07	0	7.50105980598734e-08	3.71051648682659e-08	0	0	6.95424776058444e-08	0	0	0	0	0	0	0	0	0	0	9.26524220362297e-08	0	0
P4NordEU	E723	0	3.53043886353529e-05	0	2.09521594275091e-07	1.93104321906449e-07	0	1.9157157851724e-07	1.90378680329256e-07	7.50105980598734e-08	3.71051648682659e-08	0	3.61621971456672e-08	0	0	0	3.20877541033258e-08	0	0	0	0	0	0	0	0	0	0
P4NordEU	E724	0	0.000105913165906059	3.36232272717646e-06	2.09521594275091e-07	0	0	0	0	1.1251589708981e-07	0	0	0	0	0	0	0	0	0	0	0	0	0	0	0	0	0
P4NordEU	E725	0	0.000129449424996294	4.3710195453294e-05	2.09521594275091e-07	1.93104321906449e-07	1.92491669922984e-07	0	0	3.75052990299367e-08	0	0	0	0	0	0	0	0	0	0	4.00495621341322e-08	0	0	1.37613129173247e-07	0	0	0
P4NordEU	E728	0	0	0	0	1.93104321906449e-07	1.92491669922984e-07	1.9157157851724e-07	0	0	0	0	0	0	0	0	0	0	0	0	0	0	0	0	0	0	0
P4NordEU	E729	0	0	0	0	1.93104321906449e-07	0	0	0	0	0	0	0	0	0	0	0	0	0	3.55533787406865e-08	0	0	0	0	0	0	0
P4NordEU	E731	0	0	0	0	0	0	0	0	0	0	0	0	0	0	0	0	0	0	0	0	0	5.58675541190393e-08	0	0	0	0
P4NordEU	E739	0	0	0	0	0	0	0	0	0	0	0	0	0	0	0	0	0	0	0	0	0	0	6.88065645866236e-08	0	0	0
P4NordEU	E740	7.06087772707057e-05	0	0	1.46665115992564e-06	0	1.92491669922984e-07	3.8314315703448e-07	1.90378680329256e-07	3.75052990299367e-08	3.71051648682659e-08	3.68979331954802e-08	3.61621971456672e-08	1.04313716408767e-07	0	3.25178855687152e-08	3.20877541033258e-08	3.24467233725072e-08	3.32468836781639e-08	3.55533787406865e-08	0	0	0	0	0	0	0
P4NordEU	E741	0	0	0	2.09521594275091e-07	1.93104321906449e-07	0	0	0	0	0	0	0	0	0	0	0	0	0	0	0	0	0	0	0	0	0
P4NordEU	E742	0	0	3.36232272717646e-06	4.19043188550182e-07	0	1.92491669922984e-07	0	0	0	0	0	0	0	0	0	0	0	0	0	0	0	0	0	0	0	0
P4NordEU	E743	0	0	0	0	0	0	0	0	0	0	0	0	0	0	0	0	0	0	0	0	0	0	6.88065645866236e-08	0	0	0
P4NordEU	E744	0	3.53043886353529e-05	0	8.38086377100365e-07	1.93104321906449e-07	0	0	0	3.75052990299367e-08	7.42103297365318e-08	0	0	0	0	3.25178855687152e-08	0	0	0	0	0	0	0	0	0	0	0
P4NordEU	E748	0	0	0	4.19043188550182e-07	0	0	1.9157157851724e-07	0	3.75052990299367e-08	0	3.68979331954802e-08	0	6.95424776058444e-08	0	0	0	0	3.32468836781639e-08	0	0	0	0	6.88065645866236e-08	0	0	0
P4NordEU	E749	0	0	3.36232272717646e-06	0	0	0	0	0	0	0	0	0	0	0	0	0	0	0	0	0	4.69906461829428e-08	0	0	0	0	0
P4NordEU	E750	0	0	0	0	5.79312965719348e-07	9.6245834961492e-07	1.14942947110344e-06	1.90378680329256e-06	3.00042392239494e-07	0	0	0	0	0	0	0	6.48934467450145e-08	0	0	0	0	0	0	0	0	0
P4NordEU	E751	0	0	0	2.09521594275091e-07	1.35173025334515e-06	5.77475009768952e-07	3.8314315703448e-07	1.90378680329256e-07	3.75052990299367e-08	3.71051648682659e-08	0	0	0	0	0	0	0	0	0	0	0	0	0	0	0	0
P4NordEU	E752	0	1.17681295451176e-05	0	5.23803985687728e-06	8.88279880769667e-06	3.07986671876775e-06	2.10728736368964e-06	2.09416548362182e-06	1.61272785828728e-06	5.56577473023989e-07	3.68979331954802e-07	3.25459774311004e-07	1.39084955211689e-07	1.67244720167807e-07	1.95107313412291e-07	1.28351016413303e-07	6.48934467450145e-08	2.65975069425311e-07	2.13320272444119e-07	2.40297372804793e-07	1.40971938548828e-07	1.11735108238079e-07	2.75226258346494e-07	0	3.12757829735889e-07	0
P4NordEU	E753	0	0	0	0	0	0	0	0	0	0	0	0	0	0	0	0	0	0	0	0	0	0	6.88065645866236e-08	0	0	0
P4NordEU	E754	0	1.17681295451176e-05	0	0	1.93104321906449e-07	0	1.9157157851724e-07	5.71136040987768e-07	1.20016956895797e-06	1.7439427488085e-06	8.11754530300564e-07	1.37416349153535e-06	1.32130707451104e-06	8.02774656805472e-07	1.62589427843576e-07	0	3.24467233725072e-08	0	0	4.00495621341322e-08	0	0	0	0	0	0
P4NordEU	E755	0	0	0	1.04760797137546e-06	0	1.92491669922984e-07	1.9157157851724e-07	0	3.75052990299367e-08	0	0	0	0	3.34489440335613e-08	0	0	0	0	3.55533787406865e-08	0	0	0	0	9.26524220362297e-08	0	0
P4NordEU	E756	0	1.17681295451176e-05	3.36232272717646e-06	2.09521594275091e-07	0	0	0	0	3.75052990299367e-08	0	0	0	0	0	0	0	0	0	0	4.00495621341322e-08	0	5.58675541190393e-08	1.37613129173247e-07	0	1.56378914867944e-07	0
P4NordEU	E760	0	0	0	0	3.86208643812899e-07	7.69966679691936e-07	7.66286314068959e-07	3.80757360658512e-07	1.87526495149683e-07	1.8552582434133e-07	3.68979331954802e-08	3.61621971456672e-08	3.47712388029222e-08	0	3.25178855687152e-08	0	0	0	0	0	0	0	0	0	0	0
P4NordEU	E761	0	0	0	0	0	0	0	0	3.75052990299367e-08	3.71051648682659e-08	3.68979331954802e-07	1.80810985728336e-07	6.95424776058444e-08	0	3.25178855687152e-08	0	0	3.32468836781639e-08	0	4.00495621341322e-08	0	0	0	0	0	0
P4NordEU	E762	0	0	0	0	0	0	0	0	3.75052990299367e-08	7.42103297365318e-08	2.21387599172881e-07	1.44648788582669e-07	2.08627432817533e-07	3.34489440335613e-08	3.25178855687152e-08	0	3.24467233725072e-08	6.64937673563278e-08	7.11067574813731e-08	0	0	0	0	0	0	0
P4NordEU	E763	0	0	0	2.09521594275091e-07	0	0	0	0	0	0	0	3.61621971456672e-08	0	0	0	3.20877541033258e-08	0	3.32468836781639e-08	0	0	0	0	0	9.26524220362297e-08	0	0
P4NordEU	E768	0	0	0	0	0	0	0	0	0	0	0	0	0	0	3.25178855687152e-08	0	0	0	0	0	0	0	0	0	0	0
P4NordEU	E770	0	0	0	2.09521594275091e-07	0	5.77475009768952e-07	3.8314315703448e-07	0	3.75052990299367e-08	0	0	0	0	0	0	0	0	0	0	0	0	0	0	0	0	0
P4NordEU	E771	0	0	0	0	1.93104321906449e-07	0	0	0	0	3.71051648682659e-08	0	1.08486591437001e-07	3.47712388029222e-08	2.00693664201368e-07	2.92660970118437e-07	3.52965295136584e-07	4.54254127215101e-07	5.31950138850623e-07	2.84427029925492e-07	1.60198248536529e-07	1.40971938548828e-07	5.58675541190393e-08	0	0	0	0
P4NordEU	E778	0	0	3.36232272717646e-06	2.304737537026e-06	7.72417287625798e-07	0	1.9157157851724e-07	0	0	7.42103297365318e-08	3.68979331954802e-08	3.61621971456672e-08	3.47712388029222e-08	0	0	0	0	0	0	4.00495621341322e-08	0	0	0	0	0	3.99438389624188e-07
P4NordEU	E779	0	0	0	2.09521594275091e-07	0	0	0	0	0	0	0	0	0	0	0	0	0	0	0	0	0	0	0	0	0	0
P4NordEU	E780	0	0	0	0	0	0	0	0	0	3.71051648682659e-08	0	0	1.04313716408767e-07	2.67591552268491e-07	6.8287559694302e-07	1.1230713936164e-06	2.04414357246796e-06	2.79273822896577e-06	4.76415275125199e-06	5.00619526676653e-06	7.56549403545378e-06	9.83268952495093e-06	1.18347291088993e-05	1.12109430663838e-05	1.14156607853599e-05	1.07848365198531e-05
P4NordEU	E781	0	0	0	0	0	0	0	0	0	0	0	0	0	0	3.25178855687152e-08	0	0	3.32468836781639e-08	1.0666013622206e-07	8.00991242682645e-08	4.69906461829428e-08	0	6.88065645866236e-08	1.85304844072459e-07	0	0
P4NordEU	E782	0	0	0	0	0	0	0	0	0	0	0	0	0	0	3.25178855687152e-08	3.20877541033258e-08	3.24467233725072e-08	0	0	2.00247810670661e-07	0	1.67602662357118e-07	6.88065645866236e-08	9.26524220362297e-08	1.56378914867944e-07	0
P4NordEU	E783	0	0	0	0	0	0	0	0	0	0	0	0	0	0	6.50357711374304e-08	0	0	0	0	0	0	0	0	0	0	0
P4NordEU	E784	0	0	0	0	0	0	0	0	0	0	0	0	0	0	0	3.20877541033258e-08	0	6.64937673563278e-08	3.55533787406865e-08	0	1.40971938548828e-07	5.58675541190393e-08	1.37613129173247e-07	9.26524220362297e-08	0	3.99438389624188e-07
P4NordEU	E785	0	0	0	0	0	0	0	0	0	0	0	0	0	3.34489440335613e-08	6.50357711374304e-08	9.62632623099775e-08	2.27127063607551e-07	8.97665859310426e-07	1.52879528584952e-06	2.56317197658446e-06	4.04119557173308e-06	5.36328519542778e-06	7.43110897535535e-06	1.01917664239853e-05	1.21975553596997e-05	2.03713578708336e-05
P4NordEU	E786	0	0	0	0	0	0	0	0	0	0	0	0	0	0	6.50357711374304e-08	0	0	0	0	0	0	0	0	9.26524220362297e-08	0	0
P4NordEU	E788	0	0	0	2.09521594275091e-07	1.93104321906449e-07	1.92491669922984e-07	0	1.90378680329256e-07	0	0	0	0	0	0	0	0	3.24467233725072e-08	3.32468836781639e-08	3.55533787406865e-08	4.00495621341322e-08	0	5.58675541190393e-08	0	0	0	0
P4NordEU	E789	0	0	0	2.09521594275091e-07	1.93104321906449e-07	0	0	0	0	0	0	0	0	0	0	9.62632623099775e-08	0	3.32468836781639e-07	2.48873651184806e-07	6.00743432011983e-07	1.26874744693945e-06	1.2849537447379e-06	2.3394231959452e-06	3.24283477126804e-06	4.69136744603833e-06	9.98595974060471e-06
P4NordEU	E790	0	0	0	0	0	0	0	0	0	0	0	0	0	0	0	0	0	0	0	0	0	5.58675541190393e-08	0	9.26524220362297e-08	0	3.99438389624188e-07
P4NordEU	E791	0	0	0	0	0	0	0	0	0	7.42103297365318e-08	0	3.61621971456672e-08	3.47712388029222e-08	3.34489440335613e-08	0	3.20877541033258e-08	0	0	0	0	0	0	0	0	0	0
P4NordEU	E798	0	0	0	2.09521594275091e-07	0	0	0	0	0	0	0	0	0	0	0	0	0	0	0	0	0	0	0	0	0	0
P4NordEU	E800	0	0	0	0	0	0	0	0	0	0	0	0	0	3.34489440335613e-08	0	0	0	3.32468836781639e-08	0	0	0	0	0	0	0	0
P4NordEU	E801	0	0	0	0	0	0	0	0	0	0	0	0	0	0	0	0	0	0	0	0	4.69906461829428e-08	0	0	0	0	3.99438389624188e-07
P4NordEU	E802	0	0	0	0	0	0	0	0	0	0	0	0	0	3.34489440335613e-08	0	0	0	0	3.55533787406865e-08	4.00495621341322e-08	4.69906461829428e-08	1.67602662357118e-07	2.75226258346494e-07	9.26524220362297e-08	4.69136744603833e-07	0
P4NordEU	E803	0	0	0	2.09521594275091e-07	0	0	0	0	0	0	0	0	0	0	0	0	0	0	0	0	0	0	0	0	0	0
P4NordEU	E805	0	0	0	0	0	0	0	0	3.75052990299367e-08	0	0	0	0	0	0	0	0	0	0	0	0	0	0	0	0	0
P4NordEU	E806	0	0	0	0	0	0	0	0	0	0	0	0	0	0	0	0	0	0	0	0	4.69906461829428e-08	0	0	9.26524220362297e-08	0	0
P4NordEU	E807	0	0	0	0	0	0	0	0	0	0	0	0	0	0	0	0	0	3.32468836781639e-08	0	4.00495621341322e-08	0	0	2.06419693759871e-07	1.85304844072459e-07	1.56378914867944e-07	3.99438389624188e-07
P4NordEU	E830	0	0	0	6.28564782825274e-07	5.79312965719348e-07	7.69966679691936e-07	3.8314315703448e-07	1.90378680329256e-07	7.50105980598734e-08	7.42103297365318e-08	1.47591732781921e-07	3.61621971456672e-08	3.47712388029222e-08	1.00346832100684e-07	0	3.20877541033258e-08	3.24467233725072e-08	9.97406510344917e-08	0	0	0	0	0	0	0	0
P4NordEU	E831	7.06087772707057e-05	2.35362590902352e-05	3.36232272717646e-06	1.04760797137546e-06	0	0	0	0	0	0	3.68979331954802e-08	7.23243942913343e-08	6.95424776058444e-08	0	6.50357711374304e-08	9.62632623099775e-08	2.27127063607551e-07	3.32468836781639e-07	6.39960817332357e-07	7.2089211841438e-07	1.3157380931224e-06	2.45817238123773e-06	1.78897067925221e-06	2.13100570683328e-06	1.25103131894355e-06	3.5949455066177e-06
P4NordEU	E833	0	1.17681295451176e-05	6.72464545435293e-06	0	0	1.92491669922984e-07	0	0	0	0	0	0	0	0	0	0	3.24467233725072e-08	0	0	0	0	5.58675541190393e-08	6.88065645866236e-08	0	0	0
P4NordEU	E835	0	0	0	0	0	0	0	0	3.75052990299367e-08	3.71051648682659e-08	3.68979331954802e-08	3.61621971456672e-08	0	0	0	3.20877541033258e-08	0	3.32468836781639e-08	3.55533787406865e-08	2.00247810670661e-07	3.28934523280599e-07	6.70410649428472e-07	1.37613129173247e-06	3.24283477126804e-06	6.41153550958572e-06	1.23825900783498e-05
P4NordEU	E838	0	0	0	0	0	0	0	0	0	0	0	0	0	0	0	0	0	0	0	0	0	0	6.88065645866236e-08	0	0	0
P4NordEU	E839	0	0	0	0	0	0	0	0	0	0	0	0	0	0	0	0	0	0	3.55533787406865e-08	0	0	0	0	0	0	3.99438389624188e-07
P4NordEU	E840	0	0	0	0	0	0	0	0	3.75052990299367e-08	1.48420659473064e-07	3.32081398759322e-07	5.78595154330674e-07	7.99738492467211e-07	3.67938384369175e-07	2.92660970118437e-07	2.56702032826607e-07	1.29786893490029e-07	9.97406510344917e-08	3.55533787406865e-08	8.00991242682645e-08	2.34953230914714e-07	0	2.06419693759871e-07	0	0	0
P4NordEU	E841	7.06087772707057e-05	0	1.34492909087059e-05	6.28564782825274e-07	0	0	0	1.90378680329256e-07	0	0	0	3.61621971456672e-08	0	3.34489440335613e-08	3.25178855687152e-08	0	3.24467233725072e-08	0	0	0	0	0	0	0	0	0
P4NordEU	E848	0	0	0	0	1.93104321906449e-07	0	0	0	0	0	1.10693799586441e-07	3.61621971456672e-08	2.08627432817533e-07	1.00346832100684e-07	6.50357711374304e-08	1.92526524619955e-07	3.24467233725072e-08	9.97406510344917e-08	0	0	0	5.58675541190393e-08	6.88065645866236e-08	0	0	0
P4NordEU	E849	0	1.17681295451176e-05	6.72464545435293e-06	0	0	0	0	0	1.50021196119747e-07	1.48420659473064e-07	2.21387599172881e-07	2.5313538001967e-07	5.56339820846755e-07	4.34836272436297e-07	2.60143084549722e-07	1.28351016413303e-07	1.29786893490029e-07	3.32468836781639e-08	3.55533787406865e-08	0	4.69906461829428e-08	0	6.88065645866236e-08	0	1.56378914867944e-07	0
P4NordEU	E850	0	0	0	0	0	1.92491669922984e-07	0	0	0	0	0	0	0	0	3.25178855687152e-08	0	0	0	3.55533787406865e-08	0	9.39812923658855e-08	0	0	0	0	3.99438389624188e-07
P4NordEU	E851	0	0	0	0	0	0	0	0	0	0	0	0	0	0	0	0	0	9.97406510344917e-08	1.77766893703433e-07	1.60198248536529e-07	1.87962584731771e-07	7.82145757666551e-07	1.30732472714585e-06	1.38978633054345e-06	6.25515659471777e-07	3.99438389624188e-07
P4NordEU	E852	0	0	0	0	0	0	0	0	0	0	0	0	0	0	0	0	9.73401701175217e-08	3.32468836781639e-08	1.77766893703433e-07	2.00247810670661e-07	7.04859692744141e-07	8.93880865904629e-07	1.10090503338598e-06	2.31631055090574e-06	1.56378914867944e-06	0
P4NordEU	E853	0	0	0	0	0	0	0	0	0	0	0	0	0	0	6.50357711374304e-08	0	9.73401701175217e-08	9.97406510344917e-08	1.0666013622206e-07	2.00247810670661e-07	2.34953230914714e-07	3.91072878833275e-07	4.12839387519741e-07	2.77957266108689e-07	4.69136744603833e-07	0
P4NordEU	E854	0	0	0	0	0	0	0	0	0	0	0	0	3.47712388029222e-08	3.34489440335613e-08	6.50357711374304e-08	1.28351016413303e-07	4.21807403842594e-07	1.1968878124139e-06	1.77766893703433e-06	2.76341978725512e-06	5.02799914157488e-06	8.15666290137974e-06	1.21099553672458e-05	1.63068262783764e-05	2.06420167625686e-05	2.67623721048206e-05
P4NordEU	E858	0	0	0	0	0	0	0	0	0	0	0	0	0	3.34489440335613e-08	3.25178855687152e-08	6.41755082066517e-08	1.62233616862536e-07	2.32728185747147e-07	6.39960817332357e-07	4.80594745609587e-07	1.36272873930534e-06	1.2849537447379e-06	2.13300350218533e-06	2.5016153949782e-06	2.03292589328328e-06	1.59775355849675e-06
P4NordEU	E859	0	0	0	0	0	0	0	0	0	0	0	0	0	3.34489440335613e-08	6.50357711374304e-08	3.20877541033258e-07	6.81381190822652e-07	1.32987534712656e-06	1.95543583073776e-06	3.32411365713298e-06	5.35693366485547e-06	8.71533844257014e-06	1.1697115979726e-05	1.12109430663838e-05	1.00082505515484e-05	8.38820618210796e-06
P4NordEU	E86	0	0	0	2.09521594275091e-07	1.93104321906449e-07	0	0	0	0	7.42103297365318e-08	3.68979331954802e-08	3.61621971456672e-08	0	0	0	3.20877541033258e-08	0	1.99481302068983e-07	4.26640544888238e-07	7.60941680548512e-07	2.02059778586654e-06	7.98906023902263e-06	2.29125860073457e-05	7.94031256850488e-05	0.000225967531984179	0.000644294122463816
P4NordEU	E870	0	0	0	0	0	0	0	0	0	0	0	0	0	0	0	0	0	0	0	8.00991242682645e-08	2.34953230914714e-07	4.46940432952315e-07	1.1697115979726e-06	2.40896297294197e-06	4.84774636090627e-06	5.99157584436283e-06
P4NordEU	E871	0	0	0	0	0	0	0	0	0	0	0	0	0	1.33795776134245e-07	0	3.20877541033258e-08	6.48934467450145e-08	2.99221953103475e-07	3.19980408666179e-07	2.80346934938926e-07	1.40971938548828e-07	5.02807987071354e-07	9.6329190421273e-07	1.94570086276082e-06	2.97119938249094e-06	7.98876779248377e-06
P4NordEU	E872	7.06087772707057e-05	8.23769068158233e-05	1.00869681815294e-05	1.25712956565055e-06	0	0	0	0	7.50105980598734e-08	0	0	0	3.47712388029222e-08	1.33795776134245e-07	9.75536567061457e-08	1.60438770516629e-07	2.27127063607551e-07	3.98962604137967e-07	6.04407438591671e-07	6.80842556280248e-07	1.12777550839063e-06	1.2849537447379e-06	2.06419693759871e-06	4.3546638357028e-06	7.03705116905749e-06	8.38820618210796e-06
P4NordEU	E873	0	0	0	0	0	0	0	0	0	0	0	0	0	0	0	0	0	0	0	4.00495621341322e-08	0	0	0	0	0	0
P4NordEU	E874	0	0	0	0	0	0	0	0	0	0	0	0	0	0	0	0	0	0	0	0	0	0	6.88065645866236e-08	0	0	0
P4NordEU	E875	0	2.35362590902352e-05	0	0	0	0	0	0	0	0	0	3.61621971456672e-08	6.95424776058444e-08	0	3.25178855687152e-08	0	3.24467233725072e-08	3.32468836781639e-08	1.42213514962746e-07	2.00247810670661e-07	1.40971938548828e-07	4.46940432952315e-07	1.10090503338598e-06	2.13100570683328e-06	6.25515659471777e-06	5.59213745473864e-06
P4NordEU	E876	0	0	0	0	0	0	0	0	0	0	0	0	0	0	3.25178855687152e-08	3.20877541033258e-08	3.24467233725072e-08	6.64937673563278e-08	7.11067574813731e-08	1.60198248536529e-07	9.39812923658855e-08	5.02807987071354e-07	4.81645952106365e-07	8.33871798326067e-07	2.03292589328328e-06	3.5949455066177e-06
P4NordEU	E877	0	0	0	0	0	0	0	0	0	0	0	0	3.47712388029222e-08	0	0	0	1.29786893490029e-07	3.32468836781639e-08	1.0666013622206e-07	8.00991242682645e-08	4.69906461829428e-08	5.58675541190393e-08	2.06419693759871e-07	1.85304844072459e-07	4.69136744603833e-07	3.99438389624188e-07
P4NordEU	E878	0	0	0	2.09521594275091e-07	0	0	0	0	0	0	0	0	0	0	3.25178855687152e-08	6.41755082066517e-08	3.24467233725072e-08	9.97406510344917e-08	2.13320272444119e-07	1.60198248536529e-07	4.69906461829428e-07	6.70410649428472e-07	2.3394231959452e-06	2.87222508312312e-06	5.31688310551011e-06	1.07848365198531e-05
P4NordEU	E880	0	0	0	4.19043188550182e-07	3.86208643812899e-07	0	0	0	0	3.71051648682659e-08	1.10693799586441e-07	0	3.47712388029222e-08	1.33795776134245e-07	1.62589427843576e-07	6.73842836169843e-07	7.13827914195159e-07	1.76208483494269e-06	2.20430948192256e-06	3.52436146780364e-06	3.57128910990365e-06	3.79899368009468e-06	5.64213829610313e-06	4.16935899163034e-06	5.16050419064216e-06	5.99157584436283e-06
P4NordEU	E881	0	0	3.36232272717646e-06	0	1.93104321906449e-07	0	0	0	0	0	0	0	0	0	0	0	0	3.32468836781639e-08	0	0	0	0	0	0	0	0
P4NordEU	E882	0	0	0	0	0	0	0	0	0	0	0	0	0	0	0	3.20877541033258e-08	0	0	3.55533787406865e-08	4.00495621341322e-08	4.69906461829428e-08	5.58675541190393e-08	0	9.26524220362297e-08	0	0
P4NordEU	E888	7.06087772707057e-05	8.23769068158233e-05	1.34492909087059e-05	3.35234550840146e-06	7.72417287625798e-07	5.77475009768952e-07	3.8314315703448e-07	1.90378680329256e-07	7.50105980598734e-08	3.71051648682659e-08	1.10693799586441e-07	0	0	0	0	3.20877541033258e-08	1.62233616862536e-07	1.6623441839082e-07	2.13320272444119e-07	3.6044605920719e-07	3.28934523280599e-07	1.11735108238079e-06	6.19259081279612e-07	9.26524220362297e-07	1.09465240407561e-06	1.59775355849675e-06
P4NordEU	E889	0.000211826331812117	0.000353043886353529	4.70725181804705e-05	1.17332092794051e-05	2.70346050669029e-06	5.77475009768952e-07	1.53257262813792e-06	3.80757360658512e-07	3.75052990299367e-07	2.96841318946127e-07	1.47591732781921e-07	2.16973182874003e-07	3.47712388029222e-08	6.68978880671227e-08	9.75536567061457e-08	0	9.73401701175217e-08	1.6623441839082e-07	3.19980408666179e-07	3.6044605920719e-07	6.10878400378256e-07	4.46940432952315e-07	9.6329190421273e-07	6.48566954253608e-07	1.56378914867944e-06	1.99719194812094e-06
P4NordEU	F010	0	0	0	0	0	0	0	0	0	0	0	0	0	0	0	0	0	0	0	4.00495621341322e-08	2.34953230914714e-07	4.46940432952315e-07	7.56872210452859e-07	2.40896297294197e-06	4.84774636090627e-06	7.98876779248377e-06
P4NordEU	F011	0	0	0	0	0	0	0	0	0	0	0	0	0	0	0	0	3.24467233725072e-08	1.32987534712656e-07	1.42213514962746e-07	1.52188336109702e-06	4.93401784920899e-06	2.15648758899492e-05	6.04121637070555e-05	0.000138793328210272	0.000279761878698752	0.000448968749937588
P4NordEU	F012	0	0	0	0	0	0	0	0	0	0	0	0	0	0	0	0	0	0	1.0666013622206e-07	3.20396497073058e-07	1.36272873930534e-06	2.96098036830909e-06	1.03209846879935e-05	2.16806667564777e-05	3.59671504196272e-05	5.95163200540041e-05
P4NordEU	F013	0	0	0	0	0	0	0	0	0	0	0	0	0	0	0	0	0	0	1.0666013622206e-07	2.80346934938926e-07	9.86803569841798e-07	2.62577504359485e-06	8.73843370250119e-06	2.25145385548038e-05	3.9407486546722e-05	5.91168816643799e-05
P4NordEU	F018	0	0	0	0	0	0	0	0	0	0	0	0	0	0	0	0	0	0	0	2.00247810670661e-07	2.34953230914714e-07	7.82145757666551e-07	2.88987571263819e-06	6.57832196457231e-06	1.45432390827188e-05	2.55640569359481e-05
P4NordEU	F019	0	0	0	0	0	0	0	0	0	0	0	0	0	0	0	0	3.24467233725072e-08	6.64937673563278e-08	7.11067574813731e-07	2.76341978725512e-06	1.24055305922969e-05	5.2515500871897e-05	0.000178553035102288	0.000546000723059502	0.00135987104369164	0.00270539621292463
P4NordEU	F03	0	0	0	0	0	0	0	0	0	0	0	0	0	0	0	1.60438770516629e-07	4.21807403842594e-07	1.59585041655187e-06	5.26190005362161e-06	1.40173467469463e-05	5.47910934493113e-05	0.00019888849266378	0.000745312707602307	0.00237801706398187	0.00660513260619223	0.0154482797187155
P4NordEU	F04	0	0	0	0	0	0	0	0	0	0	0	0	0	0	0	0	0	3.32468836781639e-08	0	0	0	5.58675541190393e-08	0	9.26524220362297e-08	0	0
P4NordEU	F050	0	0	0	0	0	0	0	0	0	0	0	0	0	3.34489440335613e-08	0	0	0	0	0	0	0	5.58675541190393e-08	6.88065645866236e-08	9.26524220362297e-08	1.56378914867944e-07	1.19831516887257e-06
P4NordEU	F051	0	0	0	0	0	0	0	0	0	0	0	0	0	0	0	0	0	0	0	4.00495621341322e-08	4.69906461829428e-08	3.35205324714236e-07	9.6329190421273e-07	3.15018234923181e-06	7.81894574339721e-06	1.4779220416095e-05
P4NordEU	F058	0	0	0	0	0	0	0	0	0	0	0	0	0	0	0	0	0	0	0	0	0	0	1.37613129173247e-07	9.26524220362297e-08	3.12757829735889e-07	7.98876779248377e-07
P4NordEU	F059	0	0	0	0	0	0	0	0	0	0	0	0	3.47712388029222e-08	0	3.25178855687152e-08	0	0	0	0	4.00495621341322e-08	1.40971938548828e-07	2.23470216476157e-07	1.23851816255922e-06	2.68692023905066e-06	5.78601985011394e-06	1.75752891434643e-05
P4NordEU	F060	0	0	0	0	0	0	0	0	0	0	0	0	0	0	0	0	0	0	0	0	0	0	0	0	1.56378914867944e-07	0
P4NordEU	F061	0	0	0	0	0	0	0	0	0	0	0	0	0	0	0	0	0	0	0	0	4.69906461829428e-08	0	0	0	0	0
P4NordEU	F062	0	0	0	0	0	0	0	0	0	0	0	0	0	0	0	0	0	0	0	0	0	0	6.88065645866236e-08	9.26524220362297e-08	4.69136744603833e-07	3.99438389624188e-07
P4NordEU	F063	0	0	0	0	0	0	0	0	0	0	0	0	0	0	0	0	0	0	0	0	0	5.58675541190393e-08	6.88065645866236e-08	2.77957266108689e-07	1.56378914867944e-07	0
P4NordEU	F067	0	0	0	0	0	0	0	0	0	0	0	0	0	0	0	0	0	0	0	0	0	0	1.37613129173247e-07	0	0	1.19831516887257e-06
P4NordEU	F068	0	0	0	0	0	0	0	0	0	0	0	0	0	0	0	0	0	0	0	0	4.69906461829428e-08	0	0	1.85304844072459e-07	0	3.99438389624188e-07
P4NordEU	F069	0	0	0	0	0	0	0	0	0	0	0	0	0	0	0	0	0	0	1.0666013622206e-07	0	4.69906461829428e-08	1.67602662357118e-07	6.88065645866236e-08	6.48566954253608e-07	1.72016806354739e-06	2.39663033774513e-06
P4NordEU	F070	0	0	0	0	0	0	0	0	0	0	0	0	0	0	3.25178855687152e-08	0	3.24467233725072e-08	2.99221953103475e-07	4.62193923628925e-07	1.44178423682876e-06	2.16156972441537e-06	3.74312612597564e-06	4.05958731061079e-06	5.83710258828247e-06	9.22635597720871e-06	9.58652135098052e-06
P4NordEU	F071	0	0	0	0	0	0	0	0	0	0	0	0	0	0	0	0	0	0	3.55533787406865e-08	0	0	0	0	0	0	0
P4NordEU	F072	0	0	0	0	0	0	0	0	0	0	0	0	0	0	3.25178855687152e-08	0	0	0	0	4.00495621341322e-08	0	5.58675541190393e-08	2.75226258346494e-07	0	0	3.99438389624188e-07
P4NordEU	F078	0	0	0	0	0	0	0	0	0	0	0	0	0	0	0	0	0	0	0	4.00495621341322e-08	0	0	0	0	0	3.99438389624188e-07
P4NordEU	F079	0	0	0	0	0	0	0	0	0	0	0	0	0	0	0	0	0	0	0	0	9.39812923658855e-08	1.11735108238079e-07	2.75226258346494e-07	2.77957266108689e-07	4.69136744603833e-07	0
P4NordEU	F09	0	0	0	0	0	0	0	0	0	0	0	0	0	0	0	0	0	0	7.11067574813731e-08	4.00495621341322e-08	9.39812923658855e-08	3.35205324714236e-07	2.06419693759871e-07	3.70609688144919e-07	9.38273489207666e-07	2.79606872736932e-06
P4NordEU	F100	0	0	0	0	0	0	0	0	0	3.71051648682659e-08	0	7.23243942913343e-08	2.43398671620456e-07	2.34142608234929e-07	3.25178855687152e-07	7.05930590273169e-07	1.42765582839032e-06	1.62909730023003e-06	8.53281089776477e-07	9.61189491219173e-07	7.04859692744141e-07	3.35205324714236e-07	6.19259081279612e-07	3.70609688144919e-07	0	0
P4NordEU	F101	0	0	0	0	0	0	0	0	0	0	0	0	1.39084955211689e-07	7.35876768738349e-07	2.21121621867264e-06	5.87205900090863e-06	1.06100785428099e-05	1.91502049986224e-05	2.28963759090021e-05	2.89157838608435e-05	2.65027244471797e-05	2.29615647429252e-05	1.74080608404158e-05	1.5750911746159e-05	1.3917723423247e-05	8.78764457173214e-06
P4NordEU	F102	0	0	0	0	0	0	0	0	0	0	0	5.0627076003934e-07	1.35607831331397e-06	4.51560744453078e-06	1.30071542274861e-05	3.17668765622926e-05	5.76578274329454e-05	8.29842216606971e-05	9.39675800116345e-05	9.68398412403317e-05	8.46301537754799e-05	6.07838988815148e-05	4.25224569145334e-05	2.77030741888327e-05	1.92346065287571e-05	1.35809052472224e-05
P4NordEU	F103	0	0	0	0	0	0	0	0	0	0	0	3.61621971456672e-08	0	1.67244720167807e-07	5.52804054668159e-07	7.38018344376494e-07	8.11168084312681e-07	1.36312223080472e-06	1.20881487718334e-06	9.61189491219173e-07	7.04859692744141e-07	3.91072878833275e-07	3.44032822933118e-07	1.85304844072459e-07	1.56378914867944e-07	0
P4NordEU	F104	0	0	0	0	0	0	0	0	0	0	0	3.61621971456672e-08	0	0	1.62589427843576e-07	3.52965295136584e-07	7.46274637567666e-07	1.23013469609206e-06	1.20881487718334e-06	1.28158598829223e-06	1.03379421602474e-06	8.3801331178559e-07	6.88065645866236e-07	5.55914532217378e-07	3.12757829735889e-07	0
P4NordEU	F105	0	0	0	0	0	0	0	0	0	0	0	0	0	0	0	0	6.48934467450145e-08	0	3.55533787406865e-08	8.00991242682645e-08	0	0	2.06419693759871e-07	0	3.12757829735889e-07	0
P4NordEU	F106	0	0	0	0	0	0	0	0	0	0	0	0	0	0	3.25178855687152e-08	0	3.24467233725072e-08	3.65715720459803e-07	2.48873651184806e-07	8.00991242682645e-07	1.26874744693945e-06	1.5642915153331e-06	1.1697115979726e-06	1.11182906443476e-06	1.4074102338115e-06	3.99438389624188e-07
P4NordEU	F107	0	0	0	0	0	0	0	0	0	0	0	0	0	0	0	9.62632623099775e-08	2.27127063607551e-07	4.65456371494295e-07	2.16875610318188e-06	4.28530314835215e-06	9.4451198827715e-06	1.40227560838789e-05	1.6444768936203e-05	1.77892650309561e-05	1.3917723423247e-05	1.35809052472224e-05
P4NordEU	F108	0	0	0	0	0	0	0	0	0	0	0	0	0	0	6.50357711374304e-08	0	0	9.97406510344917e-08	0	4.00495621341322e-08	0	5.58675541190393e-08	6.88065645866236e-08	0	1.56378914867944e-07	0
P4NordEU	F109	0	0	0	0	0	0	0	0	0	0	0	0	0	3.34489440335613e-08	0	0	9.73401701175217e-08	9.97406510344917e-08	3.19980408666179e-07	4.00495621341322e-07	2.81943877097657e-07	4.46940432952315e-07	4.12839387519741e-07	5.55914532217378e-07	4.69136744603833e-07	3.99438389624188e-07
P4NordEU	F110	0	0	0	0	0	0	0	0	0	0	8.85550396691525e-07	5.82211374045241e-06	1.01184304916504e-05	1.08040089228403e-05	8.5522039045721e-06	5.711620230392e-06	2.79041821003562e-06	7.6467832459777e-07	1.0666013622206e-07	8.00991242682645e-08	0	0	0	0	0	0
P4NordEU	F111	0	0	0	0	0	0	0	0	0	0	3.68979331954802e-08	1.44648788582669e-07	1.73856194014611e-07	5.0173416050342e-07	5.52804054668159e-07	7.38018344376494e-07	4.86700850587609e-07	4.32209487816131e-07	3.55533787406865e-07	1.20148686402397e-07	0	5.58675541190393e-08	6.88065645866236e-08	0	0	0
P4NordEU	F112	0	0	0	0	0	0	0	0	0	0	4.79673131541242e-07	1.77194766013769e-06	2.78169910423378e-06	2.54211974655066e-06	2.76402027334079e-06	2.31031829543946e-06	1.42765582839032e-06	5.65197022528787e-07	1.77766893703433e-07	1.60198248536529e-07	4.69906461829428e-08	5.58675541190393e-08	0	9.26524220362297e-08	1.56378914867944e-07	0
P4NordEU	F113	0	0	0	0	0	0	0	0	0	0	0	0	0	3.34489440335613e-08	0	0	0	0	0	0	0	0	0	0	0	0
P4NordEU	F116	0	0	0	0	0	0	0	0	0	0	0	0	0	0	0	0	0	0	0	0	0	0	0	0	1.56378914867944e-07	0
P4NordEU	F117	0	0	0	0	0	0	0	0	0	0	0	0	0	0	0	0	0	0	0	0	0	0	0	9.26524220362297e-08	0	0
P4NordEU	F118	0	0	0	0	0	0	0	0	0	0	0	0	0	0	0	0	0	0	0	4.00495621341322e-08	0	0	0	9.26524220362297e-08	0	0
P4NordEU	F119	0	0	0	0	0	0	0	0	0	0	0	0	0	3.34489440335613e-08	3.25178855687152e-08	3.20877541033258e-08	3.24467233725072e-08	0	3.55533787406865e-08	0	4.69906461829428e-08	1.11735108238079e-07	0	0	0	3.99438389624188e-07
P4NordEU	F120	0	0	0	0	0	0	0	0	0	0	0	0	0	0	3.25178855687152e-08	0	0	0	0	0	0	0	0	0	0	0
P4NordEU	F121	0	0	0	0	0	0	0	0	0	0	0	3.61621971456672e-08	0	0	0	3.20877541033258e-08	0	3.32468836781639e-08	0	0	0	0	0	0	0	0
P4NordEU	F122	0	0	0	0	0	0	0	0	0	0	3.68979331954802e-08	7.23243942913343e-08	0	0	3.25178855687152e-08	0	3.24467233725072e-08	0	0	4.00495621341322e-08	0	0	0	0	0	0
P4NordEU	F125	0	0	0	0	0	0	0	0	0	0	0	0	0	3.34489440335613e-08	0	0	0	0	0	0	0	0	0	0	0	0
P4NordEU	F128	0	0	0	0	0	0	0	0	0	0	0	0	0	0	0	0	0	3.32468836781639e-08	0	0	0	0	0	0	0	0
P4NordEU	F129	0	0	0	0	0	0	0	0	0	0	0	0	0	0	0	0	0	0	0	4.00495621341322e-08	0	0	0	0	0	0
P4NordEU	F130	0	0	0	0	0	0	0	0	0	0	0	0	0	3.34489440335613e-08	3.25178855687152e-08	3.20877541033258e-08	0	3.32468836781639e-08	0	0	4.69906461829428e-08	0	0	0	0	0
P4NordEU	F131	0	0	0	0	0	0	0	0	0	0	0	0	0	0	0	0	0	0	1.0666013622206e-07	0	0	0	0	0	0	0
P4NordEU	F132	0	0	0	0	0	0	0	0	0	0	0	3.61621971456672e-08	1.04313716408767e-07	6.68978880671227e-08	1.30071542274861e-07	0	9.73401701175217e-08	0	3.55533787406865e-08	0	0	0	6.88065645866236e-08	9.26524220362297e-08	0	0
P4NordEU	F139	0	0	0	0	0	0	0	0	0	0	0	0	3.47712388029222e-08	0	0	0	0	0	0	4.00495621341322e-08	0	0	0	0	1.56378914867944e-07	0
P4NordEU	F141	0	0	0	0	0	0	0	0	0	0	3.68979331954802e-08	0	3.47712388029222e-08	0	3.25178855687152e-08	3.20877541033258e-08	0	0	0	0	0	0	0	0	0	0
P4NordEU	F142	0	0	0	0	0	0	0	0	0	0	0	3.61621971456672e-08	3.47712388029222e-08	3.34489440335613e-08	0	0	3.24467233725072e-08	3.32468836781639e-08	0	0	0	0	0	0	0	0
P4NordEU	F145	0	0	0	0	0	0	0	0	0	0	0	0	0	0	0	0	0	0	3.55533787406865e-08	0	0	0	0	0	0	0
P4NordEU	F149	0	0	0	0	0	0	0	0	0	0	0	0	0	0	0	0	0	0	0	0	0	0	0	9.26524220362297e-08	0	0
P4NordEU	F150	0	0	0	0	0	0	0	0	0	0	3.68979331954802e-08	1.44648788582669e-07	3.47712388029222e-08	2.00693664201368e-07	6.50357711374304e-08	3.20877541033258e-08	0	0	3.55533787406865e-08	0	0	0	0	0	0	0
P4NordEU	F151	0	0	0	0	0	0	0	0	0	0	0	1.08486591437001e-07	2.08627432817533e-07	1.33795776134245e-07	9.75536567061457e-08	9.62632623099775e-08	3.89360680470087e-07	3.32468836781639e-07	2.48873651184806e-07	4.00495621341322e-08	4.69906461829428e-08	5.58675541190393e-08	0	0	0	0
P4NordEU	F152	0	0	0	0	0	0	0	0	0	0	0	2.5313538001967e-07	1.73856194014611e-07	3.01040496302052e-07	2.27625198981007e-07	2.88789786929933e-07	3.5691395709758e-07	1.99481302068983e-07	7.11067574813731e-08	4.00495621341322e-08	0	0	0	0	0	0
P4NordEU	F154	0	0	0	0	0	0	0	0	0	0	0	0	0	3.34489440335613e-08	0	0	0	0	0	0	0	0	0	0	0	0
P4NordEU	F158	0	0	0	0	0	0	0	0	0	0	0	0	0	0	0	0	0	0	0	0	0	0	6.88065645866236e-08	0	0	0
P4NordEU	F159	0	0	0	0	0	0	0	0	0	0	0	0	0	0	3.25178855687152e-08	0	3.24467233725072e-08	0	3.55533787406865e-08	0	0	0	0	0	0	0
P4NordEU	F160	0	0	0	0	0	0	0	0	0	0	3.68979331954802e-08	3.61621971456672e-08	0	0	0	0	0	0	0	0	0	0	0	0	0	0
P4NordEU	F162	0	0	0	0	0	0	0	0	0	0	0	0	0	0	0	0	0	3.32468836781639e-08	0	0	0	0	0	0	0	0
P4NordEU	F165	0	0	0	0	0	0	0	0	0	0	0	0	0	0	0	0	0	0	0	4.00495621341322e-08	0	0	0	0	0	0
P4NordEU	F169	0	0	0	0	0	0	0	0	0	0	0	0	0	0	3.25178855687152e-08	0	0	0	0	0	0	0	0	0	0	0
P4NordEU	F171	0	0	0	0	0	0	0	0	0	0	0	0	0	0	0	0	0	0	7.11067574813731e-08	2.00247810670661e-07	6.10878400378256e-07	5.58675541190393e-07	8.94485339626106e-07	1.29713390850722e-06	1.09465240407561e-06	3.99438389624188e-07
P4NordEU	F172	0	0	0	0	0	0	0	0	0	0	0	0	0	0	0	0	0	3.32468836781639e-08	0	0	4.69906461829428e-08	5.58675541190393e-08	1.37613129173247e-07	9.26524220362297e-08	0	0
P4NordEU	F179	0	0	0	0	0	0	0	0	0	0	0	0	0	0	0	0	0	0	0	0	4.69906461829428e-08	1.67602662357118e-07	0	1.85304844072459e-07	0	3.99438389624188e-07
P4NordEU	F181	0	0	0	0	0	0	0	0	0	0	0	0	0	0	3.25178855687152e-08	0	0	0	0	0	0	0	0	0	0	0
P4NordEU	F182	0	0	0	0	0	0	0	0	0	0	0	0	0	0	0	0	6.48934467450145e-08	0	0	0	0	0	0	0	0	0
P4NordEU	F187	0	0	0	0	0	0	0	0	0	0	0	0	0	0	3.25178855687152e-08	0	0	0	0	0	0	0	0	0	1.56378914867944e-07	0
P4NordEU	F189	0	0	0	0	0	0	0	0	0	0	3.68979331954802e-08	0	0	0	0	0	0	0	0	0	0	0	0	0	0	0
P4NordEU	F190	0	0	0	0	0	0	0	0	0	0	5.16571064736723e-07	1.04870371722435e-06	1.35607831331397e-06	1.60554931361094e-06	1.9185552485542e-06	1.31559791823636e-06	8.11168084312681e-07	4.65456371494295e-07	4.26640544888238e-07	1.60198248536529e-07	1.87962584731771e-07	0	0	9.26524220362297e-08	0	0
P4NordEU	F191	0	0	0	0	0	0	0	0	0	0	3.68979331954802e-08	4.33946365748006e-07	6.95424776058444e-07	1.43830459344314e-06	1.46330485059218e-06	1.34768567233969e-06	1.97925012572294e-06	2.32728185747147e-06	1.74211555829364e-06	8.00991242682645e-07	6.10878400378256e-07	3.91072878833275e-07	3.44032822933118e-07	2.77957266108689e-07	6.25515659471777e-07	3.99438389624188e-07
P4NordEU	F192	0	0	0	0	0	0	0	0	0	0	6.27264864323163e-07	3.47157092598405e-06	4.03346370113898e-06	3.37834334738969e-06	3.99969992495197e-06	4.78107536139555e-06	3.89360680470087e-06	2.79273822896577e-06	1.74211555829364e-06	1.32163555042636e-06	7.04859692744141e-07	6.70410649428472e-07	2.75226258346494e-07	2.77957266108689e-07	0	0
P4NordEU	F193	0	0	0	0	0	0	0	0	0	0	0	0	0	0	0	0	0	0	3.55533787406865e-08	0	0	5.58675541190393e-08	0	0	0	0
P4NordEU	F194	0	0	0	0	0	0	0	0	0	0	0	3.61621971456672e-08	0	0	0	3.20877541033258e-08	0	0	0	0	0	0	0	0	0	0
P4NordEU	F195	0	0	0	0	0	0	0	0	0	0	0	0	0	0	0	0	3.24467233725072e-08	0	0	0	0	0	0	0	0	0
P4NordEU	F197	0	0	0	0	0	0	0	0	0	0	0	0	0	0	0	0	0	0	0	4.00495621341322e-08	0	1.11735108238079e-07	6.88065645866236e-08	0	0	0
P4NordEU	F199	0	0	0	0	0	0	0	0	0	0	0	3.61621971456672e-08	3.47712388029222e-08	0	9.75536567061457e-08	1.60438770516629e-07	6.48934467450145e-08	9.97406510344917e-08	3.55533787406865e-08	0	0	0	0	0	0	0
P4NordEU	F200	0	0	0	0	0	0	0	0	0	0	0	0	6.95424776058444e-08	1.00346832100684e-07	1.95107313412291e-07	1.60438770516629e-07	4.54254127215101e-07	4.98703255172459e-07	5.33300681110298e-07	1.04128861548744e-06	1.36272873930534e-06	2.17883461064253e-06	2.82106914805157e-06	3.89140172552165e-06	4.37860961630244e-06	7.98876779248377e-06
P4NordEU	F201	0	0	0	0	0	0	0	0	0	0	0	0	0	0	3.25178855687152e-08	3.20877541033258e-08	0	1.32987534712656e-07	2.13320272444119e-07	2.40297372804793e-07	4.69906461829428e-07	2.79337770595197e-07	4.12839387519741e-07	3.70609688144919e-07	3.12757829735889e-07	0
P4NordEU	F202	0	0	0	0	0	0	0	0	0	0	0	0	0	6.68978880671227e-08	0	0	3.24467233725072e-08	1.99481302068983e-07	3.91087166147552e-07	2.00247810670661e-07	3.28934523280599e-07	3.35205324714236e-07	1.03209846879935e-06	1.85304844072459e-07	6.25515659471777e-07	3.99438389624188e-07
P4NordEU	F203	0	0	0	0	0	0	0	0	0	0	0	3.61621971456672e-08	0	0	3.25178855687152e-08	6.41755082066517e-08	1.29786893490029e-07	1.32987534712656e-07	0	2.00247810670661e-07	2.34953230914714e-07	5.02807987071354e-07	4.81645952106365e-07	4.63262110181148e-07	1.56378914867944e-07	0
P4NordEU	F204	0	0	0	0	0	0	0	0	0	0	0	0	0	0	0	0	0	0	3.55533787406865e-08	0	4.69906461829428e-08	5.58675541190393e-08	2.06419693759871e-07	1.85304844072459e-07	0	0
P4NordEU	F205	0	0	0	0	0	0	0	0	0	0	0	0	0	0	3.25178855687152e-08	9.62632623099775e-08	9.73401701175217e-08	1.6623441839082e-07	3.55533787406865e-07	5.60693869877851e-07	1.59768197022005e-06	2.90511281419005e-06	5.848557989863e-06	1.01917664239853e-05	1.17284186150958e-05	1.51786588057192e-05
P4NordEU	F206	0	0	0	0	0	0	0	0	0	0	0	0	0	0	0	0	6.48934467450145e-08	3.32468836781639e-08	7.11067574813731e-08	8.00991242682645e-08	4.69906461829428e-08	1.11735108238079e-07	1.37613129173247e-07	1.85304844072459e-07	1.56378914867944e-07	3.99438389624188e-07
P4NordEU	F208	0	0	0	0	0	0	0	0	0	0	0	0	0	0	0	6.41755082066517e-08	6.48934467450145e-08	0	1.0666013622206e-07	0	0	5.58675541190393e-08	2.06419693759871e-07	1.85304844072459e-07	3.12757829735889e-07	7.98876779248377e-07
P4NordEU	F209	0	0	0	0	0	0	0	0	0	0	0	7.23243942913343e-08	6.95424776058444e-08	1.33795776134245e-07	3.90214626824583e-07	8.98457114893124e-07	1.7845697854879e-06	1.6623441839082e-06	2.73761016303286e-06	2.84351891152339e-06	3.52429846372071e-06	7.15104692723704e-06	1.06650175109267e-05	1.36199060393258e-05	2.00165011030969e-05	2.39663033774513e-05
P4NordEU	F21	0	0	0	0	0	0	0	0	0	0	0	0	0	0	0	0	3.24467233725072e-08	3.32468836781639e-08	0	0	0	0	0	0	0	3.99438389624188e-07
P4NordEU	F220	0	0	0	0	0	0	0	0	0	0	0	0	0	0	6.50357711374304e-08	0	3.24467233725072e-08	9.97406510344917e-08	3.19980408666179e-07	1.60198248536529e-07	5.63887754195313e-07	6.14543095309433e-07	1.51374442090572e-06	4.53996867977525e-06	1.18847975299638e-05	1.9173042701961e-05
P4NordEU	F228	0	0	0	0	0	0	0	0	0	0	0	0	0	0	0	0	0	0	0	0	4.69906461829428e-08	0	1.37613129173247e-07	9.26524220362297e-08	1.56378914867944e-07	1.19831516887257e-06
P4NordEU	F229	0	0	0	0	0	0	0	0	0	0	0	0	0	0	0	6.41755082066517e-08	6.48934467450145e-08	6.64937673563278e-08	1.42213514962746e-07	1.60198248536529e-07	2.34953230914714e-07	4.46940432952315e-07	8.25678775039483e-07	2.13100570683328e-06	3.75309395683066e-06	5.59213745473864e-06
P4NordEU	F230	0	0	0	0	0	0	0	0	0	0	0	0	0	0	0	0	0	0	0	4.00495621341322e-08	0	5.58675541190393e-08	0	1.85304844072459e-07	0	0
P4NordEU	F238	0	0	0	0	0	0	0	0	0	0	0	0	0	0	0	0	0	0	0	0	0	0	6.88065645866236e-08	0	0	0
P4NordEU	F239	0	0	0	0	0	0	0	0	0	0	0	0	0	0	0	0	0	0	0	0	0	1.67602662357118e-07	0	9.26524220362297e-08	0	7.98876779248377e-07
P4NordEU	F250	0	0	0	0	0	0	0	0	0	0	0	0	0	0	0	0	3.24467233725072e-08	3.32468836781639e-08	3.55533787406865e-08	4.00495621341322e-08	0	5.58675541190393e-08	0	0	1.56378914867944e-07	0
P4NordEU	F251	0	0	0	0	0	0	0	0	0	0	0	0	0	0	0	0	0	0	0	0	0	0	1.37613129173247e-07	1.85304844072459e-07	1.56378914867944e-07	3.99438389624188e-07
P4NordEU	F252	0	0	0	0	0	0	0	0	0	0	0	0	0	0	0	0	0	3.32468836781639e-08	3.55533787406865e-08	4.00495621341322e-08	4.69906461829428e-08	5.58675541190393e-08	1.37613129173247e-07	0	0	0
P4NordEU	F258	0	0	0	0	0	0	0	0	0	0	0	0	0	0	0	0	0	3.32468836781639e-08	0	0	0	0	0	0	0	0
P4NordEU	F259	0	0	0	0	0	0	0	0	0	0	0	0	0	0	9.75536567061457e-08	9.62632623099775e-08	0	1.32987534712656e-07	2.48873651184806e-07	1.60198248536529e-07	4.22915815646485e-07	3.91072878833275e-07	6.88065645866236e-07	9.26524220362297e-07	6.25515659471777e-07	3.99438389624188e-07
P4NordEU	F28	0	0	0	0	0	0	0	0	0	0	0	0	0	0	0	0	0	3.32468836781639e-08	0	0	0	1.11735108238079e-07	0	9.26524220362297e-08	0	3.99438389624188e-07
P4NordEU	F29	0	0	0	0	0	0	0	0	0	0	0	0	6.95424776058444e-08	0	1.95107313412291e-07	3.20877541033258e-08	9.73401701175217e-08	1.32987534712656e-07	1.0666013622206e-07	2.00247810670661e-07	6.10878400378256e-07	1.34082129885694e-06	2.20181006677195e-06	4.3546638357028e-06	5.78601985011394e-06	1.4779220416095e-05
P4NordEU	F301	0	0	0	0	0	0	0	0	0	0	0	0	0	0	0	0	0	0	0	0	0	0	1.37613129173247e-07	3.70609688144919e-07	0	0
P4NordEU	F302	0	0	0	0	0	0	0	0	0	0	0	0	0	0	0	0	0	0	0	0	0	0	0	9.26524220362297e-08	0	3.99438389624188e-07
P4NordEU	F309	0	0	0	0	0	0	0	0	0	0	0	0	0	0	3.25178855687152e-08	0	0	6.64937673563278e-08	3.55533787406865e-08	0	4.69906461829428e-08	5.58675541190393e-08	6.88065645866236e-08	2.77957266108689e-07	3.12757829735889e-07	0
P4NordEU	F310	0	0	0	0	0	0	0	0	0	0	0	0	0	0	0	0	3.24467233725072e-08	0	0	0	0	0	0	0	0	0
P4NordEU	F311	0	0	0	0	0	0	0	0	0	0	0	0	0	0	0	0	0	3.32468836781639e-08	0	4.00495621341322e-08	4.69906461829428e-08	0	2.06419693759871e-07	1.85304844072459e-07	1.56378914867944e-07	0
P4NordEU	F312	0	0	0	0	0	0	0	0	0	0	0	0	3.47712388029222e-08	0	0	3.20877541033258e-08	0	0	0	0	0	0	0	9.26524220362297e-08	0	0
P4NordEU	F313	0	0	0	0	0	0	0	0	0	0	0	0	0	0	0	0	0	3.32468836781639e-08	0	0	0	1.11735108238079e-07	1.37613129173247e-07	0	3.12757829735889e-07	7.98876779248377e-07
P4NordEU	F314	0	0	0	0	0	0	0	0	0	0	0	0	0	3.34489440335613e-08	0	0	0	0	0	0	0	0	0	1.85304844072459e-07	3.12757829735889e-07	7.98876779248377e-07
P4NordEU	F315	0	0	0	0	0	0	0	0	0	0	0	0	0	0	0	0	0	0	0	0	0	1.11735108238079e-07	1.37613129173247e-07	9.26524220362297e-08	0	3.99438389624188e-07
P4NordEU	F316	0	0	0	0	0	0	0	0	0	0	0	0	0	0	0	0	0	3.32468836781639e-08	3.55533787406865e-08	4.00495621341322e-08	1.40971938548828e-07	0	1.37613129173247e-07	0	0	3.99438389624188e-07
P4NordEU	F317	0	0	0	0	0	0	0	0	0	0	0	0	0	0	0	0	0	0	0	0	0	5.58675541190393e-08	6.88065645866236e-08	0	0	3.99438389624188e-07
P4NordEU	F318	0	0	0	0	0	0	0	0	0	0	0	0	0	0	0	3.20877541033258e-08	0	0	0	0	0	5.58675541190393e-08	6.88065645866236e-08	9.26524220362297e-08	0	7.98876779248377e-07
P4NordEU	F319	0	0	0	0	0	0	0	0	0	0	0	0	0	0	6.50357711374304e-08	6.41755082066517e-08	2.27127063607551e-07	4.32209487816131e-07	6.39960817332357e-07	1.1213877397557e-06	2.25555101678125e-06	3.63139101773756e-06	5.09168577941014e-06	8.70932767140559e-06	1.61070282313983e-05	2.35668649878271e-05
P4NordEU	F320	0	0	0	0	0	0	0	0	0	0	0	0	0	0	0	0	0	0	0	0	4.69906461829428e-08	0	6.88065645866236e-08	3.70609688144919e-07	4.69136744603833e-07	1.19831516887257e-06
P4NordEU	F321	0	0	0	0	0	0	0	0	0	0	0	0	0	0	0	0	0	3.32468836781639e-08	7.11067574813731e-08	0	0	5.58675541190393e-08	2.06419693759871e-07	5.55914532217378e-07	1.25103131894355e-06	3.5949455066177e-06
P4NordEU	F322	0	0	0	0	0	0	0	0	0	0	0	0	0	0	0	0	6.48934467450145e-08	0	3.55533787406865e-08	8.00991242682645e-08	9.39812923658855e-08	1.11735108238079e-07	5.50452516692989e-07	2.77957266108689e-06	4.06585178656655e-06	4.79326067549026e-06
P4NordEU	F323	0	0	0	0	0	0	0	0	0	0	0	0	0	3.34489440335613e-08	0	3.20877541033258e-08	3.24467233725072e-08	3.32468836781639e-08	1.42213514962746e-07	8.00991242682645e-08	2.81943877097657e-07	5.02807987071354e-07	2.27061663135858e-06	3.05752992719558e-06	5.16050419064216e-06	5.19269906511445e-06
P4NordEU	F328	0	0	0	0	0	0	0	0	0	0	0	0	0	0	0	0	0	0	0	4.00495621341322e-08	0	5.58675541190393e-08	0	0	3.12757829735889e-07	3.99438389624188e-07
P4NordEU	F329	0	0	0	0	0	0	0	0	0	0	0	3.61621971456672e-08	3.47712388029222e-08	1.00346832100684e-07	1.95107313412291e-07	4.49228557446562e-07	3.5691395709758e-07	4.98703255172459e-07	1.0666013622206e-06	2.00247810670661e-06	2.72545747861068e-06	6.08956339897529e-06	1.589431641951e-05	4.22495044485207e-05	0.000100551642260088	0.00020690908582533
P4NordEU	F330	0	0	0	0	0	0	0	0	0	0	0	0	0	0	0	0	0	0	0	0	0	0	0	9.26524220362297e-08	0	0
P4NordEU	F331	0	0	0	0	0	0	0	0	0	0	0	0	0	0	0	0	0	0	0	4.00495621341322e-08	0	5.58675541190393e-08	0	9.26524220362297e-08	1.56378914867944e-07	0
P4NordEU	F332	0	0	0	0	0	0	0	0	0	0	0	0	0	0	0	0	0	3.32468836781639e-08	3.55533787406865e-08	4.00495621341322e-08	0	1.67602662357118e-07	1.37613129173247e-07	1.29713390850722e-06	3.12757829735889e-07	1.59775355849675e-06
P4NordEU	F333	0	0	0	0	0	0	0	0	0	0	0	0	0	0	0	0	0	0	0	0	0	1.67602662357118e-07	4.12839387519741e-07	5.55914532217378e-07	4.69136744603833e-07	1.19831516887257e-06
P4NordEU	F338	0	0	0	0	0	0	0	0	0	0	0	0	0	0	0	0	0	0	0	0	0	0	6.88065645866236e-08	1.85304844072459e-07	0	0
P4NordEU	F339	0	0	0	0	0	0	0	0	0	0	0	0	0	0	6.50357711374304e-08	0	0	6.64937673563278e-08	3.55533787406865e-08	1.60198248536529e-07	1.40971938548828e-07	2.79337770595197e-07	6.19259081279612e-07	7.41219376289837e-07	2.814820467623e-06	1.99719194812094e-06
P4NordEU	F341	0	0	0	0	0	0	0	0	0	0	0	0	0	0	0	0	3.24467233725072e-08	0	3.55533787406865e-08	0	0	2.23470216476157e-07	2.75226258346494e-07	6.48566954253608e-07	1.87654697841533e-06	3.19550711699351e-06
P4NordEU	F349	0	0	0	0	0	0	0	0	0	0	0	0	0	0	3.25178855687152e-08	0	3.24467233725072e-08	0	3.55533787406865e-08	0	1.40971938548828e-07	0	6.88065645866236e-08	1.85304844072459e-07	4.69136744603833e-07	3.99438389624188e-07
P4NordEU	F381	0	0	0	0	0	0	0	0	0	0	0	0	0	0	0	0	0	0	3.55533787406865e-08	0	0	0	0	0	0	0
P4NordEU	F388	0	0	0	0	0	0	0	0	0	0	0	0	0	0	0	0	0	0	0	0	0	0	0	0	0	0
P4NordEU	F39	0	0	0	0	0	0	0	0	0	0	0	0	0	0	0	6.41755082066517e-08	6.48934467450145e-08	3.32468836781639e-08	0	8.00991242682645e-08	2.34953230914714e-07	2.79337770595197e-07	1.37613129173247e-07	1.85304844072459e-07	4.69136744603833e-07	1.19831516887257e-06
P4NordEU	F401	0	0	0	0	0	0	0	0	0	0	0	0	0	0	0	0	0	0	3.55533787406865e-08	0	0	0	0	0	0	0
P4NordEU	F409	0	0	0	0	0	0	0	0	0	0	0	0	0	0	0	0	0	0	0	0	0	5.58675541190393e-08	6.88065645866236e-08	0	0	0
P4NordEU	F410	0	0	0	0	0	0	0	0	0	0	0	0	0	0	0	0	0	3.32468836781639e-08	0	0	0	5.58675541190393e-08	6.88065645866236e-08	0	0	0
P4NordEU	F411	0	0	0	0	0	0	0	0	0	0	0	0	0	0	0	3.20877541033258e-08	0	3.32468836781639e-08	0	0	1.87962584731771e-07	1.67602662357118e-07	1.37613129173247e-07	2.77957266108689e-07	6.25515659471777e-07	1.19831516887257e-06
P4NordEU	F412	0	0	0	0	0	0	0	0	0	0	0	0	0	0	6.50357711374304e-08	3.20877541033258e-08	6.48934467450145e-08	9.97406510344917e-08	1.0666013622206e-07	2.00247810670661e-07	1.87962584731771e-07	2.23470216476157e-07	6.88065645866236e-07	1.01917664239853e-06	2.97119938249094e-06	3.99438389624188e-06
P4NordEU	F419	0	0	0	0	0	0	0	0	0	0	0	0	0	0	0	0	6.48934467450145e-08	6.64937673563278e-08	7.11067574813731e-08	4.00495621341322e-08	1.87962584731771e-07	3.35205324714236e-07	6.19259081279612e-07	7.41219376289837e-07	3.44033612709477e-06	1.19831516887257e-05
P4NordEU	F420	0	0	0	0	0	0	0	0	0	0	0	0	0	0	0	0	0	0	0	0	0	0	0	0	1.56378914867944e-07	0
P4NordEU	F422	0	0	0	0	0	0	0	0	0	0	0	0	0	0	0	0	0	0	0	0	0	0	6.88065645866236e-08	0	0	0
P4NordEU	F429	0	0	0	0	0	0	0	0	0	0	0	0	0	0	0	0	0	0	0	0	4.69906461829428e-08	0	1.37613129173247e-07	0	3.12757829735889e-07	3.99438389624188e-07
P4NordEU	F430	0	0	0	0	0	0	0	0	0	0	0	0	3.47712388029222e-08	0	0	0	0	0	0	0	4.69906461829428e-08	0	1.37613129173247e-07	9.26524220362297e-08	0	7.98876779248377e-07
P4NordEU	F431	0	0	0	0	0	0	0	0	0	0	0	0	0	3.34489440335613e-08	0	0	0	0	0	0	0	0	6.88065645866236e-08	0	0	0
P4NordEU	F432	0	0	0	0	0	0	0	0	0	0	0	0	0	0	0	0	0	0	0	0	4.69906461829428e-08	0	2.06419693759871e-07	2.77957266108689e-07	1.09465240407561e-06	1.19831516887257e-06
P4NordEU	F438	0	0	0	0	0	0	0	0	0	0	0	0	0	0	0	0	0	0	0	0	0	5.58675541190393e-08	0	0	0	0
P4NordEU	F439	0	0	0	0	0	0	0	0	0	0	0	0	0	0	0	0	0	0	0	0	0	0	6.88065645866236e-08	0	0	0
P4NordEU	F448	0	0	0	0	0	0	0	0	0	0	0	0	0	0	0	0	0	0	0	4.00495621341322e-08	0	5.58675541190393e-08	6.88065645866236e-08	9.26524220362297e-08	1.25103131894355e-06	2.39663033774513e-06
P4NordEU	F449	0	0	0	0	0	0	0	0	0	0	0	0	0	0	0	0	0	0	0	0	4.69906461829428e-08	5.58675541190393e-08	0	9.26524220362297e-08	0	0
P4NordEU	F450	0	0	0	0	0	0	0	0	0	0	0	0	0	0	0	0	0	0	0	0	0	0	6.88065645866236e-08	0	0	0
P4NordEU	F453	0	0	0	0	0	0	0	0	0	0	0	3.61621971456672e-08	0	0	0	0	0	3.32468836781639e-08	3.55533787406865e-08	0	0	5.58675541190393e-08	0	0	0	0
P4NordEU	F454	0	0	0	0	0	0	0	0	0	0	0	0	0	0	0	0	0	0	0	0	0	0	0	9.26524220362297e-08	0	0
P4NordEU	F458	0	0	0	0	0	0	0	0	0	0	0	0	0	0	0	0	0	0	0	0	4.69906461829428e-08	0	0	9.26524220362297e-08	0	0
P4NordEU	F459	0	0	0	0	0	0	0	0	0	0	0	0	0	0	0	0	0	0	0	0	0	5.58675541190393e-08	0	0	0	0
P4NordEU	F480	0	0	0	0	0	0	0	0	0	0	0	0	0	0	0	0	0	0	0	0	4.69906461829428e-08	0	6.88065645866236e-08	1.85304844072459e-07	0	7.98876779248377e-07
P4NordEU	F488	0	0	0	0	0	0	0	0	0	0	0	0	0	0	0	0	0	0	0	0	0	0	6.88065645866236e-08	0	0	3.99438389624188e-07
P4NordEU	F489	0	0	0	0	0	0	0	0	0	0	0	0	0	0	0	0	0	0	7.11067574813731e-08	4.00495621341322e-08	4.69906461829428e-08	5.58675541190393e-08	2.06419693759871e-07	9.26524220362297e-08	4.69136744603833e-07	0
P4NordEU	F500	0	0	0	0	0	0	0	0	0	0	7.37958663909604e-08	3.25459774311004e-07	4.52026104437989e-07	4.34836272436297e-07	6.50357711374304e-07	7.05930590273169e-07	7.13827914195159e-07	4.65456371494295e-07	5.33300681110298e-07	4.80594745609587e-07	2.81943877097657e-07	2.79337770595197e-07	4.81645952106365e-07	2.77957266108689e-07	1.56378914867944e-07	3.99438389624188e-07
P4NordEU	F501	0	0	0	0	0	0	0	0	0	0	0	3.61621971456672e-08	0	3.34489440335613e-08	0	0	3.24467233725072e-08	0	0	0	4.69906461829428e-08	0	1.37613129173247e-07	0	0	0
P4NordEU	F502	0	0	0	0	0	0	0	0	0	0	0	0	3.47712388029222e-08	0	3.25178855687152e-08	3.20877541033258e-08	0	0	0	0	9.39812923658855e-08	0	0	0	0	0
P4NordEU	F508	0	0	0	0	0	0	0	0	0	0	0	0	0	0	0	0	0	9.97406510344917e-08	0	1.60198248536529e-07	1.87962584731771e-07	4.46940432952315e-07	1.10090503338598e-06	2.59426781701443e-06	7.19343008392544e-06	2.03713578708336e-05
P4NordEU	F509	0	0	0	0	0	0	0	0	0	0	3.68979331954802e-08	0	0	1.33795776134245e-07	3.25178855687152e-08	3.20877541033258e-08	9.73401701175217e-08	6.64937673563278e-08	7.11067574813731e-08	4.00495621341322e-08	1.87962584731771e-07	5.58675541190393e-08	6.88065645866236e-08	2.77957266108689e-07	4.69136744603833e-07	0
P4NordEU	F54	0	0	0	0	0	0	0	0	0	0	0	0	0	0	6.50357711374304e-08	0	3.24467233725072e-08	9.97406510344917e-08	1.77766893703433e-07	2.40297372804793e-07	2.81943877097657e-07	6.14543095309433e-07	8.94485339626106e-07	1.38978633054345e-06	2.03292589328328e-06	4.39382228586607e-06
P4NordEU	F55	0	0	0	0	0	0	0	0	0	0	0	7.23243942913343e-08	3.47712388029222e-08	6.68978880671227e-08	0	3.20877541033258e-08	6.48934467450145e-08	6.64937673563278e-08	1.42213514962746e-07	8.00991242682645e-08	9.39812923658855e-08	2.23470216476157e-07	1.37613129173247e-07	3.70609688144919e-07	3.12757829735889e-07	3.99438389624188e-07
P4NordEU	F59	0	0	0	0	0	0	0	0	0	0	0	0	0	0	0	0	0	0	0	0	0	0	0	0	0	0
P4NordEU	F600	0	0	0	0	0	0	0	0	0	0	0	0	0	0	0	0	0	0	0	0	4.69906461829428e-08	0	6.88065645866236e-08	9.26524220362297e-08	0	7.98876779248377e-07
P4NordEU	F601	0	0	0	0	0	0	0	0	0	0	0	0	0	0	0	0	0	0	0	0	0	5.58675541190393e-08	0	0	1.56378914867944e-07	0
P4NordEU	F608	0	0	0	0	0	0	0	0	0	0	0	0	0	0	0	0	0	0	0	0	0	0	0	1.85304844072459e-07	0	0
P4NordEU	F609	0	0	0	0	0	0	0	0	0	0	0	0	0	0	0	0	3.24467233725072e-08	6.64937673563278e-08	3.55533787406865e-08	0	4.69906461829428e-08	5.58675541190393e-08	4.12839387519741e-07	3.70609688144919e-07	3.12757829735889e-07	3.99438389624188e-07
P4NordEU	F61	0	0	0	0	0	0	0	0	0	0	0	0	0	0	0	0	0	0	0	0	0	0	6.88065645866236e-08	0	0	0
P4NordEU	F629	0	0	0	0	0	0	0	0	0	0	0	0	0	0	0	0	0	0	0	0	0	5.58675541190393e-08	0	0	0	0
P4NordEU	F649	0	0	0	0	0	0	0	0	0	0	0	0	0	0	0	0	0	0	0	0	0	0	0	0	1.56378914867944e-07	0
P4NordEU	F69	0	0	0	0	0	0	0	0	0	0	0	0	0	0	3.25178855687152e-08	0	0	0	0	4.00495621341322e-08	0	0	1.37613129173247e-07	0	1.56378914867944e-07	0
P4NordEU	F700	0	0	0	0	0	0	0	0	0	0	0	0	0	0	0	0	0	0	3.55533787406865e-08	0	9.39812923658855e-08	0	6.88065645866236e-08	0	1.56378914867944e-07	3.99438389624188e-07
P4NordEU	F701	0	0	0	0	0	0	0	0	0	0	0	0	0	0	0	0	3.24467233725072e-08	3.32468836781639e-08	1.0666013622206e-07	0	0	0	0	0	0	0
P4NordEU	F709	0	0	0	0	0	0	0	0	0	0	0	0	0	0	3.25178855687152e-08	0	0	0	3.55533787406865e-08	0	1.40971938548828e-07	5.58675541190393e-08	4.12839387519741e-07	9.26524220362297e-08	0	3.99438389624188e-07
P4NordEU	F710	0	0	0	0	0	0	0	0	0	0	0	0	0	0	0	0	3.24467233725072e-08	0	0	0	4.69906461829428e-08	1.11735108238079e-07	1.37613129173247e-07	0	1.56378914867944e-07	0
P4NordEU	F711	0	0	0	0	0	0	0	0	0	0	0	0	0	0	9.75536567061457e-08	0	6.48934467450145e-08	3.32468836781639e-08	0	8.00991242682645e-08	0	0	6.88065645866236e-08	9.26524220362297e-08	4.69136744603833e-07	0
P4NordEU	F719	0	0	0	0	0	0	0	0	0	0	3.68979331954802e-08	0	0	6.68978880671227e-08	0	6.41755082066517e-08	9.73401701175217e-08	9.97406510344917e-08	1.77766893703433e-07	1.60198248536529e-07	2.81943877097657e-07	3.91072878833275e-07	4.12839387519741e-07	4.63262110181148e-07	3.12757829735889e-07	7.98876779248377e-07
P4NordEU	F720	0	0	0	0	0	0	0	0	0	0	3.68979331954802e-08	0	3.47712388029222e-08	0	0	3.20877541033258e-08	0	0	3.55533787406865e-08	4.00495621341322e-08	4.69906461829428e-08	1.11735108238079e-07	6.88065645866236e-08	9.26524220362297e-08	0	0
P4NordEU	F721	0	0	0	0	0	0	0	0	0	3.71051648682659e-08	7.37958663909604e-08	0	0	0	6.50357711374304e-08	6.41755082066517e-08	3.24467233725072e-08	9.97406510344917e-08	0	1.20148686402397e-07	9.39812923658855e-08	1.11735108238079e-07	0	1.85304844072459e-07	0	0
P4NordEU	F728	0	0	0	0	0	0	0	0	0	0	0	0	0	0	0	0	0	0	0	0	0	5.58675541190393e-08	0	0	0	0
P4NordEU	F729	0	0	0	2.09521594275091e-07	0	0	0	0	3.75052990299367e-08	7.42103297365318e-08	0	7.23243942913343e-08	3.47712388029222e-08	1.00346832100684e-07	1.95107313412291e-07	9.62632623099775e-08	2.59573786980058e-07	4.98703255172459e-07	3.19980408666179e-07	6.00743432011983e-07	4.22915815646485e-07	5.58675541190393e-07	5.50452516692989e-07	4.63262110181148e-07	3.12757829735889e-07	7.98876779248377e-07
P4NordEU	F730	0	0	0	0	0	0	0	0	0	0	0	0	1.39084955211689e-07	0	3.25178855687152e-08	9.62632623099775e-08	1.29786893490029e-07	1.32987534712656e-07	1.42213514962746e-07	0	1.87962584731771e-07	1.11735108238079e-07	0	9.26524220362297e-08	0	0
P4NordEU	F731	0	0	0	0	0	0	0	0	0	0	0	0	0	0	3.25178855687152e-08	9.62632623099775e-08	1.94680340235043e-07	6.64937673563278e-08	1.0666013622206e-07	2.40297372804793e-07	1.87962584731771e-07	0	0	0	1.56378914867944e-07	0
P4NordEU	F738	0	0	0	0	0	0	0	0	0	0	0	0	0	0	3.25178855687152e-08	0	0	0	0	0	0	0	0	0	0	0
P4NordEU	F739	0	0	0	0	0	1.92491669922984e-07	1.9157157851724e-07	0	1.1251589708981e-07	1.11315494604798e-07	1.84489665977401e-07	2.5313538001967e-07	1.39084955211689e-07	3.34489440335613e-07	4.22732512393298e-07	3.52965295136584e-07	6.48934467450145e-07	7.97925208275934e-07	1.03104798347991e-06	1.2415364261581e-06	9.86803569841798e-07	6.70410649428472e-07	8.25678775039483e-07	7.41219376289837e-07	1.25103131894355e-06	3.99438389624188e-07
P4NordEU	F790	0	0	0	0	0	0	0	0	0	0	0	0	0	0	0	0	3.24467233725072e-08	3.32468836781639e-08	0	0	0	0	0	0	0	0
P4NordEU	F791	0	0	0	0	0	0	0	0	0	3.71051648682659e-08	0	0	0	3.34489440335613e-08	0	3.20877541033258e-08	3.24467233725072e-08	3.32468836781639e-08	3.55533787406865e-08	0	0	0	6.88065645866236e-08	9.26524220362297e-08	0	0
P4NordEU	F798	0	0	0	0	0	0	0	0	0	0	0	0	0	0	0	0	0	0	0	4.00495621341322e-08	0	0	0	0	0	0
P4NordEU	F799	0	0	0	2.09521594275091e-07	0	0	1.9157157851724e-07	1.90378680329256e-07	1.1251589708981e-07	1.8552582434133e-07	2.95183465563842e-07	1.80810985728336e-07	2.78169910423378e-07	1.67244720167807e-07	5.52804054668159e-07	6.09667327963191e-07	8.11168084312681e-07	1.06390027770125e-06	1.95543583073776e-06	2.44302329018207e-06	2.81943877097657e-06	4.35766922128507e-06	4.88526608565027e-06	4.72527352384771e-06	8.28808248800105e-06	6.7904526236112e-06
P4NordEU	F82	0	0	0	0	0	1.92491669922984e-07	0	0	0	0	0	0	0	0	0	3.20877541033258e-08	0	0	0	0	0	0	0	0	0	0
P4NordEU	F83	0	0	0	0	0	0	0	0	0	0	0	0	0	0	0	0	0	0	3.55533787406865e-08	0	0	0	0	0	0	0
P4NordEU	F840	0	0	0	0	0	0	0	0	3.75052990299367e-08	0	0	0	3.47712388029222e-08	0	0	0	0	0	3.55533787406865e-08	1.20148686402397e-07	9.39812923658855e-08	5.58675541190393e-08	0	9.26524220362297e-08	0	0
P4NordEU	F841	0	0	0	0	0	0	0	0	0	0	0	0	0	0	0	3.20877541033258e-08	0	0	0	0	0	0	0	0	0	0
P4NordEU	F842	0	0	0	0	1.93104321906449e-07	0	0	3.80757360658512e-07	1.87526495149683e-07	4.08156813550925e-07	2.21387599172881e-07	7.23243942913343e-08	3.129411492263e-07	2.67591552268491e-07	1.95107313412291e-07	2.24614278723281e-07	1.29786893490029e-07	1.6623441839082e-07	3.55533787406865e-08	4.00495621341322e-08	9.39812923658855e-08	5.58675541190393e-08	0	0	0	0
P4NordEU	F845	0	0	0	0	0	0	0	0	0	0	0	0	0	0	0	0	0	0	7.11067574813731e-08	0	0	5.58675541190393e-08	0	0	0	0
P4NordEU	F849	0	0	0	0	0	0	0	0	0	0	0	0	0	0	0	0	0	0	0	0	4.69906461829428e-08	0	0	0	0	0
P4NordEU	F89	0	0	0	0	0	0	0	0	0	0	0	0	6.95424776058444e-08	0	0	3.20877541033258e-08	0	0	0	0	0	0	0	0	0	0
P4NordEU	F900	0	0	0	0	0	0	0	0	0	0	0	0	0	0	0	3.20877541033258e-08	0	0	0	0	0	0	0	0	0	0
P4NordEU	F909	0	0	0	0	0	0	0	0	0	0	0	0	0	0	0	0	0	3.32468836781639e-08	0	0	0	0	0	0	0	0
P4NordEU	F920	0	0	0	0	0	0	0	0	0	0	0	0	0	0	0	0	0	0	0	0	0	5.58675541190393e-08	6.88065645866236e-08	0	1.56378914867944e-07	7.98876779248377e-07
P4NordEU	F99	0	0	0	0	0	0	0	0	0	0	0	0	3.47712388029222e-08	3.34489440335613e-08	1.62589427843576e-07	2.24614278723281e-07	1.94680340235043e-07	3.65715720459803e-07	2.84427029925492e-07	4.80594745609587e-07	7.98840985110027e-07	4.46940432952315e-07	1.58255098549234e-06	2.40896297294197e-06	3.75309395683066e-06	1.07848365198531e-05
P4NordEU	G000	0	0	0	4.19043188550182e-07	3.86208643812899e-07	0	0	0	0	0	0	0	0	0	0	3.20877541033258e-08	0	0	3.55533787406865e-08	0	4.69906461829428e-08	5.58675541190393e-08	0	9.26524220362297e-08	3.12757829735889e-07	3.99438389624188e-07
P4NordEU	G001	0	0	3.36232272717646e-06	3.14282391412637e-06	1.35173025334515e-06	5.77475009768952e-07	1.9157157851724e-07	5.71136040987768e-07	1.50021196119747e-07	1.11315494604798e-07	7.37958663909604e-08	1.44648788582669e-07	1.39084955211689e-07	2.00693664201368e-07	4.55250397962013e-07	5.77579573859865e-07	8.11168084312681e-07	1.23013469609206e-06	1.56434866459021e-06	1.80223029603595e-06	2.16156972441537e-06	2.73751015183293e-06	3.30271510015793e-06	4.3546638357028e-06	5.00412527577422e-06	6.39101423398701e-06
P4NordEU	G002	0	2.35362590902352e-05	2.68985818174117e-05	6.28564782825274e-07	0	0	1.9157157851724e-07	0	0	0	0	3.61621971456672e-08	6.95424776058444e-08	1.00346832100684e-07	3.25178855687152e-08	1.28351016413303e-07	0	1.99481302068983e-07	1.42213514962746e-07	3.20396497073058e-07	3.28934523280599e-07	5.02807987071354e-07	5.50452516692989e-07	4.63262110181148e-07	1.56378914867944e-07	3.99438389624188e-07
P4NordEU	G003	0	0	0	0	0	0	0	0	0	0	0	0	0	0	0	6.41755082066517e-08	3.24467233725072e-08	3.32468836781639e-08	0	1.20148686402397e-07	1.40971938548828e-07	2.79337770595197e-07	2.06419693759871e-07	4.63262110181148e-07	7.81894574339721e-07	0
P4NordEU	G008	0	0	1.68116136358823e-05	6.28564782825274e-07	0	0	0	0	0	0	0	0	3.47712388029222e-08	3.34489440335613e-08	6.50357711374304e-08	3.20877541033258e-08	3.24467233725072e-08	3.32468836781639e-08	1.42213514962746e-07	1.20148686402397e-07	4.69906461829428e-08	2.79337770595197e-07	2.75226258346494e-07	9.26524220362297e-08	1.56378914867944e-07	3.99438389624188e-07
P4NordEU	G009	0	0	1.68116136358823e-05	1.67617275420073e-06	1.1586259314387e-06	3.84983339845968e-07	0	1.90378680329256e-07	1.1251589708981e-07	7.42103297365318e-08	3.68979331954802e-07	3.61621971456672e-08	6.95424776058444e-08	1.33795776134245e-07	3.90214626824583e-07	6.09667327963191e-07	9.08508254430203e-07	1.23013469609206e-06	1.63545542207158e-06	2.24277547951141e-06	2.53749489387891e-06	2.79337770595197e-06	3.64674792309105e-06	5.46649290013755e-06	5.47326202037805e-06	5.19269906511445e-06
P4NordEU	G030	0	0	0	0	0	0	0	0	0	0	0	0	0	0	0	0	0	0	0	4.00495621341322e-08	4.69906461829428e-08	5.58675541190393e-08	0	0	0	0
P4NordEU	G031	0	0	0	0	1.93104321906449e-07	0	0	0	3.75052990299367e-08	0	0	0	0	0	0	0	0	0	3.55533787406865e-08	4.00495621341322e-08	9.39812923658855e-08	5.58675541190393e-08	6.88065645866236e-08	0	0	3.99438389624188e-07
P4NordEU	G038	0	0	0	0	0	0	0	0	0	0	0	3.61621971456672e-08	0	0	0	0	0	0	3.55533787406865e-08	0	0	0	0	0	1.56378914867944e-07	0
P4NordEU	G039	0	2.35362590902352e-05	6.72464545435293e-06	1.67617275420073e-06	1.5448345752516e-06	3.84983339845968e-07	1.9157157851724e-07	1.90378680329256e-07	3.75052990299367e-08	1.48420659473064e-07	3.68979331954802e-07	0	6.95424776058444e-08	6.68978880671227e-08	2.27625198981007e-07	2.56702032826607e-07	2.92020510352565e-07	8.64418975632262e-07	1.20881487718334e-06	8.00991242682645e-07	1.644672616403e-06	2.56990748947581e-06	3.16510197098468e-06	5.28118805606509e-06	7.81894574339721e-06	6.39101423398701e-06
P4NordEU	G040	0	0	0	0	0	0	0	0	3.75052990299367e-08	0	3.68979331954802e-08	3.61621971456672e-08	0	3.34489440335613e-08	0	3.20877541033258e-08	0	9.97406510344917e-08	0	4.00495621341322e-08	1.40971938548828e-07	5.58675541190393e-08	6.88065645866236e-08	9.26524220362297e-08	0	0
P4NordEU	G042	0	1.17681295451176e-05	0	0	0	0	0	1.90378680329256e-07	0	0	0	0	0	0	3.25178855687152e-08	0	6.48934467450145e-08	1.32987534712656e-07	7.11067574813731e-08	4.00495621341322e-08	0	1.67602662357118e-07	1.37613129173247e-07	9.26524220362297e-08	3.12757829735889e-07	0
P4NordEU	G048	0	0	0	0	0	0	0	0	3.75052990299367e-08	0	3.68979331954802e-08	1.08486591437001e-07	0	0	3.25178855687152e-08	6.41755082066517e-08	0	1.32987534712656e-07	7.11067574813731e-08	2.80346934938926e-07	1.87962584731771e-07	2.23470216476157e-07	2.06419693759871e-07	1.85304844072459e-07	4.69136744603833e-07	0
P4NordEU	G049	0	0	0	6.28564782825274e-07	1.93104321906449e-07	3.84983339845968e-07	1.9157157851724e-07	1.90378680329256e-07	1.1251589708981e-07	1.48420659473064e-07	1.10693799586441e-07	2.89297577165337e-07	2.43398671620456e-07	2.34142608234929e-07	2.92660970118437e-07	2.56702032826607e-07	2.27127063607551e-07	6.64937673563278e-07	6.04407438591671e-07	1.00123905335331e-06	1.59768197022005e-06	2.45817238123773e-06	3.99078074602417e-06	3.79874930348542e-06	5.62964093524599e-06	3.19550711699351e-06
P4NordEU	G060	0	0	0	4.19043188550182e-07	0	0	0	0	0	0	0	1.44648788582669e-07	3.47712388029222e-08	2.34142608234929e-07	3.57696741255867e-07	3.8505304923991e-07	3.89360680470087e-07	6.31690789885114e-07	5.33300681110298e-07	6.80842556280248e-07	7.51850338927084e-07	1.39668885297598e-06	1.65135755007897e-06	2.40896297294197e-06	1.87654697841533e-06	1.59775355849675e-06
P4NordEU	G061	0	0	0	0	0	0	0	0	0	0	0	0	3.47712388029222e-08	0	0	0	3.24467233725072e-08	6.64937673563278e-08	3.55533787406865e-08	2.00247810670661e-07	3.75925169463542e-07	2.23470216476157e-07	2.06419693759871e-07	7.41219376289837e-07	7.81894574339721e-07	0
P4NordEU	G062	0	0	0	0	0	0	0	0	0	0	0	0	0	3.34489440335613e-08	3.25178855687152e-08	0	1.29786893490029e-07	0	1.42213514962746e-07	1.20148686402397e-07	9.39812923658855e-08	4.46940432952315e-07	5.50452516692989e-07	1.29713390850722e-06	1.56378914867944e-06	1.19831516887257e-06
P4NordEU	G08	0	0	0	0	0	0	0	0	0	0	0	1.80810985728336e-07	1.39084955211689e-07	3.34489440335613e-08	0	6.41755082066517e-08	3.24467233725072e-08	1.6623441839082e-07	7.11067574813731e-08	1.60198248536529e-07	4.69906461829428e-07	4.46940432952315e-07	2.75226258346494e-07	3.70609688144919e-07	4.69136744603833e-07	0
P4NordEU	G09	0	0	0	4.19043188550182e-07	9.65521609532247e-07	1.92491669922984e-07	0	1.90378680329256e-07	1.87526495149683e-07	1.8552582434133e-07	2.58285532368361e-07	3.25459774311004e-07	3.129411492263e-07	3.01040496302052e-07	2.27625198981007e-07	3.52965295136584e-07	5.8404102070513e-07	2.65975069425311e-07	6.39960817332357e-07	9.21139929085041e-07	1.26874744693945e-06	1.89949684004734e-06	2.06419693759871e-06	1.76039601868836e-06	3.12757829735889e-06	1.59775355849675e-06
P4NordEU	G10	0	0	0	0	0	0	0	0	0	0	7.37958663909604e-08	1.44648788582669e-07	1.04313716408767e-07	4.68285216469859e-07	7.80429253649165e-07	2.02152850850953e-06	2.82286493340813e-06	4.18910734344865e-06	4.51527910006719e-06	6.12758300652223e-06	6.76665305034376e-06	7.82145757666551e-06	7.0182695878356e-06	6.94893165271723e-06	5.78601985011394e-06	5.59213745473864e-06
P4NordEU	G110	0	0	0	0	0	0	0	0	0	0	0	0	0	0	3.25178855687152e-08	0	0	0	0	4.00495621341322e-08	0	0	0	9.26524220362297e-08	0	0
P4NordEU	G111	0	0	0	0	0	1.92491669922984e-07	0	0	0	0	3.68979331954802e-08	1.80810985728336e-07	2.78169910423378e-07	2.00693664201368e-07	4.55250397962013e-07	2.88789786929933e-07	3.89360680470087e-07	5.31950138850623e-07	4.62193923628925e-07	8.41040804816777e-07	3.28934523280599e-07	5.58675541190393e-07	9.6329190421273e-07	2.77957266108689e-07	1.56378914867944e-07	0
P4NordEU	G112	0	0	0	0	0	0	0	0	0	0	0	0	3.47712388029222e-08	3.34489440335613e-08	3.25178855687152e-08	0	1.29786893490029e-07	2.99221953103475e-07	3.55533787406865e-07	4.40545183475455e-07	1.87962584731771e-07	7.26278203547511e-07	9.6329190421273e-07	8.33871798326067e-07	7.81894574339721e-07	7.98876779248377e-07
P4NordEU	G113	0	0	0	0	0	0	0	0	0	7.42103297365318e-08	2.58285532368361e-07	2.89297577165337e-07	6.95424776058444e-08	1.00346832100684e-07	3.25178855687152e-08	0	0	0	0	0	0	0	0	0	0	3.99438389624188e-07
P4NordEU	G114	0	0	0	0	0	0	0	0	0	0	0	0	0	0	0	1.28351016413303e-07	1.29786893490029e-07	9.97406510344917e-08	3.55533787406865e-08	8.00991242682645e-08	1.40971938548828e-07	2.23470216476157e-07	0	1.85304844072459e-07	3.12757829735889e-07	0
P4NordEU	G118	0	0	0	0	1.93104321906449e-07	0	0	3.80757360658512e-07	0	0	7.37958663909604e-08	3.61621971456672e-08	6.95424776058444e-08	0	0	0	1.62233616862536e-07	6.64937673563278e-08	2.48873651184806e-07	2.40297372804793e-07	1.40971938548828e-07	2.23470216476157e-07	2.06419693759871e-07	1.85304844072459e-07	1.56378914867944e-07	0
P4NordEU	G119	0	0	0	0	0	0	0	0	0	0	0	3.61621971456672e-08	3.47712388029222e-08	1.33795776134245e-07	1.62589427843576e-07	1.92526524619955e-07	1.62233616862536e-07	1.99481302068983e-07	6.39960817332357e-07	8.00991242682645e-07	8.92822277475913e-07	2.17883461064253e-06	1.99539037301208e-06	2.22365812886951e-06	1.25103131894355e-06	1.19831516887257e-06
P4NordEU	G120	0	2.35362590902352e-05	1.00869681815294e-05	2.17902458046095e-05	4.82760804766124e-06	7.69966679691936e-07	3.8314315703448e-07	0	7.50105980598734e-08	7.42103297365318e-08	0	0	0	3.34489440335613e-08	3.25178855687152e-08	3.20877541033258e-08	0	0	1.0666013622206e-07	8.00991242682645e-08	0	5.58675541190393e-08	1.37613129173247e-07	0	0	0
P4NordEU	G121	0	0	0	2.09521594275091e-06	5.79312965719348e-07	1.92491669922984e-07	0	0	1.50021196119747e-07	1.8552582434133e-07	3.68979331954802e-08	1.08486591437001e-07	6.95424776058444e-08	3.34489440335613e-08	6.50357711374304e-08	0	6.48934467450145e-08	0	7.11067574813731e-08	1.60198248536529e-07	2.81943877097657e-07	5.02807987071354e-07	8.25678775039483e-07	1.38978633054345e-06	1.25103131894355e-06	1.59775355849675e-06
P4NordEU	G122	0	0	0	2.09521594275091e-07	0	0	1.9157157851724e-07	1.90378680329256e-07	3.75052990299367e-08	0	7.37958663909604e-08	1.80810985728336e-07	2.78169910423378e-07	7.02427824704788e-07	2.01610890526034e-06	4.49228557446562e-06	8.9877423741845e-06	2.13777462050594e-05	3.8113222010016e-05	5.81920137808941e-05	9.46861520586297e-05	0.00012620480475491	0.000142911234646417	0.000131381134447374	0.000102584568153371	5.15275522615203e-05
P4NordEU	G128	0	0	0	0	0	0	0	0	0	0	0	0	0	0	0	0	0	6.64937673563278e-08	3.55533787406865e-08	4.00495621341322e-08	4.69906461829428e-08	1.67602662357118e-07	2.75226258346494e-07	2.77957266108689e-07	0	0
P4NordEU	G129	0	0	3.36232272717646e-06	4.19043188550182e-06	7.72417287625798e-07	1.92491669922984e-07	3.8314315703448e-07	0	7.50105980598734e-08	1.11315494604798e-07	7.37958663909604e-08	3.61621971456672e-08	3.47712388029222e-08	0	6.50357711374304e-08	6.41755082066517e-08	1.29786893490029e-07	3.32468836781639e-08	2.13320272444119e-07	2.80346934938926e-07	1.87962584731771e-07	5.58675541190393e-07	1.10090503338598e-06	7.41219376289837e-07	1.09465240407561e-06	1.19831516887257e-06
P4NordEU	G14	0	0	0	0	0	0	0	0	0	0	0	0	0	0	0	0	0	0	0	0	9.39812923658855e-08	5.58675541190393e-08	3.44032822933118e-07	9.26524220362297e-07	1.09465240407561e-06	1.99719194812094e-06
P4NordEU	G20	0	0	0	0	0	0	0	0	0	0	0	0	0	0	0	6.41755082066517e-08	2.92020510352565e-07	1.42961599816105e-06	4.15974531266032e-06	1.50185858002996e-05	5.1689710801237e-05	0.000166541178828856	0.000381807626891174	0.000687573623930861	0.000935615047654911	0.000867580182263737
P4NordEU	G210	0	0	0	0	0	0	0	0	0	0	0	0	0	0	0	3.20877541033258e-08	0	6.64937673563278e-08	1.42213514962746e-07	2.40297372804793e-07	1.87962584731771e-07	2.79337770595197e-07	2.75226258346494e-07	4.63262110181148e-07	1.56378914867944e-07	0
P4NordEU	G211	0	0	0	0	0	0	0	0	0	0	0	0	0	0	0	0	0	0	0	0	0	0	6.88065645866236e-08	0	0	0
P4NordEU	G212	0	0	0	0	0	0	0	0	0	0	0	0	0	0	0	0	0	0	0	0	0	0	6.88065645866236e-08	9.26524220362297e-08	0	0
P4NordEU	G213	0	0	0	0	0	0	0	0	0	0	0	0	0	0	0	0	0	0	0	0	0	0	0	9.26524220362297e-08	1.56378914867944e-07	0
P4NordEU	G214	0	0	0	0	0	0	0	0	0	0	0	0	0	0	0	0	0	0	0	4.00495621341322e-08	9.39812923658855e-08	1.11735108238079e-07	4.12839387519741e-07	7.41219376289837e-07	1.25103131894355e-06	3.5949455066177e-06
P4NordEU	G218	0	0	0	0	0	0	0	0	0	0	0	0	0	0	0	0	0	0	0	4.00495621341322e-08	9.39812923658855e-08	2.23470216476157e-07	3.44032822933118e-07	1.01917664239853e-06	7.81894574339721e-07	3.99438389624188e-07
P4NordEU	G219	0	0	0	0	0	0	0	0	0	0	0	0	0	0	0	0	0	0	3.55533787406865e-08	8.00991242682645e-08	1.40971938548828e-07	3.91072878833275e-07	9.6329190421273e-07	1.29713390850722e-06	7.81894574339721e-07	3.99438389624188e-07
P4NordEU	G230	0	0	0	0	0	0	0	0	1.50021196119747e-07	2.22630989209595e-07	0	3.61621971456672e-08	3.47712388029222e-08	6.68978880671227e-08	6.50357711374304e-08	3.20877541033258e-08	0	0	0	0	0	1.11735108238079e-07	0	0	0	0
P4NordEU	G231	0	0	0	0	0	0	0	0	0	0	0	0	0	0	0	0	0	6.64937673563278e-08	3.19980408666179e-07	1.84227985817008e-06	4.04119557173308e-06	7.93319268490359e-06	9.22007965460756e-06	6.30036469846362e-06	3.12757829735889e-06	3.5949455066177e-06
P4NordEU	G232	0	0	0	0	0	0	0	0	0	0	0	0	0	0	0	3.20877541033258e-08	6.48934467450145e-08	1.32987534712656e-07	3.55533787406865e-07	6.00743432011983e-07	1.03379421602474e-06	1.8436292859283e-06	1.58255098549234e-06	1.11182906443476e-06	1.4074102338115e-06	3.99438389624188e-07
P4NordEU	G233	0	0	0	0	0	0	0	0	0	0	0	0	0	0	0	0	0	0	0	0	4.69906461829428e-08	2.23470216476157e-07	0	0	0	0
P4NordEU	G238	0	1.17681295451176e-05	0	2.09521594275091e-07	0	0	0	0	0	0	0	0	3.47712388029222e-08	3.34489440335613e-08	3.25178855687152e-08	9.62632623099775e-08	2.59573786980058e-07	3.98962604137967e-07	9.2438784725785e-07	1.40173467469463e-06	4.32313944883073e-06	4.6928745459993e-06	5.98617111903625e-06	6.94893165271723e-06	5.00412527577422e-06	2.79606872736932e-06
P4NordEU	G239	0	0	0	0	0	0	0	0	0	0	3.68979331954802e-08	0	0	0	0	3.20877541033258e-08	3.24467233725072e-08	3.32468836781639e-08	1.42213514962746e-07	5.60693869877851e-07	9.86803569841798e-07	1.45255640709502e-06	2.68345601887832e-06	1.85304844072459e-06	1.87654697841533e-06	3.99438389624188e-07
P4NordEU	G240	0	0	0	0	0	0	0	0	0	0	0	0	0	0	0	0	0	0	0	0	4.69906461829428e-08	0	6.88065645866236e-08	0	1.56378914867944e-07	3.99438389624188e-07
P4NordEU	G241	0	0	0	0	0	0	0	0	0	0	3.68979331954802e-08	0	0	3.34489440335613e-08	0	0	0	3.32468836781639e-08	0	0	9.39812923658855e-08	1.67602662357118e-07	6.88065645866236e-08	0	0	0
P4NordEU	G242	0	0	0	0	0	0	0	0	0	0	0	0	0	0	0	0	0	0	0	0	0	1.11735108238079e-07	0	0	0	0
P4NordEU	G244	0	0	0	0	0	0	0	0	0	0	0	0	0	0	0	0	0	0	0	0	0	0	6.88065645866236e-08	9.26524220362297e-08	1.56378914867944e-07	3.99438389624188e-07
P4NordEU	G245	0	0	0	0	0	0	0	0	0	0	0	0	0	0	0	0	0	0	0	0	0	0	0	0	1.56378914867944e-07	0
P4NordEU	G248	0	0	0	0	0	0	0	0	0	0	0	0	3.47712388029222e-08	3.34489440335613e-08	0	0	0	0	0	0	9.39812923658855e-08	0	1.37613129173247e-07	9.26524220362297e-08	1.56378914867944e-07	0
P4NordEU	G249	0	0	0	2.09521594275091e-07	0	0	0	0	0	0	0	0	0	0	0	3.20877541033258e-08	9.73401701175217e-08	3.32468836781639e-08	7.11067574813731e-08	8.00991242682645e-08	1.87962584731771e-07	5.58675541190393e-08	4.12839387519741e-07	4.63262110181148e-07	4.69136744603833e-07	3.99438389624188e-07
P4NordEU	G250	0	0	0	0	0	0	0	0	0	0	0	0	0	0	0	0	0	0	0	4.00495621341322e-08	0	5.58675541190393e-08	2.75226258346494e-07	4.63262110181148e-07	1.56378914867944e-07	7.98876779248377e-07
P4NordEU	G251	0	0	0	0	0	0	0	0	0	0	0	0	0	0	0	0	0	0	0	0	0	0	0	9.26524220362297e-08	0	0
P4NordEU	G252	0	0	0	0	0	0	0	0	0	0	0	0	0	0	0	3.20877541033258e-08	0	0	0	0	0	0	0	0	0	0
P4NordEU	G255	0	0	0	0	0	0	0	0	0	0	3.68979331954802e-08	0	0	0	0	0	0	0	0	0	0	5.58675541190393e-08	6.88065645866236e-08	9.26524220362297e-08	0	7.98876779248377e-07
P4NordEU	G258	0	0	0	0	0	0	0	0	0	0	0	0	0	0	0	0	0	3.32468836781639e-08	0	0	9.39812923658855e-08	4.46940432952315e-07	2.75226258346494e-07	0	1.56378914867944e-07	0
P4NordEU	G259	0	0	0	0	0	0	0	0	0	0	0	0	0	0	0	3.20877541033258e-08	0	3.32468836781639e-08	1.42213514962746e-07	1.20148686402397e-07	4.69906461829428e-07	7.82145757666551e-07	1.78897067925221e-06	2.68692023905066e-06	3.12757829735889e-06	2.39663033774513e-06
P4NordEU	G300	0	0	0	0	0	0	0	0	0	0	0	0	0	0	0	2.24614278723281e-07	5.51594297332623e-07	2.46026939218413e-06	8.56836427650545e-06	2.80346934938926e-05	3.99890399016843e-05	3.25149164972809e-05	1.54126704674037e-05	8.33871798326067e-06	6.25515659471777e-06	4.79326067549026e-06
P4NordEU	G301	0	0	0	0	0	0	0	0	0	0	0	0	0	0	0	0	0	9.97406510344917e-08	1.42213514962746e-07	1.00123905335331e-06	9.68007311368621e-06	7.6706151805441e-05	0.000286441728374114	0.000706845327714396	0.00142883414514841	0.00231115052236555
P4NordEU	G308	0	0	0	0	0	0	0	0	0	0	0	0	0	0	0	0	0	3.32468836781639e-08	3.55533787406865e-07	3.20396497073058e-07	1.92661649350065e-06	7.37451714371319e-06	2.75914323992361e-05	6.53199575355419e-05	0.000131671046318809	0.000188534919902617
P4NordEU	G309	0	0	0	0	0	0	0	0	0	0	0	0	0	0	3.25178855687152e-08	3.20877541033258e-08	2.27127063607551e-07	3.98962604137967e-07	2.73761016303286e-06	1.02126383442037e-05	4.88232813840775e-05	0.000162462847378166	0.000435820780091674	0.00100435225487273	0.00194832490033972	0.00324024421663142
P4NordEU	G310	0	0	0	0	0	1.92491669922984e-07	0	0	0	0	0	0	3.47712388029222e-08	0	6.50357711374304e-08	1.92526524619955e-07	4.86700850587609e-07	7.31431440919606e-07	2.0976493457005e-06	5.44674045024198e-06	1.0666876683528e-05	1.35199480968075e-05	1.57567032903368e-05	1.87157892513184e-05	2.01728800179648e-05	2.67623721048206e-05
P4NordEU	G311	0	0	0	0	0	0	0	0	0	0	0	0	0	0	0	0	0	0	1.0666013622206e-07	3.20396497073058e-07	3.28934523280599e-07	1.5642915153331e-06	3.37152166474456e-06	5.46649290013755e-06	1.3917723423247e-05	2.19691114293304e-05
P4NordEU	G312	0	0	0	0	0	0	0	0	0	0	0	0	0	0	1.95107313412291e-07	4.49228557446562e-07	8.11168084312681e-07	2.028059904368e-06	3.91087166147552e-06	5.72708738518091e-06	6.43771852706316e-06	6.70410649428472e-06	5.91736455444963e-06	4.16935899163034e-06	2.97119938249094e-06	7.98876779248377e-07
P4NordEU	G318	0	0	0	4.60947507405201e-06	3.47587779431609e-06	1.73242502930686e-06	9.57857892586199e-07	1.71340812296331e-06	6.7509538253886e-07	3.71051648682659e-07	3.68979331954802e-07	1.80810985728336e-07	6.95424776058444e-08	1.00346832100684e-07	9.75536567061457e-08	1.60438770516629e-07	3.24467233725072e-07	3.32468836781639e-07	9.2438784725785e-07	2.52312241445033e-06	8.59928825147853e-06	2.34085051758775e-05	4.16279715749073e-05	6.33742566727811e-05	7.47491213068774e-05	6.31112655606218e-05
P4NordEU	G319	0	0	0	1.25712956565055e-06	9.65521609532247e-07	9.6245834961492e-07	5.74714735551719e-07	5.71136040987768e-07	3.00042392239494e-07	2.59736154077861e-07	4.05877265150282e-07	1.44648788582669e-07	1.73856194014611e-07	3.34489440335613e-07	2.92660970118437e-07	6.73842836169843e-07	6.16487744077638e-07	1.36312223080472e-06	2.27541623940394e-06	3.52436146780364e-06	8.64627889766147e-06	1.35758156509266e-05	2.12612284572667e-05	2.79810314549414e-05	4.03457600359296e-05	5.23264290407687e-05
P4NordEU	G35	0	0	0	0	0	0	0	0	0	0	7.37958663909604e-08	2.16973182874003e-07	5.91111059649678e-07	2.20763030621505e-06	4.81264706416985e-06	8.92039564072458e-06	1.65478289199787e-05	2.30733372726458e-05	3.04336922020277e-05	3.74062910332795e-05	4.42651887043321e-05	4.92193151788737e-05	5.29122481671135e-05	4.34539859349917e-05	4.01893811210617e-05	2.15696730397062e-05
P4NordEU	G360	0	0	0	0	0	0	0	0	0	0	0	0	0	0	3.25178855687152e-08	3.20877541033258e-08	0	3.32468836781639e-08	0	0	4.69906461829428e-08	0	2.75226258346494e-07	9.26524220362297e-08	0	0
P4NordEU	G361	0	0	0	0	1.93104321906449e-07	0	0	0	0	0	0	0	0	0	3.25178855687152e-08	6.41755082066517e-08	0	3.32468836781639e-08	0	0	0	0	0	9.26524220362297e-08	0	0
P4NordEU	G368	0	0	0	0	0	0	0	0	0	0	0	0	0	0	0	0	0	0	0	0	0	0	6.88065645866236e-08	0	0	0
P4NordEU	G369	0	0	0	0	0	0	0	0	0	0	0	0	0	3.34489440335613e-08	0	6.41755082066517e-08	0	0	0	0	0	5.58675541190393e-08	0	0	0	0
P4NordEU	G370	0	0	0	0	0	0	0	0	0	0	0	0	0	0	0	0	0	0	0	0	9.39812923658855e-08	5.58675541190393e-08	6.88065645866236e-08	3.70609688144919e-07	0	3.99438389624188e-07
P4NordEU	G371	0	0	0	0	0	0	0	0	0	0	0	0	0	0	0	3.20877541033258e-08	0	3.32468836781639e-08	0	0	0	0	0	9.26524220362297e-08	0	0
P4NordEU	G372	0	0	0	0	0	0	0	0	0	0	0	3.61621971456672e-08	0	0	0	1.28351016413303e-07	6.48934467450145e-08	4.98703255172459e-07	2.84427029925492e-07	6.40792994146116e-07	3.75925169463542e-07	4.46940432952315e-07	4.81645952106365e-07	2.77957266108689e-07	4.69136744603833e-07	0
P4NordEU	G373	0	0	0	0	0	0	0	0	0	0	0	0	0	0	3.25178855687152e-08	0	3.24467233725072e-08	3.32468836781639e-08	3.55533787406865e-08	0	4.69906461829428e-08	1.67602662357118e-07	4.12839387519741e-07	1.85304844072459e-07	0	0
P4NordEU	G374	0	0	0	0	0	0	0	0	0	0	0	0	0	0	0	0	0	0	0	0	1.40971938548828e-07	0	1.37613129173247e-07	0	0	0
P4NordEU	G375	0	0	0	0	0	0	0	0	0	0	0	0	0	0	0	0	0	0	0	0	0	0	0	9.26524220362297e-08	3.12757829735889e-07	0
P4NordEU	G378	0	0	0	0	0	0	0	1.90378680329256e-07	0	0	0	0	0	0	0	6.41755082066517e-08	0	3.32468836781639e-08	3.55533787406865e-08	2.00247810670661e-07	1.40971938548828e-07	1.11735108238079e-07	6.88065645866236e-08	9.26524220362297e-08	1.56378914867944e-07	3.99438389624188e-07
P4NordEU	G379	0	0	0	6.28564782825274e-07	0	0	0	0	3.75052990299367e-08	3.71051648682659e-08	3.68979331954802e-08	3.61621971456672e-08	0	3.34489440335613e-08	6.50357711374304e-08	1.28351016413303e-07	2.27127063607551e-07	1.32987534712656e-07	1.77766893703433e-07	4.00495621341322e-07	5.1689710801237e-07	6.70410649428472e-07	8.94485339626106e-07	1.20448148647099e-06	2.34568372301916e-06	4.39382228586607e-06
P4NordEU	G400	0	0	0	0	1.93104321906449e-07	0	1.9157157851724e-07	0	0	0	3.68979331954802e-08	0	0	0	3.25178855687152e-08	0	3.24467233725072e-08	0	3.55533787406865e-08	0	0	1.11735108238079e-07	0	9.26524220362297e-08	1.56378914867944e-07	0
P4NordEU	G401	0	0	0	0	0	0	0	0	3.75052990299367e-08	3.71051648682659e-08	3.68979331954802e-08	0	0	6.68978880671227e-08	6.50357711374304e-08	3.20877541033258e-08	9.73401701175217e-08	9.97406510344917e-08	2.13320272444119e-07	2.00247810670661e-07	2.34953230914714e-07	2.23470216476157e-07	4.12839387519741e-07	2.77957266108689e-07	9.38273489207666e-07	7.98876779248377e-07
P4NordEU	G402	0	0	0	0	1.93104321906449e-07	0	0	0	7.50105980598734e-08	1.48420659473064e-07	3.68979331954802e-08	1.80810985728336e-07	2.43398671620456e-07	3.34489440335613e-08	4.22732512393298e-07	1.60438770516629e-07	3.24467233725072e-07	3.65715720459803e-07	6.75514196073044e-07	4.40545183475455e-07	3.28934523280599e-07	8.3801331178559e-07	7.56872210452859e-07	1.11182906443476e-06	1.09465240407561e-06	1.59775355849675e-06
P4NordEU	G403	0	0	0	4.19043188550182e-07	0	0	0	1.90378680329256e-07	0	3.71051648682659e-08	2.21387599172881e-07	2.89297577165337e-07	1.04313716408767e-07	1.33795776134245e-07	5.52804054668159e-07	2.24614278723281e-07	3.5691395709758e-07	3.32468836781639e-07	2.84427029925492e-07	2.00247810670661e-07	1.87962584731771e-07	4.46940432952315e-07	2.75226258346494e-07	5.55914532217378e-07	3.12757829735889e-07	0
P4NordEU	G404	0	0	3.36232272717646e-06	1.88569434847582e-06	3.86208643812899e-07	1.92491669922984e-07	9.57857892586199e-07	1.90378680329256e-07	3.75052990299367e-07	1.48420659473064e-07	1.84489665977401e-07	1.08486591437001e-07	2.43398671620456e-07	1.33795776134245e-07	9.75536567061457e-08	9.62632623099775e-08	1.29786893490029e-07	3.32468836781639e-08	1.0666013622206e-07	1.60198248536529e-07	0	1.67602662357118e-07	0	9.26524220362297e-08	3.12757829735889e-07	0
P4NordEU	G405	0	0	0	0	0	0	0	1.90378680329256e-07	0	3.71051648682659e-08	0	7.23243942913343e-08	2.43398671620456e-07	5.35183104536981e-07	1.23567965161118e-06	2.40658155774944e-06	3.27711906062323e-06	3.88988539034518e-06	2.59539664807012e-06	2.04252766884074e-06	1.22175680075651e-06	8.93880865904629e-07	6.19259081279612e-07	1.85304844072459e-07	4.69136744603833e-07	3.99438389624188e-07
P4NordEU	G406	0	0	0	0	0	1.92491669922984e-07	0	0	1.1251589708981e-07	7.42103297365318e-08	1.10693799586441e-07	1.80810985728336e-07	3.47712388029222e-07	3.67938384369175e-07	3.25178855687152e-07	3.52965295136584e-07	4.54254127215101e-07	6.64937673563278e-07	2.84427029925492e-07	3.6044605920719e-07	5.1689710801237e-07	9.49748420023669e-07	5.50452516692989e-07	5.55914532217378e-07	9.38273489207666e-07	7.98876779248377e-07
P4NordEU	G407	0	0	0	0	0	0	0	0	0	0	0	0	0	0	0	0	0	0	0	0	4.69906461829428e-08	0	0	0	0	0
P4NordEU	G408	0	0	0	2.09521594275091e-07	0	0	0	0	0	0	7.37958663909604e-08	3.61621971456672e-08	1.04313716408767e-07	3.34489440335613e-08	9.75536567061457e-08	1.28351016413303e-07	3.24467233725072e-08	2.32728185747147e-07	1.77766893703433e-07	4.00495621341322e-07	1.87962584731771e-07	2.79337770595197e-07	4.81645952106365e-07	5.55914532217378e-07	1.4074102338115e-06	1.19831516887257e-06
P4NordEU	G409	0	0	0	1.04760797137546e-06	1.73793889715804e-06	7.69966679691936e-07	1.9157157851724e-07	9.51893401646281e-07	1.1251589708981e-06	1.78104791367676e-06	4.4646499166531e-06	6.29222230334608e-06	6.84993404417568e-06	6.75668669477939e-06	8.9749364169654e-06	9.88302826382436e-06	1.19079474777102e-05	1.33984941223001e-05	1.31903035127947e-05	1.24554138237151e-05	1.23585399461139e-05	1.68161337898308e-05	2.18116809739597e-05	3.09459089601007e-05	4.59754009711756e-05	7.11000333531055e-05
P4NordEU	G410	0	0	0	0	0	1.92491669922984e-07	0	0	0	0	0	1.08486591437001e-07	6.95424776058444e-08	1.00346832100684e-07	6.50357711374304e-08	9.62632623099775e-08	2.59573786980058e-07	9.97406510344917e-08	2.13320272444119e-07	1.20148686402397e-07	1.87962584731771e-07	1.11735108238079e-07	4.12839387519741e-07	7.41219376289837e-07	6.25515659471777e-07	3.99438389624188e-07
P4NordEU	G412	0	0	0	0	0	0	0	0	0	0	0	3.61621971456672e-08	0	0	0	0	0	0	3.55533787406865e-08	1.20148686402397e-07	4.69906461829428e-08	1.11735108238079e-07	4.12839387519741e-07	7.41219376289837e-07	4.69136744603833e-07	0
P4NordEU	G418	0	0	0	0	0	0	0	0	0	0	0	0	0	0	0	0	0	3.32468836781639e-08	0	4.00495621341322e-08	9.39812923658855e-08	0	1.37613129173247e-07	9.26524220362297e-08	1.56378914867944e-07	0
P4NordEU	G419	0	0	0	8.38086377100365e-07	5.79312965719348e-07	0	3.8314315703448e-07	3.80757360658512e-07	3.00042392239494e-07	3.71051648682659e-07	3.68979331954802e-07	6.87081745767676e-07	8.34509731270133e-07	7.02427824704788e-07	9.75536567061456e-07	1.1230713936164e-06	1.23297548815528e-06	1.79533171862085e-06	1.88432907325639e-06	1.88232942030421e-06	2.81943877097657e-06	3.35205324714236e-06	4.88526608565027e-06	7.31954134086215e-06	1.03210083812843e-05	1.15837132991015e-05
P4NordEU	G433	0	0	0	0	0	0	0	0	0	0	0	0	0	0	0	0	0	0	0	4.00495621341322e-08	0	0	0	0	0	3.99438389624188e-07
P4NordEU	G439	0	0	0	0	0	0	0	0	0	0	0	0	0	0	0	0	6.48934467450145e-08	0	0	0	0	0	0	0	0	0
P4NordEU	G440	0	0	0	0	0	0	0	0	0	0	0	0	0	0	0	0	0	3.32468836781639e-08	0	0	0	0	0	0	1.56378914867944e-07	0
P4NordEU	G448	0	0	0	0	0	0	0	0	0	0	0	0	0	0	0	0	0	0	0	0	0	0	6.88065645866236e-08	0	0	0
P4NordEU	G450	0	0	0	0	0	0	0	0	0	0	0	0	0	0	0	0	0	0	0	0	9.39812923658855e-08	5.58675541190393e-08	1.37613129173247e-07	1.85304844072459e-07	3.12757829735889e-07	7.98876779248377e-07
P4NordEU	G451	0	0	0	0	0	0	0	0	0	0	0	0	0	0	0	0	0	0	0	0	0	5.58675541190393e-08	0	2.77957266108689e-07	0	0
P4NordEU	G453	0	0	0	0	0	0	0	0	0	0	0	0	0	0	0	0	0	0	0	0	4.69906461829428e-08	5.58675541190393e-08	0	9.26524220362297e-08	0	0
P4NordEU	G458	0	0	0	0	0	0	0	0	0	0	0	0	0	0	0	0	0	0	0	0	0	0	6.88065645866236e-08	0	1.56378914867944e-07	0
P4NordEU	G459	0	0	0	0	0	0	0	0	0	3.71051648682659e-08	0	0	0	0	0	3.20877541033258e-08	3.24467233725072e-08	9.97406510344917e-08	1.77766893703433e-07	2.40297372804793e-07	7.04859692744141e-07	2.40230482711869e-06	6.39901050655599e-06	1.76966126089199e-05	4.34733383332885e-05	0.000106250611640034
P4NordEU	G473	0	0	0	0	0	0	0	0	0	0	0	3.61621971456672e-08	6.95424776058444e-08	6.68978880671227e-08	9.75536567061457e-08	1.92526524619955e-07	4.21807403842594e-07	3.65715720459803e-07	5.68854059850984e-07	7.60941680548512e-07	1.03379421602474e-06	1.17321863649983e-06	1.4449378563191e-06	1.01917664239853e-06	1.56378914867944e-06	3.99438389624188e-07
P4NordEU	G474	0	0	0	0	0	0	0	0	0	0	0	0	0	0	0	0	0	3.32468836781639e-08	7.11067574813731e-08	0	4.69906461829428e-08	5.58675541190393e-08	6.88065645866236e-08	0	4.69136744603833e-07	7.98876779248377e-07
P4NordEU	G479	0	0	0	0	0	0	0	0	0	0	0	0	0	0	0	0	0	0	3.55533787406865e-08	0	0	0	1.37613129173247e-07	0	0	3.99438389624188e-07
P4NordEU	G500	0	0	0	0	0	0	0	0	0	0	0	0	0	0	0	0	0	0	0	8.00991242682645e-08	0	0	1.37613129173247e-07	1.85304844072459e-07	9.38273489207666e-07	7.98876779248377e-07
P4NordEU	G501	0	0	0	0	0	0	0	0	0	0	0	0	0	0	0	0	0	0	0	0	0	0	0	0	0	3.99438389624188e-07
P4NordEU	G510	0	0	0	0	0	0	0	0	0	0	0	0	0	0	0	0	0	0	0	4.00495621341322e-08	0	5.58675541190393e-08	0	1.85304844072459e-07	4.69136744603833e-07	0
P4NordEU	G522	0	0	0	0	0	0	0	0	0	0	0	0	0	0	0	0	0	0	0	4.00495621341322e-08	0	0	6.88065645866236e-08	2.77957266108689e-07	3.12757829735889e-07	7.98876779248377e-07
P4NordEU	G523	0	0	0	0	0	0	0	0	0	0	0	0	0	0	0	0	0	0	0	0	0	0	0	0	1.56378914867944e-07	0
P4NordEU	G527	0	0	0	0	0	0	0	0	0	0	0	3.61621971456672e-08	0	0	0	0	0	0	0	0	0	0	0	0	0	3.99438389624188e-07
P4NordEU	G529	0	0	0	0	0	0	0	0	0	0	0	0	0	0	0	0	0	0	0	0	0	5.58675541190393e-08	0	0	0	0
P4NordEU	G542	0	0	0	0	0	0	0	0	0	0	0	0	0	0	0	0	0	0	0	0	4.69906461829428e-08	5.58675541190393e-08	0	0	0	0
P4NordEU	G545	0	0	0	0	0	0	0	0	0	0	0	0	0	0	0	0	3.24467233725072e-08	0	1.0666013622206e-07	0	1.40971938548828e-07	5.58675541190393e-08	6.88065645866236e-08	9.26524220362297e-08	0	0
P4NordEU	G560	0	0	0	0	0	0	0	0	0	0	0	0	0	0	0	0	0	0	0	0	0	0	0	9.26524220362297e-08	0	0
P4NordEU	G564	0	0	0	0	0	0	0	0	0	0	0	0	0	0	0	3.20877541033258e-08	0	0	0	4.00495621341322e-08	4.69906461829428e-08	5.58675541190393e-08	1.37613129173247e-07	1.85304844072459e-07	4.69136744603833e-07	1.99719194812094e-06
P4NordEU	G588	0	0	0	0	0	0	0	0	0	0	0	0	0	0	0	3.20877541033258e-08	0	0	0	0	9.39812923658855e-08	0	0	0	0	0
P4NordEU	G589	0	0	0	0	0	0	0	0	0	0	0	0	0	0	0	0	0	0	0	4.00495621341322e-08	0	0	1.37613129173247e-07	2.77957266108689e-07	3.12757829735889e-07	3.99438389624188e-07
P4NordEU	G600	0	0	3.36232272717646e-06	0	0	0	0	0	0	0	0	3.61621971456672e-08	0	0	6.50357711374304e-08	3.20877541033258e-08	1.29786893490029e-07	2.99221953103475e-07	4.26640544888238e-07	4.40545183475455e-07	8.92822277475913e-07	1.11735108238079e-06	1.03209846879935e-06	1.48243875257967e-06	1.25103131894355e-06	2.39663033774513e-06
P4NordEU	G601	0	0	0	0	0	0	0	0	0	0	0	0	0	0	0	0	0	0	0	0	0	1.11735108238079e-07	0	0	1.56378914867944e-07	0
P4NordEU	G602	0	0	0	0	0	0	0	0	0	0	0	0	0	0	0	0	0	0	0	4.00495621341322e-08	0	0	0	0	0	0
P4NordEU	G603	0	0	0	0	0	0	0	0	0	0	3.68979331954802e-08	0	0	0	3.25178855687152e-08	0	0	3.32468836781639e-08	0	8.00991242682645e-08	0	5.58675541190393e-08	4.12839387519741e-07	4.63262110181148e-07	0	0
P4NordEU	G608	0	0	3.36232272717646e-06	0	0	0	0	0	0	0	0	0	0	0	0	0	0	0	0	4.00495621341322e-08	4.69906461829428e-08	1.11735108238079e-07	1.37613129173247e-07	2.77957266108689e-07	1.56378914867944e-07	0
P4NordEU	G609	0	0	0	2.09521594275091e-07	0	0	0	0	3.75052990299367e-08	0	0	0	0	3.34489440335613e-08	0	3.20877541033258e-08	3.24467233725072e-08	3.32468836781639e-08	3.55533787406865e-08	0	4.69906461829428e-08	1.67602662357118e-07	6.88065645866236e-08	3.70609688144919e-07	6.25515659471777e-07	0
P4NordEU	G610	0	0	0	0	0	0	0	0	7.50105980598734e-08	0	0	0	3.47712388029222e-08	0	6.50357711374304e-08	3.20877541033258e-08	2.27127063607551e-07	6.64937673563278e-08	2.13320272444119e-07	3.6044605920719e-07	9.39812923658855e-07	1.50842396121406e-06	1.99539037301208e-06	3.15018234923181e-06	5.00412527577422e-06	5.99157584436283e-06
P4NordEU	G618	0	0	0	0	0	0	0	0	0	0	0	0	6.95424776058444e-08	0	0	0	0	0	7.11067574813731e-08	8.00991242682645e-08	2.34953230914714e-07	1.11735108238079e-07	4.12839387519741e-07	3.70609688144919e-07	1.56378914867944e-07	0
P4NordEU	G619	0	0	0	2.09521594275091e-07	0	0	0	0	0	0	0	0	0	0	0	0	3.24467233725072e-08	0	3.55533787406865e-08	2.80346934938926e-07	9.39812923658855e-08	3.35205324714236e-07	5.50452516692989e-07	2.77957266108689e-07	3.12757829735889e-07	3.99438389624188e-07
P4NordEU	G621	0	0	0	0	0	0	0	0	0	0	0	0	3.47712388029222e-08	3.34489440335613e-08	0	1.28351016413303e-07	6.48934467450145e-08	2.99221953103475e-07	6.39960817332357e-07	5.60693869877851e-07	7.51850338927084e-07	1.00561597414271e-06	1.23851816255922e-06	6.48566954253608e-07	9.38273489207666e-07	3.99438389624188e-07
P4NordEU	G628	0	0	0	0	0	0	0	0	0	0	0	0	0	0	0	0	3.24467233725072e-08	9.97406510344917e-08	1.0666013622206e-07	8.00991242682645e-08	9.39812923658855e-08	1.67602662357118e-07	8.94485339626106e-07	6.48566954253608e-07	3.12757829735889e-07	1.19831516887257e-06
P4NordEU	G629	0	0	0	2.09521594275091e-07	1.93104321906449e-07	0	0	0	0	3.71051648682659e-08	0	0	0	3.34489440335613e-08	0	6.41755082066517e-08	9.73401701175217e-08	6.64937673563278e-08	5.68854059850984e-07	6.40792994146116e-07	2.16156972441537e-06	3.57552346361852e-06	5.02287921482352e-06	8.15341313918821e-06	1.50123758273226e-05	1.79747275330885e-05
P4NordEU	G64	0	0	0	0	0	0	0	0	0	0	0	0	0	0	0	0	0	0	0	0	4.69906461829428e-08	0	0	0	0	3.99438389624188e-07
P4NordEU	G700	0	0	0	0	0	0	0	0	0	3.71051648682659e-08	0	0	0	0	3.25178855687152e-08	0	1.29786893490029e-07	9.97406510344917e-08	1.77766893703433e-07	4.80594745609587e-07	5.63887754195313e-07	1.2849537447379e-06	5.02287921482352e-06	1.09329858002751e-05	1.51687547421906e-05	2.07707962604578e-05
P4NordEU	G702	0	1.17681295451176e-05	3.36232272717646e-06	2.09521594275091e-07	1.93104321906449e-07	0	0	0	0	0	0	3.61621971456672e-08	0	0	3.25178855687152e-08	0	0	3.32468836781639e-08	0	0	0	0	0	0	1.56378914867944e-07	0
P4NordEU	G708	0	0	0	0	0	0	0	0	0	0	3.68979331954802e-08	0	0	0	0	0	0	0	0	0	0	5.58675541190393e-08	1.37613129173247e-07	9.26524220362297e-08	3.12757829735889e-07	0
P4NordEU	G709	0.000211826331812117	3.53043886353529e-05	1.00869681815294e-05	8.38086377100365e-07	3.86208643812899e-07	3.84983339845968e-07	0	0	3.75052990299367e-08	1.8552582434133e-07	3.68979331954802e-08	0	3.47712388029222e-08	6.68978880671227e-08	3.25178855687152e-08	6.41755082066517e-08	3.24467233725072e-08	2.32728185747147e-07	2.13320272444119e-07	2.80346934938926e-07	7.51850338927084e-07	7.82145757666551e-07	1.51374442090572e-06	2.5016153949782e-06	3.59671504196272e-06	7.98876779248377e-07
P4NordEU	G710	7.06087772707057e-05	0	0	4.19043188550182e-07	0	0	3.8314315703448e-07	0	7.50105980598734e-08	4.08156813550925e-07	2.43526359090169e-06	3.10994895452737e-06	2.60784291021917e-06	1.53865142554382e-06	1.39826907945475e-06	1.09098363951308e-06	1.65478289199787e-06	1.23013469609206e-06	2.52428989058874e-06	2.76341978725512e-06	3.00740135570834e-06	4.13419900480891e-06	4.61003982730378e-06	4.81792594588394e-06	3.75309395683066e-06	4.39382228586607e-06
P4NordEU	G711	7.06087772707057e-05	1.17681295451176e-05	3.36232272717646e-05	2.51425913130109e-06	3.86208643812899e-07	0	1.9157157851724e-07	0	7.50105980598734e-08	3.71051648682659e-08	1.47591732781921e-07	2.16973182874003e-07	2.08627432817533e-07	2.00693664201368e-07	6.17839825805589e-07	1.15515914771973e-06	2.33616408282052e-06	3.29144148413823e-06	5.22634667488092e-06	5.32659176383959e-06	4.74605526447722e-06	2.12296705652349e-06	1.10090503338598e-06	8.33871798326067e-07	6.25515659471777e-07	0
P4NordEU	G712	0.000211826331812117	2.35362590902352e-05	2.35362590902352e-05	7.96182058245347e-06	1.5448345752516e-06	3.84983339845968e-07	3.8314315703448e-07	3.80757360658512e-07	3.00042392239494e-07	1.11315494604798e-07	3.68979331954802e-07	2.89297577165337e-07	2.08627432817533e-07	1.33795776134245e-07	1.30071542274861e-07	1.28351016413303e-07	6.48934467450145e-08	2.99221953103475e-07	3.91087166147552e-07	2.40297372804793e-07	2.81943877097657e-07	6.14543095309433e-07	3.44032822933118e-07	1.85304844072459e-07	3.12757829735889e-07	0
P4NordEU	G713	0	2.35362590902352e-05	6.72464545435293e-06	5.44756145115237e-06	2.51035618478384e-06	7.69966679691936e-07	9.57857892586199e-07	1.90378680329256e-07	4.12558289329304e-07	1.8552582434133e-07	4.05877265150282e-07	4.33946365748006e-07	1.04313716408767e-07	4.34836272436297e-07	1.62589427843576e-07	4.81316311549888e-07	3.24467233725072e-07	4.98703255172459e-07	5.33300681110298e-07	7.2089211841438e-07	5.63887754195313e-07	2.79337770595197e-07	4.12839387519741e-07	4.63262110181148e-07	1.56378914867944e-07	0
P4NordEU	G718	0	0	0	0	0	0	0	0	7.50105980598734e-08	3.71051648682659e-08	0	0	0	0	0	0	6.48934467450145e-08	0	3.55533787406865e-08	0	0	0	0	9.26524220362297e-08	1.56378914867944e-07	0
P4NordEU	G719	0	2.35362590902352e-05	3.36232272717646e-06	8.38086377100365e-07	0	0	0	0	3.75052990299367e-08	3.71051648682659e-08	0	0	0	0	0	0	6.48934467450145e-08	6.64937673563278e-08	1.0666013622206e-07	0	9.39812923658855e-08	5.58675541190393e-08	6.88065645866236e-08	2.77957266108689e-07	1.56378914867944e-07	0
P4NordEU	G720	0	0	0	0	0	0	0	0	0	0	0	0	0	3.34489440335613e-08	0	0	0	0	3.55533787406865e-08	4.00495621341322e-08	0	0	0	9.26524220362297e-08	0	0
P4NordEU	G721	0	0	0	0	0	0	0	0	0	0	0	0	3.47712388029222e-08	0	0	3.20877541033258e-08	0	1.6623441839082e-07	3.55533787406865e-08	1.20148686402397e-07	0	5.58675541190393e-08	0	9.26524220362297e-08	0	0
P4NordEU	G723	0	0	0	0	0	0	0	0	0	0	0	0	0	0	0	0	0	0	0	0	0	0	6.88065645866236e-08	0	0	0
P4NordEU	G724	0	0	0	0	0	0	0	0	0	0	0	0	0	0	0	0	0	0	3.55533787406865e-08	8.00991242682645e-08	2.34953230914714e-07	3.35205324714236e-07	5.50452516692989e-07	5.55914532217378e-07	9.38273489207666e-07	3.99438389624188e-07
P4NordEU	G728	0	0	0	0	0	0	0	0	0	0	0	3.61621971456672e-08	0	0	0	0	0	6.64937673563278e-08	0	8.00991242682645e-08	2.81943877097657e-07	3.91072878833275e-07	4.12839387519741e-07	2.77957266108689e-07	4.69136744603833e-07	3.99438389624188e-07
P4NordEU	G729	0	0	0	8.38086377100365e-07	0	0	1.9157157851724e-07	0	7.50105980598734e-08	0	0	0	0	0	0	6.41755082066517e-08	0	6.64937673563278e-08	7.11067574813731e-08	2.00247810670661e-07	2.34953230914714e-07	8.93880865904629e-07	4.81645952106365e-07	1.85304844072459e-06	1.4074102338115e-06	1.99719194812094e-06
P4NordEU	G800	0	0	0	2.09521594275091e-07	1.93104321906449e-07	3.84983339845968e-07	3.8314315703448e-07	3.80757360658512e-07	1.50021196119747e-07	4.08156813550925e-07	4.79673131541242e-07	4.33946365748006e-07	5.21568582043833e-07	3.34489440335613e-07	2.92660970118437e-07	3.20877541033258e-07	5.51594297332623e-07	4.32209487816131e-07	3.91087166147552e-07	3.20396497073058e-07	1.40971938548828e-07	3.91072878833275e-07	4.12839387519741e-07	5.55914532217378e-07	6.25515659471777e-07	0
P4NordEU	G801	0	0	0	0	0	0	0	0	3.75052990299367e-08	1.11315494604798e-07	1.47591732781921e-07	7.23243942913343e-08	3.47712388029222e-08	0	3.25178855687152e-08	1.28351016413303e-07	1.62233616862536e-07	1.6623441839082e-07	1.42213514962746e-07	1.60198248536529e-07	4.22915815646485e-07	5.58675541190393e-08	3.44032822933118e-07	2.77957266108689e-07	1.56378914867944e-07	0
P4NordEU	G802	0	0	0	0	0	0	0	0	0	3.71051648682659e-08	3.68979331954802e-08	0	3.47712388029222e-08	3.34489440335613e-08	0	0	0	3.32468836781639e-08	7.11067574813731e-08	4.00495621341322e-08	9.39812923658855e-08	1.11735108238079e-07	1.37613129173247e-07	1.85304844072459e-07	0	3.99438389624188e-07
P4NordEU	G803	0	0	0	0	1.93104321906449e-07	1.92491669922984e-07	0	1.90378680329256e-07	1.50021196119747e-07	1.8552582434133e-07	2.21387599172881e-07	7.23243942913343e-08	6.95424776058444e-08	0	6.50357711374304e-08	0	0	3.32468836781639e-08	0	0	4.69906461829428e-08	1.11735108238079e-07	6.88065645866236e-08	9.26524220362297e-08	1.56378914867944e-07	0
P4NordEU	G804	0	0	0	0	0	0	0	0	0	0	3.68979331954802e-08	3.61621971456672e-08	0	3.34489440335613e-08	0	0	0	0	0	0	0	0	0	0	0	0
[truncated: 3,583 more rows]
