# Supplementary material for: Database of age trajectories of mortality in 110 countries and web application: Data report
Source: Front Public Health. 2022 Jul 29;10:911589. doi: 10.3389/fpubh.2022.911589 (PMC9374568; doi:10.3389/fpubh.2022.911589)
Supplement: Supplementary file 1 [file Data_Sheet_1.zip › ATM_Dolejs/Data/yICD10_P5BigEU.txt]

Country	Filter	Infant deaths at age 0 day	Infant deaths at age 1-6 days	Infant deaths at age 7-27 days	Infant deaths at age 28-364 days	Deaths at age 1 year	Deaths at age 2 years	Deaths at age 3 years	Deaths at age 4 years	Deaths at age 5-9 years	Deaths at age 10-14 years	Deaths at age 15-19 years	Deaths at age 20-24 years	Deaths at age 25-29 years	Deaths at age 30-34 years	Deaths at age 35-39 years	Deaths at age 40-44 years	Deaths at age 45-49 years	Deaths at age 50-54 years	Deaths at age 55-59 years	Deaths at age 60-64 years	Deaths at age 65-69 years	Deaths at age 70-74 years	Deaths at age 75-79 years	Deaths at age 80-84 years	Deaths at age 85-89 years	Deaths at age 90-94 years
P5BigEU	A009	0	0	0	0	0	0	0	0	0	0	0	0	0	0	0	0	0	2.6991858677797e-09	0	0	0	0	0	0	0	0
P5BigEU	A010	0	0	0	0	1.77488299882528e-08	0	0	0	0	0	3.29402229557673e-09	0	0	0	2.49273269333768e-09	2.42369892224483e-09	2.49690449386504e-09	5.3983717355594e-09	2.96442833039175e-09	6.52664070144914e-09	2.18393883407564e-08	3.75294992810453e-08	3.00294118570022e-08	4.95139162256792e-08	1.11202753162705e-07	1.49402763945157e-07
P5BigEU	A012	0	0	0	0	0	0	0	0	0	0	0	0	0	0	0	0	0	0	0	3.26332035072457e-09	0	0	0	2.12202498110054e-08	1.23558614625228e-08	0
P5BigEU	A014	0	0	0	0	0	0	0	0	0	0	0	0	0	0	0	0	0	0	2.96442833039175e-09	0	0	4.16994436456059e-09	5.00490197616703e-09	7.07341660366846e-09	1.23558614625228e-08	0
P5BigEU	A020	0	0	3.08694043740053e-07	3.84722547094428e-08	0	0	1.77435684931642e-08	0	7.0742753280368e-09	3.45795026491685e-09	3.29402229557673e-09	3.08902640513672e-09	2.89111542939676e-09	1.33391663551393e-08	7.47819808001302e-09	1.4542193533469e-08	1.99752359509203e-08	5.12845314878143e-08	4.7430853286268e-08	1.17479532626085e-07	1.71075208669259e-07	4.2533432518518e-07	6.95681374687217e-07	1.24492132224565e-06	2.2240550632541e-06	3.10757749005926e-06
P5BigEU	A021	0	0	0	5.77083820641643e-08	1.77488299882528e-08	0	0	0	3.5371376640184e-09	1.03738507947506e-08	6.58804459115346e-09	3.08902640513672e-09	2.89111542939676e-09	0	4.98546538667535e-09	9.69479568897933e-09	2.24721404447853e-08	5.3983717355594e-08	9.18972782421443e-08	1.40322775081157e-07	1.89274698953222e-07	4.2533432518518e-07	6.10598041092377e-07	9.76131491306248e-07	1.14909511601462e-06	1.19522211156125e-06
P5BigEU	A022	0	0	0	5.77083820641643e-08	1.77488299882528e-08	0	0	0	0	0	0	0	2.89111542939676e-09	0	0	0	4.99380898773007e-09	1.07967434711188e-08	1.48221416519588e-08	1.95799221043474e-08	2.18393883407564e-08	4.16994436456059e-08	1.05102941499508e-07	7.07341660366846e-08	1.35914476087751e-07	1.79283316734188e-07
P5BigEU	A028	0	0	0	0	0	0	0	0	0	0	0	0	2.89111542939676e-09	0	0	0	0	0	0	0	3.63989805679274e-09	0	1.00098039523341e-08	7.07341660366846e-09	1.23558614625228e-08	0
P5BigEU	A029	0	0	3.08694043740053e-07	0	3.54976599765055e-08	1.77441282860728e-08	0	0	0	0	3.29402229557673e-09	3.08902640513672e-09	5.78223085879352e-09	0	4.98546538667535e-09	9.69479568897933e-09	7.49071348159511e-09	3.50894162811361e-08	2.66798549735258e-08	1.63166017536229e-08	7.64378591926475e-08	1.54287941488742e-07	2.50245098808351e-07	6.29534077726493e-07	1.07495994723948e-06	1.25498321713932e-06
P5BigEU	A032	0	0	0	0	0	0	0	0	0	0	0	0	0	0	0	0	0	0	0	0	0	0	5.00490197616703e-09	0	0	0
P5BigEU	A033	0	0	0	0	0	0	0	0	0	0	0	0	0	0	0	0	0	0	0	0	0	0	0	7.07341660366846e-09	0	0
P5BigEU	A038	0	0	0	0	0	0	0	0	0	0	0	0	0	0	0	2.42369892224483e-09	0	0	0	0	0	4.16994436456059e-09	0	0	0	0
P5BigEU	A039	0	0	0	0	0	0	0	0	0	0	0	0	0	0	0	4.84739784448966e-09	0	0	5.9288566607835e-09	0	3.63989805679274e-09	0	1.50147059285011e-08	1.41468332073369e-08	2.47117229250456e-08	5.97611055780628e-08
P5BigEU	A040	0	0	0	0	0	0	0	1.77398067070661e-08	0	0	0	0	0	0	0	0	0	2.6991858677797e-09	2.96442833039175e-09	3.26332035072457e-09	7.27979611358548e-09	2.91896105519241e-08	3.00294118570022e-08	7.07341660366846e-08	8.64910302376596e-08	8.96416583670941e-08
P5BigEU	A041	0	0	0	0	0	0	0	0	0	0	0	0	0	0	0	0	0	2.6991858677797e-09	0	0	7.27979611358548e-09	1.25098330936818e-08	5.00490197616703e-09	0	7.41351687751368e-08	5.97611055780628e-08
P5BigEU	A042	0	0	0	0	0	0	0	0	0	0	0	0	0	0	0	0	0	0	0	6.52664070144914e-09	0	4.16994436456059e-09	5.00490197616703e-09	4.95139162256792e-08	9.88468917001824e-08	2.98805527890314e-08
P5BigEU	A043	0	0	0	0	1.77488299882528e-08	3.54882565721456e-08	0	1.77398067070661e-08	3.5371376640184e-09	0	3.29402229557673e-09	9.26707921541015e-09	2.89111542939676e-09	0	2.49273269333768e-09	2.42369892224483e-09	7.49071348159511e-09	8.0975576033391e-09	2.07509983127423e-08	9.78996105217372e-09	2.54792863975492e-08	4.58693880101665e-08	8.50833335948395e-08	1.27321498866032e-07	1.72982060475319e-07	2.98805527890314e-07
P5BigEU	A044	0	0	3.08694043740053e-07	1.92361273547214e-08	0	3.54882565721456e-08	0	0	0	0	0	0	0	2.66783327102787e-09	0	2.42369892224483e-09	2.49690449386504e-09	2.6991858677797e-09	1.1857713321567e-08	1.63166017536229e-08	4.36787766815129e-08	1.04248609114015e-07	1.45142157308844e-07	2.26349331317391e-07	4.81878597038389e-07	6.87252714147722e-07
P5BigEU	A045	0	0	0	0	0	0	0	1.77398067070661e-08	0	0	3.29402229557673e-09	0	0	0	2.49273269333768e-09	9.69479568897933e-09	2.49690449386504e-09	1.34959293388985e-08	2.96442833039175e-08	2.93698831565211e-08	5.45984708518911e-08	1.16758442207696e-07	1.65161765213512e-07	3.53670830183423e-07	7.5370754921389e-07	5.37849950202565e-07
P5BigEU	A046	0	0	0	0	0	0	0	0	0	0	0	0	0	0	0	0	0	0	2.96442833039175e-09	0	3.63989805679274e-09	1.25098330936818e-08	2.50245098808351e-08	1.41468332073369e-08	3.70675843875684e-08	5.97611055780628e-08
P5BigEU	A047	0	0	6.17388087480107e-07	5.00139311222757e-07	8.87441499412638e-08	5.32323848582185e-08	1.77435684931642e-08	1.77398067070661e-08	1.06114129920552e-08	3.45795026491685e-09	1.64701114778837e-08	2.78012376462305e-08	2.02378080057773e-08	6.40279985046688e-08	8.4752911573481e-08	1.52693032101424e-07	3.19603775214725e-07	6.53202980002687e-07	1.34881489032825e-06	3.19479062335936e-06	6.16962720626369e-06	1.50826887666156e-05	3.68110540347085e-05	8.43080524991244e-05	0.000178838738808555	0.00025574765132132
P5BigEU	A048	0	0	3.08694043740053e-07	1.92361273547214e-08	1.77488299882528e-08	0	0	0	0	0	3.29402229557673e-09	3.08902640513672e-09	2.89111542939676e-09	0	7.47819808001302e-09	9.69479568897933e-09	1.74783314570553e-08	2.42926728100173e-08	8.00395649205773e-08	1.07689571573911e-07	2.58432762032285e-07	5.58772544851119e-07	1.29126470985109e-06	3.33157922032784e-06	7.24053481703836e-06	1.07868795568403e-05
P5BigEU	A049	0	2.16085830618037e-06	3.08694043740053e-07	1.3465289148305e-07	7.0995319953011e-08	0	1.77435684931642e-08	1.77398067070661e-08	7.0742753280368e-09	6.91590052983371e-09	6.58804459115346e-09	1.23561056205469e-08	5.78223085879352e-09	5.33566654205573e-09	4.98546538667535e-09	5.08976773671415e-08	5.49318988650308e-08	7.01788325622722e-08	1.33399274867629e-07	2.48012346655067e-07	3.60349907622481e-07	7.00550653246179e-07	1.60156863237345e-06	3.28206530410217e-06	5.89374591762337e-06	1.11454461903087e-05
P5BigEU	A050	0	0	0	0	0	0	0	0	0	0	0	0	0	0	0	0	0	0	0	0	0	0	0	7.07341660366846e-09	3.70675843875684e-08	2.98805527890314e-08
P5BigEU	A051	0	0	0	3.84722547094428e-08	0	0	0	0	3.5371376640184e-09	0	0	3.08902640513672e-09	5.78223085879352e-09	2.66783327102787e-09	7.47819808001302e-09	0	7.49071348159511e-09	2.6991858677797e-09	1.1857713321567e-08	1.63166017536229e-08	2.91191844543419e-08	8.33988872912118e-09	2.50245098808351e-08	2.12202498110054e-08	6.1779307312614e-08	5.97611055780628e-08
P5BigEU	A052	0	1.08042915309019e-06	0	5.57847693286921e-07	3.54976599765055e-08	1.77441282860728e-08	1.77435684931642e-08	1.77398067070661e-08	3.5371376640184e-09	3.45795026491685e-09	3.29402229557673e-09	0	0	0	4.98546538667535e-09	1.4542193533469e-08	9.98761797546015e-09	2.6991858677797e-09	8.89328499117525e-09	2.93698831565211e-08	5.09585727950984e-08	5.83792211038482e-08	9.00882355710065e-08	1.34394915469701e-07	1.60626199012796e-07	1.79283316734188e-07
P5BigEU	A054	0	0	0	0	0	0	0	0	0	0	0	0	0	0	0	0	0	0	2.96442833039175e-09	0	0	0	0	0	1.23558614625228e-08	0
P5BigEU	A058	0	0	0	0	1.77488299882528e-08	0	0	0	3.5371376640184e-09	0	0	0	0	0	0	2.42369892224483e-09	2.49690449386504e-09	2.6991858677797e-09	2.96442833039175e-09	9.78996105217372e-09	7.27979611358548e-09	4.58693880101665e-08	8.00784316186724e-08	9.195441584769e-08	2.10049644862888e-07	4.48208291835471e-07
P5BigEU	A059	0	0	0	0	0	0	0	0	0	3.45795026491685e-09	6.58804459115346e-09	6.17805281027343e-09	5.78223085879352e-09	2.66783327102787e-09	7.47819808001302e-09	4.84739784448966e-09	1.99752359509203e-08	2.6991858677797e-08	2.66798549735258e-08	1.95799221043474e-08	3.27590825111347e-08	5.83792211038482e-08	7.50735296425054e-08	1.76835415091712e-07	2.96540675100547e-07	4.18327739046439e-07
P5BigEU	A060	0	0	0	0	0	0	0	0	0	0	0	0	0	0	0	0	2.49690449386504e-09	0	2.96442833039175e-09	3.26332035072457e-09	7.27979611358548e-09	4.16994436456059e-09	1.00098039523341e-08	3.53670830183423e-08	2.47117229250456e-08	1.19522211156126e-07
P5BigEU	A061	0	0	0	0	0	0	0	0	0	0	0	0	0	0	0	0	0	0	0	0	0	4.16994436456059e-09	5.00490197616703e-09	2.12202498110054e-08	0	5.97611055780628e-08
P5BigEU	A062	0	0	0	0	0	0	0	0	0	0	0	0	0	0	0	0	0	0	0	3.26332035072457e-09	0	4.16994436456059e-09	0	0	0	0
P5BigEU	A064	0	0	0	0	0	0	0	0	0	0	0	0	0	2.66783327102787e-09	2.49273269333768e-09	2.42369892224483e-09	2.49690449386504e-09	2.6991858677797e-09	2.96442833039175e-09	1.30532814028983e-08	7.27979611358548e-09	0	2.50245098808351e-08	7.07341660366846e-09	0	0
P5BigEU	A065	0	0	0	0	0	0	0	0	0	0	0	0	0	0	0	0	2.49690449386504e-09	2.6991858677797e-09	0	0	0	0	1.00098039523341e-08	7.07341660366846e-09	0	0
P5BigEU	A066	0	0	0	0	0	0	0	0	0	0	0	0	0	0	0	0	0	0	2.96442833039175e-09	0	3.63989805679274e-09	0	0	0	0	0
P5BigEU	A067	0	0	0	0	0	0	0	0	0	0	0	0	0	0	0	0	0	0	0	0	0	0	0	1.41468332073369e-08	0	2.98805527890314e-08
P5BigEU	A068	0	0	0	0	0	0	0	0	0	0	0	0	0	0	0	0	0	0	0	0	0	4.16994436456059e-09	0	0	0	0
P5BigEU	A069	0	0	0	0	0	0	0	0	0	0	0	0	0	0	2.49273269333768e-09	0	0	2.6991858677797e-09	0	6.52664070144914e-09	1.09196941703782e-08	0	1.00098039523341e-08	1.41468332073369e-08	3.70675843875684e-08	2.98805527890314e-08
P5BigEU	A070	0	0	0	0	0	0	0	0	0	0	0	0	0	0	0	0	0	0	0	0	0	4.16994436456059e-09	0	7.07341660366846e-09	0	0
P5BigEU	A071	0	0	0	0	0	0	0	0	0	0	0	0	0	0	0	0	0	0	0	0	0	4.16994436456059e-09	0	7.07341660366846e-09	2.47117229250456e-08	1.19522211156126e-07
P5BigEU	A072	0	1.08042915309019e-06	0	0	0	0	0	1.77398067070661e-08	0	0	6.58804459115346e-09	0	2.89111542939676e-09	2.66783327102787e-09	4.98546538667535e-09	0	0	2.6991858677797e-09	5.9288566607835e-09	3.26332035072457e-09	0	8.33988872912118e-09	5.00490197616703e-09	7.07341660366846e-09	6.1779307312614e-08	0
P5BigEU	A073	0	0	0	0	0	0	0	0	0	0	0	0	0	0	0	0	0	0	0	0	0	4.16994436456059e-09	1.00098039523341e-08	7.07341660366846e-09	0	2.98805527890314e-08
P5BigEU	A078	0	0	0	0	0	0	0	0	0	0	0	0	0	0	0	2.42369892224483e-09	0	0	0	0	0	0	5.00490197616703e-09	7.07341660366846e-09	0	0
P5BigEU	A079	0	0	0	1.92361273547214e-08	0	0	0	0	0	0	0	0	0	0	0	0	0	0	0	0	0	0	1.00098039523341e-08	1.41468332073369e-08	1.23558614625228e-08	2.98805527890314e-08
P5BigEU	A080	0	0	2.46955234992043e-06	5.77083820641643e-07	1.41990639906022e-07	1.77441282860728e-08	1.77435684931642e-08	0	7.0742753280368e-09	0	0	0	0	0	2.49273269333768e-09	4.84739784448966e-09	7.49071348159511e-09	1.34959293388985e-08	2.07509983127423e-08	1.63166017536229e-08	6.9158063079062e-08	1.16758442207696e-07	2.3523039287985e-07	5.65873328293477e-07	1.03789236285191e-06	1.37450542829544e-06
P5BigEU	A081	0	0	3.08694043740053e-07	1.92361273547214e-08	1.06492979929517e-07	5.32323848582185e-08	0	0	0	1.03738507947506e-08	9.8820668867302e-09	3.08902640513672e-09	2.89111542939676e-09	5.33566654205573e-09	9.9709307733507e-09	7.2710967667345e-09	1.99752359509203e-08	3.77886021489158e-08	5.63241382774433e-08	1.04426251223186e-07	2.32953475634735e-07	6.29661599048649e-07	1.4564264750646e-06	3.41646021957187e-06	8.85915266862884e-06	1.30279210160177e-05
P5BigEU	A082	0	0	0	3.84722547094428e-08	1.77488299882528e-08	0	0	3.54796134141322e-08	0	0	3.29402229557673e-09	0	0	0	0	0	0	0	0	0	1.09196941703782e-08	1.66797774582424e-08	3.00294118570022e-08	9.195441584769e-08	1.72982060475319e-07	2.0916386952322e-07
P5BigEU	A083	0	0	0	9.61806367736071e-08	5.32464899647583e-08	1.77441282860728e-08	1.77435684931642e-08	0	3.5371376640184e-09	0	0	0	0	0	7.47819808001302e-09	0	0	2.6991858677797e-09	5.9288566607835e-09	3.26332035072457e-09	4.00388786247201e-08	4.16994436456059e-08	1.10107843475675e-07	1.62688581884375e-07	4.81878597038389e-07	5.97611055780627e-07
P5BigEU	A084	0	0	3.08694043740053e-07	3.46250292384986e-07	1.77488299882528e-07	7.09765131442913e-08	1.77435684931642e-08	1.77398067070661e-08	7.0742753280368e-09	0	3.29402229557673e-09	0	5.78223085879352e-09	1.60069996261672e-08	1.24636634666884e-08	1.93895913779587e-08	9.98761797546015e-09	2.42926728100173e-08	4.7430853286268e-08	7.50563680666651e-08	1.63795412555673e-07	3.96144714633256e-07	1.00098039523341e-06	2.76570589203437e-06	6.57331829806213e-06	1.54183652391402e-05
P5BigEU	A085	0	0	0	1.15416764128329e-07	3.54976599765055e-08	0	0	0	0	0	0	0	0	0	0	0	0	2.6991858677797e-09	5.9288566607835e-09	0	1.09196941703782e-08	1.66797774582424e-08	5.50539217378373e-08	9.195441584769e-08	8.64910302376596e-08	3.88447186257408e-07
P5BigEU	A09	1.29651498370822e-05	8.64343322472149e-06	4.32171661236075e-06	3.73180870681596e-06	1.65064118890751e-06	4.25859078865748e-07	1.95179253424806e-07	1.59658260363595e-07	4.24456519682208e-08	5.53272042386697e-08	8.5644579684995e-08	3.39792904565039e-08	9.54068091700931e-08	9.33741644859753e-08	1.32114832746897e-07	2.47217290068973e-07	3.02125443757669e-07	4.83154270332566e-07	8.18182219188123e-07	1.18784860766374e-06	2.3076953680066e-06	5.19158073387793e-06	1.14662304273987e-05	2.51601428592487e-05	5.17957712508956e-05	9.70819160115629e-05
P5BigEU	A090	0	0	3.08694043740053e-07	5.77083820641643e-07	1.59739469894275e-07	3.54882565721456e-08	7.09742739726567e-08	7.09592268282645e-08	2.82971013121472e-08	1.03738507947506e-08	9.8820668867302e-09	1.85341584308203e-08	1.73466925763806e-08	2.93461659813065e-08	3.98837230934028e-08	5.33213762893863e-08	1.07366893236197e-07	2.34829170496834e-07	3.70553541298969e-07	6.42874109092741e-07	8.91775023914221e-07	1.9682137400726e-06	3.98890687500512e-06	1.10062362353081e-05	2.96664233715172e-05	4.55379624504838e-05
P5BigEU	A099	0	2.16085830618037e-06	2.16085830618037e-06	1.96208499018158e-06	7.98697349471374e-07	4.08114950579675e-07	2.30666390411134e-07	1.41918453656529e-07	7.42798909443864e-08	3.45795026491685e-08	5.59983790248044e-08	9.8848844964375e-08	8.38423474525061e-08	1.44062996635505e-07	2.01911348160352e-07	3.00538666358359e-07	4.61927331365032e-07	9.47414239590675e-07	1.67786643500173e-06	2.47686014619995e-06	4.26596052256109e-06	7.86451507156127e-06	1.83529755466045e-05	4.52698662634781e-05	0.000118999301745557	0.000182241491460302
P5BigEU	A150	0	0	0	0	0	0	0	0	0	0	0	3.08902640513672e-09	5.78223085879352e-09	1.33391663551393e-08	2.24345942400391e-08	3.15080859891828e-08	2.99628539263804e-08	6.20812749589331e-08	2.3715426643134e-08	5.87397663130423e-08	6.18782669654766e-08	1.4177810839506e-07	2.00196079046681e-07	3.11230330561412e-07	4.81878597038389e-07	2.98805527890314e-07
P5BigEU	A151	0	0	0	0	0	0	0	0	0	0	0	3.08902640513672e-09	0	2.66783327102787e-09	0	4.84739784448966e-09	7.49071348159511e-09	8.0975576033391e-09	0	9.78996105217372e-09	1.81994902839637e-08	3.33595549164847e-08	7.50735296425054e-08	4.95139162256792e-08	9.88468917001824e-08	1.19522211156126e-07
P5BigEU	A152	0	0	0	0	0	0	0	0	0	0	0	0	8.67334628819028e-09	5.33566654205573e-09	1.24636634666884e-08	9.69479568897933e-09	1.24845224693252e-08	2.96910445455767e-08	2.3715426643134e-08	3.58965238579703e-08	3.63989805679274e-08	6.25491654684088e-08	1.3513235335651e-07	2.05129081506385e-07	2.47117229250456e-07	1.49402763945157e-07
P5BigEU	A153	0	0	0	0	0	0	0	0	0	0	0	3.08902640513672e-09	2.89111542939676e-09	8.0034998130836e-09	1.4956396160026e-08	2.18132903002035e-08	3.49566629141105e-08	6.47804608267128e-08	4.15019966254845e-08	6.8529727365216e-08	5.82383689086838e-08	1.00078664749454e-07	1.80176471142013e-07	3.11230330561412e-07	3.0889653656307e-07	5.07969397413533e-07
P5BigEU	A154	0	0	0	0	0	0	0	0	0	0	0	0	0	2.66783327102787e-09	0	2.42369892224483e-09	0	0	0	3.26332035072457e-09	0	4.16994436456059e-09	1.00098039523341e-08	1.41468332073369e-08	1.23558614625228e-08	8.96416583670941e-08
P5BigEU	A155	0	0	0	0	0	0	0	0	0	0	0	0	0	0	0	2.42369892224483e-09	0	0	0	0	7.27979611358548e-09	8.33988872912118e-09	1.00098039523341e-08	0	0	0
P5BigEU	A156	0	0	0	0	0	0	0	0	0	0	0	0	0	0	0	0	2.49690449386504e-09	0	2.96442833039175e-09	0	7.27979611358548e-09	4.16994436456059e-09	1.50147059285011e-08	3.53670830183423e-08	3.70675843875684e-08	0
P5BigEU	A157	0	0	0	0	0	0	0	0	0	0	0	3.08902640513672e-09	0	5.33566654205573e-09	4.98546538667535e-09	7.2710967667345e-09	9.98761797546015e-09	5.3983717355594e-09	1.77865699823505e-08	2.2843242455072e-08	1.81994902839637e-08	2.50196661873635e-08	5.00490197616703e-08	1.13174665658695e-07	1.35914476087751e-07	1.49402763945157e-07
P5BigEU	A158	0	0	0	0	0	0	0	0	0	0	0	0	0	0	0	2.42369892224483e-09	4.99380898773007e-09	0	0	3.26332035072457e-09	0	1.25098330936818e-08	5.00490197616703e-09	1.41468332073369e-08	3.70675843875684e-08	2.98805527890314e-08
P5BigEU	A159	0	0	0	0	0	0	0	0	0	0	0	3.08902640513672e-09	5.78223085879352e-09	2.66783327102787e-09	1.4956396160026e-08	2.42369892224483e-08	3.49566629141105e-08	4.31869738844752e-08	6.81818515990103e-08	6.52664070144914e-08	8.3717655306233e-08	1.08418553478575e-07	2.65259804736852e-07	2.7586324754307e-07	4.44811012650821e-07	3.88447186257408e-07
P5BigEU	A160	0	0	0	0	0	0	0	0	0	0	0	3.08902640513672e-09	0	0	7.47819808001302e-09	1.21184946112242e-08	1.24845224693252e-08	8.0975576033391e-09	1.77865699823505e-08	3.91598442086949e-08	4.36787766815129e-08	6.67191098329694e-08	1.10107843475675e-07	1.13174665658695e-07	1.97693783400365e-07	8.96416583670941e-08
P5BigEU	A161	0	0	0	0	0	0	0	0	0	0	0	0	0	0	2.49273269333768e-09	2.42369892224483e-09	4.99380898773007e-09	2.6991858677797e-09	5.9288566607835e-09	1.30532814028983e-08	3.63989805679274e-09	1.25098330936818e-08	2.00196079046681e-08	1.41468332073369e-08	2.47117229250456e-08	0
P5BigEU	A162	0	0	0	1.92361273547214e-08	0	0	0	0	1.06114129920552e-08	0	4.28222898424975e-08	1.51362293851699e-07	2.97784889227866e-07	3.73496657943901e-07	6.48110500267796e-07	8.94344902308343e-07	1.2284770109816e-06	1.4629587403366e-06	1.87351870480759e-06	2.24190108094778e-06	3.16671130940968e-06	5.45011728448069e-06	1.01499412076667e-05	1.7089374514463e-05	2.4674655340658e-05	2.79980779633224e-05
P5BigEU	A163	0	0	0	0	0	0	0	0	3.5371376640184e-09	0	0	0	0	0	0	0	0	2.6991858677797e-09	2.96442833039175e-09	6.52664070144914e-09	0	1.66797774582424e-08	2.50245098808351e-08	5.65873328293477e-08	2.47117229250456e-08	5.97611055780628e-08
P5BigEU	A164	0	0	0	0	0	0	0	0	0	0	0	0	0	0	2.49273269333768e-09	4.84739784448966e-09	4.99380898773007e-09	1.07967434711188e-08	2.96442833039175e-09	1.63166017536229e-08	2.54792863975492e-08	4.58693880101665e-08	8.00784316186724e-08	2.12202498110054e-07	3.95387566800729e-07	4.48208291835471e-07
P5BigEU	A165	0	0	0	0	0	0	0	0	0	0	0	0	5.78223085879352e-09	2.66783327102787e-09	7.47819808001302e-09	7.2710967667345e-09	4.99380898773007e-09	2.42926728100173e-08	2.07509983127423e-08	5.54764459623177e-08	1.01917145590197e-07	1.95987385134348e-07	4.75465687735868e-07	9.97351741117253e-07	1.66804129744058e-06	3.49602467631667e-06
P5BigEU	A167	0	0	0	9.61806367736071e-08	0	0	0	0	7.0742753280368e-09	3.45795026491685e-09	6.58804459115346e-09	0	0	2.66783327102787e-09	9.9709307733507e-09	4.84739784448966e-09	2.49690449386504e-09	1.07967434711188e-08	8.89328499117525e-09	1.30532814028983e-08	3.63989805679274e-08	7.92289429266512e-08	1.25122549404176e-07	1.90982248299048e-07	2.59473090712979e-07	8.96416583670941e-08
P5BigEU	A168	0	0	0	0	0	0	0	0	0	0	0	6.17805281027343e-09	0	0	4.98546538667535e-09	2.42369892224483e-09	4.99380898773007e-09	0	1.1857713321567e-08	9.78996105217372e-09	1.09196941703782e-08	1.66797774582424e-08	3.50343138331692e-08	7.78075826403531e-08	7.41351687751368e-08	2.98805527890314e-08
P5BigEU	A169	0	0	3.08694043740053e-07	3.84722547094428e-08	0	0	0	1.77398067070661e-08	7.0742753280368e-09	6.91590052983371e-09	2.30581560690371e-08	5.86915016975976e-08	1.30100194322854e-07	1.86748328971951e-07	2.59244200107118e-07	4.09605117859377e-07	6.34213741441719e-07	7.77365529920554e-07	9.54545922386144e-07	1.30859146064055e-06	2.01286362540639e-06	3.46105382258529e-06	6.17604903859011e-06	1.02069401590936e-05	1.50123716769652e-05	1.55677680030853e-05
P5BigEU	A170	0	0	0	9.61806367736071e-08	1.06492979929517e-07	7.09765131442913e-08	5.32307054794925e-08	5.32194201211984e-08	2.47599636481288e-08	1.03738507947506e-08	6.58804459115346e-09	3.08902640513672e-08	9.25156937406964e-08	8.80384979439196e-08	7.47819808001303e-08	7.2710967667345e-08	8.48947527914113e-08	7.01788325622722e-08	1.30434846537237e-07	1.9253590069275e-07	2.29313577577943e-07	3.87804825904135e-07	4.55446079831199e-07	5.58799911689808e-07	4.32455151188298e-07	3.88447186257408e-07
P5BigEU	A171	0	0	0	0	0	0	0	0	0	0	0	0	0	0	0	0	0	0	5.9288566607835e-09	0	0	0	1.00098039523341e-08	7.07341660366846e-09	0	0
P5BigEU	A178	0	0	0	1.92361273547214e-08	3.54976599765055e-08	5.32323848582185e-08	1.77435684931642e-08	3.54796134141322e-08	1.06114129920552e-08	1.38318010596674e-08	2.63521783646139e-08	2.47122112410937e-08	4.04756160115547e-08	4.53531656074737e-08	3.98837230934028e-08	3.39317849114277e-08	5.49318988650308e-08	2.96910445455767e-08	6.81818515990103e-08	4.89498052608686e-08	1.05557043646989e-07	1.16758442207696e-07	2.15210784975182e-07	2.05129081506385e-07	1.85337921937842e-07	5.97611055780628e-08
P5BigEU	A179	0	0	0	0	0	0	1.77435684931642e-08	0	0	0	3.29402229557673e-09	3.08902640513672e-09	8.67334628819028e-09	0	4.98546538667535e-09	2.42369892224483e-09	2.49690449386504e-09	5.3983717355594e-09	5.9288566607835e-09	6.52664070144914e-09	1.81994902839637e-08	2.08497218228029e-08	2.00196079046681e-08	2.82936664146738e-08	1.23558614625228e-08	0
P5BigEU	A180	0	0	0	0	0	0	0	0	0	0	0	3.08902640513672e-09	8.67334628819028e-09	2.66783327102787e-09	1.4956396160026e-08	1.93895913779587e-08	3.99504719018406e-08	5.3983717355594e-08	8.00395649205773e-08	2.6432894840869e-07	3.89469092076823e-07	7.088905419753e-07	9.35916669543234e-07	1.29443523847133e-06	2.12520817155392e-06	2.27092201196638e-06
P5BigEU	A181	0	0	0	0	0	0	0	0	0	0	0	0	5.78223085879352e-09	0	0	4.84739784448966e-09	7.49071348159511e-09	1.07967434711188e-08	2.3715426643134e-08	6.8529727365216e-08	1.05557043646989e-07	1.75137663311545e-07	4.70460785759701e-07	7.71002409799862e-07	1.05024822431444e-06	1.19522211156125e-06
P5BigEU	A182	0	0	0	0	0	0	0	0	0	0	3.29402229557673e-09	3.08902640513672e-09	2.89111542939676e-09	2.66783327102787e-09	7.47819808001302e-09	0	1.24845224693252e-08	1.34959293388985e-08	2.07509983127423e-08	1.30532814028983e-08	4.00388786247201e-08	7.50589985620906e-08	2.45240196832184e-07	3.96111329805434e-07	9.14333748226687e-07	1.43426653387351e-06
P5BigEU	A183	0	0	0	0	0	0	0	0	3.5371376640184e-09	0	1.31760891823069e-08	1.23561056205469e-08	2.60200388645709e-08	8.0034998130836e-09	1.74491288533637e-08	1.21184946112242e-08	3.24597584202455e-08	2.96910445455767e-08	3.5573139964701e-08	6.8529727365216e-08	1.05557043646989e-07	1.50117997124181e-07	2.05200981022848e-07	2.47569581128396e-07	4.20099289725775e-07	2.39044422312251e-07
P5BigEU	A184	0	0	0	0	0	0	0	0	0	0	0	0	0	0	0	0	0	2.6991858677797e-09	0	3.26332035072457e-09	0	8.33988872912118e-09	3.00294118570022e-08	3.53670830183423e-08	6.1779307312614e-08	1.19522211156126e-07
P5BigEU	A185	0	0	0	0	0	0	0	0	0	0	0	0	0	0	0	0	0	0	0	0	0	4.16994436456059e-09	0	0	0	0
P5BigEU	A186	0	0	0	0	0	0	0	0	0	0	0	0	0	0	0	0	0	0	0	0	3.63989805679274e-09	0	0	0	0	0
P5BigEU	A187	0	0	0	0	0	0	0	0	0	0	0	3.08902640513672e-09	0	0	0	0	0	2.6991858677797e-09	2.96442833039175e-09	3.26332035072457e-09	3.63989805679274e-09	8.33988872912118e-09	2.50245098808351e-08	1.41468332073369e-08	3.70675843875684e-08	2.98805527890314e-08
P5BigEU	A188	0	0	0	0	0	0	0	0	0	0	3.29402229557673e-09	9.26707921541015e-09	1.44555771469838e-08	5.33566654205573e-09	1.4956396160026e-08	1.4542193533469e-08	2.24721404447853e-08	2.42926728100173e-08	2.07509983127423e-08	5.22131256115931e-08	9.8277247533404e-08	1.50117997124181e-07	2.25220588927516e-07	4.10258163012771e-07	4.07743428263252e-07	5.97611055780627e-07
P5BigEU	A190	0	0	0	0	0	0	0	0	0	0	0	6.17805281027343e-09	0	0	2.49273269333768e-09	2.42369892224483e-09	7.49071348159511e-09	1.61951152066782e-08	1.48221416519588e-08	6.52664070144914e-09	1.09196941703782e-08	1.66797774582424e-08	4.00392158093362e-08	7.78075826403531e-08	9.88468917001824e-08	1.49402763945157e-07
P5BigEU	A191	0	0	0	0	0	0	0	0	0	0	0	3.08902640513672e-09	8.67334628819028e-09	5.33566654205573e-09	7.47819808001302e-09	9.69479568897933e-09	4.99380898773007e-09	5.3983717355594e-09	1.77865699823505e-08	9.78996105217372e-09	1.09196941703782e-08	2.08497218228029e-08	7.50735296425054e-08	4.24404996220108e-08	9.88468917001824e-08	5.97611055780628e-08
P5BigEU	A192	0	0	0	0	0	0	0	0	0	0	0	6.17805281027343e-09	2.89111542939676e-09	2.66783327102787e-09	2.49273269333768e-09	2.42369892224483e-09	2.49690449386504e-09	0	1.1857713321567e-08	1.30532814028983e-08	1.09196941703782e-08	1.25098330936818e-08	3.50343138331692e-08	7.07341660366846e-08	1.35914476087751e-07	5.97611055780628e-08
P5BigEU	A198	0	0	0	0	0	0	0	0	0	0	0	0	0	2.66783327102787e-09	0	7.2710967667345e-09	2.49690449386504e-09	5.3983717355594e-09	2.96442833039175e-09	1.30532814028983e-08	3.63989805679274e-09	1.25098330936818e-08	6.00588237140043e-08	4.24404996220108e-08	3.70675843875684e-08	8.96416583670941e-08
P5BigEU	A199	0	0	0	7.69445094188857e-08	3.54976599765055e-08	3.54882565721456e-08	0	0	1.06114129920552e-08	2.4205651854418e-08	1.31760891823069e-08	7.10476073181445e-08	1.18535732605267e-07	1.33391663551393e-07	1.24636634666884e-07	1.64811526712649e-07	2.09739977484663e-07	2.48325099835732e-07	2.49011979752907e-07	3.16542074020283e-07	4.14948378474372e-07	9.04877927109648e-07	1.37134314146977e-06	2.07251106487486e-06	2.91598330515538e-06	2.5697275398567e-06
P5BigEU	A212	0	0	0	0	0	0	0	0	0	0	0	0	0	0	0	0	0	0	0	0	0	0	0	0	1.23558614625228e-08	0
P5BigEU	A213	0	0	0	1.92361273547214e-08	0	0	0	0	0	0	0	0	0	0	0	0	0	0	0	0	0	0	0	0	0	2.98805527890314e-08
P5BigEU	A219	0	0	0	0	0	0	0	0	0	0	0	0	0	0	0	0	0	2.6991858677797e-09	0	0	0	4.16994436456059e-09	5.00490197616703e-09	7.07341660366846e-09	1.23558614625228e-08	0
P5BigEU	A220	0	0	0	0	0	0	0	0	0	0	0	0	0	0	0	0	0	0	0	0	0	4.16994436456059e-09	0	0	0	0
P5BigEU	A221	0	0	0	0	0	0	0	0	0	0	0	0	0	2.66783327102787e-09	0	0	0	0	0	0	0	0	0	0	0	0
P5BigEU	A227	0	0	0	0	0	0	0	0	0	3.45795026491685e-09	0	0	0	0	2.49273269333768e-09	0	0	0	0	0	0	0	5.00490197616703e-09	0	0	0
P5BigEU	A229	0	0	0	0	0	0	0	0	0	0	0	0	2.89111542939676e-09	2.66783327102787e-09	2.49273269333768e-09	0	2.49690449386504e-09	2.6991858677797e-09	0	0	0	4.16994436456059e-09	0	0	0	0
P5BigEU	A230	0	0	0	0	0	0	0	0	0	0	0	0	2.89111542939676e-09	2.66783327102787e-09	0	4.84739784448966e-09	0	2.6991858677797e-09	2.96442833039175e-09	3.26332035072457e-09	0	4.16994436456059e-09	0	0	0	0
P5BigEU	A238	0	0	0	0	0	0	0	0	0	0	0	0	0	2.66783327102787e-09	0	0	0	0	0	0	0	0	5.00490197616703e-09	0	0	0
P5BigEU	A239	0	0	0	0	0	0	0	0	0	3.45795026491685e-09	0	3.08902640513672e-09	5.78223085879352e-09	0	4.98546538667535e-09	4.84739784448966e-09	2.49690449386504e-09	2.6991858677797e-09	2.96442833039175e-09	1.30532814028983e-08	1.4559592227171e-08	2.50196661873635e-08	4.00392158093362e-08	5.65873328293477e-08	9.88468917001824e-08	8.96416583670941e-08
P5BigEU	A240	0	0	0	0	0	0	0	0	0	0	0	0	0	0	0	0	0	0	0	0	0	0	0	7.07341660366846e-09	0	0
P5BigEU	A241	0	0	0	0	0	0	0	0	0	0	0	0	0	2.66783327102787e-09	0	4.84739784448966e-09	0	0	2.96442833039175e-09	3.26332035072457e-09	3.63989805679274e-09	0	5.00490197616703e-09	1.41468332073369e-08	0	0
P5BigEU	A242	0	0	0	0	0	0	0	0	0	0	0	0	0	0	0	0	0	0	0	0	0	0	0	0	0	0
P5BigEU	A244	0	0	0	0	0	0	0	0	0	0	0	0	0	0	0	2.42369892224483e-09	0	2.6991858677797e-09	2.96442833039175e-09	0	3.63989805679274e-09	8.33988872912118e-09	0	0	0	0
P5BigEU	A260	0	0	0	0	0	0	0	0	3.5371376640184e-09	0	0	0	0	0	0	0	0	0	0	3.26332035072457e-09	3.63989805679274e-09	1.25098330936818e-08	2.00196079046681e-08	4.24404996220108e-08	1.23558614625228e-08	0
P5BigEU	A267	0	0	0	0	0	0	0	0	0	0	0	0	0	0	0	0	0	0	0	3.26332035072457e-09	1.4559592227171e-08	4.16994436456059e-09	6.00588237140043e-08	5.65873328293477e-08	3.70675843875684e-08	1.79283316734188e-07
P5BigEU	A268	0	0	0	0	0	0	0	0	0	0	0	0	0	0	0	0	0	0	0	0	0	0	1.00098039523341e-08	7.07341660366846e-09	1.23558614625228e-08	0
P5BigEU	A269	0	0	0	0	0	0	0	0	0	0	3.29402229557673e-09	0	0	0	0	0	4.99380898773007e-09	5.3983717355594e-09	2.96442833039175e-09	0	7.27979611358548e-09	8.33988872912118e-09	1.50147059285011e-08	7.78075826403531e-08	7.41351687751368e-08	8.96416583670941e-08
P5BigEU	A270	0	0	0	0	0	0	0	0	0	0	0	3.08902640513672e-09	0	5.33566654205573e-09	4.98546538667535e-09	9.69479568897933e-09	9.98761797546015e-09	2.6991858677797e-09	1.1857713321567e-08	1.30532814028983e-08	2.18393883407564e-08	4.16994436456059e-09	1.00098039523341e-08	0	1.23558614625228e-08	2.98805527890314e-08
P5BigEU	A278	0	0	0	0	0	0	0	0	0	0	0	0	0	2.66783327102787e-09	0	0	0	0	0	3.26332035072457e-09	0	0	0	0	0	2.98805527890314e-08
P5BigEU	A279	0	0	0	0	0	0	0	0	0	0	1.31760891823069e-08	1.23561056205469e-08	2.89111542939676e-09	5.33566654205573e-09	1.24636634666884e-08	1.93895913779587e-08	2.24721404447853e-08	2.96910445455767e-08	5.9288566607835e-08	6.52664070144914e-08	6.9158063079062e-08	6.25491654684088e-08	1.20117647428009e-07	8.48809992440215e-08	1.23558614625228e-08	8.96416583670941e-08
P5BigEU	A280	0	0	0	0	0	0	0	0	0	0	0	0	2.89111542939676e-09	0	2.49273269333768e-09	4.84739784448966e-09	7.49071348159511e-09	1.88943010744579e-08	1.77865699823505e-08	1.30532814028983e-08	1.81994902839637e-08	4.16994436456059e-08	4.00392158093362e-08	1.55615165280706e-07	1.48270337550274e-07	1.49402763945157e-07
P5BigEU	A281	0	0	0	0	0	0	0	0	0	0	0	0	0	0	0	2.42369892224483e-09	2.49690449386504e-09	2.6991858677797e-09	0	3.26332035072457e-09	0	8.33988872912118e-09	0	1.41468332073369e-08	1.23558614625228e-08	0
P5BigEU	A282	0	0	0	0	0	0	0	0	0	0	0	0	0	0	0	2.42369892224483e-09	0	0	0	3.26332035072457e-09	0	0	5.00490197616703e-09	0	1.23558614625228e-08	2.98805527890314e-08
P5BigEU	A288	0	0	0	0	0	0	0	0	0	0	0	0	0	0	0	0	0	0	2.96442833039175e-09	3.26332035072457e-09	3.63989805679274e-09	8.33988872912118e-09	1.00098039523341e-08	2.12202498110054e-08	0	0
P5BigEU	A289	0	0	0	0	0	0	0	0	0	0	0	0	0	0	0	0	0	0	2.96442833039175e-09	0	0	0	0	0	0	0
P5BigEU	A305	0	0	0	0	0	0	0	0	0	0	0	0	0	0	0	0	0	5.3983717355594e-09	0	0	3.63989805679274e-09	4.16994436456059e-09	1.00098039523341e-08	0	0	0
P5BigEU	A309	0	0	0	0	0	0	0	0	0	0	0	3.08902640513672e-09	0	0	0	0	2.49690449386504e-09	2.6991858677797e-09	2.96442833039175e-09	0	1.09196941703782e-08	2.50196661873635e-08	4.00392158093362e-08	9.195441584769e-08	6.1779307312614e-08	5.97611055780628e-08
P5BigEU	A310	0	0	0	0	0	0	0	0	3.5371376640184e-09	0	0	0	5.78223085879352e-09	2.13426661682229e-08	4.73619211734158e-08	2.9084387066938e-08	3.24597584202455e-08	6.20812749589331e-08	1.03754991563711e-07	1.63166017536229e-07	2.00194393123601e-07	3.66955104081332e-07	4.95485295640536e-07	5.94166994708151e-07	9.2668960968921e-07	5.67730502991596e-07
P5BigEU	A311	0	0	0	0	0	0	0	0	0	0	0	0	0	0	2.49273269333768e-09	0	0	2.6991858677797e-09	0	0	0	1.66797774582424e-08	0	1.41468332073369e-08	3.70675843875684e-08	5.97611055780628e-08
P5BigEU	A318	0	0	0	0	0	0	0	0	0	3.45795026491685e-09	0	3.08902640513672e-09	0	0	9.9709307733507e-09	2.42369892224483e-09	4.99380898773007e-09	8.0975576033391e-09	2.07509983127423e-08	6.52664070144914e-09	3.63989805679274e-08	6.25491654684088e-08	6.00588237140043e-08	9.195441584769e-08	6.1779307312614e-08	2.98805527890314e-08
P5BigEU	A319	0	0	0	1.92361273547214e-08	0	3.54882565721456e-08	0	0	7.0742753280368e-09	0	3.29402229557673e-09	0	1.1564461717587e-08	2.66783327102787e-08	3.24055250133898e-08	3.63554838336725e-08	2.74659494325154e-08	4.31869738844752e-08	1.12648276554887e-07	1.46849415782606e-07	2.03834291180393e-07	3.50275326623089e-07	4.75465687735868e-07	5.30506245275135e-07	6.30148934588662e-07	4.78088844624502e-07
P5BigEU	A321	0	0	6.17388087480107e-07	1.92361273547214e-08	0	0	0	0	0	1.03738507947506e-08	3.29402229557673e-09	3.08902640513672e-09	8.67334628819028e-09	5.33566654205573e-09	1.24636634666884e-08	2.18132903002035e-08	3.99504719018406e-08	8.0975576033391e-08	9.78261349029278e-08	2.54538987356517e-07	3.82189295963238e-07	5.21243045570074e-07	8.05789218162891e-07	9.47837824891574e-07	9.39045471151732e-07	6.27491608569659e-07
P5BigEU	A327	6.48257491854112e-06	1.08042915309019e-06	3.08694043740053e-07	0	0	0	0	0	0	0	0	0	0	0	7.47819808001302e-09	9.69479568897933e-09	7.49071348159511e-09	3.50894162811361e-08	2.3715426643134e-08	9.78996105217371e-08	1.2011663587416e-07	2.21007051321711e-07	2.80274510665353e-07	5.58799911689808e-07	8.27842717989027e-07	1.01593879482707e-06
P5BigEU	A328	0	0	0	0	0	0	0	0	0	0	0	0	0	0	0	2.42369892224483e-09	0	2.6991858677797e-09	5.9288566607835e-09	0	0	2.91896105519241e-08	4.50441177855032e-08	6.36607494330161e-08	6.1779307312614e-08	0
P5BigEU	A329	0	0	3.08694043740053e-07	0	0	0	0	0	0	0	0	0	0	2.66783327102787e-09	2.49273269333768e-09	4.84739784448966e-09	0	2.15934869422376e-08	2.3715426643134e-08	3.26332035072457e-08	6.55181650222693e-08	7.92289429266512e-08	1.60156863237345e-07	1.98055664902717e-07	3.33608259488115e-07	4.48208291835471e-07
P5BigEU	A35	0	0	0	0	0	0	0	0	0	0	0	0	2.89111542939676e-09	2.66783327102787e-09	2.49273269333768e-09	2.42369892224483e-09	7.49071348159511e-09	2.6991858677797e-09	2.66798549735258e-08	2.93698831565211e-08	9.8277247533404e-08	2.33516884415393e-07	3.75367648212527e-07	8.48809992440215e-07	1.44563579111517e-06	1.10558045319416e-06
P5BigEU	A360	0	0	0	0	0	0	0	0	0	0	0	0	0	0	0	0	0	0	0	0	0	0	0	7.07341660366846e-09	0	0
P5BigEU	A368	0	0	0	0	0	0	0	0	3.5371376640184e-09	0	0	0	0	0	0	0	0	0	0	0	3.63989805679274e-09	0	1.50147059285011e-08	1.41468332073369e-08	1.23558614625228e-08	5.97611055780628e-08
P5BigEU	A369	0	0	0	0	0	0	0	0	0	0	0	0	0	0	0	0	2.49690449386504e-09	0	0	0	3.63989805679274e-09	0	0	2.82936664146738e-08	6.1779307312614e-08	0
P5BigEU	A370	0	0	6.17388087480107e-07	7.69445094188857e-07	0	0	0	0	0	0	3.29402229557673e-09	0	0	0	0	0	0	0	0	6.52664070144914e-09	3.63989805679274e-09	4.16994436456059e-09	0	0	0	0
P5BigEU	A371	0	0	0	0	0	0	0	0	0	0	0	0	0	0	0	0	0	0	0	0	0	0	0	1.41468332073369e-08	0	0
P5BigEU	A378	0	0	0	3.84722547094428e-08	0	0	0	0	0	0	0	0	0	0	0	0	0	0	0	0	0	0	0	0	0	0
P5BigEU	A379	0	0	6.17388087480106e-06	2.57764106553267e-06	0	0	0	0	0	0	0	0	2.89111542939676e-09	0	2.49273269333768e-09	2.42369892224483e-09	0	8.0975576033391e-09	2.96442833039175e-09	3.26332035072457e-09	7.27979611358548e-09	4.16994436456059e-09	2.50245098808351e-08	4.95139162256792e-08	1.23558614625228e-07	2.0916386952322e-07
P5BigEU	A38	0	0	0	0	0	1.77441282860728e-08	3.54871369863284e-08	1.77398067070661e-08	3.5371376640184e-09	0	0	0	0	2.66783327102787e-09	0	2.42369892224483e-09	2.49690449386504e-09	5.3983717355594e-09	2.96442833039175e-09	3.26332035072457e-09	3.63989805679274e-09	0	5.00490197616703e-09	1.41468332073369e-08	0	5.97611055780628e-08
P5BigEU	A390	0	0	6.17388087480107e-07	8.079173488983e-07	6.38957879577099e-07	4.79091463723966e-07	2.30666390411134e-07	2.3061748719186e-07	1.06114129920552e-07	1.07196458212423e-07	4.54575076789589e-07	2.00786716333887e-07	9.82979245994899e-08	6.66958317756967e-08	8.4752911573481e-08	5.8168774133876e-08	6.7416421334356e-08	6.47804608267128e-08	1.12648276554887e-07	1.01162930872462e-07	1.41956024214917e-07	2.08497218228029e-07	2.75269608689187e-07	4.45625246031113e-07	4.20099289725775e-07	5.07969397413533e-07
P5BigEU	A391	0	1.08042915309019e-06	9.2608213122016e-07	1.69277920721548e-06	1.08267862928342e-06	4.79091463723966e-07	3.90358506849612e-07	2.3061748719186e-07	6.72056156163496e-08	6.22431047685034e-08	1.44936981005376e-07	4.3246369671914e-08	3.18022697233644e-08	2.13426661682229e-08	3.24055250133898e-08	4.84739784448967e-08	5.24349943711658e-08	3.77886021489158e-08	5.63241382774433e-08	4.89498052608686e-08	5.82383689086838e-08	4.16994436456059e-08	4.50441177855032e-08	2.82936664146738e-08	8.64910302376596e-08	0
P5BigEU	A392	0	0	0	4.0395867444915e-07	5.1471606965933e-07	2.4841779600502e-07	1.77435684931642e-07	5.32194201211984e-08	2.82971013121472e-08	4.49533534439191e-08	6.58804459115346e-08	3.39792904565039e-08	3.18022697233644e-08	2.40104994392508e-08	1.24636634666884e-08	1.4542193533469e-08	1.74783314570553e-08	2.6991858677797e-08	1.77865699823505e-08	1.95799221043474e-08	2.18393883407564e-08	1.25098330936818e-08	5.50539217378373e-08	2.82936664146738e-08	1.72982060475319e-07	2.98805527890314e-08
P5BigEU	A393	0	0	0	3.84722547094428e-08	0	0	1.77435684931642e-08	0	0	0	0	0	2.89111542939676e-09	2.66783327102787e-09	0	0	2.49690449386504e-09	2.6991858677797e-09	0	3.26332035072457e-09	3.63989805679274e-09	0	1.50147059285011e-08	7.07341660366846e-09	0	2.98805527890314e-08
P5BigEU	A394	0	0	3.08694043740053e-07	7.05965873918276e-06	4.33071451713367e-06	2.32448080547554e-06	1.17107552054884e-06	7.62811688403843e-07	3.14805252097638e-07	2.10934966159928e-07	5.86335968612658e-07	3.08902640513672e-07	1.21426848034664e-07	1.28055997009338e-07	1.0718750581352e-07	1.23608645034486e-07	1.59801887607362e-07	1.7544708140568e-07	2.25296553109773e-07	1.69692658237678e-07	1.81994902839637e-07	1.91817440769787e-07	3.00294118570022e-07	4.45625246031113e-07	5.93081350201094e-07	6.5737216135869e-07
P5BigEU	A395	0	0	0	1.92361273547214e-08	0	1.77441282860728e-08	0	0	0	0	3.29402229557673e-09	0	0	0	0	0	0	2.6991858677797e-09	0	0	0	4.16994436456059e-09	5.00490197616703e-09	0	0	0
P5BigEU	A398	0	0	0	9.61806367736071e-08	1.77488299882528e-08	0	1.77435684931642e-08	3.54796134141322e-08	1.06114129920552e-08	3.45795026491685e-09	3.29402229557673e-08	2.78012376462305e-08	5.78223085879352e-09	5.33566654205573e-09	2.49273269333768e-09	4.84739784448966e-09	1.49814269631902e-08	1.34959293388985e-08	3.5573139964701e-08	2.93698831565211e-08	2.18393883407564e-08	7.088905419753e-08	7.50735296425054e-08	1.06101249055027e-07	8.64910302376596e-08	2.98805527890314e-08
P5BigEU	A399	0	0	0	5.00139311222757e-07	1.9523712987078e-07	2.4841779600502e-07	8.87178424658209e-08	5.32194201211984e-08	2.82971013121472e-08	1.72897513245843e-08	3.95282675469208e-08	2.1623184835957e-08	1.73466925763806e-08	8.0034998130836e-09	9.9709307733507e-09	1.21184946112242e-08	1.24845224693252e-08	1.88943010744579e-08	8.89328499117525e-09	1.30532814028983e-08	2.18393883407564e-08	2.91896105519241e-08	5.00490197616703e-08	2.12202498110054e-08	2.47117229250456e-08	8.96416583670941e-08
P5BigEU	A400	0	0	0	1.53889018837771e-07	3.1947893978855e-07	1.2420889800251e-07	1.41948547945313e-07	8.86990335353306e-08	6.01313402883128e-08	3.11215523842517e-08	1.64701114778837e-08	2.78012376462305e-08	2.31289234351741e-08	3.73496657943901e-08	4.98546538667535e-08	5.57450752116312e-08	6.24226123466259e-08	7.82763901656113e-08	8.3003993250969e-08	1.04426251223186e-07	1.49235820328502e-07	2.04327273863469e-07	2.05200981022848e-07	1.98055664902717e-07	3.45964120950638e-07	6.27491608569659e-07
P5BigEU	A401	0	2.16085830618037e-06	0	7.11736712124693e-07	3.54976599765055e-08	3.54882565721456e-08	1.77435684931642e-08	0	3.5371376640184e-09	3.45795026491685e-09	6.58804459115346e-09	3.08902640513672e-09	0	2.66783327102787e-09	7.47819808001302e-09	9.69479568897933e-09	1.99752359509203e-08	1.07967434711188e-08	2.66798549735258e-08	2.2843242455072e-08	6.9158063079062e-08	6.25491654684088e-08	1.20117647428009e-07	3.53670830183423e-07	3.0889653656307e-07	3.88447186257408e-07
P5BigEU	A402	0	0	3.08694043740053e-07	3.84722547094428e-08	0	0	0	1.77398067070661e-08	0	0	0	0	0	2.66783327102787e-09	2.49273269333768e-09	4.84739784448966e-09	2.24721404447853e-08	2.6991858677797e-08	8.89328499117525e-08	1.43586095431881e-07	2.43873169805114e-07	4.04484603362377e-07	7.60745100377388e-07	1.25199473884932e-06	2.44646056957951e-06	1.88247482570898e-06
P5BigEU	A403	6.48257491854112e-06	0	0	8.46389603607742e-07	8.51943839436132e-07	2.30673667718947e-07	1.95179253424806e-07	8.86990335353306e-08	3.89085143042024e-08	2.07477015895011e-08	1.97641337734604e-08	2.47122112410937e-08	3.75845005821579e-08	8.80384979439196e-08	1.44578496213585e-07	2.06014408390811e-07	2.62174971855829e-07	3.10406374794666e-07	4.38735392897979e-07	6.23294186988393e-07	6.7702103856345e-07	8.88198149651405e-07	1.4113823572791e-06	2.29178697958858e-06	3.47199707096891e-06	4.96017176297921e-06
P5BigEU	A408	0	0	0	7.69445094188857e-08	3.54976599765055e-08	1.77441282860728e-08	1.77435684931642e-08	0	7.0742753280368e-09	3.45795026491685e-09	0	0	5.78223085879352e-09	1.33391663551393e-08	1.74491288533637e-08	1.21184946112242e-08	1.24845224693252e-08	1.07967434711188e-08	4.15019966254845e-08	6.20030866637669e-08	1.05557043646989e-07	1.83477552040666e-07	2.90284314617688e-07	4.31478412823776e-07	6.1779307312614e-07	6.27491608569659e-07
P5BigEU	A409	6.48257491854112e-06	3.24128745927056e-06	9.2608213122016e-07	7.11736712124693e-07	2.12985959859033e-07	1.2420889800251e-07	1.24204979452149e-07	1.59658260363595e-07	5.3057064960276e-08	2.76636021193348e-08	2.63521783646139e-08	2.78012376462305e-08	5.20400777291417e-08	8.80384979439196e-08	1.29622100053559e-07	1.405745374902e-07	2.12236881978528e-07	3.02308817191326e-07	3.70553541298969e-07	6.42874109092741e-07	9.86412373390833e-07	1.42612097267972e-06	2.277230399156e-06	3.82671838258464e-06	6.09143970102374e-06	7.38049653889075e-06
P5BigEU	A410	0	0	1.23477617496021e-06	3.07778037675543e-07	1.24241809917769e-07	1.77441282860728e-08	1.77435684931642e-08	5.32194201211984e-08	1.06114129920552e-08	2.76636021193348e-08	2.96462006601906e-08	5.86915016975976e-08	7.51690011643158e-08	7.73671648598081e-08	1.29622100053559e-07	2.42369892224483e-07	4.84399471809817e-07	8.23251689672809e-07	1.38735245862334e-06	2.55191651426662e-06	4.52075338653658e-06	8.29401934111101e-06	1.51848725956908e-05	2.42618189505828e-05	3.5782574795466e-05	3.66036771665634e-05
P5BigEU	A411	0	1.08042915309019e-06	9.2608213122016e-07	9.61806367736071e-08	0	0	0	0	0	0	3.29402229557673e-09	3.08902640513672e-09	0	2.66783327102787e-09	1.4956396160026e-08	2.66606881446932e-08	3.24597584202455e-08	4.85853456200346e-08	8.89328499117525e-08	1.37059454730432e-07	3.13031232884176e-07	5.46262711757437e-07	7.45730394448887e-07	1.17418715620896e-06	1.66804129744058e-06	1.79283316734188e-06
P5BigEU	A412	0	1.08042915309019e-06	0	2.88541910320821e-07	3.54976599765055e-08	5.32323848582185e-08	0	0	1.06114129920552e-08	1.03738507947506e-08	4.28222898424975e-08	3.70683168616406e-08	5.20400777291417e-08	6.66958317756967e-08	1.09680238506858e-07	2.03590709468566e-07	2.74659494325154e-07	4.4536566818365e-07	8.03360077536164e-07	1.27595825713331e-06	2.15845954767809e-06	3.47773360004353e-06	6.34621570577979e-06	1.09284286526678e-05	1.55436737198537e-05	1.74502428287943e-05
P5BigEU	A413	0	0	3.08694043740053e-07	3.84722547094428e-08	3.54976599765055e-08	0	0	0	3.5371376640184e-09	3.45795026491685e-09	0	0	2.89111542939676e-09	0	9.9709307733507e-09	4.84739784448966e-09	9.98761797546015e-09	1.07967434711188e-08	5.9288566607835e-09	1.95799221043474e-08	1.4559592227171e-08	2.50196661873635e-08	3.50343138331692e-08	1.34394915469701e-07	2.47117229250456e-07	2.39044422312251e-07
P5BigEU	A414	0	0	0	1.92361273547214e-08	0	0	0	1.77398067070661e-08	0	3.45795026491685e-09	6.58804459115346e-09	9.26707921541015e-09	0	0	7.47819808001302e-09	9.69479568897933e-09	2.24721404447853e-08	3.50894162811361e-08	4.7430853286268e-08	1.1421621227536e-07	2.69352456202663e-07	5.00393323747271e-07	9.05887257686232e-07	2.04421739846019e-06	3.71911430021936e-06	4.48208291835471e-06
P5BigEU	A415	6.48257491854112e-06	8.64343322472149e-06	4.6304106561008e-06	1.6158346977966e-06	1.77488299882528e-07	3.54882565721456e-08	3.54871369863284e-08	5.32194201211984e-08	2.12228259841104e-08	3.45795026491685e-09	3.6234245251344e-08	4.94244224821875e-08	4.62578468703482e-08	6.66958317756967e-08	1.12172971200195e-07	2.03590709468566e-07	3.29591393190185e-07	6.23511935457111e-07	1.05830091394986e-06	1.67082001957098e-06	2.810001299844e-06	5.05814251421199e-06	8.96878434129131e-06	1.66083821854135e-05	2.8480260671115e-05	3.73208104335002e-05
P5BigEU	A418	6.48257491854112e-06	0	0	2.30833528256657e-07	8.87441499412638e-08	5.32323848582185e-08	7.09742739726567e-08	3.54796134141322e-08	1.06114129920552e-08	3.45795026491685e-09	6.58804459115346e-09	9.26707921541015e-09	2.02378080057773e-08	8.0034998130836e-09	3.48982577067275e-08	4.60502795226518e-08	9.73792752607364e-08	1.24162549917866e-07	2.31225409770557e-07	3.68755199631877e-07	5.78743791030046e-07	9.75766981307178e-07	1.73169608375379e-06	2.94961472372975e-06	4.36161909627055e-06	4.18327739046439e-06
P5BigEU	A419	2.59302996741645e-05	2.16085830618037e-05	1.1730373662122e-05	1.46771651716524e-05	4.72118877687523e-06	2.71485162776914e-06	2.00502323972755e-06	1.11760782254517e-06	7.39261771779846e-07	7.84954710136126e-07	1.1331436696784e-06	1.220165430029e-06	1.72310479592047e-06	2.48375277532694e-06	3.82385195157999e-06	6.24587212262493e-06	1.02647743742792e-05	1.6883407602962e-05	2.86096978166108e-05	4.75890006746164e-05	8.02961511328478e-05	0.000144738768893898	0.000266786299839583	0.000476578517088766	0.000853283436740362	0.00116916626952922
P5BigEU	A420	0	0	0	0	0	0	0	0	0	0	0	3.08902640513672e-09	0	2.66783327102787e-09	0	2.42369892224483e-09	1.49814269631902e-08	8.0975576033391e-09	5.9288566607835e-09	9.78996105217372e-09	1.81994902839637e-08	2.08497218228029e-08	3.50343138331692e-08	3.53670830183423e-08	7.41351687751368e-08	8.96416583670941e-08
P5BigEU	A421	0	0	0	0	0	0	0	0	0	0	0	0	0	0	0	4.84739784448966e-09	0	0	0	3.26332035072457e-09	3.63989805679274e-09	8.33988872912118e-09	5.00490197616703e-09	7.07341660366846e-09	2.47117229250456e-08	0
P5BigEU	A422	0	0	0	0	0	0	0	0	0	0	0	0	0	0	0	0	2.49690449386504e-09	0	0	0	0	0	5.00490197616703e-09	7.07341660366846e-09	1.23558614625228e-08	0
P5BigEU	A427	0	0	0	0	0	0	0	0	0	0	0	0	0	0	0	0	2.49690449386504e-09	0	0	0	3.63989805679274e-09	8.33988872912118e-09	1.50147059285011e-08	0	1.23558614625228e-08	0
P5BigEU	A428	0	0	0	0	0	0	0	0	0	0	0	0	0	0	0	0	1.49814269631902e-08	0	2.96442833039175e-09	3.26332035072457e-09	7.27979611358548e-09	4.16994436456059e-09	5.00490197616703e-09	7.07341660366846e-09	0	0
P5BigEU	A429	0	0	0	0	0	0	0	0	0	0	0	0	0	0	4.98546538667535e-09	4.84739784448966e-09	0	0	2.96442833039175e-09	9.78996105217372e-09	1.4559592227171e-08	8.33988872912118e-09	5.00490197616703e-09	3.53670830183423e-08	3.70675843875684e-08	2.98805527890314e-08
P5BigEU	A430	0	0	0	0	0	0	0	0	0	0	3.29402229557673e-09	0	1.1564461717587e-08	0	2.49273269333768e-09	2.42369892224483e-09	7.49071348159511e-09	8.0975576033391e-09	1.48221416519588e-08	3.58965238579703e-08	4.36787766815129e-08	8.33988872912118e-08	1.25122549404176e-07	1.48541748677038e-07	1.72982060475319e-07	8.96416583670941e-08
P5BigEU	A431	0	0	0	0	0	0	0	0	0	0	0	0	0	0	0	0	0	0	0	0	0	0	1.00098039523341e-08	7.07341660366846e-09	1.23558614625228e-08	0
P5BigEU	A438	0	0	0	0	0	0	0	0	0	0	0	0	5.78223085879352e-09	0	0	2.42369892224483e-09	4.99380898773007e-09	1.61951152066782e-08	1.1857713321567e-08	1.63166017536229e-08	1.81994902839637e-08	2.91896105519241e-08	3.50343138331692e-08	3.53670830183423e-08	6.1779307312614e-08	2.98805527890314e-08
P5BigEU	A439	0	0	0	0	0	0	0	0	0	0	3.29402229557673e-09	0	0	0	4.98546538667535e-09	7.2710967667345e-09	4.99380898773007e-09	8.0975576033391e-09	5.9288566607835e-09	1.95799221043474e-08	5.09585727950984e-08	2.91896105519241e-08	2.50245098808351e-08	7.78075826403531e-08	1.48270337550274e-07	8.96416583670941e-08
P5BigEU	A448	0	0	0	0	0	0	0	0	0	0	0	0	0	0	0	0	0	0	0	0	3.63989805679274e-09	0	5.00490197616703e-09	0	0	0
P5BigEU	A449	0	0	0	0	0	0	0	0	0	0	0	0	0	0	0	0	0	2.6991858677797e-09	5.9288566607835e-09	3.26332035072457e-09	0	0	1.50147059285011e-08	7.07341660366846e-09	0	2.98805527890314e-08
P5BigEU	A46	0	0	0	0	0	0	0	0	0	3.45795026491685e-09	3.29402229557673e-09	6.17805281027343e-09	1.44555771469838e-08	2.40104994392508e-08	6.48110500267795e-08	1.01795354734283e-07	2.17230690966258e-07	3.40097419340242e-07	5.95850094408742e-07	1.1160555599478e-06	1.63067432944315e-06	3.03571949740011e-06	5.84072060618692e-06	1.17630918119006e-05	2.75412151999633e-05	3.91435241536311e-05
P5BigEU	A480	0	0	3.08694043740053e-07	0	0	0	0	0	3.5371376640184e-09	0	0	0	2.89111542939676e-09	1.33391663551393e-08	7.47819808001302e-09	1.93895913779587e-08	2.99628539263804e-08	5.93820890911534e-08	1.24505989876454e-07	1.89272580342025e-07	2.94831742600212e-07	4.58693880101665e-07	9.45926473495568e-07	1.46419723695937e-06	3.26194742610602e-06	4.18327739046439e-06
P5BigEU	A481	0	0	0	1.92361273547214e-08	0	0	0	1.77398067070661e-08	0	3.45795026491685e-09	3.29402229557673e-09	1.54451320256836e-08	1.44555771469838e-08	3.46818325233623e-08	1.02202040426845e-07	1.86624817012852e-07	3.09616157239265e-07	5.4253635942372e-07	7.97431220875381e-07	1.00183934767244e-06	1.22300574708236e-06	1.69716735637616e-06	2.90284314617688e-06	4.0601411305057e-06	5.37479973619742e-06	5.79682724107209e-06
P5BigEU	A482	0	0	0	0	0	0	0	0	0	0	0	0	0	0	4.98546538667535e-09	4.84739784448966e-09	9.98761797546015e-09	1.07967434711188e-08	1.1857713321567e-08	6.52664070144914e-09	7.27979611358548e-09	3.33595549164847e-08	2.00196079046681e-08	3.53670830183423e-08	2.47117229250456e-08	0
P5BigEU	A483	0	0	0	1.92361273547214e-08	1.77488299882528e-08	1.77441282860728e-08	3.54871369863284e-08	1.77398067070661e-08	1.41485506560736e-08	2.4205651854418e-08	6.58804459115346e-09	1.54451320256836e-08	8.67334628819028e-09	1.86748328971951e-08	3.48982577067275e-08	2.9084387066938e-08	3.24597584202455e-08	2.15934869422376e-08	4.15019966254845e-08	5.87397663130423e-08	3.63989805679274e-08	7.088905419753e-08	1.45142157308844e-07	2.33422747921059e-07	3.95387566800729e-07	3.88447186257408e-07
P5BigEU	A488	0	0	0	1.92361273547214e-08	0	0	0	0	0	0	0	3.08902640513672e-09	0	5.33566654205573e-09	0	0	0	5.3983717355594e-09	0	0	1.81994902839637e-08	2.91896105519241e-08	4.00392158093362e-08	1.13174665658695e-07	1.11202753162705e-07	1.19522211156126e-07
P5BigEU	A490	0	3.24128745927056e-06	1.23477617496021e-06	4.0395867444915e-07	3.54976599765055e-08	3.54882565721456e-08	3.54871369863284e-08	0	1.7685688320092e-08	3.45795026491685e-09	1.31760891823069e-08	2.1623184835957e-08	8.67334628819028e-09	2.40104994392508e-08	3.98837230934028e-08	5.57450752116312e-08	9.73792752607364e-08	1.70048709670121e-07	2.57905264744082e-07	4.99288013660859e-07	9.57293188936491e-07	1.60125863599127e-06	3.39332353984124e-06	5.72946744897145e-06	1.01935857065813e-05	1.51793208168279e-05
P5BigEU	A491	6.48257491854112e-06	3.24128745927056e-06	3.08694043740053e-07	7.50208966834135e-07	3.90474259741561e-07	2.12929539432874e-07	1.41948547945313e-07	7.09592268282645e-08	6.72056156163496e-08	3.11215523842517e-08	1.31760891823069e-08	6.17805281027343e-09	1.73466925763806e-08	5.60244986915852e-08	6.97965154134549e-08	6.54398709006105e-08	6.7416421334356e-08	8.0975576033391e-08	1.39328131528412e-07	2.05589182095648e-07	2.76632252316248e-07	3.29425604800287e-07	6.20607845044711e-07	1.08223274036127e-06	1.90280266522851e-06	2.89841362053604e-06
P5BigEU	A492	0	0	0	7.69445094188857e-08	1.06492979929517e-07	3.54882565721456e-08	0	0	3.5371376640184e-09	0	0	0	0	5.33566654205573e-09	7.47819808001302e-09	2.42369892224483e-09	0	5.3983717355594e-09	8.89328499117525e-09	6.52664070144914e-09	7.27979611358548e-09	8.33988872912118e-09	4.50441177855032e-08	5.65873328293477e-08	9.88468917001824e-08	5.97611055780628e-08
P5BigEU	A493	0	0	3.08694043740053e-07	0	0	0	0	0	0	0	0	3.08902640513672e-09	0	0	0	0	2.49690449386504e-09	5.3983717355594e-09	5.9288566607835e-09	3.26332035072457e-09	3.63989805679274e-09	1.66797774582424e-08	4.00392158093362e-08	5.65873328293477e-08	1.23558614625228e-08	5.97611055780628e-08
P5BigEU	A498	0	4.32171661236074e-06	3.08694043740053e-07	4.42430929158593e-07	8.87441499412638e-08	7.09765131442913e-08	5.32307054794925e-08	0	1.41485506560736e-08	1.72897513245843e-08	1.97641337734604e-08	3.39792904565039e-08	2.60200388645709e-08	1.33391663551393e-08	1.99418615467014e-08	3.63554838336725e-08	8.48947527914113e-08	1.29560921653426e-07	2.01581126466639e-07	4.01388403139122e-07	6.98860426904206e-07	1.17592431080609e-06	2.32727941891767e-06	4.35722462785977e-06	8.58732371645334e-06	1.0517954581739e-05
P5BigEU	A499	0	0	1.23477617496021e-06	3.46250292384986e-07	1.9523712987078e-07	0	5.32307054794925e-08	3.54796134141322e-08	1.7685688320092e-08	1.03738507947506e-08	1.31760891823069e-08	1.54451320256836e-08	1.73466925763806e-08	1.06713330841115e-08	3.24055250133898e-08	2.42369892224483e-08	3.24597584202455e-08	8.0975576033391e-08	1.80830128153897e-07	2.31695744901445e-07	4.33147868758336e-07	8.63178483464042e-07	1.52649510273094e-06	3.47304755240121e-06	7.03048517217547e-06	1.0517954581739e-05
P5BigEU	A500	0	0	0	0	0	0	0	0	0	0	0	0	0	0	0	0	2.49690449386504e-09	0	0	0	0	8.33988872912118e-09	5.00490197616703e-09	1.41468332073369e-08	0	0
P5BigEU	A502	6.48257491854112e-06	1.08042915309019e-06	3.08694043740053e-07	0	0	0	0	0	0	0	0	0	0	0	0	0	0	0	0	0	0	0	0	0	0	0
P5BigEU	A504	0	0	0	0	0	0	0	0	0	0	6.58804459115346e-09	0	0	0	0	0	0	2.6991858677797e-09	0	0	3.63989805679274e-09	0	1.00098039523341e-08	0	1.23558614625228e-08	2.98805527890314e-08
P5BigEU	A507	0	0	0	0	0	0	0	0	0	0	0	0	0	0	0	0	0	0	0	0	0	0	5.00490197616703e-09	0	0	5.97611055780628e-08
P5BigEU	A509	0	1.08042915309019e-06	6.17388087480107e-07	0	0	0	0	0	0	0	3.29402229557673e-09	0	0	0	0	0	0	2.6991858677797e-09	0	3.26332035072457e-09	7.27979611358548e-09	8.33988872912118e-09	5.00490197616703e-09	0	1.23558614625228e-08	0
P5BigEU	A510	0	0	0	0	0	0	0	0	0	0	0	0	0	0	0	0	0	0	0	0	3.63989805679274e-09	0	0	0	0	0
P5BigEU	A514	0	0	0	0	0	0	0	0	0	0	0	0	0	0	0	0	0	0	0	0	3.63989805679274e-09	0	0	0	0	0
P5BigEU	A515	0	0	0	0	0	1.77441282860728e-08	0	0	0	0	0	0	0	0	0	0	0	0	0	0	0	0	5.00490197616703e-09	0	0	0
P5BigEU	A519	0	0	0	0	0	0	0	0	0	0	0	0	0	0	0	0	0	0	0	3.26332035072457e-09	3.63989805679274e-09	0	5.00490197616703e-09	0	0	0
P5BigEU	A520	0	0	0	0	0	0	0	0	0	0	3.29402229557673e-09	0	0	0	0	2.42369892224483e-09	4.99380898773007e-09	2.6991858677797e-09	2.96442833039175e-09	1.63166017536229e-08	1.4559592227171e-08	1.25098330936818e-08	2.00196079046681e-08	7.07341660366846e-09	1.23558614625228e-08	5.97611055780628e-08
P5BigEU	A521	0	0	0	0	0	0	0	0	0	6.91590052983371e-09	3.29402229557673e-09	3.08902640513672e-09	0	2.66783327102787e-09	2.49273269333768e-09	7.2710967667345e-09	2.24721404447853e-08	3.77886021489158e-08	6.22529949382268e-08	7.17930477159406e-08	8.3717655306233e-08	1.45948052759621e-07	2.15210784975182e-07	2.47569581128396e-07	2.59473090712979e-07	2.98805527890314e-07
P5BigEU	A523	0	0	0	0	0	0	0	0	0	0	0	0	0	2.66783327102787e-09	4.98546538667535e-09	4.84739784448966e-09	1.49814269631902e-08	3.23902304133564e-08	4.15019966254845e-08	4.24231645594194e-08	6.18782669654766e-08	6.25491654684088e-08	1.3513235335651e-07	1.8390883169538e-07	8.64910302376596e-08	5.97611055780628e-08
P5BigEU	A527	0	0	0	0	0	0	0	0	0	0	0	0	0	0	0	0	7.49071348159511e-09	2.6991858677797e-09	5.9288566607835e-09	6.52664070144914e-09	3.63989805679274e-09	8.33988872912118e-09	1.50147059285011e-08	1.41468332073369e-08	0	0
P5BigEU	A528	0	0	0	0	0	0	0	0	0	0	0	0	0	0	0	0	0	0	2.96442833039175e-09	0	3.63989805679274e-09	0	0	0	1.23558614625228e-08	0
P5BigEU	A529	0	0	0	0	0	0	0	0	0	0	0	0	0	0	2.49273269333768e-09	2.42369892224483e-09	4.99380898773007e-09	2.6991858677797e-09	1.48221416519588e-08	1.63166017536229e-08	1.4559592227171e-08	2.08497218228029e-08	5.50539217378373e-08	4.95139162256792e-08	4.94234458500912e-08	1.19522211156126e-07
P5BigEU	A530	0	0	0	0	0	0	0	0	0	0	0	0	0	0	0	0	0	2.6991858677797e-09	0	0	0	0	0	7.07341660366846e-09	0	0
P5BigEU	A539	0	0	0	0	0	0	0	0	0	0	0	0	2.89111542939676e-09	0	0	2.42369892224483e-09	7.49071348159511e-09	1.07967434711188e-08	1.1857713321567e-08	1.30532814028983e-08	2.91191844543419e-08	3.33595549164847e-08	5.50539217378373e-08	7.78075826403531e-08	1.11202753162705e-07	5.97611055780628e-08
P5BigEU	A540	0	0	0	0	0	0	0	0	0	0	0	0	0	0	0	0	0	0	2.96442833039175e-09	0	0	0	5.00490197616703e-09	0	0	0
P5BigEU	A542	0	0	0	0	0	0	0	0	0	0	0	0	0	0	0	0	0	0	0	0	0	0	5.00490197616703e-09	0	0	0
P5BigEU	A544	0	0	0	0	0	0	0	0	0	0	0	0	0	0	0	0	0	0	0	0	3.63989805679274e-09	8.33988872912118e-09	0	0	0	0
P5BigEU	A548	0	0	0	0	0	0	0	0	0	0	0	0	2.89111542939676e-09	0	0	4.84739784448966e-09	2.49690449386504e-09	2.6991858677797e-09	0	0	3.63989805679274e-09	8.33988872912118e-09	5.00490197616703e-09	7.07341660366846e-09	0	0
P5BigEU	A549	0	0	0	0	0	0	0	0	0	0	0	0	0	0	0	0	0	0	2.96442833039175e-09	0	0	4.16994436456059e-09	0	0	1.23558614625228e-08	0
P5BigEU	A55	0	0	0	0	0	0	0	0	0	0	0	0	0	0	0	0	0	2.6991858677797e-09	0	0	0	0	0	0	0	0
P5BigEU	A561	0	0	0	0	0	0	0	0	0	0	0	0	0	0	0	0	0	0	0	0	0	0	5.00490197616703e-09	0	0	0
P5BigEU	A568	0	0	0	0	0	0	0	0	0	0	0	0	0	0	0	0	0	0	0	3.26332035072457e-09	0	0	0	0	0	0
P5BigEU	A57	0	0	0	0	0	0	0	0	0	0	0	0	0	0	0	0	0	0	0	0	0	0	5.00490197616703e-09	0	1.23558614625228e-08	0
P5BigEU	A58	0	0	0	0	0	0	0	0	0	0	0	0	0	0	0	0	0	2.6991858677797e-09	0	0	0	0	0	0	0	0
P5BigEU	A600	0	0	0	0	0	0	0	0	0	0	0	0	0	0	0	0	0	0	0	0	0	0	1.00098039523341e-08	0	1.23558614625228e-08	0
P5BigEU	A601	0	0	0	0	0	0	0	0	0	0	0	0	0	0	0	0	0	0	0	0	3.63989805679274e-09	0	0	0	0	0
P5BigEU	A609	0	0	0	0	0	0	0	0	0	0	0	0	0	0	0	0	0	0	0	0	0	0	0	7.07341660366846e-09	0	0
P5BigEU	A630	0	0	0	0	0	0	0	0	0	0	3.29402229557673e-09	0	0	0	4.98546538667535e-09	4.84739784448966e-09	4.99380898773007e-09	2.6991858677797e-09	2.96442833039175e-09	9.78996105217372e-09	7.27979611358548e-09	4.16994436456059e-09	0	0	0	0
P5BigEU	A638	0	0	0	0	0	0	0	0	0	0	0	0	0	0	0	0	0	0	0	0	0	4.16994436456059e-09	0	7.07341660366846e-09	0	0
P5BigEU	A64	0	0	0	0	0	0	0	0	0	0	0	0	0	0	0	0	0	0	0	0	0	0	5.00490197616703e-09	0	1.23558614625228e-08	0
P5BigEU	A669	0	0	0	0	0	0	0	0	0	0	0	0	0	0	0	0	2.49690449386504e-09	0	0	0	0	0	0	0	0	0
P5BigEU	A681	0	0	0	0	0	0	0	0	0	0	0	0	0	0	0	2.42369892224483e-09	0	0	0	0	0	4.16994436456059e-09	0	0	0	0
P5BigEU	A689	0	0	0	0	0	0	0	0	0	0	0	0	0	2.66783327102787e-09	0	0	0	0	5.9288566607835e-09	0	0	4.16994436456059e-09	2.50245098808351e-08	7.07341660366846e-09	2.47117229250456e-08	5.97611055780628e-08
P5BigEU	A690	0	0	0	0	0	1.77441282860728e-08	0	0	0	0	0	0	0	0	0	2.42369892224483e-09	0	0	0	0	3.63989805679274e-09	4.16994436456059e-09	5.00490197616703e-09	7.07341660366846e-09	3.70675843875684e-08	0
P5BigEU	A691	0	0	0	0	0	0	0	0	0	0	0	0	0	2.66783327102787e-09	2.49273269333768e-09	0	0	0	0	0	3.63989805679274e-09	0	0	7.07341660366846e-09	1.23558614625228e-08	0
P5BigEU	A692	0	0	0	0	0	0	0	0	0	3.45795026491685e-09	3.29402229557673e-09	0	5.78223085879352e-09	2.66783327102787e-09	4.98546538667535e-09	7.2710967667345e-09	2.49690449386504e-08	3.77886021489158e-08	5.33597099470515e-08	3.91598442086949e-08	9.46373494766112e-08	1.83477552040666e-07	2.60254902760685e-07	2.47569581128396e-07	2.84184813638024e-07	1.79283316734188e-07
P5BigEU	A698	0	0	0	0	0	0	0	0	0	0	0	0	0	0	0	0	0	0	0	0	7.27979611358548e-09	0	1.00098039523341e-08	0	0	5.97611055780628e-08
P5BigEU	A699	0	0	0	0	0	0	0	0	0	0	0	0	0	0	0	0	0	0	2.96442833039175e-09	0	3.63989805679274e-09	0	0	0	0	0
P5BigEU	A70	0	0	0	0	0	0	0	0	0	0	0	0	2.89111542939676e-09	0	0	0	0	5.3983717355594e-09	8.89328499117525e-09	6.52664070144914e-09	0	2.08497218228029e-08	3.00294118570022e-08	1.41468332073369e-08	1.23558614625228e-08	5.97611055780628e-08
P5BigEU	A710	0	0	0	0	0	0	0	0	0	0	0	0	0	0	0	0	0	0	0	0	0	8.33988872912118e-09	0	0	0	0
P5BigEU	A719	0	0	0	0	0	0	0	0	0	0	0	0	0	0	0	0	2.49690449386504e-09	0	0	0	3.63989805679274e-09	0	0	0	1.23558614625228e-08	0
P5BigEU	A749	0	0	0	0	0	0	0	0	0	0	0	6.17805281027343e-09	0	0	0	0	2.49690449386504e-09	0	2.96442833039175e-09	9.78996105217372e-09	1.4559592227171e-08	3.33595549164847e-08	2.50245098808351e-08	5.65873328293477e-08	7.41351687751368e-08	8.96416583670941e-08
P5BigEU	A751	0	0	0	0	0	0	0	0	0	0	0	0	0	0	0	0	0	0	0	0	0	0	0	0	1.23558614625228e-08	0
P5BigEU	A752	0	0	0	0	0	0	0	0	0	0	0	0	0	0	0	0	0	0	0	0	0	4.16994436456059e-09	0	0	0	0
P5BigEU	A759	0	0	0	0	0	0	0	0	0	0	0	0	0	0	0	0	0	0	0	0	3.63989805679274e-09	0	0	0	0	0
P5BigEU	A771	0	0	0	0	0	0	0	0	0	0	0	0	0	2.66783327102787e-09	2.49273269333768e-09	0	4.99380898773007e-09	2.6991858677797e-09	5.9288566607835e-09	6.52664070144914e-09	7.27979611358548e-09	8.33988872912118e-09	3.00294118570022e-08	3.53670830183423e-08	3.70675843875684e-08	0
P5BigEU	A779	0	0	0	0	0	0	0	0	0	0	0	0	0	0	0	0	0	0	0	0	3.63989805679274e-09	0	0	0	0	0
P5BigEU	A78	0	0	0	0	0	0	0	0	0	0	3.29402229557673e-09	0	0	2.66783327102787e-09	0	2.42369892224483e-09	4.99380898773007e-09	5.3983717355594e-09	1.1857713321567e-08	1.63166017536229e-08	3.27590825111347e-08	2.50196661873635e-08	3.00294118570022e-08	2.82936664146738e-08	6.1779307312614e-08	2.98805527890314e-08
P5BigEU	A790	0	0	0	0	0	0	0	0	0	0	0	0	0	0	0	0	0	0	0	0	0	4.16994436456059e-09	5.00490197616703e-09	0	0	0
P5BigEU	A799	0	0	0	0	0	0	0	0	0	0	0	0	0	0	0	2.42369892224483e-09	2.49690449386504e-09	8.0975576033391e-09	8.89328499117525e-09	3.26332035072457e-09	3.27590825111347e-08	8.33988872912118e-09	2.50245098808351e-08	4.24404996220108e-08	4.94234458500912e-08	2.98805527890314e-08
P5BigEU	A803	0	0	0	0	0	0	0	0	3.5371376640184e-09	0	0	0	0	0	0	0	2.49690449386504e-09	0	0	0	1.4559592227171e-08	0	5.00490197616703e-09	1.41468332073369e-08	0	0
P5BigEU	A809	0	0	3.08694043740053e-07	0	0	0	0	0	0	0	0	0	0	0	0	0	0	2.6991858677797e-09	8.89328499117525e-09	6.52664070144914e-09	3.63989805679274e-09	1.25098330936818e-08	1.50147059285011e-08	2.82936664146738e-08	1.11202753162705e-07	5.97611055780628e-08
P5BigEU	A810	0	0	0	0	0	0	0	0	0	3.45795026491685e-09	3.95282675469208e-08	8.34037129386914e-08	1.35882425181648e-07	1.627378295327e-07	1.57042159680274e-07	2.56912085757952e-07	5.69294224601228e-07	1.22003201223642e-06	2.26778767274969e-06	4.15420680647238e-06	6.22058577905879e-06	7.16396441831509e-06	7.20705884568052e-06	5.23432828671466e-06	2.50823987689213e-06	1.13546100598319e-06
P5BigEU	A811	0	0	0	0	1.77488299882528e-08	0	3.54871369863284e-08	0	4.59827896322392e-08	6.57010550334202e-08	4.9410334433651e-08	4.3246369671914e-08	5.20400777291417e-08	4.0017499065418e-08	2.74200596267144e-08	1.69658924557138e-08	1.49814269631902e-08	8.0975576033391e-09	0	1.63166017536229e-08	1.09196941703782e-08	8.33988872912118e-09	2.50245098808351e-08	4.95139162256792e-08	4.94234458500912e-08	5.97611055780628e-08
P5BigEU	A812	0	0	0	1.92361273547214e-08	0	0	1.77435684931642e-08	3.54796134141322e-08	0	0	0	1.85341584308203e-08	2.02378080057773e-08	4.80209988785016e-08	1.12172971200195e-07	1.23608645034486e-07	1.34832842668712e-07	1.67349523802341e-07	1.83794556484289e-07	2.18642463498546e-07	3.09391334827383e-07	3.83634881539574e-07	3.75367648212527e-07	4.73918912445787e-07	7.5370754921389e-07	9.26297136459973e-07
P5BigEU	A818	0	0	0	0	0	0	0	0	3.5371376640184e-09	3.45795026491685e-09	6.58804459115346e-09	9.26707921541015e-09	8.67334628819028e-09	8.0034998130836e-09	2.99127923200521e-08	2.18132903002035e-08	3.74535674079756e-08	5.3983717355594e-08	3.5573139964701e-08	3.26332035072457e-08	4.00388786247201e-08	1.66797774582424e-08	1.00098039523341e-08	1.41468332073369e-08	4.94234458500912e-08	0
P5BigEU	A819	0	0	0	0	0	0	0	0	0	0	0	3.08902640513672e-09	2.89111542939676e-09	5.33566654205573e-09	9.9709307733507e-09	1.21184946112242e-08	2.99628539263804e-08	5.66829032233737e-08	5.9288566607835e-08	1.01162930872462e-07	1.63795412555673e-07	1.66797774582424e-07	1.40137255332677e-07	1.06101249055027e-07	1.11202753162705e-07	2.98805527890314e-08
P5BigEU	A829	0	0	0	0	0	0	1.77435684931642e-08	0	0	0	0	0	0	0	2.49273269333768e-09	2.42369892224483e-09	4.99380898773007e-09	2.6991858677797e-09	8.89328499117525e-09	0	0	0	0	0	1.23558614625228e-08	0
P5BigEU	A830	0	0	0	0	0	0	0	0	0	0	0	0	0	0	0	0	0	0	2.96442833039175e-09	0	0	4.16994436456059e-09	5.00490197616703e-09	0	0	5.97611055780628e-08
P5BigEU	A833	0	0	0	0	0	0	0	0	0	0	0	0	0	2.66783327102787e-09	0	0	0	0	2.96442833039175e-09	0	0	0	0	0	0	0
P5BigEU	A835	0	0	0	0	0	0	0	0	0	0	0	0	0	0	0	2.42369892224483e-09	0	0	2.96442833039175e-09	0	0	0	0	0	0	0
P5BigEU	A838	0	0	0	0	0	0	0	0	0	0	0	0	0	0	0	0	0	0	0	0	0	4.16994436456059e-09	5.00490197616703e-09	7.07341660366846e-09	0	0
P5BigEU	A841	0	0	0	0	0	0	0	0	0	0	0	0	2.89111542939676e-09	0	0	2.42369892224483e-09	9.98761797546015e-09	5.3983717355594e-09	2.07509983127423e-08	6.52664070144914e-09	4.36787766815129e-08	5.83792211038482e-08	5.50539217378373e-08	4.24404996220108e-08	2.47117229250456e-08	2.98805527890314e-08
P5BigEU	A849	0	0	0	0	0	0	0	0	0	0	0	0	0	0	0	2.42369892224483e-09	2.49690449386504e-09	0	2.96442833039175e-09	3.26332035072457e-09	7.27979611358548e-09	1.25098330936818e-08	1.00098039523341e-08	7.07341660366846e-09	3.70675843875684e-08	0
P5BigEU	A850	0	2.16085830618037e-06	6.17388087480107e-07	3.84722547094428e-08	1.77488299882528e-08	1.77441282860728e-08	0	0	0	0	0	3.08902640513672e-09	0	0	2.49273269333768e-09	0	2.49690449386504e-09	2.6991858677797e-09	5.9288566607835e-09	0	3.63989805679274e-09	1.66797774582424e-08	2.00196079046681e-08	3.53670830183423e-08	0	0
P5BigEU	A851	0	0	0	1.92361273547214e-08	0	0	0	0	0	0	3.29402229557673e-09	0	0	0	2.49273269333768e-09	4.84739784448966e-09	0	0	0	0	0	4.16994436456059e-09	5.00490197616703e-09	0	0	0
P5BigEU	A852	0	0	0	0	0	0	0	0	0	0	0	0	0	0	0	0	0	0	0	0	0	4.16994436456059e-09	0	0	0	0
P5BigEU	A858	0	0	0	3.84722547094428e-08	1.77488299882528e-08	0	1.77435684931642e-08	0	7.0742753280368e-09	0	6.58804459115346e-09	6.17805281027343e-09	0	0	4.98546538667535e-09	9.69479568897933e-09	2.49690449386504e-09	2.6991858677797e-09	2.07509983127423e-08	1.63166017536229e-08	1.4559592227171e-08	2.91896105519241e-08	6.00588237140043e-08	3.53670830183423e-08	3.70675843875684e-08	2.98805527890314e-08
P5BigEU	A86	0	1.08042915309019e-06	1.54347021870027e-06	3.07778037675543e-07	3.1947893978855e-07	1.95185411146801e-07	1.95179253424806e-07	1.06438840242397e-07	9.55027169284968e-08	7.60749058281708e-08	1.15290780345186e-07	1.11204950584922e-07	8.96245783112996e-08	9.8709831028031e-08	1.29622100053559e-07	1.18761247189997e-07	1.72286410076688e-07	2.24032427025715e-07	3.0533611803035e-07	3.72018519982601e-07	7.09780121074584e-07	1.11754508970224e-06	1.88684804501497e-06	2.78692614184537e-06	3.62026740851918e-06	3.34662191237151e-06
P5BigEU	A870	0	0	3.08694043740053e-07	0	0	0	0	0	0	0	0	3.08902640513672e-09	0	0	0	0	0	0	0	3.26332035072457e-09	0	0	1.00098039523341e-08	7.07341660366846e-09	0	0
P5BigEU	A872	0	0	0	5.77083820641643e-08	0	3.54882565721456e-08	1.77435684931642e-08	0	0	3.45795026491685e-09	9.8820668867302e-09	9.26707921541015e-09	3.46933851527611e-08	1.06713330841115e-08	1.24636634666884e-08	2.42369892224483e-08	9.98761797546015e-09	2.15934869422376e-08	3.85375682950928e-08	6.52664070144914e-08	7.27979611358548e-08	1.54287941488742e-07	3.10303922522356e-07	3.81964496598097e-07	5.68369627276049e-07	3.28686080679345e-07
P5BigEU	A878	0	0	0	0	0	0	0	0	0	0	6.58804459115346e-09	0	2.89111542939676e-09	2.66783327102787e-09	2.49273269333768e-09	0	2.49690449386504e-09	2.6991858677797e-09	0	3.26332035072457e-09	0	1.66797774582424e-08	1.00098039523341e-08	0	0	0
P5BigEU	A879	0	0	3.08694043740053e-07	9.61806367736071e-08	5.32464899647583e-08	1.77441282860728e-08	1.77435684931642e-08	0	1.41485506560736e-08	3.45795026491685e-09	3.29402229557673e-09	2.1623184835957e-08	8.67334628819028e-09	5.33566654205573e-09	2.49273269333768e-09	9.69479568897933e-09	7.49071348159511e-09	5.3983717355594e-09	1.48221416519588e-08	1.63166017536229e-08	3.63989805679274e-08	9.1738776020333e-08	1.00098039523341e-07	2.47569581128396e-07	4.07743428263252e-07	5.37849950202565e-07
P5BigEU	A881	0	0	0	0	0	0	0	0	0	0	0	0	0	0	0	0	0	0	0	0	0	0	5.00490197616703e-09	0	0	0
P5BigEU	A888	0	0	0	0	0	0	0	0	0	0	0	0	0	0	0	0	0	0	0	0	0	4.16994436456059e-09	0	0	1.23558614625228e-08	0
P5BigEU	A89	0	0	3.08694043740053e-07	0	0	0	0	0	3.5371376640184e-09	0	0	6.17805281027343e-09	0	0	9.9709307733507e-09	7.2710967667345e-09	0	5.3983717355594e-09	5.9288566607835e-09	9.78996105217372e-09	1.09196941703782e-08	1.66797774582424e-08	2.50245098808351e-08	7.07341660366846e-08	6.1779307312614e-08	1.19522211156126e-07
P5BigEU	A90	0	0	0	0	0	0	0	0	0	0	0	3.08902640513672e-09	2.89111542939676e-09	0	0	0	0	0	0	6.52664070144914e-09	0	4.16994436456059e-09	5.00490197616703e-09	7.07341660366846e-09	1.23558614625228e-08	0
P5BigEU	A920	0	0	0	0	0	0	0	0	0	0	0	0	0	2.66783327102787e-09	0	2.42369892224483e-09	0	0	0	0	0	0	0	0	0	0
P5BigEU	A923	0	0	0	0	0	0	0	0	0	0	0	3.08902640513672e-09	0	0	0	0	0	0	2.96442833039175e-09	3.26332035072457e-09	3.63989805679274e-09	1.66797774582424e-08	1.50147059285011e-08	4.24404996220108e-08	6.1779307312614e-08	0
P5BigEU	A94	0	0	0	0	0	0	0	0	0	0	0	0	0	2.66783327102787e-09	0	0	0	0	0	3.26332035072457e-09	0	4.16994436456059e-09	0	0	0	0
P5BigEU	A959	0	0	0	0	0	0	0	0	0	0	0	0	0	0	0	2.42369892224483e-09	0	0	0	0	0	0	0	0	0	0
P5BigEU	A962	0	0	0	0	0	0	0	0	0	0	0	6.17805281027343e-09	0	0	0	0	0	0	0	0	3.63989805679274e-09	0	0	0	0	0
P5BigEU	A979	0	0	0	0	0	0	0	0	0	0	0	0	0	0	0	0	0	2.6991858677797e-09	0	0	0	0	5.00490197616703e-09	0	0	0
P5BigEU	A980	0	0	0	0	0	0	0	0	0	0	0	0	0	0	2.49273269333768e-09	0	0	0	0	3.26332035072457e-09	0	0	0	0	0	0
P5BigEU	A984	0	0	0	0	0	0	0	0	0	0	0	0	0	0	0	0	0	0	0	0	3.63989805679274e-09	0	5.00490197616703e-09	0	0	0
P5BigEU	A985	0	0	0	0	0	0	0	0	0	0	3.29402229557673e-09	0	0	2.66783327102787e-09	0	0	9.98761797546015e-09	0	2.96442833039175e-09	6.52664070144914e-09	3.63989805679274e-09	0	1.50147059285011e-08	7.07341660366846e-09	0	2.98805527890314e-08
P5BigEU	A988	0	0	0	0	0	0	0	0	0	0	0	3.08902640513672e-09	0	0	0	0	0	0	0	0	3.63989805679274e-09	0	0	0	0	0
P5BigEU	A99	0	0	0	0	0	0	0	0	0	0	0	3.08902640513672e-09	0	2.66783327102787e-09	4.98546538667535e-09	2.42369892224483e-09	0	2.6991858677797e-09	8.89328499117525e-09	6.52664070144914e-09	0	0	0	0	3.70675843875684e-08	0
P5BigEU	B000	0	0	0	1.92361273547214e-08	0	0	0	0	0	0	0	0	0	0	0	0	0	0	0	0	0	0	0	7.07341660366846e-09	3.70675843875684e-08	2.98805527890314e-08
P5BigEU	B001	0	0	0	0	0	0	0	0	0	0	0	0	0	0	0	0	0	0	0	0	0	0	1.50147059285011e-08	2.12202498110054e-08	3.70675843875684e-08	5.97611055780628e-08
P5BigEU	B002	0	0	0	0	0	0	0	0	3.5371376640184e-09	0	0	0	2.89111542939676e-09	0	0	0	0	0	0	0	0	0	2.00196079046681e-08	2.12202498110054e-08	4.94234458500912e-08	8.96416583670941e-08
P5BigEU	B003	0	0	0	0	0	0	0	0	0	0	0	3.08902640513672e-09	0	0	2.49273269333768e-09	4.84739784448966e-09	0	0	1.77865699823505e-08	1.63166017536229e-08	1.09196941703782e-08	3.75294992810453e-08	6.00588237140043e-08	1.55615165280706e-07	1.11202753162705e-07	2.0916386952322e-07
P5BigEU	B004	0	0	1.54347021870027e-06	2.88541910320821e-07	1.41990639906022e-07	8.87206414303641e-08	3.54871369863284e-08	3.54796134141322e-08	3.18342389761656e-08	4.14954031790023e-08	8.5644579684995e-08	5.25134488873242e-08	2.02378080057773e-08	5.33566654205573e-08	6.23183173334419e-08	7.51346665895898e-08	1.32335938174847e-07	2.15934869422376e-07	2.43083123092124e-07	4.9276137295941e-07	7.35259407472133e-07	1.39276141776324e-06	2.74268628293953e-06	3.96818671465801e-06	4.59638046405848e-06	3.64542744026183e-06
P5BigEU	B005	0	0	0	0	0	0	0	0	0	0	0	0	0	0	0	0	0	0	0	0	0	0	5.00490197616703e-09	1.41468332073369e-08	0	0
P5BigEU	B007	0	0	1.23477617496021e-06	7.69445094188857e-08	3.54976599765055e-08	0	0	0	3.5371376640184e-09	3.45795026491685e-09	6.58804459115346e-09	3.08902640513672e-09	2.89111542939676e-09	5.33566654205573e-09	0	2.42369892224483e-09	2.49690449386504e-09	0	0	9.78996105217372e-09	1.81994902839637e-08	1.25098330936818e-08	2.50245098808351e-08	8.48809992440215e-08	9.88468917001824e-08	2.39044422312251e-07
P5BigEU	B008	0	0	3.08694043740053e-07	1.92361273547214e-08	3.54976599765055e-08	0	0	1.77398067070661e-08	0	0	3.29402229557673e-09	3.08902640513672e-09	5.78223085879352e-09	2.66783327102787e-09	7.47819808001302e-09	2.42369892224483e-09	4.99380898773007e-09	2.6991858677797e-09	1.48221416519588e-08	1.63166017536229e-08	2.91191844543419e-08	2.50196661873635e-08	8.00784316186724e-08	8.48809992440215e-08	9.88468917001824e-08	8.96416583670941e-08
P5BigEU	B009	0	0	9.2608213122016e-07	1.73125146192493e-07	7.0995319953011e-08	3.54882565721456e-08	1.77435684931642e-08	0	1.06114129920552e-08	6.91590052983371e-09	6.58804459115346e-09	6.17805281027343e-09	1.44555771469838e-08	5.33566654205573e-09	1.4956396160026e-08	9.69479568897933e-09	1.74783314570553e-08	5.3983717355594e-09	4.15019966254845e-08	5.87397663130423e-08	8.00777572494403e-08	1.20928386572257e-07	2.60254902760685e-07	2.97083497354075e-07	6.05437211663617e-07	8.06774925303847e-07
P5BigEU	B010	0	0	0	0	0	1.77441282860728e-08	0	0	0	0	0	0	0	0	0	0	0	0	0	3.26332035072457e-09	3.63989805679274e-09	8.33988872912118e-09	2.00196079046681e-08	3.53670830183423e-08	2.47117229250456e-08	5.97611055780628e-08
P5BigEU	B011	0	0	0	1.92361273547214e-08	3.54976599765055e-08	1.77441282860728e-08	3.54871369863284e-08	3.54796134141322e-08	0	0	0	3.08902640513672e-09	0	2.66783327102787e-09	7.47819808001302e-09	7.2710967667345e-09	7.49071348159511e-09	2.6991858677797e-09	8.89328499117525e-09	2.93698831565211e-08	3.27590825111347e-08	6.25491654684088e-08	1.55151961261178e-07	1.76835415091712e-07	3.70675843875684e-07	2.98805527890314e-07
P5BigEU	B012	0	0	0	1.15416764128329e-07	2.30734789847286e-07	8.87206414303641e-08	1.24204979452149e-07	7.09592268282645e-08	4.59827896322392e-08	1.38318010596674e-08	1.97641337734604e-08	6.17805281027343e-09	2.89111542939676e-08	5.33566654205573e-08	7.97674461868056e-08	4.12028816781622e-08	3.49566629141105e-08	3.50894162811361e-08	6.22529949382268e-08	6.52664070144914e-08	5.45984708518911e-08	1.04248609114015e-07	9.50931375471735e-08	2.05129081506385e-07	3.21252398025593e-07	4.18327739046439e-07
P5BigEU	B018	0	0	3.08694043740053e-07	5.77083820641643e-08	3.54976599765055e-08	7.09765131442913e-08	1.77435684931642e-08	3.54796134141322e-08	1.06114129920552e-08	3.45795026491685e-09	3.29402229557673e-09	9.26707921541015e-09	0	8.0034998130836e-09	7.47819808001302e-09	7.2710967667345e-09	2.49690449386504e-09	2.6991858677797e-09	5.9288566607835e-09	6.52664070144914e-09	0	8.33988872912118e-09	1.50147059285011e-08	7.07341660366846e-09	1.23558614625228e-08	0
P5BigEU	B019	0	0	0	4.0395867444915e-07	4.43720749706319e-07	1.77441282860728e-07	2.48409958904298e-07	5.32194201211984e-08	6.36684779523312e-08	2.07477015895011e-08	1.64701114778837e-08	1.85341584308203e-08	2.60200388645709e-08	2.66783327102787e-08	4.48691884800782e-08	4.3626580600407e-08	2.74659494325154e-08	3.50894162811361e-08	2.66798549735258e-08	1.95799221043474e-08	4.36787766815129e-08	3.75294992810453e-08	7.50735296425054e-08	1.13174665658695e-07	2.34761367787933e-07	5.37849950202565e-07
P5BigEU	B020	0	0	0	0	0	5.32323848582185e-08	0	1.77398067070661e-08	0	6.91590052983371e-09	1.31760891823069e-08	0	2.89111542939676e-09	0	4.98546538667535e-09	2.42369892224483e-09	2.49690449386504e-09	1.34959293388985e-08	2.96442833039175e-08	4.89498052608686e-08	1.16476737817368e-07	2.21007051321711e-07	4.60450981807366e-07	7.85149243007199e-07	1.42092406819012e-06	1.64343040339673e-06
P5BigEU	B021	0	0	0	0	0	0	0	0	0	0	3.29402229557673e-09	0	0	0	0	0	0	0	0	0	0	1.25098330936818e-08	1.00098039523341e-08	7.78075826403531e-08	1.11202753162705e-07	2.39044422312251e-07
P5BigEU	B022	0	0	0	0	0	0	0	0	0	0	0	0	5.78223085879352e-09	2.66783327102787e-09	2.49273269333768e-09	4.84739784448966e-09	2.49690449386504e-09	0	2.96442833039175e-09	1.95799221043474e-08	2.18393883407564e-08	4.16994436456059e-08	1.45142157308844e-07	3.18303747165081e-07	8.15486856526504e-07	1.88247482570898e-06
P5BigEU	B023	0	0	0	0	0	0	0	0	0	0	3.29402229557673e-09	0	0	0	0	0	4.99380898773007e-09	2.6991858677797e-09	0	1.30532814028983e-08	2.54792863975492e-08	3.33595549164847e-08	2.3523039287985e-07	4.95139162256792e-07	1.64332957451553e-06	4.12351628488633e-06
P5BigEU	B027	0	0	0	0	0	0	0	0	3.5371376640184e-09	3.45795026491685e-09	0	0	2.89111542939676e-09	0	4.98546538667535e-09	4.84739784448966e-09	2.49690449386504e-09	0	1.1857713321567e-08	3.26332035072457e-09	3.27590825111347e-08	5.00393323747271e-08	4.00392158093362e-08	2.47569581128396e-07	5.43657904351003e-07	1.25498321713932e-06
P5BigEU	B028	0	0	3.08694043740053e-07	0	0	0	0	0	0	0	0	0	0	0	4.98546538667535e-09	0	0	0	2.96442833039175e-09	9.78996105217372e-09	1.81994902839637e-08	5.83792211038482e-08	1.55151961261178e-07	3.04156913957744e-07	9.2668960968921e-07	2.18128035359929e-06
P5BigEU	B029	0	0	0	3.84722547094428e-08	3.54976599765055e-08	3.54882565721456e-08	3.54871369863284e-08	3.54796134141322e-08	7.0742753280368e-09	3.45795026491685e-09	3.29402229557673e-09	3.08902640513672e-09	0	2.66783327102787e-09	7.47819808001302e-09	7.2710967667345e-09	1.24845224693252e-08	2.6991858677797e-08	1.77865699823505e-08	7.83196884173897e-08	1.49235820328502e-07	3.41935437893968e-07	7.80764708282056e-07	2.80107297505271e-06	8.15486856526504e-06	2.02291342381742e-05
P5BigEU	B050	0	0	0	0	0	1.77441282860728e-08	0	0	2.47599636481288e-08	1.38318010596674e-08	1.64701114778837e-08	6.17805281027343e-09	1.1564461717587e-08	1.06713330841115e-08	1.74491288533637e-08	2.42369892224483e-09	1.49814269631902e-08	2.6991858677797e-09	8.89328499117525e-09	6.52664070144914e-09	1.4559592227171e-08	8.33988872912118e-09	0	0	0	0
P5BigEU	B051	0	0	0	0	0	0	0	0	0	0	0	0	0	0	2.49273269333768e-09	2.42369892224483e-09	0	0	0	0	0	0	0	0	0	0
P5BigEU	B052	0	0	0	1.92361273547214e-08	0	0	0	1.77398067070661e-08	3.5371376640184e-09	1.38318010596674e-08	3.29402229557673e-09	0	2.89111542939676e-09	2.66783327102787e-09	4.98546538667535e-09	4.84739784448966e-09	4.99380898773007e-09	0	0	0	3.63989805679274e-09	0	0	0	0	0
P5BigEU	B054	0	0	0	0	0	0	0	0	0	0	0	0	0	0	0	0	2.49690449386504e-09	0	0	0	0	0	0	0	0	0
P5BigEU	B058	0	0	0	0	1.77488299882528e-08	0	0	0	0	3.45795026491685e-09	0	3.08902640513672e-09	0	0	0	0	2.49690449386504e-09	0	0	0	0	4.16994436456059e-09	0	0	0	0
P5BigEU	B059	0	0	0	5.77083820641643e-08	1.77488299882528e-08	0	0	1.77398067070661e-08	3.5371376640184e-09	3.45795026491685e-09	9.8820668867302e-09	3.08902640513672e-09	5.78223085879352e-09	0	2.49273269333768e-09	2.42369892224483e-09	0	2.6991858677797e-09	0	3.26332035072457e-09	3.63989805679274e-09	4.16994436456059e-09	0	0	0	2.98805527890314e-08
P5BigEU	B060	0	0	0	0	0	0	0	0	0	0	3.29402229557673e-09	0	0	2.66783327102787e-09	0	0	2.49690449386504e-09	0	0	0	0	0	0	0	0	0
P5BigEU	B068	0	0	0	0	0	0	0	0	0	0	3.29402229557673e-09	0	0	0	0	0	0	0	0	0	0	0	0	0	0	0
P5BigEU	B069	0	0	0	0	0	0	0	0	0	0	0	0	2.89111542939676e-09	0	2.49273269333768e-09	0	0	0	0	0	0	0	0	0	0	0
P5BigEU	B080	0	0	0	0	0	0	0	0	0	0	3.29402229557673e-09	0	0	0	0	0	0	0	0	0	0	0	0	7.07341660366846e-09	0	0
P5BigEU	B082	0	0	0	1.92361273547214e-08	1.77488299882528e-08	0	0	0	0	0	0	0	0	2.66783327102787e-09	0	0	0	0	0	0	0	0	0	0	0	0
P5BigEU	B083	0	0	0	0	1.77488299882528e-08	0	0	0	0	0	0	0	0	2.66783327102787e-09	0	2.42369892224483e-09	0	0	0	0	3.63989805679274e-09	0	1.00098039523341e-08	2.12202498110054e-08	0	0
P5BigEU	B088	0	0	0	0	0	0	0	0	0	0	0	0	0	0	0	0	0	0	2.96442833039175e-09	0	0	0	0	0	0	0
P5BigEU	B09	0	0	0	0	1.77488299882528e-08	0	0	0	0	3.45795026491685e-09	0	0	0	0	0	0	0	0	0	0	0	0	1.50147059285011e-08	2.12202498110054e-08	7.41351687751368e-08	1.19522211156126e-07
P5BigEU	B150	0	0	0	0	0	0	0	0	0	0	6.58804459115346e-09	3.08902640513672e-09	0	5.33566654205573e-09	9.9709307733507e-09	1.21184946112242e-08	7.49071348159511e-09	5.3983717355594e-09	3.5573139964701e-08	1.95799221043474e-08	6.18782669654766e-08	1.04248609114015e-07	1.55151961261178e-07	1.55615165280706e-07	1.72982060475319e-07	2.0916386952322e-07
P5BigEU	B159	6.48257491854112e-06	0	0	0	0	0	0	1.77398067070661e-08	1.41485506560736e-08	6.91590052983371e-09	3.29402229557673e-09	1.85341584308203e-08	2.02378080057773e-08	1.86748328971951e-08	4.98546538667535e-08	5.33213762893863e-08	7.49071348159511e-08	1.05268248843408e-07	1.51185844849979e-07	1.9253590069275e-07	3.23950927054554e-07	4.67033768830786e-07	6.65651962830215e-07	1.13882007319062e-06	1.53212682135283e-06	1.70319150897479e-06
P5BigEU	B160	0	0	0	0	0	0	0	0	0	0	0	0	0	1.06713330841115e-08	2.49273269333768e-09	2.42369892224483e-09	4.99380898773007e-09	0	2.96442833039175e-09	9.78996105217372e-09	1.09196941703782e-08	2.91896105519241e-08	1.50147059285011e-08	7.07341660366846e-09	4.94234458500912e-08	0
P5BigEU	B161	0	0	0	0	0	0	0	0	0	0	3.29402229557673e-09	3.08902640513672e-09	0	8.0034998130836e-09	4.98546538667535e-09	2.42369892224483e-09	7.49071348159511e-09	0	2.96442833039175e-09	1.30532814028983e-08	7.27979611358548e-09	4.16994436456059e-09	1.50147059285011e-08	2.12202498110054e-08	0	0
P5BigEU	B162	0	0	0	0	0	0	0	0	0	3.45795026491685e-09	6.58804459115346e-09	9.26707921541015e-09	2.02378080057773e-08	1.33391663551393e-08	4.98546538667535e-08	9.21005590453036e-08	1.22348320199387e-07	2.02438940083478e-07	2.46047551422515e-07	2.67592268759415e-07	3.74909499849652e-07	5.62942489215679e-07	6.85671570734883e-07	6.93194827159509e-07	4.69522735575866e-07	4.18327739046439e-07
P5BigEU	B169	0	0	0	3.84722547094428e-08	0	0	1.77435684931642e-08	0	3.5371376640184e-09	0	1.31760891823069e-08	3.39792904565039e-08	7.51690011643158e-08	1.01377664299059e-07	2.19360477013715e-07	3.15080859891828e-07	4.34461381932516e-07	6.2891030719267e-07	7.64822509241072e-07	1.11279223959708e-06	1.33948248489973e-06	1.62210835781407e-06	2.16712255568032e-06	2.645457809772e-06	3.16310053440584e-06	3.79483020420698e-06
P5BigEU	B170	0	0	0	0	0	0	0	0	0	0	0	0	0	2.66783327102787e-09	2.49273269333768e-09	4.84739784448966e-09	4.99380898773007e-09	5.3983717355594e-09	2.96442833039175e-09	0	1.4559592227171e-08	8.33988872912118e-09	1.00098039523341e-08	2.12202498110054e-08	0	5.97611055780628e-08
P5BigEU	B171	0	0	0	1.92361273547214e-08	0	0	0	0	0	3.45795026491685e-09	3.29402229557673e-09	1.85341584308203e-08	1.04080155458283e-07	1.76076995887839e-07	4.26257290560742e-07	7.24685977751205e-07	1.02373084248467e-06	1.12286132099636e-06	1.04940762895868e-06	1.21721849082027e-06	1.80902933422599e-06	3.09409871850396e-06	4.23915197381347e-06	4.71089545804319e-06	4.21334875872027e-06	3.88447186257408e-06
P5BigEU	B172	0	0	0	0	0	0	0	0	0	0	3.29402229557673e-09	3.08902640513672e-09	2.89111542939676e-09	1.06713330841115e-08	1.4956396160026e-08	7.2710967667345e-09	1.24845224693252e-08	2.96910445455767e-08	4.44664249558763e-08	6.20030866637669e-08	4.73186747383056e-08	1.16758442207696e-07	6.50637256901714e-08	1.27321498866032e-07	1.72982060475319e-07	1.49402763945157e-07
P5BigEU	B178	0	0	0	0	1.77488299882528e-08	0	0	0	3.5371376640184e-09	3.45795026491685e-09	1.64701114778837e-08	1.54451320256836e-08	1.1564461717587e-08	2.13426661682229e-08	2.24345942400391e-08	3.87791827559173e-08	3.24597584202455e-08	3.77886021489158e-08	5.03952816166598e-08	5.22131256115931e-08	8.3717655306233e-08	1.12588497843136e-07	1.75171569165846e-07	1.55615165280706e-07	2.2240550632541e-07	1.79283316734188e-07
P5BigEU	B179	0	0	0	0	0	0	0	0	0	0	0	6.17805281027343e-09	2.89111542939676e-09	1.06713330841115e-08	1.99418615467014e-08	2.9084387066938e-08	4.99380898773007e-08	7.82763901656113e-08	9.4861706572536e-08	1.37059454730432e-07	1.74715106726051e-07	1.58457885853302e-07	2.85279412641521e-07	5.94166994708151e-07	9.14333748226687e-07	8.96416583670941e-07
P5BigEU	B180	0	0	0	0	0	0	0	0	0	0	0	0	2.89111542939676e-09	1.86748328971951e-08	2.74200596267144e-08	4.60502795226518e-08	4.49442808895707e-08	4.85853456200346e-08	5.63241382774433e-08	4.24231645594194e-08	4.36787766815129e-08	1.16758442207696e-07	1.40137255332677e-07	1.13174665658695e-07	1.11202753162705e-07	3.28686080679345e-07
P5BigEU	B181	0	0	0	1.92361273547214e-08	0	0	0	0	0	3.45795026491685e-09	2.30581560690371e-08	4.94244224821875e-08	8.96245783112996e-08	2.16094494953257e-07	3.63938973227301e-07	6.39856515472636e-07	1.05119679191718e-06	1.6087147771967e-06	1.99802469468404e-06	2.48012346655067e-06	3.38510519281725e-06	3.98646681251992e-06	5.5704558994739e-06	6.74803943989971e-06	6.84514725023763e-06	6.78288548311012e-06
P5BigEU	B182	0	0	0	1.92361273547214e-08	1.77488299882528e-08	0	0	1.77398067070661e-08	0	0	2.30581560690371e-08	7.41366337232812e-08	2.25507003492947e-07	9.17734645233586e-07	2.33319780096406e-06	5.34425612354986e-06	8.37461767242333e-06	1.03567761746707e-05	1.11047485256475e-05	1.31316010913157e-05	2.14098803700549e-05	3.5511246208598e-05	5.57796325243815e-05	7.52823729128434e-05	8.06714194888113e-05	6.61854244277045e-05
P5BigEU	B188	0	0	0	0	0	0	0	0	3.5371376640184e-09	3.45795026491685e-09	0	3.08902640513672e-09	1.44555771469838e-08	1.60069996261672e-08	5.23473865600912e-08	9.45242579675485e-08	1.27342129187117e-07	1.59251966199002e-07	1.1857713321567e-07	1.43586095431881e-07	2.2567367952115e-07	2.96066049883802e-07	4.70460785759701e-07	7.07341660366846e-07	5.80725488738571e-07	3.88447186257408e-07
P5BigEU	B189	0	0	0	0	0	0	0	0	0	0	0	6.17805281027343e-09	8.67334628819028e-09	3.20139992523344e-08	5.73328519467665e-08	1.04219053656528e-07	1.42323556150307e-07	1.8354463900902e-07	1.89723413145072e-07	2.2843242455072e-07	4.25868072644751e-07	6.63021153965134e-07	1.04101961104274e-06	1.30858207167867e-06	1.70510888182815e-06	1.22510266435029e-06
P5BigEU	B190	0	0	3.08694043740053e-07	0	0	0	0	0	0	0	0	0	1.44555771469838e-08	1.33391663551393e-08	1.24636634666884e-08	1.93895913779587e-08	2.49690449386504e-08	4.58861597522549e-08	4.15019966254845e-08	4.5686484910144e-08	1.01917145590197e-07	1.95987385134348e-07	2.90284314617688e-07	3.81964496598097e-07	3.45964120950638e-07	3.28686080679345e-07
P5BigEU	B199	0	0	3.08694043740053e-07	1.15416764128329e-07	5.32464899647583e-08	3.54882565721456e-08	1.77435684931642e-08	1.77398067070661e-08	1.41485506560736e-08	2.4205651854418e-08	4.28222898424975e-08	2.47122112410937e-08	4.62578468703482e-08	5.86923319626131e-08	9.72165750401693e-08	1.55116731023669e-07	1.99752359509203e-07	2.56422657439072e-07	2.93478404708783e-07	3.10015433318834e-07	5.53264504632496e-07	7.96459373631072e-07	1.16113725847075e-06	1.64810606865475e-06	2.00164955692869e-06	1.61354985060769e-06
P5BigEU	B200	0	0	0	0	1.77488299882528e-08	0	0	0	3.5371376640184e-09	3.45795026491685e-09	9.8820668867302e-09	1.11204950584922e-07	3.2091381266304e-07	7.20314983177524e-07	9.24803829228277e-07	9.01615999075078e-07	5.09368516748468e-07	3.05008003059106e-07	2.16403268118598e-07	1.40322775081157e-07	9.8277247533404e-08	6.67191098329694e-08	3.00294118570022e-08	6.36607494330161e-08	1.23558614625228e-08	0
P5BigEU	B201	0	0	0	3.84722547094428e-08	0	0	0	0	1.06114129920552e-08	1.03738507947506e-08	2.63521783646139e-08	4.01573432667773e-08	1.87922502910789e-07	4.64202989158849e-07	9.12340165761589e-07	1.04703793440977e-06	8.63928954877303e-07	6.58601351738247e-07	4.38735392897979e-07	3.29595355423182e-07	2.62072660089077e-07	2.79386272425559e-07	1.50147059285011e-07	1.34394915469701e-07	6.1779307312614e-08	2.98805527890314e-08
P5BigEU	B202	0	0	0	5.77083820641643e-08	1.77488299882528e-08	0	0	0	0	3.45795026491685e-09	0	1.23561056205469e-08	4.04756160115547e-08	8.80384979439196e-08	1.49563961600261e-07	1.55116731023669e-07	1.17354511211657e-07	8.0975576033391e-08	7.41107082597938e-08	5.22131256115931e-08	2.54792863975492e-08	1.66797774582424e-08	2.50245098808351e-08	0	0	0
P5BigEU	B203	0	0	3.08694043740053e-07	1.92361273547214e-08	0	0	0	0	7.0742753280368e-09	6.91590052983371e-09	1.64701114778837e-08	5.25134488873242e-08	2.34180349781138e-07	9.65755644112087e-07	2.72206410112474e-06	3.91912115726989e-06	3.37331797121167e-06	1.87593417810689e-06	7.14427227624412e-07	4.47074888049266e-07	2.18393883407564e-07	1.50117997124181e-07	1.20117647428009e-07	6.36607494330161e-08	4.94234458500912e-08	2.98805527890314e-08
P5BigEU	B204	0	0	0	3.84722547094428e-08	0	0	0	0	0	6.91590052983371e-09	3.29402229557673e-09	9.26707921541015e-09	1.73466925763806e-08	5.33566654205573e-08	8.97383769601563e-08	9.93716558120381e-08	7.74040393098161e-08	2.96910445455767e-08	3.5573139964701e-08	9.78996105217372e-09	1.4559592227171e-08	1.66797774582424e-08	2.00196079046681e-08	0	0	0
P5BigEU	B205	0	0	0	1.92361273547214e-08	0	0	0	0	0	0	3.29402229557673e-09	3.39792904565039e-08	9.82979245994899e-08	1.68073496074756e-07	2.19360477013715e-07	2.47217290068973e-07	1.79777123558283e-07	1.10666620578968e-07	7.41107082597938e-08	3.58965238579703e-08	4.73186747383056e-08	2.08497218228029e-08	3.50343138331692e-08	7.07341660366846e-09	1.23558614625228e-08	0
P5BigEU	B206	0	0	0	1.15416764128329e-07	0	0	0	1.77398067070661e-08	7.0742753280368e-09	0	6.58804459115346e-09	3.70683168616406e-08	1.53229117758028e-07	5.22895321121462e-07	6.92979688747874e-07	6.83483096073043e-07	6.24226123466259e-07	4.37268110580311e-07	4.00197824602886e-07	3.00225472266661e-07	2.80272150373041e-07	2.00157329498908e-07	8.50833335948395e-08	7.07341660366846e-08	2.47117229250456e-08	2.98805527890314e-08
P5BigEU	B207	0	0	0	5.77083820641643e-08	1.77488299882528e-08	0	0	1.77398067070661e-08	1.41485506560736e-08	3.45795026491685e-09	3.29402229557673e-08	1.14293976990059e-07	3.58498313245198e-07	1.00844097644853e-06	1.92189690656335e-06	2.59820524464646e-06	2.349587128727e-06	1.65730012281674e-06	9.01186212439092e-07	7.24457117860855e-07	4.40427664871922e-07	3.71125048445892e-07	2.15210784975182e-07	1.27321498866032e-07	1.23558614625228e-07	2.98805527890314e-08
P5BigEU	B208	0	0	0	1.3465289148305e-07	0	0	1.77435684931642e-08	0	3.5371376640184e-09	2.4205651854418e-08	6.25864236159579e-08	1.20472029800332e-07	5.11727431003227e-07	1.30723830280365e-06	2.32073413749738e-06	2.62971333063564e-06	2.16731310067485e-06	1.55203187397333e-06	1.12055390888808e-06	8.12566767330418e-07	7.20699815244962e-07	5.71282377944801e-07	4.40431373902698e-07	3.81964496598097e-07	2.59473090712979e-07	1.79283316734188e-07
P5BigEU	B209	0	0	0	0	0	0	0	1.77398067070661e-08	0	0	3.29402229557673e-09	3.70683168616406e-08	1.30100194322854e-07	3.6282532485979e-07	6.15704975254406e-07	6.73788300384063e-07	4.36958286426381e-07	3.67089278018039e-07	1.98616698136247e-07	1.69692658237678e-07	1.60155514498881e-07	1.33438219665939e-07	9.50931375471735e-08	8.48809992440215e-08	1.11202753162705e-07	0
P5BigEU	B210	0	0	0	0	0	0	0	0	3.5371376640184e-09	0	6.58804459115346e-09	3.39792904565039e-08	1.12753501746474e-07	2.3743716112148e-07	2.86664259733833e-07	3.05386064202849e-07	2.27218308941718e-07	1.88943010744579e-07	1.21541561546062e-07	9.46362901710126e-08	8.73575533630257e-08	5.42092767392877e-08	6.50637256901714e-08	2.82936664146738e-08	3.70675843875684e-08	2.98805527890314e-08
P5BigEU	B211	0	0	0	0	0	0	0	0	3.5371376640184e-09	0	9.8820668867302e-09	9.26707921541015e-09	9.25156937406964e-08	1.36059496822421e-07	1.59534892373611e-07	1.81777419168362e-07	1.39826651656442e-07	1.53853594463443e-07	1.30434846537237e-07	8.48463291188389e-08	4.73186747383056e-08	2.91896105519241e-08	1.50147059285011e-08	0	0	2.98805527890314e-08
P5BigEU	B212	0	0	0	0	0	0	0	0	0	1.03738507947506e-08	9.8820668867302e-09	4.63353960770508e-08	1.70575810334409e-07	5.46905820560712e-07	9.3228202730829e-07	1.15852808483303e-06	9.43829898680984e-07	8.25950875540588e-07	5.00988387836206e-07	4.82971411907237e-07	3.0575143677059e-07	2.71046383696438e-07	1.3513235335651e-07	6.36607494330161e-08	7.41351687751368e-08	0
P5BigEU	B213	0	0	0	0	0	0	0	0	0	0	6.58804459115346e-09	6.17805281027343e-09	3.46933851527611e-08	1.60069996261672e-07	2.71707863573807e-07	2.9084387066938e-07	2.57181162868099e-07	1.48455222727883e-07	1.48221416519588e-07	1.01162930872462e-07	9.09974514198185e-08	7.92289429266512e-08	4.00392158093362e-08	7.07341660366846e-08	2.47117229250456e-08	2.98805527890314e-08
P5BigEU	B217	0	0	0	0	0	0	0	0	0	3.45795026491685e-09	0	3.08902640513672e-09	2.31289234351741e-08	6.93636650467245e-08	1.19651169280208e-07	1.76930021323873e-07	1.24845224693252e-07	9.98698771078489e-08	1.06719419894103e-07	6.8529727365216e-08	9.8277247533404e-08	2.91896105519241e-08	5.00490197616703e-09	0	1.23558614625228e-08	0
P5BigEU	B218	0	0	0	0	0	0	0	0	0	0	3.29402229557673e-09	6.17805281027343e-09	4.04756160115547e-08	1.01377664299059e-07	3.41504378987262e-07	7.63465160507122e-07	8.78910381840493e-07	8.25950875540588e-07	5.30632671140123e-07	4.17705004892745e-07	3.02111538713797e-07	2.08497218228029e-07	1.40137255332677e-07	8.48809992440215e-08	6.1779307312614e-08	2.98805527890314e-08
P5BigEU	B219	0	0	0	0	0	0	1.77435684931642e-08	0	0	0	0	0	2.89111542939676e-09	3.73496657943901e-08	5.73328519467665e-08	1.09066451501017e-07	1.07366893236197e-07	1.07967434711188e-07	8.00395649205773e-08	6.8529727365216e-08	4.00388786247201e-08	3.33595549164847e-08	2.50245098808351e-08	2.82936664146738e-08	1.23558614625228e-08	0
P5BigEU	B220	0	0	0	1.92361273547214e-08	0	0	0	1.77398067070661e-08	3.5371376640184e-09	1.03738507947506e-08	2.96462006601906e-08	2.1623184835957e-08	1.35882425181648e-07	3.97507157383152e-07	6.48110500267796e-07	7.00448988528757e-07	5.64300415613498e-07	4.18373809505854e-07	2.78656263056825e-07	1.69692658237678e-07	1.63795412555673e-07	1.29268275301378e-07	1.60156863237345e-07	1.20248082262364e-07	7.41351687751368e-08	2.98805527890314e-08
P5BigEU	B221	0	0	0	1.92361273547214e-08	0	0	0	0	3.5371376640184e-09	3.45795026491685e-09	3.29402229557673e-09	3.08902640513672e-09	2.02378080057773e-08	3.73496657943901e-08	7.72747134934679e-08	9.69479568897933e-08	4.49442808895707e-08	2.6991858677797e-08	6.22529949382268e-08	5.87397663130423e-08	1.4559592227171e-08	1.66797774582424e-08	1.50147059285011e-08	7.07341660366846e-09	0	0
P5BigEU	B222	0	0	0	0	0	0	0	0	3.5371376640184e-09	0	3.29402229557673e-09	6.17805281027343e-09	6.93867703055223e-08	1.28055997009338e-07	2.99127923200521e-07	3.97486623248153e-07	3.2210067970859e-07	3.5629253454692e-07	2.10474411457814e-07	1.30532814028983e-07	1.49235820328502e-07	1.20928386572257e-07	1.25122549404176e-07	1.34394915469701e-07	9.88468917001824e-08	0
P5BigEU	B227	0	0	0	1.92361273547214e-08	0	0	1.77435684931642e-08	3.54796134141322e-08	2.12228259841104e-08	1.38318010596674e-08	1.97641337734604e-08	9.57598185592382e-08	4.24993968121324e-07	1.16851097271021e-06	2.39800885099084e-06	3.4489235663544e-06	3.56807652173314e-06	2.77206388620975e-06	1.88834084645955e-06	1.3673312269536e-06	1.13200829566254e-06	7.25570319433542e-07	5.60549021330707e-07	3.74891079994428e-07	2.10049644862888e-07	5.97611055780628e-08
P5BigEU	B230	0	0	0	1.92361273547214e-08	0	1.77441282860728e-08	0	0	0	0	3.29402229557673e-09	6.17805281027343e-09	3.46933851527611e-08	5.33566654205573e-08	8.97383769601563e-08	8.96768601230588e-08	6.7416421334356e-08	7.55772042978316e-08	4.7430853286268e-08	4.24231645594194e-08	1.4559592227171e-08	1.25098330936818e-08	5.00490197616703e-09	2.12202498110054e-08	0	0
P5BigEU	B231	0	0	0	0	0	0	0	0	0	0	0	0	0	2.66783327102787e-09	2.49273269333768e-09	7.2710967667345e-09	2.49690449386504e-09	5.3983717355594e-09	5.9288566607835e-09	0	7.27979611358548e-09	0	5.00490197616703e-09	0	0	0
P5BigEU	B232	0	0	0	1.92361273547214e-08	0	0	0	5.32194201211984e-08	7.0742753280368e-09	3.45795026491685e-09	6.58804459115346e-09	2.1623184835957e-08	8.09512320231093e-08	1.76076995887839e-07	3.9634449824069e-07	5.38061160738353e-07	4.44448999907977e-07	3.42796605208022e-07	2.04545554797031e-07	1.59902697185504e-07	1.23756533930953e-07	1.12588497843136e-07	5.50539217378373e-08	2.82936664146738e-08	7.41351687751368e-08	0
P5BigEU	B238	6.48257491854112e-06	1.08042915309019e-06	0	7.69445094188857e-08	1.77488299882528e-08	1.77441282860728e-08	1.77435684931642e-08	0	2.47599636481288e-08	2.76636021193348e-08	2.63521783646139e-08	7.72256601284179e-08	3.29587158951231e-07	1.14450047327095e-06	2.47279083179097e-06	3.25260395365257e-06	2.78404851065952e-06	2.13775520728152e-06	1.36956588864099e-06	1.00183934767244e-06	8.51736145289501e-07	6.92210764517058e-07	7.35720590496553e-07	7.00268243763178e-07	5.06590319963435e-07	6.27491608569659e-07
P5BigEU	B24	6.48257491854112e-06	0	6.17388087480107e-07	1.92361273547214e-07	3.54976599765055e-08	1.77441282860728e-08	0	1.77398067070661e-08	3.5371376640184e-08	5.53272042386697e-08	6.25864236159579e-08	2.59478218031484e-07	9.42503629983344e-07	2.85458159999982e-06	5.0353200405421e-06	5.72962425218678e-06	4.82152257765339e-06	3.70598219646153e-06	2.59091036076239e-06	1.97430881218837e-06	1.66343341195428e-06	1.15090464461872e-06	8.70852943853063e-07	8.70030242251221e-07	4.81878597038389e-07	4.18327739046439e-07
P5BigEU	B250	0	0	6.17388087480107e-07	5.96319947996364e-07	3.54976599765055e-08	3.54882565721456e-08	1.77435684931642e-08	1.77398067070661e-08	3.5371376640184e-09	6.91590052983371e-09	1.97641337734604e-08	3.08902640513672e-08	1.44555771469838e-08	1.60069996261672e-08	2.74200596267144e-08	3.87791827559173e-08	5.99257078527609e-08	5.3983717355594e-08	9.4861706572536e-08	1.43586095431881e-07	2.40233271748321e-07	2.50196661873635e-07	2.65259804736852e-07	2.33422747921059e-07	1.35914476087751e-07	0
P5BigEU	B251	0	0	0	3.84722547094428e-08	1.77488299882528e-08	0	0	0	0	0	0	0	2.89111542939676e-09	2.66783327102787e-09	2.49273269333768e-09	0	2.49690449386504e-09	2.6991858677797e-09	2.96442833039175e-09	9.78996105217372e-09	1.09196941703782e-08	2.91896105519241e-08	3.00294118570022e-08	7.07341660366846e-08	6.1779307312614e-08	5.97611055780628e-08
P5BigEU	B252	0	0	0	0	0	0	0	0	0	0	0	0	0	0	0	0	0	0	0	3.26332035072457e-09	0	0	5.00490197616703e-09	7.07341660366846e-09	0	0
P5BigEU	B258	0	0	3.08694043740053e-07	7.69445094188857e-08	1.77488299882528e-08	0	0	1.77398067070661e-08	3.5371376640184e-09	6.91590052983371e-09	3.29402229557673e-09	9.26707921541015e-09	1.44555771469838e-08	1.33391663551393e-08	4.98546538667535e-09	1.21184946112242e-08	2.24721404447853e-08	3.50894162811361e-08	3.85375682950928e-08	2.93698831565211e-08	8.00777572494403e-08	7.50589985620906e-08	1.15112745451842e-07	1.48541748677038e-07	2.59473090712979e-07	1.19522211156126e-07
P5BigEU	B259	2.59302996741645e-05	1.08042915309019e-06	0	8.46389603607742e-07	1.59739469894275e-07	5.32323848582185e-08	0	3.54796134141322e-08	4.59827896322392e-08	6.91590052983371e-09	1.97641337734604e-08	1.85341584308203e-08	2.89111542939676e-08	1.60069996261672e-08	3.24055250133898e-08	3.15080859891828e-08	5.24349943711658e-08	8.0975576033391e-08	1.57114701510763e-07	1.59902697185504e-07	2.72992354259455e-07	2.54366606238196e-07	3.75367648212527e-07	3.39523996976086e-07	2.47117229250456e-07	2.98805527890314e-07
P5BigEU	B260	0	0	0	0	0	0	0	0	0	0	0	0	0	0	0	0	0	0	0	0	0	0	0	0	1.23558614625228e-08	0
P5BigEU	B261	0	0	0	0	0	0	0	0	0	0	0	0	0	0	2.49273269333768e-09	0	0	0	2.96442833039175e-09	0	0	0	0	7.07341660366846e-09	1.23558614625228e-08	0
P5BigEU	B262	0	0	0	0	0	0	0	0	0	0	0	0	0	0	2.49273269333768e-09	0	0	0	5.9288566607835e-09	6.52664070144914e-09	0	0	5.00490197616703e-09	0	0	0
P5BigEU	B263	0	0	0	0	0	0	0	0	0	0	0	0	0	0	0	0	0	0	0	0	0	4.16994436456059e-09	0	0	0	2.98805527890314e-08
P5BigEU	B268	0	0	0	0	0	0	0	0	0	6.91590052983371e-09	0	0	0	0	0	0	0	2.6991858677797e-09	0	0	0	8.33988872912118e-09	2.00196079046681e-08	2.82936664146738e-08	6.1779307312614e-08	2.0916386952322e-07
P5BigEU	B269	0	0	0	0	0	0	0	0	0	0	0	3.08902640513672e-09	0	0	0	0	2.49690449386504e-09	2.6991858677797e-09	0	3.26332035072457e-09	1.09196941703782e-08	2.08497218228029e-08	5.00490197616703e-08	1.98055664902717e-07	5.93081350201094e-07	1.40438598108447e-06
P5BigEU	B270	0	0	3.08694043740053e-07	7.69445094188857e-08	7.0995319953011e-08	8.87206414303641e-08	3.54871369863284e-08	3.54796134141322e-08	3.18342389761656e-08	1.38318010596674e-08	5.27043567292277e-08	3.70683168616406e-08	2.89111542939676e-08	8.0034998130836e-09	1.24636634666884e-08	9.69479568897933e-09	7.49071348159511e-09	1.34959293388985e-08	2.3715426643134e-08	2.2843242455072e-08	3.63989805679274e-08	4.58693880101665e-08	6.50637256901714e-08	6.36607494330161e-08	2.47117229250456e-08	5.97611055780628e-08
P5BigEU	B271	0	0	0	0	0	0	0	0	0	0	3.29402229557673e-09	0	0	0	0	0	0	0	0	0	0	0	0	0	1.23558614625228e-08	0
P5BigEU	B278	0	0	0	0	1.77488299882528e-08	0	0	0	0	0	0	3.08902640513672e-09	0	0	0	0	0	0	0	0	0	0	5.00490197616703e-09	0	1.23558614625228e-08	0
P5BigEU	B279	0	0	0	1.92361273547214e-08	0	0	3.54871369863284e-08	3.54796134141322e-08	7.0742753280368e-09	1.72897513245843e-08	7.57625127982648e-08	2.78012376462305e-08	1.1564461717587e-08	5.33566654205573e-09	7.47819808001302e-09	7.2710967667345e-09	9.98761797546015e-09	5.3983717355594e-09	5.9288566607835e-09	6.52664070144914e-09	1.09196941703782e-08	4.16994436456059e-09	1.50147059285011e-08	2.82936664146738e-08	0	5.97611055780628e-08
P5BigEU	B309	0	0	0	0	0	0	0	0	0	0	0	0	0	0	0	0	0	0	0	0	0	0	5.00490197616703e-09	0	0	0
P5BigEU	B330	0	0	0	0	0	0	0	0	0	0	0	0	0	0	0	0	0	0	0	0	0	0	0	0	2.47117229250456e-08	0
P5BigEU	B332	0	1.08042915309019e-06	9.2608213122016e-06	3.65486419739707e-07	7.0995319953011e-08	0	0	0	7.0742753280368e-09	1.38318010596674e-08	6.58804459115346e-09	1.23561056205469e-08	2.02378080057773e-08	1.60069996261672e-08	9.9709307733507e-09	1.21184946112242e-08	3.74535674079756e-08	2.15934869422376e-08	3.26087116343093e-08	3.26332035072457e-08	4.00388786247201e-08	4.58693880101665e-08	4.00392158093362e-08	2.82936664146738e-08	4.94234458500912e-08	2.98805527890314e-08
P5BigEU	B333	0	0	0	1.92361273547214e-08	1.77488299882528e-08	0	0	0	3.5371376640184e-09	0	3.29402229557673e-09	6.17805281027343e-09	5.78223085879352e-09	1.33391663551393e-08	3.73909904000651e-08	2.18132903002035e-08	3.24597584202455e-08	4.04877880166955e-08	2.96442833039175e-08	3.58965238579703e-08	2.18393883407564e-08	8.33988872912118e-09	3.50343138331692e-08	2.12202498110054e-08	2.47117229250456e-08	2.98805527890314e-08
P5BigEU	B334	0	0	0	0	0	0	0	0	0	0	0	0	0	0	0	0	0	0	5.9288566607835e-09	6.52664070144914e-09	3.63989805679274e-09	0	0	7.07341660366846e-09	0	0
P5BigEU	B338	0	0	3.08694043740053e-07	2.11597400901936e-07	8.87441499412638e-08	3.54882565721456e-08	0	0	3.5371376640184e-09	0	0	0	0	0	2.49273269333768e-09	0	2.49690449386504e-09	2.6991858677797e-09	2.96442833039175e-09	0	1.09196941703782e-08	8.33988872912118e-09	1.00098039523341e-08	3.53670830183423e-08	4.94234458500912e-08	3.88447186257408e-07
P5BigEU	B340	0	2.16085830618037e-06	9.2608213122016e-07	5.386115659322e-07	2.83981279812044e-07	1.59697154574655e-07	1.24204979452149e-07	7.09592268282645e-08	4.59827896322392e-08	6.91590052983371e-09	1.64701114778837e-08	3.08902640513672e-09	5.78223085879352e-09	8.0034998130836e-09	4.98546538667535e-09	2.42369892224483e-09	7.49071348159511e-09	0	8.89328499117525e-09	0	0	0	1.00098039523341e-08	1.41468332073369e-08	4.94234458500912e-08	0
P5BigEU	B341	0	0	1.23477617496021e-06	3.46250292384986e-07	3.1947893978855e-07	8.87206414303641e-08	5.32307054794925e-08	0	1.7685688320092e-08	0	6.58804459115346e-09	3.08902640513672e-09	2.89111542939676e-09	0	0	2.42369892224483e-09	0	2.6991858677797e-09	8.89328499117525e-09	3.26332035072457e-09	1.81994902839637e-08	8.33988872912118e-09	1.00098039523341e-08	2.82936664146738e-08	9.88468917001824e-08	2.0916386952322e-07
P5BigEU	B342	0	0	0	1.92361273547214e-08	1.77488299882528e-08	0	0	0	0	0	0	0	0	0	2.49273269333768e-09	0	2.49690449386504e-09	0	0	3.26332035072457e-09	3.63989805679274e-09	0	1.50147059285011e-08	2.12202498110054e-08	1.23558614625228e-08	0
P5BigEU	B343	6.48257491854112e-06	1.08042915309019e-06	0	3.84722547094428e-08	3.54976599765055e-08	0	3.54871369863284e-08	0	0	3.45795026491685e-09	3.29402229557673e-09	0	2.89111542939676e-09	5.33566654205573e-09	0	9.69479568897933e-09	2.49690449386504e-09	0	2.96442833039175e-09	3.26332035072457e-09	3.63989805679274e-09	0	1.00098039523341e-08	0	0	0
P5BigEU	B344	0	0	0	0	0	0	0	0	0	0	0	0	0	0	0	0	0	0	0	0	3.63989805679274e-09	0	0	0	1.23558614625228e-08	0
P5BigEU	B348	6.48257491854112e-06	0	6.17388087480107e-07	1.23111215070217e-06	4.25971919718066e-07	8.87206414303641e-08	1.95179253424806e-07	3.54796134141322e-08	2.82971013121472e-08	3.45795026491685e-09	6.58804459115346e-09	3.08902640513672e-09	2.89111542939676e-09	2.66783327102787e-09	7.47819808001302e-09	2.42369892224483e-09	4.99380898773007e-09	5.3983717355594e-09	1.48221416519588e-08	2.93698831565211e-08	3.27590825111347e-08	2.91896105519241e-08	9.50931375471735e-08	1.34394915469701e-07	3.45964120950638e-07	4.78088844624502e-07
P5BigEU	B349	0	4.32171661236074e-06	1.23477617496021e-06	1.86590435340798e-06	1.06492979929517e-06	4.08114950579675e-07	1.77435684931642e-07	1.06438840242397e-07	8.842844160046e-08	8.64487566229214e-08	9.22326242761485e-08	8.03146865335546e-08	8.09512320231093e-08	1.17384663925226e-07	9.47238423468316e-08	1.26032343956731e-07	1.94758550521473e-07	2.13235683554596e-07	2.31225409770557e-07	3.45911957176805e-07	3.8582919402003e-07	9.25727648932451e-07	1.8668284371103e-06	4.62601445879917e-06	1.18986945884095e-05	2.63845281127147e-05
P5BigEU	B350	0	0	0	0	0	0	0	0	0	0	0	0	0	0	0	0	0	2.6991858677797e-09	0	0	0	0	0	0	0	0
P5BigEU	B351	0	0	0	0	0	0	0	0	0	0	0	0	0	0	0	0	0	0	0	0	0	0	0	0	0	2.98805527890314e-08
P5BigEU	B352	0	0	0	0	0	0	0	0	0	0	0	0	0	0	0	0	0	0	0	3.26332035072457e-09	0	0	0	0	0	2.98805527890314e-08
P5BigEU	B353	0	0	0	0	0	0	0	0	0	0	0	0	0	0	0	0	0	0	0	0	0	0	0	0	0	0
P5BigEU	B354	0	0	0	0	0	0	0	0	0	0	0	0	0	0	0	0	0	0	0	0	0	4.16994436456059e-09	0	0	1.23558614625228e-08	0
P5BigEU	B356	0	0	0	0	0	0	0	0	0	0	0	0	0	0	0	0	0	0	0	0	0	0	0	7.07341660366846e-09	0	0
P5BigEU	B362	0	0	0	0	0	0	0	0	0	0	0	0	0	2.66783327102787e-09	0	0	0	0	0	0	0	0	0	0	0	0
P5BigEU	B363	0	0	0	0	0	0	0	0	0	0	0	0	0	0	0	0	0	0	0	0	0	4.16994436456059e-09	0	0	0	0
P5BigEU	B369	0	1.08042915309019e-06	0	0	0	0	0	0	0	0	0	0	0	0	0	0	0	0	0	3.26332035072457e-09	0	0	1.00098039523341e-08	1.41468332073369e-08	1.23558614625228e-08	1.19522211156126e-07
P5BigEU	B370	0	0	0	0	0	0	0	0	0	0	0	0	0	0	0	0	4.99380898773007e-09	2.6991858677797e-09	8.89328499117525e-09	6.52664070144914e-09	7.27979611358548e-09	7.92289429266512e-08	1.45142157308844e-07	3.46597413579755e-07	1.01318063992687e-06	1.88247482570898e-06
P5BigEU	B371	0	0	0	3.84722547094428e-08	0	0	0	0	3.5371376640184e-09	0	6.58804459115346e-09	2.1623184835957e-08	2.89111542939676e-09	1.60069996261672e-08	9.9709307733507e-09	1.69658924557138e-08	4.99380898773007e-08	6.47804608267128e-08	9.4861706572536e-08	2.21905783849271e-07	2.83912048429834e-07	5.25412989934634e-07	9.00882355710065e-07	1.21662765583098e-06	1.26029786917732e-06	1.28486376992835e-06
P5BigEU	B372	0	0	0	0	0	0	0	0	0	0	0	0	0	0	0	0	0	0	0	3.26332035072457e-09	0	0	0	4.24404996220108e-08	2.47117229250456e-08	8.96416583670941e-08
P5BigEU	B373	0	0	0	0	0	0	0	0	0	0	0	0	0	0	0	0	0	0	2.96442833039175e-09	0	0	0	5.00490197616703e-09	1.41468332073369e-08	2.47117229250456e-08	2.98805527890314e-08
P5BigEU	B374	0	0	0	0	0	0	0	0	0	0	0	0	2.89111542939676e-09	0	4.98546538667535e-09	0	2.49690449386504e-09	0	2.96442833039175e-09	3.26332035072457e-09	3.63989805679274e-09	2.50196661873635e-08	6.00588237140043e-08	7.78075826403531e-08	1.35914476087751e-07	3.58566633468376e-07
P5BigEU	B375	0	0	0	3.84722547094428e-08	0	0	0	0	0	0	3.29402229557673e-09	0	0	0	0	4.84739784448966e-09	4.99380898773007e-09	0	2.96442833039175e-09	0	1.4559592227171e-08	1.25098330936818e-08	1.50147059285011e-08	1.41468332073369e-08	2.47117229250456e-08	2.98805527890314e-08
P5BigEU	B376	0	0	0	0	0	0	0	0	0	0	0	0	2.89111542939676e-09	5.33566654205573e-09	7.47819808001302e-09	7.2710967667345e-09	9.98761797546015e-09	8.0975576033391e-09	1.48221416519588e-08	1.95799221043474e-08	6.55181650222693e-08	7.088905419753e-08	1.55151961261178e-07	1.06101249055027e-07	1.11202753162705e-07	0
P5BigEU	B377	0	1.08042915309019e-06	4.32171661236075e-06	7.88681221543578e-07	5.32464899647583e-08	5.32323848582185e-08	5.32307054794925e-08	3.54796134141322e-08	0	3.11215523842517e-08	2.63521783646139e-08	9.26707921541015e-09	2.89111542939676e-08	3.20139992523344e-08	4.73619211734158e-08	8.48294622785691e-08	1.12360702223927e-07	2.34829170496834e-07	3.67589112968577e-07	5.67817741026075e-07	8.84495227800636e-07	1.36357180721131e-06	2.14209804579949e-06	3.07693622259578e-06	3.23723570318097e-06	3.28686080679345e-06
P5BigEU	B378	0	0	3.08694043740053e-07	7.69445094188857e-08	0	0	1.77435684931642e-08	0	0	6.91590052983371e-09	9.8820668867302e-09	0	2.89111542939676e-09	8.0034998130836e-09	9.9709307733507e-09	7.2710967667345e-09	2.24721404447853e-08	2.15934869422376e-08	6.81818515990103e-08	7.17930477159406e-08	1.12836839760575e-07	2.75216328060999e-07	5.25514707497538e-07	9.195441584769e-07	1.86573508084094e-06	3.10757749005926e-06
P5BigEU	B379	0	0	0	1.53889018837771e-07	0	0	0	0	0	0	0	0	5.78223085879352e-09	5.33566654205573e-09	4.98546538667535e-09	2.42369892224483e-09	1.74783314570553e-08	1.34959293388985e-08	3.5573139964701e-08	8.48463291188389e-08	9.8277247533404e-08	1.70967718946984e-07	3.60352942284026e-07	3.96111329805434e-07	7.16639964826322e-07	1.13546100598319e-06
P5BigEU	B381	0	0	0	0	0	0	0	0	0	0	0	0	0	0	0	0	0	0	0	0	0	0	0	0	0	2.98805527890314e-08
P5BigEU	B389	0	0	0	0	0	0	0	0	0	0	0	0	0	0	0	0	0	0	0	0	0	0	5.00490197616703e-09	7.07341660366846e-09	0	0
P5BigEU	B391	0	0	0	0	0	0	0	0	0	0	0	0	0	0	0	0	0	0	0	0	0	0	5.00490197616703e-09	0	0	0
P5BigEU	B392	0	0	0	0	0	0	0	0	0	0	0	0	0	0	2.49273269333768e-09	0	0	2.6991858677797e-09	0	3.26332035072457e-09	0	0	0	7.07341660366846e-09	0	0
P5BigEU	B393	0	0	0	0	0	0	0	0	0	0	0	0	0	0	0	0	0	0	2.96442833039175e-09	0	0	0	0	0	0	0
P5BigEU	B394	0	0	0	0	0	0	0	0	0	0	0	0	0	0	0	0	0	0	0	0	0	0	0	7.07341660366846e-09	0	0
P5BigEU	B399	0	0	0	0	0	0	0	0	0	0	0	0	5.78223085879352e-09	8.0034998130836e-09	0	2.42369892224483e-09	7.49071348159511e-09	0	2.96442833039175e-09	0	0	1.25098330936818e-08	1.00098039523341e-08	7.07341660366846e-09	1.23558614625228e-08	0
P5BigEU	B407	0	0	0	0	0	0	0	0	0	0	0	0	0	0	0	0	0	2.6991858677797e-09	0	0	0	0	0	0	1.23558614625228e-08	0
P5BigEU	B409	0	0	0	0	0	0	0	0	0	0	0	0	0	0	0	0	0	0	0	0	0	0	5.00490197616703e-09	0	0	0
P5BigEU	B418	0	0	0	0	0	0	0	0	0	0	0	0	0	0	0	0	0	0	0	0	0	0	5.00490197616703e-09	0	0	0
P5BigEU	B419	0	0	0	0	0	0	0	0	0	0	0	0	0	2.66783327102787e-09	0	0	0	2.6991858677797e-09	0	0	0	0	0	0	0	2.98805527890314e-08
P5BigEU	B432	0	0	0	0	0	0	0	0	0	0	0	0	0	0	0	0	0	0	0	0	0	0	5.00490197616703e-09	0	0	0
P5BigEU	B439	0	0	0	0	0	0	0	0	0	0	0	0	0	0	0	2.42369892224483e-09	0	0	0	0	0	0	0	7.07341660366846e-09	0	2.98805527890314e-08
P5BigEU	B440	0	0	9.2608213122016e-07	0	0	0	0	1.77398067070661e-08	3.5371376640184e-09	1.03738507947506e-08	6.58804459115346e-09	1.23561056205469e-08	8.67334628819028e-09	2.66783327102787e-08	3.98837230934028e-08	3.63554838336725e-08	5.99257078527609e-08	6.74796466944925e-08	1.39328131528412e-07	2.12115822797097e-07	2.43873169805114e-07	3.66955104081332e-07	3.80372550188694e-07	3.25377163768749e-07	3.21252398025593e-07	1.79283316734188e-07
P5BigEU	B441	0	0	3.08694043740053e-07	1.92361273547214e-08	1.77488299882528e-08	0	1.77435684931642e-08	0	1.41485506560736e-08	1.03738507947506e-08	0	3.70683168616406e-08	2.02378080057773e-08	2.93461659813065e-08	5.73328519467665e-08	1.38150838567955e-07	2.09739977484663e-07	3.589917204147e-07	5.51383669452866e-07	8.74569853994185e-07	1.12472849954896e-06	1.63044824654319e-06	2.09204902603782e-06	2.07958448147853e-06	1.87809094230346e-06	1.22510266435029e-06
P5BigEU	B442	0	0	0	0	0	0	0	0	0	0	0	0	0	0	0	0	0	0	0	3.26332035072457e-09	0	0	0	0	0	0
P5BigEU	B447	0	0	6.17388087480107e-07	1.92361273547214e-08	0	0	0	0	0	3.45795026491685e-09	6.58804459115346e-09	0	5.78223085879352e-09	5.33566654205573e-09	4.98546538667535e-09	9.69479568897933e-09	7.49071348159511e-09	5.3983717355594e-09	2.07509983127423e-08	2.2843242455072e-08	4.36787766815129e-08	2.50196661873635e-08	5.00490197616703e-08	2.12202498110054e-08	3.70675843875684e-08	0
P5BigEU	B448	0	0	3.08694043740053e-07	0	0	0	0	0	3.5371376640184e-09	0	0	3.08902640513672e-09	2.89111542939676e-09	1.33391663551393e-08	4.98546538667535e-09	9.69479568897933e-09	9.98761797546015e-09	2.6991858677797e-08	4.15019966254845e-08	4.24231645594194e-08	5.09585727950984e-08	9.1738776020333e-08	9.50931375471735e-08	1.06101249055027e-07	7.41351687751368e-08	1.19522211156126e-07
P5BigEU	B449	0	0	1.23477617496021e-06	5.77083820641643e-08	0	3.54882565721456e-08	1.77435684931642e-08	0	1.06114129920552e-08	1.03738507947506e-08	1.31760891823069e-08	1.54451320256836e-08	2.31289234351741e-08	2.13426661682229e-08	4.73619211734158e-08	6.54398709006105e-08	7.99009438036812e-08	1.97040568347918e-07	3.26087116343093e-07	3.72018519982601e-07	4.9138623766702e-07	7.25570319433542e-07	8.45828433972228e-07	6.79047993952172e-07	3.58319982413161e-07	3.88447186257408e-07
P5BigEU	B450	0	0	0	0	0	0	0	0	0	0	0	0	0	0	2.49273269333768e-09	0	4.99380898773007e-09	2.6991858677797e-09	0	3.26332035072457e-09	0	4.16994436456059e-09	1.50147059285011e-08	7.07341660366846e-09	0	0
P5BigEU	B451	0	0	0	1.92361273547214e-08	0	0	0	0	0	0	1.31760891823069e-08	6.17805281027343e-09	2.31289234351741e-08	1.60069996261672e-08	1.74491288533637e-08	5.08976773671415e-08	2.99628539263804e-08	4.85853456200346e-08	2.07509983127423e-08	4.24231645594194e-08	5.45984708518911e-08	7.088905419753e-08	8.50833335948395e-08	1.06101249055027e-07	8.64910302376596e-08	0
P5BigEU	B453	0	0	0	0	0	0	0	0	0	0	0	0	0	0	0	0	0	0	0	0	3.63989805679274e-09	0	5.00490197616703e-09	0	0	0
P5BigEU	B457	0	0	0	0	0	0	0	1.77398067070661e-08	0	0	3.29402229557673e-09	0	5.78223085879352e-09	0	0	2.42369892224483e-09	9.98761797546015e-09	0	2.96442833039175e-09	0	3.63989805679274e-09	8.33988872912118e-09	1.00098039523341e-08	7.07341660366846e-09	2.47117229250456e-08	0
P5BigEU	B458	0	0	0	0	0	0	0	0	0	0	0	0	0	0	0	0	0	0	0	0	3.63989805679274e-09	0	0	0	1.23558614625228e-08	0
P5BigEU	B459	0	0	0	0	0	0	0	0	0	0	0	0	5.78223085879352e-09	2.66783327102787e-09	2.49273269333768e-09	4.84739784448966e-09	4.99380898773007e-09	2.6991858677797e-09	2.96442833039175e-09	6.52664070144914e-09	3.63989805679274e-09	8.33988872912118e-09	1.00098039523341e-08	2.12202498110054e-08	3.70675843875684e-08	2.98805527890314e-08
P5BigEU	B460	0	0	0	0	0	0	0	0	0	0	0	0	0	0	0	0	0	2.6991858677797e-09	5.9288566607835e-09	6.52664070144914e-09	1.09196941703782e-08	8.33988872912118e-09	1.00098039523341e-08	7.07341660366846e-09	1.23558614625228e-08	0
P5BigEU	B461	0	0	0	0	0	0	0	0	0	0	0	0	0	0	2.49273269333768e-09	2.42369892224483e-09	1.24845224693252e-08	5.3983717355594e-09	5.9288566607835e-09	1.63166017536229e-08	7.27979611358548e-09	2.08497218228029e-08	4.00392158093362e-08	4.95139162256792e-08	2.47117229250456e-08	0
P5BigEU	B462	0	0	0	1.92361273547214e-08	0	0	0	0	0	0	3.29402229557673e-09	0	0	0	2.49273269333768e-09	0	0	0	0	0	0	8.33988872912118e-09	0	0	0	0
P5BigEU	B463	0	0	0	0	0	0	0	0	0	0	0	0	0	0	0	0	0	2.6991858677797e-09	2.96442833039175e-09	3.26332035072457e-09	3.63989805679274e-09	8.33988872912118e-09	0	0	0	0
P5BigEU	B464	0	0	0	1.92361273547214e-08	0	0	0	0	0	0	0	0	0	0	0	0	2.49690449386504e-09	0	2.96442833039175e-09	0	3.63989805679274e-09	4.16994436456059e-09	5.00490197616703e-09	7.07341660366846e-09	0	0
P5BigEU	B465	0	0	0	0	0	0	0	0	0	0	3.29402229557673e-09	0	0	2.66783327102787e-09	2.49273269333768e-09	4.84739784448966e-09	2.49690449386504e-09	1.07967434711188e-08	5.9288566607835e-09	3.26332035072457e-09	1.4559592227171e-08	2.91896105519241e-08	4.50441177855032e-08	1.41468332073369e-08	1.23558614625228e-08	0
P5BigEU	B468	0	0	0	0	0	0	0	0	0	0	0	0	0	0	0	0	0	0	0	3.26332035072457e-09	3.63989805679274e-09	0	0	0	1.23558614625228e-08	0
P5BigEU	B469	0	0	0	0	0	0	0	0	0	0	3.29402229557673e-09	0	0	0	0	0	0	0	0	0	7.27979611358548e-09	4.16994436456059e-09	0	0	0	0
P5BigEU	B470	0	0	0	0	0	0	0	0	0	0	0	0	0	0	0	0	2.49690449386504e-09	0	2.96442833039175e-09	0	3.63989805679274e-09	0	0	0	0	0
P5BigEU	B471	0	0	0	0	0	0	0	0	0	0	0	0	0	0	0	0	0	0	0	0	3.63989805679274e-09	0	0	0	0	0
P5BigEU	B479	0	0	0	0	0	0	0	0	0	0	0	0	0	0	0	4.84739784448966e-09	2.49690449386504e-09	2.6991858677797e-09	1.77865699823505e-08	2.93698831565211e-08	1.4559592227171e-08	2.91896105519241e-08	5.50539217378373e-08	4.95139162256792e-08	7.41351687751368e-08	1.49402763945157e-07
P5BigEU	B482	0	0	0	0	0	0	0	0	0	0	0	0	0	0	0	0	0	0	0	0	0	4.16994436456059e-09	5.00490197616703e-09	0	0	0
P5BigEU	B483	0	0	0	0	0	0	0	0	0	0	0	0	0	0	0	0	0	0	0	3.26332035072457e-09	0	0	0	0	0	0
P5BigEU	B487	0	0	0	0	0	0	0	0	0	0	0	0	0	0	0	4.84739784448966e-09	2.49690449386504e-09	0	2.96442833039175e-09	0	7.27979611358548e-09	8.33988872912118e-09	0	0	0	5.97611055780628e-08
P5BigEU	B488	0	0	3.08694043740053e-07	0	0	0	0	0	0	0	0	0	0	0	0	0	2.49690449386504e-09	2.6991858677797e-09	2.96442833039175e-09	6.52664070144914e-09	7.27979611358548e-09	4.16994436456059e-09	1.00098039523341e-08	2.12202498110054e-08	2.47117229250456e-08	2.98805527890314e-08
P5BigEU	B49	0	0	1.23477617496021e-06	9.61806367736071e-08	0	1.77441282860728e-08	1.77435684931642e-08	0	1.06114129920552e-08	6.91590052983371e-09	1.64701114778837e-08	1.23561056205469e-08	1.1564461717587e-08	1.86748328971951e-08	2.99127923200521e-08	4.3626580600407e-08	7.24102303220861e-08	8.63739477689504e-08	1.83794556484289e-07	1.72955978588402e-07	3.16671130940968e-07	4.75373657559907e-07	7.05691178639551e-07	1.06808590715394e-06	1.34678889941498e-06	2.0019970368651e-06
P5BigEU	B500	0	0	0	0	0	0	0	0	1.41485506560736e-08	1.72897513245843e-08	1.64701114778837e-08	0	2.89111542939676e-09	1.86748328971951e-08	2.74200596267144e-08	3.15080859891828e-08	5.49318988650308e-08	5.93820890911534e-08	6.52174232686185e-08	6.20030866637669e-08	5.09585727950984e-08	4.58693880101665e-08	1.50147059285011e-08	0	0	0
P5BigEU	B508	0	0	0	0	0	0	0	0	0	0	3.29402229557673e-09	0	0	5.33566654205573e-09	7.47819808001302e-09	4.84739784448966e-09	9.98761797546015e-09	8.0975576033391e-09	2.96442833039175e-09	1.30532814028983e-08	7.27979611358548e-09	1.25098330936818e-08	0	0	0	0
P5BigEU	B509	0	0	0	0	0	0	0	0	1.41485506560736e-08	0	9.8820668867302e-09	2.1623184835957e-08	2.89111542939676e-08	2.93461659813065e-08	2.99127923200521e-08	4.12028816781622e-08	6.4919516840491e-08	8.0975576033391e-08	9.78261349029278e-08	1.04426251223186e-07	3.27590825111347e-08	5.00393323747271e-08	2.50245098808351e-08	3.53670830183423e-08	3.70675843875684e-08	0
P5BigEU	B518	0	0	0	0	0	0	0	0	0	0	0	3.08902640513672e-09	0	0	0	0	0	0	0	0	0	0	0	0	0	0
P5BigEU	B519	0	0	0	0	0	0	0	0	0	0	0	3.08902640513672e-09	0	0	0	0	0	2.6991858677797e-09	0	0	0	4.16994436456059e-09	0	0	0	0
P5BigEU	B529	0	0	0	1.92361273547214e-08	0	0	0	0	0	0	0	0	0	0	4.98546538667535e-09	0	0	0	0	0	0	0	0	0	0	0
P5BigEU	B530	0	0	0	0	0	0	0	0	0	3.45795026491685e-09	0	0	0	0	0	0	0	0	0	0	0	0	0	0	0	0
P5BigEU	B538	0	0	0	0	0	0	0	0	0	0	0	0	0	0	0	0	2.49690449386504e-09	0	0	0	0	0	0	0	0	0
P5BigEU	B54	0	0	0	0	1.77488299882528e-08	0	0	0	1.06114129920552e-08	1.03738507947506e-08	1.31760891823069e-08	2.78012376462305e-08	3.18022697233644e-08	4.26853323364459e-08	3.48982577067275e-08	7.75583655118346e-08	6.9913325828221e-08	8.90731336367301e-08	9.4861706572536e-08	1.01162930872462e-07	3.63989805679274e-08	6.25491654684088e-08	4.50441177855032e-08	7.07341660366846e-08	1.23558614625228e-07	8.96416583670941e-08
P5BigEU	B550	0	0	0	1.92361273547214e-08	0	0	0	1.77398067070661e-08	0	0	3.29402229557673e-09	3.08902640513672e-09	2.89111542939676e-09	1.06713330841115e-08	1.74491288533637e-08	2.66606881446932e-08	2.24721404447853e-08	1.88943010744579e-08	2.3715426643134e-08	1.63166017536229e-08	5.82383689086838e-08	5.83792211038482e-08	1.05102941499508e-07	1.06101249055027e-07	1.48270337550274e-07	2.98805527890314e-08
P5BigEU	B552	0	0	0	0	0	0	0	0	0	0	0	0	0	0	0	0	0	2.6991858677797e-09	0	0	0	4.16994436456059e-09	0	0	0	0
P5BigEU	B559	0	0	0	0	0	0	0	0	0	0	0	3.08902640513672e-09	0	5.33566654205573e-09	7.47819808001302e-09	7.2710967667345e-09	1.49814269631902e-08	2.6991858677797e-09	1.1857713321567e-08	1.95799221043474e-08	1.4559592227171e-08	3.33595549164847e-08	4.00392158093362e-08	3.53670830183423e-08	2.47117229250456e-08	5.97611055780628e-08
P5BigEU	B570	0	0	0	0	0	0	0	0	0	0	0	0	2.89111542939676e-09	0	2.49273269333768e-09	0	0	2.6991858677797e-09	2.96442833039175e-09	3.26332035072457e-09	3.63989805679274e-09	0	0	0	0	0
P5BigEU	B572	0	0	0	0	0	0	0	0	0	0	0	0	2.89111542939676e-09	2.66783327102787e-09	2.49273269333768e-09	7.2710967667345e-09	2.49690449386504e-09	8.0975576033391e-09	1.1857713321567e-08	1.63166017536229e-08	1.09196941703782e-08	1.25098330936818e-08	1.00098039523341e-08	7.07341660366846e-09	0	0
P5BigEU	B573	0	0	0	0	0	0	0	0	0	0	0	0	0	0	0	0	2.49690449386504e-09	0	0	0	0	0	5.00490197616703e-09	0	0	0
P5BigEU	B581	0	0	0	0	0	0	0	0	0	0	0	0	0	0	0	0	2.49690449386504e-09	0	0	0	0	0	0	0	0	0
P5BigEU	B582	0	0	0	1.92361273547214e-08	0	0	0	0	0	0	6.58804459115346e-09	0	1.1564461717587e-08	2.40104994392508e-08	4.23764557867405e-08	3.87791827559173e-08	3.49566629141105e-08	2.42926728100173e-08	2.07509983127423e-08	2.61065628057966e-08	2.18393883407564e-08	3.33595549164847e-08	2.00196079046681e-08	2.12202498110054e-08	0	0
P5BigEU	B583	0	0	0	0	0	1.77441282860728e-08	0	0	0	0	3.29402229557673e-09	3.08902640513672e-09	0	2.66783327102787e-09	2.49273269333768e-09	9.69479568897933e-09	4.99380898773007e-09	0	8.89328499117525e-09	6.52664070144914e-09	0	4.16994436456059e-09	0	7.07341660366846e-09	1.23558614625228e-08	0
P5BigEU	B588	0	0	0	0	0	0	0	0	0	0	0	3.08902640513672e-09	0	1.33391663551393e-08	2.49273269333767e-08	3.39317849114277e-08	1.74783314570553e-08	1.88943010744579e-08	1.77865699823505e-08	1.95799221043474e-08	1.4559592227171e-08	1.25098330936818e-08	1.00098039523341e-08	0	0	0
P5BigEU	B589	6.48257491854112e-06	0	3.08694043740053e-07	1.92361273547214e-08	1.77488299882528e-08	0	0	0	3.5371376640184e-09	3.45795026491685e-09	3.29402229557673e-09	9.26707921541015e-09	8.67334628819028e-09	2.66783327102787e-09	9.9709307733507e-09	1.4542193533469e-08	1.74783314570553e-08	0	1.1857713321567e-08	6.52664070144914e-09	3.27590825111347e-08	2.50196661873635e-08	1.50147059285011e-08	7.07341660366846e-09	0	0
P5BigEU	B59	0	0	0	4.61667056513314e-07	7.0995319953011e-08	0	5.32307054794925e-08	1.77398067070661e-08	0	6.91590052983371e-09	6.58804459115346e-09	3.70683168616406e-08	4.91489622997449e-08	9.07063312149474e-08	1.89447684693663e-07	2.108618062353e-07	2.22224499953988e-07	2.91512073720208e-07	4.47628677889154e-07	6.10240905585495e-07	7.64378591926475e-07	1.03414620241103e-06	1.25623039601792e-06	1.12467323998329e-06	8.52554440914073e-07	2.68924975101282e-07
P5BigEU	B600	0	0	0	0	0	0	0	0	0	0	0	0	0	0	0	0	2.49690449386504e-09	0	0	0	0	4.16994436456059e-09	0	0	1.23558614625228e-08	0
P5BigEU	B601	0	0	0	0	0	0	0	0	0	0	0	0	0	0	2.49273269333768e-09	0	0	0	0	0	0	0	0	0	0	0
P5BigEU	B608	0	0	0	0	0	0	0	0	0	0	0	0	0	0	0	0	0	0	0	0	3.63989805679274e-09	0	0	0	0	0
P5BigEU	B64	0	0	0	0	0	0	0	0	0	0	0	0	0	0	0	0	0	2.6991858677797e-09	0	0	0	0	5.00490197616703e-09	0	0	0
P5BigEU	B650	0	0	0	0	0	0	0	0	0	0	0	3.08902640513672e-09	0	0	0	0	0	2.6991858677797e-09	8.89328499117525e-09	0	3.63989805679274e-09	4.16994436456059e-09	5.00490197616703e-09	0	0	0
P5BigEU	B651	0	0	0	0	0	0	0	0	0	0	0	0	0	0	2.49273269333768e-09	0	0	0	0	0	3.63989805679274e-09	0	0	0	0	0
P5BigEU	B652	0	0	0	0	0	0	0	0	0	0	0	0	0	0	0	0	0	0	0	0	0	4.16994436456059e-09	0	0	0	0
P5BigEU	B658	0	0	0	0	0	0	0	0	0	0	0	0	2.89111542939676e-09	2.66783327102787e-09	0	0	2.49690449386504e-09	0	0	0	0	4.16994436456059e-09	0	0	0	0
P5BigEU	B659	0	0	0	0	0	0	0	0	0	0	0	3.08902640513672e-09	0	0	2.49273269333768e-09	4.84739784448966e-09	0	0	0	3.26332035072457e-09	1.09196941703782e-08	4.16994436456059e-09	1.50147059285011e-08	7.07341660366846e-09	0	0
P5BigEU	B661	0	0	0	0	0	0	0	0	0	0	0	0	0	0	0	0	2.49690449386504e-09	0	0	0	0	0	0	0	0	0
P5BigEU	B663	0	0	0	0	0	0	0	0	0	0	0	0	0	0	0	0	0	0	0	3.26332035072457e-09	0	0	0	7.07341660366846e-09	1.23558614625228e-08	0
P5BigEU	B669	0	0	0	0	0	0	0	0	0	0	0	0	0	0	0	0	0	0	2.96442833039175e-09	0	0	0	0	0	0	0
P5BigEU	B670	0	0	0	0	0	0	0	0	0	0	3.29402229557673e-09	0	2.89111542939676e-09	2.66783327102787e-09	2.49273269333768e-09	0	0	2.6991858677797e-09	2.96442833039175e-09	6.52664070144914e-09	7.27979611358548e-09	1.25098330936818e-08	1.00098039523341e-08	7.07341660366846e-09	3.70675843875684e-08	2.98805527890314e-08
P5BigEU	B671	0	0	0	0	0	0	0	0	0	0	0	3.08902640513672e-09	0	2.66783327102787e-09	2.49273269333768e-09	0	0	0	2.96442833039175e-09	0	3.63989805679274e-09	4.16994436456059e-09	1.00098039523341e-08	1.41468332073369e-08	2.47117229250456e-08	5.97611055780628e-08
P5BigEU	B672	0	0	0	0	0	0	0	0	0	0	0	0	0	0	0	0	0	0	0	3.26332035072457e-09	3.63989805679274e-09	4.16994436456059e-09	0	7.07341660366846e-09	0	0
P5BigEU	B673	0	0	0	0	0	0	0	0	0	0	0	0	0	5.33566654205573e-09	4.98546538667535e-09	2.42369892224483e-09	2.49690449386504e-09	2.6991858677797e-09	0	6.52664070144914e-09	3.63989805679274e-09	4.16994436456059e-09	1.00098039523341e-08	4.24404996220108e-08	1.23558614625228e-08	5.97611055780628e-08
P5BigEU	B674	0	0	0	0	0	0	0	0	0	0	0	3.08902640513672e-09	0	2.66783327102787e-09	0	0	0	0	0	3.26332035072457e-09	0	0	0	7.07341660366846e-09	1.23558614625228e-08	0
P5BigEU	B675	0	0	0	0	0	0	0	0	0	0	0	0	2.89111542939676e-09	0	0	0	4.99380898773007e-09	2.6991858677797e-09	5.9288566607835e-09	9.78996105217372e-09	1.4559592227171e-08	3.75294992810453e-08	5.50539217378373e-08	6.36607494330161e-08	1.11202753162705e-07	5.97611055780628e-08
P5BigEU	B676	0	0	0	0	0	0	0	0	0	0	0	3.08902640513672e-09	2.89111542939676e-09	0	2.49273269333768e-09	2.42369892224483e-09	0	8.0975576033391e-09	5.9288566607835e-09	0	3.63989805679274e-09	4.16994436456059e-09	1.00098039523341e-08	7.07341660366846e-09	2.47117229250456e-08	0
P5BigEU	B677	0	0	0	0	0	0	0	0	0	0	0	0	0	0	0	0	7.49071348159511e-09	5.3983717355594e-09	2.96442833039175e-09	0	7.27979611358548e-09	8.33988872912118e-09	3.00294118570022e-08	5.65873328293477e-08	3.70675843875684e-08	8.96416583670941e-08
P5BigEU	B678	0	0	0	0	0	0	0	0	0	0	0	0	8.67334628819028e-09	1.06713330841115e-08	2.49273269333768e-09	4.84739784448966e-09	9.98761797546015e-09	2.15934869422376e-08	2.66798549735258e-08	4.89498052608686e-08	5.09585727950984e-08	9.1738776020333e-08	1.95191177070514e-07	2.68789830939401e-07	4.69522735575866e-07	4.48208291835471e-07
P5BigEU	B679	0	0	0	0	0	0	0	0	0	6.91590052983371e-09	0	9.26707921541015e-09	8.67334628819028e-09	1.60069996261672e-08	0	1.21184946112242e-08	2.74659494325154e-08	2.96910445455767e-08	5.33597099470515e-08	3.91598442086949e-08	5.45984708518911e-08	1.45948052759621e-07	1.95191177070514e-07	3.11230330561412e-07	5.43657904351003e-07	4.78088844624502e-07
P5BigEU	B689	0	0	0	0	0	0	0	0	0	0	0	0	0	0	0	0	0	0	0	0	0	0	0	7.07341660366846e-09	0	0
P5BigEU	B690	0	0	0	0	0	0	0	0	0	3.45795026491685e-09	0	0	2.89111542939676e-09	8.0034998130836e-09	7.47819808001302e-09	9.69479568897933e-09	7.49071348159511e-09	5.3983717355594e-09	8.89328499117525e-09	6.52664070144914e-09	7.27979611358548e-09	1.66797774582424e-08	1.50147059285011e-08	2.12202498110054e-08	0	0
P5BigEU	B699	0	0	0	0	0	0	0	0	0	0	0	0	0	0	4.98546538667535e-09	0	0	0	0	0	0	4.16994436456059e-09	0	0	0	0
P5BigEU	B701	0	0	0	0	0	0	0	0	0	0	0	0	0	0	0	0	0	0	0	3.26332035072457e-09	0	0	0	0	0	0
P5BigEU	B711	0	0	0	0	0	0	0	0	0	0	0	0	0	0	0	0	0	0	0	0	0	4.16994436456059e-09	0	0	0	0
P5BigEU	B73	0	0	0	0	0	0	0	0	0	0	0	0	0	0	0	0	0	0	0	0	0	0	0	0	0	0
P5BigEU	B740	0	0	0	0	0	0	0	0	0	0	0	0	0	0	0	0	0	0	0	0	3.63989805679274e-09	0	0	0	0	0
P5BigEU	B744	0	0	0	0	0	0	0	0	0	0	0	0	0	0	0	0	0	0	0	0	0	0	5.00490197616703e-09	0	0	0
P5BigEU	B749	0	0	0	0	0	0	0	0	0	0	0	0	0	0	0	0	0	2.6991858677797e-09	0	3.26332035072457e-09	0	8.33988872912118e-09	0	0	1.23558614625228e-08	0
P5BigEU	B75	0	0	0	0	0	0	0	0	0	0	0	0	0	0	0	0	0	0	2.96442833039175e-09	0	0	0	0	0	0	0
P5BigEU	B769	0	0	0	0	0	0	0	0	0	0	0	0	0	0	0	2.42369892224483e-09	0	0	0	0	0	0	5.00490197616703e-09	0	0	0
P5BigEU	B770	0	0	0	0	0	0	0	0	0	0	0	0	0	0	0	0	0	0	0	0	0	0	1.00098039523341e-08	0	0	0
P5BigEU	B778	0	0	0	0	0	0	0	0	0	0	0	0	0	0	0	0	0	0	0	0	0	0	0	7.07341660366846e-09	0	0
P5BigEU	B779	0	0	0	0	0	0	0	0	0	0	0	0	0	0	0	0	0	0	0	0	0	4.16994436456059e-09	0	0	0	0
P5BigEU	B780	0	0	0	0	0	0	0	0	0	0	0	0	0	0	0	2.42369892224483e-09	0	0	0	3.26332035072457e-09	3.63989805679274e-09	0	5.00490197616703e-09	0	0	0
P5BigEU	B787	0	0	0	0	0	0	0	0	0	0	0	0	0	0	4.98546538667535e-09	0	9.98761797546015e-09	0	5.9288566607835e-09	6.52664070144914e-09	3.63989805679274e-09	0	1.00098039523341e-08	7.07341660366846e-09	3.70675843875684e-08	0
P5BigEU	B789	0	0	0	0	0	0	0	0	0	0	0	0	0	0	2.49273269333768e-09	2.42369892224483e-09	0	2.6991858677797e-09	0	1.30532814028983e-08	3.63989805679274e-09	1.66797774582424e-08	5.00490197616703e-09	7.07341660366846e-09	0	5.97611055780628e-08
P5BigEU	B79	0	0	0	0	0	0	0	0	0	0	0	0	0	0	0	0	0	0	2.96442833039175e-09	0	0	0	1.00098039523341e-08	7.07341660366846e-09	1.23558614625228e-08	0
P5BigEU	B80	0	0	0	0	0	0	0	0	0	0	0	0	0	0	0	0	0	0	0	0	0	0	0	7.07341660366846e-09	0	0
P5BigEU	B810	0	0	0	0	0	0	0	0	0	0	0	0	0	0	0	0	0	2.6991858677797e-09	0	3.26332035072457e-09	0	0	0	7.07341660366846e-09	0	0
P5BigEU	B811	0	0	0	1.92361273547214e-08	0	0	0	0	0	0	0	0	0	0	0	0	0	0	0	0	0	0	1.00098039523341e-08	0	0	0
P5BigEU	B812	0	0	0	0	0	0	0	0	0	0	0	0	0	0	0	2.42369892224483e-09	0	0	0	0	0	4.16994436456059e-09	0	7.07341660366846e-09	0	0
P5BigEU	B813	0	0	0	0	0	0	0	0	0	0	0	0	0	0	0	0	0	0	0	0	0	4.16994436456059e-09	0	0	0	0
P5BigEU	B814	0	0	0	0	0	0	0	0	0	0	0	0	5.78223085879352e-09	0	0	0	4.99380898773007e-09	0	2.96442833039175e-09	0	0	0	1.00098039523341e-08	7.07341660366846e-09	1.23558614625228e-08	2.98805527890314e-08
P5BigEU	B820	0	0	0	0	0	0	0	0	0	0	0	3.08902640513672e-09	0	0	0	0	0	0	0	0	0	4.16994436456059e-09	0	0	0	0
P5BigEU	B829	0	0	0	0	0	0	0	0	0	0	0	0	0	0	0	0	4.99380898773007e-09	2.6991858677797e-09	0	3.26332035072457e-09	3.63989805679274e-09	4.16994436456059e-09	5.00490197616703e-09	2.12202498110054e-08	1.23558614625228e-08	2.98805527890314e-08
P5BigEU	B830	0	0	0	0	0	0	0	0	0	0	0	0	0	0	0	0	0	0	0	0	0	0	0	0	0	2.98805527890314e-08
P5BigEU	B832	0	0	0	0	0	0	0	0	0	0	0	0	0	0	0	0	0	0	0	0	3.63989805679274e-09	0	0	0	0	0
P5BigEU	B833	0	0	0	0	0	0	0	0	0	0	0	0	0	0	0	0	0	0	0	0	0	0	0	0	1.23558614625228e-08	0
P5BigEU	B839	0	0	0	0	0	0	0	0	0	0	0	0	0	0	0	0	2.49690449386504e-09	0	0	0	0	8.33988872912118e-09	0	0	0	2.98805527890314e-08
P5BigEU	B851	0	0	0	0	0	0	0	0	0	0	0	0	0	0	0	0	0	0	0	3.26332035072457e-09	7.27979611358548e-09	4.16994436456059e-09	0	0	0	0
P5BigEU	B852	0	0	0	0	0	0	0	0	0	0	0	0	0	0	0	0	0	0	0	0	0	0	0	7.07341660366846e-09	0	0
P5BigEU	B86	0	0	0	0	0	0	0	0	0	0	0	0	0	2.66783327102787e-09	2.49273269333768e-09	0	2.49690449386504e-09	1.07967434711188e-08	0	1.63166017536229e-08	2.18393883407564e-08	2.91896105519241e-08	6.50637256901714e-08	1.20248082262364e-07	2.84184813638024e-07	4.78088844624502e-07
P5BigEU	B870	0	0	0	0	0	0	0	0	0	0	0	0	0	0	0	0	0	0	0	0	0	4.16994436456059e-09	5.00490197616703e-09	0	0	0
P5BigEU	B871	0	0	0	0	0	0	0	0	0	0	0	0	0	0	0	2.42369892224483e-09	0	0	0	0	0	0	0	0	0	0
P5BigEU	B878	0	0	0	0	0	0	0	0	0	0	0	0	0	0	0	0	0	0	0	0	0	0	0	0	2.47117229250456e-08	0
P5BigEU	B879	0	0	0	0	0	0	0	0	0	0	0	0	0	0	0	0	2.49690449386504e-09	0	0	3.26332035072457e-09	0	4.16994436456059e-09	5.00490197616703e-09	0	0	0
P5BigEU	B880	0	0	0	0	0	0	0	0	0	0	0	0	0	0	0	0	0	0	0	0	0	0	0	7.07341660366846e-09	0	2.98805527890314e-08
P5BigEU	B881	0	0	0	0	0	0	0	0	0	0	0	0	0	0	0	0	0	0	0	3.26332035072457e-09	0	0	0	0	0	0
P5BigEU	B888	0	0	0	0	0	0	0	0	0	0	0	0	0	0	0	0	0	0	0	0	7.27979611358548e-09	4.16994436456059e-09	0	0	0	0
P5BigEU	B889	0	0	0	0	0	0	0	0	0	0	0	0	0	0	0	0	0	2.6991858677797e-09	2.96442833039175e-09	0	0	0	0	1.41468332073369e-08	0	0
P5BigEU	B89	0	0	0	0	0	0	0	0	0	0	0	3.08902640513672e-09	0	2.66783327102787e-09	2.49273269333768e-09	0	2.49690449386504e-09	2.6991858677797e-09	2.96442833039175e-09	3.26332035072457e-09	3.63989805679274e-09	4.16994436456059e-09	0	2.12202498110054e-08	1.23558614625228e-08	2.98805527890314e-08
P5BigEU	B900	0	0	0	0	0	0	0	0	3.5371376640184e-09	1.03738507947506e-08	3.29402229557673e-09	3.08902640513672e-09	5.78223085879352e-09	8.0034998130836e-09	7.47819808001302e-09	9.69479568897933e-09	7.49071348159511e-09	2.15934869422376e-08	2.96442833039175e-08	3.58965238579703e-08	3.27590825111347e-08	3.75294992810453e-08	6.50637256901714e-08	7.78075826403531e-08	7.41351687751368e-08	0
P5BigEU	B901	0	0	0	0	0	0	0	0	0	0	0	0	0	0	0	0	0	0	5.9288566607835e-09	1.30532814028983e-08	1.4559592227171e-08	3.75294992810453e-08	5.00490197616703e-08	1.48541748677038e-07	3.21252398025593e-07	3.28686080679345e-07
P5BigEU	B902	0	0	0	0	0	0	0	0	0	0	0	0	0	0	0	0	2.49690449386504e-09	2.6991858677797e-09	0	1.30532814028983e-08	1.4559592227171e-08	4.16994436456059e-08	7.50735296425054e-08	8.48809992440215e-08	1.97693783400365e-07	1.79283316734188e-07
P5BigEU	B908	0	0	0	0	0	0	0	0	0	0	0	0	0	2.66783327102787e-09	0	0	2.49690449386504e-09	8.0975576033391e-09	8.89328499117525e-09	3.26332035072457e-09	7.27979611358548e-09	8.33988872912118e-09	7.00686276663384e-08	1.06101249055027e-07	1.48270337550274e-07	2.68924975101282e-07
P5BigEU	B909	0	0	0	0	0	0	0	0	3.5371376640184e-09	0	6.58804459115346e-09	3.08902640513672e-09	2.60200388645709e-08	2.93461659813065e-08	3.98837230934028e-08	7.75583655118346e-08	2.22224499953988e-07	3.10406374794666e-07	5.54348097783257e-07	9.62679503463749e-07	1.99102423706563e-06	4.6661677439433e-06	1.03050931689279e-05	1.89709033310388e-05	2.71211159102375e-05	2.76693918826431e-05
P5BigEU	B91	0	0	0	0	0	0	0	0	3.5371376640184e-09	3.45795026491685e-09	3.29402229557673e-09	6.17805281027343e-09	1.1564461717587e-08	8.0034998130836e-09	1.99418615467014e-08	2.9084387066938e-08	1.24845224693252e-07	2.10536497686817e-07	3.97233396272495e-07	6.65717351547813e-07	9.35453800595734e-07	1.52619963742918e-06	2.17713235963266e-06	3.23255138787649e-06	4.42339840358316e-06	5.94623000501724e-06
P5BigEU	B940	0	0	0	0	0	0	0	0	0	0	0	0	0	0	0	0	0	0	0	0	0	0	0	7.07341660366846e-09	0	0
P5BigEU	B941	0	0	0	0	1.77488299882528e-08	0	0	0	3.5371376640184e-09	2.4205651854418e-08	3.6234245251344e-08	3.70683168616406e-08	4.33667314409514e-08	4.80209988785016e-08	2.74200596267144e-08	3.15080859891828e-08	3.49566629141105e-08	4.85853456200346e-08	3.26087116343093e-08	4.89498052608686e-08	1.12836839760575e-07	1.58457885853302e-07	3.60352942284026e-07	3.6781766339076e-07	2.34761367787933e-07	1.79283316734188e-07
P5BigEU	B942	0	0	0	0	0	0	0	0	0	0	0	9.26707921541015e-09	5.78223085879352e-09	5.33566654205573e-08	1.62027625066949e-07	3.6597853725897e-07	5.14362325736198e-07	6.20812749589331e-07	9.66403635707711e-07	1.54681384624345e-06	2.63528619311794e-06	4.54523935737104e-06	6.44130884332696e-06	7.20073810253449e-06	6.1779307312614e-06	4.45220236556568e-06
P5BigEU	B948	0	0	0	1.92361273547214e-08	7.0995319953011e-08	5.32323848582185e-08	1.77435684931642e-08	7.09592268282645e-08	1.41485506560736e-08	2.07477015895011e-08	3.95282675469208e-08	3.08902640513672e-08	4.04756160115547e-08	6.40279985046688e-08	7.22892481067926e-08	8.7253161200814e-08	1.14857606717792e-07	1.7544708140568e-07	2.40118694761732e-07	4.11178364191296e-07	6.55181650222693e-07	9.29897593297011e-07	1.70166667189679e-06	3.10522988901045e-06	4.97941216939669e-06	7.08169101100044e-06
P5BigEU	B949	0	0	0	0	0	1.77441282860728e-08	0	0	0	6.91590052983371e-09	0	3.08902640513672e-09	2.89111542939676e-09	2.66783327102787e-09	2.49273269333768e-09	0	7.49071348159511e-09	5.3983717355594e-09	1.1857713321567e-08	1.30532814028983e-08	1.4559592227171e-08	2.50196661873635e-08	1.50147059285011e-08	9.90278324513585e-08	1.48270337550274e-07	0
P5BigEU	B980	0	0	0	0	0	0	0	0	0	0	0	0	0	0	0	0	0	0	0	0	0	0	0	7.07341660366846e-09	0	0
P5BigEU	B99	1.94477247556234e-05	6.48257491854112e-06	4.32171661236075e-06	1.65430695250604e-06	1.29566458914245e-06	8.33974029445423e-07	2.83897095890627e-07	2.48357293898926e-07	1.0965126758457e-07	7.60749058281708e-08	1.18584802640762e-07	1.39006188231152e-07	1.44555771469838e-07	1.68073496074756e-07	2.74200596267144e-07	3.95062924325908e-07	6.61679690874235e-07	1.14445480793859e-06	1.81126570986936e-06	2.89456515109269e-06	5.27057238623589e-06	1.08543651809512e-05	2.70514951811828e-05	6.03008765462736e-05	0.000149740685064314	0.000257331320619138
P5BigEU	C000	0	0	0	0	0	0	0	0	0	0	0	0	0	0	2.49273269333768e-09	7.2710967667345e-09	4.99380898773007e-09	8.0975576033391e-09	2.66798549735258e-08	2.61065628057966e-08	5.82383689086838e-08	9.1738776020333e-08	2.15210784975182e-07	2.7586324754307e-07	7.04284103363799e-07	9.26297136459973e-07
P5BigEU	C001	0	0	0	0	0	0	0	0	0	0	0	0	0	0	2.49273269333768e-09	1.21184946112242e-08	3.99504719018406e-08	5.12845314878143e-08	1.15612704885278e-07	1.5011273613333e-07	3.56710009565688e-07	4.79543601924468e-07	9.7595588535257e-07	1.47834407016671e-06	3.37315017926872e-06	3.85459130978505e-06
P5BigEU	C002	0	0	0	0	0	0	0	0	0	0	0	0	0	0	0	0	0	2.6991858677797e-09	0	0	7.27979611358548e-09	0	0	2.82936664146738e-08	2.47117229250456e-08	8.96416583670941e-08
P5BigEU	C003	0	0	0	0	0	0	0	0	0	0	0	0	0	0	0	0	0	2.6991858677797e-09	0	3.26332035072457e-09	3.63989805679274e-09	4.16994436456059e-09	0	1.41468332073369e-08	2.47117229250456e-08	2.98805527890314e-08
P5BigEU	C004	0	0	0	0	0	0	0	0	0	0	0	0	0	0	0	0	0	5.3983717355594e-09	8.89328499117525e-09	3.26332035072457e-09	1.4559592227171e-08	4.58693880101665e-08	5.50539217378373e-08	9.195441584769e-08	1.60626199012796e-07	2.39044422312251e-07
P5BigEU	C005	0	0	0	0	0	0	0	0	0	0	0	0	0	0	0	0	2.49690449386504e-09	0	0	9.78996105217372e-09	1.81994902839637e-08	4.16994436456059e-09	3.50343138331692e-08	3.53670830183423e-08	4.94234458500912e-08	2.98805527890314e-08
P5BigEU	C006	0	0	0	0	0	0	0	0	0	0	0	0	0	0	2.49273269333768e-09	7.2710967667345e-09	7.49071348159511e-09	2.15934869422376e-08	3.5573139964701e-08	3.58965238579703e-08	3.27590825111347e-08	5.42092767392877e-08	5.50539217378373e-08	6.36607494330161e-08	1.35914476087751e-07	8.96416583670941e-08
P5BigEU	C008	0	0	0	0	0	0	0	0	0	0	0	0	0	0	0	0	0	0	0	3.26332035072457e-09	1.4559592227171e-08	4.16994436456059e-09	2.50245098808351e-08	7.07341660366846e-09	2.47117229250456e-08	2.98805527890314e-08
P5BigEU	C009	0	0	0	0	0	0	0	0	0	0	0	0	5.78223085879352e-09	5.33566654205573e-09	1.74491288533637e-08	2.66606881446932e-08	6.24226123466259e-08	1.07967434711188e-07	2.22332124779381e-07	3.65491879281152e-07	6.22422567711558e-07	9.59087203848935e-07	1.76172549561079e-06	2.66667805958301e-06	4.94234458500912e-06	7.55977985562494e-06
P5BigEU	C01	0	0	0	1.92361273547214e-08	0	1.77441282860728e-08	0	0	3.5371376640184e-09	0	1.31760891823069e-08	3.39792904565039e-08	6.64956548761255e-08	1.1204899738317e-07	3.61446240533963e-07	1.12217260099936e-06	3.2634541734816e-06	6.40786725010901e-06	9.03854197936445e-06	1.07559038759882e-05	1.13128031605118e-05	1.0704247183827e-05	1.01149068938336e-05	9.70472758023313e-06	1.08113787797074e-05	1.06075962401061e-05
P5BigEU	C020	0	0	0	0	0	0	0	0	0	0	0	0	0	0	2.49273269333768e-09	9.69479568897933e-09	2.49690449386504e-08	3.23902304133564e-08	4.44664249558763e-08	5.22131256115931e-08	5.45984708518911e-08	5.83792211038482e-08	4.00392158093362e-08	7.07341660366846e-08	1.35914476087751e-07	5.97611055780628e-08
P5BigEU	C021	0	0	0	0	0	0	0	0	0	0	0	6.17805281027343e-09	2.02378080057773e-08	3.20139992523344e-08	4.98546538667535e-08	7.75583655118346e-08	1.87267837039878e-07	3.26601490001344e-07	4.65415247871505e-07	5.44974498571003e-07	6.26062465768351e-07	6.83870875787937e-07	6.95681374687217e-07	6.86121410555841e-07	9.76113055539301e-07	8.6653603088191e-07
P5BigEU	C022	0	0	0	0	0	0	0	0	0	0	0	3.08902640513672e-09	2.89111542939676e-09	5.33566654205573e-09	0	9.69479568897933e-09	3.24597584202455e-08	4.85853456200346e-08	9.78261349029278e-08	1.10952891924635e-07	8.73575533630257e-08	8.75688316557724e-08	7.00686276663384e-08	8.48809992440215e-08	1.48270337550274e-07	1.49402763945157e-07
P5BigEU	C023	0	0	0	0	0	0	0	0	0	0	0	0	0	0	4.98546538667535e-09	1.21184946112242e-08	3.49566629141105e-08	3.77886021489158e-08	5.9288566607835e-08	7.17930477159406e-08	4.73186747383056e-08	5.83792211038482e-08	9.50931375471735e-08	1.27321498866032e-07	1.35914476087751e-07	2.39044422312251e-07
P5BigEU	C024	0	0	0	0	0	0	0	0	0	0	0	0	0	0	4.98546538667535e-09	1.21184946112242e-08	4.99380898773007e-09	1.88943010744579e-08	4.7430853286268e-08	6.20030866637669e-08	5.09585727950984e-08	3.75294992810453e-08	6.00588237140043e-08	2.82936664146738e-08	3.70675843875684e-08	5.97611055780628e-08
P5BigEU	C028	0	0	0	0	0	0	0	0	0	0	0	0	2.89111542939676e-09	5.33566654205573e-09	9.9709307733507e-09	3.63554838336725e-08	5.49318988650308e-08	1.40357665124544e-07	1.66007986501938e-07	1.69692658237678e-07	1.71075208669259e-07	1.70967718946984e-07	1.3513235335651e-07	1.41468332073369e-07	1.35914476087751e-07	1.79283316734188e-07
P5BigEU	C029	0	0	0	0	1.77488299882528e-08	3.54882565721456e-08	0	0	0	6.91590052983371e-09	5.27043567292277e-08	1.29739109015742e-07	2.57309273216312e-07	4.64202989158849e-07	9.02369234988238e-07	1.93411173995138e-06	4.46446523503069e-06	8.04627307185129e-06	1.23171997127777e-05	1.46229384915968e-05	1.6419580134192e-05	1.78682116021421e-05	2.05000784943801e-05	2.47003707800103e-05	3.11614826084825e-05	3.66036771665634e-05
P5BigEU	C030	0	0	0	0	0	0	0	0	0	3.45795026491685e-09	0	3.08902640513672e-09	2.89111542939676e-09	1.06713330841115e-08	2.24345942400391e-08	6.05924730561208e-08	1.22348320199387e-07	1.7544708140568e-07	3.26087116343093e-07	4.43811567698542e-07	6.1150287354118e-07	8.04799262360194e-07	1.27625000392259e-06	1.84616173355747e-06	2.21169920179158e-06	2.68924975101282e-06
P5BigEU	C031	0	0	0	0	0	0	0	0	0	0	3.29402229557673e-09	6.17805281027343e-09	5.78223085879352e-09	5.33566654205573e-09	4.98546538667535e-09	4.60502795226518e-08	4.99380898773007e-08	1.51154408595663e-07	2.46047551422515e-07	2.80645550162313e-07	2.58432762032285e-07	3.79464937175014e-07	5.60549021330707e-07	7.63928993196194e-07	1.22323028478976e-06	1.28486376992835e-06
P5BigEU	C039	0	0	0	0	0	0	0	5.32194201211984e-08	1.41485506560736e-08	3.11215523842517e-08	4.28222898424975e-08	2.78012376462305e-08	3.75845005821579e-08	3.46818325233623e-08	1.74491288533637e-08	5.57450752116312e-08	1.47317365138037e-07	2.61821029174631e-07	2.99407261369567e-07	4.50338208399991e-07	5.82383689086838e-07	8.63178483464042e-07	1.18115686637542e-06	1.93811614940516e-06	2.69357779882997e-06	3.28686080679345e-06
P5BigEU	C040	0	0	0	0	0	0	0	0	0	0	0	0	0	2.66783327102787e-09	7.47819808001302e-09	1.69658924557138e-08	5.49318988650308e-08	1.21463364050086e-07	1.30434846537237e-07	1.40322775081157e-07	1.41956024214917e-07	1.12588497843136e-07	4.50441177855032e-08	1.13174665658695e-07	6.1779307312614e-08	1.19522211156126e-07
P5BigEU	C041	0	0	0	0	0	0	0	0	0	0	0	3.08902640513672e-09	0	0	7.47819808001302e-09	1.4542193533469e-08	5.99257078527609e-08	9.44715053722895e-08	1.1857713321567e-07	1.63166017536229e-07	8.00777572494403e-08	7.92289429266512e-08	1.20117647428009e-07	8.48809992440215e-08	9.88468917001824e-08	2.98805527890314e-08
P5BigEU	C048	0	0	0	0	0	0	0	0	0	0	0	0	0	2.66783327102787e-09	1.99418615467014e-08	7.51346665895898e-08	1.54808078619632e-07	2.48325099835732e-07	2.51976408083299e-07	3.23068714721733e-07	2.76632252316248e-07	2.08497218228029e-07	1.60156863237345e-07	1.27321498866032e-07	1.60626199012796e-07	1.79283316734188e-07
P5BigEU	C049	0	0	0	1.92361273547214e-08	1.77488299882528e-08	0	1.77435684931642e-08	1.77398067070661e-08	0	3.45795026491685e-09	3.29402229557673e-09	1.54451320256836e-08	2.60200388645709e-08	8.53706646728917e-08	4.66141013654145e-07	1.60933608437057e-06	4.4419930945859e-06	8.429557465076e-06	1.23942748493679e-05	1.405185743022e-05	1.37260555721654e-05	1.21053484903194e-05	1.14912549372795e-05	1.05040236564477e-05	1.20346090644972e-05	1.31773237799628e-05
P5BigEU	C050	0	0	0	0	0	0	0	0	0	0	0	3.08902640513672e-09	5.78223085879352e-09	0	4.98546538667535e-09	9.69479568897933e-09	4.74411853834357e-08	5.93820890911534e-08	1.03754991563711e-07	1.69692658237678e-07	2.51152965918699e-07	2.25176995686272e-07	3.45338236355525e-07	6.15387244519156e-07	9.88468917001824e-07	8.06774925303847e-07
P5BigEU	C051	0	0	0	0	0	0	0	0	0	0	0	3.08902640513672e-09	8.67334628819028e-09	5.33566654205573e-09	1.99418615467014e-08	1.09066451501017e-07	3.3208829768405e-07	6.99089139754942e-07	1.10573176723612e-06	1.15847872450722e-06	1.23392544125274e-06	1.32187236356571e-06	1.15112745451842e-06	1.18126057281263e-06	1.26029786917732e-06	1.58366929781866e-06
P5BigEU	C052	0	0	0	0	0	0	0	0	0	3.45795026491685e-09	0	0	0	0	9.9709307733507e-09	2.18132903002035e-08	1.02373084248467e-07	2.10536497686817e-07	3.70553541298969e-07	3.91598442086949e-07	4.84106441553434e-07	3.71125048445892e-07	2.85279412641521e-07	2.47569581128396e-07	2.47117229250456e-07	1.79283316734188e-07
P5BigEU	C058	0	0	0	0	0	0	0	0	0	0	0	0	0	0	0	2.42369892224483e-09	2.74659494325154e-08	5.12845314878143e-08	4.15019966254845e-08	5.22131256115931e-08	6.9158063079062e-08	1.08418553478575e-07	5.50539217378373e-08	4.95139162256792e-08	7.41351687751368e-08	1.19522211156126e-07
P5BigEU	C059	0	0	0	0	0	0	0	0	3.5371376640184e-09	0	0	0	1.44555771469838e-08	2.66783327102787e-08	2.49273269333767e-08	8.24057633563243e-08	2.39702831411044e-07	5.77625775704856e-07	8.71541929135175e-07	9.69206144165198e-07	1.33584258684294e-06	1.4386308057734e-06	1.78174510351546e-06	2.39081481203994e-06	3.69440257729432e-06	5.28885784365855e-06
P5BigEU	C060	0	0	0	0	0	0	0	0	0	0	0	3.08902640513672e-09	8.67334628819028e-09	1.86748328971951e-08	4.98546538667535e-08	6.54398709006105e-08	1.24845224693252e-07	1.91642196612359e-07	2.99407261369567e-07	4.11178364191296e-07	6.515417521659e-07	7.67269763079148e-07	1.08606372882824e-06	1.61273898563641e-06	2.4958840154296e-06	3.55578578189473e-06
P5BigEU	C061	0	0	0	0	0	0	0	0	0	0	0	0	0	0	0	4.84739784448966e-09	4.99380898773007e-09	8.0975576033391e-09	1.48221416519588e-08	2.61065628057966e-08	5.82383689086838e-08	5.42092767392877e-08	6.50637256901714e-08	1.06101249055027e-07	1.35914476087751e-07	2.98805527890314e-07
P5BigEU	C062	0	0	0	0	0	0	0	0	0	0	0	0	2.89111542939676e-09	1.06713330841115e-08	2.99127923200521e-08	8.96768601230588e-08	1.89764741533743e-07	3.53593348679141e-07	5.86956809417567e-07	7.24457117860855e-07	6.1150287354118e-07	7.83949540537391e-07	7.20705884568052e-07	6.86121410555841e-07	1.23558614625228e-06	1.01593879482707e-06
P5BigEU	C068	0	0	0	0	0	0	0	0	0	0	0	0	2.89111542939676e-09	2.66783327102787e-09	7.47819808001302e-09	3.15080859891828e-08	7.49071348159511e-08	1.13365806446747e-07	1.33399274867629e-07	1.40322775081157e-07	8.73575533630257e-08	1.87647496405226e-07	2.20215686951349e-07	2.05129081506385e-07	1.85337921937842e-07	3.28686080679345e-07
P5BigEU	C069	0	0	0	0	0	0	0	1.77398067070661e-08	0	3.45795026491685e-09	0	2.47122112410937e-08	3.18022697233644e-08	9.33741644859753e-08	2.11882278933702e-07	6.71364601461819e-07	1.91013193780675e-06	3.62500662042814e-06	5.47826355456396e-06	6.8399194551187e-06	7.58554755035607e-06	8.84445199723301e-06	1.04502353262368e-05	1.4359035705447e-05	1.99547162619743e-05	2.75498696714869e-05
P5BigEU	C07	0	0	0	0	0	0	0	0	7.0742753280368e-09	1.03738507947506e-08	1.97641337734604e-08	2.47122112410937e-08	9.82979245994899e-08	1.70741329345783e-07	3.06606121280534e-07	6.10772128405698e-07	1.04120917394172e-06	1.69508872496565e-06	2.61759021573592e-06	3.80829484929557e-06	5.22689360955437e-06	7.55593918858379e-06	1.11559265048763e-05	1.91335919129232e-05	3.24588480620474e-05	4.70021095371463e-05
P5BigEU	C080	0	0	0	0	0	0	0	0	0	0	6.58804459115346e-09	3.08902640513672e-09	5.78223085879352e-09	8.0034998130836e-09	4.98546538667535e-08	8.96768601230588e-08	1.64795696595092e-07	2.6721940091019e-07	3.20158259682309e-07	4.73181450855063e-07	5.7146399491646e-07	8.29818928547557e-07	1.02100000313807e-06	1.53493140299606e-06	2.02636127985374e-06	2.53984698706767e-06
P5BigEU	C081	0	0	0	0	0	0	0	0	0	0	0	0	2.89111542939676e-09	2.66783327102787e-09	0	9.69479568897933e-09	7.49071348159511e-09	5.3983717355594e-09	2.96442833039175e-09	2.2843242455072e-08	3.63989805679274e-08	2.50196661873635e-08	6.00588237140043e-08	4.95139162256792e-08	2.47117229250456e-08	1.19522211156126e-07
P5BigEU	C088	0	0	0	0	0	0	0	0	0	0	0	0	0	0	2.49273269333768e-09	0	4.99380898773007e-09	8.0975576033391e-09	8.89328499117525e-09	6.52664070144914e-09	3.63989805679274e-09	1.66797774582424e-08	2.00196079046681e-08	2.12202498110054e-08	1.23558614625228e-08	0
P5BigEU	C089	0	0	0	0	0	0	0	0	0	0	0	9.26707921541015e-09	2.02378080057773e-08	5.06888321495295e-08	7.72747134934679e-08	8.96768601230588e-08	2.12236881978528e-07	3.45495791075802e-07	4.98023959505814e-07	6.10240905585495e-07	8.66295737516672e-07	1.13422486716048e-06	1.3212941217081e-06	1.80372123393546e-06	2.40939298519194e-06	3.19721914842636e-06
P5BigEU	C090	0	0	0	0	0	0	0	0	0	0	0	0	0	0	2.49273269333768e-09	2.18132903002035e-08	5.49318988650308e-08	1.02569062975629e-07	1.09683848224495e-07	1.33796134379707e-07	9.8277247533404e-08	1.50117997124181e-07	1.30127451380343e-07	1.06101249055027e-07	4.94234458500912e-08	1.19522211156126e-07
P5BigEU	C091	0	0	0	0	0	0	0	0	0	0	0	0	2.89111542939676e-09	0	9.9709307733507e-09	2.18132903002035e-08	3.49566629141105e-08	9.17723195045098e-08	1.24505989876454e-07	1.69692658237678e-07	1.52875718385295e-07	1.62627830217863e-07	1.05102941499508e-07	1.34394915469701e-07	8.64910302376596e-08	2.0916386952322e-07
P5BigEU	C098	0	0	0	0	0	0	0	0	0	0	0	0	0	0	4.98546538667535e-09	2.9084387066938e-08	4.99380898773007e-08	9.44715053722895e-08	1.1857713321567e-07	1.30532814028983e-07	1.31036330044539e-07	1.04248609114015e-07	8.00784316186724e-08	5.65873328293477e-08	6.1779307312614e-08	2.98805527890314e-08
P5BigEU	C099	0	0	0	0	0	0	0	0	0	6.91590052983371e-09	0	1.54451320256836e-08	2.31289234351741e-08	4.53531656074737e-08	2.86664259733833e-07	1.19245986974446e-06	3.65796508351228e-06	7.01248488449166e-06	9.89822619517806e-06	1.15064675566548e-05	1.12800440780007e-05	1.06959072950979e-05	1.03951814044989e-05	1.0433289490411e-05	1.09843608401828e-05	1.02490296066378e-05
P5BigEU	C100	0	0	0	0	0	0	0	0	0	0	0	0	0	0	1.24636634666884e-08	4.12028816781622e-08	1.67292601088957e-07	3.31999861736903e-07	4.29842107906804e-07	5.25394576466656e-07	3.96748888190409e-07	3.37765493529408e-07	3.2031372647469e-07	3.04156913957744e-07	1.97693783400365e-07	2.0916386952322e-07
P5BigEU	C101	0	0	0	0	0	0	0	0	0	0	0	0	0	0	0	7.2710967667345e-09	1.24845224693252e-08	1.07967434711188e-08	2.3715426643134e-08	3.26332035072457e-08	6.9158063079062e-08	4.16994436456059e-08	6.50637256901714e-08	2.82936664146738e-08	9.88468917001824e-08	2.98805527890314e-08
P5BigEU	C102	0	0	0	0	0	0	0	0	0	0	0	0	0	0	2.49273269333768e-09	5.08976773671415e-08	8.73916572852763e-08	1.45756036860104e-07	1.92687841475464e-07	3.0675211296811e-07	1.78355004782844e-07	2.04327273863469e-07	2.00196079046681e-07	1.8390883169538e-07	7.41351687751368e-08	1.49402763945157e-07
P5BigEU	C103	0	0	0	0	0	0	0	0	0	0	0	0	0	0	2.49273269333768e-09	1.21184946112242e-08	1.49814269631902e-08	4.04877880166955e-08	5.33597099470515e-08	4.89498052608686e-08	2.18393883407564e-08	5.83792211038482e-08	3.00294118570022e-08	2.82936664146738e-08	0	0
P5BigEU	C104	0	0	0	0	0	0	0	0	0	0	0	0	0	0	0	0	2.49690449386504e-09	5.3983717355594e-09	0	2.2843242455072e-08	3.63989805679274e-09	1.25098330936818e-08	1.00098039523341e-08	7.07341660366846e-09	0	0
P5BigEU	C108	0	0	0	0	1.77488299882528e-08	0	0	0	0	0	0	0	0	0	3.24055250133898e-08	9.93716558120381e-08	2.34709022423313e-07	4.75056712729227e-07	6.01778951069525e-07	6.82033953301435e-07	5.86023587143631e-07	3.91974770268695e-07	3.80372550188694e-07	2.54642997732065e-07	1.23558614625228e-07	5.97611055780628e-08
P5BigEU	C109	0	0	0	0	0	0	0	0	1.06114129920552e-08	0	0	2.47122112410937e-08	3.18022697233644e-08	8.27028314018638e-08	3.76402636693989e-07	2.00197530977423e-06	6.06747792009204e-06	1.27185638089779e-05	1.86788629097984e-05	2.17826633410865e-05	2.09148542343311e-05	1.82852060385982e-05	1.53950784786898e-05	1.26401954707555e-05	1.18739828654844e-05	1.03685518177939e-05
P5BigEU	C110	0	0	0	0	0	0	0	0	3.5371376640184e-09	0	0	3.08902640513672e-09	0	0	2.49273269333768e-09	2.42369892224483e-09	1.24845224693252e-08	1.61951152066782e-08	1.77865699823505e-08	3.26332035072457e-08	3.27590825111347e-08	3.75294992810453e-08	6.50637256901714e-08	8.48809992440215e-08	1.85337921937842e-07	8.96416583670941e-08
P5BigEU	C111	0	0	0	0	0	0	0	0	3.5371376640184e-09	0	0	3.08902640513672e-09	2.89111542939676e-09	8.0034998130836e-09	9.9709307733507e-09	4.3626580600407e-08	5.74288033588959e-08	1.13365806446747e-07	1.60079129841155e-07	2.48012346655067e-07	1.60155514498881e-07	2.00157329498908e-07	2.45240196832184e-07	2.33422747921059e-07	3.33608259488115e-07	1.49402763945157e-07
P5BigEU	C112	0	0	0	0	0	0	0	0	0	0	0	0	0	0	2.49273269333768e-09	4.84739784448966e-09	2.49690449386504e-09	2.6991858677797e-09	1.48221416519588e-08	6.52664070144914e-09	2.18393883407564e-08	1.66797774582424e-08	1.50147059285011e-08	7.07341660366846e-09	0	1.19522211156126e-07
P5BigEU	C113	0	0	0	0	0	0	0	0	0	0	0	3.08902640513672e-09	2.89111542939676e-09	0	2.49273269333768e-09	2.42369892224483e-09	7.49071348159511e-09	0	1.1857713321567e-08	1.63166017536229e-08	2.54792863975492e-08	2.08497218228029e-08	3.00294118570022e-08	2.12202498110054e-08	9.88468917001824e-08	0
P5BigEU	C118	0	0	0	0	0	0	0	0	0	3.45795026491685e-09	0	0	0	0	0	9.69479568897933e-09	2.49690449386504e-08	5.3983717355594e-08	6.81818515990103e-08	7.50563680666651e-08	8.00777572494403e-08	8.75688316557724e-08	7.50735296425054e-08	4.95139162256792e-08	9.88468917001824e-08	2.98805527890314e-08
P5BigEU	C119	1.29651498370822e-05	0	0	1.92361273547214e-08	1.77488299882528e-08	3.54882565721456e-08	7.09742739726567e-08	0	6.36684779523312e-08	6.22431047685034e-08	1.9105329314345e-07	2.93457508487988e-07	2.63091504075105e-07	4.02842823925208e-07	7.60283471467991e-07	1.34515290184588e-06	2.34709022423313e-06	3.46575465422914e-06	4.59189948377682e-06	5.5509079165825e-06	5.95123332285613e-06	6.56766237418293e-06	6.24111276428028e-06	6.90365460518042e-06	6.75865621999997e-06	6.63348271916497e-06
P5BigEU	C12	0	0	0	0	1.77488299882528e-08	0	0	0	0	0	0	0	1.1564461717587e-08	1.60069996261672e-08	8.97383769601563e-08	4.38689504926315e-07	1.56306221315951e-06	3.71407975406487e-06	5.11956772658655e-06	5.7369171765738e-06	5.69280056082384e-06	5.62108500342767e-06	5.39528433030806e-06	4.62601445879917e-06	3.42257362511881e-06	2.0019970368651e-06
P5BigEU	C130	0	0	0	0	0	0	0	0	0	0	0	0	0	2.66783327102787e-09	2.49273269333768e-09	1.93895913779587e-08	2.24721404447853e-08	7.01788325622722e-08	1.39328131528412e-07	1.9253590069275e-07	2.00194393123601e-07	2.54366606238196e-07	2.80274510665353e-07	3.89037913201765e-07	6.79572380438754e-07	2.39044422312251e-07
P5BigEU	C131	0	0	0	0	0	0	0	0	0	0	0	0	0	0	0	4.84739784448966e-09	9.98761797546015e-09	4.04877880166955e-08	5.63241382774433e-08	9.1372969820288e-08	7.27979611358548e-08	7.92289429266512e-08	5.00490197616703e-08	3.53670830183423e-08	6.1779307312614e-08	0
P5BigEU	C132	0	0	0	0	0	0	1.77435684931642e-08	0	0	0	0	0	0	0	0	7.2710967667345e-09	2.74659494325154e-08	4.85853456200346e-08	7.70751365901855e-08	6.8529727365216e-08	4.73186747383056e-08	5.42092767392877e-08	9.00882355710065e-08	1.41468332073369e-08	2.47117229250456e-08	2.98805527890314e-08
P5BigEU	C138	0	0	0	0	0	0	0	0	0	0	0	0	0	2.66783327102787e-09	9.9709307733507e-09	8.7253161200814e-08	2.27218308941718e-07	3.72487649753599e-07	5.4249038446169e-07	6.33084148040567e-07	5.05945829894191e-07	4.29504269549741e-07	1.8518137311818e-07	1.90982248299048e-07	1.60626199012796e-07	8.96416583670941e-08
P5BigEU	C139	0	0	0	0	0	0	0	0	0	0	0	9.26707921541015e-09	4.04756160115547e-08	4.80209988785016e-08	3.43997111680599e-07	1.64811526712649e-06	5.10866659444787e-06	1.03270851301251e-05	1.52430904748744e-05	1.83659669338779e-05	1.81266923228278e-05	1.62544431330572e-05	1.37885049443402e-05	1.0560610989277e-05	8.63674716230343e-06	7.11157156378947e-06
P5BigEU	C140	0	0	0	0	0	1.77441282860728e-08	3.54871369863284e-08	0	3.5371376640184e-09	6.91590052983371e-09	1.97641337734604e-08	3.08902640513672e-08	4.91489622997449e-08	6.93636650467245e-08	2.49273269333768e-07	1.0324957408763e-06	2.99378848814418e-06	6.19463156655441e-06	9.1986211092056e-06	1.09778096598375e-05	1.15530364322602e-05	1.18092824404356e-05	1.09156912100203e-05	1.16357703130346e-05	1.18986945884095e-05	1.24303099602371e-05
P5BigEU	C142	0	0	0	0	0	0	0	0	0	0	0	0	0	0	0	0	9.98761797546015e-09	2.6991858677797e-09	2.96442833039175e-09	6.52664070144914e-09	7.27979611358548e-09	8.33988872912118e-09	2.50245098808351e-08	7.07341660366846e-09	2.47117229250456e-08	5.97611055780628e-08
P5BigEU	C148	0	0	0	0	0	0	0	0	0	0	0	1.23561056205469e-08	2.89111542939676e-09	1.60069996261672e-08	5.73328519467665e-08	2.44793591146728e-07	8.96388713297548e-07	1.73827569885013e-06	2.44565337257319e-06	2.34632733217097e-06	2.24945699909791e-06	2.05578257172837e-06	1.73169608375379e-06	1.81079465053913e-06	1.60626199012796e-06	1.46414708666254e-06
P5BigEU	C150	0	0	0	0	0	0	0	0	0	0	0	6.17805281027343e-09	2.89111542939676e-09	1.06713330841115e-08	1.24636634666884e-08	2.66606881446932e-08	1.12360702223927e-07	2.13235683554596e-07	3.73517969629361e-07	5.28657896817381e-07	5.49624606575704e-07	6.42171432142331e-07	6.70656864806382e-07	6.57827744141167e-07	6.42504796051185e-07	8.36655478092878e-07
P5BigEU	C151	0	0	0	0	0	0	0	0	0	0	0	0	0	2.66783327102787e-09	7.47819808001302e-09	5.57450752116312e-08	1.42323556150307e-07	3.29300675869123e-07	4.59486391210721e-07	6.20030866637669e-07	7.9713767443761e-07	7.21400375068982e-07	6.20607845044711e-07	6.29534077726493e-07	4.20099289725775e-07	5.07969397413533e-07
P5BigEU	C152	0	0	0	0	0	0	0	0	0	0	0	0	0	0	7.47819808001302e-09	2.66606881446932e-08	4.49442808895707e-08	8.90731336367301e-08	1.33399274867629e-07	2.25169104199995e-07	2.03834291180393e-07	2.54366606238196e-07	3.60352942284026e-07	3.81964496598097e-07	3.95387566800729e-07	3.58566633468376e-07
P5BigEU	C153	0	0	0	0	0	0	0	0	0	0	0	3.08902640513672e-09	5.78223085879352e-09	1.06713330841115e-08	1.74491288533637e-08	5.08976773671415e-08	1.79777123558283e-07	4.77755898597007e-07	7.44071510928329e-07	9.43099581359401e-07	1.2011663587416e-06	1.13005492279592e-06	1.15613235649458e-06	1.42883015394103e-06	1.33443303795246e-06	1.16534155877222e-06
P5BigEU	C154	0	0	0	0	0	0	0	0	0	0	0	0	2.89111542939676e-09	8.0034998130836e-09	9.9709307733507e-09	6.30161719783656e-08	2.54684258374234e-07	4.93951013803685e-07	8.18182219188123e-07	1.06384243433621e-06	1.13928809177613e-06	1.32604230793027e-06	1.23120588613709e-06	1.35809598790434e-06	1.21087442332723e-06	9.26297136459973e-07
P5BigEU	C155	0	0	0	0	0	0	0	0	0	0	0	9.26707921541015e-09	8.67334628819028e-09	1.33391663551393e-08	7.47819808001303e-08	2.61759483602442e-07	5.96760174033744e-07	1.44136525339436e-06	2.1551393961948e-06	2.96962151915936e-06	3.84009244991634e-06	4.82879557416116e-06	5.76064217456825e-06	6.96731535461343e-06	8.20429201111514e-06	6.21515498011853e-06
P5BigEU	C158	0	0	0	0	0	0	0	0	0	0	0	0	0	1.06713330841115e-08	1.4956396160026e-08	4.12028816781622e-08	1.09863797730062e-07	2.37528356364614e-07	3.43873686325443e-07	4.9276137295941e-07	5.78743791030046e-07	5.04563268111831e-07	5.50539217378373e-07	4.38551829427445e-07	5.06590319963435e-07	3.28686080679345e-07
P5BigEU	C159	0	0	3.08694043740053e-07	0	0	0	1.77435684931642e-08	1.77398067070661e-08	3.5371376640184e-09	6.91590052983371e-09	1.97641337734604e-08	1.54451320256836e-07	4.16320621833134e-07	9.36409478130781e-07	2.5076890894977e-06	8.35206648605569e-06	2.44072414275307e-05	5.41240750207185e-05	9.24694129099099e-05	0.000132311323620128	0.000168086852364632	0.000201279044532975	0.000237282402690079	0.000285857985204054	0.000324613192343399	0.000318705976047809
P5BigEU	C160	0	0	0	0	0	0	0	0	0	0	1.64701114778837e-08	3.39792904565039e-08	1.76358041193202e-07	3.78832324485957e-07	7.45327075307965e-07	1.67719965419342e-06	3.54560438128835e-06	6.71017606730033e-06	1.05207561445603e-05	1.62089121820489e-05	2.20687019183344e-05	2.88893745576758e-05	3.73515834481345e-05	4.53618206793258e-05	5.0436626490018e-05	4.27291904883149e-05
P5BigEU	C161	0	0	0	0	0	0	0	0	0	0	0	0	5.78223085879352e-09	1.06713330841115e-08	1.99418615467014e-08	2.42369892224483e-08	5.24349943711658e-08	7.82763901656113e-08	1.36363703198021e-07	2.15379143147822e-07	3.34870621224932e-07	5.54602600486558e-07	7.9077451223439e-07	1.25906815545299e-06	1.50741509842778e-06	1.46414708666254e-06
P5BigEU	C162	0	0	0	0	0	0	0	0	0	0	0	3.08902640513672e-09	5.78223085879352e-09	2.40104994392508e-08	7.97674461868056e-08	9.69479568897933e-08	1.99752359509203e-07	4.04877880166955e-07	5.21739386148948e-07	9.1372969820288e-07	1.50691779551219e-06	2.34767867724761e-06	3.06300000941422e-06	3.81964496598097e-06	4.64580390990857e-06	4.39244125998761e-06
P5BigEU	C163	0	0	0	0	0	0	0	0	0	0	0	3.08902640513672e-09	1.44555771469838e-08	3.20139992523344e-08	4.48691884800782e-08	1.16337548267752e-07	1.79777123558283e-07	3.88682764960277e-07	5.83992381087175e-07	1.04426251223186e-06	1.82722882450996e-06	3.16915771706605e-06	4.75966177933484e-06	8.48809992440215e-06	1.34184655482998e-05	1.57171707670305e-05
P5BigEU	C164	0	0	0	0	0	0	0	0	0	0	0	0	2.89111542939676e-09	8.0034998130836e-09	2.99127923200521e-08	3.15080859891828e-08	7.49071348159511e-08	1.70048709670121e-07	2.25296553109773e-07	3.23068714721733e-07	6.1150287354118e-07	9.96616703129981e-07	1.83179412327713e-06	3.11230330561412e-06	5.68369627276049e-06	7.44025764446881e-06
P5BigEU	C165	0	0	0	0	0	0	0	0	0	0	0	0	2.89111542939676e-09	2.66783327102787e-09	4.98546538667535e-09	9.69479568897933e-09	2.24721404447853e-08	5.3983717355594e-08	5.63241382774433e-08	1.1421621227536e-07	1.8563480089643e-07	2.50196661873635e-07	3.40333334379358e-07	4.31478412823776e-07	5.3130204288848e-07	6.27491608569659e-07
P5BigEU	C166	0	0	0	0	0	0	0	0	0	0	0	0	0	5.33566654205573e-09	2.49273269333768e-09	1.69658924557138e-08	3.49566629141105e-08	3.77886021489158e-08	7.1146279929402e-08	9.1372969820288e-08	1.60155514498881e-07	2.21007051321711e-07	3.35328432403191e-07	4.38551829427445e-07	5.93081350201094e-07	5.37849950202565e-07
P5BigEU	C168	6.48257491854112e-06	0	0	0	0	0	0	0	0	0	0	9.26707921541015e-09	2.31289234351741e-08	4.0017499065418e-08	5.23473865600912e-08	1.52693032101424e-07	2.32212117929448e-07	3.45495791075802e-07	6.19565521051876e-07	1.03447255117969e-06	1.43047993631955e-06	2.15169129211326e-06	2.40735785053634e-06	2.85058689127839e-06	2.96540675100547e-06	3.10757749005926e-06
P5BigEU	C169	6.48257491854112e-06	0	3.08694043740053e-07	0	1.77488299882528e-08	0	3.54871369863284e-08	0	1.06114129920552e-08	2.76636021193348e-08	2.00935360030181e-07	7.29010231612265e-07	2.20013884177094e-06	4.91414888523333e-06	9.72664296940361e-06	1.83643667338491e-05	3.2617063403359e-05	5.44263838379099e-05	8.68221769405136e-05	0.000135731283347687	0.000215813195685298	0.000332244487190729	0.000488408364246235	0.00069194283242066	0.000929617948855827	0.00103294082936403
P5BigEU	C170	0	0	0	0	0	0	0	0	0	0	3.29402229557673e-09	2.1623184835957e-08	6.93867703055223e-08	1.1204899738317e-07	1.84462219306988e-07	4.67773891993253e-07	8.56438241395708e-07	1.40087746537766e-06	2.4426889442428e-06	4.08241375875644e-06	6.30066353630823e-06	8.94870060634702e-06	1.27625000392259e-05	1.89143159982095e-05	2.4958840154296e-05	2.41434866535374e-05
P5BigEU	C171	0	0	0	0	0	0	0	0	0	0	0	3.08902640513672e-09	2.02378080057773e-08	4.0017499065418e-08	6.48110500267795e-08	1.35727139645711e-07	1.89764741533743e-07	2.7261777264575e-07	4.68379676201897e-07	6.20030866637669e-07	7.46179101642512e-07	9.59087203848935e-07	1.34631863158893e-06	1.65517948525842e-06	1.66804129744058e-06	1.22510266435029e-06
P5BigEU	C172	0	0	0	0	0	0	0	0	0	0	0	3.08902640513672e-09	8.67334628819028e-09	3.73496657943901e-08	3.98837230934028e-08	9.93716558120381e-08	1.67292601088957e-07	2.80715330249089e-07	4.83201817853855e-07	7.2119379751013e-07	1.02281135395876e-06	1.38025158466955e-06	1.99195098651448e-06	2.46862239468029e-06	2.84184813638024e-06	2.62948864543476e-06
P5BigEU	C173	0	0	0	0	0	0	0	0	0	0	0	0	0	0	0	0	2.49690449386504e-09	8.0975576033391e-09	2.96442833039175e-09	2.2843242455072e-08	1.81994902839637e-08	2.91896105519241e-08	5.00490197616703e-08	8.48809992440215e-08	1.72982060475319e-07	2.39044422312251e-07
P5BigEU	C178	0	0	0	0	0	0	0	0	0	0	0	0	0	0	4.98546538667535e-09	2.18132903002035e-08	1.99752359509203e-08	5.3983717355594e-08	5.33597099470515e-08	8.15830087681143e-08	1.12836839760575e-07	1.37608164030499e-07	2.40235294856017e-07	2.19275914713722e-07	3.70675843875684e-07	2.68924975101282e-07
P5BigEU	C179	0	0	0	1.92361273547214e-08	0	0	0	0	0	3.45795026491685e-09	6.58804459115346e-09	1.54451320256836e-08	5.78223085879352e-08	1.06713330841115e-07	2.16867744320378e-07	4.3626580600407e-07	8.04003247024542e-07	1.29291003066648e-06	2.30632524104478e-06	3.17521070125501e-06	4.47343471179828e-06	6.26325643557e-06	8.43826473181761e-06	1.06737856549357e-05	1.34184655482998e-05	1.18924600100345e-05
P5BigEU	C180	0	0	0	0	0	0	0	0	0	0	9.8820668867302e-09	4.94244224821875e-08	1.09862386317077e-07	1.97419662056062e-07	4.38720954027431e-07	9.25852988297526e-07	1.74034243222393e-06	3.7761610290238e-06	7.20059641452156e-06	1.26094698351997e-05	2.00667579870984e-05	3.29092009251122e-05	5.15905295703297e-05	8.37209589210199e-05	0.00013135516320808	0.000157918721490031
P5BigEU	C181	0	0	0	0	0	0	0	0	0	0	0	1.54451320256836e-08	6.36045394467287e-08	1.33391663551393e-07	2.39302338560417e-07	4.16876214626111e-07	8.36463005444787e-07	1.090471090583e-06	1.2924907520508e-06	1.67082001957098e-06	2.14026005739413e-06	2.75216328060999e-06	3.45338236355525e-06	3.98940696446901e-06	4.2257046201828e-06	2.95817472611411e-06
P5BigEU	C182	0	0	0	0	0	0	0	0	0	0	6.58804459115346e-09	1.85341584308203e-08	4.62578468703482e-08	1.06713330841115e-07	1.96925882773676e-07	3.70825935103459e-07	8.53941336901843e-07	1.8354463900902e-06	3.33498187169072e-06	6.53969398285204e-06	1.05520644666422e-05	1.73302887791138e-05	2.95889804830995e-05	4.84670505683363e-05	7.29490060747346e-05	8.47113671569039e-05
P5BigEU	C183	0	0	0	0	0	0	0	0	0	0	6.58804459115346e-09	0	5.78223085879352e-09	2.66783327102787e-09	1.74491288533637e-08	3.63554838336725e-08	1.02373084248467e-07	1.61951152066782e-07	3.0533611803035e-07	5.77607702078249e-07	1.04829064035631e-06	1.5345395261583e-06	2.63758334144002e-06	4.0813613803167e-06	6.05437211663617e-06	6.39443829685271e-06
P5BigEU	C184	0	0	0	0	0	0	0	0	0	0	0	1.54451320256836e-08	4.33667314409514e-08	6.66958317756967e-08	1.09680238506858e-07	1.98743311624076e-07	4.06995432500001e-07	7.07186697358281e-07	1.42885445524882e-06	2.18316131463474e-06	3.70177632375822e-06	6.53013287490188e-06	1.04302157183321e-05	1.5936407608065e-05	2.40815739904569e-05	2.92231806276727e-05
P5BigEU	C185	0	0	0	0	0	0	0	0	0	0	0	6.17805281027343e-09	2.89111542939676e-09	1.33391663551393e-08	1.4956396160026e-08	4.84739784448967e-08	8.23978482975462e-08	1.8354463900902e-07	2.72727406396041e-07	5.22131256115931e-07	7.71658388040061e-07	1.37608164030499e-06	2.03699510429998e-06	3.2749918874985e-06	4.29983978895793e-06	5.79682724107209e-06
P5BigEU	C186	0	0	0	0	0	0	0	0	0	3.45795026491685e-09	0	1.85341584308203e-08	4.04756160115547e-08	5.86923319626131e-08	1.14665703893533e-07	2.1570920407979e-07	4.16983050475461e-07	8.93430522235081e-07	1.82312342319093e-06	2.6563427654898e-06	4.58991144961564e-06	7.26821302742911e-06	1.16614216044692e-05	1.77259820087932e-05	2.31301726578427e-05	2.88347334414153e-05
P5BigEU	C187	6.48257491854112e-06	0	0	1.92361273547214e-08	1.77488299882528e-08	0	0	0	0	3.45795026491685e-09	1.64701114778837e-08	1.11204950584922e-07	2.77547081222089e-07	6.40279985046688e-07	1.17656983125538e-06	2.69030580369176e-06	5.72290509993866e-06	1.14229545924437e-05	2.12579155572392e-05	3.58704172951645e-05	5.89081101511337e-05	8.95787448394906e-05	0.000131048353343957	0.000180386270226753	0.000242965659799048	0.000262381134040485
P5BigEU	C188	0	0	0	0	0	0	0	0	0	0	0	6.17805281027343e-09	5.78223085879352e-09	8.0034998130836e-09	1.24636634666884e-08	3.63554838336725e-08	9.48823707668714e-08	1.29560921653426e-07	3.0533611803035e-07	4.82971411907237e-07	8.66295737516672e-07	1.36774175157587e-06	2.16712255568032e-06	3.04864255618111e-06	4.1762811743327e-06	4.39244125998761e-06
P5BigEU	C189	1.94477247556234e-05	0	0	9.61806367736071e-08	3.54976599765055e-08	1.77441282860728e-08	1.77435684931642e-08	0	7.0742753280368e-09	2.76636021193348e-08	2.37169605281525e-07	7.66078548473906e-07	1.80405602794358e-06	3.91371140859788e-06	7.73245681473347e-06	1.5116610178041e-05	3.18330353922854e-05	6.43296967867936e-05	0.000117999069691244	0.000197065389339555	0.00031373009331108	0.000480302531798818	0.000731030997344884	0.00109493659658146	0.00155912437864844	0.00181655832625637
P5BigEU	C19	0	0	0	0	0	0	0	0	0	0	1.64701114778837e-08	1.20472029800332e-07	2.63091504075105e-07	6.16269485607437e-07	9.17325631148264e-07	1.88806146042872e-06	3.98755647670246e-06	7.60360658953542e-06	1.39031688695373e-05	2.23439544414111e-05	3.37200155981279e-05	4.82254065761432e-05	6.85821717794168e-05	9.66653113057332e-05	0.000127215949618135	0.00013789875112138
P5BigEU	C20	0	1.08042915309019e-06	6.17388087480107e-07	3.84722547094428e-08	1.77488299882528e-08	0	3.54871369863284e-08	0	3.5371376640184e-09	1.03738507947506e-08	4.9410334433651e-08	3.11991666918808e-07	7.66145588790142e-07	1.80879095775689e-06	3.60449147456628e-06	7.76068394902795e-06	1.7723028097454e-05	3.57345217035354e-05	6.61275027660488e-05	0.000107647148409351	0.000156493777053747	0.000222262204575444	0.000304092839169932	0.000413122896737256	0.000561759241393599	0.000631196797115499
P5BigEU	C210	0	0	0	0	1.77488299882528e-08	0	0	0	0	3.45795026491685e-09	3.29402229557673e-09	2.1623184835957e-08	2.89111542939676e-08	1.44062996635505e-07	3.36518913600586e-07	8.26481332485488e-07	1.57055292664111e-06	2.5129420429029e-06	3.2341913084574e-06	4.21947321348687e-06	4.75006696411453e-06	6.32580560103841e-06	8.62845100691195e-06	1.3036306800561e-05	2.07949148414259e-05	2.65936919822379e-05
P5BigEU	C211	0	0	0	0	0	0	0	0	0	0	0	6.17805281027343e-09	1.44555771469838e-08	3.20139992523344e-08	1.74491288533637e-07	3.78097031870194e-07	6.91642544800615e-07	1.19843852529419e-06	1.52371616182136e-06	1.98083545288981e-06	2.29313577577943e-06	2.64791467149597e-06	3.88380393350561e-06	5.5384852006724e-06	8.15486856526504e-06	8.87452417834232e-06
P5BigEU	C212	0	0	0	0	0	0	0	0	0	0	0	0	0	0	4.98546538667535e-09	4.84739784448966e-09	7.49071348159511e-09	1.61951152066782e-08	2.07509983127423e-08	1.30532814028983e-08	4.00388786247201e-08	3.33595549164847e-08	6.50637256901714e-08	7.07341660366846e-08	1.11202753162705e-07	5.97611055780628e-08
P5BigEU	C218	0	0	0	0	0	0	0	0	0	0	0	0	2.89111542939676e-09	5.33566654205573e-09	2.49273269333767e-08	9.45242579675485e-08	1.52311174125767e-07	3.13105560662445e-07	4.17984394585237e-07	5.3518453751883e-07	7.9713767443761e-07	1.06750575732751e-06	1.54150980865944e-06	2.74448564222336e-06	4.7693625245338e-06	5.82670779386112e-06
P5BigEU	C220	0	0	0	9.61806367736071e-08	1.06492979929517e-07	8.87206414303641e-08	0	8.86990335353306e-08	9.19655792644784e-08	1.27944159801924e-07	3.88694630878054e-07	5.40579620898926e-07	9.33830283695154e-07	1.26188513719618e-06	2.06647540277693e-06	5.21095268282639e-06	1.44346048790338e-05	3.16587510431881e-05	5.73676170497412e-05	9.2201853189372e-05	0.00014262212555931	0.000201258194811152	0.000251376206654965	0.000264595294893426	0.000229744888034149	0.000148267302939174
P5BigEU	C221	0	0	0	1.92361273547214e-08	0	0	0	0	3.5371376640184e-09	1.03738507947506e-08	3.29402229557673e-08	1.26650082610605e-07	2.80438196651486e-07	7.14979316635468e-07	1.39842304096244e-06	2.91570980346053e-06	6.30218694251535e-06	1.28238320578214e-05	2.28883511389547e-05	3.67025639845993e-05	5.75613478701204e-05	8.24648197535502e-05	0.000112690372895377	0.000145224316289917	0.000175650926551224	0.000155080068975073
P5BigEU	C222	0	0	0	5.386115659322e-07	4.61469579694572e-07	5.50067976868257e-07	5.50050623288089e-07	2.83836907313058e-07	1.23799818240644e-07	5.87851545035865e-08	2.30581560690371e-08	2.47122112410937e-08	1.44555771469838e-08	1.86748328971951e-08	1.24636634666884e-08	2.42369892224483e-09	7.49071348159511e-09	1.34959293388985e-08	2.96442833039175e-09	9.78996105217372e-09	3.27590825111347e-08	3.75294992810453e-08	3.50343138331692e-08	4.95139162256792e-08	3.70675843875684e-08	5.97611055780628e-08
P5BigEU	C223	0	0	0	1.92361273547214e-08	3.54976599765055e-08	1.77441282860728e-08	0	0	3.5371376640184e-09	0	0	6.17805281027343e-09	2.89111542939676e-09	1.86748328971951e-08	1.74491288533637e-08	2.9084387066938e-08	5.99257078527609e-08	8.0975576033391e-08	1.27470418206845e-07	2.08852502446373e-07	2.62072660089077e-07	3.46105382258529e-07	3.75367648212527e-07	3.60744246787091e-07	3.0889653656307e-07	1.49402763945157e-07
P5BigEU	C224	0	0	0	0	0	0	0	1.77398067070661e-08	7.0742753280368e-09	3.45795026491685e-09	0	1.85341584308203e-08	8.67334628819028e-09	2.66783327102787e-09	1.4956396160026e-08	2.66606881446932e-08	2.74659494325154e-08	5.12845314878143e-08	5.63241382774433e-08	1.37059454730432e-07	2.03834291180393e-07	2.04327273863469e-07	2.90284314617688e-07	2.54642997732065e-07	3.70675843875684e-07	8.96416583670941e-08
P5BigEU	C227	0	0	0	0	0	0	0	0	0	0	1.64701114778837e-08	6.17805281027343e-09	3.75845005821579e-08	2.40104994392508e-08	4.48691884800782e-08	7.51346665895898e-08	2.04746168496933e-07	2.6991858677797e-07	5.33597099470515e-07	9.1372969820288e-07	1.6525137177839e-06	2.82722227917208e-06	3.78370589398227e-06	4.65430812521385e-06	5.5848493810603e-06	5.82670779386112e-06
P5BigEU	C229	0	0	6.17388087480107e-07	1.73125146192493e-07	2.30734789847286e-07	8.87206414303641e-08	8.87178424658209e-08	5.32194201211984e-08	5.65942026242944e-08	6.57010550334202e-08	1.58113070187683e-07	1.48273267446562e-07	3.29587158951231e-07	4.42860322990626e-07	8.87412838828212e-07	2.11588915911974e-06	5.28344990901842e-06	1.13284830870714e-05	2.13735282621245e-05	3.70386859807239e-05	6.30284747514231e-05	9.6596761205046e-05	0.000139081221015706	0.000185571084597242	0.00021691950383605	0.000212092163696545
P5BigEU	C23	6.48257491854112e-06	0	0	0	1.77488299882528e-08	0	0	0	0	0	9.8820668867302e-09	6.17805281027343e-09	4.91489622997449e-08	1.1204899738317e-07	2.7918606165382e-07	8.6768421416365e-07	2.07243072990798e-06	4.57781923175437e-06	9.58399679215653e-06	1.79058387644257e-05	3.04077083664465e-05	4.99601034318004e-05	7.54989463104796e-05	9.84053717902356e-05	0.00012581973727287	0.000128097929806577
P5BigEU	C240	0	0	0	0	0	0	1.77435684931642e-08	0	3.5371376640184e-09	3.45795026491685e-09	6.58804459115346e-09	1.54451320256836e-08	1.73466925763806e-08	9.07063312149474e-08	2.36809605867079e-07	4.58079096304273e-07	1.18103582559816e-06	2.1944381105049e-06	4.39624721397097e-06	8.45852634907809e-06	1.40463666011632e-05	2.20840253547129e-05	3.34577697106766e-05	4.42300740227389e-05	6.23600328013525e-05	6.42431884964175e-05
P5BigEU	C241	0	0	0	1.92361273547214e-08	0	0	0	0	0	0	0	9.26707921541015e-09	1.73466925763806e-08	4.53531656074737e-08	8.97383769601563e-08	2.32675096535504e-07	6.04250887515339e-07	1.15795073727749e-06	2.12845954122128e-06	3.63207555035645e-06	6.23150547322917e-06	1.00370560854973e-05	1.54951765182131e-05	2.41910847845461e-05	3.6326232699817e-05	3.87849575201627e-05
P5BigEU	C248	0	0	0	0	0	0	0	0	0	0	0	0	0	1.06713330841115e-08	1.24636634666884e-08	2.66606881446932e-08	4.74411853834357e-08	1.21463364050086e-07	1.95652269805856e-07	3.94861762437673e-07	6.47901854109108e-07	1.01746642495278e-06	1.3963676513506e-06	2.1078781478932e-06	2.71828952175501e-06	3.16733859563733e-06
P5BigEU	C249	6.48257491854112e-06	0	0	0	0	0	0	1.77398067070661e-08	1.06114129920552e-08	0	3.29402229557673e-09	1.85341584308203e-08	5.78223085879352e-08	1.54734329719616e-07	3.16577052053885e-07	6.90754192839777e-07	1.46068912891105e-06	3.19853525331894e-06	5.94367880243546e-06	1.11050791535157e-05	1.83268867159514e-05	2.86433478401667e-05	4.4168259939674e-05	6.32929317696254e-05	8.33897090105663e-05	9.73209604338752e-05
P5BigEU	C250	6.48257491854112e-06	0	0	0	0	0	0	0	3.5371376640184e-09	3.45795026491685e-09	2.30581560690371e-08	9.26707921541015e-09	5.49311931585385e-08	1.41395163364477e-07	5.25966598294249e-07	1.524506622092e-06	3.85522053852762e-06	8.49163874003494e-06	1.551285345294e-05	2.73107280152139e-05	4.25613279780775e-05	6.4037835606557e-05	9.42272895052966e-05	0.00012467604105626	0.000164234110559853	0.000171962581300876
P5BigEU	C251	0	0	0	0	0	0	0	0	0	3.45795026491685e-09	3.29402229557673e-09	0	0	1.06713330841115e-08	1.99418615467014e-08	9.45242579675485e-08	1.82274028052148e-07	5.3713798768816e-07	9.57510350716535e-07	1.69366326202605e-06	2.43509179999434e-06	3.80298926047926e-06	4.644549033883e-06	5.04334603841561e-06	5.41186732058498e-06	3.10757749005926e-06
P5BigEU	C252	0	0	3.08694043740053e-07	0	0	0	0	0	0	0	3.29402229557673e-09	0	2.89111542939676e-09	1.33391663551393e-08	8.72456442668186e-08	2.22980300846525e-07	6.34213741441719e-07	1.28751165893092e-06	2.19960582115068e-06	3.64512883175935e-06	5.32881075514457e-06	7.35995180344944e-06	8.90372061560114e-06	9.74009466325147e-06	9.6499278022303e-06	5.79682724107209e-06
P5BigEU	C253	0	0	0	0	0	0	0	0	0	0	0	0	2.89111542939676e-09	0	4.98546538667535e-09	2.18132903002035e-08	5.99257078527609e-08	1.02569062975629e-07	1.63043558171546e-07	3.36121996124631e-07	4.95026135723813e-07	7.17230430704421e-07	9.35916669543234e-07	9.97351741117253e-07	1.07495994723948e-06	1.28486376992835e-06
P5BigEU	C254	0	0	3.08694043740053e-07	0	0	0	0	0	0	0	0	9.26707921541015e-09	2.60200388645709e-08	4.53531656074737e-08	5.48401192534289e-08	5.08976773671415e-08	1.49814269631902e-07	1.97040568347918e-07	2.75691834726433e-07	4.01388403139122e-07	5.7146399491646e-07	7.17230430704421e-07	7.80764708282056e-07	7.99296076214536e-07	9.88468917001824e-07	9.56177689249004e-07
P5BigEU	C257	0	0	0	0	0	0	0	0	0	0	0	0	0	0	4.98546538667535e-09	1.21184946112242e-08	2.74659494325154e-08	7.01788325622722e-08	1.09683848224495e-07	2.48012346655067e-07	3.0575143677059e-07	4.12824492091498e-07	5.40529413426039e-07	5.87093578104482e-07	6.05437211663617e-07	5.07969397413533e-07
P5BigEU	C258	0	0	0	0	0	0	0	0	0	0	0	0	2.89111542939676e-09	8.0034998130836e-09	7.47819808001302e-09	3.87791827559173e-08	8.48947527914113e-08	2.40227542232393e-07	4.68379676201897e-07	6.26557507339118e-07	1.01189165978838e-06	1.33855214102395e-06	1.66162745608745e-06	1.63395923544741e-06	1.42092406819012e-06	1.16534155877222e-06
P5BigEU	C259	1.29651498370822e-05	1.08042915309019e-06	0	1.92361273547214e-08	3.54976599765055e-08	1.77441282860728e-08	1.77435684931642e-08	7.09592268282645e-08	1.7685688320092e-08	4.14954031790023e-08	1.18584802640762e-07	2.13142821954433e-07	6.12916471032113e-07	1.84080495700923e-06	5.52638838112963e-06	1.46876154688037e-05	3.4669518897316e-05	7.12369134224418e-05	0.000130929906068412	0.000215493359360097	0.000322312972928997	0.000452351394723168	0.000599857521451523	0.000757909515666472	0.000892204400347308	0.000847292954885774
P5BigEU	C260	0	0	3.08694043740053e-07	0	0	1.77441282860728e-08	0	0	7.0742753280368e-09	1.38318010596674e-08	3.6234245251344e-08	7.41366337232812e-08	2.22615888063551e-07	4.69538655700904e-07	7.65268936854666e-07	1.48330374041384e-06	3.05621110049081e-06	5.86803007655307e-06	1.0722337271027e-05	1.83007005268634e-05	3.00983170316192e-05	4.7107861486441e-05	7.49484070931012e-05	0.000127314425449429	0.000198126238551553	0.000284134176470899
P5BigEU	C261	0	0	0	0	0	0	0	0	0	0	0	6.17805281027343e-09	1.1564461717587e-08	1.06713330841115e-08	2.99127923200521e-08	3.63554838336725e-08	3.24597584202455e-08	5.12845314878143e-08	1.30434846537237e-07	1.46849415782606e-07	2.18393883407564e-07	2.79386272425559e-07	4.90480393664369e-07	7.71002409799862e-07	1.16145097747714e-06	1.10558045319416e-06
P5BigEU	C268	0	0	0	0	0	0	1.77435684931642e-08	1.77398067070661e-08	0	0	0	6.17805281027343e-09	1.44555771469838e-08	2.40104994392508e-08	5.73328519467665e-08	1.74506322401628e-07	3.2709448869632e-07	6.58601351738247e-07	1.16205590551357e-06	1.84703931851011e-06	2.84276038235513e-06	4.55774919046472e-06	6.9367941389675e-06	9.47130483231207e-06	1.20840325103473e-05	1.32669654383299e-05
P5BigEU	C269	0	1.08042915309019e-06	3.08694043740053e-07	1.92361273547214e-08	1.77488299882528e-08	0	0	0	0	1.03738507947506e-08	1.64701114778837e-08	5.86915016975976e-08	9.54068091700931e-08	1.86748328971951e-07	3.88866300160677e-07	8.45870923863447e-07	1.59552197157976e-06	3.24981978480676e-06	5.54644540616297e-06	8.79138502485199e-06	1.40536463972768e-05	2.20423259110673e-05	3.63205736410441e-05	6.16518991175743e-05	0.00010965827047989	0.00016473148752593
P5BigEU	C300	0	0	0	1.92361273547214e-08	1.77488299882528e-08	0	0	0	1.06114129920552e-08	1.38318010596674e-08	3.6234245251344e-08	4.63353960770508e-08	5.20400777291417e-08	6.40279985046688e-08	6.23183173334419e-08	1.21184946112242e-07	2.34709022423313e-07	3.40097419340242e-07	5.03952816166598e-07	6.55927390495639e-07	9.97332067561211e-07	1.43029091704428e-06	1.77674020153929e-06	2.40496164524728e-06	3.12603295001827e-06	4.51196347114374e-06
P5BigEU	C301	0	0	0	1.92361273547214e-08	0	0	0	0	0	3.45795026491685e-09	0	3.08902640513672e-09	0	5.33566654205573e-09	9.9709307733507e-09	1.93895913779587e-08	2.49690449386504e-08	5.3983717355594e-08	1.0079056323332e-07	1.43586095431881e-07	2.11114087293979e-07	2.96066049883802e-07	4.10401962045696e-07	5.94166994708151e-07	8.89622025301641e-07	1.13546100598319e-06
P5BigEU	C310	0	0	0	0	0	0	0	0	3.5371376640184e-09	1.03738507947506e-08	1.64701114778837e-08	2.47122112410937e-08	8.67334628819028e-09	7.46993315887802e-08	1.27129367360221e-07	2.35098795457749e-07	3.94510910030676e-07	6.04617634382653e-07	1.11758948055769e-06	1.30859146064055e-06	1.75807076143089e-06	2.21007051321711e-06	3.00294118570022e-06	3.95403988145067e-06	4.96705630793416e-06	4.87053010461211e-06
P5BigEU	C311	0	0	0	0	0	0	0	0	0	6.91590052983371e-09	9.8820668867302e-09	2.47122112410937e-08	2.31289234351741e-08	5.86923319626131e-08	7.72747134934679e-08	1.18761247189997e-07	2.27218308941718e-07	3.6169090628248e-07	5.21739386148948e-07	7.66880282420274e-07	9.4273359670932e-07	1.29268275301378e-06	1.3963676513506e-06	1.61273898563641e-06	1.6803971589031e-06	1.58366929781866e-06
P5BigEU	C312	0	0	0	0	0	0	0	0	0	0	0	0	2.89111542939676e-09	5.33566654205573e-09	2.49273269333768e-09	1.4542193533469e-08	1.99752359509203e-08	2.15934869422376e-08	3.85375682950928e-08	5.87397663130423e-08	3.27590825111347e-08	6.67191098329694e-08	1.3513235335651e-07	1.34394915469701e-07	1.23558614625228e-07	3.28686080679345e-07
P5BigEU	C313	0	0	0	0	0	0	0	1.77398067070661e-08	0	0	0	3.08902640513672e-09	5.78223085879352e-09	2.66783327102787e-09	4.98546538667535e-09	1.69658924557138e-08	2.74659494325154e-08	4.85853456200346e-08	9.78261349029278e-08	8.81096494695634e-08	1.52875718385295e-07	2.04327273863469e-07	2.40235294856017e-07	2.82936664146738e-07	2.71828952175501e-07	2.0916386952322e-07
P5BigEU	C318	0	0	0	0	0	0	0	0	3.5371376640184e-09	0	3.29402229557673e-09	3.08902640513672e-09	5.78223085879352e-09	8.0034998130836e-09	4.98546538667535e-09	1.21184946112242e-08	1.99752359509203e-08	3.77886021489158e-08	3.85375682950928e-08	8.81096494695634e-08	9.09974514198185e-08	1.37608164030499e-07	1.50147059285011e-07	1.34394915469701e-07	1.60626199012796e-07	3.58566633468376e-07
P5BigEU	C319	0	0	0	0	0	0	0	0	0	1.03738507947506e-08	9.8820668867302e-09	9.26707921541015e-09	3.75845005821579e-08	1.04045497570087e-07	8.22601788801433e-08	2.03590709468566e-07	3.14609966226995e-07	5.07446943142584e-07	7.67786937571464e-07	1.06057911398549e-06	1.36132187324048e-06	1.63878813527231e-06	2.18213726160882e-06	2.46862239468029e-06	3.10132122709322e-06	2.74901085659089e-06
P5BigEU	C320	0	0	0	0	0	0	0	0	0	0	3.29402229557673e-09	0	0	2.66783327102787e-09	2.99127923200521e-08	6.30161719783656e-08	2.29715213435583e-07	6.66698909341586e-07	1.19762904547827e-06	1.67734666027243e-06	2.22761761075716e-06	2.67293433768334e-06	3.63355883469726e-06	5.7648345319898e-06	6.91928241901276e-06	6.78288548311012e-06
P5BigEU	C321	0	0	0	0	1.77488299882528e-08	0	0	0	0	0	3.29402229557673e-09	0	0	8.0034998130836e-09	4.48691884800782e-08	2.08438107313056e-07	6.24226123466259e-07	1.55203187397333e-06	2.45454665756437e-06	3.36448328159703e-06	3.87649143048427e-06	4.08654547726938e-06	3.98390197302895e-06	3.63573613428559e-06	2.96540675100547e-06	2.12151924802123e-06
P5BigEU	C322	0	0	0	0	0	0	0	0	0	0	0	0	0	5.33566654205573e-09	9.9709307733507e-09	1.21184946112242e-08	2.99628539263804e-08	1.18764178182307e-07	1.39328131528412e-07	2.12115822797097e-07	3.0575143677059e-07	2.79386272425559e-07	3.85377452164861e-07	4.17331579616439e-07	3.83031705338207e-07	3.88447186257408e-07
P5BigEU	C323	0	0	0	0	0	0	0	0	0	0	0	0	0	2.66783327102787e-09	2.49273269333768e-09	4.84739784448966e-09	2.99628539263804e-08	4.58861597522549e-08	7.41107082597938e-08	1.30532814028983e-07	1.27396431987746e-07	1.4177810839506e-07	2.00196079046681e-07	1.8390883169538e-07	2.59473090712979e-07	4.18327739046439e-07
P5BigEU	C328	0	0	0	0	0	0	0	0	0	0	0	0	0	0	2.49273269333768e-09	4.84739784448967e-08	1.42323556150307e-07	2.61821029174631e-07	3.20158259682309e-07	4.69918130504338e-07	5.35065014348533e-07	6.75530987058815e-07	6.00588237140043e-07	4.5977207923845e-07	3.95387566800729e-07	3.28686080679345e-07
P5BigEU	C329	0	0	3.08694043740053e-07	1.92361273547214e-08	0	0	0	0	1.41485506560736e-08	3.45795026491685e-09	1.31760891823069e-08	2.78012376462305e-08	8.09512320231093e-08	1.41395163364477e-07	6.95472421441211e-07	3.03447105065053e-06	9.84030061032211e-06	2.10536497686817e-05	3.45326256207335e-05	4.51969868575353e-05	5.65421764142184e-05	6.46591573168765e-05	7.18003237500922e-05	8.08491517799305e-05	8.52183765070197e-05	7.60161262952958e-05
P5BigEU	C33	0	0	0	0	0	0	0	0	0	3.45795026491685e-09	3.29402229557673e-09	0	1.1564461717587e-08	4.0017499065418e-08	5.98255846401042e-08	1.11490150423262e-07	2.72162589831289e-07	5.45235545291499e-07	8.74506357465567e-07	1.3020648199391e-06	1.55787636830729e-06	1.82226568731298e-06	2.22718137939433e-06	2.43325531166195e-06	2.18698747886653e-06	1.94223593128704e-06
P5BigEU	C340	0	1.08042915309019e-06	0	0	0	0	0	0	0	0	0	3.08902640513672e-09	1.44555771469838e-08	2.40104994392508e-08	1.17158436586871e-07	3.87791827559173e-07	1.15107297167178e-06	2.18903973876934e-06	4.01383595935043e-06	6.14809554076509e-06	8.60835890431483e-06	1.04665603550471e-05	1.1356122583923e-05	9.98766424437987e-06	9.66228366369282e-06	6.00599111059531e-06
P5BigEU	C341	0	0	0	1.92361273547214e-08	0	0	0	0	0	3.45795026491685e-09	0	1.54451320256836e-08	1.44555771469838e-08	1.04045497570087e-07	4.83590142507509e-07	1.63114937467077e-06	4.17981812273007e-06	8.56181757259721e-06	1.47450665153686e-05	2.25756501863126e-05	3.22531366812405e-05	4.09571935487141e-05	4.40981913120077e-05	4.27658767857795e-05	3.76359540148444e-05	2.32470700698664e-05
P5BigEU	C342	6.48257491854112e-06	0	0	0	0	0	0	0	0	0	0	0	5.78223085879352e-09	2.66783327102787e-09	2.99127923200521e-08	9.93716558120381e-08	2.42199735904909e-07	5.56032288762618e-07	9.69368064038102e-07	1.59902697185504e-06	2.26037669326829e-06	2.81888239044296e-06	3.31825001019874e-06	3.33157922032784e-06	2.74300124468006e-06	1.79283316734188e-06
P5BigEU	C343	0	0	0	0	0	0	0	0	3.5371376640184e-09	3.45795026491685e-09	3.29402229557673e-09	9.26707921541015e-09	2.89111542939676e-09	3.73496657943901e-08	9.72165750401693e-08	4.33842107081825e-07	1.16855130312884e-06	2.67759238083746e-06	5.24407371646301e-06	8.58905916310707e-06	1.29325577957846e-05	1.80600290429119e-05	2.03899706509045e-05	1.94023817438626e-05	1.63097371305301e-05	9.68129910364617e-06
P5BigEU	C348	0	0	3.08694043740053e-07	0	0	0	0	0	3.5371376640184e-09	0	9.8820668867302e-09	0	8.67334628819028e-09	1.60069996261672e-08	8.97383769601563e-08	3.34470451269787e-07	9.41332994187119e-07	1.91912115199137e-06	3.13043631689369e-06	5.24415580361439e-06	7.24703703107434e-06	8.78607277612916e-06	8.93875492943431e-06	8.12735567761506e-06	6.27677762296158e-06	3.70518854583989e-06
P5BigEU	C349	5.18605993483289e-05	3.24128745927056e-06	1.54347021870027e-06	1.73125146192493e-07	7.0995319953011e-08	5.32323848582185e-08	1.24204979452149e-07	1.24178646949463e-07	8.13541662724232e-08	1.24486209537007e-07	3.65636474809017e-07	8.40215182197187e-07	1.85609610567272e-06	5.90124719551364e-06	1.9924412417848e-05	6.37117735690499e-05	0.000168403723588727	0.000362271231244052	0.000653401506014967	0.000999780192531136	0.00139682179898838	0.0018176745785676	0.00218967464398493	0.00239158581444974	0.00228054606186076	0.00169718551786419
P5BigEU	C37	0	0	0	0	1.77488299882528e-08	0	0	0	0	0	3.95282675469208e-08	6.79585809130078e-08	1.21426848034664e-07	1.86748328971951e-07	3.43997111680599e-07	5.33213762893863e-07	8.46450623420248e-07	9.44715053722895e-07	1.41106788526647e-06	1.8861991627188e-06	2.38413322719924e-06	2.72714361442263e-06	2.94288236198621e-06	2.7798527252417e-06	2.69357779882997e-06	1.10558045319416e-06
P5BigEU	C380	0	0	6.17388087480107e-07	7.69445094188857e-08	0	0	0	0	7.0742753280368e-09	1.03738507947506e-08	2.96462006601906e-08	5.25134488873242e-08	6.36045394467287e-08	1.17384663925226e-07	1.59534892373611e-07	1.64811526712649e-07	2.04746168496933e-07	2.48325099835732e-07	4.12055537924453e-07	4.99288013660859e-07	6.47901854109108e-07	6.25491654684088e-07	9.70950983376403e-07	1.18126057281263e-06	1.42092406819012e-06	1.31474432271738e-06
P5BigEU	C381	0	0	0	0	0	0	0	0	0	0	3.29402229557673e-09	3.08902640513672e-09	0	2.66783327102787e-09	9.9709307733507e-09	1.4542193533469e-08	1.99752359509203e-08	2.15934869422376e-08	2.3715426643134e-08	1.95799221043474e-08	2.91191844543419e-08	8.75688316557724e-08	1.15112745451842e-07	1.06101249055027e-07	1.85337921937842e-07	2.0916386952322e-07
P5BigEU	C382	0	0	0	0	0	0	0	0	0	3.45795026491685e-09	3.29402229557673e-09	0	2.89111542939676e-09	0	0	7.2710967667345e-09	7.49071348159511e-09	5.3983717355594e-09	1.77865699823505e-08	1.30532814028983e-08	3.27590825111347e-08	5.42092767392877e-08	5.00490197616703e-08	1.06101249055027e-07	8.64910302376596e-08	8.96416583670941e-08
P5BigEU	C383	0	0	0	3.84722547094428e-08	1.06492979929517e-07	0	5.32307054794925e-08	0	2.12228259841104e-08	3.45795026491685e-08	1.44936981005376e-07	2.22409901169844e-07	2.83329312080883e-07	3.20139992523344e-07	3.93851765547353e-07	4.70197590915498e-07	7.46574443665646e-07	1.10126783405412e-06	1.63636443837625e-06	2.23211111989561e-06	2.77724221733286e-06	3.7029105957298e-06	5.24013236904688e-06	6.64193819084468e-06	8.57496785499082e-06	7.44025764446881e-06
P5BigEU	C384	0	0	0	0	0	1.77441282860728e-08	1.77435684931642e-08	1.77398067070661e-08	7.0742753280368e-09	6.91590052983371e-09	2.63521783646139e-08	3.70683168616406e-08	2.60200388645709e-08	9.8709831028031e-08	1.27129367360221e-07	2.83572773902645e-07	6.36710645935584e-07	1.08507271884744e-06	1.9772736963713e-06	3.20784390476225e-06	5.04489870671474e-06	8.03131284614369e-06	1.20518039586102e-05	1.7216696013329e-05	2.23764651086288e-05	2.1872564641571e-05
P5BigEU	C388	0	0	3.08694043740053e-07	0	0	0	0	0	0	0	3.29402229557673e-09	3.08902640513672e-09	2.89111542939676e-09	2.66783327102787e-09	2.49273269333768e-09	0	2.24721404447853e-08	2.15934869422376e-08	3.5573139964701e-08	5.22131256115931e-08	5.45984708518911e-08	6.25491654684088e-08	1.40137255332677e-07	1.69761998488043e-07	1.72982060475319e-07	1.49402763945157e-07
P5BigEU	C390	0	0	0	0	0	1.77441282860728e-08	0	0	7.0742753280368e-09	0	0	3.08902640513672e-09	2.89111542939676e-09	8.0034998130836e-09	2.49273269333767e-08	9.21005590453036e-08	3.89517101042946e-07	1.0634792319052e-06	2.18181925116833e-06	2.97288483951008e-06	2.98835630462684e-06	2.31848906669569e-06	2.40735785053634e-06	2.82936664146738e-06	3.71911430021936e-06	2.06175814244316e-06
P5BigEU	C398	0	0	0	0	0	1.77441282860728e-08	0	0	7.0742753280368e-09	0	1.31760891823069e-08	1.23561056205469e-08	1.1564461717587e-08	2.40104994392508e-08	3.98837230934028e-08	1.01795354734283e-07	2.84647112300614e-07	6.04617634382653e-07	8.56719787483216e-07	1.3281713827449e-06	1.55059657219371e-06	2.00574323935364e-06	2.42737745844101e-06	2.82936664146738e-06	3.2001681187934e-06	2.98805527890314e-06
P5BigEU	C399	0	0	0	0	0	0	1.77435684931642e-08	1.77398067070661e-08	3.5371376640184e-09	0	0	2.1623184835957e-08	5.78223085879352e-09	1.86748328971951e-08	8.72456442668186e-08	3.51436343725501e-07	1.28590581434049e-06	3.56022615960142e-06	6.20454849550993e-06	7.50563680666651e-06	6.67193313810109e-06	6.02973955115461e-06	6.84170100142033e-06	8.09198859459672e-06	9.15569334372939e-06	7.619540961203e-06
P5BigEU	C400	0	0	0	0	0	0	0	0	3.18342389761656e-08	7.2616955563254e-08	1.7128915936999e-07	1.60629373067109e-07	4.33667314409514e-08	6.93636650467245e-08	5.73328519467665e-08	4.3626580600407e-08	5.49318988650308e-08	8.0975576033391e-08	1.30434846537237e-07	1.69692658237678e-07	2.07474189237186e-07	3.41935437893968e-07	5.10500001569037e-07	6.29534077726493e-07	1.09967167016453e-06	1.49402763945157e-06
P5BigEU	C401	0	0	0	0	0	0	0	0	3.5371376640184e-09	3.45795026491685e-09	1.97641337734604e-08	3.08902640513672e-09	5.78223085879352e-09	0	2.49273269333768e-09	2.42369892224483e-09	4.99380898773007e-09	2.6991858677797e-09	3.26087116343093e-08	1.30532814028983e-08	2.91191844543419e-08	3.33595549164847e-08	2.50245098808351e-08	7.78075826403531e-08	9.88468917001824e-08	1.79283316734188e-07
P5BigEU	C402	0	0	0	1.92361273547214e-08	0	0	1.77435684931642e-08	0	1.62708332544846e-07	4.25327882584773e-07	8.43269707667643e-07	5.34401568088652e-07	2.60200388645709e-07	2.21430161495313e-07	1.86954952000326e-07	1.96319612701831e-07	2.39702831411044e-07	3.5629253454692e-07	4.15019966254845e-07	4.76444771205787e-07	6.29702363825144e-07	9.29897593297011e-07	1.24622059206559e-06	2.05836423166752e-06	2.40939298519194e-06	2.4800858814896e-06
P5BigEU	C403	0	0	0	0	0	0	0	0	3.5371376640184e-09	1.03738507947506e-08	1.64701114778837e-08	2.78012376462305e-08	2.02378080057773e-08	1.33391663551393e-08	2.49273269333768e-09	9.69479568897933e-09	9.98761797546015e-09	2.15934869422376e-08	1.48221416519588e-08	3.26332035072457e-08	1.09196941703782e-08	4.58693880101665e-08	7.50735296425054e-08	7.07341660366846e-08	1.11202753162705e-07	2.0916386952322e-07
P5BigEU	C408	0	0	0	0	0	0	0	0	0	3.45795026491685e-09	0	6.17805281027343e-09	2.89111542939676e-09	0	0	0	4.99380898773007e-09	2.6991858677797e-09	2.96442833039175e-09	6.52664070144914e-09	7.27979611358548e-09	1.25098330936818e-08	2.50245098808351e-08	7.07341660366846e-09	2.47117229250456e-08	0
P5BigEU	C409	0	0	0	0	1.77488299882528e-08	0	1.77435684931642e-08	0	7.0742753280368e-09	2.07477015895011e-08	5.27043567292277e-08	4.3246369671914e-08	2.31289234351741e-08	2.93461659813065e-08	1.74491288533637e-08	2.66606881446932e-08	2.99628539263804e-08	2.96910445455767e-08	5.9288566607835e-08	6.52664070144914e-08	1.09196941703782e-07	1.29268275301378e-07	2.00196079046681e-07	1.90982248299048e-07	2.84184813638024e-07	2.0916386952322e-07
P5BigEU	C410	0	0	0	1.92361273547214e-08	1.77488299882528e-08	1.77441282860728e-08	3.54871369863284e-08	5.32194201211984e-08	2.82971013121472e-08	5.53272042386697e-08	8.5644579684995e-08	8.34037129386914e-08	1.30100194322854e-07	1.57402162990644e-07	1.89447684693663e-07	3.02962365280604e-07	5.36834466180983e-07	8.69137849425063e-07	1.12351833721847e-06	1.58271037010142e-06	2.27857618355226e-06	2.90228127773417e-06	4.02394118883829e-06	5.5384852006724e-06	7.47529618482629e-06	1.00697462899036e-05
P5BigEU	C411	0	0	0	0	1.77488299882528e-08	1.77441282860728e-08	0	0	1.06114129920552e-08	1.72897513245843e-08	4.28222898424975e-08	5.56024752924609e-08	8.67334628819028e-08	5.60244986915852e-08	1.64520357760287e-07	2.06014408390811e-07	4.49442808895707e-07	8.0975576033391e-07	1.18873576048709e-06	1.45870419677388e-06	1.92186617398657e-06	2.32682895542481e-06	3.19312746079456e-06	4.68967520823219e-06	8.11780098087748e-06	1.10259239791526e-05
P5BigEU	C412	6.48257491854112e-06	0	0	5.77083820641643e-08	1.77488299882528e-08	0	1.77435684931642e-08	0	3.5371376640184e-08	9.68226074176719e-08	7.90565350938416e-08	8.95817657489648e-08	5.78223085879352e-08	7.20314983177524e-08	8.22601788801433e-08	8.96768601230588e-08	1.54808078619632e-07	1.61951152066782e-07	2.66798549735258e-07	3.19805394371008e-07	5.75103892973253e-07	8.92368094015966e-07	1.18616176835159e-06	1.68347315167309e-06	1.92751438815356e-06	1.58366929781866e-06
P5BigEU	C413	0	0	0	0	0	0	1.77435684931642e-08	0	1.7685688320092e-08	4.49533534439191e-08	7.57625127982648e-08	4.3246369671914e-08	4.91489622997449e-08	2.66783327102787e-08	3.73909904000651e-08	5.08976773671415e-08	5.49318988650308e-08	9.17723195045098e-08	1.24505989876454e-07	1.37059454730432e-07	2.47513067861906e-07	3.66955104081332e-07	5.70558825283041e-07	7.28561910177851e-07	8.77266163839118e-07	1.19522211156125e-06
P5BigEU	C414	1.29651498370822e-05	0	0	0	1.77488299882528e-08	5.32323848582185e-08	1.77435684931642e-08	0	2.47599636481288e-08	1.55607761921258e-07	3.03050051193059e-07	2.19320874764707e-07	1.61902464046219e-07	1.33391663551393e-07	1.67013090453624e-07	2.08438107313056e-07	2.49690449386504e-07	3.5629253454692e-07	4.35770964567587e-07	5.61291100324626e-07	7.78938184153646e-07	1.17592431080609e-06	1.37634804344593e-06	1.87445539997214e-06	2.02636127985374e-06	1.64343040339673e-06
P5BigEU	C418	0	0	0	0	0	0	0	0	7.0742753280368e-09	1.72897513245843e-08	2.96462006601906e-08	1.54451320256836e-08	2.31289234351741e-08	8.0034998130836e-09	9.9709307733507e-09	7.2710967667345e-09	1.24845224693252e-08	2.15934869422376e-08	2.07509983127423e-08	6.20030866637669e-08	5.82383689086838e-08	7.088905419753e-08	9.00882355710065e-08	7.78075826403531e-08	7.41351687751368e-08	0
P5BigEU	C419	0	0	0	7.69445094188857e-08	1.06492979929517e-07	7.09765131442913e-08	2.1292282191797e-07	3.90275747555455e-07	7.0742753280368e-07	2.41364928491196e-06	4.38763769770821e-06	3.76861221426679e-06	2.27241672750585e-06	1.63004612859803e-06	1.36103205056237e-06	1.3136448158567e-06	1.50063960081289e-06	1.78686104447016e-06	2.29743195605361e-06	3.0283612854724e-06	3.95292928967692e-06	5.29999928735651e-06	7.13198531603801e-06	8.94079858703693e-06	1.19604738957221e-05	1.12350878486758e-05
P5BigEU	C430	0	0	0	0	0	0	0	0	3.5371376640184e-09	0	3.29402229557673e-09	0	0	5.33566654205573e-09	7.47819808001302e-09	2.42369892224483e-09	1.99752359509203e-08	2.42926728100173e-08	2.3715426643134e-08	3.91598442086949e-08	4.36787766815129e-08	6.25491654684088e-08	8.50833335948395e-08	1.34394915469701e-07	1.48270337550274e-07	8.96416583670941e-08
P5BigEU	C431	0	0	0	0	0	0	0	0	0	0	0	3.08902640513672e-09	5.78223085879352e-09	2.66783327102787e-09	4.98546538667535e-09	1.21184946112242e-08	9.98761797546015e-09	2.42926728100173e-08	2.66798549735258e-08	8.15830087681143e-08	1.2011663587416e-07	1.00078664749454e-07	1.75171569165846e-07	3.60744246787091e-07	4.57166874113343e-07	6.27491608569659e-07
P5BigEU	C432	0	0	0	0	0	0	0	0	0	0	3.29402229557673e-09	1.23561056205469e-08	1.73466925763806e-08	1.60069996261672e-08	7.47819808001302e-09	3.63554838336725e-08	3.49566629141105e-08	5.93820890911534e-08	6.52174232686185e-08	1.59902697185504e-07	1.71075208669259e-07	2.66876439331878e-07	4.35426471926531e-07	7.71002409799862e-07	1.06260408577696e-06	9.56177689249004e-07
P5BigEU	C433	0	0	0	0	0	0	0	0	0	0	0	6.17805281027343e-09	2.31289234351741e-08	4.0017499065418e-08	4.73619211734158e-08	6.05924730561208e-08	1.49814269631902e-07	1.72747895537901e-07	2.66798549735258e-07	4.99288013660859e-07	6.44261956052315e-07	1.27183303119098e-06	1.81677941734863e-06	3.51548805202322e-06	5.69605213422301e-06	9.89046297316938e-06
P5BigEU	C434	0	0	0	0	0	0	0	0	0	0	6.58804459115346e-09	2.1623184835957e-08	4.91489622997449e-08	4.0017499065418e-08	4.73619211734158e-08	1.38150838567955e-07	1.42323556150307e-07	1.45756036860104e-07	2.1936769644899e-07	2.77382229811589e-07	3.74909499849652e-07	6.00471988496725e-07	8.55838237924562e-07	1.42175673733736e-06	2.21169920179158e-06	2.39044422312251e-06
P5BigEU	C435	0	0	0	0	0	0	0	0	0	0	9.8820668867302e-09	3.08902640513672e-08	8.38423474525061e-08	1.60069996261672e-07	2.96635190507183e-07	4.04757720014887e-07	6.81654926825155e-07	8.77235407028403e-07	1.12648276554887e-06	1.42280767291591e-06	1.88546719341864e-06	2.21007051321711e-06	2.88782844024837e-06	3.52963488523056e-06	3.69440257729432e-06	3.34662191237151e-06
P5BigEU	C436	0	0	0	0	0	0	0	0	0	0	9.8820668867302e-09	9.26707921541015e-09	6.36045394467287e-08	6.93636650467245e-08	1.12172971200195e-07	1.64811526712649e-07	2.29715213435583e-07	3.31999861736903e-07	5.48419241122474e-07	5.77607702078249e-07	8.7721543168705e-07	1.1217150340668e-06	1.52149020075478e-06	2.19275914713722e-06	3.13838881148079e-06	3.25698025400442e-06
P5BigEU	C437	0	0	0	0	0	0	0	0	0	0	6.58804459115346e-09	1.85341584308203e-08	6.36045394467287e-08	1.20052497196254e-07	1.99418615467014e-07	3.46588945881011e-07	5.39331370674848e-07	6.74796466944925e-07	9.84190205690061e-07	1.36406790660287e-06	1.8563480089643e-06	2.51447645183003e-06	3.79872059991077e-06	6.46510277575297e-06	8.27842717989027e-06	1.0428312923372e-05
P5BigEU	C438	0	0	0	0	0	0	0	0	0	0	0	0	8.67334628819028e-09	1.60069996261672e-08	7.47819808001302e-09	4.84739784448967e-08	5.49318988650308e-08	5.93820890911534e-08	1.06719419894103e-07	1.20742852976809e-07	1.78355004782844e-07	2.04327273863469e-07	2.80274510665353e-07	1.90982248299048e-07	3.58319982413161e-07	2.39044422312251e-07
P5BigEU	C439	0	0	0	1.92361273547214e-08	1.77488299882528e-08	1.41953026288583e-07	1.77435684931642e-08	3.54796134141322e-08	3.5371376640184e-08	9.33646571527551e-08	3.78812563991324e-07	1.31901427499338e-06	3.07036458601936e-06	5.39435887401835e-06	8.46532022657475e-06	1.26904875568739e-05	1.71087895919632e-05	2.30996326564587e-05	3.03320306765684e-05	4.09807769643992e-05	5.40743255317129e-05	7.13977874100064e-05	9.02584022381962e-05	0.000112057065835316	0.000142215965433637	0.000156484454956157
P5BigEU	C440	0	0	0	0	0	0	0	0	0	0	0	0	0	0	0	0	0	1.61951152066782e-08	2.3715426643134e-08	6.20030866637669e-08	9.09974514198185e-08	1.29268275301378e-07	2.00196079046681e-07	5.72946744897145e-07	8.15486856526504e-07	1.79283316734188e-06
P5BigEU	C441	0	0	0	0	0	0	0	0	0	0	3.29402229557673e-09	6.17805281027343e-09	0	0	2.49273269333768e-09	7.2710967667345e-09	1.49814269631902e-08	3.23902304133564e-08	4.7430853286268e-08	6.20030866637669e-08	1.52875718385295e-07	2.41856773144514e-07	4.40431373902698e-07	8.20516326025541e-07	1.59390612866544e-06	4.12351628488633e-06
P5BigEU	C442	0	0	0	0	0	0	0	0	0	0	0	3.08902640513672e-09	2.89111542939676e-09	1.33391663551393e-08	2.24345942400391e-08	7.51346665895898e-08	1.12360702223927e-07	2.13235683554596e-07	3.88340111281319e-07	6.26557507339118e-07	1.19024666457123e-06	1.91400446333331e-06	3.93885785524345e-06	7.74539118101696e-06	1.48641013394149e-05	2.59363198208792e-05
P5BigEU	C443	0	0	0	0	0	1.77441282860728e-08	1.77435684931642e-08	0	3.5371376640184e-09	0	3.29402229557673e-09	0	8.67334628819028e-09	2.66783327102787e-08	2.99127923200521e-08	6.05924730561208e-08	1.44820460644172e-07	2.91512073720208e-07	4.29842107906804e-07	7.40773719614478e-07	1.24120523736632e-06	2.38520817652866e-06	4.43434315088399e-06	1.09567223190824e-05	2.56878359805849e-05	5.69822141686828e-05
P5BigEU	C444	0	0	0	0	0	0	0	0	0	0	6.58804459115346e-09	1.23561056205469e-08	1.1564461717587e-08	1.33391663551393e-08	3.48982577067275e-08	8.7253161200814e-08	2.14733786472393e-07	4.26471367109193e-07	6.34387662703835e-07	9.36572940657952e-07	1.36132187324048e-06	2.17254101393607e-06	3.25819118648473e-06	6.96024193800977e-06	1.52100654603656e-05	2.78486751993772e-05
P5BigEU	C445	0	0	0	0	0	0	0	0	0	3.45795026491685e-09	6.58804459115346e-09	1.23561056205469e-08	5.78223085879352e-09	2.13426661682229e-08	3.98837230934028e-08	9.93716558120381e-08	1.82274028052148e-07	3.02308817191326e-07	4.17984394585237e-07	5.87397663130423e-07	6.62461446336279e-07	9.79936925671738e-07	1.4564264750646e-06	2.44740214486929e-06	4.91763286208407e-06	6.87252714147722e-06
P5BigEU	C446	0	0	0	0	1.77488299882528e-08	0	0	0	3.5371376640184e-09	0	0	3.08902640513672e-09	8.67334628819028e-09	1.06713330841115e-08	1.4956396160026e-08	7.2710967667345e-09	2.74659494325154e-08	4.04877880166955e-08	5.33597099470515e-08	9.78996105217371e-08	1.56515616442088e-07	3.58615215352211e-07	6.70656864806382e-07	1.42175673733736e-06	3.18781225733088e-06	5.91634945222821e-06
P5BigEU	C447	0	0	0	0	0	0	0	0	0	6.91590052983371e-09	9.8820668867302e-09	6.17805281027343e-09	8.67334628819028e-09	1.60069996261672e-08	2.99127923200521e-08	3.15080859891828e-08	4.99380898773007e-08	1.10666620578968e-07	1.33399274867629e-07	2.25169104199995e-07	3.67629703736067e-07	6.12981821590407e-07	9.15897061638566e-07	2.32715406260692e-06	4.84349769330894e-06	8.39643533371782e-06
P5BigEU	C448	0	0	0	0	0	0	0	0	0	0	0	0	2.89111542939676e-09	2.66783327102787e-09	0	4.84739784448966e-09	1.24845224693252e-08	8.0975576033391e-09	2.07509983127423e-08	4.24231645594194e-08	4.36787766815129e-08	1.00078664749454e-07	1.90186275094347e-07	2.61716414335733e-07	6.79572380438754e-07	1.19522211156125e-06
P5BigEU	C449	0	0	0	0	0	0	0	0	7.0742753280368e-09	1.03738507947506e-08	3.29402229557673e-08	5.56024752924609e-08	8.67334628819028e-08	1.30723830280365e-07	2.91649725120508e-07	3.80520730792439e-07	6.26723027960124e-07	1.12016213512858e-06	1.93280727141542e-06	3.22416050651588e-06	5.25965269206551e-06	8.9195109957951e-06	1.54751569103084e-05	2.95881016531452e-05	6.31878755193416e-05	0.000116892722510691
P5BigEU	C450	0	0	0	0	0	1.77441282860728e-08	0	0	0	1.38318010596674e-08	0	2.78012376462305e-08	6.0713424017332e-08	8.27028314018638e-08	1.91940417387001e-07	6.32585418705901e-07	1.65544767943252e-06	4.21612832547189e-06	9.42984651897616e-06	1.91067406534924e-05	3.27372431227939e-05	4.76457843094693e-05	5.97535246934581e-05	6.16943396171963e-05	5.50082952311515e-05	3.37052635460274e-05
P5BigEU	C451	0	0	0	0	0	0	0	0	3.5371376640184e-09	0	9.8820668867302e-09	2.1623184835957e-08	3.75845005821579e-08	5.60244986915852e-08	1.24636634666884e-07	1.64811526712649e-07	3.1710687072086e-07	5.45235545291499e-07	9.57510350716535e-07	1.5011273613333e-06	2.40961251359679e-06	3.05656921922291e-06	3.08301961731889e-06	2.88595397429673e-06	1.92751438815356e-06	9.86058242038035e-07
P5BigEU	C452	0	0	0	0	0	0	0	0	0	0	3.29402229557673e-09	0	2.89111542939676e-09	5.33566654205573e-09	4.98546538667535e-09	1.21184946112242e-08	1.24845224693252e-08	3.50894162811361e-08	4.44664249558763e-08	6.52664070144914e-08	8.3717655306233e-08	8.33988872912118e-08	6.50637256901714e-08	8.48809992440215e-08	6.1779307312614e-08	2.98805527890314e-08
P5BigEU	C457	0	0	0	0	0	0	0	0	0	0	3.29402229557673e-09	3.08902640513672e-09	2.89111542939676e-09	5.33566654205573e-09	2.74200596267144e-08	4.60502795226518e-08	1.12360702223927e-07	2.6721940091019e-07	5.15810529488165e-07	9.20256338904329e-07	1.51783748968257e-06	2.21424045758167e-06	2.82776961653437e-06	3.18303747165081e-06	2.96540675100547e-06	1.64343040339673e-06
P5BigEU	C459	0	0	0	1.92361273547214e-08	0	0	0	0	3.5371376640184e-09	0	6.58804459115346e-09	2.1623184835957e-08	2.60200388645709e-08	1.01377664299059e-07	1.54549426986936e-07	3.97486623248153e-07	7.79034202085892e-07	2.15664950835598e-06	5.66205811104824e-06	1.15456274008635e-05	1.94625349096708e-05	2.72088869787578e-05	3.46139020671712e-05	4.01274923926112e-05	3.90692339444971e-05	2.58466781625121e-05
P5BigEU	C460	0	0	0	0	0	0	0	0	0	0	0	0	2.89111542939676e-09	0	0	4.84739784448966e-09	0	2.6991858677797e-09	2.96442833039175e-09	6.52664070144914e-09	1.4559592227171e-08	1.66797774582424e-08	6.00588237140043e-08	9.195441584769e-08	1.48270337550274e-07	1.79283316734188e-07
P5BigEU	C461	0	0	0	0	0	0	0	0	0	0	6.58804459115346e-09	0	2.89111542939676e-09	0	4.98546538667535e-09	0	0	2.6991858677797e-09	8.89328499117525e-09	9.78996105217372e-09	1.4559592227171e-08	2.08497218228029e-08	3.50343138331692e-08	2.82936664146738e-08	9.88468917001824e-08	1.19522211156126e-07
P5BigEU	C462	0	0	0	0	0	0	0	0	0	0	0	0	0	0	0	0	2.49690449386504e-09	0	5.9288566607835e-09	1.30532814028983e-08	1.09196941703782e-08	4.16994436456059e-09	1.00098039523341e-08	7.07341660366846e-09	1.23558614625228e-08	0
P5BigEU	C463	0	0	0	0	0	0	0	0	0	0	0	0	0	0	0	0	2.49690449386504e-09	5.3983717355594e-09	0	3.26332035072457e-09	0	1.25098330936818e-08	5.00490197616703e-09	7.07341660366846e-09	1.23558614625228e-08	2.98805527890314e-08
P5BigEU	C467	0	0	0	0	0	0	1.77435684931642e-08	0	3.5371376640184e-09	0	0	0	5.78223085879352e-09	5.33566654205573e-09	9.9709307733507e-09	2.42369892224483e-09	9.98761797546015e-09	1.34959293388985e-08	1.1857713321567e-08	2.93698831565211e-08	4.00388786247201e-08	2.08497218228029e-08	1.15112745451842e-07	1.41468332073369e-07	1.11202753162705e-07	2.68924975101282e-07
P5BigEU	C468	0	0	0	0	0	0	0	0	0	0	0	0	0	2.66783327102787e-09	2.49273269333768e-09	0	0	5.3983717355594e-09	2.96442833039175e-09	0	7.27979611358548e-09	1.66797774582424e-08	1.00098039523341e-08	1.41468332073369e-08	0	5.97611055780628e-08
P5BigEU	C469	0	0	0	0	0	0	0	0	0	0	6.58804459115346e-09	1.23561056205469e-08	3.46933851527611e-08	4.80209988785016e-08	5.98255846401042e-08	6.54398709006105e-08	7.74040393098161e-08	1.05268248843408e-07	1.51185844849979e-07	2.34959065252169e-07	3.53070111508896e-07	6.71361042694255e-07	1.56653431854028e-06	3.33157922032784e-06	6.15321900833635e-06	9.05380749507651e-06
P5BigEU	C470	0	0	0	0	0	0	0	0	0	6.91590052983371e-09	9.8820668867302e-09	1.23561056205469e-08	2.89111542939676e-09	8.0034998130836e-09	0	1.21184946112242e-08	1.49814269631902e-08	1.88943010744579e-08	1.48221416519588e-08	3.26332035072457e-08	2.18393883407564e-08	2.50196661873635e-08	5.00490197616703e-08	5.65873328293477e-08	1.11202753162705e-07	1.79283316734188e-07
P5BigEU	C471	0	0	0	0	3.54976599765055e-08	0	0	0	3.5371376640184e-09	3.45795026491685e-09	9.8820668867302e-09	9.26707921541015e-09	8.67334628819028e-09	1.86748328971951e-08	1.24636634666884e-08	7.2710967667345e-09	1.24845224693252e-08	1.34959293388985e-08	2.66798549735258e-08	1.63166017536229e-08	2.18393883407564e-08	2.50196661873635e-08	4.00392158093362e-08	8.48809992440215e-08	2.47117229250456e-08	5.97611055780628e-08
P5BigEU	C472	0	0	0	0	0	0	0	0	0	6.91590052983371e-09	9.8820668867302e-09	6.17805281027343e-09	1.44555771469838e-08	8.0034998130836e-09	1.24636634666884e-08	9.69479568897933e-09	2.24721404447853e-08	1.34959293388985e-08	2.07509983127423e-08	1.63166017536229e-08	2.54792863975492e-08	3.75294992810453e-08	3.50343138331692e-08	9.90278324513585e-08	1.11202753162705e-07	8.96416583670941e-08
P5BigEU	C473	0	0	0	0	0	1.77441282860728e-08	1.77435684931642e-08	1.77398067070661e-08	1.41485506560736e-08	1.38318010596674e-08	1.31760891823069e-08	1.23561056205469e-08	5.78223085879352e-09	1.60069996261672e-08	1.24636634666884e-08	1.69658924557138e-08	2.49690449386504e-09	5.3983717355594e-09	1.77865699823505e-08	2.2843242455072e-08	1.4559592227171e-08	2.91896105519241e-08	3.00294118570022e-08	7.78075826403531e-08	7.41351687751368e-08	5.97611055780628e-08
P5BigEU	C474	0	0	0	0	1.77488299882528e-08	3.54882565721456e-08	7.09742739726567e-08	1.77398067070661e-08	2.12228259841104e-08	1.38318010596674e-08	1.64701114778837e-08	3.08902640513672e-09	8.67334628819028e-09	5.33566654205573e-09	7.47819808001302e-09	1.4542193533469e-08	9.98761797546015e-09	8.0975576033391e-09	1.1857713321567e-08	9.78996105217372e-09	1.4559592227171e-08	1.66797774582424e-08	3.50343138331692e-08	5.65873328293477e-08	3.70675843875684e-08	0
P5BigEU	C475	0	0	0	0	0	1.77441282860728e-08	0	0	0	0	6.58804459115346e-09	6.17805281027343e-09	1.1564461717587e-08	5.33566654205573e-09	9.9709307733507e-09	1.4542193533469e-08	7.49071348159511e-09	2.15934869422376e-08	2.07509983127423e-08	2.2843242455072e-08	1.4559592227171e-08	3.75294992810453e-08	3.50343138331692e-08	3.53670830183423e-08	3.70675843875684e-08	8.96416583670941e-08
P5BigEU	C476	0	0	0	0	0	0	0	0	0	3.45795026491685e-09	3.29402229557673e-09	6.17805281027343e-09	5.78223085879352e-09	0	2.49273269333768e-09	2.42369892224483e-09	7.49071348159511e-09	5.3983717355594e-09	0	0	7.27979611358548e-09	1.66797774582424e-08	0	7.07341660366846e-09	6.1779307312614e-08	0
P5BigEU	C478	0	0	0	0	0	0	5.32307054794925e-08	1.77398067070661e-08	1.41485506560736e-08	6.91590052983371e-09	0	3.08902640513672e-09	1.1564461717587e-08	2.66783327102787e-09	2.49273269333768e-09	4.84739784448966e-09	2.49690449386504e-09	0	8.89328499117525e-09	3.26332035072457e-09	7.27979611358548e-09	8.33988872912118e-09	1.50147059285011e-08	1.41468332073369e-08	0	0
P5BigEU	C479	0	0	0	0	3.54976599765055e-08	8.87206414303641e-08	7.09742739726567e-08	1.24178646949463e-07	4.95199272962576e-08	1.45233911126508e-07	2.47051672168255e-07	3.15080693323945e-07	2.97784889227866e-07	3.36146992149511e-07	3.29040715520573e-07	2.78725376058156e-07	3.3208829768405e-07	3.85983579092497e-07	3.88340111281319e-07	5.22131256115931e-07	5.3142511629174e-07	6.63021153965134e-07	7.80764708282056e-07	8.55883409043884e-07	6.42504796051185e-07	7.76894372514816e-07
P5BigEU	C480	0	0	3.08694043740053e-07	0	3.54976599765055e-08	0	1.77435684931642e-08	8.86990335353306e-08	2.47599636481288e-08	1.38318010596674e-08	4.9410334433651e-08	1.11204950584922e-07	1.38773540611045e-07	2.16094494953257e-07	2.94142457813846e-07	5.08976773671415e-07	7.31593016702456e-07	1.31450351760871e-06	1.9061274164419e-06	2.97941148021153e-06	4.09852521194863e-06	5.92966088640516e-06	7.63748041563088e-06	1.01503528262642e-05	1.07495994723948e-05	9.89046297316938e-06
P5BigEU	C481	0	0	0	0	1.77488299882528e-08	0	0	0	7.0742753280368e-09	0	0	1.23561056205469e-08	2.89111542939676e-09	2.66783327102787e-08	4.48691884800782e-08	3.87791827559173e-08	8.23978482975462e-08	1.59251966199002e-07	2.49011979752907e-07	3.58965238579703e-07	5.24145320178154e-07	6.54681265236012e-07	1.12610294463758e-06	1.61981240224008e-06	2.26112264764167e-06	1.82271372013091e-06
P5BigEU	C482	0	0	0	0	0	0	0	1.77398067070661e-08	1.06114129920552e-08	1.38318010596674e-08	4.61163121380742e-08	5.56024752924609e-08	7.51690011643158e-08	1.14716830654198e-07	2.11882278933702e-07	3.24775655580808e-07	7.59058966134971e-07	1.31990188934427e-06	2.61462578740552e-06	4.43811567698542e-06	6.91216640984941e-06	9.7451599799781e-06	1.26323725878456e-05	1.43661091220506e-05	1.60626199012796e-05	1.32072043327519e-05
P5BigEU	C488	0	0	0	0	0	0	1.77435684931642e-08	0	0	0	3.29402229557673e-09	0	2.89111542939676e-09	0	2.49273269333768e-09	1.4542193533469e-08	9.98761797546015e-09	1.34959293388985e-08	3.85375682950928e-08	4.5686484910144e-08	5.09585727950984e-08	1.00078664749454e-07	1.3513235335651e-07	1.62688581884375e-07	1.97693783400365e-07	2.39044422312251e-07
P5BigEU	C490	0	0	3.08694043740053e-07	5.77083820641643e-08	1.24241809917769e-07	1.77441282860728e-08	1.24204979452149e-07	1.24178646949463e-07	7.0742753280368e-08	8.64487566229214e-08	7.57625127982648e-08	7.72256601284179e-08	1.18535732605267e-07	7.73671648598081e-08	1.14665703893533e-07	1.13913849345507e-07	1.64795696595092e-07	2.96910445455767e-07	3.82411254620536e-07	4.66654810153614e-07	6.33342261881937e-07	1.03414620241103e-06	1.41638725925527e-06	2.41910847845461e-06	3.66969085436927e-06	4.81076899903405e-06
P5BigEU	C491	0	0	3.08694043740053e-07	0	1.77488299882528e-08	0	5.32307054794925e-08	1.77398067070661e-08	1.41485506560736e-08	1.38318010596674e-08	4.9410334433651e-08	6.17805281027343e-08	8.67334628819028e-08	1.20052497196254e-07	1.47071228906923e-07	1.64811526712649e-07	1.77280219064418e-07	2.48325099835732e-07	2.57905264744082e-07	4.40548247347817e-07	6.07862975484388e-07	8.38158817276678e-07	1.26624019997026e-06	1.90274906638682e-06	3.05189778124313e-06	4.06375517930827e-06
P5BigEU	C492	0	0	0	0	0	7.09765131442913e-08	3.54871369863284e-08	5.32194201211984e-08	4.95199272962576e-08	5.87851545035865e-08	1.8117122625672e-07	2.74923350057168e-07	2.86220427510279e-07	3.14804325981288e-07	4.9356107328086e-07	5.59874451038556e-07	7.64052775122701e-07	1.03378818735963e-06	1.37845917363216e-06	1.91556904587532e-06	2.54064884364133e-06	3.60283193098035e-06	5.34023040857022e-06	8.44565942478014e-06	1.17504242508592e-05	1.35657709662202e-05
P5BigEU	C493	0	0	3.08694043740053e-07	0	1.77488299882528e-08	5.32323848582185e-08	5.32307054794925e-08	8.86990335353306e-08	4.24456519682208e-08	5.53272042386697e-08	7.57625127982648e-08	1.05026897774648e-07	8.96245783112996e-08	7.73671648598081e-08	1.27129367360221e-07	2.13285505157545e-07	2.67168780843559e-07	3.53593348679141e-07	5.00988387836206e-07	7.9951348592752e-07	1.07740982481065e-06	1.49284008251269e-06	1.70166667189679e-06	2.27764014638124e-06	2.86655985930529e-06	2.62948864543476e-06
P5BigEU	C494	0	0	0	3.84722547094428e-08	8.87441499412638e-08	5.32323848582185e-08	1.77435684931642e-08	5.32194201211984e-08	3.89085143042024e-08	6.57010550334202e-08	1.02114691162879e-07	1.20472029800332e-07	1.01189040028887e-07	1.33391663551393e-07	2.11882278933702e-07	3.19928257736318e-07	4.11989241487731e-07	8.25950875540588e-07	1.05533648561946e-06	1.5533404869449e-06	2.12206056711017e-06	2.91062116646329e-06	3.6886127564351e-06	4.57650054257349e-06	4.90527700062155e-06	4.60160512951083e-06
P5BigEU	C495	0	0	0	1.92361273547214e-08	1.77488299882528e-08	5.32323848582185e-08	7.09742739726567e-08	5.32194201211984e-08	6.36684779523312e-08	7.95328560930877e-08	1.74583181665567e-07	1.39006188231152e-07	1.47446886899235e-07	1.4939866317756e-07	1.57042159680274e-07	2.61759483602442e-07	3.2210067970859e-07	4.91251827935905e-07	7.35178225937154e-07	1.03120923082896e-06	1.31036330044539e-06	1.85979518659402e-06	2.36231373275084e-06	3.03449572297377e-06	3.42257362511881e-06	3.07769693727023e-06
P5BigEU	C496	0	0	0	1.92361273547214e-08	0	1.77441282860728e-08	0	1.77398067070661e-08	3.5371376640184e-09	2.07477015895011e-08	1.64701114778837e-08	2.1623184835957e-08	1.73466925763806e-08	1.86748328971951e-08	4.73619211734158e-08	2.66606881446932e-08	2.99628539263804e-08	7.82763901656113e-08	1.12648276554887e-07	1.82745939640576e-07	1.96554495066808e-07	2.37686828779954e-07	4.70460785759701e-07	4.80992329049455e-07	4.69522735575866e-07	7.17133266936753e-07
P5BigEU	C498	0	0	0	3.84722547094428e-08	3.54976599765055e-08	1.77441282860728e-08	1.77435684931642e-08	0	7.0742753280368e-09	1.03738507947506e-08	2.96462006601906e-08	6.17805281027343e-09	8.67334628819028e-09	1.06713330841115e-08	3.24055250133898e-08	1.69658924557138e-08	2.24721404447853e-08	4.85853456200346e-08	5.33597099470515e-08	8.48463291188389e-08	1.27396431987746e-07	1.4177810839506e-07	2.15210784975182e-07	2.40496164524728e-07	2.96540675100547e-07	1.49402763945157e-07
P5BigEU	C499	1.29651498370822e-05	0	6.17388087480107e-07	5.77083820641643e-07	5.50213729635836e-07	7.98485772873277e-07	7.80717013699224e-07	1.25952627620169e-06	1.04699274854945e-06	1.09962818424356e-06	1.88747477536547e-06	2.0356684009851e-06	2.0498008394423e-06	2.25431911401855e-06	2.90901905312507e-06	3.64281948013398e-06	5.12614492590492e-06	7.03137918556612e-06	9.88933291018688e-06	1.36080458625215e-05	1.75333889395706e-05	2.21007051321711e-05	2.79123383210835e-05	3.29479745398877e-05	3.72652781709687e-05	3.51395300799009e-05
P5BigEU	C500	0	0	0	0	0	0	0	0	0	0	0	0	2.89111542939676e-09	1.06713330841115e-08	2.74200596267144e-08	4.60502795226518e-08	5.24349943711658e-08	9.71706912400692e-08	1.42292559858804e-07	1.53376056484055e-07	2.36593373691528e-07	3.46105382258529e-07	5.0549509959287e-07	9.47837824891574e-07	1.60626199012796e-06	2.15139980081026e-06
P5BigEU	C501	6.48257491854112e-06	0	0	0	0	0	0	0	0	0	0	0	0	2.13426661682229e-08	4.98546538667535e-08	4.84739784448967e-08	1.17354511211657e-07	1.53853594463443e-07	2.04545554797031e-07	3.32858675773906e-07	3.89469092076823e-07	5.96302044132164e-07	7.15700982591885e-07	8.98323908665894e-07	1.2479420077148e-06	1.25498321713932e-06
P5BigEU	C502	0	0	0	0	0	0	0	0	0	0	0	0	0	8.0034998130836e-09	2.49273269333768e-09	2.18132903002035e-08	3.49566629141105e-08	6.20812749589331e-08	1.0079056323332e-07	1.10952891924635e-07	1.74715106726051e-07	1.87647496405226e-07	2.70264706713019e-07	2.61716414335733e-07	3.95387566800729e-07	4.48208291835471e-07
P5BigEU	C503	0	0	0	0	0	0	0	0	0	0	0	0	2.89111542939676e-09	0	2.49273269333768e-09	1.4542193533469e-08	1.99752359509203e-08	6.20812749589331e-08	5.9288566607835e-08	6.8529727365216e-08	1.12836839760575e-07	1.08418553478575e-07	1.45142157308844e-07	9.195441584769e-08	1.85337921937842e-07	2.68924975101282e-07
P5BigEU	C504	0	0	0	0	0	0	0	0	0	0	0	3.08902640513672e-09	5.78223085879352e-09	4.26853323364459e-08	7.22892481067926e-08	1.69658924557138e-07	2.89640921288344e-07	4.18373809505854e-07	5.06917244496989e-07	6.88560594002885e-07	8.55376043346294e-07	9.71597036942617e-07	1.26123529799409e-06	1.27321498866032e-06	1.58155026720292e-06	1.49402763945157e-06
P5BigEU	C505	0	0	0	0	0	0	0	0	0	0	0	0	0	2.66783327102787e-09	2.49273269333768e-09	2.66606881446932e-08	4.99380898773007e-08	5.12845314878143e-08	7.1146279929402e-08	1.01162930872462e-07	1.60155514498881e-07	1.50117997124181e-07	1.75171569165846e-07	3.18303747165081e-07	3.45964120950638e-07	5.07969397413533e-07
P5BigEU	C506	0	0	0	0	0	0	0	0	0	0	0	0	0	2.66783327102787e-09	4.98546538667535e-09	2.42369892224483e-08	1.49814269631902e-08	3.77886021489158e-08	7.41107082597938e-08	8.48463291188389e-08	9.46373494766112e-08	1.4177810839506e-07	2.40235294856017e-07	3.04156913957744e-07	4.57166874113343e-07	6.27491608569659e-07
P5BigEU	C508	0	0	0	0	0	0	0	0	0	0	0	0	5.78223085879352e-09	9.33741644859753e-08	1.22143901973546e-07	3.24775655580808e-07	6.46698263911045e-07	9.58210983061794e-07	1.08201634059299e-06	1.43912427466954e-06	1.96918484872487e-06	2.1266716259259e-06	2.277230399156e-06	2.40496164524728e-06	2.70593366029249e-06	2.42032477591154e-06
P5BigEU	C509	0	2.16085830618037e-06	0	0	0	5.32323848582185e-08	0	0	1.06114129920552e-08	6.91590052983371e-09	5.92924013203812e-08	4.60264934365371e-07	3.32189162837688e-06	1.43316003319617e-05	3.80191590387862e-05	7.22189567861293e-05	0.000120588002531212	0.000180257030622064	0.000244251107854298	0.000310159019414266	0.000381712469317798	0.000483046355190699	0.000657604080452538	0.000930288678297872	0.00140074694642182	0.00183654841607224
P5BigEU	C510	0	0	0	0	1.77488299882528e-08	0	0	0	0	0	0	0	0	2.66783327102787e-09	7.47819808001302e-09	1.21184946112242e-08	3.24597584202455e-08	5.12845314878143e-08	3.85375682950928e-08	6.52664070144914e-08	9.46373494766112e-08	1.16758442207696e-07	2.05200981022848e-07	2.26349331317391e-07	4.69522735575866e-07	4.78088844624502e-07
P5BigEU	C511	0	0	0	0	0	0	0	0	0	0	0	0	0	0	0	0	4.99380898773007e-09	2.6991858677797e-09	8.89328499117525e-09	1.30532814028983e-08	1.81994902839637e-08	8.33988872912118e-09	3.50343138331692e-08	4.95139162256792e-08	8.64910302376596e-08	2.98805527890314e-07
P5BigEU	C512	0	0	0	0	0	0	0	0	0	0	0	0	0	2.66783327102787e-09	2.49273269333768e-09	4.84739784448966e-09	2.49690449386504e-09	2.6991858677797e-09	2.07509983127423e-08	1.30532814028983e-08	5.09585727950984e-08	7.92289429266512e-08	1.20117647428009e-07	1.98055664902717e-07	4.44811012650821e-07	8.6653603088191e-07
P5BigEU	C518	0	0	0	0	0	0	0	0	0	0	0	3.08902640513672e-09	0	2.66783327102787e-09	2.49273269333768e-09	4.84739784448966e-09	3.24597584202455e-08	4.04877880166955e-08	4.15019966254845e-08	7.17930477159406e-08	1.49235820328502e-07	3.16915771706605e-07	4.65455883783534e-07	5.58799911689808e-07	7.66063410676413e-07	6.87252714147722e-07
P5BigEU	C519	0	0	0	0	1.77488299882528e-08	0	1.77435684931642e-08	0	0	3.45795026491685e-09	6.58804459115346e-09	4.63353960770508e-08	5.78223085879352e-08	2.05423161869146e-07	3.01620655893859e-07	5.7199294564978e-07	1.08615345483129e-06	1.78956023033794e-06	2.97925047204371e-06	5.00919673836222e-06	9.45645515154754e-06	1.67047971244297e-05	2.9513906953457e-05	5.12186096271633e-05	8.25371545696523e-05	0.000112141714617235
P5BigEU	C52	0	0	0	0	1.77488299882528e-08	0	1.77435684931642e-08	0	3.5371376640184e-09	3.45795026491685e-09	1.31760891823069e-08	2.1623184835957e-08	2.31289234351741e-08	7.73671648598081e-08	1.42085763520247e-07	3.10233462047339e-07	4.86896376303682e-07	8.01658202730571e-07	1.31027732203315e-06	1.81766943535359e-06	2.58796751837964e-06	4.03650614489465e-06	6.71157355003998e-06	1.12325855666255e-05	1.81013370425959e-05	2.27689812252419e-05
P5BigEU	C530	0	0	0	0	0	0	0	0	3.5371376640184e-09	0	6.58804459115346e-09	0	2.31289234351741e-08	1.17384663925226e-07	1.94433150080339e-07	3.73249634025704e-07	6.14238505490799e-07	7.31479370168299e-07	7.20356084285195e-07	9.33309620307227e-07	1.10652900926499e-06	1.35940186284675e-06	1.66162745608745e-06	2.21397939694823e-06	2.86655985930529e-06	2.65936919822379e-06
P5BigEU	C531	0	0	0	0	0	0	0	0	0	0	0	0	1.1564461717587e-08	8.0034998130836e-09	4.23764557867405e-08	5.08976773671415e-08	7.99009438036812e-08	7.01788325622722e-08	5.9288566607835e-08	8.81096494695634e-08	1.01917145590197e-07	9.59087203848935e-08	1.15112745451842e-07	1.76835415091712e-07	2.59473090712979e-07	2.98805527890314e-07
P5BigEU	C538	0	0	0	0	0	0	0	0	0	0	0	0	1.73466925763806e-08	5.06888321495295e-08	1.17158436586871e-07	1.96319612701831e-07	2.22224499953988e-07	3.02308817191326e-07	2.84585119717608e-07	3.72018519982601e-07	3.96748888190409e-07	4.62863824466225e-07	5.10500001569037e-07	5.65873328293477e-07	4.94234458500912e-07	7.47013819725784e-07
P5BigEU	C539	0	0	0	0	0	0	0	0	0	0	3.6234245251344e-08	4.2319661750373e-07	1.91391841426066e-06	4.30054723289692e-06	8.07146846102739e-06	1.25596078150727e-05	1.66593467830675e-05	1.90859432710703e-05	2.06116701812138e-05	2.16194973235503e-05	2.34955419565971e-05	2.91354012751848e-05	3.84826912947483e-05	5.1268123543389e-05	6.53130836908955e-05	6.52890078440336e-05
P5BigEU	C540	0	0	0	0	0	0	0	0	0	0	0	0	0	0	0	9.69479568897933e-09	7.49071348159511e-09	1.07967434711188e-08	1.48221416519588e-08	1.63166017536229e-08	4.00388786247201e-08	4.58693880101665e-08	8.50833335948395e-08	1.20248082262364e-07	1.60626199012796e-07	1.79283316734188e-07
P5BigEU	C541	0	0	0	0	0	0	0	0	0	3.45795026491685e-09	0	2.78012376462305e-08	5.20400777291417e-08	1.38727330093449e-07	4.53677350187457e-07	9.54937375364464e-07	2.18229452763804e-06	5.50633917027059e-06	1.24298479893326e-05	2.332947718733e-05	3.84810022564128e-05	5.33669479776464e-05	7.03789315888607e-05	9.03558236952609e-05	0.000110276063553016	0.000115099889343349
P5BigEU	C542	0	0	0	0	0	0	0	0	0	0	3.29402229557673e-09	0	0	0	2.49273269333768e-09	1.69658924557138e-08	1.49814269631902e-08	3.77886021489158e-08	8.00395649205773e-08	8.15830087681143e-08	1.34676228101331e-07	1.20928386572257e-07	1.20117647428009e-07	1.69761998488043e-07	2.34761367787933e-07	4.78088844624502e-07
P5BigEU	C543	0	0	0	0	0	0	0	0	0	0	0	0	0	0	0	0	0	5.3983717355594e-09	1.48221416519588e-08	3.91598442086949e-08	3.27590825111347e-08	5.83792211038482e-08	6.50637256901714e-08	9.90278324513585e-08	1.85337921937842e-07	2.98805527890314e-07
P5BigEU	C548	0	0	0	0	0	0	0	0	0	0	0	0	0	2.66783327102787e-09	7.47819808001302e-09	2.42369892224483e-09	1.99752359509203e-08	5.93820890911534e-08	1.0079056323332e-07	2.12115822797097e-07	3.27590825111347e-07	4.2533432518518e-07	3.85377452164861e-07	5.80020161500814e-07	7.04284103363799e-07	5.97611055780627e-07
P5BigEU	C549	0	0	0	0	1.77488299882528e-08	0	0	0	0	0	3.29402229557673e-09	0	8.67334628819028e-09	1.86748328971951e-08	5.23473865600912e-08	1.35727139645711e-07	3.24597584202455e-07	7.50373671242757e-07	1.53557387514293e-06	3.02509796512168e-06	4.62995032824037e-06	7.08056553102388e-06	9.82962748119204e-06	1.23572588066088e-05	1.6779259866106e-05	1.9093673232191e-05
P5BigEU	C55	0	0	0	0	0	1.77441282860728e-08	0	0	7.0742753280368e-09	6.91590052983371e-09	2.30581560690371e-08	6.17805281027343e-08	2.42853696069328e-07	7.22982816448552e-07	1.719985558403e-06	3.51193973833276e-06	6.51941763348161e-06	1.08291337015322e-05	1.61887431122694e-05	2.23961675670227e-05	3.31667510934954e-05	4.7383077814502e-05	6.89074904078676e-05	0.00010651150721804	0.000157858486045191	0.000194701681973328
P5BigEU	C56	6.48257491854112e-06	0	0	0	1.77488299882528e-08	3.54882565721456e-08	1.77435684931642e-08	1.77398067070661e-08	1.06114129920552e-08	8.99067068878382e-08	3.35990274148827e-07	8.64927393438281e-07	1.56409344730365e-06	2.71051860336431e-06	5.29456424064922e-06	1.1711313192287e-05	2.50614304049234e-05	4.57889890610148e-05	7.10010229412128e-05	0.000106857424884476	0.000147495949057355	0.00019174655171559	0.000251491319400417	0.000312135727886682	0.000366030039965775	0.000342640298831823
P5BigEU	C570	0	0	0	0	0	0	0	0	0	0	0	3.08902640513672e-09	0	0	1.99418615467014e-08	6.54398709006105e-08	1.54808078619632e-07	3.99479508431396e-07	8.09288934196948e-07	1.40649107116229e-06	1.92186617398657e-06	2.80220261298472e-06	2.95289216593855e-06	2.73033880901603e-06	2.00164955692869e-06	8.06774925303847e-07
P5BigEU	C571	0	0	0	0	0	0	0	0	0	0	0	0	0	0	2.49273269333768e-09	2.42369892224483e-09	0	1.07967434711188e-08	5.9288566607835e-09	9.78996105217372e-09	7.27979611358548e-09	8.33988872912118e-09	3.50343138331692e-08	2.12202498110054e-08	4.94234458500912e-08	0
P5BigEU	C572	0	0	0	0	0	0	0	0	0	0	0	0	2.89111542939676e-09	0	0	0	0	5.3983717355594e-09	0	0	3.63989805679274e-09	4.16994436456059e-09	0	0	1.23558614625228e-08	2.98805527890314e-08
P5BigEU	C573	0	0	0	0	0	0	0	0	0	0	0	0	0	0	2.49273269333768e-09	0	0	2.6991858677797e-09	5.9288566607835e-09	3.26332035072457e-09	3.63989805679274e-09	8.33988872912118e-09	1.50147059285011e-08	2.12202498110054e-08	0	0
P5BigEU	C574	0	0	0	0	0	0	0	0	0	6.91590052983371e-09	0	9.26707921541015e-09	2.89111542939676e-09	2.66783327102787e-09	9.9709307733507e-09	2.42369892224483e-08	3.74535674079756e-08	9.44715053722895e-08	8.00395649205773e-08	1.66429337886953e-07	2.54792863975492e-07	4.92053435018149e-07	7.80764708282056e-07	1.53493140299606e-06	2.75535710614258e-06	3.6155468874728e-06
P5BigEU	C577	0	0	0	1.92361273547214e-08	0	0	0	0	0	0	0	0	5.78223085879352e-09	2.66783327102787e-09	2.49273269333768e-09	9.69479568897933e-09	1.24845224693252e-08	4.31869738844752e-08	5.33597099470515e-08	9.46362901710126e-08	1.12836839760575e-07	2.1266716259259e-07	2.3523039287985e-07	2.19275914713722e-07	3.33608259488115e-07	2.98805527890314e-07
P5BigEU	C578	0	0	0	0	0	0	0	0	0	0	0	6.17805281027343e-09	8.67334628819028e-09	3.20139992523344e-08	2.74200596267144e-08	8.7253161200814e-08	1.47317365138037e-07	2.94211259587987e-07	3.67589112968577e-07	6.72243992249262e-07	8.33536655005537e-07	1.31770241920115e-06	1.75171569165846e-06	2.50398947769864e-06	3.0889653656307e-06	4.03387462651924e-06
P5BigEU	C579	0	0	0	0	0	1.77441282860728e-08	0	0	0	0	6.58804459115346e-09	9.26707921541015e-09	2.89111542939676e-08	6.13601652336409e-08	1.3959303082691e-07	2.37522494379994e-07	3.79529483067486e-07	7.179834408294e-07	1.17094919050474e-06	1.72955978588402e-06	2.5588483339253e-06	4.33674213914301e-06	7.15700982591885e-06	1.26048283877372e-05	2.3043681627605e-05	3.36753829932384e-05
P5BigEU	C58	0	0	0	0	0	0	0	0	0	0	1.64701114778837e-08	1.85341584308203e-08	3.46933851527611e-08	6.66958317756967e-08	4.73619211734158e-08	6.54398709006105e-08	5.74288033588959e-08	3.50894162811361e-08	2.66798549735258e-08	1.63166017536229e-08	1.09196941703782e-08	1.25098330936818e-08	5.00490197616703e-09	7.07341660366846e-09	0	2.98805527890314e-08
P5BigEU	C600	0	0	0	0	0	0	0	0	0	0	0	0	0	0	0	0	7.49071348159511e-09	2.42926728100173e-08	1.77865699823505e-08	6.52664070144914e-09	3.63989805679274e-08	6.25491654684088e-08	6.50637256901714e-08	9.195441584769e-08	8.64910302376596e-08	1.49402763945157e-07
P5BigEU	C601	0	0	0	0	0	0	0	0	0	0	0	0	0	2.66783327102787e-09	0	7.2710967667345e-09	1.74783314570553e-08	5.3983717355594e-08	5.63241382774433e-08	1.27269493678258e-07	1.34676228101331e-07	2.00157329498908e-07	2.65259804736852e-07	2.47569581128396e-07	3.95387566800729e-07	4.78088844624502e-07
P5BigEU	C602	0	0	0	0	0	0	0	0	0	0	0	3.08902640513672e-09	0	2.66783327102787e-09	2.49273269333768e-09	0	1.49814269631902e-08	8.0975576033391e-09	1.48221416519588e-08	1.95799221043474e-08	2.18393883407564e-08	4.58693880101665e-08	2.50245098808351e-08	5.65873328293477e-08	9.88468917001824e-08	5.97611055780628e-08
P5BigEU	C608	0	0	0	0	0	0	0	0	0	0	0	0	0	0	0	4.84739784448966e-09	4.99380898773007e-09	1.88943010744579e-08	2.07509983127423e-08	4.89498052608686e-08	3.27590825111347e-08	2.91896105519241e-08	4.50441177855032e-08	5.65873328293477e-08	4.94234458500912e-08	8.96416583670941e-08
P5BigEU	C609	0	0	0	0	0	0	0	0	0	3.45795026491685e-09	0	9.26707921541015e-09	3.18022697233644e-08	7.46993315887802e-08	2.01911348160352e-07	3.49012644803256e-07	7.09120876257671e-07	1.34419456215429e-06	1.94466498473699e-06	3.00878136336806e-06	4.05848633332391e-06	5.16239112332601e-06	7.15700982591885e-06	8.82055050477457e-06	1.10832077318829e-05	1.28486376992835e-05
P5BigEU	C61	6.48257491854112e-06	0	0	3.84722547094428e-08	1.77488299882528e-08	1.77441282860728e-08	0	1.77398067070661e-08	1.41485506560736e-08	1.03738507947506e-08	5.92924013203812e-08	6.17805281027343e-08	3.46933851527611e-08	6.66958317756967e-08	1.69505823146962e-07	6.76211999306308e-07	3.38080868469326e-06	1.33015879564184e-05	4.18251193134972e-05	0.000106410349996427	0.000226721970161506	0.000430163120759341	0.00074820782092709	0.00122667898082479	0.00184868399202266	0.00210502518288168
P5BigEU	C620	0	0	0	0	0	0	0	0	0	0	3.29402229557673e-09	6.17805281027343e-09	8.67334628819028e-09	2.66783327102787e-09	1.74491288533637e-08	1.69658924557138e-08	2.49690449386504e-09	5.3983717355594e-09	1.77865699823505e-08	1.63166017536229e-08	7.27979611358548e-09	8.33988872912118e-09	1.00098039523341e-08	0	0	2.98805527890314e-08
P5BigEU	C621	0	0	0	0	0	0	0	0	0	0	3.29402229557673e-09	3.08902640513672e-08	2.89111542939676e-08	2.13426661682229e-08	9.9709307733507e-09	3.39317849114277e-08	4.49442808895707e-08	3.77886021489158e-08	2.07509983127423e-08	1.95799221043474e-08	3.27590825111347e-08	2.50196661873635e-08	4.00392158093362e-08	1.41468332073369e-08	4.94234458500912e-08	0
P5BigEU	C629	6.48257491854112e-06	0	0	3.84722547094428e-08	0	3.54882565721456e-08	1.77435684931642e-08	1.77398067070661e-08	7.0742753280368e-09	1.72897513245843e-08	4.44693009902859e-07	1.28194595813174e-06	2.23772334235309e-06	2.26765828037369e-06	2.34067599904408e-06	1.9947042130075e-06	1.8926536063497e-06	1.65730012281674e-06	1.39031688695373e-06	1.31838142169273e-06	1.27760421793425e-06	1.59291874726214e-06	1.83179412327713e-06	2.63838439316834e-06	3.521420516819e-06	4.24303849604246e-06
P5BigEU	C630	0	0	0	0	0	0	0	0	0	0	0	6.17805281027343e-09	0	0	0	2.42369892224483e-09	0	2.6991858677797e-09	2.96442833039175e-09	9.78996105217372e-09	1.4559592227171e-08	2.50196661873635e-08	2.00196079046681e-08	1.41468332073369e-08	1.23558614625228e-08	0
P5BigEU	C631	0	0	0	0	0	0	0	0	0	0	9.8820668867302e-09	0	2.89111542939676e-09	2.66783327102787e-09	2.49273269333768e-09	4.84739784448966e-09	7.49071348159511e-09	1.61951152066782e-08	3.26087116343093e-08	2.93698831565211e-08	5.82383689086838e-08	1.16758442207696e-07	1.25122549404176e-07	1.41468332073369e-07	1.23558614625228e-07	0
P5BigEU	C632	0	0	0	0	0	0	0	0	0	0	3.29402229557673e-09	3.08902640513672e-09	2.89111542939676e-09	2.66783327102787e-09	9.9709307733507e-09	4.84739784448966e-09	1.74783314570553e-08	2.42926728100173e-08	5.63241382774433e-08	7.50563680666651e-08	8.00777572494403e-08	1.4177810839506e-07	2.00196079046681e-07	3.39523996976086e-07	4.44811012650821e-07	4.18327739046439e-07
P5BigEU	C637	0	0	0	0	0	0	0	0	0	0	0	9.26707921541015e-09	2.60200388645709e-08	2.13426661682229e-08	1.4956396160026e-08	2.18132903002035e-08	9.98761797546015e-09	1.07967434711188e-08	3.85375682950928e-08	1.95799221043474e-08	4.00388786247201e-08	4.16994436456059e-08	6.50637256901714e-08	6.36607494330161e-08	9.88468917001824e-08	8.96416583670941e-08
P5BigEU	C638	0	0	0	0	0	0	0	0	0	0	3.29402229557673e-09	6.17805281027343e-09	0	2.66783327102787e-09	0	0	4.99380898773007e-09	5.3983717355594e-09	8.89328499117525e-09	3.26332035072457e-09	4.00388786247201e-08	4.58693880101665e-08	1.3513235335651e-07	1.62688581884375e-07	3.21252398025593e-07	2.68924975101282e-07
P5BigEU	C639	0	0	0	0	0	0	0	1.77398067070661e-08	0	0	3.29402229557673e-08	3.08902640513672e-08	6.93867703055223e-08	7.46993315887802e-08	5.73328519467665e-08	4.60502795226518e-08	5.99257078527609e-08	8.63739477689504e-08	1.09683848224495e-07	1.99062541394199e-07	2.58432762032285e-07	6.46341376506891e-07	7.85769610258223e-07	1.24492132224565e-06	1.77924405060328e-06	2.4800858814896e-06
P5BigEU	C64	0	2.16085830618037e-06	0	8.079173488983e-07	1.08267862928342e-06	8.1622990115935e-07	9.04921993151373e-07	1.0998680158381e-06	8.91358691332637e-07	3.45795026491685e-07	3.59048430217864e-07	5.12778383252695e-07	8.41314589954457e-07	1.59536429607466e-06	3.19069784747222e-06	7.79703943286163e-06	1.71162803054448e-05	3.25251897067454e-05	5.71571426382833e-05	8.98457358961489e-05	0.000129886122258592	0.000183836167256018	0.000252106922343485	0.000327760905164185	0.000407162702774514	0.000381156331376884
P5BigEU	C65	0	0	0	0	1.77488299882528e-08	0	0	0	0	0	0	0	0	2.13426661682229e-08	3.48982577067275e-08	7.02872687451001e-08	1.99752359509203e-07	4.29170552976972e-07	6.99605085972453e-07	1.46196751712461e-06	2.49333016890303e-06	4.03650614489465e-06	5.59548040935474e-06	7.40586718404088e-06	7.59885479945152e-06	5.82670779386112e-06
P5BigEU	C66	0	0	0	0	0	0	0	0	0	0	0	0	0	8.0034998130836e-09	2.49273269333767e-08	7.75583655118346e-08	1.57304983113497e-07	3.53593348679141e-07	7.76680222562639e-07	1.47502079852751e-06	2.76632252316248e-06	4.63280818902681e-06	7.71755884724956e-06	1.1649917146242e-05	1.51235744301279e-05	1.44024264443131e-05
P5BigEU	C670	0	0	0	0	0	0	0	0	0	0	0	0	0	0	0	1.4542193533469e-08	2.24721404447853e-08	3.23902304133564e-08	5.33597099470515e-08	9.46362901710126e-08	1.8563480089643e-07	3.12745827342044e-07	5.0549509959287e-07	8.48809992440215e-07	1.19851856186471e-06	1.13546100598319e-06
P5BigEU	C671	0	0	0	0	0	0	0	0	0	0	0	0	0	0	2.49273269333768e-09	0	2.49690449386504e-09	8.0975576033391e-09	2.96442833039175e-09	2.61065628057966e-08	2.54792863975492e-08	5.42092767392877e-08	1.3513235335651e-07	9.90278324513585e-08	1.60626199012796e-07	2.98805527890314e-07
P5BigEU	C672	0	0	0	0	0	0	0	0	0	0	0	0	2.89111542939676e-09	0	0	4.84739784448966e-09	1.49814269631902e-08	1.07967434711188e-08	5.63241382774433e-08	6.52664070144914e-08	2.03834291180393e-07	2.75216328060999e-07	6.00588237140043e-07	6.15387244519156e-07	9.63757194076778e-07	1.64343040339673e-06
P5BigEU	C673	0	0	0	0	0	0	0	0	0	0	0	0	0	0	0	7.2710967667345e-09	2.49690449386504e-09	5.3983717355594e-09	8.89328499117525e-09	1.63166017536229e-08	4.00388786247201e-08	6.25491654684088e-08	1.00098039523341e-07	1.20248082262364e-07	1.48270337550274e-07	1.49402763945157e-07
P5BigEU	C674	0	0	0	0	0	0	0	0	0	0	0	0	0	0	2.49273269333768e-09	0	2.49690449386504e-09	1.34959293388985e-08	1.1857713321567e-08	2.93698831565211e-08	7.27979611358548e-08	8.75688316557724e-08	2.10205882999015e-07	2.90010080750407e-07	2.47117229250456e-07	6.27491608569659e-07
P5BigEU	C675	0	0	0	0	0	0	0	0	0	0	0	0	0	2.66783327102787e-09	0	0	2.49690449386504e-09	1.88943010744579e-08	4.15019966254845e-08	4.89498052608686e-08	9.8277247533404e-08	1.70967718946984e-07	3.00294118570022e-07	4.95139162256792e-07	4.94234458500912e-07	5.97611055780627e-07
P5BigEU	C676	0	0	0	0	0	0	0	0	0	0	0	0	0	0	0	2.42369892224483e-09	4.99380898773007e-09	1.34959293388985e-08	2.66798549735258e-08	3.58965238579703e-08	6.18782669654766e-08	1.29268275301378e-07	1.45142157308844e-07	2.82936664146738e-07	5.06590319963435e-07	2.98805527890314e-07
P5BigEU	C677	0	0	0	0	0	0	0	0	0	0	0	3.08902640513672e-09	3.75845005821579e-08	3.73496657943901e-08	5.48401192534289e-08	8.96768601230588e-08	8.48947527914113e-08	9.98698771078489e-08	1.27470418206845e-07	1.63166017536229e-07	1.52875718385295e-07	1.66797774582424e-07	1.60156863237345e-07	1.69761998488043e-07	1.60626199012796e-07	1.79283316734188e-07
P5BigEU	C678	0	0	0	0	1.77488299882528e-08	0	1.77435684931642e-08	0	0	3.45795026491685e-09	0	0	2.89111542939676e-09	1.06713330841115e-08	3.98837230934028e-08	9.21005590453036e-08	2.02249264003068e-07	4.29170552976972e-07	7.41107082597938e-07	1.58271037010142e-06	2.7554028289921e-06	4.65782785521418e-06	6.59646080458814e-06	9.11056058552498e-06	1.17380683893967e-05	1.141437116541e-05
P5BigEU	C679	0	0	0	3.84722547094428e-08	8.87441499412638e-08	1.77441282860728e-08	1.77435684931642e-08	1.77398067070661e-08	4.59827896322392e-08	2.07477015895011e-08	3.6234245251344e-08	6.79585809130078e-08	2.02378080057773e-07	5.4957365383174e-07	1.3759884467224e-06	3.39560219006501e-06	8.89397380714726e-06	2.07162515352092e-05	4.31739342038255e-05	8.10249809881404e-05	0.00014128264307441	0.000235155672550665	0.000387289324719757	0.000617212186002903	0.000913765378599411	0.00104644683922467
P5BigEU	C680	0	0	0	0	0	0	0	0	0	0	0	3.08902640513672e-09	2.89111542939676e-09	8.0034998130836e-09	3.24055250133898e-08	6.30161719783656e-08	1.39826651656442e-07	2.29430798761275e-07	3.91304539611711e-07	6.26557507339118e-07	8.95414921971014e-07	1.35106197411763e-06	1.8968578489673e-06	2.68789830939401e-06	3.55848810120656e-06	2.92829417332507e-06
P5BigEU	C681	0	0	0	0	0	0	0	0	0	0	0	0	0	0	0	0	0	2.6991858677797e-09	0	3.26332035072457e-09	3.63989805679274e-09	4.16994436456059e-09	1.00098039523341e-08	0	0	0
P5BigEU	C688	0	0	0	0	0	1.77441282860728e-08	0	0	0	0	0	0	0	0	7.47819808001302e-09	4.84739784448966e-09	3.74535674079756e-08	8.36747619011707e-08	1.6897241483233e-07	3.62228558930427e-07	7.75298286096854e-07	1.23847347627449e-06	2.08704412406165e-06	3.21133113806548e-06	4.04036669824495e-06	3.46614412352764e-06
P5BigEU	C689	0	0	3.08694043740053e-07	0	0	0	0	0	0	0	3.29402229557673e-09	1.23561056205469e-08	3.46933851527611e-08	8.53706646728917e-08	3.2156251744056e-07	8.04668042185284e-07	2.01999573553681e-06	4.63720132084552e-06	9.20158553753599e-06	1.69105260574547e-05	2.8187370551803e-05	4.66575074950684e-05	6.88123972703205e-05	9.21100310129707e-05	0.000117071787357403	9.84265408870694e-05
P5BigEU	C690	0	0	0	0	0	0	0	0	0	0	0	0	0	0	9.9709307733507e-09	1.4542193533469e-08	2.24721404447853e-08	2.15934869422376e-08	3.26087116343093e-08	4.89498052608686e-08	5.45984708518911e-08	9.59087203848935e-08	1.25122549404176e-07	2.05129081506385e-07	3.45964120950638e-07	2.98805527890314e-07
P5BigEU	C691	0	0	0	0	0	0	0	0	0	0	0	0	0	0	0	0	2.49690449386504e-09	2.6991858677797e-09	5.9288566607835e-09	1.30532814028983e-08	1.4559592227171e-08	1.25098330936818e-08	2.00196079046681e-08	1.41468332073369e-08	2.47117229250456e-08	2.98805527890314e-08
P5BigEU	C692	0	0	0	1.92361273547214e-08	1.06492979929517e-07	1.59697154574655e-07	1.41948547945313e-07	2.83836907313058e-07	3.89085143042024e-08	1.03738507947506e-08	9.8820668867302e-09	9.26707921541015e-09	1.73466925763806e-08	1.06713330841115e-08	1.74491288533637e-08	2.9084387066938e-08	3.74535674079756e-08	4.31869738844752e-08	8.89328499117525e-08	1.43586095431881e-07	2.29313577577943e-07	2.37686828779954e-07	3.2031372647469e-07	4.17331579616439e-07	4.07743428263252e-07	5.37849950202565e-07
P5BigEU	C693	0	0	0	0	0	5.32323848582185e-08	0	0	0	0	9.8820668867302e-09	1.85341584308203e-08	4.62578468703482e-08	1.06713330841115e-07	2.09389546240365e-07	3.15080859891828e-07	6.641765953681e-07	1.09856864818634e-06	1.51185844849979e-06	2.37896053567821e-06	2.87915936292306e-06	3.78213953865645e-06	4.40431373902698e-06	3.99648038107268e-06	3.58319982413161e-06	2.71913030380186e-06
P5BigEU	C694	0	0	0	0	0	0	0	0	0	0	3.29402229557673e-09	3.08902640513672e-09	8.67334628819028e-09	0	1.4956396160026e-08	1.21184946112242e-08	2.49690449386504e-08	5.12845314878143e-08	7.70751365901855e-08	1.1421621227536e-07	1.2011663587416e-07	1.75137663311545e-07	1.65161765213512e-07	1.90982248299048e-07	2.10049644862888e-07	2.68924975101282e-07
P5BigEU	C695	0	0	0	0	0	0	0	0	0	0	0	0	1.44555771469838e-08	1.33391663551393e-08	1.99418615467014e-08	5.33213762893863e-08	4.74411853834357e-08	5.3983717355594e-08	8.89328499117525e-08	7.50563680666651e-08	8.73575533630257e-08	8.33988872912118e-08	1.80176471142013e-07	1.69761998488043e-07	2.71828952175501e-07	2.39044422312251e-07
P5BigEU	C696	0	0	0	5.77083820641643e-08	3.54976599765055e-08	1.77441282860728e-08	0	5.32194201211984e-08	1.06114129920552e-08	2.4205651854418e-08	3.29402229557673e-08	3.70683168616406e-08	8.67334628819028e-09	2.66783327102787e-08	4.48691884800782e-08	4.12028816781622e-08	6.9913325828221e-08	8.36747619011707e-08	1.36363703198021e-07	1.66429337886953e-07	3.13031232884176e-07	5.42092767392877e-07	7.25710786544219e-07	1.42883015394103e-06	2.58237504566726e-06	4.30279960162052e-06
P5BigEU	C698	0	0	0	0	0	0	0	0	0	0	0	3.08902640513672e-09	0	0	9.9709307733507e-09	2.42369892224483e-09	9.98761797546015e-09	2.15934869422376e-08	1.48221416519588e-08	4.5686484910144e-08	5.09585727950984e-08	8.33988872912118e-08	1.00098039523341e-07	7.78075826403531e-08	1.11202753162705e-07	1.19522211156126e-07
P5BigEU	C699	0	0	0	1.92361273547214e-08	0	1.77441282860728e-08	5.32307054794925e-08	0	7.0742753280368e-09	3.45795026491685e-09	6.58804459115346e-09	6.17805281027343e-09	1.73466925763806e-08	5.60244986915852e-08	7.22892481067926e-08	1.26032343956731e-07	2.44696640398774e-07	3.67089278018039e-07	7.1146279929402e-07	1.00836598837389e-06	1.32492289267256e-06	1.79307607676105e-06	2.16211765370416e-06	3.07693622259578e-06	4.12685772848261e-06	6.75300493032109e-06
P5BigEU	C700	0	0	0	1.92361273547214e-08	0	1.77441282860728e-08	1.77435684931642e-08	1.77398067070661e-08	2.47599636481288e-08	6.91590052983371e-09	9.8820668867302e-09	1.23561056205469e-08	2.02378080057773e-08	2.40104994392508e-08	3.73909904000651e-08	3.15080859891828e-08	6.9913325828221e-08	9.17723195045098e-08	1.98616698136247e-07	2.70855589110139e-07	4.9138623766702e-07	7.00550653246179e-07	1.15613235649458e-06	1.76835415091712e-06	2.24876678617915e-06	2.03187758965413e-06
P5BigEU	C701	0	0	0	0	0	0	0	0	3.5371376640184e-09	6.91590052983371e-09	3.29402229557673e-09	0	5.78223085879352e-09	5.33566654205573e-09	7.47819808001302e-09	0	9.98761797546015e-09	2.6991858677797e-09	1.48221416519588e-08	1.63166017536229e-08	1.4559592227171e-08	3.33595549164847e-08	7.00686276663384e-08	1.41468332073369e-07	1.60626199012796e-07	8.96416583670941e-08
P5BigEU	C709	0	0	0	1.92361273547214e-08	3.54976599765055e-08	7.09765131442913e-08	8.87178424658209e-08	1.77398067070661e-08	5.65942026242944e-08	6.22431047685034e-08	3.6234245251344e-08	4.94244224821875e-08	6.0713424017332e-08	8.27028314018638e-08	1.17158436586871e-07	1.69658924557138e-07	2.82150207806749e-07	4.31869738844752e-07	5.66205811104824e-07	8.87623135397083e-07	1.31036330044539e-06	1.94319407388523e-06	2.62256863551152e-06	4.01770063088369e-06	4.07743428263252e-06	4.33268015440955e-06
P5BigEU	C710	6.48257491854112e-06	0	1.23477617496021e-06	8.27153476253021e-07	9.05190329400891e-07	7.62997516301131e-07	1.04687054109669e-06	1.06438840242397e-06	1.0186956472373e-06	9.71684024441636e-07	9.88206688673019e-07	1.02246774010025e-06	1.53229117758028e-06	2.28099744672883e-06	3.45243478027268e-06	4.86678743586762e-06	7.10119638055217e-06	1.08831174188878e-05	1.67519844950438e-05	2.21807884238749e-05	2.9381257114431e-05	3.72876425079008e-05	4.55045687673106e-05	5.2463530949409e-05	4.99300361700546e-05	3.85459130978505e-05
P5BigEU	C711	0	1.08042915309019e-06	0	0	1.77488299882528e-08	5.32323848582185e-08	7.09742739726567e-08	5.32194201211984e-08	4.59827896322392e-08	3.80374529140854e-08	7.90565350938416e-08	1.14293976990059e-07	1.90813618340186e-07	3.41482658691567e-07	7.67761669548004e-07	8.50718321707936e-07	1.25344605592025e-06	1.76256837166014e-06	2.66798549735258e-06	3.67123539456514e-06	4.38607715843525e-06	4.74956663123451e-06	5.30019119276088e-06	5.61629278331276e-06	5.21417353718462e-06	4.15339683767536e-06
P5BigEU	C712	0	0	0	1.92361273547214e-08	1.77488299882528e-08	0	5.32307054794925e-08	1.77398067070661e-08	1.7685688320092e-08	4.8411303708836e-08	4.28222898424975e-08	6.17805281027343e-08	1.0697127088768e-07	2.8812599327101e-07	2.99127923200521e-07	6.22890623016922e-07	9.38836089693254e-07	1.65190175108118e-06	2.21442796280264e-06	3.12626089599414e-06	4.16768327502769e-06	4.83296551852572e-06	4.42933824890782e-06	4.05306771390203e-06	3.11367708855574e-06	1.94223593128704e-06
P5BigEU	C713	0	0	0	0	0	0	3.54871369863284e-08	0	1.7685688320092e-08	1.72897513245843e-08	3.6234245251344e-08	3.70683168616406e-08	5.78223085879352e-08	9.33741644859753e-08	1.34607565440234e-07	2.37522494379994e-07	4.14486145981596e-07	7.12585069093841e-07	1.06126534228025e-06	1.5141806427362e-06	2.03470301374714e-06	2.34350873288305e-06	2.23719118334666e-06	2.12202498110054e-06	1.80395577352833e-06	8.36655478092878e-07
P5BigEU	C714	0	0	3.08694043740053e-07	1.92361273547214e-08	1.77488299882528e-08	1.77441282860728e-08	1.77435684931642e-08	3.54796134141322e-08	1.7685688320092e-08	2.76636021193348e-08	1.64701114778837e-08	3.08902640513672e-09	1.1564461717587e-08	2.66783327102787e-08	5.23473865600912e-08	7.75583655118346e-08	1.12360702223927e-07	1.64650337934562e-07	2.72727406396041e-07	4.5686484910144e-07	6.36982159938729e-07	7.46420041256345e-07	8.00784316186724e-07	8.70030242251221e-07	6.79572380438754e-07	4.48208291835471e-07
P5BigEU	C715	0	1.08042915309019e-06	0	9.61806367736071e-08	3.54976599765055e-07	2.83906052577165e-07	1.77435684931642e-07	1.24178646949463e-07	5.65942026242944e-08	4.14954031790023e-08	4.9410334433651e-08	7.72256601284179e-08	7.51690011643158e-08	4.53531656074737e-08	5.48401192534289e-08	6.54398709006105e-08	6.7416421334356e-08	1.16064992314527e-07	1.30434846537237e-07	1.63166017536229e-07	2.03834291180393e-07	1.79307607676105e-07	2.80274510665353e-07	2.54642997732065e-07	4.07743428263252e-07	1.19522211156126e-07
P5BigEU	C716	0	1.08042915309019e-06	1.23477617496021e-06	5.19375438577478e-07	1.08267862928342e-06	1.31306549316939e-06	1.80984398630275e-06	1.70302144387835e-06	1.53511774618399e-06	1.19990874192615e-06	6.78568592888807e-07	7.01208993966035e-07	5.49311931585385e-07	5.44237987289685e-07	4.98546538667535e-07	3.99910322170397e-07	3.6205115161043e-07	4.42666482315871e-07	4.65415247871505e-07	5.710810613768e-07	6.1150287354118e-07	8.63178483464042e-07	1.07104902289974e-06	1.7046934014841e-06	1.8410233579159e-06	1.88247482570898e-06
P5BigEU	C717	0	0	3.08694043740053e-07	2.11597400901936e-07	3.72725429753308e-07	3.54882565721456e-07	7.27486308219731e-07	2.21747583838326e-06	2.29560234394794e-06	1.04430098000489e-06	4.44693009902859e-07	3.45970957375312e-07	2.92002658369073e-07	3.70828824672873e-07	4.01329963627366e-07	3.97486623248153e-07	3.6205115161043e-07	5.3713798768816e-07	6.6106751767736e-07	7.08140516107232e-07	7.82578082210439e-07	9.17387760203329e-07	8.95877453733898e-07	9.40764408287905e-07	8.4019857945155e-07	5.97611055780627e-07
P5BigEU	C718	0	1.08042915309019e-06	3.08694043740053e-07	5.77083820641643e-08	1.06492979929517e-07	5.32323848582185e-08	3.54871369863284e-08	7.09592268282645e-08	7.42798909443864e-08	9.68226074176719e-08	1.11996758049609e-07	1.23561056205469e-07	1.82140272051996e-07	3.17472159252316e-07	4.73619211734158e-07	7.31957074517939e-07	1.16106058964724e-06	1.68159279562675e-06	2.60573250241435e-06	3.59291570614775e-06	4.33511858564015e-06	5.02061301493095e-06	5.47035785995056e-06	5.46775103463572e-06	4.67051563283362e-06	3.07769693727023e-06
P5BigEU	C719	4.53780244297878e-05	6.48257491854112e-06	2.77824639366048e-06	1.96208499018158e-06	2.39609204841412e-06	2.16478365090088e-06	2.90994523287892e-06	3.56570114812029e-06	3.70692027189128e-06	3.10869728816025e-06	3.22155380507404e-06	3.5338462074764e-06	5.73019078106438e-06	8.99326595663494e-06	1.34607565440234e-05	1.93702017865807e-05	2.97830768028222e-05	4.44070058967116e-05	6.57035895148028e-05	9.00643783596474e-05	0.000113746814274773	0.000131111390710514	0.000138270426895566	0.00012587144846228	0.000107668976784424	7.06675073460592e-05
P5BigEU	C720	0	0	0	1.15416764128329e-07	1.41990639906022e-07	5.32323848582185e-08	5.32307054794925e-08	0	3.18342389761656e-08	1.03738507947506e-07	8.5644579684995e-08	8.64927393438281e-08	6.36045394467287e-08	6.13601652336409e-08	1.04694773120182e-07	9.45242579675485e-08	1.27342129187117e-07	1.70048709670121e-07	1.95652269805856e-07	2.21905783849271e-07	3.53070111508896e-07	5.04563268111831e-07	5.5554411935454e-07	8.48809992440215e-07	8.4019857945155e-07	7.17133266936753e-07
P5BigEU	C721	0	0	0	0	0	0	0	0	0	0	3.29402229557673e-09	9.26707921541015e-09	5.78223085879352e-09	2.66783327102787e-09	1.24636634666884e-08	2.42369892224483e-09	4.99380898773007e-09	1.07967434711188e-08	1.48221416519588e-08	1.63166017536229e-08	2.91191844543419e-08	2.08497218228029e-08	2.50245098808351e-08	4.24404996220108e-08	3.70675843875684e-08	2.98805527890314e-08
P5BigEU	C722	0	0	0	0	0	0	0	0	3.5371376640184e-09	0	3.29402229557673e-09	0	0	2.66783327102787e-09	2.49273269333768e-09	4.84739784448966e-09	4.99380898773007e-09	5.3983717355594e-09	2.96442833039175e-09	6.52664070144914e-09	1.4559592227171e-08	2.91896105519241e-08	2.00196079046681e-08	2.12202498110054e-08	3.70675843875684e-08	0
P5BigEU	C723	0	0	0	9.61806367736071e-08	8.87441499412638e-08	3.54882565721456e-08	7.09742739726567e-08	0	2.47599636481288e-08	4.49533534439191e-08	2.96462006601906e-08	3.08902640513672e-08	1.73466925763806e-08	1.86748328971951e-08	1.99418615467014e-08	2.18132903002035e-08	9.98761797546015e-09	1.61951152066782e-08	2.66798549735258e-08	3.26332035072457e-08	5.09585727950984e-08	3.75294992810453e-08	2.50245098808351e-08	7.78075826403531e-08	6.1779307312614e-08	2.98805527890314e-08
P5BigEU	C724	0	0	0	0	0	0	0	0	0	0	0	0	2.89111542939676e-09	2.66783327102787e-09	2.49273269333768e-09	4.84739784448966e-09	4.99380898773007e-09	1.61951152066782e-08	1.1857713321567e-08	2.61065628057966e-08	2.91191844543419e-08	4.58693880101665e-08	5.50539217378373e-08	1.55615165280706e-07	1.11202753162705e-07	8.96416583670941e-08
P5BigEU	C725	0	0	0	1.92361273547214e-08	0	0	0	0	0	0	6.58804459115346e-09	3.08902640513672e-09	5.78223085879352e-09	1.33391663551393e-08	4.98546538667535e-09	1.4542193533469e-08	7.49071348159511e-09	1.61951152066782e-08	1.77865699823505e-08	3.26332035072457e-08	4.36787766815129e-08	7.088905419753e-08	6.50637256901714e-08	7.78075826403531e-08	6.1779307312614e-08	2.98805527890314e-08
P5BigEU	C728	0	0	0	1.92361273547214e-08	3.54976599765055e-08	0	3.54871369863284e-08	1.77398067070661e-08	2.12228259841104e-08	1.72897513245843e-08	2.96462006601906e-08	6.17805281027343e-09	1.1564461717587e-08	2.66783327102787e-08	1.74491288533637e-08	7.2710967667345e-09	1.99752359509203e-08	1.07967434711188e-08	1.77865699823505e-08	4.24231645594194e-08	2.54792863975492e-08	7.50589985620906e-08	5.00490197616703e-08	7.07341660366846e-08	3.70675843875684e-08	2.98805527890314e-08
P5BigEU	C729	0	0	6.17388087480107e-07	5.386115659322e-07	9.76185649353902e-07	1.15336833859473e-06	1.20656265753516e-06	1.59658260363595e-06	6.96816119811625e-07	3.00841673047766e-07	1.64701114778837e-07	8.64927393438281e-08	8.96245783112996e-08	7.73671648598081e-08	8.22601788801433e-08	9.93716558120381e-08	1.27342129187117e-07	1.59251966199002e-07	2.93478404708783e-07	3.45911957176805e-07	4.18588276531165e-07	5.87962155403043e-07	6.60647060854048e-07	8.55883409043884e-07	8.4019857945155e-07	7.76894372514816e-07
P5BigEU	C73	6.48257491854112e-06	0	0	0	0	1.77441282860728e-08	0	1.77398067070661e-08	1.06114129920552e-08	2.07477015895011e-08	5.27043567292277e-08	1.14293976990059e-07	1.67684694905012e-07	3.30811325607455e-07	5.15995667520899e-07	1.15368068698854e-06	1.95507621869632e-06	3.73837242687488e-06	6.52767118352264e-06	1.06057911398549e-05	1.63904609497377e-05	2.45859919734492e-05	3.64757256023053e-05	5.04546806339671e-05	6.40404299602556e-05	6.33467719127465e-05
P5BigEU	C740	0	0	0	0	1.77488299882528e-08	5.32323848582185e-08	0	7.09592268282645e-08	3.89085143042024e-08	3.11215523842517e-08	4.61163121380742e-08	9.57598185592382e-08	1.41664656040441e-07	1.68073496074756e-07	1.74491288533637e-07	2.32675096535504e-07	2.97131634769939e-07	2.94211259587987e-07	4.7430853286268e-07	5.48237818921728e-07	7.06140223017792e-07	6.75530987058815e-07	5.80568629235375e-07	5.58799911689808e-07	5.43657904351003e-07	3.28686080679345e-07
P5BigEU	C741	0	0	0	1.92361273547214e-08	1.77488299882528e-08	7.09765131442913e-08	1.77435684931642e-08	3.54796134141322e-08	2.12228259841104e-08	1.03738507947506e-08	2.30581560690371e-08	2.47122112410937e-08	4.33667314409514e-08	4.26853323364459e-08	7.22892481067926e-08	9.93716558120381e-08	1.17354511211657e-07	1.56552780331223e-07	1.74901271493113e-07	2.77382229811589e-07	3.23950927054554e-07	3.29425604800287e-07	2.80274510665353e-07	3.32450580372418e-07	1.85337921937842e-07	1.19522211156126e-07
P5BigEU	C749	1.94477247556234e-05	5.40214576545093e-06	4.01302256862069e-06	1.3465289148305e-06	2.27185023849635e-06	3.14071070663489e-06	3.79712365753713e-06	3.44152250117083e-06	2.26376810497178e-06	7.19253655102706e-07	3.3269625185325e-07	2.2549892757498e-07	2.80438196651486e-07	3.6282532485979e-07	4.88575607894184e-07	5.88958838105494e-07	9.18860853742334e-07	1.31720270347649e-06	1.74011942993996e-06	2.29085088620865e-06	2.73356344065135e-06	3.46939371131441e-06	4.24415687578964e-06	5.59507253350175e-06	6.26442176149906e-06	5.22909673808049e-06
P5BigEU	C750	0	0	0	0	0	0	0	0	0	0	0	0	2.89111542939676e-09	2.66783327102787e-09	1.74491288533637e-08	2.9084387066938e-08	3.24597584202455e-08	3.77886021489158e-08	8.00395649205773e-08	1.04426251223186e-07	1.16476737817368e-07	2.21007051321711e-07	3.35328432403191e-07	5.80020161500814e-07	6.05437211663617e-07	8.6653603088191e-07
P5BigEU	C751	0	0	0	0	0	0	0	0	7.0742753280368e-09	3.45795026491685e-09	1.97641337734604e-08	3.08902640513672e-08	3.75845005821579e-08	3.46818325233623e-08	5.48401192534289e-08	5.57450752116312e-08	1.17354511211657e-07	9.17723195045098e-08	1.89723413145072e-07	2.57802307707241e-07	3.02111538713797e-07	4.87883490653589e-07	5.70558825283041e-07	8.34663159232878e-07	9.2668960968921e-07	8.6653603088191e-07
P5BigEU	C752	0	0	0	0	0	0	0	0	0	3.45795026491685e-09	6.58804459115346e-09	6.17805281027343e-09	0	2.66783327102787e-09	2.49273269333768e-09	7.2710967667345e-09	7.49071348159511e-09	1.61951152066782e-08	2.66798549735258e-08	2.2843242455072e-08	3.63989805679274e-08	4.16994436456059e-08	7.00686276663384e-08	1.20248082262364e-07	1.11202753162705e-07	2.98805527890314e-08
P5BigEU	C753	0	0	0	9.61806367736071e-08	1.24241809917769e-07	2.12929539432874e-07	2.48409958904298e-07	1.59658260363595e-07	8.13541662724232e-08	1.07196458212423e-07	1.41642958709799e-07	1.48273267446562e-07	8.09512320231093e-08	5.33566654205573e-08	7.72747134934679e-08	6.78635698228553e-08	1.04869988742332e-07	7.82763901656113e-08	6.52174232686185e-08	7.83196884173897e-08	6.9158063079062e-08	6.67191098329694e-08	7.50735296425054e-08	1.20248082262364e-07	4.94234458500912e-08	0
P5BigEU	C754	0	0	0	0	0	0	0	0	0	0	0	0	0	8.0034998130836e-09	0	0	2.49690449386504e-09	2.6991858677797e-09	1.1857713321567e-08	1.30532814028983e-08	2.91191844543419e-08	2.08497218228029e-08	6.50637256901714e-08	2.82936664146738e-08	1.11202753162705e-07	5.97611055780628e-08
P5BigEU	C755	0	0	0	0	0	0	0	0	0	0	3.29402229557673e-09	1.23561056205469e-08	2.31289234351741e-08	3.20139992523344e-08	4.98546538667535e-08	7.51346665895898e-08	5.74288033588959e-08	7.01788325622722e-08	1.09683848224495e-07	1.33796134379707e-07	9.8277247533404e-08	1.83477552040666e-07	1.10107843475675e-07	1.76835415091712e-07	1.72982060475319e-07	1.79283316734188e-07
P5BigEU	C758	0	0	0	0	0	0	0	0	0	0	0	3.08902640513672e-09	2.89111542939676e-09	1.06713330841115e-08	7.47819808001302e-09	1.93895913779587e-08	9.98761797546015e-09	3.50894162811361e-08	3.85375682950928e-08	6.52664070144914e-08	5.09585727950984e-08	3.75294992810453e-08	1.10107843475675e-07	1.06101249055027e-07	1.11202753162705e-07	0
P5BigEU	C759	0	0	0	0	0	0	3.54871369863284e-08	1.77398067070661e-08	0	1.03738507947506e-08	2.30581560690371e-08	5.86915016975976e-08	9.54068091700931e-08	1.28055997009338e-07	1.96925882773676e-07	3.90215526481418e-07	7.39083730184051e-07	1.14175562207081e-06	1.82608785152132e-06	2.72487249285502e-06	3.72361571209897e-06	4.89134473962957e-06	5.50539217378373e-06	5.3828700353917e-06	4.48517771089577e-06	2.12151924802123e-06
P5BigEU	C760	1.29651498370822e-05	0	3.08694043740053e-07	9.61806367736071e-08	1.77488299882528e-08	3.54882565721456e-08	3.54871369863284e-08	3.54796134141322e-08	3.5371376640184e-08	3.45795026491685e-08	5.92924013203812e-08	7.10476073181445e-08	9.25156937406964e-08	1.4939866317756e-07	5.63357588694315e-07	2.44066481470055e-06	7.55063918944787e-06	1.45917988012171e-05	1.86640407681465e-05	1.87706186573677e-05	1.9670009098908e-05	2.20965351878066e-05	2.41836863488391e-05	2.94041928214498e-05	4.09473248868005e-05	6.49304412105652e-05
P5BigEU	C761	0	1.08042915309019e-06	3.08694043740053e-07	1.15416764128329e-07	3.54976599765055e-08	3.54882565721456e-08	5.32307054794925e-08	1.77398067070661e-08	1.41485506560736e-08	2.07477015895011e-08	2.96462006601906e-08	3.39792904565039e-08	2.60200388645709e-08	5.60244986915852e-08	4.23764557867405e-08	9.93716558120381e-08	1.32335938174847e-07	2.48325099835732e-07	4.17984394585237e-07	6.29820827689842e-07	9.20894208368563e-07	1.42612097267972e-06	2.09204902603782e-06	2.83644005807105e-06	4.71993907868371e-06	6.15539387454046e-06
P5BigEU	C762	0	0	3.08694043740053e-07	1.3465289148305e-07	2.12985959859033e-07	3.01650180863238e-07	1.59692116438478e-07	2.66097100605992e-07	1.48559781888773e-07	7.2616955563254e-08	6.91744682071114e-08	1.05026897774648e-07	9.25156937406964e-08	1.46730829906533e-07	1.8196948661365e-07	3.29623053425297e-07	5.84275651564419e-07	1.04188574496296e-06	1.66304429334977e-06	2.79666554057096e-06	4.93206186695416e-06	7.99795329122721e-06	1.43590637696232e-05	2.76358386705327e-05	5.45758400799632e-05	8.77591835413851e-05
P5BigEU	C763	6.48257491854112e-06	0	0	1.92361273547214e-08	1.77488299882528e-08	5.32323848582185e-08	5.32307054794925e-08	3.54796134141322e-08	2.47599636481288e-08	2.07477015895011e-08	3.6234245251344e-08	3.39792904565039e-08	5.20400777291417e-08	4.26853323364459e-08	1.29622100053559e-07	2.49640988991218e-07	3.84523292055216e-07	6.45105422399348e-07	1.00197677567241e-06	1.69366326202605e-06	2.32589485829056e-06	3.80298926047926e-06	6.97683335477684e-06	1.30080131341463e-05	2.32537312724679e-05	3.331681635977e-05
P5BigEU	C764	0	0	0	0	0	0	1.77435684931642e-08	0	0	3.45795026491685e-09	3.29402229557673e-09	1.23561056205469e-08	2.89111542939676e-09	5.33566654205573e-09	1.4956396160026e-08	2.42369892224483e-09	1.99752359509203e-08	1.88943010744579e-08	3.26087116343093e-08	6.20030866637669e-08	1.23756533930953e-07	1.83477552040666e-07	3.7036274623636e-07	8.62956825647552e-07	1.65568543597805e-06	3.01793583169217e-06
P5BigEU	C765	0	0	0	1.92361273547214e-08	1.77488299882528e-08	0	0	0	0	1.03738507947506e-08	9.8820668867302e-09	9.26707921541015e-09	2.02378080057773e-08	3.20139992523344e-08	3.98837230934028e-08	3.63554838336725e-08	9.23854662730064e-08	7.28780184300519e-08	1.60079129841155e-07	2.05589182095648e-07	2.98471640657005e-07	4.08654547726938e-07	7.20705884568052e-07	1.4359035705447e-06	2.89127158223033e-06	5.82670779386112e-06
P5BigEU	C767	0	0	0	0	1.77488299882528e-08	1.77441282860728e-08	0	0	1.7685688320092e-08	6.91590052983371e-09	1.31760891823069e-08	6.17805281027343e-09	8.67334628819028e-09	5.33566654205573e-09	4.98546538667535e-09	3.39317849114277e-08	5.74288033588959e-08	7.28780184300519e-08	1.24505989876454e-07	1.89272580342025e-07	3.56710009565688e-07	4.00314658997816e-07	6.75661766782549e-07	1.14589348979429e-06	1.89044680376599e-06	2.27092201196638e-06
P5BigEU	C768	0	0	0	3.84722547094428e-08	1.77488299882528e-08	1.77441282860728e-08	1.77435684931642e-08	0	1.06114129920552e-08	6.91590052983371e-09	1.31760891823069e-08	6.17805281027343e-09	0	8.0034998130836e-09	4.98546538667535e-09	2.18132903002035e-08	2.49690449386504e-08	4.85853456200346e-08	1.0079056323332e-07	1.1421621227536e-07	1.74715106726051e-07	2.04327273863469e-07	3.15308824498523e-07	6.08313827915488e-07	1.02553650138939e-06	1.25498321713932e-06
P5BigEU	C770	0	0	0	0	0	0	0	0	0	0	0	0	0	0	0	1.4542193533469e-08	3.49566629141105e-08	2.15934869422376e-08	4.15019966254845e-08	5.54764459623177e-08	6.55181650222693e-08	1.04248609114015e-07	1.25122549404176e-07	1.06101249055027e-07	1.97693783400365e-07	2.98805527890314e-07
P5BigEU	C771	0	0	0	0	0	0	0	0	3.5371376640184e-09	0	0	0	0	2.66783327102787e-09	2.49273269333768e-09	2.42369892224483e-09	1.24845224693252e-08	2.6991858677797e-09	1.1857713321567e-08	1.95799221043474e-08	4.73186747383056e-08	4.58693880101665e-08	5.00490197616703e-08	2.12202498110054e-08	2.47117229250456e-08	8.96416583670941e-08
P5BigEU	C772	0	0	0	0	0	0	0	0	0	0	0	0	0	0	0	2.42369892224483e-09	2.49690449386504e-09	5.3983717355594e-09	1.1857713321567e-08	6.52664070144914e-09	1.4559592227171e-08	4.16994436456059e-08	4.50441177855032e-08	6.36607494330161e-08	7.41351687751368e-08	8.96416583670941e-08
P5BigEU	C773	0	0	0	0	0	0	0	0	0	0	0	0	0	0	0	0	2.49690449386504e-09	0	0	9.78996105217372e-09	3.63989805679274e-09	4.16994436456059e-09	1.50147059285011e-08	2.12202498110054e-08	3.70675843875684e-08	2.98805527890314e-08
P5BigEU	C774	0	0	0	0	0	0	0	0	0	0	0	0	0	0	0	0	2.49690449386504e-09	2.6991858677797e-09	5.9288566607835e-09	9.78996105217372e-09	7.27979611358548e-09	1.25098330936818e-08	1.00098039523341e-08	2.12202498110054e-08	2.47117229250456e-08	8.96416583670941e-08
P5BigEU	C775	0	0	0	0	0	0	0	0	0	0	0	0	0	0	0	0	0	0	0	3.26332035072457e-09	3.63989805679274e-09	4.16994436456059e-09	0	7.07341660366846e-09	3.70675843875684e-08	0
P5BigEU	C778	0	0	0	0	0	0	0	0	0	0	0	3.08902640513672e-09	0	0	2.49273269333768e-09	0	2.49690449386504e-09	0	5.9288566607835e-09	6.52664070144914e-09	1.4559592227171e-08	1.25098330936818e-08	2.50245098808351e-08	2.12202498110054e-08	2.47117229250456e-08	5.97611055780628e-08
P5BigEU	C779	0	0	0	0	0	0	0	0	0	0	0	3.08902640513672e-09	2.89111542939676e-09	0	4.98546538667535e-09	1.93895913779587e-08	6.24226123466259e-08	9.17723195045098e-08	7.70751365901855e-08	1.10952891924635e-07	2.91191844543419e-07	4.00314658997816e-07	5.30519609473705e-07	7.63928993196194e-07	9.14333748226687e-07	9.86058242038035e-07
P5BigEU	C780	0	0	0	0	0	0	0	0	0	0	3.29402229557673e-09	1.54451320256836e-08	1.44555771469838e-08	1.60069996261672e-08	2.99127923200521e-08	5.8168774133876e-08	1.07366893236197e-07	2.13235683554596e-07	3.52766971316618e-07	5.51501139272453e-07	9.64572985050076e-07	1.45948052759621e-06	2.71265687108253e-06	3.89037913201765e-06	6.04201625517365e-06	5.40838005481468e-06
P5BigEU	C781	0	0	0	0	0	0	0	0	0	0	0	3.08902640513672e-09	0	8.0034998130836e-09	7.47819808001302e-09	4.84739784448966e-09	1.49814269631902e-08	2.6991858677797e-09	1.48221416519588e-08	2.61065628057966e-08	3.63989805679274e-08	7.088905419753e-08	9.00882355710065e-08	7.78075826403531e-08	1.23558614625228e-07	0
P5BigEU	C782	0	0	0	0	0	0	0	0	0	0	0	0	0	5.33566654205573e-09	0	2.66606881446932e-08	3.49566629141105e-08	7.55772042978316e-08	1.27470418206845e-07	2.2843242455072e-07	4.36787766815129e-07	5.87962155403043e-07	1.22620098416092e-06	2.11495156449687e-06	3.12603295001827e-06	3.88447186257408e-06
P5BigEU	C783	0	0	0	0	0	0	0	0	0	0	0	0	0	0	0	2.42369892224483e-09	2.49690449386504e-09	2.6991858677797e-09	5.9288566607835e-09	0	2.18393883407564e-08	1.66797774582424e-08	3.00294118570022e-08	4.95139162256792e-08	2.47117229250456e-08	5.97611055780628e-08
P5BigEU	C784	0	0	0	0	0	0	1.77435684931642e-08	0	0	0	0	0	0	0	0	0	2.49690449386504e-09	5.3983717355594e-09	0	6.52664070144914e-09	1.09196941703782e-08	2.91896105519241e-08	2.50245098808351e-08	5.65873328293477e-08	3.70675843875684e-08	0
P5BigEU	C785	0	0	0	0	0	0	0	0	0	0	0	0	0	0	0	9.69479568897933e-09	7.49071348159511e-09	1.07967434711188e-08	1.48221416519588e-08	4.24231645594194e-08	5.45984708518911e-08	7.088905419753e-08	1.45142157308844e-07	2.05129081506385e-07	4.20099289725775e-07	3.88447186257408e-07
P5BigEU	C786	0	0	0	0	0	0	0	0	0	3.45795026491685e-09	3.29402229557673e-09	1.54451320256836e-08	5.49311931585385e-08	7.46993315887802e-08	1.12172971200195e-07	2.54488386835707e-07	5.34337561687118e-07	8.31349247276148e-07	1.46739202354392e-06	2.46707018514778e-06	4.3132791972994e-06	6.3591651559549e-06	9.50931375471735e-06	1.37082813779095e-05	1.5457182689616e-05	1.35956515190093e-05
P5BigEU	C787	0	0	0	0	0	0	0	1.77398067070661e-08	0	3.45795026491685e-09	9.8820668867302e-09	9.26707921541015e-09	8.67334628819028e-09	2.93461659813065e-08	8.97383769601563e-08	1.96319612701831e-07	4.16983050475461e-07	9.042272657062e-07	1.7608704282527e-06	3.18826398265791e-06	5.37248953182608e-06	8.81526238668108e-06	1.42889951419569e-05	2.15739206411888e-05	2.70593366029249e-05	3.47510828936435e-05
P5BigEU	C788	0	0	0	0	0	0	0	0	0	0	0	0	0	2.66783327102787e-09	0	4.84739784448966e-09	2.74659494325154e-08	4.31869738844752e-08	8.00395649205773e-08	9.46362901710126e-08	1.63795412555673e-07	2.8355621679012e-07	2.90284314617688e-07	4.24404996220108e-07	3.58319982413161e-07	5.07969397413533e-07
P5BigEU	C790	0	0	0	0	0	0	0	0	0	0	0	0	0	0	2.49273269333768e-09	2.42369892224483e-09	2.49690449386504e-09	5.3983717355594e-09	1.1857713321567e-08	6.52664070144914e-09	3.27590825111347e-08	2.50196661873635e-08	4.00392158093362e-08	2.12202498110054e-08	4.94234458500912e-08	1.19522211156126e-07
P5BigEU	C791	0	0	0	0	0	0	0	0	0	0	0	0	0	0	0	0	2.49690449386504e-09	5.3983717355594e-09	1.1857713321567e-08	1.30532814028983e-08	7.27979611358548e-09	5.00393323747271e-08	2.50245098808351e-08	7.78075826403531e-08	8.64910302376596e-08	1.79283316734188e-07
P5BigEU	C792	0	0	0	0	0	0	0	0	3.5371376640184e-09	0	0	0	0	0	4.98546538667535e-09	7.2710967667345e-09	2.49690449386504e-09	5.3983717355594e-09	1.1857713321567e-08	1.95799221043474e-08	3.27590825111347e-08	2.91896105519241e-08	4.00392158093362e-08	1.06101249055027e-07	9.88468917001824e-08	2.0916386952322e-07
P5BigEU	C793	0	0	0	0	1.77488299882528e-08	3.54882565721456e-08	3.54871369863284e-08	1.77398067070661e-08	1.06114129920552e-08	1.03738507947506e-08	1.31760891823069e-08	1.85341584308203e-08	2.60200388645709e-08	3.73496657943901e-08	7.47819808001303e-08	1.47845634256935e-07	2.22224499953988e-07	4.61560783390329e-07	7.32213797606762e-07	1.09647563784346e-06	1.67435310612466e-06	2.75633322497455e-06	3.86378432560095e-06	4.79577645728722e-06	5.23888526010966e-06	4.27291904883149e-06
P5BigEU	C794	0	0	0	0	1.77488299882528e-08	0	0	0	0	0	0	0	0	2.66783327102787e-09	2.49273269333768e-09	4.84739784448966e-09	1.74783314570553e-08	2.6991858677797e-08	3.26087116343093e-08	4.24231645594194e-08	4.73186747383056e-08	7.92289429266512e-08	7.50735296425054e-08	4.95139162256792e-08	8.64910302376596e-08	8.96416583670941e-08
P5BigEU	C795	6.48257491854112e-06	1.08042915309019e-06	0	0	0	0	0	0	1.7685688320092e-08	4.14954031790023e-08	9.22326242761485e-08	6.17805281027343e-08	2.02378080057773e-08	5.06888321495295e-08	5.98255846401042e-08	1.01795354734283e-07	1.39826651656442e-07	2.40227542232393e-07	3.58695827977402e-07	5.97187624182597e-07	9.28174004482149e-07	1.6929974120116e-06	2.63758334144002e-06	3.57914880145624e-06	3.73147016168188e-06	4.15339683767536e-06
P5BigEU	C796	0	0	0	0	0	0	0	0	0	3.45795026491685e-09	0	0	2.89111542939676e-09	2.66783327102787e-09	4.98546538667535e-09	3.15080859891828e-08	2.74659494325154e-08	4.31869738844752e-08	2.96442833039175e-08	2.93698831565211e-08	5.82383689086838e-08	9.1738776020333e-08	7.00686276663384e-08	7.78075826403531e-08	9.88468917001824e-08	0
P5BigEU	C797	0	0	0	0	1.77488299882528e-08	0	0	0	0	0	0	0	0	0	0	0	0	5.3983717355594e-09	8.89328499117525e-09	9.78996105217372e-09	1.4559592227171e-08	2.91896105519241e-08	3.50343138331692e-08	3.53670830183423e-08	1.23558614625228e-08	8.96416583670941e-08
P5BigEU	C798	0	0	3.08694043740053e-07	0	1.77488299882528e-08	0	0	0	0	3.45795026491685e-09	3.29402229557673e-09	1.23561056205469e-08	8.67334628819028e-09	5.33566654205573e-09	3.98837230934028e-08	5.8168774133876e-08	1.02373084248467e-07	1.56552780331223e-07	2.93478404708783e-07	5.02551334011584e-07	7.82578082210439e-07	1.1425647558896e-06	1.61157843632578e-06	2.2422730633629e-06	3.41021776365629e-06	4.21315794325342e-06
P5BigEU	C80	6.48257491854112e-06	1.08042915309019e-06	6.17388087480107e-07	4.0395867444915e-07	2.66232449823791e-07	2.30673667718947e-07	4.79076349315433e-07	2.48357293898926e-07	2.51136774145306e-07	2.87009871988099e-07	6.02806080090542e-07	1.05644703055676e-06	1.52940006215089e-06	2.97996976373813e-06	5.35688255798266e-06	1.06933596449442e-05	2.03223056755675e-05	3.73000495068477e-05	6.14199905773867e-05	9.23291226830503e-05	0.000141646632880089	0.000213209255359983	0.000312741309784749	0.000449268055582002	0.000584889414051441	0.000725768746692783
P5BigEU	C800	0	0	0	1.92361273547214e-08	0	0	5.32307054794925e-08	0	1.06114129920552e-08	3.45795026491685e-09	4.28222898424975e-08	8.34037129386914e-08	2.11051426345964e-07	3.20139992523344e-07	5.78313984854341e-07	1.23851014926711e-06	3.09865847688651e-06	6.41056643597679e-06	1.08646298308858e-05	1.74489739153243e-05	2.42744801407508e-05	3.68247786834346e-05	5.66204560563776e-05	8.96343352016867e-05	0.000151594064283692	0.000169183689891496
P5BigEU	C809	1.29651498370822e-05	2.16085830618037e-06	1.23477617496021e-06	5.386115659322e-07	3.90474259741561e-07	2.83906052577165e-07	2.30666390411134e-07	2.3061748719186e-07	2.47599636481288e-07	2.24766767219596e-07	3.35990274148827e-07	5.86915016975976e-07	9.25156937406964e-07	1.35525930168216e-06	2.43290710869757e-06	4.73348399514416e-06	9.99760559343561e-06	1.88160246842923e-05	3.36344038366248e-05	5.49379981044482e-05	8.08494156374803e-05	0.000116625003988031	0.00018050679467244	0.00029400656113148	0.000475688310445665	0.000530170648135784
P5BigEU	C810	0	0	0	0	0	0	0	0	3.5371376640184e-09	0	0	1.85341584308203e-08	1.44555771469838e-08	1.60069996261672e-08	9.9709307733507e-09	2.42369892224483e-08	1.24845224693252e-08	4.31869738844752e-08	3.85375682950928e-08	5.54764459623177e-08	1.05557043646989e-07	1.25098330936818e-07	1.45142157308844e-07	1.90982248299048e-07	2.59473090712979e-07	1.19522211156126e-07
P5BigEU	C811	0	0	0	0	0	0	0	0	7.0742753280368e-09	6.91590052983371e-09	3.6234245251344e-08	5.86915016975976e-08	7.80601165937125e-08	7.46993315887802e-08	3.98837230934028e-08	2.42369892224483e-08	2.49690449386504e-08	3.23902304133564e-08	4.15019966254845e-08	4.89498052608686e-08	1.01917145590197e-07	1.29268275301378e-07	2.3523039287985e-07	2.12202498110054e-07	1.97693783400365e-07	1.49402763945157e-07
P5BigEU	C812	0	0	0	0	1.77488299882528e-08	0	0	1.77398067070661e-08	3.5371376640184e-09	0	3.29402229557673e-09	6.17805281027343e-09	0	1.06713330841115e-08	9.9709307733507e-09	1.69658924557138e-08	1.99752359509203e-08	1.61951152066782e-08	2.07509983127423e-08	3.58965238579703e-08	8.00777572494403e-08	7.50589985620906e-08	1.25122549404176e-07	1.06101249055027e-07	1.97693783400365e-07	8.96416583670941e-08
P5BigEU	C813	0	0	0	0	0	0	0	0	0	0	3.29402229557673e-09	3.08902640513672e-09	0	2.66783327102787e-09	2.49273269333768e-09	4.84739784448966e-09	2.49690449386504e-09	8.0975576033391e-09	5.9288566607835e-09	2.2843242455072e-08	1.81994902839637e-08	1.66797774582424e-08	2.50245098808351e-08	4.24404996220108e-08	2.47117229250456e-08	0
P5BigEU	C814	0	0	0	0	0	0	0	0	0	0	0	0	0	0	0	2.42369892224483e-09	0	0	2.96442833039175e-09	0	0	0	5.00490197616703e-09	7.07341660366846e-09	1.23558614625228e-08	0
P5BigEU	C817	0	0	0	0	0	0	0	0	0	0	0	9.26707921541015e-09	5.78223085879352e-09	2.66783327102787e-09	1.24636634666884e-08	7.2710967667345e-09	9.98761797546015e-09	1.61951152066782e-08	2.96442833039175e-08	4.24231645594194e-08	6.18782669654766e-08	9.59087203848935e-08	1.00098039523341e-07	1.20248082262364e-07	1.72982060475319e-07	8.96416583670941e-08
P5BigEU	C819	0	0	0	0	0	0	0	3.54796134141322e-08	7.42798909443864e-08	2.73178070928432e-07	1.1034974690182e-06	1.99242203131318e-06	2.4950326155694e-06	2.39838211065405e-06	2.38055972213748e-06	2.50368098667891e-06	2.6567063814724e-06	3.27681164348456e-06	4.28359893741608e-06	6.20683530707814e-06	8.88499115663108e-06	1.27141603675452e-05	1.88985098620067e-05	2.55845478554688e-05	2.79860262126141e-05	1.98108064991278e-05
P5BigEU	C820	0	0	0	0	0	0	0	0	0	0	0	0	5.78223085879352e-09	0	0	4.84739784448966e-09	1.24845224693252e-08	1.34959293388985e-08	1.77865699823505e-08	5.54764459623177e-08	5.82383689086838e-08	7.92289429266512e-08	1.10107843475675e-07	1.69761998488043e-07	1.11202753162705e-07	8.96416583670941e-08
P5BigEU	C821	0	0	0	0	0	0	0	0	0	0	0	3.08902640513672e-09	2.89111542939676e-09	0	0	1.21184946112242e-08	4.99380898773007e-09	2.6991858677797e-08	3.5573139964701e-08	5.22131256115931e-08	1.01917145590197e-07	1.4177810839506e-07	2.05200981022848e-07	2.54642997732065e-07	2.10049644862888e-07	5.97611055780628e-08
P5BigEU	C822	0	0	0	0	0	0	0	0	0	3.45795026491685e-09	0	6.17805281027343e-09	0	0	1.24636634666884e-08	1.69658924557138e-08	1.74783314570553e-08	2.96910445455767e-08	3.5573139964701e-08	9.78996105217371e-08	1.2011663587416e-07	2.25176995686272e-07	3.40333334379358e-07	3.81964496598097e-07	3.70675843875684e-07	2.0916386952322e-07
P5BigEU	C823	0	0	0	0	0	0	0	0	0	0	0	0	0	0	0	4.84739784448966e-09	2.49690449386504e-09	0	2.96442833039175e-09	1.30532814028983e-08	1.81994902839637e-08	8.33988872912118e-09	4.00392158093362e-08	5.65873328293477e-08	4.94234458500912e-08	8.96416583670941e-08
P5BigEU	C824	0	0	0	0	0	0	0	0	0	0	0	0	0	0	0	2.42369892224483e-09	2.49690449386504e-09	8.0975576033391e-09	1.1857713321567e-08	1.63166017536229e-08	2.54792863975492e-08	4.58693880101665e-08	7.00686276663384e-08	1.20248082262364e-07	1.11202753162705e-07	2.98805527890314e-08
P5BigEU	C825	0	0	0	0	0	0	0	0	0	0	0	0	0	0	0	0	0	0	0	1.95799221043474e-08	1.4559592227171e-08	1.25098330936818e-08	2.00196079046681e-08	2.82936664146738e-08	7.41351687751368e-08	2.98805527890314e-08
P5BigEU	C826	0	0	0	0	0	0	0	0	0	0	0	0	0	0	0	0	0	0	0	0	0	0	5.00490197616703e-09	7.07341660366846e-09	1.23558614625228e-08	0
P5BigEU	C827	0	0	0	0	0	0	0	0	0	0	0	3.08902640513672e-09	2.89111542939676e-09	5.33566654205573e-09	4.98546538667535e-09	7.2710967667345e-09	1.24845224693252e-08	6.47804608267128e-08	5.63241382774433e-08	1.07689571573911e-07	1.71075208669259e-07	2.54366606238196e-07	2.90284314617688e-07	5.09285995464129e-07	5.68369627276049e-07	2.68924975101282e-07
P5BigEU	C829	0	0	0	0	0	0	0	0	3.5371376640184e-09	0	0	9.26707921541015e-09	8.67334628819028e-09	4.0017499065418e-08	1.27129367360221e-07	3.68402236181215e-07	6.5418897739264e-07	1.13635725033525e-06	1.78458585489583e-06	2.86193194758545e-06	3.92017020716578e-06	5.89630133148867e-06	7.57742159191688e-06	1.01503528262642e-05	1.13179690996709e-05	8.96416583670941e-06
P5BigEU	C830	0	0	0	1.92361273547214e-08	0	0	0	0	3.5371376640184e-09	6.91590052983371e-09	3.29402229557673e-09	2.1623184835957e-08	8.67334628819028e-09	1.60069996261672e-08	4.48691884800782e-08	8.48294622785691e-08	1.57304983113497e-07	3.99479508431396e-07	6.34387662703835e-07	1.46196751712461e-06	2.42781200388076e-06	4.13241486527954e-06	6.4513186472793e-06	8.85591758779291e-06	1.09472932557952e-05	8.78488251997522e-06
P5BigEU	C831	0	0	0	0	0	0	0	0	0	6.91590052983371e-09	3.29402229557673e-09	0	2.89111542939676e-09	8.0034998130836e-09	3.73909904000651e-08	9.45242579675485e-08	2.29715213435583e-07	5.64129846365957e-07	1.24505989876454e-06	2.36264393392459e-06	3.77821418295086e-06	6.00054994060269e-06	8.82864708595864e-06	1.07657400707834e-05	1.19481180342595e-05	7.26097432773462e-06
P5BigEU	C832	0	0	0	0	1.77488299882528e-08	0	0	0	0	3.45795026491685e-09	0	0	0	0	2.49273269333768e-09	1.69658924557138e-08	4.99380898773007e-09	8.0975576033391e-09	3.26087116343093e-08	3.91598442086949e-08	4.73186747383056e-08	7.92289429266512e-08	1.3513235335651e-07	1.34394915469701e-07	1.72982060475319e-07	1.49402763945157e-07
P5BigEU	C833	0	0	0	0	7.0995319953011e-08	7.09765131442913e-08	3.54871369863284e-08	1.77398067070661e-08	4.59827896322392e-08	5.53272042386697e-08	1.38348936414223e-07	1.85341584308203e-07	2.25507003492947e-07	3.97507157383152e-07	5.15995667520899e-07	7.9254954757406e-07	1.25843986490798e-06	2.22142996918269e-06	3.58695827977402e-06	5.76302373937959e-06	9.69304852523907e-06	1.42987392260783e-05	2.1395955948114e-05	2.95456611535232e-05	3.42380921126507e-05	2.49502615788412e-05
P5BigEU	C834	0	0	0	0	0	0	0	0	0	0	0	0	0	5.33566654205573e-09	2.24345942400391e-08	2.18132903002035e-08	1.99752359509203e-08	5.3983717355594e-08	5.63241382774433e-08	9.1372969820288e-08	1.60155514498881e-07	2.91896105519241e-07	3.50343138331692e-07	4.5977207923845e-07	3.0889653656307e-07	3.28686080679345e-07
P5BigEU	C835	0	0	0	0	3.54976599765055e-08	5.32323848582185e-08	3.54871369863284e-08	1.77398067070661e-08	8.13541662724232e-08	1.00280557682589e-07	2.63521783646139e-07	2.71834323652031e-07	1.99486964628377e-07	2.21430161495313e-07	2.06896813547027e-07	2.35098795457749e-07	2.07243072990798e-07	1.99739754215698e-07	2.90513976378392e-07	3.85071801385499e-07	5.67824096859667e-07	7.88119484901951e-07	9.90970591281071e-07	1.14589348979429e-06	1.26029786917732e-06	1.31474432271738e-06
P5BigEU	C836	0	0	0	1.92361273547214e-08	0	0	0	0	3.5371376640184e-09	0	3.29402229557673e-09	0	0	0	2.49273269333768e-09	4.84739784448966e-09	2.49690449386504e-09	1.07967434711188e-08	2.3715426643134e-08	3.58965238579703e-08	3.63989805679274e-08	7.50589985620906e-08	9.00882355710065e-08	1.34394915469701e-07	1.11202753162705e-07	1.19522211156126e-07
P5BigEU	C837	0	0	3.08694043740053e-07	3.84722547094428e-08	7.0995319953011e-08	1.06464769716437e-07	1.59692116438478e-07	2.83836907313058e-07	3.28953802753711e-07	3.42337076226769e-07	3.6234245251344e-07	2.65656270841758e-07	3.18022697233644e-07	4.13514157009319e-07	4.56170082880795e-07	5.67145547805291e-07	6.19232314478529e-07	6.77495652812705e-07	8.95257355778309e-07	1.27922157748403e-06	1.56151626636409e-06	2.16420112520695e-06	2.64759314539236e-06	2.53935656071698e-06	2.45881643104204e-06	1.70319150897479e-06
P5BigEU	C838	0	0	0	1.92361273547214e-08	0	3.54882565721456e-08	1.77435684931642e-08	0	3.5371376640184e-09	0	9.8820668867302e-09	1.54451320256836e-08	1.44555771469838e-08	2.66783327102787e-08	5.23473865600912e-08	8.24057633563243e-08	1.77280219064418e-07	3.15804746530225e-07	7.7964465089303e-07	1.35101462519997e-06	2.36957363497207e-06	3.62785159716771e-06	4.78969119119185e-06	5.64458644972743e-06	5.67134041129796e-06	4.33268015440955e-06
P5BigEU	C839	0	0	0	1.92361273547214e-08	0	0	0	0	7.0742753280368e-09	6.91590052983371e-09	6.58804459115346e-09	9.26707921541015e-09	2.31289234351741e-08	3.20139992523344e-08	3.73909904000651e-08	7.75583655118346e-08	1.34832842668712e-07	2.34829170496834e-07	4.26877679576412e-07	6.72243992249262e-07	9.97332067561211e-07	1.76388646620913e-06	2.81275491060587e-06	4.14502212974972e-06	4.69522735575866e-06	4.72112734066696e-06
P5BigEU	C840	0	0	0	0	0	0	0	0	0	0	0	3.08902640513672e-09	1.1564461717587e-08	2.13426661682229e-08	5.23473865600912e-08	8.48294622785691e-08	1.52311174125767e-07	1.8354463900902e-07	3.52766971316618e-07	4.79708091556512e-07	7.71658388040061e-07	1.19260408826433e-06	1.65161765213512e-06	2.14324523091154e-06	3.07660950416818e-06	3.10757749005926e-06
P5BigEU	C841	0	0	0	0	0	0	0	0	0	0	6.58804459115346e-09	3.08902640513672e-09	1.1564461717587e-08	1.33391663551393e-08	3.24055250133898e-08	3.15080859891828e-08	7.24102303220861e-08	1.21463364050086e-07	2.13438839788206e-07	3.32858675773906e-07	4.73186747383056e-07	6.46341376506891e-07	8.55838237924562e-07	1.23077448903831e-06	1.37150062234003e-06	1.10558045319416e-06
P5BigEU	C842	0	0	0	0	0	0	0	0	1.06114129920552e-08	3.45795026491685e-09	3.29402229557673e-09	3.08902640513672e-09	5.78223085879352e-09	0	1.74491288533637e-08	1.69658924557138e-08	2.24721404447853e-08	2.6991858677797e-08	2.66798549735258e-08	2.61065628057966e-08	7.64378591926475e-08	8.33988872912118e-08	1.10107843475675e-07	8.48809992440215e-08	6.1779307312614e-08	1.49402763945157e-07
P5BigEU	C843	0	0	0	0	0	0	0	0	0	0	3.29402229557673e-09	3.08902640513672e-09	0	0	2.49273269333768e-09	2.42369892224483e-09	9.98761797546015e-09	1.07967434711188e-08	8.89328499117525e-09	1.30532814028983e-08	3.63989805679274e-08	2.08497218228029e-08	3.50343138331692e-08	2.82936664146738e-08	0	0
P5BigEU	C844	0	0	0	0	1.77488299882528e-08	0	0	0	3.18342389761656e-08	4.49533534439191e-08	5.59983790248044e-08	9.8848844964375e-08	1.21426848034664e-07	2.10758828411201e-07	2.34316873173741e-07	3.73249634025704e-07	5.79281842576689e-07	8.90731336367301e-07	1.40810345693608e-06	1.95472889008402e-06	2.69352456202663e-06	3.85719853721854e-06	5.35524511449872e-06	5.58799911689808e-06	5.42422318204751e-06	3.0478163844812e-06
P5BigEU	C845	0	0	0	1.92361273547214e-08	3.54976599765055e-08	1.06464769716437e-07	1.41948547945313e-07	8.86990335353306e-08	4.95199272962576e-08	8.99067068878382e-08	1.58113070187683e-07	3.24347772539355e-07	2.89111542939676e-07	3.60157491588762e-07	5.0353200405421e-07	7.12567483139981e-07	1.06118440989264e-06	1.51424327182441e-06	2.11660182789971e-06	3.12952421634486e-06	4.19316256142524e-06	5.72116366817713e-06	6.81167158956332e-06	7.80905193044998e-06	7.35173757020106e-06	6.03587166338434e-06
P5BigEU	C846	0	0	0	0	0	0	0	0	0	3.45795026491685e-09	3.29402229557673e-09	0	0	1.06713330841115e-08	4.98546538667535e-09	4.84739784448966e-09	4.99380898773007e-09	5.3983717355594e-09	5.9288566607835e-09	0	2.54792863975492e-08	3.33595549164847e-08	1.50147059285011e-08	7.07341660366846e-09	3.70675843875684e-08	0
P5BigEU	C847	0	0	0	0	0	0	0	0	0	3.45795026491685e-09	3.29402229557673e-09	0	0	0	0	0	2.49690449386504e-09	2.6991858677797e-09	2.96442833039175e-09	6.52664070144914e-09	2.91191844543419e-08	4.16994436456059e-09	3.50343138331692e-08	3.53670830183423e-08	1.23558614625228e-08	0
P5BigEU	C848	0	0	0	0	0	0	0	0	0	0	9.8820668867302e-09	9.26707921541015e-09	2.89111542939676e-09	1.06713330841115e-08	7.47819808001302e-09	1.21184946112242e-08	3.49566629141105e-08	4.58861597522549e-08	7.41107082597938e-08	1.01162930872462e-07	1.34676228101331e-07	1.95987385134348e-07	3.05299020546189e-07	4.17331579616439e-07	9.63757194076778e-07	7.76894372514816e-07
P5BigEU	C849	0	0	0	0	0	0	0	0	3.5371376640184e-09	3.45795026491685e-09	9.8820668867302e-09	6.17805281027343e-09	1.1564461717587e-08	2.66783327102787e-08	2.49273269333767e-08	2.66606881446932e-08	4.49442808895707e-08	8.0975576033391e-08	7.41107082597938e-08	1.59902697185504e-07	1.92914597010015e-07	2.50196661873635e-07	3.90382354141028e-07	5.16359412067798e-07	4.20099289725775e-07	2.0916386952322e-07
P5BigEU	C850	0	0	0	0	0	0	0	0	7.0742753280368e-09	3.45795026491685e-09	6.58804459115346e-09	6.17805281027343e-09	5.78223085879352e-09	8.0034998130836e-09	1.4956396160026e-08	2.9084387066938e-08	3.99504719018406e-08	3.77886021489158e-08	7.70751365901855e-08	1.5011273613333e-07	1.34676228101331e-07	2.71046383696438e-07	4.40431373902698e-07	6.01240411311819e-07	8.27842717989027e-07	1.01593879482707e-06
P5BigEU	C851	0	0	0	3.84722547094428e-08	3.54976599765055e-08	5.32323848582185e-08	5.32307054794925e-08	1.06438840242397e-07	9.90398545925152e-08	1.10654408477339e-07	2.14111449212488e-07	3.52149010185586e-07	3.75845005821579e-07	5.06888321495295e-07	7.27877946454601e-07	1.1027830096214e-06	1.81275266254602e-06	3.30920187389791e-06	5.70948896433451e-06	9.65290159744328e-06	1.63431422749994e-05	2.63373686065647e-05	4.1380529538949e-05	5.82354388980024e-05	7.04036986134549e-05	5.94623000501724e-05
P5BigEU	C852	0	0	0	0	0	0	0	0	3.5371376640184e-09	3.45795026491685e-09	9.8820668867302e-09	6.17805281027343e-09	2.89111542939676e-09	1.06713330841115e-08	7.47819808001302e-09	1.21184946112242e-08	7.49071348159511e-09	2.6991858677797e-08	3.26087116343093e-08	2.93698831565211e-08	6.9158063079062e-08	1.4177810839506e-07	2.50245098808351e-07	2.7586324754307e-07	4.69522735575866e-07	2.39044422312251e-07
P5BigEU	C857	0	0	0	1.92361273547214e-08	0	0	0	0	7.0742753280368e-09	1.03738507947506e-08	1.64701114778837e-08	1.23561056205469e-08	2.02378080057773e-08	3.20139992523344e-08	4.23764557867405e-08	7.75583655118346e-08	1.09863797730062e-07	1.91642196612359e-07	2.78656263056825e-07	4.47074888049266e-07	8.11697266664781e-07	1.22179369881625e-06	1.63159804423045e-06	2.32715406260692e-06	2.68122193736745e-06	1.40438598108447e-06
P5BigEU	C859	0	0	0	1.73125146192493e-07	2.48483619835539e-07	1.41953026288583e-07	3.19384232876955e-07	2.66097100605992e-07	4.45679345666318e-07	6.01683346095533e-07	1.11337953590494e-06	2.00168911052859e-06	2.56152827044553e-06	3.23341392448577e-06	4.87827788086183e-06	7.52558515357021e-06	1.19052406267485e-05	1.98093250836352e-05	3.45415189057247e-05	5.64358621454307e-05	8.92466604545012e-05	0.00014509738410925	0.000221667108524438	0.000312185241802907	0.00038892545125583	0.000364243938498292
P5BigEU	C860	0	0	0	0	0	0	0	0	0	0	0	3.08902640513672e-09	2.89111542939676e-09	5.33566654205573e-09	4.98546538667535e-09	7.2710967667345e-09	7.49071348159511e-09	8.0975576033391e-09	2.96442833039175e-09	3.26332035072457e-08	1.4559592227171e-08	2.08497218228029e-08	2.00196079046681e-08	3.53670830183423e-08	4.94234458500912e-08	5.97611055780628e-08
P5BigEU	C861	0	0	0	0	0	0	0	0	0	0	3.29402229557673e-09	6.17805281027343e-09	1.44555771469838e-08	2.66783327102787e-09	0	7.2710967667345e-09	4.99380898773007e-09	5.3983717355594e-09	2.96442833039175e-09	3.26332035072457e-09	7.27979611358548e-09	8.33988872912118e-09	1.50147059285011e-08	1.41468332073369e-08	2.47117229250456e-08	2.98805527890314e-08
P5BigEU	C862	0	0	0	0	0	0	0	0	0	0	0	0	0	2.66783327102787e-09	0	7.2710967667345e-09	4.99380898773007e-09	5.3983717355594e-09	1.77865699823505e-08	2.2843242455072e-08	4.00388786247201e-08	3.75294992810453e-08	8.00784316186724e-08	6.36607494330161e-08	9.88468917001824e-08	1.19522211156126e-07
P5BigEU	C863	0	0	0	0	0	0	0	0	0	0	0	0	0	2.66783327102787e-09	0	0	0	2.6991858677797e-09	2.96442833039175e-09	0	0	0	0	0	1.23558614625228e-08	0
P5BigEU	C864	0	0	0	0	0	0	0	0	0	0	0	0	0	0	0	2.42369892224483e-09	2.49690449386504e-09	5.3983717355594e-09	8.89328499117525e-09	6.52664070144914e-09	0	8.33988872912118e-09	2.50245098808351e-08	2.12202498110054e-08	4.94234458500912e-08	0
P5BigEU	C865	0	0	0	0	0	0	0	0	0	0	0	3.08902640513672e-09	0	8.0034998130836e-09	9.9709307733507e-09	1.69658924557138e-08	2.99628539263804e-08	7.01788325622722e-08	1.24505989876454e-07	1.89272580342025e-07	3.31230723168139e-07	4.42014102643422e-07	7.85769610258223e-07	8.20516326025541e-07	8.03130995063982e-07	3.28686080679345e-07
P5BigEU	C866	0	0	0	0	0	0	0	0	0	0	0	0	0	0	0	2.42369892224483e-09	2.49690449386504e-09	0	2.96442833039175e-09	9.78996105217372e-09	1.09196941703782e-08	4.16994436456059e-09	3.00294118570022e-08	2.82936664146738e-08	7.41351687751368e-08	0
P5BigEU	C880	0	0	0	0	0	0	0	0	0	0	0	0	0	2.66783327102787e-09	9.9709307733507e-09	2.66606881446932e-08	8.48947527914113e-08	2.24032427025715e-07	5.45454812792082e-07	1.46523083747533e-06	2.82456089207117e-06	5.5543658935947e-06	1.08356127784016e-05	1.89072425816058e-05	2.85667517013527e-05	3.10160137950146e-05
P5BigEU	C881	0	0	0	0	0	0	0	0	0	0	0	0	0	0	0	0	0	0	0	0	0	0	5.00490197616703e-09	0	1.23558614625228e-08	0
P5BigEU	C882	0	0	0	0	0	0	0	0	0	0	0	0	0	0	0	0	2.49690449386504e-09	0	2.96442833039175e-09	3.26332035072457e-09	1.4559592227171e-08	4.16994436456059e-09	1.50147059285011e-08	2.82936664146738e-08	2.47117229250456e-08	0
P5BigEU	C883	0	0	0	0	0	0	0	0	0	0	0	0	2.89111542939676e-09	2.66783327102787e-09	2.49273269333768e-09	1.21184946112242e-08	7.49071348159511e-09	1.88943010744579e-08	5.03952816166598e-08	6.8529727365216e-08	1.31036330044539e-07	3.04405938612923e-07	3.50343138331692e-07	5.37579661878803e-07	8.03130995063982e-07	4.78088844624502e-07
P5BigEU	C884	0	0	0	0	0	0	0	0	0	0	0	3.08902640513672e-09	0	5.33566654205573e-09	2.49273269333768e-09	0	1.99752359509203e-08	2.6991858677797e-08	5.03952816166598e-08	8.48463291188389e-08	1.38316126158124e-07	2.8355621679012e-07	6.0559313911621e-07	1.09637957356861e-06	2.24876678617915e-06	1.28486376992835e-06
P5BigEU	C887	0	0	0	0	0	0	0	0	0	0	0	0	0	0	2.49273269333768e-09	2.42369892224483e-09	2.49690449386504e-09	2.6991858677797e-09	2.96442833039175e-09	9.78996105217372e-09	7.27979611358548e-09	2.08497218228029e-08	3.50343138331692e-08	7.07341660366846e-08	4.94234458500912e-08	1.49402763945157e-07
P5BigEU	C889	0	0	0	0	0	0	0	0	0	0	9.8820668867302e-09	6.17805281027343e-09	2.89111542939676e-09	2.66783327102787e-09	7.47819808001302e-09	9.69479568897933e-09	7.49071348159511e-09	1.07967434711188e-08	2.66798549735258e-08	5.22131256115931e-08	5.45984708518911e-08	1.4177810839506e-07	1.70166667189679e-07	2.82936664146738e-07	4.81878597038389e-07	4.78088844624502e-07
P5BigEU	C900	6.48257491854112e-06	0	0	0	0	1.77441282860728e-08	0	0	7.0742753280368e-09	1.38318010596674e-08	1.97641337734604e-08	4.63353960770508e-08	7.51690011643158e-08	3.09468659439232e-07	9.09847433068251e-07	2.62001853494666e-06	6.37210026834357e-06	1.41437339471656e-05	2.75751123293041e-05	5.18606870137149e-05	8.87989529935157e-05	0.000140964969243971	0.000205696466318489	0.000283870355138423	0.000327726869431955	0.000288287573308575
P5BigEU	C901	0	0	0	0	0	0	0	0	0	0	3.29402229557673e-09	6.17805281027343e-09	1.1564461717587e-08	1.60069996261672e-08	4.23764557867405e-08	1.06642752578773e-07	2.14733786472393e-07	4.31869738844752e-07	6.34387662703835e-07	1.06057911398549e-06	1.50691779551219e-06	1.88481485278139e-06	2.10706373196632e-06	2.45447556147296e-06	2.07578472570383e-06	1.40438598108447e-06
P5BigEU	C902	0	0	0	0	0	1.77441282860728e-08	0	0	7.0742753280368e-09	3.45795026491685e-09	3.29402229557673e-09	1.54451320256836e-08	1.44555771469838e-08	2.40104994392508e-08	6.97965154134549e-08	1.55116731023669e-07	3.1710687072086e-07	6.18113563721551e-07	1.33399274867629e-06	2.74118909460864e-06	4.17132317308448e-06	6.45924382070435e-06	9.05887257686232e-06	9.82497566249549e-06	1.31589924575868e-05	1.18028183516674e-05
P5BigEU	C903	0	0	0	0	0	0	0	0	0	0	6.58804459115346e-09	0	2.89111542939676e-09	5.33566654205573e-09	1.24636634666884e-08	5.33213762893863e-08	1.99752359509203e-07	4.85853456200346e-07	9.39723780734185e-07	1.77850959114489e-06	3.4579031539531e-06	7.43084085764697e-06	1.32379657269618e-05	1.8306002170294e-05	2.29942581817549e-05	1.72410789592711e-05
P5BigEU	C910	6.48257491854112e-06	1.08042915309019e-06	3.08694043740053e-07	1.94284886282686e-06	3.17704056789724e-06	2.679363371197e-06	3.05189378082424e-06	3.2996040475143e-06	3.84840577845202e-06	3.92823150094555e-06	4.21305451604264e-06	3.70065363335379e-06	2.72921296535054e-06	2.49175627514003e-06	2.59244200107118e-06	2.54973126620156e-06	3.02624824656442e-06	3.41986849447688e-06	4.39031835731018e-06	5.67817741026075e-06	7.43267183197077e-06	9.71180042506161e-06	1.17815392518972e-05	1.39770712088489e-05	1.61861785159049e-05	1.49402763945157e-05
P5BigEU	C911	0	0	0	1.92361273547214e-08	5.32464899647583e-08	5.32323848582185e-08	5.32307054794925e-08	5.32194201211984e-08	6.01313402883128e-08	9.33646571527551e-08	1.44936981005376e-07	1.17383003395195e-07	1.53229117758028e-07	1.36059496822421e-07	2.61736932800456e-07	5.67145547805291e-07	1.55806840417178e-06	3.3901774499313e-06	8.09881819863026e-06	1.75990866514576e-05	3.24132921957393e-05	5.72116366817713e-05	9.24305296958527e-05	0.00015041620407701	0.000231672402422302	0.000282550507173081
P5BigEU	C912	0	0	0	0	0	0	0	1.77398067070661e-08	0	0	0	0	0	0	4.98546538667535e-09	0	7.49071348159511e-09	2.15934869422376e-08	1.48221416519588e-08	5.54764459623177e-08	6.18782669654766e-08	9.1738776020333e-08	9.00882355710065e-08	9.90278324513585e-08	2.96540675100547e-07	2.39044422312251e-07
P5BigEU	C913	0	0	0	1.92361273547214e-08	0	1.77441282860728e-08	0	0	0	0	3.29402229557673e-09	0	2.89111542939676e-09	5.33566654205573e-09	1.4956396160026e-08	4.84739784448967e-08	4.24473763957056e-08	9.44715053722895e-08	2.16403268118598e-07	3.00225472266661e-07	4.44067562928714e-07	9.13217815838769e-07	1.15613235649458e-06	1.30858207167867e-06	1.86573508084094e-06	2.0916386952322e-06
P5BigEU	C914	0	0	0	0	0	0	0	0	3.5371376640184e-09	0	3.29402229557673e-09	0	2.89111542939676e-09	1.86748328971951e-08	3.73909904000651e-08	4.12028816781622e-08	8.23978482975462e-08	1.59251966199002e-07	2.40118694761732e-07	3.94861762437673e-07	6.515417521659e-07	1.08835547915031e-06	1.89185294699114e-06	3.55085513504157e-06	5.46129076643508e-06	5.49802171318177e-06
P5BigEU	C915	0	0	0	0	3.54976599765055e-08	3.54882565721456e-08	7.09742739726567e-08	7.09592268282645e-08	7.0742753280368e-08	8.99067068878382e-08	1.44936981005376e-07	1.05026897774648e-07	1.09862386317077e-07	8.27028314018638e-08	9.72165750401693e-08	9.93716558120381e-08	1.12360702223927e-07	1.94341382480138e-07	2.22332124779381e-07	3.00225472266661e-07	3.49430213452103e-07	5.6711243358024e-07	7.65750002353555e-07	8.06369492818204e-07	1.00082477846435e-06	6.5737216135869e-07
P5BigEU	C916	0	0	0	0	0	0	0	0	0	3.45795026491685e-09	0	6.17805281027343e-09	2.89111542939676e-09	0	2.49273269333768e-09	7.2710967667345e-09	2.24721404447853e-08	3.50894162811361e-08	5.03952816166598e-08	1.04426251223186e-07	1.49235820328502e-07	1.66797774582424e-07	2.55250000784518e-07	3.18303747165081e-07	3.95387566800729e-07	1.49402763945157e-07
P5BigEU	C917	0	0	0	3.84722547094428e-08	0	3.54882565721456e-08	0	0	0	6.91590052983371e-09	2.30581560690371e-08	1.23561056205469e-08	1.1564461717587e-08	0	4.98546538667535e-09	2.42369892224483e-08	2.49690449386504e-08	4.58861597522549e-08	1.1857713321567e-07	1.79482619289851e-07	4.513473590423e-07	4.83713546289028e-07	1.09607353278058e-06	1.56322506941073e-06	2.45881643104204e-06	3.22709970121539e-06
P5BigEU	C918	0	0	0	0	0	1.77441282860728e-08	0	0	0	0	0	3.08902640513672e-09	2.89111542939676e-09	2.66783327102787e-09	7.47819808001302e-09	4.84739784448966e-09	4.99380898773007e-09	1.61951152066782e-08	8.89328499117525e-09	1.95799221043474e-08	1.81994902839637e-08	3.33595549164847e-08	3.00294118570022e-08	4.24404996220108e-08	0	2.98805527890314e-08
P5BigEU	C919	0	0	0	0	5.32464899647583e-08	0	3.54871369863284e-08	3.54796134141322e-08	4.24456519682208e-08	4.14954031790023e-08	5.92924013203812e-08	5.56024752924609e-08	6.36045394467287e-08	6.40279985046688e-08	7.72747134934679e-08	8.24057633563243e-08	1.37329747162577e-07	2.10536497686817e-07	3.52766971316618e-07	6.0697758523477e-07	1.34312238295652e-06	2.68961411514158e-06	4.6295343279545e-06	7.39172035083354e-06	1.33813979639122e-05	1.59562151893428e-05
P5BigEU	C920	0	4.32171661236074e-06	2.77824639366048e-06	1.50041793366827e-06	2.96405460803821e-06	2.94552529548809e-06	1.95179253424806e-06	1.31274569632289e-06	1.2309239070784e-06	1.83271364040593e-06	2.68133414859946e-06	2.98399950736207e-06	3.42308066840577e-06	4.02042473943899e-06	5.45908459840951e-06	7.14021702493328e-06	1.02597805652914e-05	1.59305949916358e-05	2.52450716616162e-05	4.28735027678194e-05	7.15385564082045e-05	0.000110474336050304	0.000153089941646997	0.000179226229903751	0.000185115516431516	0.000134641770867375
P5BigEU	C921	6.48257491854112e-06	0	0	5.77083820641643e-08	7.0995319953011e-08	1.59697154574655e-07	1.95179253424806e-07	1.06438840242397e-07	1.0965126758457e-07	1.55607761921258e-07	2.93167984306329e-07	3.83039274236953e-07	5.89787547596939e-07	7.57664648971914e-07	1.12920791008197e-06	1.22881535357813e-06	1.84770932546013e-06	2.71538098298638e-06	4.00790710268965e-06	7.04224531686363e-06	1.13856011216477e-05	1.98948045633186e-05	3.16910393130896e-05	4.73494507449567e-05	6.76854090916999e-05	7.47910236309455e-05
P5BigEU	C922	0	0	0	0	0	0	0	0	3.5371376640184e-09	6.91590052983371e-09	0	3.08902640513672e-09	0	2.66783327102787e-09	0	0	1.24845224693252e-08	2.15934869422376e-08	4.15019966254845e-08	7.83196884173897e-08	1.16476737817368e-07	1.95987385134348e-07	2.80274510665353e-07	4.45625246031113e-07	4.94234458500912e-07	3.58566633468376e-07
P5BigEU	C923	0	0	0	1.92361273547214e-08	1.77488299882528e-08	1.77441282860728e-08	1.77435684931642e-08	0	7.0742753280368e-09	1.38318010596674e-08	9.8820668867302e-09	3.39792904565039e-08	2.60200388645709e-08	4.53531656074737e-08	3.48982577067275e-08	4.3626580600407e-08	6.24226123466259e-08	7.82763901656113e-08	1.39328131528412e-07	1.37059454730432e-07	2.29313577577943e-07	2.62706494967317e-07	3.25318628450857e-07	3.04156913957744e-07	3.0889653656307e-07	4.18327739046439e-07
P5BigEU	C924	0	0	0	1.92361273547214e-08	1.77488299882528e-08	3.54882565721456e-08	1.77435684931642e-08	3.54796134141322e-08	2.47599636481288e-08	6.91590052983371e-08	8.5644579684995e-08	1.11204950584922e-07	1.53229117758028e-07	1.89416162242978e-07	1.8196948661365e-07	2.13285505157545e-07	3.1710687072086e-07	3.589917204147e-07	4.65415247871505e-07	5.12341295063758e-07	8.29896756948745e-07	8.96538038380527e-07	1.14612255254225e-06	1.33687573809334e-06	1.49505923696526e-06	7.17133266936753e-07
P5BigEU	C925	0	0	3.08694043740053e-07	1.53889018837771e-07	2.30734789847286e-07	7.09765131442913e-08	1.24204979452149e-07	3.54796134141322e-08	6.01313402883128e-08	6.91590052983371e-09	3.95282675469208e-08	2.47122112410937e-08	4.91489622997449e-08	6.13601652336409e-08	5.48401192534289e-08	6.05924730561208e-08	1.39826651656442e-07	1.7544708140568e-07	2.75691834726433e-07	5.09077974713033e-07	1.01917145590197e-06	1.87647496405226e-06	3.11805393115206e-06	4.70382204143953e-06	5.14003836840948e-06	4.99005231576824e-06
P5BigEU	C926	0	0	0	0	0	0	0	0	0	0	0	3.08902640513672e-09	0	0	0	2.42369892224483e-09	2.49690449386504e-09	8.0975576033391e-09	5.9288566607835e-09	2.61065628057966e-08	2.18393883407564e-08	1.12588497843136e-07	1.00098039523341e-07	1.27321498866032e-07	8.64910302376596e-08	5.97611055780628e-08
P5BigEU	C927	0	0	0	1.92361273547214e-08	1.06492979929517e-07	5.32323848582185e-08	8.87178424658209e-08	5.32194201211984e-08	4.24456519682208e-08	1.03738507947506e-08	6.58804459115346e-09	1.54451320256836e-08	1.73466925763806e-08	2.13426661682229e-08	1.99418615467014e-08	7.02872687451001e-08	6.9913325828221e-08	1.8084545314124e-07	4.2391325124602e-07	1.02794591047824e-06	1.95098535844091e-06	3.78630948302101e-06	6.22109315637561e-06	9.87448957872117e-06	1.23929290469104e-05	1.12052072958868e-05
P5BigEU	C928	0	0	0	0	0	0	0	0	0	0	3.29402229557673e-09	6.17805281027343e-09	0	2.66783327102787e-09	0	7.2710967667345e-09	7.49071348159511e-09	2.42926728100173e-08	5.03952816166598e-08	9.1372969820288e-08	1.41956024214917e-07	4.83713546289028e-07	7.10696080615718e-07	8.13442909421873e-07	7.41351687751368e-07	2.98805527890314e-07
P5BigEU	C929	0	0	1.23477617496021e-06	1.92361273547214e-07	2.30734789847286e-07	2.30673667718947e-07	2.83897095890627e-07	8.86990335353306e-08	7.78170286084048e-08	6.22431047685034e-08	6.91744682071114e-08	7.41366337232812e-08	8.96245783112996e-08	1.22720330467282e-07	1.27129367360221e-07	2.25403999768769e-07	2.54684258374234e-07	4.83154270332566e-07	7.17391655954804e-07	1.39017446940867e-06	2.44237159610793e-06	4.73705679814083e-06	7.61245590575005e-06	1.25058005552858e-05	1.70758005412065e-05	1.9033912126613e-05
P5BigEU	C930	0	0	0	3.84722547094428e-08	8.87441499412638e-08	7.09765131442913e-08	1.77435684931642e-08	3.54796134141322e-08	1.7685688320092e-08	3.11215523842517e-08	4.9410334433651e-08	6.48695545078711e-08	4.62578468703482e-08	6.13601652336409e-08	8.22601788801433e-08	1.23608645034486e-07	1.34832842668712e-07	2.05138125951257e-07	2.69762978065649e-07	4.86234732257961e-07	6.15142771597973e-07	1.07167570169207e-06	1.80176471142013e-06	2.26349331317391e-06	2.66886607590492e-06	2.15139980081026e-06
P5BigEU	C931	0	0	0	0	1.77488299882528e-08	1.77441282860728e-08	1.77435684931642e-08	0	3.5371376640184e-09	3.45795026491685e-09	3.29402229557673e-09	6.17805281027343e-09	5.78223085879352e-09	1.06713330841115e-08	4.98546538667535e-09	1.69658924557138e-08	5.24349943711658e-08	1.34959293388985e-07	2.3715426643134e-07	7.17930477159406e-07	1.26668452376387e-06	2.59370539475669e-06	4.48939707262182e-06	7.15829760291248e-06	1.04654146587568e-05	8.21715201698363e-06
P5BigEU	C932	0	0	0	0	0	0	1.77435684931642e-08	0	0	0	0	0	0	0	0	0	0	0	2.96442833039175e-09	0	1.09196941703782e-08	8.33988872912118e-09	2.00196079046681e-08	1.41468332073369e-08	1.23558614625228e-08	2.98805527890314e-08
P5BigEU	C933	0	0	0	3.84722547094428e-08	3.54976599765055e-08	1.2420889800251e-07	5.32307054794925e-08	1.77398067070661e-08	2.12228259841104e-08	3.45795026491685e-09	6.58804459115346e-09	0	2.89111542939676e-09	0	0	0	0	0	0	0	0	0	1.00098039523341e-08	1.41468332073369e-08	0	0
P5BigEU	C937	0	0	0	0	0	0	0	0	0	0	0	0	0	0	0	0	0	0	0	6.52664070144914e-09	7.27979611358548e-09	1.66797774582424e-08	1.50147059285011e-08	2.82936664146738e-08	1.23558614625228e-08	0
P5BigEU	C939	0	0	0	3.84722547094428e-08	1.77488299882528e-08	0	0	0	0	6.91590052983371e-09	3.29402229557673e-09	0	8.67334628819028e-09	5.33566654205573e-09	2.49273269333768e-09	9.69479568897933e-09	9.98761797546015e-09	1.88943010744579e-08	3.5573139964701e-08	7.50563680666651e-08	1.41956024214917e-07	3.41935437893968e-07	7.25710786544219e-07	1.301508655075e-06	2.19934334032906e-06	2.59960809264573e-06
P5BigEU	C940	0	0	0	1.92361273547214e-08	0	0	0	0	7.0742753280368e-09	0	0	1.23561056205469e-08	5.78223085879352e-09	1.60069996261672e-08	1.4956396160026e-08	2.66606881446932e-08	2.74659494325154e-08	3.23902304133564e-08	6.22529949382268e-08	1.01162930872462e-07	1.56515616442088e-07	2.75216328060999e-07	4.70460785759701e-07	5.65873328293477e-07	5.56013765813526e-07	3.28686080679345e-07
P5BigEU	C941	0	0	0	0	0	0	0	0	0	0	0	0	0	0	2.49273269333768e-09	0	0	0	0	9.78996105217372e-09	3.63989805679274e-09	4.16994436456059e-09	3.00294118570022e-08	1.41468332073369e-08	2.47117229250456e-08	8.96416583670941e-08
P5BigEU	C942	0	1.08042915309019e-06	3.08694043740053e-07	7.69445094188857e-08	1.24241809917769e-07	1.06464769716437e-07	7.09742739726567e-08	0	7.0742753280368e-09	0	0	3.08902640513672e-09	5.78223085879352e-09	5.33566654205573e-09	9.9709307733507e-09	9.69479568897933e-09	2.74659494325154e-08	2.42926728100173e-08	6.22529949382268e-08	6.8529727365216e-08	9.8277247533404e-08	2.29346940050832e-07	2.70264706713019e-07	3.60744246787091e-07	4.81878597038389e-07	2.98805527890314e-07
P5BigEU	C943	0	0	0	0	0	0	0	0	0	0	0	0	0	5.33566654205573e-09	7.47819808001302e-09	2.42369892224483e-09	9.98761797546015e-09	8.0975576033391e-09	1.1857713321567e-08	3.26332035072457e-08	1.09196941703782e-08	3.33595549164847e-08	5.00490197616703e-08	7.78075826403531e-08	2.47117229250456e-08	0
P5BigEU	C944	0	0	0	0	0	0	0	0	0	0	3.29402229557673e-09	0	2.89111542939676e-09	1.06713330841115e-08	4.98546538667535e-09	0	1.74783314570553e-08	2.42926728100173e-08	2.96442833039175e-08	5.54764459623177e-08	5.45984708518911e-08	1.45948052759621e-07	2.05200981022848e-07	2.47569581128396e-07	2.10049644862888e-07	8.96416583670941e-08
P5BigEU	C945	0	0	0	0	0	0	0	0	0	3.45795026491685e-09	0	0	0	0	2.49273269333768e-09	4.84739784448966e-09	0	2.6991858677797e-09	2.3715426643134e-08	6.52664070144914e-08	6.55181650222693e-08	9.1738776020333e-08	1.40137255332677e-07	1.34394915469701e-07	1.85337921937842e-07	8.96416583670941e-08
P5BigEU	C946	0	0	0	0	0	0	0	0	0	0	3.29402229557673e-09	6.17805281027343e-09	0	0	0	0	7.49071348159511e-09	1.07967434711188e-08	2.3715426643134e-08	2.61065628057966e-08	4.00388786247201e-08	1.33438219665939e-07	2.25220588927516e-07	3.53670830183423e-07	6.30148934588662e-07	7.47013819725784e-07
P5BigEU	C947	0	0	3.08694043740053e-07	1.92361273547214e-08	0	0	0	0	0	1.72897513245843e-08	9.8820668867302e-09	6.17805281027343e-09	1.1564461717587e-08	1.06713330841115e-08	1.99418615467014e-08	2.18132903002035e-08	2.74659494325154e-08	3.77886021489158e-08	8.59684215813608e-08	9.78996105217371e-08	1.63795412555673e-07	2.71046383696438e-07	3.65357844260193e-07	5.44653078482471e-07	5.68369627276049e-07	5.07969397413533e-07
P5BigEU	C950	0	2.16085830618037e-06	1.23477617496021e-06	5.00139311222757e-07	6.38957879577099e-07	6.03300361726476e-07	5.14563486301761e-07	3.90275747555455e-07	4.27993657346226e-07	4.49533534439191e-07	7.93859373233992e-07	9.08173763110195e-07	8.90463552254202e-07	9.89766143551338e-07	1.06938232544186e-06	1.3136448158567e-06	1.80276504457056e-06	2.54533227331626e-06	4.96245302507579e-06	8.30841361294476e-06	1.42720402806843e-05	2.41564877038995e-05	3.89331324726033e-05	5.81081173991364e-05	7.5061858384826e-05	7.79583622265829e-05
P5BigEU	C951	0	0	0	0	0	3.54882565721456e-08	0	1.77398067070661e-08	7.0742753280368e-09	2.07477015895011e-08	1.64701114778837e-08	2.47122112410937e-08	8.67334628819028e-09	8.0034998130836e-09	1.4956396160026e-08	2.66606881446932e-08	5.49318988650308e-08	8.90731336367301e-08	2.10474411457814e-07	4.17705004892745e-07	8.59015941403087e-07	1.95987385134348e-06	3.86378432560095e-06	7.16537101951615e-06	1.29489428127239e-05	1.56872902142415e-05
P5BigEU	C952	0	0	0	0	0	0	0	0	0	3.45795026491685e-09	0	0	0	2.66783327102787e-09	2.49273269333768e-09	0	0	0	8.89328499117525e-09	0	7.27979611358548e-09	1.25098330936818e-08	1.00098039523341e-08	2.12202498110054e-08	8.64910302376596e-08	5.97611055780628e-08
P5BigEU	C957	0	0	0	0	0	0	0	0	3.5371376640184e-09	0	6.58804459115346e-09	6.17805281027343e-09	2.89111542939676e-09	0	2.49273269333768e-09	0	7.49071348159511e-09	2.6991858677797e-09	5.9288566607835e-09	3.26332035072457e-08	2.54792863975492e-08	5.42092767392877e-08	7.00686276663384e-08	1.90982248299048e-07	2.10049644862888e-07	1.19522211156126e-07
P5BigEU	C959	6.48257491854112e-06	1.29651498370822e-05	1.85216426244032e-06	5.57847693286921e-07	6.38957879577099e-07	3.72626694007529e-07	4.96819917808597e-07	3.54796134141322e-07	5.27033511938742e-07	4.59907385233942e-07	4.18340831538245e-07	3.49059983780449e-07	3.0356712008666e-07	3.94839324112124e-07	4.31242755947418e-07	7.00448988528757e-07	8.86401095322088e-07	1.45756036860104e-06	2.4812265125379e-06	4.25863305769557e-06	8.31716705977141e-06	1.52077870975525e-05	2.76721030262275e-05	4.77950759909878e-05	7.70140844959046e-05	9.24803108820521e-05
P5BigEU	C960	0	0	0	3.84722547094428e-08	0	0	0	0	0	0	0	0	0	0	2.49273269333768e-09	0	2.49690449386504e-09	2.6991858677797e-09	5.9288566607835e-09	0	1.09196941703782e-08	2.50196661873635e-08	5.00490197616703e-09	1.41468332073369e-08	1.23558614625228e-08	0
P5BigEU	C961	0	0	0	3.84722547094428e-08	7.0995319953011e-08	1.77441282860728e-08	1.77435684931642e-08	0	7.0742753280368e-09	0	6.58804459115346e-09	0	2.89111542939676e-09	5.33566654205573e-09	1.4956396160026e-08	2.66606881446932e-08	2.49690449386504e-08	3.50894162811361e-08	2.96442833039175e-08	8.81096494695634e-08	1.09196941703782e-07	1.4177810839506e-07	1.80176471142013e-07	1.62688581884375e-07	1.60626199012796e-07	1.19522211156126e-07
P5BigEU	C962	0	1.08042915309019e-06	0	0	0	0	0	0	0	0	6.58804459115346e-09	0	5.78223085879352e-09	2.66783327102787e-09	1.24636634666884e-08	7.2710967667345e-09	7.49071348159511e-09	2.6991858677797e-08	4.44664249558763e-08	6.52664070144914e-08	1.4559592227171e-07	2.16837106957151e-07	3.35328432403191e-07	2.40496164524728e-07	3.0889653656307e-07	1.19522211156126e-07
P5BigEU	C963	0	0	0	0	0	0	0	0	0	0	0	0	0	5.33566654205573e-09	2.49273269333768e-09	2.42369892224483e-09	0	2.6991858677797e-09	5.9288566607835e-09	6.52664070144914e-09	2.18393883407564e-08	2.08497218228029e-08	3.00294118570022e-08	4.95139162256792e-08	3.70675843875684e-08	0
P5BigEU	C964	0	0	0	0	0	0	0	0	0	0	0	6.17805281027343e-09	0	0	2.49273269333768e-09	2.42369892224483e-09	7.49071348159511e-09	2.6991858677797e-09	5.9288566607835e-09	1.63166017536229e-08	1.4559592227171e-08	1.66797774582424e-08	3.00294118570022e-08	1.41468332073369e-08	3.70675843875684e-08	2.98805527890314e-08
P5BigEU	C965	0	0	0	0	1.77488299882528e-08	0	0	0	3.5371376640184e-09	0	0	0	0	0	2.49273269333768e-09	2.42369892224483e-09	0	2.6991858677797e-09	0	6.52664070144914e-09	7.27979611358548e-09	8.33988872912118e-09	5.00490197616703e-09	7.07341660366846e-09	3.70675843875684e-08	0
P5BigEU	C966	0	0	6.17388087480107e-07	1.15416764128329e-07	1.24241809917769e-07	5.32323848582185e-08	0	0	7.0742753280368e-09	1.38318010596674e-08	1.31760891823069e-08	9.26707921541015e-09	2.89111542939676e-08	2.66783327102787e-08	2.49273269333767e-08	3.39317849114277e-08	2.49690449386504e-08	4.58861597522549e-08	3.85375682950928e-08	5.54764459623177e-08	6.9158063079062e-08	8.33988872912118e-08	4.00392158093362e-08	3.53670830183423e-08	3.70675843875684e-08	2.98805527890314e-08
P5BigEU	C967	0	1.08042915309019e-06	0	0	0	1.77441282860728e-08	1.77435684931642e-08	0	0	0	0	3.08902640513672e-09	2.89111542939676e-09	0	2.49273269333768e-09	1.21184946112242e-08	4.99380898773007e-09	3.23902304133564e-08	4.44664249558763e-08	8.81096494695634e-08	1.71075208669259e-07	3.83634881539574e-07	5.40529413426039e-07	9.05397325269563e-07	1.33443303795246e-06	1.5239081922406e-06
P5BigEU	C968	0	0	0	1.92361273547214e-08	0	0	0	0	0	3.45795026491685e-09	0	0	5.78223085879352e-09	0	9.9709307733507e-09	1.4542193533469e-08	1.99752359509203e-08	1.34959293388985e-08	1.77865699823505e-08	1.95799221043474e-08	4.00388786247201e-08	5.42092767392877e-08	5.50539217378373e-08	6.36607494330161e-08	7.41351687751368e-08	5.97611055780628e-08
P5BigEU	C969	0	0	0	3.84722547094428e-08	1.77488299882528e-08	1.77441282860728e-08	0	3.54796134141322e-08	2.12228259841104e-08	3.45795026491685e-08	2.63521783646139e-08	2.78012376462305e-08	6.0713424017332e-08	5.06888321495295e-08	4.48691884800782e-08	7.75583655118346e-08	1.64795696595092e-07	2.99609631323547e-07	5.03952816166598e-07	7.27720438211579e-07	1.29580370821822e-06	2.09748201537398e-06	3.84376471769628e-06	6.41558885952729e-06	1.12932573767458e-05	1.29083988048616e-05
P5BigEU	C97	0	0	0	1.92361273547214e-08	3.54976599765055e-08	3.54882565721456e-08	3.54871369863284e-08	1.06438840242397e-07	6.36684779523312e-08	6.91590052983371e-08	1.48231003300953e-07	1.35917161826016e-07	2.16833657204757e-07	4.29521156635486e-07	8.32572719574783e-07	2.18132903002035e-06	5.28095300452455e-06	9.98158933904933e-06	1.74990204343025e-05	2.68505998457618e-05	4.22300972549094e-05	6.61936968430348e-05	9.63243434333106e-05	0.000127052709035093	0.000148084999628336	0.000156484454956157
P5BigEU	D000	0	0	0	0	0	0	0	0	0	0	0	0	0	0	0	0	4.99380898773007e-09	8.0975576033391e-09	8.89328499117525e-09	2.61065628057966e-08	1.4559592227171e-08	8.33988872912118e-09	1.00098039523341e-08	3.53670830183423e-08	7.41351687751368e-08	8.96416583670941e-08
P5BigEU	D001	0	0	0	0	0	0	0	0	0	0	0	0	0	0	0	0	4.99380898773007e-09	0	5.9288566607835e-09	9.78996105217372e-09	1.09196941703782e-08	1.25098330936818e-08	2.50245098808351e-08	2.82936664146738e-08	2.47117229250456e-08	5.97611055780628e-08
P5BigEU	D002	0	0	0	0	0	0	0	0	0	0	0	0	0	0	0	0	0	0	2.96442833039175e-09	3.26332035072457e-09	1.81994902839637e-08	2.08497218228029e-08	5.00490197616703e-08	4.95139162256792e-08	1.23558614625228e-07	2.0916386952322e-07
P5BigEU	D010	0	0	0	0	0	0	0	0	0	0	0	0	0	0	2.49273269333768e-09	0	0	8.0975576033391e-09	2.96442833039175e-09	1.95799221043474e-08	2.91191844543419e-08	4.58693880101665e-08	8.00784316186724e-08	9.195441584769e-08	1.72982060475319e-07	1.19522211156126e-07
P5BigEU	D011	0	0	0	0	0	0	0	0	0	0	0	0	0	0	0	0	0	0	0	0	3.63989805679274e-09	4.16994436456059e-09	1.50147059285011e-08	1.41468332073369e-08	0	0
P5BigEU	D012	0	0	0	0	0	0	0	0	0	0	0	0	0	0	0	0	0	2.6991858677797e-09	5.9288566607835e-09	3.26332035072457e-09	0	2.50196661873635e-08	1.50147059285011e-08	4.24404996220108e-08	7.41351687751368e-08	8.96416583670941e-08
P5BigEU	D013	0	0	0	0	0	0	0	0	0	0	0	0	0	0	0	0	0	0	0	3.26332035072457e-09	0	0	5.00490197616703e-09	1.41468332073369e-08	1.23558614625228e-08	2.98805527890314e-08
P5BigEU	D014	0	0	0	0	0	0	0	0	0	0	0	0	0	0	0	0	0	0	0	3.26332035072457e-09	0	4.16994436456059e-09	1.00098039523341e-08	1.41468332073369e-08	0	2.98805527890314e-08
P5BigEU	D015	0	0	0	0	0	0	0	0	0	0	0	0	0	0	2.49273269333768e-09	0	0	8.0975576033391e-09	0	9.78996105217372e-09	2.18393883407564e-08	1.66797774582424e-08	5.00490197616703e-08	4.95139162256792e-08	4.94234458500912e-08	2.98805527890314e-08
P5BigEU	D017	0	0	0	0	0	0	0	0	0	0	0	0	0	0	0	0	0	0	2.96442833039175e-09	6.52664070144914e-09	7.27979611358548e-09	8.33988872912118e-09	2.50245098808351e-08	4.24404996220108e-08	1.23558614625228e-08	2.98805527890314e-08
P5BigEU	D019	0	0	0	0	0	0	0	0	0	0	0	0	0	0	0	0	0	0	2.96442833039175e-09	0	3.63989805679274e-09	8.33988872912118e-09	1.50147059285011e-08	4.24404996220108e-08	9.88468917001824e-08	1.79283316734188e-07
P5BigEU	D020	0	0	0	0	0	0	0	0	0	0	0	0	0	0	0	0	0	2.6991858677797e-09	5.9288566607835e-09	9.78996105217372e-09	1.4559592227171e-08	1.25098330936818e-08	1.00098039523341e-08	2.12202498110054e-08	1.23558614625228e-08	2.98805527890314e-08
P5BigEU	D021	0	0	0	0	0	0	0	0	0	0	0	0	0	0	0	0	0	0	0	0	3.63989805679274e-09	0	0	0	0	2.98805527890314e-08
P5BigEU	D022	0	0	0	0	0	0	0	0	0	0	3.29402229557673e-09	0	0	0	0	0	2.49690449386504e-09	5.3983717355594e-09	5.9288566607835e-09	2.61065628057966e-08	2.54792863975492e-08	5.42092767392877e-08	3.50343138331692e-08	9.90278324513585e-08	1.11202753162705e-07	1.49402763945157e-07
P5BigEU	D023	0	0	0	0	0	0	0	0	0	0	0	0	0	0	0	0	0	0	0	0	0	4.16994436456059e-09	1.00098039523341e-08	0	0	0
P5BigEU	D024	0	0	0	0	0	0	0	0	0	0	0	0	0	0	0	0	0	0	0	0	0	0	5.00490197616703e-09	7.07341660366846e-09	1.23558614625228e-08	2.98805527890314e-08
P5BigEU	D032	0	0	0	0	0	0	0	0	0	0	0	0	0	0	0	0	0	0	0	0	3.63989805679274e-09	0	0	0	0	0
P5BigEU	D033	0	0	0	0	0	0	0	0	0	0	0	0	0	0	0	0	0	0	0	0	3.63989805679274e-09	0	1.00098039523341e-08	1.41468332073369e-08	2.47117229250456e-08	5.97611055780628e-08
P5BigEU	D035	0	0	0	0	0	0	0	0	0	0	0	0	0	0	0	2.42369892224483e-09	0	0	0	3.26332035072457e-09	3.63989805679274e-09	8.33988872912118e-09	1.50147059285011e-08	0	0	0
P5BigEU	D037	0	0	0	0	0	0	0	0	0	0	0	0	0	0	0	0	0	0	0	0	3.63989805679274e-09	0	2.00196079046681e-08	0	0	2.98805527890314e-08
P5BigEU	D038	0	0	0	0	0	0	0	0	0	0	0	0	0	5.33566654205573e-09	0	0	2.49690449386504e-09	2.6991858677797e-09	1.1857713321567e-08	1.30532814028983e-08	7.27979611358548e-09	2.08497218228029e-08	5.00490197616703e-09	2.82936664146738e-08	1.23558614625228e-08	2.98805527890314e-08
P5BigEU	D039	0	0	0	0	0	0	0	1.77398067070661e-08	3.5371376640184e-09	0	0	0	0	0	2.49273269333768e-09	0	4.99380898773007e-09	2.6991858677797e-09	0	6.52664070144914e-09	7.27979611358548e-09	2.50196661873635e-08	2.00196079046681e-08	2.82936664146738e-08	1.60626199012796e-07	1.49402763945157e-07
P5BigEU	D042	0	0	0	0	0	0	0	0	0	0	0	0	0	0	0	0	0	2.6991858677797e-09	0	0	0	0	0	0	2.47117229250456e-08	2.98805527890314e-08
P5BigEU	D043	0	0	0	0	0	0	0	0	0	0	0	0	0	0	0	0	0	0	0	0	0	0	0	0	2.47117229250456e-08	1.19522211156126e-07
P5BigEU	D044	0	0	0	0	0	0	0	0	0	0	0	0	0	0	0	0	0	0	0	0	0	0	5.00490197616703e-09	0	3.70675843875684e-08	0
P5BigEU	D045	0	0	0	0	0	0	0	0	0	0	0	0	0	0	0	0	0	2.6991858677797e-09	0	3.26332035072457e-09	0	0	0	7.07341660366846e-09	2.47117229250456e-08	0
P5BigEU	D046	0	0	0	0	0	0	0	0	0	0	0	0	0	0	0	0	0	0	0	0	0	0	0	0	0	0
P5BigEU	D047	0	0	0	0	0	0	0	0	0	0	0	0	0	0	0	0	0	0	0	0	0	0	0	0	3.70675843875684e-08	2.98805527890314e-08
P5BigEU	D048	0	0	0	0	0	0	0	0	0	0	0	0	0	0	0	0	0	0	0	0	0	0	0	0	0	2.98805527890314e-08
P5BigEU	D049	0	0	0	0	0	0	0	0	7.0742753280368e-09	0	0	0	0	0	0	0	4.99380898773007e-09	5.3983717355594e-09	2.96442833039175e-09	3.26332035072457e-09	7.27979611358548e-09	2.08497218228029e-08	5.00490197616703e-08	7.78075826403531e-08	3.70675843875684e-07	8.06774925303847e-07
P5BigEU	D051	0	0	0	0	0	0	0	0	0	0	0	0	0	0	2.49273269333768e-09	2.42369892224483e-09	0	2.6991858677797e-09	0	9.78996105217372e-09	0	8.33988872912118e-09	1.50147059285011e-08	7.07341660366846e-09	1.23558614625228e-08	2.98805527890314e-08
P5BigEU	D059	0	0	0	0	0	0	0	0	0	0	0	0	0	0	0	0	0	2.6991858677797e-09	5.9288566607835e-09	6.52664070144914e-09	1.09196941703782e-08	1.25098330936818e-08	2.00196079046681e-08	4.95139162256792e-08	2.34761367787933e-07	2.68924975101282e-07
P5BigEU	D060	0	0	0	0	0	0	0	0	0	0	0	0	0	0	0	0	0	0	0	0	0	0	0	7.07341660366846e-09	1.23558614625228e-08	0
P5BigEU	D061	0	0	0	0	0	0	0	0	0	0	0	0	0	0	0	2.42369892224483e-09	0	0	0	0	0	0	0	0	0	0
P5BigEU	D069	0	0	0	0	0	0	0	0	0	0	0	0	0	0	2.49273269333768e-09	0	0	2.6991858677797e-09	0	0	3.63989805679274e-09	1.66797774582424e-08	1.50147059285011e-08	7.07341660366846e-09	2.47117229250456e-08	0
P5BigEU	D070	0	0	3.08694043740053e-07	1.92361273547214e-08	0	0	0	0	0	0	0	0	0	0	0	2.42369892224483e-09	0	0	0	1.30532814028983e-08	1.09196941703782e-08	8.33988872912118e-09	1.00098039523341e-08	7.07341660366846e-09	2.47117229250456e-08	5.97611055780628e-08
P5BigEU	D071	0	0	0	0	0	0	0	0	0	0	0	0	0	0	0	0	0	0	5.9288566607835e-09	0	0	4.16994436456059e-09	0	7.07341660366846e-09	4.94234458500912e-08	0
P5BigEU	D072	0	0	0	0	0	0	0	0	0	0	0	0	0	0	0	0	0	0	0	0	0	4.16994436456059e-09	0	0	0	2.98805527890314e-08
P5BigEU	D073	0	1.08042915309019e-06	0	0	0	0	0	0	0	0	0	0	0	0	0	0	4.99380898773007e-09	0	2.96442833039175e-09	6.52664070144914e-09	3.63989805679274e-09	1.66797774582424e-08	2.00196079046681e-08	2.82936664146738e-08	4.94234458500912e-08	8.96416583670941e-08
P5BigEU	D074	0	0	0	0	0	0	0	0	0	0	0	0	0	0	0	0	0	0	0	0	0	0	0	0	1.23558614625228e-08	2.98805527890314e-08
P5BigEU	D075	0	0	0	0	0	0	0	0	0	0	0	0	0	0	0	0	0	0	2.96442833039175e-09	0	0	3.75294992810453e-08	3.50343138331692e-08	8.48809992440215e-08	1.48270337550274e-07	2.39044422312251e-07
P5BigEU	D090	0	0	0	0	0	0	0	0	0	0	0	0	0	0	0	0	0	0	2.96442833039175e-09	3.26332035072457e-09	3.63989805679274e-09	3.33595549164847e-08	9.00882355710065e-08	5.65873328293477e-08	1.72982060475319e-07	3.88447186257408e-07
P5BigEU	D091	0	0	0	0	0	0	0	0	0	0	0	0	0	0	0	0	0	2.6991858677797e-09	0	0	0	0	4.00392158093362e-08	2.12202498110054e-08	1.23558614625228e-08	0
P5BigEU	D092	0	0	0	0	0	0	0	0	0	0	0	0	0	0	0	0	0	0	0	0	0	0	0	0	0	2.98805527890314e-08
P5BigEU	D093	0	0	0	0	0	0	0	0	0	0	0	0	0	0	0	0	0	0	0	3.26332035072457e-09	0	4.16994436456059e-09	0	0	0	0
P5BigEU	D097	0	0	0	0	0	0	0	0	0	0	0	0	0	0	0	0	2.49690449386504e-09	2.6991858677797e-09	2.96442833039175e-09	3.26332035072457e-09	3.63989805679274e-09	0	1.00098039523341e-08	7.07341660366846e-09	2.47117229250456e-08	2.98805527890314e-08
P5BigEU	D099	0	0	0	0	0	0	0	0	0	0	0	0	0	0	0	2.42369892224483e-09	0	0	8.89328499117525e-09	0	1.09196941703782e-08	8.33988872912118e-09	3.00294118570022e-08	3.53670830183423e-08	1.11202753162705e-07	2.98805527890314e-07
P5BigEU	D101	0	0	0	0	0	0	0	0	0	0	0	0	0	0	0	0	0	0	2.96442833039175e-09	0	0	0	0	7.07341660366846e-09	2.47117229250456e-08	0
P5BigEU	D102	0	0	0	0	0	0	0	0	0	0	0	0	0	0	0	0	0	0	0	3.26332035072457e-09	3.63989805679274e-09	4.16994436456059e-09	0	7.07341660366846e-09	0	0
P5BigEU	D103	0	0	0	1.92361273547214e-08	0	0	0	0	0	0	0	0	0	0	0	0	0	0	0	0	0	0	1.00098039523341e-08	7.07341660366846e-09	3.70675843875684e-08	8.96416583670941e-08
P5BigEU	D104	0	0	0	0	0	0	0	0	0	0	0	0	0	0	0	0	0	0	0	0	0	0	5.00490197616703e-09	0	0	0
P5BigEU	D105	0	0	0	0	0	0	0	0	0	0	0	0	0	2.66783327102787e-09	2.49273269333768e-09	0	0	0	2.96442833039175e-09	0	0	1.25098330936818e-08	0	0	0	0
P5BigEU	D106	0	0	0	0	0	0	0	0	0	0	0	0	0	0	0	0	2.49690449386504e-09	0	0	0	0	4.16994436456059e-09	0	1.41468332073369e-08	0	0
P5BigEU	D107	0	0	0	0	0	0	0	0	0	0	0	0	0	0	0	0	0	0	8.89328499117525e-09	3.26332035072457e-09	0	0	0	7.07341660366846e-09	1.23558614625228e-08	0
P5BigEU	D109	0	0	0	0	0	0	0	0	0	0	0	0	0	0	0	0	0	0	2.96442833039175e-09	3.26332035072457e-09	0	8.33988872912118e-09	0	1.41468332073369e-08	2.47117229250456e-08	2.98805527890314e-08
P5BigEU	D110	0	0	0	0	0	0	0	0	0	0	0	0	0	0	0	2.42369892224483e-09	2.49690449386504e-09	0	5.9288566607835e-09	6.52664070144914e-09	0	8.33988872912118e-09	4.00392158093362e-08	6.36607494330161e-08	1.72982060475319e-07	2.39044422312251e-07
P5BigEU	D117	0	0	0	0	0	0	0	0	0	0	0	0	0	0	0	0	0	0	2.96442833039175e-09	0	0	0	1.00098039523341e-08	7.07341660366846e-09	1.23558614625228e-08	2.98805527890314e-08
P5BigEU	D119	0	0	0	0	0	0	0	0	0	0	0	0	0	0	0	0	0	2.6991858677797e-09	0	0	1.09196941703782e-08	0	3.00294118570022e-08	1.41468332073369e-08	1.35914476087751e-07	5.97611055780628e-08
P5BigEU	D120	0	0	0	0	0	0	0	0	0	0	0	0	0	0	0	0	0	0	1.1857713321567e-08	1.63166017536229e-08	1.09196941703782e-08	2.50196661873635e-08	6.00588237140043e-08	7.07341660366846e-08	1.11202753162705e-07	1.19522211156126e-07
P5BigEU	D121	0	0	0	0	0	0	0	0	0	0	0	0	0	0	0	2.42369892224483e-09	0	5.3983717355594e-09	5.9288566607835e-09	3.26332035072457e-09	3.63989805679274e-09	0	0	3.53670830183423e-08	4.94234458500912e-08	0
P5BigEU	D122	0	0	0	0	0	0	0	0	0	0	0	0	0	0	0	0	0	0	0	0	3.63989805679274e-09	8.33988872912118e-09	3.00294118570022e-08	2.82936664146738e-08	3.70675843875684e-08	2.98805527890314e-08
P5BigEU	D123	0	0	0	0	0	0	0	0	0	0	0	0	0	0	0	0	0	0	5.9288566607835e-09	3.26332035072457e-09	3.63989805679274e-09	1.66797774582424e-08	1.00098039523341e-08	7.07341660366846e-09	3.70675843875684e-08	2.98805527890314e-08
P5BigEU	D124	0	0	0	0	0	0	0	0	0	0	0	0	0	0	0	0	0	0	0	0	3.63989805679274e-09	1.66797774582424e-08	5.00490197616703e-09	0	2.47117229250456e-08	2.98805527890314e-08
P5BigEU	D125	0	0	0	0	0	0	0	0	0	0	0	0	0	0	2.49273269333768e-09	0	0	0	2.96442833039175e-09	3.26332035072457e-09	1.81994902839637e-08	3.33595549164847e-08	9.50931375471735e-08	1.06101249055027e-07	1.23558614625228e-07	1.49402763945157e-07
P5BigEU	D126	0	0	0	0	0	0	1.77435684931642e-08	0	0	0	3.29402229557673e-09	1.23561056205469e-08	2.02378080057773e-08	2.40104994392508e-08	3.48982577067275e-08	3.87791827559173e-08	2.74659494325154e-08	5.66829032233737e-08	9.78261349029278e-08	1.17479532626085e-07	2.43873169805114e-07	4.37844158278862e-07	9.40921571519401e-07	1.44297698714837e-06	2.03871714131626e-06	3.64542744026183e-06
P5BigEU	D127	0	0	0	0	0	0	0	0	0	0	0	0	0	0	2.49273269333768e-09	0	4.99380898773007e-09	2.6991858677797e-09	0	6.52664070144914e-09	1.09196941703782e-08	8.33988872912118e-09	3.00294118570022e-08	2.82936664146738e-08	6.1779307312614e-08	8.96416583670941e-08
P5BigEU	D128	0	0	0	0	0	0	0	0	0	0	0	0	0	0	0	0	0	0	0	2.2843242455072e-08	1.81994902839637e-08	8.75688316557724e-08	1.3513235335651e-07	1.62688581884375e-07	4.44811012650821e-07	5.67730502991596e-07
P5BigEU	D129	0	0	0	0	0	0	0	0	0	0	0	0	0	0	0	0	0	2.6991858677797e-09	0	0	0	4.16994436456059e-09	0	7.07341660366846e-09	2.47117229250456e-08	2.98805527890314e-08
P5BigEU	D130	0	0	0	0	0	0	0	0	0	0	0	0	2.89111542939676e-09	0	0	2.42369892224483e-09	0	0	2.96442833039175e-09	1.95799221043474e-08	1.81994902839637e-08	1.66797774582424e-08	5.00490197616703e-09	4.24404996220108e-08	3.70675843875684e-08	1.79283316734188e-07
P5BigEU	D131	0	0	0	0	0	0	0	0	0	0	0	0	0	0	2.49273269333768e-09	2.42369892224483e-09	7.49071348159511e-09	1.07967434711188e-08	3.26087116343093e-08	1.63166017536229e-08	4.00388786247201e-08	1.20928386572257e-07	1.55151961261178e-07	4.17331579616439e-07	8.27842717989027e-07	1.13546100598319e-06
P5BigEU	D132	0	0	0	0	0	0	0	0	0	0	0	0	0	0	0	0	7.49071348159511e-09	5.3983717355594e-09	8.89328499117525e-09	3.26332035072457e-08	3.27590825111347e-08	4.16994436456059e-08	9.00882355710065e-08	1.34394915469701e-07	1.60626199012796e-07	3.58566633468376e-07
P5BigEU	D133	0	0	0	0	0	0	0	0	0	0	0	0	0	0	0	0	0	0	2.96442833039175e-09	3.26332035072457e-09	0	1.25098330936818e-08	3.00294118570022e-08	2.82936664146738e-08	0	2.98805527890314e-08
P5BigEU	D134	0	1.08042915309019e-06	6.17388087480107e-07	0	0	0	0	0	0	0	0	0	8.67334628819028e-09	1.06713330841115e-08	4.98546538667535e-09	7.2710967667345e-09	2.74659494325154e-08	1.61951152066782e-08	2.66798549735258e-08	4.89498052608686e-08	8.3717655306233e-08	1.25098330936818e-07	2.50245098808351e-07	3.32450580372418e-07	4.32455151188298e-07	3.88447186257408e-07
P5BigEU	D135	0	0	0	0	0	0	0	0	0	0	0	0	0	0	2.49273269333768e-09	0	2.49690449386504e-09	8.0975576033391e-09	8.89328499117525e-09	2.2843242455072e-08	6.18782669654766e-08	5.00393323747271e-08	1.25122549404176e-07	1.55615165280706e-07	4.07743428263252e-07	5.07969397413533e-07
P5BigEU	D136	0	0	0	0	0	0	0	0	0	0	0	0	0	0	0	7.2710967667345e-09	9.98761797546015e-09	1.61951152066782e-08	3.85375682950928e-08	4.89498052608686e-08	1.41956024214917e-07	1.20928386572257e-07	2.25220588927516e-07	3.53670830183423e-07	5.43657904351003e-07	6.5737216135869e-07
P5BigEU	D137	0	0	3.08694043740053e-07	5.77083820641643e-08	1.77488299882528e-08	0	0	0	0	0	0	3.08902640513672e-09	0	1.06713330841115e-08	4.98546538667535e-09	4.84739784448966e-09	1.74783314570553e-08	2.42926728100173e-08	2.3715426643134e-08	4.5686484910144e-08	5.45984708518911e-08	1.54287941488742e-07	2.00196079046681e-07	3.46597413579755e-07	7.90775133601459e-07	8.6653603088191e-07
P5BigEU	D139	0	0	0	0	1.77488299882528e-08	0	0	0	0	0	0	3.08902640513672e-09	0	0	0	2.42369892224483e-09	0	1.07967434711188e-08	8.89328499117525e-09	9.78996105217372e-09	4.00388786247201e-08	6.25491654684088e-08	1.25122549404176e-07	1.98055664902717e-07	4.44811012650821e-07	4.48208291835471e-07
P5BigEU	D140	0	0	0	0	0	0	0	0	0	0	0	0	0	0	0	2.42369892224483e-09	4.99380898773007e-09	2.6991858677797e-09	0	1.30532814028983e-08	1.09196941703782e-08	1.66797774582424e-08	1.00098039523341e-08	5.65873328293477e-08	3.70675843875684e-08	2.98805527890314e-08
P5BigEU	D141	0	0	0	0	0	0	1.77435684931642e-08	0	0	0	3.29402229557673e-09	0	0	0	0	0	2.49690449386504e-09	8.0975576033391e-09	2.96442833039175e-09	3.26332035072457e-09	1.81994902839637e-08	2.08497218228029e-08	3.50343138331692e-08	6.36607494330161e-08	1.35914476087751e-07	1.49402763945157e-07
P5BigEU	D142	0	0	0	0	0	0	0	0	0	0	0	0	0	0	0	0	2.49690449386504e-09	0	0	3.26332035072457e-09	3.63989805679274e-09	8.33988872912118e-09	1.50147059285011e-08	1.41468332073369e-08	0	5.97611055780628e-08
P5BigEU	D143	1.29651498370822e-05	0	0	0	0	0	0	0	0	0	3.29402229557673e-09	3.08902640513672e-09	0	2.66783327102787e-09	9.9709307733507e-09	0	9.98761797546015e-09	2.96910445455767e-08	3.26087116343093e-08	3.91598442086949e-08	7.64378591926475e-08	1.04248609114015e-07	1.00098039523341e-07	2.05129081506385e-07	3.0889653656307e-07	3.28686080679345e-07
P5BigEU	D144	0	0	0	0	0	0	0	0	7.0742753280368e-09	0	0	3.08902640513672e-09	2.89111542939676e-09	2.66783327102787e-09	2.49273269333768e-09	0	0	0	0	3.26332035072457e-09	3.63989805679274e-09	4.16994436456059e-09	1.00098039523341e-08	0	1.23558614625228e-08	2.98805527890314e-08
P5BigEU	D150	0	0	0	0	0	0	0	0	0	6.91590052983371e-09	0	1.54451320256836e-08	1.44555771469838e-08	2.40104994392508e-08	3.48982577067275e-08	7.51346665895898e-08	1.04869988742332e-07	1.21463364050086e-07	1.89723413145072e-07	2.54538987356517e-07	3.49430213452103e-07	4.92053435018149e-07	7.75759806305889e-07	8.84177075458558e-07	1.29736545356489e-06	8.36655478092878e-07
P5BigEU	D151	6.48257491854112e-06	2.16085830618037e-06	3.08694043740053e-07	2.50069655611378e-07	3.54976599765055e-08	0	0	5.32194201211984e-08	7.0742753280368e-09	0	6.58804459115346e-09	6.17805281027343e-09	2.89111542939676e-09	1.86748328971951e-08	2.24345942400391e-08	2.42369892224483e-08	3.74535674079756e-08	5.12845314878143e-08	6.52174232686185e-08	1.33796134379707e-07	1.49235820328502e-07	3.00235994248362e-07	4.05397060069529e-07	9.61984658098911e-07	1.32207717648994e-06	1.5239081922406e-06
P5BigEU	D152	0	0	3.08694043740053e-07	0	0	0	0	0	0	0	3.29402229557673e-09	0	0	1.06713330841115e-08	0	0	0	1.07967434711188e-08	1.48221416519588e-08	9.78996105217372e-09	3.63989805679274e-09	8.33988872912118e-09	2.00196079046681e-08	3.53670830183423e-08	2.47117229250456e-08	8.96416583670941e-08
P5BigEU	D157	0	0	0	0	0	0	0	0	0	0	0	0	0	0	0	2.42369892224483e-09	2.49690449386504e-09	0	0	0	1.81994902839637e-08	2.50196661873635e-08	1.50147059285011e-08	9.195441584769e-08	8.64910302376596e-08	8.96416583670941e-08
P5BigEU	D159	0	0	0	0	0	0	0	0	0	0	0	0	0	0	0	0	2.49690449386504e-09	0	0	0	0	4.16994436456059e-09	0	1.41468332073369e-08	1.23558614625228e-08	0
P5BigEU	D160	0	0	0	0	0	0	0	0	0	0	0	0	0	0	0	0	0	0	0	0	3.63989805679274e-09	0	0	7.07341660366846e-09	0	0
P5BigEU	D161	0	0	0	0	0	0	0	0	0	0	0	0	0	0	0	0	2.49690449386504e-09	0	0	0	0	4.16994436456059e-09	0	0	0	0
P5BigEU	D162	0	0	0	0	0	0	0	0	0	0	0	0	0	2.66783327102787e-09	0	2.42369892224483e-09	0	0	0	0	0	8.33988872912118e-09	1.00098039523341e-08	7.07341660366846e-09	1.23558614625228e-08	2.98805527890314e-08
P5BigEU	D163	0	0	0	0	0	0	0	0	0	0	0	0	0	0	0	0	0	0	0	0	0	0	0	0	1.23558614625228e-08	0
P5BigEU	D164	0	0	0	0	0	0	0	0	0	0	3.29402229557673e-09	0	0	2.66783327102787e-09	0	2.42369892224483e-09	1.24845224693252e-08	1.61951152066782e-08	2.3715426643134e-08	1.30532814028983e-08	2.18393883407564e-08	3.75294992810453e-08	5.50539217378373e-08	9.195441584769e-08	6.1779307312614e-08	1.79283316734188e-07
P5BigEU	D165	0	0	0	0	0	0	0	0	0	0	0	0	5.78223085879352e-09	2.66783327102787e-09	2.49273269333768e-09	4.84739784448966e-09	4.99380898773007e-09	2.6991858677797e-09	5.9288566607835e-09	6.52664070144914e-09	2.18393883407564e-08	1.25098330936818e-08	4.00392158093362e-08	5.65873328293477e-08	8.64910302376596e-08	2.68924975101282e-07
P5BigEU	D166	0	0	0	0	0	0	0	0	0	0	0	0	0	2.66783327102787e-09	0	0	0	0	8.89328499117525e-09	9.78996105217372e-09	7.27979611358548e-09	1.25098330936818e-08	1.50147059285011e-08	2.82936664146738e-08	4.94234458500912e-08	2.98805527890314e-08
P5BigEU	D167	0	0	0	0	0	0	0	0	0	0	0	0	0	0	0	0	0	0	0	0	0	0	0	0	1.23558614625228e-08	0
P5BigEU	D168	0	1.08042915309019e-06	0	0	0	0	0	0	0	0	3.29402229557673e-09	0	0	0	0	0	0	5.3983717355594e-09	2.96442833039175e-09	1.63166017536229e-08	7.27979611358548e-09	2.08497218228029e-08	1.00098039523341e-08	3.53670830183423e-08	6.1779307312614e-08	2.98805527890314e-08
P5BigEU	D169	0	0	0	0	0	0	0	0	0	0	6.58804459115346e-09	6.17805281027343e-09	5.78223085879352e-09	5.33566654205573e-09	2.49273269333768e-09	4.84739784448966e-09	0	1.07967434711188e-08	1.1857713321567e-08	2.61065628057966e-08	1.81994902839637e-08	2.91896105519241e-08	3.50343138331692e-08	1.13174665658695e-07	1.23558614625228e-07	2.98805527890314e-07
P5BigEU	D170	0	0	0	0	0	0	0	0	0	0	0	0	0	2.66783327102787e-09	0	0	0	0	5.9288566607835e-09	0	0	0	5.00490197616703e-09	7.07341660366846e-09	1.23558614625228e-08	0
P5BigEU	D171	0	0	0	0	0	0	0	0	0	0	0	3.08902640513672e-09	0	0	0	0	0	0	0	3.26332035072457e-09	0	0	5.00490197616703e-09	0	2.47117229250456e-08	5.97611055780628e-08
P5BigEU	D172	0	0	0	0	0	0	0	0	0	0	0	0	0	0	0	0	0	0	0	0	1.09196941703782e-08	4.16994436456059e-09	0	7.07341660366846e-09	2.47117229250456e-08	5.97611055780628e-08
P5BigEU	D173	0	0	0	0	0	0	0	0	0	0	0	0	0	0	0	0	0	0	0	0	3.63989805679274e-09	0	0	0	0	0
P5BigEU	D174	0	0	0	0	0	0	0	0	0	0	0	0	2.89111542939676e-09	2.66783327102787e-09	0	2.42369892224483e-09	0	8.0975576033391e-09	8.89328499117525e-09	3.26332035072457e-09	0	4.16994436456059e-09	1.00098039523341e-08	7.07341660366846e-09	4.94234458500912e-08	0
P5BigEU	D175	0	0	0	0	0	0	0	0	0	0	0	0	2.89111542939676e-09	0	2.49273269333768e-09	2.42369892224483e-09	0	8.0975576033391e-09	2.96442833039175e-09	3.26332035072457e-09	3.63989805679274e-09	4.16994436456059e-09	1.00098039523341e-08	3.53670830183423e-08	4.94234458500912e-08	8.96416583670941e-08
P5BigEU	D177	0	0	0	0	0	0	0	1.77398067070661e-08	0	0	3.29402229557673e-09	0	8.67334628819028e-09	5.33566654205573e-09	4.98546538667535e-09	1.4542193533469e-08	2.49690449386504e-09	8.0975576033391e-09	5.9288566607835e-09	6.52664070144914e-09	2.18393883407564e-08	5.42092767392877e-08	5.50539217378373e-08	9.90278324513585e-08	1.23558614625228e-07	8.96416583670941e-08
P5BigEU	D179	0	0	0	0	0	0	0	0	0	0	0	9.26707921541015e-09	2.89111542939676e-09	2.66783327102787e-09	2.49273269333768e-09	4.84739784448966e-09	4.99380898773007e-09	5.3983717355594e-09	1.1857713321567e-08	2.93698831565211e-08	1.4559592227171e-08	2.91896105519241e-08	4.50441177855032e-08	1.27321498866032e-07	1.23558614625228e-07	1.79283316734188e-07
P5BigEU	D180	6.48257491854112e-06	1.62064372963528e-05	3.08694043740053e-06	4.61667056513314e-07	8.87441499412638e-08	3.54882565721456e-08	3.54871369863284e-08	0	3.5371376640184e-08	5.53272042386697e-08	8.5644579684995e-08	7.41366337232812e-08	1.04080155458283e-07	1.22720330467282e-07	1.42085763520247e-07	1.81777419168362e-07	2.22224499953988e-07	3.15804746530225e-07	4.35770964567587e-07	5.05814654362309e-07	8.00777572494403e-07	1.01746642495278e-06	1.50147059285011e-06	1.9734832324235e-06	2.95305088954295e-06	3.64542744026183e-06
P5BigEU	D181	6.48257491854112e-05	5.40214576545093e-06	2.16085830618037e-06	4.23194801803871e-07	1.06492979929517e-07	8.87206414303641e-08	3.54871369863284e-08	0	1.06114129920552e-08	1.38318010596674e-08	2.63521783646139e-08	1.54451320256836e-08	5.78223085879352e-09	8.0034998130836e-09	1.74491288533637e-08	1.21184946112242e-08	1.99752359509203e-08	2.96910445455767e-08	4.15019966254845e-08	3.26332035072457e-08	1.38316126158124e-07	2.66876439331878e-07	5.0549509959287e-07	1.13174665658695e-06	2.4958840154296e-06	3.67530799305086e-06
P5BigEU	D190	0	0	0	0	0	0	0	0	0	0	0	0	0	0	2.49273269333768e-09	2.42369892224483e-09	1.24845224693252e-08	1.07967434711188e-08	3.85375682950928e-08	7.17930477159406e-08	1.12836839760575e-07	1.33438219665939e-07	1.20117647428009e-07	1.27321498866032e-07	1.35914476087751e-07	0
P5BigEU	D191	0	0	0	0	0	0	0	0	0	0	0	0	0	0	0	0	0	0	0	3.26332035072457e-09	1.09196941703782e-08	0	1.00098039523341e-08	0	1.23558614625228e-08	0
P5BigEU	D199	0	0	0	0	0	0	0	0	0	0	0	0	5.78223085879352e-09	0	0	0	2.49690449386504e-09	0	0	3.26332035072457e-09	7.27979611358548e-09	4.16994436456059e-09	5.00490197616703e-09	2.82936664146738e-08	0	2.98805527890314e-08
P5BigEU	D200	0	0	0	0	0	0	0	0	0	0	0	0	0	0	0	0	0	2.6991858677797e-09	8.89328499117525e-09	3.26332035072457e-09	3.63989805679274e-09	4.16994436456059e-09	1.00098039523341e-08	1.41468332073369e-08	2.47117229250456e-08	2.98805527890314e-08
P5BigEU	D201	0	0	0	0	0	0	0	0	0	0	0	0	0	0	2.49273269333768e-09	7.2710967667345e-09	2.49690449386504e-09	1.07967434711188e-08	5.9288566607835e-09	2.2843242455072e-08	1.81994902839637e-08	3.75294992810453e-08	6.50637256901714e-08	7.07341660366846e-08	4.94234458500912e-08	1.49402763945157e-07
P5BigEU	D210	0	0	0	0	0	0	0	0	0	0	3.29402229557673e-09	0	0	2.66783327102787e-09	2.49273269333768e-09	7.2710967667345e-09	0	1.07967434711188e-08	1.1857713321567e-08	1.63166017536229e-08	2.54792863975492e-08	2.08497218228029e-08	5.00490197616703e-08	7.07341660366846e-08	1.35914476087751e-07	2.0916386952322e-07
P5BigEU	D211	0	0	0	0	0	0	0	0	0	0	0	0	0	0	0	0	0	0	0	0	0	0	0	7.07341660366846e-09	0	0
P5BigEU	D212	0	0	0	0	0	0	0	0	0	0	0	0	0	0	0	0	0	0	2.96442833039175e-09	0	7.27979611358548e-09	4.16994436456059e-09	0	7.07341660366846e-09	0	5.97611055780628e-08
P5BigEU	D213	0	0	0	0	0	0	0	0	0	0	0	0	0	0	0	2.42369892224483e-09	0	5.3983717355594e-09	5.9288566607835e-09	6.52664070144914e-09	3.63989805679274e-09	8.33988872912118e-09	1.50147059285011e-08	2.12202498110054e-08	2.47117229250456e-08	0
P5BigEU	D214	0	0	0	0	0	0	0	0	0	0	3.29402229557673e-09	0	2.89111542939676e-09	0	0	2.42369892224483e-09	7.49071348159511e-09	0	0	9.78996105217372e-09	1.09196941703782e-08	1.25098330936818e-08	1.50147059285011e-08	2.82936664146738e-08	6.1779307312614e-08	2.0916386952322e-07
P5BigEU	D215	0	0	0	0	0	0	0	1.77398067070661e-08	0	0	0	0	0	0	0	0	0	0	0	0	3.63989805679274e-09	1.25098330936818e-08	5.00490197616703e-09	1.41468332073369e-08	0	0
P5BigEU	D216	0	0	0	0	0	0	0	0	0	0	0	0	0	0	0	0	0	0	0	0	0	0	0	7.07341660366846e-09	0	0
P5BigEU	D219	1.29651498370822e-05	2.16085830618037e-06	0	1.92361273547214e-08	0	0	1.77435684931642e-08	0	3.5371376640184e-09	0	6.58804459115346e-09	3.08902640513672e-09	0	1.60069996261672e-08	2.49273269333768e-09	2.18132903002035e-08	3.74535674079756e-08	4.04877880166955e-08	5.33597099470515e-08	5.87397663130423e-08	4.73186747383056e-08	1.29268275301378e-07	1.95191177070514e-07	2.68789830939401e-07	5.06590319963435e-07	6.27491608569659e-07
P5BigEU	D223	0	0	0	0	0	0	0	0	0	0	0	0	0	0	0	0	0	0	2.96442833039175e-09	0	0	0	0	0	2.47117229250456e-08	0
P5BigEU	D224	0	0	0	0	0	0	0	0	0	0	0	0	0	0	0	0	0	0	0	0	0	0	0	7.07341660366846e-09	0	0
P5BigEU	D225	0	0	0	0	0	0	0	0	0	3.45795026491685e-09	0	0	0	0	0	0	0	2.6991858677797e-09	0	0	0	0	0	7.07341660366846e-09	0	5.97611055780628e-08
P5BigEU	D227	0	0	0	0	0	0	0	0	0	0	0	0	0	0	0	0	0	0	0	0	0	0	0	0	0	0
P5BigEU	D229	0	0	0	1.92361273547214e-08	0	0	1.77435684931642e-08	0	0	3.45795026491685e-09	0	3.08902640513672e-09	2.89111542939676e-09	0	0	0	2.49690449386504e-09	0	8.89328499117525e-09	6.52664070144914e-09	1.4559592227171e-08	4.16994436456059e-09	0	0	3.70675843875684e-08	5.97611055780628e-08
P5BigEU	D231	0	0	0	0	0	0	0	0	0	0	0	0	0	0	0	0	0	0	0	0	3.63989805679274e-09	0	0	0	1.23558614625228e-08	0
P5BigEU	D232	0	0	0	0	0	0	0	0	0	0	0	0	0	0	0	0	2.49690449386504e-09	0	0	0	0	0	5.00490197616703e-09	7.07341660366846e-09	2.47117229250456e-08	2.98805527890314e-08
P5BigEU	D233	0	0	0	0	0	0	0	0	0	0	0	0	0	0	2.49273269333768e-09	0	2.49690449386504e-09	0	0	3.26332035072457e-09	3.63989805679274e-09	0	1.00098039523341e-08	1.41468332073369e-08	2.47117229250456e-08	2.98805527890314e-08
P5BigEU	D234	0	0	0	0	0	0	0	0	0	0	0	0	0	0	0	0	0	0	0	0	3.63989805679274e-09	8.33988872912118e-09	1.00098039523341e-08	1.41468332073369e-08	3.70675843875684e-08	0
P5BigEU	D235	0	0	0	0	0	0	0	0	0	0	0	0	0	0	0	0	0	2.6991858677797e-09	5.9288566607835e-09	6.52664070144914e-09	3.63989805679274e-09	2.50196661873635e-08	1.50147059285011e-08	3.53670830183423e-08	7.41351687751368e-08	2.98805527890314e-08
P5BigEU	D236	0	0	0	0	0	0	0	0	0	0	0	0	0	0	0	0	0	0	0	0	0	0	0	7.07341660366846e-09	0	2.98805527890314e-08
P5BigEU	D237	0	0	0	0	0	0	0	0	0	0	0	0	0	0	0	0	2.49690449386504e-09	0	2.96442833039175e-09	3.26332035072457e-09	3.63989805679274e-09	8.33988872912118e-09	1.00098039523341e-08	1.41468332073369e-08	3.70675843875684e-08	8.96416583670941e-08
P5BigEU	D239	0	0	0	0	0	0	0	0	0	0	0	0	0	8.0034998130836e-09	2.49273269333768e-09	1.69658924557138e-08	1.24845224693252e-08	1.88943010744579e-08	3.5573139964701e-08	2.93698831565211e-08	7.64378591926475e-08	7.92289429266512e-08	1.40137255332677e-07	1.62688581884375e-07	1.72982060475319e-07	3.28686080679345e-07
P5BigEU	D24	0	0	0	0	0	0	0	0	0	0	0	0	0	0	0	0	0	2.6991858677797e-09	0	3.26332035072457e-09	7.27979611358548e-09	0	2.50245098808351e-08	1.41468332073369e-08	7.41351687751368e-08	2.98805527890314e-08
P5BigEU	D250	0	0	0	0	0	0	0	0	0	0	0	0	0	0	0	0	0	0	0	3.26332035072457e-09	0	0	0	0	0	0
P5BigEU	D251	0	0	0	0	0	0	0	0	0	0	0	0	0	0	2.49273269333768e-09	2.42369892224483e-09	7.49071348159511e-09	2.6991858677797e-09	0	3.26332035072457e-09	0	4.16994436456059e-09	0	7.07341660366846e-09	0	2.98805527890314e-08
P5BigEU	D252	0	0	0	0	0	0	0	0	0	0	0	0	0	0	0	2.42369892224483e-09	0	0	0	3.26332035072457e-09	0	0	0	0	0	0
P5BigEU	D259	0	0	0	0	0	0	0	0	0	0	0	0	2.89111542939676e-09	1.33391663551393e-08	4.48691884800782e-08	8.7253161200814e-08	1.49814269631902e-07	9.98698771078489e-08	6.22529949382268e-08	4.5686484910144e-08	7.27979611358548e-08	8.75688316557724e-08	1.10107843475675e-07	2.40496164524728e-07	5.43657904351003e-07	9.56177689249004e-07
P5BigEU	D260	0	0	0	0	0	0	0	0	0	0	0	0	0	0	4.98546538667535e-09	0	2.49690449386504e-09	0	8.89328499117525e-09	3.26332035072457e-09	7.27979611358548e-09	0	5.00490197616703e-09	1.41468332073369e-08	2.47117229250456e-08	5.97611055780628e-08
P5BigEU	D261	0	0	0	0	0	0	0	0	0	0	0	0	0	0	4.98546538667535e-09	0	0	2.6991858677797e-09	0	0	7.27979611358548e-09	4.16994436456059e-09	1.00098039523341e-08	2.82936664146738e-08	4.94234458500912e-08	2.98805527890314e-08
P5BigEU	D267	0	0	0	0	0	0	0	0	0	0	0	0	0	0	0	0	0	2.6991858677797e-09	0	0	0	0	0	7.07341660366846e-09	1.23558614625228e-08	0
P5BigEU	D269	0	0	0	0	0	0	0	0	0	0	0	0	0	5.33566654205573e-09	2.49273269333768e-09	4.84739784448966e-09	4.99380898773007e-09	2.15934869422376e-08	1.1857713321567e-08	6.52664070144914e-09	3.63989805679274e-09	8.33988872912118e-09	2.50245098808351e-08	4.95139162256792e-08	7.41351687751368e-08	1.79283316734188e-07
P5BigEU	D27	0	0	0	0	0	0	0	0	0	0	6.58804459115346e-09	9.26707921541015e-09	8.67334628819028e-09	2.66783327102787e-09	4.98546538667535e-09	2.18132903002035e-08	1.74783314570553e-08	2.96910445455767e-08	4.15019966254845e-08	5.87397663130423e-08	9.46373494766112e-08	1.25098330936818e-07	2.55250000784518e-07	4.24404996220108e-07	9.14333748226687e-07	1.94223593128704e-06
P5BigEU	D280	0	0	0	0	0	0	0	0	0	0	0	0	0	0	0	0	0	0	0	0	0	0	0	0	0	2.98805527890314e-08
P5BigEU	D281	0	0	0	0	0	0	0	0	0	0	0	0	0	0	0	0	0	0	0	0	0	0	5.00490197616703e-09	0	1.23558614625228e-08	0
P5BigEU	D282	0	0	0	0	0	0	0	0	0	0	0	0	0	0	0	0	2.49690449386504e-09	2.6991858677797e-09	0	0	0	0	0	0	0	0
P5BigEU	D287	0	0	0	0	0	0	0	0	0	0	0	0	0	0	0	0	0	2.6991858677797e-09	2.96442833039175e-09	0	0	4.16994436456059e-09	0	2.12202498110054e-08	0	0
P5BigEU	D289	0	0	0	0	0	0	0	0	0	0	0	0	0	0	0	0	0	0	0	0	0	4.16994436456059e-09	1.50147059285011e-08	7.07341660366846e-09	8.64910302376596e-08	1.79283316734188e-07
P5BigEU	D290	0	0	0	0	0	0	0	0	0	0	0	0	0	0	0	0	0	0	0	0	0	4.16994436456059e-09	0	0	0	0
P5BigEU	D291	0	0	0	0	0	0	0	0	0	0	0	0	0	0	0	2.42369892224483e-09	0	1.07967434711188e-08	2.07509983127423e-08	3.58965238579703e-08	8.73575533630257e-08	2.54366606238196e-07	8.20803924091392e-07	1.8390883169538e-06	5.16475009133453e-06	9.20321025902166e-06
P5BigEU	D292	0	0	0	0	0	0	0	0	0	0	0	3.08902640513672e-09	0	2.66783327102787e-09	0	0	0	0	0	0	7.27979611358548e-09	4.16994436456059e-09	0	0	0	0
P5BigEU	D294	0	0	0	0	0	0	0	0	0	0	0	0	0	0	0	0	2.49690449386504e-09	0	0	0	0	0	0	0	0	0
P5BigEU	D297	0	0	0	0	0	0	0	0	0	0	0	0	0	0	0	0	0	0	0	0	3.63989805679274e-09	0	0	0	0	0
P5BigEU	D299	0	0	0	0	0	0	0	0	0	0	0	0	0	0	0	0	0	0	0	0	0	0	1.00098039523341e-08	0	0	2.98805527890314e-08
P5BigEU	D300	0	0	0	0	0	0	0	0	0	0	0	0	0	0	0	2.42369892224483e-09	0	8.0975576033391e-09	8.89328499117525e-09	1.63166017536229e-08	2.18393883407564e-08	7.50589985620906e-08	1.20117647428009e-07	1.69761998488043e-07	2.10049644862888e-07	3.88447186257408e-07
P5BigEU	D301	0	0	0	0	0	0	0	0	0	0	0	0	0	0	0	0	0	0	2.96442833039175e-09	0	0	0	0	0	2.47117229250456e-08	5.97611055780628e-08
P5BigEU	D302	0	0	0	0	0	0	0	0	0	0	0	0	0	0	0	0	0	0	0	0	0	0	5.00490197616703e-09	0	1.23558614625228e-08	0
P5BigEU	D303	0	0	0	0	0	0	0	0	0	0	0	0	0	0	2.49273269333768e-09	0	2.49690449386504e-09	2.6991858677797e-09	5.9288566607835e-09	1.63166017536229e-08	3.27590825111347e-08	5.00393323747271e-08	1.00098039523341e-07	2.54642997732065e-07	4.20099289725775e-07	9.26297136459973e-07
P5BigEU	D307	0	0	0	0	0	0	0	0	0	0	0	0	0	0	0	0	0	0	0	0	0	4.16994436456059e-09	0	0	0	0
P5BigEU	D309	0	0	0	0	0	0	0	0	0	0	0	0	0	0	0	0	0	0	0	3.26332035072457e-09	0	0	3.00294118570022e-08	2.82936664146738e-08	4.94234458500912e-08	0
P5BigEU	D312	0	0	0	0	0	0	0	0	0	0	0	0	0	0	0	0	0	0	0	0	0	4.16994436456059e-09	0	0	0	0
P5BigEU	D313	0	0	0	0	0	0	0	0	0	0	0	0	0	0	2.49273269333768e-09	0	0	0	0	0	0	0	0	0	0	0
P5BigEU	D314	0	0	0	0	0	0	0	0	0	0	0	0	0	2.66783327102787e-09	0	4.84739784448966e-09	0	0	2.96442833039175e-09	3.26332035072457e-09	3.63989805679274e-09	0	1.00098039523341e-08	1.41468332073369e-08	2.47117229250456e-08	0
P5BigEU	D315	0	0	0	0	0	0	0	0	0	0	0	0	0	0	0	0	0	0	2.96442833039175e-09	0	0	0	0	1.41468332073369e-08	0	0
P5BigEU	D316	0	0	0	1.92361273547214e-08	0	0	0	0	0	0	0	0	0	0	0	0	0	2.6991858677797e-09	2.96442833039175e-09	0	3.63989805679274e-09	0	1.00098039523341e-08	0	0	2.98805527890314e-08
P5BigEU	D319	0	0	0	0	0	0	0	0	0	0	0	0	0	0	0	0	0	0	0	6.52664070144914e-09	0	4.16994436456059e-09	0	0	0	0
P5BigEU	D320	0	0	0	0	0	0	0	0	0	1.72897513245843e-08	0	2.78012376462305e-08	4.91489622997449e-08	1.09381164112142e-07	1.47071228906923e-07	2.69030580369176e-07	4.11989241487731e-07	7.04487511490502e-07	1.09683848224495e-06	1.80787947430141e-06	3.31594712973819e-06	5.26246978807546e-06	1.02150049333569e-05	1.90982248299048e-05	2.93698826964167e-05	3.25100414344661e-05
P5BigEU	D321	0	0	0	0	0	0	0	0	0	0	3.29402229557673e-09	0	0	2.66783327102787e-09	4.98546538667535e-09	4.84739784448966e-09	7.49071348159511e-09	1.07967434711188e-08	2.07509983127423e-08	3.26332035072457e-08	5.82383689086838e-08	8.33988872912118e-08	2.40235294856017e-07	4.45625246031113e-07	7.16639964826322e-07	7.76894372514816e-07
P5BigEU	D329	0	0	0	0	0	0	0	0	1.41485506560736e-08	1.38318010596674e-08	4.61163121380742e-08	4.63353960770508e-08	8.67334628819028e-08	8.80384979439196e-08	2.26838675093728e-07	3.90215526481418e-07	6.4919516840491e-07	1.0769751612441e-06	1.68083086333212e-06	2.86519526793617e-06	4.70638818743301e-06	8.40243789458959e-06	1.48995931830492e-05	2.48276922788763e-05	3.88344725767091e-05	4.1892535010222e-05
P5BigEU	D330	0	0	0	5.77083820641643e-08	3.54976599765055e-08	5.32323848582185e-08	0	0	3.5371376640184e-09	6.91590052983371e-09	1.31760891823069e-08	1.85341584308203e-08	2.31289234351741e-08	3.73496657943901e-08	2.24345942400391e-08	4.12028816781622e-08	6.9913325828221e-08	4.85853456200346e-08	7.70751365901855e-08	1.04426251223186e-07	1.41956024214917e-07	2.33516884415393e-07	3.25318628450857e-07	5.5172649508614e-07	8.64910302376596e-07	8.96416583670941e-07
P5BigEU	D331	0	0	0	1.92361273547214e-08	0	0	0	0	0	6.91590052983371e-09	6.58804459115346e-09	0	2.89111542939676e-09	8.0034998130836e-09	4.98546538667535e-09	1.4542193533469e-08	2.24721404447853e-08	3.23902304133564e-08	4.7430853286268e-08	3.91598442086949e-08	8.00777572494403e-08	1.00078664749454e-07	2.15210784975182e-07	2.26349331317391e-07	4.81878597038389e-07	5.97611055780627e-07
P5BigEU	D332	0	0	3.08694043740053e-07	1.92361273547214e-08	1.77488299882528e-08	1.77441282860728e-08	0	0	0	1.38318010596674e-08	3.29402229557673e-09	9.26707921541015e-09	8.67334628819028e-09	1.06713330841115e-08	1.24636634666884e-08	2.9084387066938e-08	3.49566629141105e-08	4.04877880166955e-08	5.63241382774433e-08	7.50563680666651e-08	8.3717655306233e-08	1.58457885853302e-07	2.80274510665353e-07	3.53670830183423e-07	3.33608259488115e-07	3.88447186257408e-07
P5BigEU	D333	0	0	0	0	0	0	0	0	3.5371376640184e-09	6.91590052983371e-09	3.29402229557673e-09	1.23561056205469e-08	2.02378080057773e-08	3.46818325233623e-08	4.48691884800782e-08	6.30161719783656e-08	9.23854662730064e-08	1.32260107521205e-07	1.71936843162722e-07	3.03488792617385e-07	5.05945829894191e-07	6.75530987058815e-07	1.10107843475675e-06	1.53493140299606e-06	1.70510888182815e-06	1.22510266435029e-06
P5BigEU	D334	0	0	0	0	0	0	0	0	0	0	0	0	0	2.66783327102787e-09	2.49273269333768e-09	2.42369892224483e-09	4.99380898773007e-09	1.34959293388985e-08	2.96442833039175e-09	1.95799221043474e-08	2.54792863975492e-08	2.50196661873635e-08	2.50245098808351e-08	8.48809992440215e-08	7.41351687751368e-08	1.49402763945157e-07
P5BigEU	D337	0	0	0	0	0	0	0	0	0	0	0	0	0	0	2.49273269333768e-09	2.42369892224483e-09	0	2.6991858677797e-09	2.96442833039175e-09	0	7.27979611358548e-09	1.25098330936818e-08	5.00490197616703e-09	0	1.23558614625228e-08	0
P5BigEU	D339	0	0	0	0	0	0	0	0	0	0	0	0	0	2.66783327102787e-09	4.98546538667535e-09	0	9.98761797546015e-09	1.07967434711188e-08	1.1857713321567e-08	3.26332035072457e-08	4.36787766815129e-08	4.16994436456059e-08	8.00784316186724e-08	1.20248082262364e-07	1.23558614625228e-07	2.39044422312251e-07
P5BigEU	D34	0	0	0	0	0	0	0	0	0	0	3.29402229557673e-09	0	0	0	0	2.42369892224483e-09	0	2.6991858677797e-09	1.1857713321567e-08	1.30532814028983e-08	2.54792863975492e-08	5.00393323747271e-08	1.45142157308844e-07	1.98055664902717e-07	3.95387566800729e-07	5.37849950202565e-07
P5BigEU	D350	0	0	0	1.92361273547214e-08	0	1.77441282860728e-08	0	1.77398067070661e-08	1.06114129920552e-08	2.4205651854418e-08	1.64701114778837e-08	3.39792904565039e-08	2.60200388645709e-08	6.13601652336409e-08	5.98255846401042e-08	7.99820644340795e-08	1.24845224693252e-07	1.64650337934562e-07	1.83794556484289e-07	2.15379143147822e-07	2.69352456202663e-07	3.5444527098765e-07	5.10500001569037e-07	5.87093578104482e-07	4.81878597038389e-07	5.37849950202565e-07
P5BigEU	D351	0	0	0	0	0	0	0	0	0	0	0	0	0	0	0	4.84739784448966e-09	7.49071348159511e-09	5.3983717355594e-09	8.89328499117525e-09	2.61065628057966e-08	2.54792863975492e-08	6.25491654684088e-08	1.25122549404176e-07	2.68789830939401e-07	5.06590319963435e-07	6.87252714147722e-07
P5BigEU	D352	0	0	0	0	0	1.77441282860728e-08	0	0	0	0	1.31760891823069e-08	2.1623184835957e-08	2.89111542939676e-08	6.93636650467245e-08	6.97965154134549e-08	1.26032343956731e-07	1.52311174125767e-07	3.10406374794666e-07	4.09091109594062e-07	5.61291100324626e-07	9.50013392822905e-07	1.45531058323165e-06	2.29725000706067e-06	2.99912863995543e-06	3.83031705338207e-06	3.46614412352764e-06
P5BigEU	D353	0	0	0	0	0	0	0	0	0	0	3.29402229557673e-09	0	0	0	0	2.42369892224483e-09	2.49690449386504e-09	0	0	6.52664070144914e-09	0	8.33988872912118e-09	0	0	0	0
P5BigEU	D354	0	0	0	0	0	0	0	0	0	0	0	0	0	0	0	0	0	0	0	0	1.09196941703782e-08	4.16994436456059e-09	0	0	0	0
P5BigEU	D355	0	0	0	0	0	0	0	0	0	0	0	0	0	0	0	0	0	0	0	0	0	0	0	7.07341660366846e-09	0	0
P5BigEU	D356	0	0	0	0	0	0	0	0	0	0	0	0	0	0	0	0	0	0	0	0	0	0	5.00490197616703e-09	0	1.23558614625228e-08	0
P5BigEU	D357	0	0	0	0	0	0	0	0	0	0	0	0	0	0	0	0	0	0	0	0	0	4.16994436456059e-09	0	0	0	0
P5BigEU	D359	0	0	0	0	0	0	0	0	0	0	0	0	0	0	0	0	0	5.3983717355594e-09	2.96442833039175e-09	3.26332035072457e-09	3.63989805679274e-09	8.33988872912118e-09	1.00098039523341e-08	1.41468332073369e-08	1.23558614625228e-08	2.98805527890314e-08
P5BigEU	D360	0	0	0	0	0	0	0	0	0	3.45795026491685e-09	0	0	2.89111542939676e-09	5.33566654205573e-09	9.9709307733507e-09	1.21184946112242e-08	9.98761797546015e-09	2.15934869422376e-08	2.66798549735258e-08	9.78996105217372e-09	3.63989805679274e-08	6.25491654684088e-08	6.50637256901714e-08	7.07341660366846e-08	4.94234458500912e-08	2.98805527890314e-08
P5BigEU	D361	0	0	0	0	1.77488299882528e-08	0	3.54871369863284e-08	0	1.06114129920552e-08	1.72897513245843e-08	1.31760891823069e-08	1.85341584308203e-08	2.89111542939676e-08	6.66958317756967e-08	3.24055250133898e-08	4.84739784448967e-08	5.74288033588959e-08	5.93820890911534e-08	7.70751365901855e-08	1.33796134379707e-07	1.78355004782844e-07	2.41856773144514e-07	4.2041176599803e-07	4.95139162256792e-07	7.16639964826322e-07	5.67730502991596e-07
P5BigEU	D367	0	0	0	3.84722547094428e-08	0	0	0	0	0	0	0	0	0	2.66783327102787e-09	0	4.84739784448966e-09	0	1.07967434711188e-08	1.1857713321567e-08	2.61065628057966e-08	1.81994902839637e-08	2.91896105519241e-08	4.00392158093362e-08	1.55615165280706e-07	1.85337921937842e-07	2.98805527890314e-07
P5BigEU	D369	0	0	6.17388087480107e-07	0	0	0	0	1.77398067070661e-08	0	0	0	1.23561056205469e-08	8.67334628819028e-09	1.06713330841115e-08	1.4956396160026e-08	1.69658924557138e-08	3.49566629141105e-08	2.15934869422376e-08	5.33597099470515e-08	6.52664070144914e-08	1.34676228101331e-07	1.54287941488742e-07	3.35328432403191e-07	5.87093578104482e-07	1.11202753162705e-06	1.22510266435029e-06
P5BigEU	D370	1.94477247556234e-05	0	0	0	0	0	0	0	0	0	6.58804459115346e-09	0	1.44555771469838e-08	1.60069996261672e-08	3.73909904000651e-08	1.67235225634893e-07	3.6205115161043e-07	8.0705657446613e-07	1.03754991563711e-06	1.35754126590142e-06	1.29216381016142e-06	1.63044824654319e-06	2.10706373196632e-06	3.48012096900488e-06	6.85750311170015e-06	1.03685518177939e-05
P5BigEU	D371	0	0	0	1.92361273547214e-08	0	0	0	0	0	0	0	3.08902640513672e-09	5.78223085879352e-09	1.60069996261672e-08	2.24345942400391e-08	3.39317849114277e-08	9.98761797546015e-08	1.86243824876799e-07	3.34980401334268e-07	4.60128169452165e-07	8.80855329743843e-07	1.60125863599127e-06	3.09302942127122e-06	5.77898136519713e-06	1.28624517824862e-05	1.91833148905581e-05
P5BigEU	D372	0	0	0	0	0	0	0	0	3.5371376640184e-09	0	0	0	8.67334628819028e-09	2.66783327102787e-09	7.47819808001302e-09	3.39317849114277e-08	4.24473763957056e-08	8.36747619011707e-08	1.74901271493113e-07	3.10015433318834e-07	5.64184198802875e-07	8.38158817276678e-07	1.57153922051645e-06	2.80107297505271e-06	5.17710595279705e-06	6.42431884964175e-06
P5BigEU	D373	0	0	0	0	0	0	0	0	0	0	0	0	0	2.66783327102787e-09	0	2.42369892224483e-09	0	1.07967434711188e-08	2.66798549735258e-08	1.30532814028983e-08	2.54792863975492e-08	4.58693880101665e-08	8.00784316186724e-08	1.69761998488043e-07	3.58319982413161e-07	5.97611055780627e-07
P5BigEU	D374	0	0	0	1.92361273547214e-08	0	0	0	0	0	0	3.29402229557673e-09	3.08902640513672e-09	8.67334628819028e-09	2.13426661682229e-08	1.99418615467014e-08	1.93895913779587e-08	1.17354511211657e-07	2.34829170496834e-07	6.19565521051876e-07	1.05731579363476e-06	2.01286362540639e-06	4.15743453146691e-06	8.51333826146011e-06	1.84403970857637e-05	4.29366185822667e-05	6.55878133719239e-05
P5BigEU	D375	0	0	0	0	0	0	0	0	0	0	0	0	2.89111542939676e-09	5.33566654205573e-09	4.98546538667535e-09	2.9084387066938e-08	7.24102303220861e-08	1.53853594463443e-07	3.23122688012701e-07	5.77607702078249e-07	1.16112748011688e-06	2.16837106957151e-06	4.1290441303378e-06	8.02125442856003e-06	1.52224213218281e-05	2.37251589144909e-05
P5BigEU	D376	1.29651498370822e-05	4.32171661236074e-06	9.2608213122016e-07	2.50069655611378e-07	5.32464899647583e-08	5.32323848582185e-08	0	3.54796134141322e-08	1.06114129920552e-08	1.03738507947506e-08	9.8820668867302e-09	9.26707921541015e-09	2.02378080057773e-08	4.53531656074737e-08	5.73328519467665e-08	1.04219053656528e-07	2.14733786472393e-07	4.96650199671465e-07	8.74506357465567e-07	1.47502079852751e-06	2.51152965918699e-06	4.1365848096441e-06	7.69253433736872e-06	1.3142408049616e-05	2.43039794967823e-05	3.28984886207235e-05
P5BigEU	D377	0	0	0	1.92361273547214e-08	0	0	0	0	0	0	6.58804459115346e-09	9.26707921541015e-09	1.73466925763806e-08	5.06888321495295e-08	1.02202040426845e-07	1.86624817012852e-07	5.54312797638038e-07	1.02029225802073e-06	1.69565300498408e-06	2.87824854933907e-06	4.68818869714905e-06	7.36829169217856e-06	1.20918431744195e-05	2.16375813906218e-05	4.19357938038024e-05	6.10758499007801e-05
P5BigEU	D379	0	1.08042915309019e-06	0	0	0	0	0	0	0	0	3.29402229557673e-09	0	8.67334628819028e-09	1.06713330841115e-08	1.74491288533637e-08	7.02872687451001e-08	7.99009438036812e-08	1.51154408595663e-07	3.02371689699959e-07	4.99288013660859e-07	5.96943281314009e-07	1.02163636931734e-06	2.08203922208548e-06	4.53406004295148e-06	1.20963883718098e-05	2.26494590140858e-05
P5BigEU	D380	0	0	0	0	0	0	0	1.77398067070661e-08	0	0	0	0	2.89111542939676e-09	2.66783327102787e-09	9.9709307733507e-09	4.84739784448967e-08	8.98885617791413e-08	2.24032427025715e-07	3.14229403021526e-07	4.2096832524347e-07	5.82383689086838e-07	6.12981821590407e-07	8.10794120139058e-07	1.07515932375761e-06	2.02636127985374e-06	1.97211648407607e-06
P5BigEU	D381	6.48257491854112e-06	1.08042915309019e-06	0	0	0	0	1.77435684931642e-08	0	0	3.45795026491685e-09	9.8820668867302e-09	2.1623184835957e-08	3.75845005821579e-08	4.53531656074737e-08	1.19651169280208e-07	2.108618062353e-07	5.74288033588958e-07	1.20653608289753e-06	2.00691797967522e-06	3.31879679668689e-06	5.07401789116908e-06	8.04382267923737e-06	1.26473872937741e-05	2.15314801415668e-05	3.52759844755026e-05	4.26694293827368e-05
P5BigEU	D382	0	0	0	0	0	0	0	0	0	0	3.29402229557673e-09	3.08902640513672e-09	0	0	2.49273269333768e-09	9.69479568897933e-09	2.24721404447853e-08	3.77886021489158e-08	6.22529949382268e-08	7.50563680666651e-08	1.41956024214917e-07	2.46026717509075e-07	5.40529413426039e-07	8.62956825647552e-07	1.64332957451553e-06	2.39044422312251e-06
P5BigEU	D383	1.29651498370822e-05	1.08042915309019e-06	3.08694043740053e-07	0	7.0995319953011e-08	3.54882565721456e-08	0	3.54796134141322e-08	2.47599636481288e-08	3.80374529140854e-08	4.9410334433651e-08	4.3246369671914e-08	4.62578468703482e-08	7.73671648598081e-08	5.98255846401042e-08	1.23608645034486e-07	1.77280219064418e-07	2.86113701984648e-07	4.89130674514639e-07	6.95087234704334e-07	1.14656788788971e-06	1.62627830217863e-06	2.59253922365452e-06	4.65430812521385e-06	7.45058446190124e-06	8.03786870024944e-06
P5BigEU	D384	0	0	0	0	0	0	0	0	0	3.45795026491685e-09	0	0	2.89111542939676e-09	2.66783327102787e-09	2.49273269333768e-09	7.2710967667345e-09	7.49071348159511e-09	2.6991858677797e-08	1.1857713321567e-08	3.26332035072457e-08	6.18782669654766e-08	5.00393323747271e-08	8.00784316186724e-08	1.62688581884375e-07	2.10049644862888e-07	1.19522211156126e-07
P5BigEU	D385	0	0	0	0	0	0	0	0	0	3.45795026491685e-09	3.29402229557673e-09	0	2.89111542939676e-09	0	9.9709307733507e-09	1.69658924557138e-08	2.74659494325154e-08	5.66829032233737e-08	6.52174232686185e-08	1.33796134379707e-07	1.81994902839637e-07	1.87647496405226e-07	3.35328432403191e-07	5.02212578860461e-07	1.1367392545521e-06	1.61354985060769e-06
P5BigEU	D386	6.48257491854112e-06	0	0	1.92361273547214e-08	0	0	0	0	3.5371376640184e-09	0	0	0	0	2.66783327102787e-09	0	2.42369892224483e-09	4.99380898773007e-09	1.34959293388985e-08	1.48221416519588e-08	2.2843242455072e-08	2.54792863975492e-08	4.16994436456059e-08	6.00588237140043e-08	8.48809992440215e-08	1.60626199012796e-07	1.79283316734188e-07
P5BigEU	D390	0	0	0	0	0	0	0	0	0	0	0	0	1.1564461717587e-08	2.13426661682229e-08	2.99127923200521e-08	8.96768601230588e-08	1.59801887607362e-07	2.24032427025715e-07	3.29051544673484e-07	4.11178364191296e-07	6.84300834677035e-07	1.05916586859839e-06	1.8217843193248e-06	4.17331579616439e-06	8.15486856526504e-06	1.32072043327519e-05
P5BigEU	D391	0	0	0	0	0	0	0	0	0	2.07477015895011e-08	1.64701114778837e-08	1.23561056205469e-08	2.31289234351741e-08	1.86748328971951e-08	5.98255846401042e-08	1.01795354734283e-07	1.59801887607362e-07	3.31999861736903e-07	4.65415247871505e-07	8.81096494695634e-07	9.75492679220454e-07	1.55121930361654e-06	2.8227647145582e-06	5.31213586935501e-06	1.07248877494698e-05	1.73904817232163e-05
P5BigEU	D392	6.48257491854112e-06	0	0	0	0	0	0	0	0	0	0	0	0	0	2.49273269333768e-09	0	4.99380898773007e-09	0	0	0	0	0	5.00490197616703e-09	7.07341660366846e-09	0	0
P5BigEU	D397	0	0	0	0	0	0	0	0	0	0	0	0	2.89111542939676e-09	2.66783327102787e-09	4.98546538667535e-09	7.2710967667345e-09	2.74659494325154e-08	3.50894162811361e-08	4.44664249558763e-08	6.52664070144914e-08	1.67435310612466e-07	2.96066049883802e-07	7.4072549247272e-07	1.61273898563641e-06	2.85420399784277e-06	6.06575221617337e-06
P5BigEU	D399	0	0	0	0	0	0	0	0	0	0	0	0	2.89111542939676e-09	2.66783327102787e-09	2.49273269333768e-09	1.4542193533469e-08	1.74783314570553e-08	3.77886021489158e-08	3.85375682950928e-08	4.5686484910144e-08	6.9158063079062e-08	1.75137663311545e-07	4.00392158093362e-07	1.22370107243464e-06	2.75535710614258e-06	5.70718558270499e-06
P5BigEU	D400	0	0	0	1.92361273547214e-08	0	0	0	0	0	0	0	0	0	5.33566654205573e-09	0	4.84739784448966e-09	4.99380898773007e-09	2.15934869422376e-08	1.42292559858804e-07	4.34021606646368e-07	9.46373494766112e-07	2.4018879539869e-06	5.81069119432992e-06	1.4592458453368e-05	2.86038192857403e-05	4.73307956178257e-05
P5BigEU	D401	0	0	0	0	0	0	0	0	0	0	1.64701114778837e-08	9.26707921541015e-09	3.75845005821579e-08	3.20139992523344e-08	4.73619211734158e-08	3.15080859891828e-08	5.99257078527609e-08	4.31869738844752e-08	4.15019966254845e-08	3.58965238579703e-08	4.36787766815129e-08	3.75294992810453e-08	1.05102941499508e-07	1.8390883169538e-07	3.70675843875684e-07	6.87252714147722e-07
P5BigEU	D407	0	0	0	0	0	0	0	0	0	0	3.29402229557673e-09	3.08902640513672e-09	2.89111542939676e-09	2.66783327102787e-09	0	4.84739784448966e-09	1.74783314570553e-08	1.07967434711188e-08	2.96442833039175e-09	2.61065628057966e-08	2.91191844543419e-08	7.50589985620906e-08	1.65161765213512e-07	2.12202498110054e-07	2.47117229250456e-07	4.78088844624502e-07
P5BigEU	D409	0	0	0	0	0	0	0	0	3.5371376640184e-09	0	0	1.23561056205469e-08	1.73466925763806e-08	1.06713330841115e-08	1.4956396160026e-08	9.69479568897933e-09	9.98761797546015e-09	5.3983717355594e-09	5.9288566607835e-09	6.52664070144914e-09	3.63989805679274e-09	1.66797774582424e-08	3.00294118570022e-08	6.36607494330161e-08	1.11202753162705e-07	1.19522211156126e-07
P5BigEU	D410	6.48257491854112e-06	3.24128745927056e-06	9.2608213122016e-07	1.53889018837771e-07	8.87441499412638e-08	5.32323848582185e-08	1.77435684931642e-08	1.77398067070661e-08	1.7685688320092e-08	1.03738507947506e-08	0	9.26707921541015e-09	1.73466925763806e-08	2.40104994392508e-08	4.23764557867405e-08	8.48294622785691e-08	1.62298792101227e-07	3.42796605208022e-07	6.49209804355793e-07	1.30532814028983e-06	2.34773424663132e-06	4.19079408638339e-06	8.44827453576994e-06	1.62122708556081e-05	3.07413833187567e-05	4.21614599853233e-05
P5BigEU	D411	0	0	0	0	0	0	0	0	0	0	0	0	0	0	0	0	1.24845224693252e-08	2.6991858677797e-09	5.9288566607835e-09	2.93698831565211e-08	3.63989805679274e-08	3.75294992810453e-08	1.50147059285011e-07	4.17331579616439e-07	7.66063410676413e-07	7.47013819725784e-07
P5BigEU	D412	0	0	0	0	0	0	0	0	0	0	0	0	0	0	0	0	4.99380898773007e-09	1.34959293388985e-08	2.07509983127423e-08	2.61065628057966e-08	8.73575533630257e-08	1.95987385134348e-07	5.70558825283041e-07	1.04686565734293e-06	2.14991989447897e-06	2.95817472611411e-06
P5BigEU	D413	0	0	0	0	0	0	0	0	0	0	0	0	0	0	0	0	0	0	2.96442833039175e-09	1.30532814028983e-08	4.00388786247201e-08	2.50196661873635e-08	7.00686276663384e-08	9.195441584769e-08	3.21252398025593e-07	2.0916386952322e-07
P5BigEU	D414	0	0	0	1.92361273547214e-08	1.77488299882528e-08	0	1.77435684931642e-08	1.77398067070661e-08	0	0	0	0	5.78223085879352e-09	1.33391663551393e-08	3.73909904000651e-08	4.3626580600407e-08	1.47317365138037e-07	3.91381950828057e-07	9.16008354091051e-07	1.85682927956228e-06	4.20408225559561e-06	9.02792954927367e-06	1.98694608453831e-05	4.31336944491703e-05	8.3760384854442e-05	0.000127321035434063
P5BigEU	D417	0	0	0	1.92361273547214e-08	0	0	0	0	0	0	0	0	0	0	0	0	0	0	5.9288566607835e-09	9.78996105217372e-09	2.91191844543419e-08	3.75294992810453e-08	1.25122549404176e-07	1.69761998488043e-07	1.72982060475319e-07	5.07969397413533e-07
P5BigEU	D419	0	0	0	0	0	0	0	0	3.5371376640184e-09	0	0	0	0	0	2.49273269333768e-09	2.42369892224483e-09	9.98761797546015e-09	2.15934869422376e-08	4.15019966254845e-08	9.78996105217371e-08	9.46373494766112e-08	3.08575882977484e-07	6.25612747020878e-07	1.25906815545299e-06	2.39703712372942e-06	3.25698025400442e-06
P5BigEU	D420	0	0	0	0	0	0	0	0	0	6.91590052983371e-09	0	0	2.89111542939676e-09	1.06713330841115e-08	1.24636634666884e-08	1.93895913779587e-08	4.24473763957056e-08	4.04877880166955e-08	7.41107082597938e-08	1.04426251223186e-07	1.27396431987746e-07	2.41856773144514e-07	3.65357844260193e-07	5.72946744897145e-07	6.30148934588662e-07	8.06774925303847e-07
P5BigEU	D421	0	0	0	0	0	0	0	0	0	0	0	0	0	0	0	0	2.49690449386504e-09	2.6991858677797e-09	2.96442833039175e-09	3.26332035072457e-09	1.4559592227171e-08	1.25098330936818e-08	4.00392158093362e-08	6.36607494330161e-08	2.47117229250456e-08	5.97611055780628e-08
P5BigEU	D429	0	0	0	0	0	0	1.77435684931642e-08	0	0	0	3.29402229557673e-09	3.08902640513672e-09	1.1564461717587e-08	2.13426661682229e-08	3.48982577067275e-08	4.60502795226518e-08	3.49566629141105e-08	7.01788325622722e-08	1.63043558171546e-07	1.76219298939127e-07	3.02111538713797e-07	4.50353991372544e-07	7.30715688520386e-07	1.06101249055027e-06	1.43327992965264e-06	1.58366929781866e-06
P5BigEU	D430	1.94477247556234e-05	1.83672956025332e-05	2.16085830618037e-06	1.48118180631355e-06	1.29566458914245e-06	1.10013595373651e-06	1.15333195205567e-06	7.98291301817975e-07	8.06467387396195e-07	5.87851545035865e-07	4.97397366632086e-07	5.09689356847558e-07	8.47096820813251e-07	1.09914730766348e-06	1.45824862560254e-06	2.08438107313056e-06	2.94385039826688e-06	4.45365668183651e-06	6.87450929817847e-06	9.93028382725487e-06	1.41883226253781e-05	2.03076290554101e-05	3.07751422514511e-05	4.64016129200651e-05	5.91227970981716e-05	5.32172645172649e-05
P5BigEU	D431	0	2.16085830618037e-06	3.08694043740053e-07	3.65486419739707e-07	3.1947893978855e-07	3.19394309149311e-07	3.37127801370119e-07	4.08015554262521e-07	5.9777626521911e-07	2.04019065630094e-07	1.38348936414223e-07	8.34037129386914e-08	1.35882425181648e-07	1.41395163364477e-07	1.69505823146962e-07	2.37522494379994e-07	2.04746168496933e-07	3.34699047604683e-07	4.26877679576412e-07	5.93924303831872e-07	9.35453800595734e-07	1.33855214102395e-06	2.20215686951349e-06	3.74183738334062e-06	4.23806048164532e-06	3.28686080679345e-06
P5BigEU	D432	3.24128745927056e-05	9.72386237781168e-06	3.08694043740053e-06	1.82743209869853e-06	1.22466926918944e-06	1.20660072345295e-06	7.80717013699224e-07	1.01116898230277e-06	7.18038945795735e-07	5.98225395830616e-07	5.10573455814393e-07	5.03511304037285e-07	6.244809327497e-07	9.31073811588725e-07	1.22642448512214e-06	1.72082623479383e-06	2.26968618492332e-06	3.77886021489158e-06	5.36561527800907e-06	7.6100630578897e-06	1.08760153936967e-05	1.66964572357006e-05	2.5349828509286e-05	3.88754976537619e-05	4.96458513564166e-05	4.6673423456467e-05
P5BigEU	D433	0	0	0	0	0	0	3.54871369863284e-08	0	7.0742753280368e-09	6.91590052983371e-09	3.29402229557673e-09	6.17805281027343e-09	0	5.33566654205573e-09	4.98546538667535e-09	1.21184946112242e-08	7.49071348159511e-09	8.0975576033391e-09	2.96442833039175e-09	1.30532814028983e-08	1.81994902839637e-08	4.16994436456059e-08	5.50539217378373e-08	5.65873328293477e-08	7.41351687751368e-08	8.96416583670941e-08
P5BigEU	D434	0	1.08042915309019e-06	0	3.84722547094428e-08	1.77488299882528e-08	5.32323848582185e-08	3.54871369863284e-08	0	1.7685688320092e-08	6.91590052983371e-09	1.64701114778837e-08	1.54451320256836e-08	1.1564461717587e-08	1.33391663551393e-08	2.24345942400391e-08	2.9084387066938e-08	1.99752359509203e-08	3.77886021489158e-08	7.41107082597938e-08	1.01162930872462e-07	1.34676228101331e-07	2.41856773144514e-07	3.30323530427024e-07	4.17331579616439e-07	6.42504796051185e-07	5.67730502991596e-07
P5BigEU	D437	0	0	0	0	1.77488299882528e-08	0	0	1.77398067070661e-08	1.7685688320092e-08	1.03738507947506e-08	9.8820668867302e-09	3.08902640513672e-09	8.67334628819028e-09	0	0	2.42369892224483e-09	7.49071348159511e-09	2.6991858677797e-09	5.9288566607835e-09	1.63166017536229e-08	1.81994902839637e-08	2.50196661873635e-08	1.50147059285011e-08	4.95139162256792e-08	6.1779307312614e-08	5.97611055780628e-08
P5BigEU	D439	0	1.08042915309019e-06	0	9.61806367736071e-08	5.32464899647583e-08	7.09765131442913e-08	1.77435684931642e-08	5.32194201211984e-08	3.18342389761656e-08	1.03738507947506e-08	1.97641337734604e-08	1.23561056205469e-08	1.1564461717587e-08	1.06713330841115e-08	2.24345942400391e-08	2.42369892224483e-08	2.99628539263804e-08	4.58861597522549e-08	8.00395649205773e-08	1.1421621227536e-07	1.27396431987746e-07	2.1266716259259e-07	2.50245098808351e-07	4.73918912445787e-07	4.57166874113343e-07	4.78088844624502e-07
P5BigEU	D440	0	0	0	0	0	0	0	0	0	0	3.29402229557673e-09	3.08902640513672e-09	8.67334628819028e-09	0	7.47819808001302e-09	1.4542193533469e-08	2.24721404447853e-08	3.23902304133564e-08	7.70751365901855e-08	1.07689571573911e-07	2.47513067861906e-07	3.75294992810453e-07	5.40529413426039e-07	1.08930615696494e-06	2.00164955692869e-06	2.80877196216895e-06
P5BigEU	D441	6.48257491854112e-06	1.08042915309019e-06	0	3.84722547094428e-08	0	0	1.77435684931642e-08	0	0	3.45795026491685e-09	9.8820668867302e-09	1.23561056205469e-08	2.02378080057773e-08	2.13426661682229e-08	3.73909904000651e-08	2.18132903002035e-08	2.74659494325154e-08	8.63739477689504e-08	1.0079056323332e-07	1.63166017536229e-07	2.6571255814587e-07	4.46184047007983e-07	7.20705884568052e-07	9.26617575080568e-07	1.63097371305301e-06	1.73307206176382e-06
P5BigEU	D442	0	0	0	0	0	0	0	0	0	0	0	0	0	0	0	2.42369892224483e-09	0	0	5.9288566607835e-09	0	7.27979611358548e-09	8.33988872912118e-09	3.50343138331692e-08	5.65873328293477e-08	8.64910302376596e-08	1.49402763945157e-07
P5BigEU	D443	0	0	0	0	0	0	0	0	3.5371376640184e-09	6.91590052983371e-09	0	2.47122112410937e-08	2.60200388645709e-08	3.73496657943901e-08	4.98546538667535e-08	4.60502795226518e-08	7.24102303220861e-08	1.21463364050086e-07	1.74901271493113e-07	2.12115822797097e-07	3.53070111508896e-07	5.96302044132164e-07	9.7595588535257e-07	1.40760990413002e-06	1.91515852669103e-06	1.94223593128704e-06
P5BigEU	D444	6.48257491854112e-06	0	0	0	1.77488299882528e-08	1.77441282860728e-08	3.54871369863284e-08	1.06438840242397e-07	7.78170286084048e-08	7.95328560930877e-08	1.08702735754032e-07	1.14293976990059e-07	7.51690011643158e-08	1.1204899738317e-07	1.44578496213585e-07	1.405745374902e-07	2.19727595460123e-07	2.7261777264575e-07	3.46838114655835e-07	4.66654810153614e-07	5.20505422121362e-07	6.92210764517058e-07	8.70852943853063e-07	6.57827744141167e-07	5.3130204288848e-07	3.88447186257408e-07
P5BigEU	D445	0	0	0	0	1.77488299882528e-08	3.54882565721456e-08	0	0	7.0742753280368e-09	1.38318010596674e-08	2.96462006601906e-08	2.78012376462305e-08	1.73466925763806e-08	3.20139992523344e-08	3.48982577067275e-08	5.8168774133876e-08	4.74411853834357e-08	6.20812749589331e-08	5.63241382774433e-08	6.20030866637669e-08	8.00777572494403e-08	8.33988872912118e-08	1.40137255332677e-07	1.20248082262364e-07	1.35914476087751e-07	2.39044422312251e-07
P5BigEU	D446	0	0	0	0	0	0	0	0	0	0	0	0	0	0	0	2.42369892224483e-09	4.99380898773007e-09	1.34959293388985e-08	2.96442833039175e-09	6.52664070144914e-09	1.4559592227171e-08	2.08497218228029e-08	6.50637256901714e-08	3.53670830183423e-08	1.11202753162705e-07	2.39044422312251e-07
P5BigEU	D447	0	0	0	0	0	0	0	0	0	0	6.58804459115346e-09	3.08902640513672e-09	0	1.06713330841115e-08	9.9709307733507e-09	1.4542193533469e-08	1.24845224693252e-08	3.77886021489158e-08	2.66798549735258e-08	5.54764459623177e-08	4.36787766815129e-08	8.75688316557724e-08	8.50833335948395e-08	1.76835415091712e-07	2.34761367787933e-07	2.68924975101282e-07
P5BigEU	D448	0	0	0	1.92361273547214e-08	0	0	0	0	3.5371376640184e-09	6.91590052983371e-09	0	3.08902640513672e-09	2.89111542939676e-09	8.0034998130836e-09	2.49273269333768e-09	2.42369892224483e-09	7.49071348159511e-09	1.07967434711188e-08	2.96442833039175e-09	1.95799221043474e-08	3.63989805679274e-08	4.16994436456059e-08	3.50343138331692e-08	5.65873328293477e-08	8.64910302376596e-08	1.49402763945157e-07
P5BigEU	D449	0	0	0	0	0	0	0	0	0	0	6.58804459115346e-09	9.26707921541015e-09	1.1564461717587e-08	1.33391663551393e-08	9.9709307733507e-09	3.87791827559173e-08	4.49442808895707e-08	6.47804608267128e-08	1.27470418206845e-07	1.95799221043474e-07	2.58432762032285e-07	4.21164380820619e-07	5.5554411935454e-07	5.37579661878803e-07	6.79572380438754e-07	3.88447186257408e-07
P5BigEU	D45	0	0	3.08694043740053e-07	0	0	0	0	0	0	0	1.31760891823069e-08	3.08902640513672e-09	2.02378080057773e-08	2.93461659813065e-08	3.48982577067275e-08	5.57450752116312e-08	1.29839033680982e-07	2.6721940091019e-07	4.41699821228371e-07	8.19093408031867e-07	1.95826515455449e-06	3.58615215352211e-06	7.4222696306557e-06	1.27887372194326e-05	1.95099052493235e-05	2.45020532870057e-05
P5BigEU	D460	0	0	0	0	0	1.77441282860728e-08	1.77435684931642e-08	0	0	3.45795026491685e-09	3.29402229557673e-09	3.08902640513672e-09	0	0	0	0	0	0	2.96442833039175e-09	3.26332035072457e-09	2.91191844543419e-08	3.33595549164847e-08	5.00490197616703e-08	1.20248082262364e-07	1.60626199012796e-07	2.98805527890314e-07
P5BigEU	D461	0	1.08042915309019e-06	3.08694043740053e-07	0	0	0	1.77435684931642e-08	0	3.5371376640184e-09	0	0	0	0	2.66783327102787e-09	0	0	2.49690449386504e-09	0	2.66798549735258e-08	3.58965238579703e-08	5.09585727950984e-08	1.45948052759621e-07	3.05299020546189e-07	6.86121410555841e-07	1.05024822431444e-06	1.37450542829544e-06
P5BigEU	D462	0	0	0	0	0	0	0	0	3.5371376640184e-09	6.91590052983371e-09	6.58804459115346e-09	0	8.67334628819028e-09	1.33391663551393e-08	2.49273269333767e-08	3.87791827559173e-08	5.99257078527609e-08	1.48455222727883e-07	2.78656263056825e-07	5.3518453751883e-07	9.28174004482149e-07	2.06412246045749e-06	4.07899511057613e-06	6.61364452443001e-06	9.29160781981714e-06	8.63547975603007e-06
P5BigEU	D463	0	0	0	0	0	0	0	0	0	0	0	0	0	0	0	0	7.49071348159511e-09	1.34959293388985e-08	3.26087116343093e-08	6.8529727365216e-08	1.38316126158124e-07	3.5444527098765e-07	6.85671570734883e-07	1.0327188241356e-06	1.12438339308957e-06	1.16534155877222e-06
P5BigEU	D464	0	0	0	0	0	0	1.77435684931642e-08	0	3.5371376640184e-09	6.91590052983371e-09	3.29402229557673e-09	6.17805281027343e-09	5.78223085879352e-09	8.0034998130836e-09	9.9709307733507e-09	1.21184946112242e-08	1.99752359509203e-08	5.3983717355594e-08	1.33399274867629e-07	2.61065628057966e-07	6.55181650222693e-07	1.80558590985473e-06	4.2191323659088e-06	1.09637957356861e-05	2.30931050734551e-05	4.07271934514498e-05
P5BigEU	D465	0	0	0	0	0	0	0	0	0	0	0	0	0	0	0	0	0	0	2.96442833039175e-09	1.30532814028983e-08	1.81994902839637e-08	1.25098330936818e-08	4.00392158093362e-08	9.195441584769e-08	1.60626199012796e-07	8.96416583670941e-08
P5BigEU	D466	0	0	0	0	0	0	0	0	0	0	0	0	0	0	0	0	0	0	2.96442833039175e-09	0	0	0	1.50147059285011e-08	1.41468332073369e-08	7.41351687751368e-08	8.96416583670941e-08
P5BigEU	D467	0	0	0	1.92361273547214e-08	0	0	0	0	0	6.91590052983371e-09	0	3.08902640513672e-09	2.89111542939676e-09	5.33566654205573e-09	4.98546538667535e-09	1.21184946112242e-08	1.24845224693252e-08	1.88943010744579e-08	4.44664249558763e-08	1.43586095431881e-07	2.22033781464357e-07	4.29504269549741e-07	8.30813728043726e-07	1.32980232148967e-06	1.79159991206581e-06	1.64343040339673e-06
P5BigEU	D469	0	0	3.08694043740053e-07	7.69445094188857e-08	5.32464899647583e-08	7.09765131442913e-08	1.41948547945313e-07	1.95137873777727e-07	1.0965126758457e-07	2.07477015895011e-07	1.97641337734604e-07	1.42095214636289e-07	1.44555771469838e-07	2.02755328598118e-07	3.36518913600586e-07	4.92010881215701e-07	9.31345376211659e-07	1.72477976951123e-06	3.72332198297204e-06	8.57274256135345e-06	1.8123052424771e-05	4.04109308369567e-05	8.30463384905395e-05	0.000157560354846715	0.00027368233139488	0.000351544703562954
P5BigEU	D470	0	0	0	0	0	0	0	0	0	0	3.29402229557673e-09	0	0	0	0	4.84739784448966e-09	2.49690449386504e-09	1.07967434711188e-08	2.96442833039175e-09	2.2843242455072e-08	2.54792863975492e-08	4.58693880101665e-08	9.00882355710065e-08	4.95139162256792e-08	1.23558614625228e-07	1.49402763945157e-07
P5BigEU	D471	0	1.08042915309019e-06	3.08694043740053e-07	1.53889018837771e-07	1.77488299882528e-08	0	0	1.77398067070661e-08	2.12228259841104e-08	1.03738507947506e-08	2.30581560690371e-08	2.1623184835957e-08	2.60200388645709e-08	6.13601652336409e-08	6.97965154134549e-08	1.5026933317918e-07	3.34585202177915e-07	8.0975576033391e-07	1.59189801342037e-06	3.34816667984341e-06	6.97404467681489e-06	1.30352460836164e-05	2.28123432073693e-05	3.76022826651015e-05	5.40568938985372e-05	6.78587353838903e-05
P5BigEU	D472	1.29651498370822e-05	0	0	0	0	0	0	0	0	0	0	0	0	8.0034998130836e-09	1.74491288533637e-08	2.18132903002035e-08	5.49318988650308e-08	1.13365806446747e-07	2.3715426643134e-07	4.24231645594194e-07	8.29896756948745e-07	1.92234435206243e-06	4.1290441303378e-06	9.62691999759278e-06	2.25247354461791e-05	3.61255883219389e-05
P5BigEU	D473	0	0	0	0	0	0	0	0	0	0	0	0	8.67334628819028e-09	5.33566654205573e-09	1.24636634666884e-08	2.9084387066938e-08	4.49442808895707e-08	6.20812749589331e-08	1.30434846537237e-07	2.2843242455072e-07	4.76826645439849e-07	1.04665603550471e-06	2.47242157622651e-06	6.01240411311819e-06	1.30972131502742e-05	1.89442704682459e-05
P5BigEU	D474	0	0	0	0	1.77488299882528e-08	0	0	0	0	0	0	6.17805281027343e-09	2.89111542939676e-09	5.33566654205573e-09	0	3.15080859891828e-08	8.98885617791413e-08	1.8084545314124e-07	3.5573139964701e-07	7.86460204524622e-07	1.57971575664805e-06	2.5603458398402e-06	3.90382354141028e-06	5.3828700353917e-06	5.84432247177328e-06	4.0039940737302e-06
P5BigEU	D475	0	0	0	0	0	0	0	0	0	0	0	0	0	0	0	0	0	2.6991858677797e-09	0	6.52664070144914e-09	7.27979611358548e-09	2.50196661873635e-08	1.00098039523341e-08	4.24404996220108e-08	6.1779307312614e-08	2.98805527890314e-08
P5BigEU	D477	0	0	0	0	0	0	1.77435684931642e-08	0	3.5371376640184e-09	3.45795026491685e-09	0	6.17805281027343e-09	1.1564461717587e-08	2.66783327102787e-09	2.24345942400391e-08	1.69658924557138e-08	2.74659494325154e-08	3.77886021489158e-08	8.3003993250969e-08	6.8529727365216e-08	1.41956024214917e-07	2.00157329498908e-07	3.00294118570022e-07	3.53670830183423e-07	3.58319982413161e-07	3.28686080679345e-07
P5BigEU	D479	0	0	0	3.84722547094428e-08	3.54976599765055e-08	1.77441282860728e-08	5.32307054794925e-08	1.77398067070661e-08	3.89085143042024e-08	3.45795026491685e-08	3.29402229557673e-08	2.78012376462305e-08	4.04756160115547e-08	4.26853323364459e-08	4.98546538667535e-08	1.09066451501017e-07	1.37329747162577e-07	2.94211259587987e-07	3.52766971316618e-07	5.54764459623177e-07	1.09924921315141e-06	2.08080223791573e-06	4.39430393507465e-06	9.28032258401302e-06	1.60502640398171e-05	2.22610118278284e-05
P5BigEU	D480	0.000272268146578727	1.29651498370822e-05	6.17388087480107e-07	5.77083820641643e-08	3.54976599765055e-08	3.54882565721456e-08	1.77435684931642e-08	5.32194201211984e-08	1.06114129920552e-08	1.38318010596674e-08	2.63521783646139e-08	3.08902640513672e-08	1.73466925763806e-08	2.40104994392508e-08	3.98837230934028e-08	4.3626580600407e-08	8.98885617791413e-08	1.24162549917866e-07	1.74901271493113e-07	3.26332035072457e-07	4.54987257099092e-07	7.21400375068982e-07	1.23621078811326e-06	2.12202498110054e-06	3.80560533045702e-06	5.64742447712693e-06
P5BigEU	D481	1.29651498370822e-05	1.08042915309019e-06	9.2608213122016e-07	1.73125146192493e-07	1.77488299882528e-08	1.77441282860728e-08	7.09742739726567e-08	5.32194201211984e-08	0	3.80374529140854e-08	2.96462006601906e-08	6.79585809130078e-08	6.36045394467287e-08	7.73671648598081e-08	1.37100298133572e-07	1.64811526712649e-07	1.57304983113497e-07	1.91642196612359e-07	2.81620691387216e-07	4.01388403139122e-07	5.13225626007776e-07	6.3383154341321e-07	7.9077451223439e-07	1.35809598790434e-06	2.42174884665447e-06	3.6155468874728e-06
P5BigEU	D482	0	0	0	0	0	0	1.77435684931642e-08	0	0	6.91590052983371e-09	9.8820668867302e-09	6.17805281027343e-09	2.89111542939676e-08	1.86748328971951e-08	3.48982577067275e-08	2.42369892224483e-08	2.49690449386504e-08	2.42926728100173e-08	5.9288566607835e-08	5.54764459623177e-08	7.27979611358548e-08	1.16758442207696e-07	1.15112745451842e-07	1.20248082262364e-07	2.47117229250456e-07	8.96416583670941e-08
P5BigEU	D483	6.48257491854112e-06	1.08042915309019e-06	0	1.92361273547214e-08	0	1.77441282860728e-08	0	0	0	0	3.29402229557673e-09	1.23561056205469e-08	1.1564461717587e-08	1.60069996261672e-08	1.74491288533637e-08	3.87791827559173e-08	6.9913325828221e-08	8.90731336367301e-08	1.57114701510763e-07	1.89272580342025e-07	3.60349907622481e-07	7.38080152527224e-07	1.02600490511424e-06	1.86738198336847e-06	2.68122193736745e-06	3.76494965141795e-06
P5BigEU	D484	0	0	0	0	0	0	0	0	3.5371376640184e-09	3.45795026491685e-09	6.58804459115346e-09	9.26707921541015e-09	0	5.33566654205573e-09	9.9709307733507e-09	7.2710967667345e-09	1.24845224693252e-08	3.77886021489158e-08	5.03952816166598e-08	9.78996105217371e-08	9.09974514198185e-08	2.1266716259259e-07	3.65357844260193e-07	6.29534077726493e-07	1.07495994723948e-06	1.28486376992835e-06
P5BigEU	D485	1.94477247556234e-05	0	0	0	3.54976599765055e-08	0	1.77435684931642e-08	0	0	3.45795026491685e-09	6.58804459115346e-09	1.23561056205469e-08	8.67334628819028e-09	1.33391663551393e-08	7.47819808001302e-09	2.18132903002035e-08	2.74659494325154e-08	6.20812749589331e-08	7.1146279929402e-08	1.56639376834779e-07	2.11114087293979e-07	2.91896105519241e-07	5.35524511449872e-07	1.40053648752636e-06	3.57084396266909e-06	8.12751035861653e-06
P5BigEU	D486	0	0	0	0	0	0	0	0	3.5371376640184e-09	0	0	0	0	2.66783327102787e-09	1.24636634666884e-08	3.15080859891828e-08	5.99257078527609e-08	8.0975576033391e-08	1.24505989876454e-07	2.38222385602894e-07	2.29313577577943e-07	3.96144714633256e-07	7.15700982591885e-07	1.67639973506943e-06	4.55931287967091e-06	8.42631588650685e-06
P5BigEU	D487	8.42734739410345e-05	2.80911579803448e-05	3.39563448114059e-06	5.57847693286921e-07	2.83981279812044e-07	7.09765131442913e-08	5.32307054794925e-08	7.09592268282645e-08	5.65942026242944e-08	4.49533534439191e-08	4.61163121380742e-08	6.17805281027343e-08	5.20400777291417e-08	1.01377664299059e-07	1.19651169280208e-07	2.37522494379994e-07	4.64424235858897e-07	7.80064715788333e-07	1.19762904547827e-06	1.85030263886083e-06	2.84640028041192e-06	4.14909464273779e-06	8.20803924091392e-06	1.87940679159471e-05	3.96870270176232e-05	7.47312625253675e-05
P5BigEU	D489	9.07560488595757e-05	2.16085830618037e-06	1.54347021870027e-06	2.50069655611378e-07	1.24241809917769e-07	1.77441282860728e-07	8.87178424658209e-08	7.09592268282645e-08	8.842844160046e-08	5.53272042386697e-08	7.90565350938416e-08	6.48695545078711e-08	7.2277885734919e-08	1.20052497196254e-07	2.4678053664043e-07	4.04757720014887e-07	7.01630162776075e-07	1.25242224264978e-06	1.9031629881115e-06	3.39058984440283e-06	5.18321483287286e-06	7.65601785333324e-06	1.43340392597424e-05	2.40991303686984e-05	4.64209715146981e-05	6.78886159366793e-05
P5BigEU	D500	0	0	0	0	0	0	0	1.77398067070661e-08	0	3.45795026491685e-09	0	0	0	8.0034998130836e-09	4.98546538667535e-09	1.93895913779587e-08	2.74659494325154e-08	4.04877880166955e-08	9.78261349029278e-08	1.59902697185504e-07	2.62072660089077e-07	4.37844158278862e-07	1.36133333751743e-06	3.5650019682489e-06	9.88468917001824e-06	1.70020345369589e-05
P5BigEU	D501	0	0	0	0	0	0	0	0	0	0	0	0	0	2.66783327102787e-09	0	0	0	0	0	6.52664070144914e-09	3.63989805679274e-09	0	1.50147059285011e-08	1.41468332073369e-08	4.94234458500912e-08	5.97611055780628e-08
P5BigEU	D508	0	0	0	0	0	0	0	0	3.5371376640184e-09	3.45795026491685e-09	0	6.17805281027343e-09	8.67334628819028e-09	5.33566654205573e-09	4.98546538667535e-09	2.42369892224483e-09	3.74535674079756e-08	2.6991858677797e-08	4.7430853286268e-08	9.46362901710126e-08	1.74715106726051e-07	4.42014102643422e-07	1.02100000313807e-06	3.4093868029682e-06	9.60050435638021e-06	2.36355172561238e-05
P5BigEU	D509	0	0	0	0	0	0	0	0	0	0	0	0	1.1564461717587e-08	5.33566654205573e-09	4.98546538667535e-09	1.69658924557138e-08	1.99752359509203e-08	2.6991858677797e-08	5.63241382774433e-08	8.15830087681143e-08	2.11114087293979e-07	4.9622337938271e-07	1.34631863158893e-06	4.30771071163409e-06	1.33690421024497e-05	3.25399219872552e-05
P5BigEU	D510	0	0	0	0	0	0	0	0	0	0	6.58804459115346e-09	3.08902640513672e-09	2.89111542939676e-09	0	2.49273269333768e-09	4.84739784448966e-09	1.49814269631902e-08	8.0975576033391e-09	5.9288566607835e-09	3.58965238579703e-08	6.18782669654766e-08	2.04327273863469e-07	5.70558825283041e-07	1.37224282111168e-06	4.4975335723583e-06	1.01295073954816e-05
P5BigEU	D511	0	0	0	0	0	0	0	0	0	0	0	0	0	0	0	0	0	0	0	0	0	0	5.00490197616703e-09	3.53670830183423e-08	4.94234458500912e-08	5.97611055780628e-08
P5BigEU	D512	0	0	0	0	0	0	0	0	0	0	0	0	0	0	0	0	0	0	0	0	0	0	5.00490197616703e-09	0	0	0
P5BigEU	D513	0	0	0	0	0	0	0	0	0	0	0	0	0	0	0	0	2.49690449386504e-09	0	0	0	0	0	1.00098039523341e-08	1.41468332073369e-08	6.1779307312614e-08	5.97611055780628e-08
P5BigEU	D518	0	0	0	0	0	0	0	0	0	0	0	0	0	0	0	0	0	0	0	0	0	4.16994436456059e-09	0	7.07341660366846e-09	4.94234458500912e-08	2.98805527890314e-08
P5BigEU	D519	0	0	0	0	0	0	0	0	0	0	0	0	0	0	0	0	0	0	5.9288566607835e-09	0	7.27979611358548e-09	2.91896105519241e-08	1.10107843475675e-07	2.33422747921059e-07	6.05437211663617e-07	1.82271372013091e-06
P5BigEU	D520	0	0	0	0	0	0	0	0	0	0	0	0	0	0	0	0	0	0	0	3.26332035072457e-09	3.63989805679274e-09	1.25098330936818e-08	2.00196079046681e-08	1.41468332073369e-08	7.41351687751368e-08	1.79283316734188e-07
P5BigEU	D521	0	0	0	0	0	0	0	0	0	0	0	0	0	0	0	0	0	0	0	0	3.63989805679274e-09	0	5.00490197616703e-09	0	0	0
P5BigEU	D528	0	0	0	0	0	0	0	0	0	0	0	0	0	0	0	0	0	0	0	0	3.63989805679274e-09	0	5.00490197616703e-09	7.07341660366846e-09	2.47117229250456e-08	5.97611055780628e-08
P5BigEU	D529	0	0	0	0	0	0	0	0	0	0	0	0	0	0	9.9709307733507e-09	1.21184946112242e-08	7.49071348159511e-09	1.07967434711188e-08	1.1857713321567e-08	3.58965238579703e-08	1.05557043646989e-07	2.00157329498908e-07	6.55642158877881e-07	1.8390883169538e-06	5.14003836840948e-06	1.30578015688067e-05
P5BigEU	D530	0	0	0	0	0	0	0	0	0	0	3.29402229557673e-09	0	0	2.66783327102787e-09	0	4.84739784448966e-09	7.49071348159511e-09	5.3983717355594e-09	1.1857713321567e-08	1.63166017536229e-08	3.63989805679274e-08	5.42092767392877e-08	1.75171569165846e-07	4.5977207923845e-07	1.44563579111517e-06	3.19721914842636e-06
P5BigEU	D531	0	0	0	0	0	0	0	0	0	0	0	0	5.78223085879352e-09	0	0	7.2710967667345e-09	7.49071348159511e-09	1.88943010744579e-08	8.89328499117525e-09	2.93698831565211e-08	3.63989805679274e-08	1.08418553478575e-07	3.00294118570022e-07	8.06369492818204e-07	2.89127158223033e-06	5.46814116039274e-06
P5BigEU	D538	0	0	0	0	0	0	0	0	0	0	0	0	0	0	0	0	0	2.6991858677797e-09	0	0	0	0	1.00098039523341e-08	1.41468332073369e-08	2.47117229250456e-08	5.97611055780628e-08
P5BigEU	D539	0	0	0	0	0	0	1.77435684931642e-08	0	0	0	0	0	0	5.33566654205573e-09	7.47819808001302e-09	2.18132903002035e-08	9.98761797546015e-09	1.88943010744579e-08	2.96442833039175e-08	1.01162930872462e-07	1.38316126158124e-07	3.83634881539574e-07	8.30813728043726e-07	2.68082489279035e-06	8.58732371645334e-06	1.79283316734188e-05
P5BigEU	D550	0	0	0	1.92361273547214e-08	0	1.77441282860728e-08	0	0	3.5371376640184e-09	0	0	3.08902640513672e-09	0	2.66783327102787e-09	2.49273269333768e-09	2.42369892224483e-09	0	2.6991858677797e-09	8.89328499117525e-09	3.26332035072457e-09	0	1.66797774582424e-08	1.00098039523341e-08	3.53670830183423e-08	1.23558614625228e-08	0
P5BigEU	D551	0	0	0	0	1.77488299882528e-08	0	0	0	0	0	0	0	0	0	0	2.42369892224483e-09	0	0	0	0	0	0	0	7.07341660366846e-09	2.47117229250456e-08	0
P5BigEU	D552	0	1.08042915309019e-06	0	0	1.77488299882528e-08	0	0	0	0	0	0	0	2.89111542939676e-09	0	0	0	0	0	2.96442833039175e-09	0	3.63989805679274e-09	4.16994436456059e-09	0	2.12202498110054e-08	0	0
P5BigEU	D558	0	0	0	0	0	0	0	0	3.5371376640184e-09	0	0	0	0	0	0	0	0	5.3983717355594e-09	0	0	0	0	0	0	0	0
P5BigEU	D559	0	0	0	0	0	0	0	0	0	0	0	0	0	0	0	0	0	2.6991858677797e-09	0	0	0	1.25098330936818e-08	2.00196079046681e-08	4.95139162256792e-08	8.64910302376596e-08	1.19522211156126e-07
P5BigEU	D560	1.94477247556234e-05	0	0	0	1.77488299882528e-08	0	0	0	3.5371376640184e-09	0	9.8820668867302e-09	0	0	0	0	0	0	0	0	0	0	0	0	7.07341660366846e-09	0	0
P5BigEU	D561	0	0	3.08694043740053e-07	0	1.77488299882528e-08	5.32323848582185e-08	1.24204979452149e-07	3.54796134141322e-08	7.78170286084048e-08	4.8411303708836e-08	7.90565350938416e-08	1.11204950584922e-07	1.47446886899235e-07	1.60069996261672e-07	1.0718750581352e-07	5.33213762893863e-08	4.99380898773007e-08	4.31869738844752e-08	4.15019966254845e-08	1.95799221043474e-08	5.09585727950984e-08	4.58693880101665e-08	7.50735296425054e-08	7.78075826403531e-08	2.10049644862888e-07	2.0916386952322e-07
P5BigEU	D562	0	0	0	0	0	0	0	0	0	0	3.29402229557673e-09	0	0	0	0	0	0	0	0	0	0	0	0	7.07341660366846e-09	0	0
P5BigEU	D563	0	0	0	0	0	0	0	0	0	0	3.29402229557673e-09	0	0	0	0	0	0	0	0	0	0	0	0	7.07341660366846e-09	2.47117229250456e-08	0
P5BigEU	D564	0	0	0	0	0	0	0	0	0	0	0	0	0	0	0	0	0	0	0	0	0	0	0	0	0	2.98805527890314e-08
P5BigEU	D568	0	0	0	0	0	0	0	0	0	6.91590052983371e-09	0	3.08902640513672e-09	2.89111542939676e-09	2.66783327102787e-09	0	0	0	2.6991858677797e-09	0	0	0	8.33988872912118e-09	5.00490197616703e-09	1.41468332073369e-08	0	0
P5BigEU	D569	1.29651498370822e-05	0	3.08694043740053e-07	0	0	1.77441282860728e-08	0	1.77398067070661e-08	1.41485506560736e-08	1.38318010596674e-08	1.97641337734604e-08	3.39792904565039e-08	3.75845005821579e-08	4.80209988785016e-08	2.74200596267144e-08	3.39317849114277e-08	1.99752359509203e-08	3.23902304133564e-08	3.26087116343093e-08	4.24231645594194e-08	5.09585727950984e-08	9.59087203848935e-08	1.20117647428009e-07	2.26349331317391e-07	7.90775133601459e-07	1.64343040339673e-06
P5BigEU	D570	0	0	0	3.84722547094428e-08	3.54976599765055e-08	7.09765131442913e-08	8.87178424658209e-08	0	3.18342389761656e-08	1.72897513245843e-08	2.30581560690371e-08	5.56024752924609e-08	6.64956548761255e-08	8.0034998130836e-08	5.98255846401042e-08	6.05924730561208e-08	4.24473763957056e-08	2.42926728100173e-08	2.07509983127423e-08	1.30532814028983e-08	1.81994902839637e-08	8.33988872912118e-09	1.00098039523341e-08	1.41468332073369e-08	1.23558614625228e-08	0
P5BigEU	D571	6.48257491854112e-06	0	0	2.11597400901936e-07	2.30734789847286e-07	2.4841779600502e-07	1.41948547945313e-07	7.09592268282645e-08	1.30874093568681e-07	7.2616955563254e-08	1.25172847231916e-07	1.11204950584922e-07	1.41664656040441e-07	1.65405662803728e-07	1.47071228906923e-07	1.57540429945914e-07	1.19851415705522e-07	9.44715053722895e-08	6.81818515990103e-08	4.5686484910144e-08	6.9158063079062e-08	3.33595549164847e-08	3.00294118570022e-08	1.41468332073369e-08	8.64910302376596e-08	2.98805527890314e-08
P5BigEU	D572	0	0	0	0	1.77488299882528e-08	1.77441282860728e-08	0	0	3.5371376640184e-09	3.45795026491685e-09	6.58804459115346e-09	9.26707921541015e-09	1.44555771469838e-08	8.0034998130836e-09	7.47819808001302e-09	0	2.49690449386504e-09	0	0	3.26332035072457e-09	3.63989805679274e-09	0	1.00098039523341e-08	0	0	2.98805527890314e-08
P5BigEU	D573	0	0	0	0	0	1.77441282860728e-08	0	0	0	0	3.29402229557673e-09	6.17805281027343e-09	0	5.33566654205573e-09	0	4.84739784448966e-09	0	0	0	0	0	4.16994436456059e-09	0	7.07341660366846e-09	0	0
P5BigEU	D578	0	0	0	0	0	0	0	0	0	0	6.58804459115346e-09	0	0	2.66783327102787e-09	7.47819808001302e-09	2.42369892224483e-09	4.99380898773007e-09	0	2.96442833039175e-09	3.26332035072457e-09	0	0	0	7.07341660366846e-09	1.23558614625228e-08	0
P5BigEU	D580	6.48257491854112e-06	0	3.08694043740053e-07	0	0	0	0	0	0	6.91590052983371e-09	3.29402229557673e-09	6.17805281027343e-09	2.89111542939676e-09	2.66783327102787e-09	4.98546538667535e-09	9.69479568897933e-09	0	5.3983717355594e-09	1.1857713321567e-08	6.52664070144914e-09	3.63989805679274e-08	4.16994436456059e-08	8.50833335948395e-08	1.69761998488043e-07	1.85337921937842e-07	2.98805527890314e-07
P5BigEU	D581	0	0	0	0	0	0	0	0	0	0	0	0	0	0	0	0	0	0	0	0	0	0	0	7.07341660366846e-09	4.94234458500912e-08	0
P5BigEU	D582	6.48257491854112e-06	0	0	3.84722547094428e-08	1.77488299882528e-08	0	1.77435684931642e-08	0	0	0	3.29402229557673e-09	3.08902640513672e-09	2.89111542939676e-09	5.33566654205573e-09	4.98546538667535e-09	7.2710967667345e-09	2.49690449386504e-09	0	0	6.52664070144914e-09	3.63989805679274e-09	1.66797774582424e-08	2.50245098808351e-08	5.65873328293477e-08	8.64910302376596e-08	1.49402763945157e-07
P5BigEU	D588	0	0	0	0	1.77488299882528e-08	0	0	0	0	0	0	0	2.89111542939676e-09	2.66783327102787e-09	0	0	0	2.6991858677797e-09	2.96442833039175e-09	3.26332035072457e-09	7.27979611358548e-09	0	1.00098039523341e-08	1.41468332073369e-08	1.23558614625228e-08	0
P5BigEU	D589	0	1.08042915309019e-06	0	7.69445094188857e-08	1.77488299882528e-08	3.54882565721456e-08	0	0	0	2.07477015895011e-08	6.58804459115346e-09	2.1623184835957e-08	2.31289234351741e-08	8.0034998130836e-09	2.99127923200521e-08	2.42369892224483e-08	4.49442808895707e-08	8.90731336367301e-08	1.30434846537237e-07	2.05589182095648e-07	2.98471640657005e-07	6.46341376506891e-07	1.25623039601792e-06	2.40496164524728e-06	4.10214600555757e-06	6.63348271916497e-06
P5BigEU	D590	0	0	0	0	0	0	0	0	0	0	0	0	0	0	0	0	0	0	8.89328499117525e-09	3.26332035072457e-09	1.09196941703782e-08	1.66797774582424e-08	2.00196079046681e-08	6.36607494330161e-08	4.94234458500912e-08	1.19522211156126e-07
P5BigEU	D591	0	0	0	3.84722547094428e-08	0	1.77441282860728e-08	0	0	1.41485506560736e-08	6.91590052983371e-09	3.29402229557673e-08	1.85341584308203e-08	1.44555771469838e-08	3.73496657943901e-08	3.73909904000651e-08	4.12028816781622e-08	5.99257078527609e-08	1.26861735785646e-07	1.39328131528412e-07	2.96962151915936e-07	5.05945829894191e-07	9.75766981307178e-07	2.23218628137049e-06	4.0813613803167e-06	6.70923277414988e-06	9.2330908118107e-06
P5BigEU	D592	0	0	0	0	0	0	0	0	0	0	0	0	0	0	0	0	0	0	0	0	3.63989805679274e-09	4.16994436456059e-09	0	3.53670830183423e-08	2.47117229250456e-08	0
P5BigEU	D593	0	0	6.17388087480107e-07	3.65486419739707e-07	2.48483619835539e-07	2.83906052577165e-07	1.41948547945313e-07	8.86990335353306e-08	4.95199272962576e-08	2.76636021193348e-08	6.58804459115346e-09	2.47122112410937e-08	1.44555771469838e-08	2.93461659813065e-08	3.98837230934028e-08	4.60502795226518e-08	3.49566629141105e-08	4.85853456200346e-08	6.81818515990103e-08	6.8529727365216e-08	1.78355004782844e-07	2.00157329498908e-07	3.10303922522356e-07	3.46597413579755e-07	2.47117229250456e-07	3.88447186257408e-07
P5BigEU	D594	0	0	0	0	0	0	0	0	0	0	0	3.08902640513672e-09	0	2.66783327102787e-09	0	0	0	2.15934869422376e-08	8.89328499117525e-09	1.95799221043474e-08	4.00388786247201e-08	5.00393323747271e-08	4.00392158093362e-08	1.27321498866032e-07	1.23558614625228e-07	2.68924975101282e-07
P5BigEU	D595	0	0	3.08694043740053e-07	0	0	0	0	0	0	3.45795026491685e-09	6.58804459115346e-09	9.26707921541015e-09	2.89111542939676e-09	1.86748328971951e-08	2.49273269333767e-08	2.66606881446932e-08	3.24597584202455e-08	1.34959293388985e-08	2.96442833039175e-08	3.91598442086949e-08	6.9158063079062e-08	5.83792211038482e-08	5.50539217378373e-08	1.06101249055027e-07	1.23558614625228e-07	8.96416583670941e-08
P5BigEU	D596	0	0	0	0	0	0	0	0	0	0	0	0	0	0	2.49273269333768e-09	0	0	0	2.96442833039175e-09	3.26332035072457e-09	1.4559592227171e-08	2.50196661873635e-08	1.00098039523341e-08	5.65873328293477e-08	2.47117229250456e-08	0
P5BigEU	D598	0	0	0	0	0	0	1.77435684931642e-08	0	0	0	0	0	0	2.66783327102787e-09	4.98546538667535e-09	2.42369892224483e-09	7.49071348159511e-09	2.6991858677797e-09	2.96442833039175e-09	0	2.18393883407564e-08	1.25098330936818e-08	5.50539217378373e-08	5.65873328293477e-08	1.48270337550274e-07	1.49402763945157e-07
P5BigEU	D599	0	1.08042915309019e-06	3.08694043740053e-07	1.92361273547214e-08	5.32464899647583e-08	5.32323848582185e-08	1.77435684931642e-08	3.54796134141322e-08	7.0742753280368e-09	0	1.64701114778837e-08	1.23561056205469e-08	1.1564461717587e-08	5.33566654205573e-09	7.47819808001302e-09	7.2710967667345e-09	2.99628539263804e-08	4.58861597522549e-08	3.85375682950928e-08	7.83196884173897e-08	1.67435310612466e-07	2.37686828779954e-07	4.95485295640536e-07	1.08223274036127e-06	2.02636127985374e-06	3.37650246516055e-06
P5BigEU	D600	0	0	0	0	0	0	0	0	0	0	0	0	2.89111542939676e-09	0	0	0	0	0	2.96442833039175e-09	0	1.09196941703782e-08	1.25098330936818e-08	5.00490197616703e-08	7.78075826403531e-08	7.41351687751368e-08	1.49402763945157e-07
P5BigEU	D601	0	0	0	0	0	0	0	0	0	0	0	0	0	0	0	0	2.49690449386504e-09	0	0	0	0	0	0	0	0	0
P5BigEU	D608	0	0	0	0	1.77488299882528e-08	0	0	0	0	0	0	0	0	0	0	0	0	0	0	3.26332035072457e-09	0	4.16994436456059e-09	5.00490197616703e-09	0	0	5.97611055780628e-08
[truncated: 6,612 more rows]
