# Supplementary material for: Database of age trajectories of mortality in 110 countries and web application: Data report
Source: Front Public Health. 2022 Jul 29;10:911589. doi: 10.3389/fpubh.2022.911589 (PMC9374568; doi:10.3389/fpubh.2022.911589)
Supplement: Supplementary file 1 [file Data_Sheet_1.zip › ATM_Dolejs/Data/yICD10_P5SmallEU.txt]

Country	Filter	Infant deaths at age 0 day	Infant deaths at age 1-6 days	Infant deaths at age 7-27 days	Infant deaths at age 28-364 days	Deaths at age 1 year	Deaths at age 2 years	Deaths at age 3 years	Deaths at age 4 years	Deaths at age 5-9 years	Deaths at age 10-14 years	Deaths at age 15-19 years	Deaths at age 20-24 years	Deaths at age 25-29 years	Deaths at age 30-34 years	Deaths at age 35-39 years	Deaths at age 40-44 years	Deaths at age 45-49 years	Deaths at age 50-54 years	Deaths at age 55-59 years	Deaths at age 60-64 years	Deaths at age 65-69 years	Deaths at age 70-74 years	Deaths at age 75-79 years	Deaths at age 80-84 years	Deaths at age 85-89 years	Deaths at age 90-94 years
P5SmallEU	A000	0	0	0	0	0	0	0	0	0	0	0	0	0	0	0	0	0	0	0	0	0	1.87596329542743e-08	0	0	0	0
P5SmallEU	A01	0	0	0	0	0	0	0	0	0	0	0	0	0	0	0	0	0	0	0	0	0	0	2.40007186775201e-08	0	0	0
P5SmallEU	A010	0	0	0	0	0	7.16938283514965e-08	0	0	0	0	0	0	0	0	0	0	0	0	0	0	0	0	0	3.67737614211029e-08	7.18684887149224e-08	0
P5SmallEU	A012	0	0	0	0	0	0	0	0	0	0	0	0	0	0	0	0	0	0	0	0	0	0	0	0	7.18684887149224e-08	2.04497764737183e-07
P5SmallEU	A013	0	0	0	0	0	0	0	0	0	0	0	0	0	0	0	0	0	1.00744557690842e-08	0	0	0	1.87596329542743e-08	0	0	0	0
P5SmallEU	A014	0	0	0	0	0	0	0	0	0	0	0	0	0	0	0	0	0	0	0	0	0	0	0	3.67737614211029e-08	7.18684887149224e-08	0
P5SmallEU	A02	0	0	0	7.8883383600498e-08	0	0	0	0	0	0	0	0	0	0	0	9.91366987909556e-09	9.88494262868263e-09	0	1.10538732954416e-08	0	0	1.12557797725646e-07	4.80014373550402e-08	1.10321284263309e-07	1.43736977429845e-07	0
P5SmallEU	A020	0	0	0	0	1.44622362088116e-07	0	7.10377673000228e-08	0	0	1.2431489594663e-08	1.08712638523682e-08	0	9.37661497541991e-09	0	2.94713456540783e-08	9.91366987909556e-09	2.96548278860479e-08	2.01489115381684e-08	6.63232397726497e-08	1.2822314191268e-07	1.85051459803885e-07	4.68990823856858e-07	6.72020122970562e-07	1.72836678679184e-06	3.23408199217151e-06	3.27196423579492e-06
P5SmallEU	A021	0	0	0	2.36650150801494e-07	0	0	0	7.02874743644009e-08	1.35236339432501e-08	1.2431489594663e-08	0	0	0	0	9.82378188469275e-09	9.91366987909556e-09	4.94247131434131e-08	2.01489115381684e-08	8.84309863635329e-08	2.56446283825361e-07	1.85051459803885e-07	3.56433026131212e-07	7.92023716358163e-07	1.06643908121198e-06	1.36550128558353e-06	2.04497764737183e-06
P5SmallEU	A022	0	0	0	7.8883383600498e-08	0	0	0	0	0	0	0	0	0	0	0	0	0	1.00744557690842e-08	0	1.2822314191268e-08	0	1.87596329542743e-08	4.80014373550402e-08	3.67737614211029e-08	4.31210932289535e-07	2.04497764737183e-07
P5SmallEU	A028	0	0	0	0	0	0	0	0	0	0	0	0	0	0	0	0	0	0	0	1.2822314191268e-08	0	3.75192659085486e-08	4.80014373550402e-08	1.10321284263309e-07	7.18684887149224e-08	0
P5SmallEU	A029	0	0	0	7.8883383600498e-08	0	0	0	0	1.35236339432501e-08	1.2431489594663e-08	0	9.72545771991468e-09	0	9.48772022398079e-09	0	0	9.88494262868263e-09	1.00744557690842e-08	4.42154931817665e-08	1.41045456103949e-07	1.079466848856e-07	1.68836696588469e-07	4.56013654872882e-07	7.35475228422058e-07	6.46816398434302e-07	1.2269865884231e-06
P5SmallEU	A03	0	0	0	3.15533534401992e-07	7.23111810440578e-08	0	0	0	0	0	0	0	0	0	0	0	0	0	0	0	0	0	0	0	0	0
P5SmallEU	A031	0	0	0	0	0	0	0	0	0	0	0	0	0	0	0	0	9.88494262868263e-09	0	0	1.2822314191268e-08	0	0	0	0	1.43736977429845e-07	0
P5SmallEU	A033	0	0	0	0	0	0	0	0	0	0	0	9.72545771991468e-09	0	0	0	0	0	0	0	0	0	0	0	0	0	2.04497764737183e-07
P5SmallEU	A039	0	0	0	0	0	0	0	0	1.35236339432501e-08	0	0	0	9.37661497541991e-09	9.48772022398079e-09	9.82378188469275e-09	9.91366987909556e-09	9.88494262868263e-09	0	0	2.56446283825361e-08	0	1.87596329542743e-08	2.40007186775201e-08	0	3.59342443574612e-07	2.04497764737183e-07
P5SmallEU	A04	0	0	0	7.8883383600498e-07	7.23111810440578e-08	0	0	0	0	0	1.08712638523682e-08	9.72545771991468e-09	0	0	0	0	0	0	2.21077465908832e-08	1.2822314191268e-08	1.54209549836571e-08	1.12557797725646e-07	0	1.10321284263309e-07	1.43736977429845e-07	0
P5SmallEU	A040	0	0	0	7.8883383600498e-08	7.23111810440578e-08	7.16938283514965e-08	0	0	0	0	0	0	0	0	0	0	0	0	0	0	0	3.75192659085486e-08	0	1.83868807105514e-07	1.43736977429845e-07	0
P5SmallEU	A041	0	0	0	0	0	7.16938283514965e-08	0	0	0	0	0	0	0	0	0	0	0	0	0	1.2822314191268e-08	0	3.75192659085486e-08	0	0	1.43736977429845e-07	0
P5SmallEU	A042	0	0	0	0	0	0	0	0	0	0	0	0	0	0	0	9.91366987909556e-09	0	0	1.10538732954416e-08	0	0	1.87596329542743e-08	0	3.67737614211029e-08	0	0
P5SmallEU	A043	0	0	0	0	0	0	0	0	0	0	0	0	0	0	0	0	0	0	0	0	0	1.87596329542743e-08	0	3.67737614211029e-08	7.18684887149224e-08	0
P5SmallEU	A044	0	0	0	0	0	0	0	0	0	0	0	0	0	0	0	9.91366987909556e-09	0	0	0	0	3.08419099673142e-08	3.75192659085486e-08	4.80014373550402e-08	1.47095045684412e-07	3.59342443574612e-07	2.04497764737183e-07
P5SmallEU	A045	0	0	0	0	7.23111810440578e-08	7.16938283514965e-08	0	0	0	0	0	0	9.37661497541991e-09	0	0	0	0	0	1.10538732954416e-08	1.2822314191268e-08	1.54209549836571e-08	3.75192659085486e-08	1.200035933876e-07	2.94190091368823e-07	4.31210932289535e-07	8.1799105894873e-07
P5SmallEU	A046	0	0	0	0	0	0	0	0	0	0	0	0	0	0	0	0	0	0	0	1.2822314191268e-08	1.54209549836571e-08	0	0	0	0	0
P5SmallEU	A047	0	0	0	3.15533534401992e-07	7.23111810440578e-08	7.16938283514965e-08	0	0	0	0	2.17425277047365e-08	9.72545771991468e-09	1.87532299508398e-08	8.53894820158271e-08	1.17885382616313e-07	1.09050368670051e-07	1.68044024687605e-07	5.44020611530547e-07	1.21592606249858e-06	2.85937606465278e-06	5.89080480375701e-06	1.12932990384731e-05	2.29686877743867e-05	5.39471080047579e-05	0.00010176578002033	0.000132310053784957
P5SmallEU	A048	0	0	0	7.8883383600498e-08	7.23111810440578e-08	7.16938283514965e-08	0	0	1.35236339432501e-08	0	1.08712638523682e-08	0	0	9.48772022398079e-09	9.82378188469275e-09	9.91366987909556e-09	0	0	2.21077465908832e-08	5.12892567650722e-08	1.85051459803885e-07	1.68836696588469e-07	5.28015810905442e-07	1.3238554111597e-06	2.51539710502229e-06	2.65847094158337e-06
P5SmallEU	A049	0	0	2.53178097841598e-06	7.8883383600498e-07	3.61555905220289e-07	7.16938283514965e-08	7.10377673000228e-08	1.40574948728802e-07	0	1.2431489594663e-08	1.08712638523682e-08	9.72545771991468e-09	1.87532299508398e-08	3.79508808959231e-08	6.87664731928493e-08	2.97410096372867e-08	6.91945984007784e-08	8.05956461526736e-08	2.21077465908832e-07	4.23136368311846e-07	7.71047749182855e-07	9.00462381805167e-07	1.70405102610393e-06	4.04511375632132e-06	6.61190096177286e-06	8.79340388369885e-06
P5SmallEU	A05	0	0	0	0	0	0	0	0	0	0	0	0	0	0	0	0	0	0	0	0	1.54209549836571e-08	0	0	0	0	0
P5SmallEU	A050	0	0	0	0	0	0	0	0	0	0	0	0	0	0	0	0	0	0	0	1.2822314191268e-08	1.54209549836571e-08	1.87596329542743e-08	0	3.67737614211029e-08	0	0
P5SmallEU	A051	0	0	0	7.8883383600498e-08	0	0	0	0	0	0	0	0	0	0	1.96475637693855e-08	9.91366987909556e-09	5.93096557720958e-08	5.0372278845421e-08	3.31616198863248e-08	5.12892567650722e-08	4.62628649509713e-08	5.62788988628229e-08	4.80014373550402e-08	7.35475228422058e-08	0	0
P5SmallEU	A052	0	4.43061671222797e-06	1.26589048920799e-06	3.9441691800249e-07	0	0	0	0	0	1.2431489594663e-08	0	0	0	0	9.82378188469275e-09	0	9.88494262868263e-09	1.00744557690842e-08	1.10538732954416e-08	0	7.71047749182855e-08	0	7.20021560325602e-08	2.94190091368823e-07	3.59342443574612e-07	4.08995529474365e-07
P5SmallEU	A054	0	0	0	0	0	0	0	0	0	0	0	0	0	0	0	0	0	0	0	0	0	0	2.40007186775201e-08	0	0	0
P5SmallEU	A058	0	0	0	0	0	0	0	0	0	0	0	0	0	0	0	0	0	0	0	1.2822314191268e-08	0	0	0	3.67737614211029e-08	7.18684887149224e-08	0
P5SmallEU	A059	0	0	0	7.8883383600498e-08	0	0	0	0	0	0	0	0	1.87532299508398e-08	9.48772022398079e-09	0	1.98273397581911e-08	1.97698852573653e-08	0	2.21077465908832e-08	7.69338851476083e-08	0	7.50385318170973e-08	1.68005030742641e-07	4.41285137053235e-07	5.03079421004457e-07	1.02248882368591e-06
P5SmallEU	A060	0	0	0	0	0	0	0	0	0	0	1.08712638523682e-08	0	0	0	9.82378188469275e-09	0	0	0	0	0	0	1.87596329542743e-08	2.40007186775201e-08	0	7.18684887149224e-08	0
P5SmallEU	A061	0	0	0	0	0	0	0	0	0	0	0	0	0	0	0	0	0	0	0	0	0	0	0	3.67737614211029e-08	0	0
P5SmallEU	A063	0	0	0	0	0	0	0	0	0	0	0	0	0	0	0	0	0	0	0	1.2822314191268e-08	0	0	2.40007186775201e-08	0	0	0
P5SmallEU	A064	0	0	0	0	0	0	0	0	0	0	0	0	9.37661497541991e-09	0	0	0	0	0	1.10538732954416e-08	0	0	1.87596329542743e-08	0	0	0	0
P5SmallEU	A065	0	0	0	0	0	0	0	0	0	0	0	0	9.37661497541991e-09	0	0	0	0	0	0	0	0	0	0	0	0	0
P5SmallEU	A068	0	0	0	0	0	0	0	0	0	0	0	0	0	0	0	0	0	0	0	0	0	0	2.40007186775201e-08	0	0	0
P5SmallEU	A072	0	0	0	0	0	0	0	0	0	0	0	0	0	9.48772022398079e-09	0	0	0	0	0	0	0	0	2.40007186775201e-08	0	0	0
P5SmallEU	A078	0	0	0	0	0	0	0	0	0	0	0	0	0	0	0	0	0	0	0	0	0	0	0	3.67737614211029e-08	7.18684887149224e-08	0
P5SmallEU	A079	0	0	0	0	0	0	0	0	1.35236339432501e-08	0	0	0	0	0	0	0	0	0	0	0	0	1.87596329542743e-08	0	0	0	0
P5SmallEU	A08	0	0	0	0	0	7.16938283514965e-08	0	0	0	0	0	0	0	0	0	0	0	0	0	0	0	0	0	7.35475228422058e-08	0	0
P5SmallEU	A080	0	0	0	4.73300301602988e-07	3.61555905220289e-07	2.15081485054489e-07	1.42075534600046e-07	7.02874743644009e-08	1.35236339432501e-08	0	0	0	0	0	0	0	0	0	2.21077465908832e-08	0	0	5.62788988628229e-08	9.60028747100803e-08	2.94190091368823e-07	5.74947909719379e-07	6.13493294211548e-07
P5SmallEU	A081	0	0	0	7.8883383600498e-08	0	0	0	0	0	0	0	0	0	0	0	0	0	0	0	0	1.54209549836571e-08	0	9.60028747100803e-08	2.20642568526617e-07	3.59342443574612e-07	8.1799105894873e-07
P5SmallEU	A082	0	0	0	7.8883383600498e-08	0	0	0	0	0	0	0	0	0	0	0	0	9.88494262868263e-09	0	0	0	0	0	0	3.67737614211029e-08	0	2.04497764737183e-07
P5SmallEU	A083	0	0	0	0	0	0	0	0	0	0	0	0	0	0	9.82378188469275e-09	0	0	2.01489115381684e-08	0	1.2822314191268e-08	0	0	1.4400431206512e-07	1.10321284263309e-07	5.03079421004457e-07	6.13493294211548e-07
P5SmallEU	A084	0	0	0	3.9441691800249e-07	2.16933543132173e-07	7.16938283514965e-08	1.42075534600046e-07	7.02874743644009e-08	0	1.2431489594663e-08	0	1.94509154398294e-08	0	9.48772022398079e-09	0	1.98273397581911e-08	1.97698852573653e-08	6.04467346145052e-08	2.21077465908832e-08	6.41115709563402e-08	9.25257299019426e-08	1.50077063634195e-07	5.52016529582962e-07	8.45796512685366e-07	8.62421864579069e-07	4.08995529474365e-06
P5SmallEU	A085	0	0	1.26589048920799e-06	7.8883383600498e-08	7.23111810440578e-08	0	0	0	0	0	0	0	0	0	0	0	0	0	1.10538732954416e-08	1.2822314191268e-08	3.08419099673142e-08	9.37981647713716e-08	7.20021560325602e-08	4.78058898474338e-07	4.31210932289535e-07	1.2269865884231e-06
P5SmallEU	A09	0	0	2.53178097841598e-06	3.62863564562291e-06	7.95422991484635e-07	5.73550626811972e-07	2.13113301900068e-07	7.02874743644009e-08	5.40945357730005e-08	4.97259583786518e-08	1.08712638523682e-08	6.80782040394027e-08	2.81298449262597e-08	3.79508808959231e-08	4.91189094234638e-08	5.94820192745734e-08	1.48274139430239e-07	2.01489115381684e-07	2.7634683238604e-07	4.10314054120578e-07	7.55626794199198e-07	8.44183482942344e-07	2.47207402378457e-06	4.44962513195345e-06	7.83366526992654e-06	1.00203904721219e-05
P5SmallEU	A090	0	0	0	5.52183685203486e-07	0	0	0	0	2.70472678865003e-08	0	2.17425277047365e-08	0	1.87532299508398e-08	1.89754404479616e-08	9.82378188469275e-09	4.95683493954778e-08	3.95397705147305e-08	1.00744557690842e-07	1.87915846022507e-07	3.07735540590433e-07	6.78522019280913e-07	8.81702748850893e-07	1.68005030742641e-06	4.81736274616448e-06	7.83366526992654e-06	1.00203904721219e-05
P5SmallEU	A099	0	0	0	6.31067068803984e-07	5.78489448352462e-07	0	7.10377673000228e-08	7.02874743644009e-08	2.70472678865003e-08	1.2431489594663e-08	4.34850554094729e-08	4.86272885995734e-08	2.81298449262597e-08	9.48772022398079e-09	1.0806160073162e-07	6.93956891536689e-08	2.57008508345748e-07	3.02233673072526e-07	4.31101058522223e-07	1.02578513530144e-06	1.48041167843108e-06	2.40123301814711e-06	4.12812361253345e-06	9.15666659385462e-06	2.01950453288932e-05	3.88545753000647e-05
P5SmallEU	A15	0	0	0	0	0	0	0	0	0	0	0	9.72545771991468e-09	3.75064599016796e-08	4.74386011199039e-08	5.89426913081565e-08	1.88359727702816e-07	2.07583795202335e-07	1.71265748074431e-07	3.53723945454132e-07	2.05157027060289e-07	2.92998144689485e-07	5.25269722719681e-07	4.56013654872882e-07	6.61927705579852e-07	1.58110675172829e-06	1.02248882368591e-06
P5SmallEU	A150	0	0	0	0	0	0	0	0	0	0	1.08712638523682e-08	8.75291194792321e-08	2.53168604336338e-07	7.2106673702254e-07	1.67986670228246e-06	2.99392830348686e-06	4.76454234702503e-06	5.60139740761082e-06	5.22848206874388e-06	5.93673147055711e-06	5.38191328929633e-06	6.45331373627036e-06	7.65622925812891e-06	1.07747120963831e-05	1.33675389009756e-05	1.16563725900194e-05
P5SmallEU	A151	0	0	0	0	0	0	0	0	0	0	1.08712638523682e-08	3.89018308796587e-08	4.68830748770995e-08	9.48772022398079e-08	1.57180510155084e-07	2.77582756614676e-07	3.85512762518622e-07	4.63424965377873e-07	6.30070777840172e-07	6.15471081180866e-07	5.8599628937897e-07	9.19222014759441e-07	1.29603880858608e-06	2.5741632994772e-06	4.31210932289535e-06	3.06746647105774e-06
P5SmallEU	A152	0	0	0	0	0	0	0	0	0	0	0	0	4.68830748770995e-08	1.2334036291175e-07	2.35770765232626e-07	4.16374134922013e-07	6.22751385607006e-07	5.64169523068715e-07	5.52693664772081e-07	7.05227280519743e-07	5.55154379411656e-07	8.2542384998807e-07	1.10403305916592e-06	1.39740293400191e-06	2.15605466144767e-06	1.84047988263464e-06
P5SmallEU	A153	0	0	0	0	0	0	0	0	0	0	0	4.86272885995734e-08	9.37661497541991e-08	1.42315803359712e-07	4.42070184811174e-07	1.02110799754684e-06	1.32458231224347e-06	1.60183846728439e-06	1.94548169999772e-06	2.00028101383782e-06	1.88135650800617e-06	2.34495411928429e-06	3.28809845882025e-06	5.36896916748102e-06	6.03695305205348e-06	5.11244411842956e-06
P5SmallEU	A154	0	0	0	0	0	0	0	0	0	0	0	0	0	9.48772022398079e-09	0	1.98273397581911e-08	2.96548278860479e-08	2.01489115381684e-08	1.10538732954416e-08	0	4.62628649509713e-08	5.62788988628229e-08	9.60028747100803e-08	1.10321284263309e-07	2.15605466144767e-07	2.04497764737183e-07
P5SmallEU	A155	0	0	0	0	0	0	0	0	0	0	0	0	9.37661497541991e-09	0	2.94713456540783e-08	1.98273397581911e-08	3.95397705147305e-08	2.01489115381684e-08	6.63232397726497e-08	2.56446283825361e-08	1.54209549836571e-08	3.75192659085486e-08	9.60028747100803e-08	7.35475228422058e-08	2.8747395485969e-07	2.04497764737183e-07
P5SmallEU	A156	0	0	0	0	0	0	0	0	0	0	0	0	0	1.89754404479616e-08	9.82378188469275e-09	9.91366987909556e-09	2.96548278860479e-08	6.04467346145052e-08	4.42154931817665e-08	7.69338851476083e-08	6.16838199346284e-08	1.3131743067992e-07	2.88008624130241e-07	3.30963852789926e-07	4.31210932289535e-07	1.02248882368591e-06
P5SmallEU	A157	0	0	0	0	0	0	0	0	0	0	0	0	9.37661497541991e-09	0	4.91189094234638e-08	3.96546795163822e-08	3.95397705147305e-08	8.05956461526736e-08	4.42154931817665e-08	1.15400827721412e-07	9.25257299019426e-08	1.3131743067992e-07	1.92005749420161e-07	7.35475228422058e-08	2.15605466144767e-07	0
P5SmallEU	A158	0	0	0	0	0	0	0	0	0	0	0	0	9.37661497541991e-09	9.48772022398079e-09	9.82378188469275e-09	7.93093590327645e-08	9.88494262868263e-08	6.04467346145052e-08	9.94848596589745e-08	1.2822314191268e-07	1.079466848856e-07	1.50077063634195e-07	2.40007186775201e-08	2.5741632994772e-07	2.8747395485969e-07	0
P5SmallEU	A159	0	0	0	7.8883383600498e-08	0	0	0	0	0	0	0	9.72545771991468e-09	1.21895994680459e-07	2.18217565151558e-07	4.12598839157096e-07	9.41798638514078e-07	1.71009507476209e-06	2.03504006535501e-06	2.55344473124701e-06	2.4490620105322e-06	2.28230133758125e-06	3.00154127268389e-06	4.00812001914585e-06	4.89091026900668e-06	7.40245433763701e-06	5.31694188316675e-06
P5SmallEU	A16	0	0	0	0	0	0	0	0	0	0	0	0	9.37661497541991e-09	3.79508808959231e-08	4.91189094234638e-08	6.93956891536689e-08	1.68044024687605e-07	1.30967924998095e-07	1.87915846022507e-07	1.66690084486485e-07	3.39261009640456e-07	2.81394494314115e-07	5.28015810905442e-07	6.25153944158749e-07	1.86858070658798e-06	6.13493294211548e-07
P5SmallEU	A160	0	0	0	0	0	0	0	0	0	0	0	2.9176373159744e-08	2.81298449262597e-08	1.13852642687769e-07	1.86651855809162e-07	4.65942484317491e-07	4.34937475662036e-07	8.96626563448494e-07	8.62202117044446e-07	1.47456613199583e-06	1.43414881348011e-06	1.65084769997614e-06	2.18406539965433e-06	2.64771082231941e-06	2.8747395485969e-06	3.4764620005321e-06
P5SmallEU	A161	0	0	0	0	0	0	0	0	0	0	0	0	3.75064599016796e-08	8.53894820158271e-08	2.06299419578548e-07	3.86633125284727e-07	4.44822418290718e-07	5.94392890375968e-07	6.07963031249289e-07	5.00070253459454e-07	9.25257299019426e-07	8.81702748850893e-07	1.48804455800625e-06	1.61804550252853e-06	2.73100257116705e-06	2.65847094158337e-06
P5SmallEU	A162	0	0	0	0	0	0	0	0	1.35236339432501e-08	0	6.52275831142094e-08	1.16705492638976e-07	5.53220283549775e-07	1.22391590889352e-06	2.20052714217118e-06	5.02623062870145e-06	7.56198111094221e-06	9.67147753832084e-06	9.90427047271569e-06	9.71931415698118e-06	1.09334570834129e-05	1.41822825134314e-05	1.90805713486285e-05	2.35352073095058e-05	2.98254228166928e-05	2.82206915337312e-05
P5SmallEU	A163	0	0	0	0	0	0	0	0	0	0	0	0	0	9.48772022398079e-09	0	9.91366987909556e-09	1.97698852573653e-08	2.01489115381684e-08	5.52693664772081e-08	3.84669425738042e-08	1.54209549836571e-08	1.12557797725646e-07	2.40007186775201e-07	2.94190091368823e-07	4.31210932289535e-07	1.43148435316028e-06
P5SmallEU	A164	0	0	0	0	0	0	0	0	0	0	0	0	0	0	9.82378188469275e-09	0	0	3.02233673072526e-08	5.52693664772081e-08	2.56446283825361e-08	0	7.50385318170973e-08	1.68005030742641e-07	1.47095045684412e-07	1.43736977429845e-07	2.04497764737183e-07
P5SmallEU	A165	0	0	0	0	0	0	0	0	0	0	0	0	0	0	9.82378188469275e-09	4.95683493954778e-08	9.88494262868263e-09	6.04467346145052e-08	6.63232397726497e-08	6.41115709563402e-08	3.08419099673142e-08	1.68836696588469e-07	2.40007186775201e-07	4.78058898474338e-07	7.18684887149224e-07	6.13493294211548e-07
P5SmallEU	A167	0	0	0	0	0	0	0	0	0	0	0	0	9.37661497541991e-09	9.48772022398079e-09	1.96475637693855e-08	3.96546795163822e-08	2.96548278860479e-08	2.01489115381684e-08	1.10538732954416e-07	6.41115709563402e-08	4.62628649509713e-08	9.37981647713716e-08	1.92005749420161e-07	2.20642568526617e-07	0	2.04497764737183e-07
P5SmallEU	A168	0	0	0	0	0	0	0	0	0	0	0	0	0	0	0	2.97410096372867e-08	1.97698852573653e-08	5.0372278845421e-08	2.21077465908832e-08	5.12892567650722e-08	1.54209549836571e-08	1.87596329542743e-07	9.60028747100803e-08	1.83868807105514e-07	2.15605466144767e-07	2.04497764737183e-07
P5SmallEU	A169	0	0	0	0	0	0	0	0	0	0	0	3.89018308796587e-08	8.43895347787792e-08	2.84631606719424e-07	5.50131785542794e-07	1.1103310264587e-06	1.78917461579156e-06	1.73280639228248e-06	2.11128979942935e-06	2.52599589567981e-06	3.36176818643725e-06	4.1646385158489e-06	6.07218182541258e-06	8.12700127406374e-06	7.33058584892209e-06	1.00203904721219e-05
P5SmallEU	A17	0	0	0	0	0	0	0	0	0	0	0	0	0	0	0	0	0	0	0	0	0	0	2.40007186775201e-08	0	0	0
P5SmallEU	A170	0	0	0	7.8883383600498e-08	0	0	0	0	5.40945357730005e-08	3.72944687839889e-08	1.08712638523682e-08	4.86272885995734e-08	5.62596898525194e-08	7.59017617918463e-08	6.87664731928493e-08	8.922302891186e-08	9.88494262868263e-08	1.41042380767179e-07	1.43700352840741e-07	1.02578513530144e-07	1.38788594852914e-07	2.81394494314115e-07	3.12009342807761e-07	2.5741632994772e-07	7.18684887149224e-08	0
P5SmallEU	A171	0	0	0	0	0	0	0	0	0	0	0	0	9.37661497541991e-09	0	0	0	0	0	1.10538732954416e-08	0	0	0	0	0	0	0
P5SmallEU	A178	0	0	0	0	7.23111810440578e-08	0	0	0	1.35236339432501e-08	2.48629791893259e-08	0	0	9.37661497541991e-09	9.48772022398079e-09	5.89426913081565e-08	2.97410096372867e-08	1.97698852573653e-08	4.02978230763368e-08	0	2.56446283825361e-08	1.38788594852914e-07	7.50385318170973e-08	9.60028747100803e-08	3.67737614211029e-08	0	0
P5SmallEU	A179	0	0	0	0	0	7.16938283514965e-08	7.10377673000228e-08	0	0	0	1.08712638523682e-08	9.72545771991468e-09	0	1.89754404479616e-08	2.94713456540783e-08	0	0	0	1.10538732954416e-08	1.2822314191268e-08	3.08419099673142e-08	7.50385318170973e-08	4.80014373550402e-08	3.67737614211029e-08	0	0
P5SmallEU	A18	0	0	0	0	0	0	0	0	0	0	0	0	0	9.48772022398079e-09	0	2.97410096372867e-08	0	0	1.10538732954416e-08	1.2822314191268e-08	6.16838199346284e-08	0	4.80014373550402e-08	7.35475228422058e-08	1.43736977429845e-07	0
P5SmallEU	A180	0	0	0	0	0	0	0	0	0	0	0	0	0	9.48772022398079e-09	9.82378188469275e-09	0	3.95397705147305e-08	6.04467346145052e-08	1.65808099431624e-07	1.66690084486485e-07	3.54681964624113e-07	3.18913760222663e-07	5.04015092227922e-07	5.51606421316543e-07	6.46816398434302e-07	8.1799105894873e-07
P5SmallEU	A181	0	0	0	0	0	0	0	0	0	0	0	0	9.37661497541991e-09	0	1.96475637693855e-08	2.97410096372867e-08	1.97698852573653e-08	9.06701019217578e-08	6.63232397726497e-08	8.97561993388764e-08	1.85051459803885e-07	2.6263486135984e-07	3.60010780162801e-07	3.67737614211029e-07	7.18684887149224e-07	1.84047988263464e-06
P5SmallEU	A182	0	0	0	0	0	0	0	0	0	0	0	0	9.37661497541991e-09	0	0	1.98273397581911e-08	0	1.00744557690842e-08	1.10538732954416e-08	0	4.62628649509713e-08	1.12557797725646e-07	1.68005030742641e-07	1.83868807105514e-07	9.34290353293992e-07	8.1799105894873e-07
P5SmallEU	A183	0	0	0	0	0	0	0	0	0	0	0	0	9.37661497541991e-09	0	1.96475637693855e-08	6.93956891536689e-08	1.48274139430239e-07	9.06701019217578e-08	2.21077465908832e-08	7.69338851476083e-08	1.079466848856e-07	1.68836696588469e-07	1.200035933876e-07	3.67737614211029e-07	4.31210932289535e-07	2.04497764737183e-07
P5SmallEU	A184	0	0	0	0	0	0	0	0	0	0	0	0	0	0	9.82378188469275e-09	0	0	0	0	0	3.08419099673142e-08	1.87596329542743e-08	2.40007186775201e-08	3.67737614211029e-08	7.18684887149224e-08	2.04497764737183e-07
P5SmallEU	A185	0	0	0	0	0	0	0	0	0	0	0	0	0	0	9.82378188469275e-09	0	0	0	0	0	0	0	0	0	0	0
P5SmallEU	A187	0	0	0	0	0	0	0	0	0	0	0	0	0	0	0	0	0	0	1.10538732954416e-08	1.2822314191268e-08	0	3.75192659085486e-08	2.40007186775201e-08	3.67737614211029e-08	7.18684887149224e-08	0
P5SmallEU	A188	0	0	0	0	0	0	0	0	0	0	0	0	9.37661497541991e-09	9.48772022398079e-09	9.82378188469275e-09	9.91366987909556e-09	4.94247131434131e-08	3.02233673072526e-08	2.21077465908832e-08	2.56446283825361e-08	6.16838199346284e-08	7.50385318170973e-08	1.68005030742641e-07	1.83868807105514e-07	1.43736977429845e-07	0
P5SmallEU	A19	0	0	0	0	0	0	0	0	0	0	0	0	0	9.48772022398079e-09	1.96475637693855e-08	9.91366987909556e-09	9.88494262868263e-09	2.01489115381684e-08	0	2.56446283825361e-08	6.16838199346284e-08	9.37981647713716e-08	0	3.67737614211029e-08	7.18684887149224e-08	0
P5SmallEU	A190	0	0	0	0	0	0	0	0	0	0	0	9.72545771991468e-09	0	0	3.9295127538771e-08	6.93956891536689e-08	7.9079541029461e-08	8.05956461526736e-08	1.54754226136183e-07	1.41045456103949e-07	9.25257299019426e-08	3.56433026131212e-07	5.28015810905442e-07	4.78058898474338e-07	5.03079421004457e-07	6.13493294211548e-07
P5SmallEU	A191	0	0	0	1.57766767200996e-07	7.23111810440578e-08	0	0	0	0	1.2431489594663e-08	2.17425277047365e-08	9.72545771991468e-09	2.81298449262597e-08	1.89754404479616e-08	2.94713456540783e-08	5.94820192745734e-08	1.08734368915509e-07	5.0372278845421e-08	5.52693664772081e-08	2.56446283825361e-08	9.25257299019426e-08	1.50077063634195e-07	2.88008624130241e-07	2.20642568526617e-07	5.03079421004457e-07	6.13493294211548e-07
P5SmallEU	A192	0	0	0	0	0	0	0	0	0	0	0	0	1.87532299508398e-08	9.48772022398079e-09	0	3.96546795163822e-08	1.97698852573653e-08	0	4.42154931817665e-08	2.56446283825361e-08	4.62628649509713e-08	7.50385318170973e-08	4.80014373550402e-08	1.10321284263309e-07	7.18684887149224e-08	4.08995529474365e-07
P5SmallEU	A198	0	0	0	0	0	0	0	0	0	0	0	0	0	9.48772022398079e-09	9.82378188469275e-09	9.91366987909556e-09	0	0	0	0	1.54209549836571e-08	5.62788988628229e-08	2.40007186775201e-08	1.47095045684412e-07	1.43736977429845e-07	2.04497764737183e-07
P5SmallEU	A199	0	0	0	0	7.23111810440578e-08	0	0	0	0	0	2.17425277047365e-08	3.89018308796587e-08	2.81298449262597e-08	4.74386011199039e-08	1.27709164501006e-07	1.48705048186433e-07	2.273536804597e-07	1.30967924998095e-07	1.87915846022507e-07	2.17979341251557e-07	4.16365784558742e-07	5.06510089765407e-07	7.68022997680643e-07	9.92891558369778e-07	2.08418617273275e-06	2.04497764737183e-06
P5SmallEU	A201	0	0	0	0	0	0	0	0	0	0	0	0	0	0	0	0	0	0	0	0	0	0	2.40007186775201e-08	0	0	0
P5SmallEU	A213	0	0	0	0	0	0	0	0	0	0	0	0	0	0	0	0	0	0	0	0	0	0	2.40007186775201e-08	0	0	0
P5SmallEU	A219	2.65837002733678e-05	0	0	0	0	0	0	0	0	0	0	0	0	0	0	0	0	0	0	0	0	0	0	0	0	0
P5SmallEU	A229	0	0	0	0	0	0	0	0	0	0	0	0	0	0	0	0	0	0	0	0	0	1.87596329542743e-08	0	0	0	0
P5SmallEU	A232	0	0	0	0	0	0	0	0	0	0	0	0	9.37661497541991e-09	0	0	0	0	0	0	0	0	0	0	0	0	0
P5SmallEU	A239	0	0	0	0	0	0	0	0	0	0	0	0	0	0	0	0	9.88494262868263e-09	0	0	0	0	0	2.40007186775201e-08	0	0	0
P5SmallEU	A241	0	0	0	0	0	0	0	0	0	0	0	0	0	0	0	0	0	0	0	1.2822314191268e-08	0	0	0	0	0	0
P5SmallEU	A242	0	0	0	0	0	0	0	0	0	0	0	0	0	9.48772022398079e-09	0	0	0	0	0	0	0	0	0	0	0	0
P5SmallEU	A244	0	0	0	0	0	0	0	0	0	0	0	0	0	0	0	0	9.88494262868263e-09	1.00744557690842e-08	0	0	1.54209549836571e-08	0	0	0	0	0
P5SmallEU	A250	0	0	0	0	0	0	0	0	0	0	0	9.72545771991468e-09	0	0	0	0	0	0	0	0	1.54209549836571e-08	0	0	0	0	0
P5SmallEU	A26	0	0	0	0	0	0	0	0	0	0	0	0	0	0	0	0	0	0	0	0	0	1.87596329542743e-08	0	0	0	0
P5SmallEU	A260	0	0	0	0	0	0	0	0	0	0	0	0	0	0	0	0	0	2.01489115381684e-08	0	2.56446283825361e-08	0	1.87596329542743e-08	0	3.67737614211029e-08	7.18684887149224e-08	2.04497764737183e-07
P5SmallEU	A267	0	0	0	0	0	0	0	0	0	0	0	0	0	0	0	0	1.97698852573653e-08	0	2.21077465908832e-08	0	1.54209549836571e-08	1.87596329542743e-08	0	3.67737614211029e-08	2.15605466144767e-07	0
P5SmallEU	A268	0	0	0	0	0	0	0	0	0	0	0	0	0	0	0	9.91366987909556e-09	0	0	0	1.2822314191268e-08	1.54209549836571e-08	0	0	0	0	0
P5SmallEU	A269	0	0	0	0	0	0	0	0	0	0	0	0	0	0	0	0	1.97698852573653e-08	2.01489115381684e-08	0	0	3.08419099673142e-08	1.87596329542743e-08	0	7.35475228422058e-08	2.15605466144767e-07	6.13493294211548e-07
P5SmallEU	A27	0	0	0	0	0	0	0	0	0	0	0	0	0	9.48772022398079e-09	0	9.91366987909556e-09	0	0	0	1.2822314191268e-08	0	0	0	0	0	0
P5SmallEU	A270	0	0	0	0	0	0	0	0	0	0	0	0	9.37661497541991e-09	9.48772022398079e-09	9.82378188469275e-09	0	4.94247131434131e-08	3.02233673072526e-08	1.10538732954416e-08	1.2822314191268e-08	3.08419099673142e-08	1.87596329542743e-08	0	3.67737614211029e-08	0	0
P5SmallEU	A278	0	0	0	0	0	0	0	0	0	0	0	0	0	0	0	0	0	0	0	1.2822314191268e-08	0	0	0	0	0	0
P5SmallEU	A279	0	0	0	0	0	0	0	0	0	0	1.08712638523682e-08	9.72545771991468e-09	1.87532299508398e-08	2.84631606719424e-08	9.82378188469275e-09	8.922302891186e-08	4.94247131434131e-08	7.05211903835894e-08	6.63232397726497e-08	5.12892567650722e-08	6.16838199346284e-08	1.68836696588469e-07	9.60028747100803e-08	0	0	0
P5SmallEU	A280	0	0	0	0	0	0	0	0	0	0	0	0	0	0	0	0	0	0	0	0	0	0	2.40007186775201e-08	0	0	0
P5SmallEU	A31	0	0	0	7.8883383600498e-08	0	0	0	0	0	0	0	0	0	0	0	0	0	1.00744557690842e-08	0	2.56446283825361e-08	0	0	2.40007186775201e-08	3.67737614211029e-08	0	0
P5SmallEU	A310	0	0	0	0	0	0	0	0	0	0	0	0	9.37661497541991e-09	1.89754404479616e-08	9.82378188469275e-09	3.96546795163822e-08	5.93096557720958e-08	1.10819013459926e-07	2.10023592613391e-07	2.05157027060289e-07	2.46735279738514e-07	3.37673393176938e-07	4.56013654872882e-07	3.30963852789926e-07	6.46816398434302e-07	1.02248882368591e-06
P5SmallEU	A318	0	0	0	0	0	0	0	0	0	0	0	0	0	0	0	0	0	0	1.10538732954416e-08	2.56446283825361e-08	1.54209549836571e-08	1.87596329542743e-08	2.40007186775201e-08	0	7.18684887149224e-08	0
P5SmallEU	A319	0	0	0	7.8883383600498e-08	0	0	0	0	0	0	0	0	0	0	0	4.95683493954778e-08	4.94247131434131e-08	4.02978230763368e-08	4.42154931817665e-08	1.53867770295217e-07	1.079466848856e-07	3.75192659085486e-08	1.68005030742641e-07	1.47095045684412e-07	1.43736977429845e-07	2.04497764737183e-07
P5SmallEU	A32	0	0	0	0	0	0	0	0	0	0	0	0	0	0	9.82378188469275e-09	0	0	0	1.10538732954416e-08	0	0	1.87596329542743e-08	0	3.67737614211029e-08	0	0
P5SmallEU	A321	0	0	0	0	0	0	0	0	2.70472678865003e-08	1.2431489594663e-08	0	0	0	0	9.82378188469275e-09	2.97410096372867e-08	8.89644836581437e-08	5.0372278845421e-08	1.54754226136183e-07	2.43623969634093e-07	2.31314324754857e-07	3.00154127268389e-07	2.64007905452721e-07	5.1483265989544e-07	3.59342443574612e-07	2.04497764737183e-07
P5SmallEU	A327	0	0	0	0	0	0	0	0	0	0	0	0	0	0	0	1.98273397581911e-08	2.96548278860479e-08	2.01489115381684e-08	4.42154931817665e-08	7.69338851476083e-08	7.71047749182855e-08	7.50385318170973e-08	1.4400431206512e-07	1.83868807105514e-07	2.8747395485969e-07	2.04497764737183e-07
P5SmallEU	A329	0	8.86123342445595e-06	0	0	0	0	0	0	0	0	1.08712638523682e-08	0	0	0	9.82378188469275e-09	0	3.95397705147305e-08	4.02978230763368e-08	6.63232397726497e-08	2.56446283825361e-08	3.08419099673142e-08	7.50385318170973e-08	4.80014373550402e-08	7.35475228422058e-08	7.18684887149224e-08	0
P5SmallEU	A33	0	0	0	0	0	0	0	0	0	0	0	0	9.37661497541991e-09	0	0	0	0	0	0	0	0	0	0	0	0	0
P5SmallEU	A35	0	0	0	0	0	0	0	0	0	0	0	0	0	0	0	0	0	3.02233673072526e-08	3.31616198863248e-08	1.79512398677753e-07	4.47207694526056e-07	6.00308254536778e-07	1.24803737123104e-06	1.2135341268964e-06	1.43736977429845e-06	2.04497764737183e-06
P5SmallEU	A368	0	0	0	0	0	0	0	0	0	0	0	0	0	0	0	0	0	0	0	1.2822314191268e-08	0	0	0	0	0	0
P5SmallEU	A369	0	0	1.26589048920799e-06	0	0	0	0	0	0	0	0	0	0	0	0	0	0	0	0	0	0	0	0	0	0	0
P5SmallEU	A370	0	0	0	3.15533534401992e-07	0	0	0	0	0	0	0	0	0	0	0	0	0	0	0	0	0	0	0	0	0	2.04497764737183e-07
P5SmallEU	A379	0	0	0	7.8883383600498e-08	0	0	0	0	1.35236339432501e-08	0	0	0	0	0	0	0	0	1.00744557690842e-08	0	0	0	0	0	3.67737614211029e-08	0	0
P5SmallEU	A38	0	0	0	0	0	7.16938283514965e-08	0	0	0	0	0	0	0	0	0	9.91366987909556e-09	0	0	0	0	0	1.87596329542743e-08	0	0	0	0
P5SmallEU	A39	0	0	1.26589048920799e-06	2.05096797361295e-06	3.61555905220289e-07	2.86775313405986e-07	3.55188836500114e-07	2.81149897457604e-07	6.76181697162506e-08	3.72944687839889e-08	7.60988469665777e-08	9.72545771991468e-09	9.37661497541991e-09	0	0	9.91366987909556e-09	9.88494262868263e-09	0	1.10538732954416e-08	5.12892567650722e-08	1.54209549836571e-08	1.87596329542743e-08	0	0	7.18684887149224e-08	0
P5SmallEU	A390	0	0	2.53178097841598e-06	3.31310211122092e-06	1.3739124398371e-06	5.01856798460475e-07	4.9726437110016e-07	2.10862423093203e-07	5.40945357730005e-08	8.70204271626407e-08	2.39167804752101e-07	1.16705492638976e-07	2.81298449262597e-08	1.89754404479616e-08	6.87664731928493e-08	6.93956891536689e-08	2.96548278860479e-08	4.02978230763368e-08	6.63232397726497e-08	1.53867770295217e-07	1.54209549836571e-08	1.68836696588469e-07	2.64007905452721e-07	1.47095045684412e-07	7.18684887149224e-08	4.08995529474365e-07
P5SmallEU	A391	0	0	1.26589048920799e-06	4.57523624882889e-06	2.02471306923362e-06	1.07540742527245e-06	4.26226603800137e-07	1.40574948728802e-07	1.48759973375751e-07	0	1.8481148549026e-07	4.86272885995734e-08	1.87532299508398e-08	9.48772022398079e-09	9.82378188469275e-09	1.98273397581911e-08	2.96548278860479e-08	3.02233673072526e-08	1.10538732954416e-08	2.56446283825361e-08	9.25257299019426e-08	1.87596329542743e-08	0	3.67737614211029e-08	7.18684887149224e-08	0
P5SmallEU	A392	0	0	1.26589048920799e-06	3.8652857964244e-06	1.8800907071455e-06	1.43387656702993e-06	6.39339905700205e-07	2.81149897457604e-07	2.02854509148752e-07	8.70204271626407e-08	1.73940221637892e-07	7.78036617593174e-08	6.56363048279394e-08	3.79508808959231e-08	9.82378188469275e-09	2.97410096372867e-08	0	3.02233673072526e-08	3.31616198863248e-08	3.84669425738042e-08	1.079466848856e-07	1.3131743067992e-07	7.20021560325602e-08	1.10321284263309e-07	1.43736977429845e-07	0
P5SmallEU	A393	0	0	0	0	0	0	0	0	0	0	0	9.72545771991468e-09	0	0	0	0	9.88494262868263e-09	0	0	0	0	1.87596329542743e-08	2.40007186775201e-08	7.35475228422058e-08	0	0
P5SmallEU	A394	0	0	0	1.81431782281145e-06	8.67734172528693e-07	8.60325940217958e-07	2.13113301900068e-07	1.40574948728802e-07	8.11418036595008e-08	3.72944687839889e-08	1.19583902376051e-07	4.86272885995734e-08	1.87532299508398e-08	1.89754404479616e-08	9.82378188469275e-09	1.98273397581911e-08	9.88494262868263e-09	3.02233673072526e-08	4.42154931817665e-08	5.12892567650722e-08	3.08419099673142e-08	7.50385318170973e-08	2.40007186775201e-08	0	0	0
P5SmallEU	A395	0	0	0	0	0	0	0	0	0	0	0	0	0	0	0	0	0	0	0	0	0	1.87596329542743e-08	2.40007186775201e-08	0	0	0
P5SmallEU	A398	0	0	1.26589048920799e-06	0	0	0	0	0	0	1.2431489594663e-08	1.08712638523682e-08	9.72545771991468e-09	9.37661497541991e-09	9.48772022398079e-09	0	9.91366987909556e-09	0	0	2.21077465908832e-08	0	3.08419099673142e-08	0	4.80014373550402e-08	0	0	0
P5SmallEU	A399	0	0	0	1.10436737040697e-06	4.33867086264347e-07	1.43387656702993e-07	2.84151069200091e-07	0	0	3.72944687839889e-08	1.63068957785524e-07	3.89018308796587e-08	2.81298449262597e-08	9.48772022398079e-09	3.9295127538771e-08	0	1.97698852573653e-08	4.02978230763368e-08	0	6.41115709563402e-08	3.08419099673142e-08	9.37981647713716e-08	7.20021560325602e-08	2.20642568526617e-07	0	0
P5SmallEU	A40	0	0	1.26589048920799e-06	0	0	0	0	0	0	0	0	0	0	0	0	0	1.97698852573653e-08	2.01489115381684e-08	3.31616198863248e-08	1.2822314191268e-08	3.08419099673142e-08	3.75192659085486e-08	7.20021560325602e-08	1.10321284263309e-07	7.18684887149224e-08	0
P5SmallEU	A400	0	0	0	0	0	7.16938283514965e-08	0	1.40574948728802e-07	0	0	0	0	0	4.74386011199039e-08	9.82378188469275e-09	1.98273397581911e-08	3.95397705147305e-08	8.05956461526736e-08	5.52693664772081e-08	3.84669425738042e-08	9.25257299019426e-08	1.68836696588469e-07	7.20021560325602e-08	1.83868807105514e-07	4.31210932289535e-07	4.08995529474365e-07
P5SmallEU	A401	0	0	2.53178097841598e-06	7.8883383600498e-08	0	0	0	0	0	1.2431489594663e-08	0	9.72545771991468e-09	0	0	0	0	9.88494262868263e-09	2.01489115381684e-08	1.10538732954416e-08	6.41115709563402e-08	3.08419099673142e-08	5.62788988628229e-08	7.20021560325602e-08	1.47095045684412e-07	2.15605466144767e-07	2.04497764737183e-07
P5SmallEU	A402	0	0	0	0	0	0	0	0	0	0	0	0	0	9.48772022398079e-09	0	0	0	1.00744557690842e-08	1.10538732954416e-08	2.56446283825361e-08	6.16838199346284e-08	3.75192659085486e-08	1.4400431206512e-07	1.83868807105514e-07	2.8747395485969e-07	8.1799105894873e-07
P5SmallEU	A403	0	0	0	1.57766767200996e-07	2.16933543132173e-07	7.16938283514965e-08	0	7.02874743644009e-08	1.35236339432501e-08	1.2431489594663e-08	0	0	1.87532299508398e-08	3.79508808959231e-08	6.87664731928493e-08	3.96546795163822e-08	7.9079541029461e-08	1.00744557690842e-07	1.43700352840741e-07	1.92334712869021e-07	2.77577189705828e-07	2.06355962497017e-07	3.36010061485281e-07	6.61927705579852e-07	1.00615884200891e-06	1.84047988263464e-06
P5SmallEU	A408	0	0	0	2.36650150801494e-07	7.23111810440578e-08	0	0	0	0	0	0	9.72545771991468e-09	0	1.89754404479616e-08	0	1.98273397581911e-08	1.97698852573653e-08	4.02978230763368e-08	6.63232397726497e-08	6.41115709563402e-08	1.69630504820228e-07	2.43875228405566e-07	5.28015810905442e-07	4.41285137053235e-07	8.62421864579069e-07	8.1799105894873e-07
P5SmallEU	A409	0	4.43061671222797e-06	1.26589048920799e-06	4.73300301602988e-07	1.44622362088116e-07	7.16938283514965e-08	7.10377673000228e-08	0	1.35236339432501e-08	3.72944687839889e-08	0	1.94509154398294e-08	5.62596898525194e-08	2.84631606719424e-08	2.94713456540783e-08	1.09050368670051e-07	1.18619311544192e-07	2.61935849996189e-07	1.76861972727066e-07	3.20557854781701e-07	3.85523874591428e-07	3.75192659085486e-07	6.96020841648082e-07	1.10321284263309e-06	1.65297524044322e-06	2.04497764737183e-06
P5SmallEU	A41	0	4.43061671222797e-06	0	1.49878428840946e-06	2.16933543132173e-07	2.86775313405986e-07	0	2.10862423093203e-07	5.40945357730005e-08	3.72944687839889e-08	3.26137915571047e-08	0	9.37661497541991e-08	9.48772022398079e-08	1.57180510155084e-07	1.88359727702816e-07	3.36088049375209e-07	5.64169523068715e-07	9.28525356817096e-07	1.37198761846568e-06	2.03556605784274e-06	2.7013871454155e-06	4.87214589153658e-06	6.14121815732418e-06	7.40245433763701e-06	3.88545753000647e-06
P5SmallEU	A410	2.65837002733678e-05	0	0	4.73300301602988e-07	7.23111810440578e-08	0	0	0	0	1.2431489594663e-08	4.34850554094729e-08	1.94509154398294e-08	1.03142764729619e-07	1.32828083135731e-07	1.37532946385699e-07	2.37928077098293e-07	3.45972992003892e-07	5.54095067299631e-07	1.01695634318063e-06	1.64125621648231e-06	2.29772229256491e-06	3.47053209654075e-06	5.8561753573149e-06	9.23021411669683e-06	9.84598295394437e-06	9.61139494264758e-06
P5SmallEU	A411	2.65837002733678e-05	0	2.53178097841598e-06	1.10436737040697e-06	7.23111810440578e-08	0	1.42075534600046e-07	0	1.35236339432501e-08	2.48629791893259e-08	3.26137915571047e-08	9.72545771991468e-09	2.81298449262597e-08	6.64140415678655e-08	6.87664731928493e-08	8.922302891186e-08	1.58159082058922e-07	1.81340203843516e-07	3.31616198863248e-07	4.74425625076918e-07	7.86468704166512e-07	1.21937614202783e-06	1.96805893155665e-06	3.64060238068919e-06	2.58726559373721e-06	3.4764620005321e-06
P5SmallEU	A412	0	0	5.06356195683197e-06	6.31067068803984e-07	7.23111810440578e-08	7.16938283514965e-08	7.10377673000228e-08	0	0	1.2431489594663e-08	1.08712638523682e-08	3.89018308796587e-08	5.62596898525194e-08	4.74386011199039e-08	6.87664731928493e-08	1.09050368670051e-07	1.68044024687605e-07	2.72010305765274e-07	3.97939438635898e-07	5.8982645279833e-07	1.00236207393771e-06	1.70712659883896e-06	2.11206324362177e-06	3.60382861926808e-06	4.74332025518488e-06	4.08995529474365e-06
P5SmallEU	A413	0	0	2.53178097841598e-06	7.8883383600498e-08	0	7.16938283514965e-08	0	7.02874743644009e-08	0	0	0	0	0	0	0	0	0	0	2.21077465908832e-08	0	3.08419099673142e-08	0	7.20021560325602e-08	3.67737614211029e-08	1.43736977429845e-07	2.04497764737183e-07
P5SmallEU	A414	0	0	0	0	0	0	0	0	0	0	0	0	9.37661497541991e-09	0	0	9.91366987909556e-09	1.97698852573653e-08	3.02233673072526e-08	1.10538732954416e-07	1.2822314191268e-07	2.77577189705828e-07	4.12711924994035e-07	7.92023716358163e-07	1.61804550252853e-06	2.2279231501626e-06	2.65847094158337e-06
P5SmallEU	A415	0	8.86123342445595e-06	2.53178097841598e-05	3.07645196041942e-06	1.44622362088116e-07	2.86775313405986e-07	7.10377673000228e-08	7.02874743644009e-08	1.35236339432501e-08	1.2431489594663e-08	4.34850554094729e-08	7.78036617593174e-08	2.81298449262597e-08	8.53894820158271e-08	8.84140369622348e-08	2.47841746977389e-07	2.96548278860479e-07	6.74988536528642e-07	1.09433345624872e-06	1.85923555773387e-06	2.71408807712365e-06	5.00882199879124e-06	8.92826734803747e-06	1.63275500709697e-05	2.67350778019511e-05	2.47442295331991e-05
P5SmallEU	A418	7.97511008201035e-05	1.77224668489119e-05	6.96239769064396e-05	9.70265618286126e-06	5.06178267308404e-07	2.86775313405986e-07	1.42075534600046e-07	1.40574948728802e-07	6.76181697162506e-08	6.21574479733148e-08	5.43563192618412e-08	6.80782040394027e-08	7.50129198033593e-08	6.64140415678655e-08	1.7682807392447e-07	2.57755416856485e-07	4.05282647775988e-07	5.742439788378e-07	1.1164412028396e-06	2.2054380408981e-06	3.8089758809633e-06	5.70292841809939e-06	9.16827453481267e-06	1.81294643806037e-05	2.93942118844033e-05	2.90386825926799e-05
P5SmallEU	A419	0.000398755504100518	0.000208238985474715	0.000139247953812879	2.55582162865614e-05	8.53271936319882e-06	4.30162970108979e-06	2.77047292470089e-06	1.40574948728802e-06	1.13598525123301e-06	8.57772782031744e-07	9.56671219008405e-07	1.29348587674865e-06	1.9315826849365e-06	1.90703176502014e-06	3.04537238425475e-06	4.38184208656024e-06	7.67071547985772e-06	1.16460708690613e-05	1.66802948028214e-05	2.38495043957586e-05	3.74112367903521e-05	5.57723887730575e-05	8.68346001752677e-05	0.000136577749917976	0.000200872425958208	0.000222902563563529
P5SmallEU	A42	0	0	0	0	0	0	0	0	0	0	0	0	0	0	0	0	0	0	0	0	0	1.87596329542743e-08	0	0	0	0
P5SmallEU	A420	0	0	0	0	0	0	0	0	0	0	0	0	0	0	0	9.91366987909556e-09	0	1.00744557690842e-08	3.31616198863248e-08	0	1.54209549836571e-08	3.75192659085486e-08	0	0	0	0
P5SmallEU	A421	0	0	0	0	0	0	0	0	0	0	0	0	0	0	0	0	1.97698852573653e-08	1.00744557690842e-08	0	0	0	0	2.40007186775201e-08	0	0	0
P5SmallEU	A422	0	0	0	0	0	0	0	0	0	0	0	0	0	0	0	0	0	0	0	0	0	0	0	0	0	2.04497764737183e-07
P5SmallEU	A427	0	0	0	0	0	0	0	0	0	0	0	0	0	0	0	0	0	2.01489115381684e-08	1.10538732954416e-08	0	1.54209549836571e-08	1.87596329542743e-08	0	0	0	0
P5SmallEU	A428	0	0	0	0	0	0	0	0	0	0	0	0	0	0	0	0	0	0	0	1.2822314191268e-08	0	0	2.40007186775201e-08	0	0	0
P5SmallEU	A429	0	0	0	0	0	0	0	0	1.35236339432501e-08	0	0	0	0	0	0	0	1.97698852573653e-08	1.00744557690842e-08	0	2.56446283825361e-08	3.08419099673142e-08	0	4.80014373550402e-08	7.35475228422058e-08	7.18684887149224e-08	0
P5SmallEU	A430	0	0	0	0	0	0	0	0	0	0	0	0	0	0	0	0	0	0	0	2.56446283825361e-08	0	0	0	0	0	0
P5SmallEU	A438	0	0	0	0	0	0	0	0	0	0	0	0	0	0	0	0	0	0	0	0	1.54209549836571e-08	0	2.40007186775201e-08	0	0	0
P5SmallEU	A439	0	0	0	0	0	0	0	0	0	0	0	0	0	0	0	0	0	0	0	0	1.54209549836571e-08	1.87596329542743e-08	2.40007186775201e-08	0	0	0
P5SmallEU	A440	0	0	0	0	0	0	0	0	0	0	0	0	0	0	0	0	0	1.00744557690842e-08	0	0	0	0	0	0	0	0
P5SmallEU	A448	0	0	0	0	0	0	0	0	0	0	0	0	0	0	0	0	0	0	0	0	0	0	2.40007186775201e-08	0	7.18684887149224e-08	0
P5SmallEU	A449	0	0	0	0	0	0	0	0	0	0	0	0	9.37661497541991e-09	0	0	9.91366987909556e-09	0	0	0	1.2822314191268e-08	1.54209549836571e-08	0	7.20021560325602e-08	0	0	2.04497764737183e-07
P5SmallEU	A46	0	0	0	0	0	0	0	0	0	0	0	9.72545771991468e-09	9.37661497541991e-09	1.89754404479616e-08	4.91189094234638e-08	1.48705048186433e-07	3.16318164117844e-07	4.93648332685126e-07	6.07963031249289e-07	1.43609918942202e-06	1.60377931830034e-06	3.11409907040954e-06	4.46413367401873e-06	8.23732255832705e-06	1.45174347204143e-05	2.39262384742504e-05
P5SmallEU	A48	0	0	1.26589048920799e-06	0	0	0	0	0	0	0	0	9.72545771991468e-09	0	9.48772022398079e-09	0	9.91366987909556e-09	0	1.00744557690842e-08	3.31616198863248e-08	2.56446283825361e-08	4.62628649509713e-08	7.50385318170973e-08	4.80014373550402e-08	7.35475228422058e-08	1.43736977429845e-07	0
P5SmallEU	A480	0	0	0	0	0	0	0	0	0	1.2431489594663e-08	1.08712638523682e-08	9.72545771991468e-09	9.37661497541991e-09	3.79508808959231e-08	4.91189094234638e-08	4.95683493954778e-08	1.48274139430239e-07	2.31712482688937e-07	4.53208805113106e-07	4.6160331088565e-07	7.71047749182855e-07	6.9410641930815e-07	1.200035933876e-06	1.13998660405419e-06	1.14989581943876e-06	1.84047988263464e-06
P5SmallEU	A481	0	0	0	0	0	0	0	0	0	0	0	9.72545771991468e-09	0	2.84631606719424e-08	2.94713456540783e-08	3.96546795163822e-08	1.28504254172874e-07	9.06701019217578e-08	1.54754226136183e-07	2.17979341251557e-07	1.85051459803885e-07	3.56433026131212e-07	3.12009342807761e-07	4.41285137053235e-07	6.46816398434302e-07	6.13493294211548e-07
P5SmallEU	A482	0	0	0	0	0	0	0	0	0	0	0	0	0	0	0	0	0	1.00744557690842e-08	1.10538732954416e-08	0	3.08419099673142e-08	1.87596329542743e-08	0	0	0	0
P5SmallEU	A483	0	8.86123342445595e-06	1.26589048920799e-06	3.9441691800249e-07	1.44622362088116e-07	7.16938283514965e-08	0	7.02874743644009e-08	5.40945357730005e-08	0	1.08712638523682e-08	3.89018308796587e-08	9.37661497541991e-09	9.48772022398079e-08	8.84140369622348e-08	7.93093590327645e-08	1.18619311544192e-07	1.61191292305347e-07	2.43185212499715e-07	4.6160331088565e-07	7.86468704166512e-07	9.00462381805167e-07	1.41604240197368e-06	2.500615776635e-06	3.88089839060581e-06	3.06746647105774e-06
P5SmallEU	A488	0	0	0	0	0	0	0	0	0	0	1.08712638523682e-08	1.94509154398294e-08	0	9.48772022398079e-09	9.82378188469275e-09	2.97410096372867e-08	9.88494262868263e-09	3.02233673072526e-08	6.63232397726497e-08	7.69338851476083e-08	6.16838199346284e-08	1.87596329542743e-07	2.40007186775201e-07	2.5741632994772e-07	5.03079421004457e-07	2.04497764737183e-07
P5SmallEU	A49	0	0	0	0	0	0	0	7.02874743644009e-08	0	0	0	9.72545771991468e-09	0	0	0	0	2.96548278860479e-08	0	2.21077465908832e-08	3.84669425738042e-08	6.16838199346284e-08	5.62788988628229e-08	1.4400431206512e-07	2.20642568526617e-07	2.15605466144767e-07	0
P5SmallEU	A490	0	0	0	7.8883383600498e-08	0	0	0	0	0	0	1.08712638523682e-08	0	1.87532299508398e-08	0	1.96475637693855e-08	9.91366987909556e-09	1.97698852573653e-08	1.00744557690842e-08	7.73771130680913e-08	1.2822314191268e-07	1.23367639869257e-07	2.43875228405566e-07	5.52016529582962e-07	9.92891558369778e-07	1.43736977429845e-06	1.84047988263464e-06
P5SmallEU	A491	0	0	0	0	0	7.16938283514965e-08	0	7.02874743644009e-08	0	1.2431489594663e-08	0	0	0	9.48772022398079e-09	1.96475637693855e-08	0	3.95397705147305e-08	2.01489115381684e-08	2.21077465908832e-08	2.56446283825361e-08	0	3.75192659085486e-08	4.80014373550402e-08	1.47095045684412e-07	5.74947909719379e-07	0
P5SmallEU	A492	0	0	0	0	0	0	0	0	0	0	0	0	0	0	0	0	0	1.00744557690842e-08	0	1.2822314191268e-08	1.54209549836571e-08	3.75192659085486e-08	0	3.67737614211029e-08	0	0
P5SmallEU	A493	0	0	0	0	0	0	0	0	0	0	0	0	0	0	0	0	0	0	1.10538732954416e-08	0	0	0	0	0	0	0
P5SmallEU	A498	0	4.43061671222797e-06	0	7.8883383600498e-08	0	0	0	0	0	0	0	0	0	0	0	1.98273397581911e-08	9.88494262868263e-09	3.02233673072526e-08	1.10538732954416e-08	1.2822314191268e-07	1.38788594852914e-07	1.87596329542743e-07	4.56013654872882e-07	1.02966531979088e-06	2.44352861630736e-06	1.2269865884231e-06
P5SmallEU	A499	0	0	0	7.8883383600498e-07	1.44622362088116e-07	1.43387656702993e-07	1.42075534600046e-07	0	1.35236339432501e-08	1.2431489594663e-08	2.17425277047365e-08	1.94509154398294e-08	1.87532299508398e-08	0	9.82378188469275e-09	1.09050368670051e-07	1.08734368915509e-07	1.914146596126e-07	2.65292959090599e-07	4.74425625076918e-07	5.8599628937897e-07	1.01302017953081e-06	1.77605318213649e-06	4.74381522332227e-06	9.05542957808023e-06	1.14518748252822e-05
P5SmallEU	A50	2.65837002733678e-05	0	0	7.8883383600498e-08	0	0	0	0	0	0	0	0	0	0	0	0	0	0	0	0	0	0	0	0	0	0
P5SmallEU	A500	0	4.43061671222797e-06	1.26589048920799e-06	1.57766767200996e-07	0	0	0	0	0	0	0	0	0	0	0	0	0	0	0	0	0	0	0	0	0	0
P5SmallEU	A502	0	0	1.26589048920799e-06	0	0	0	0	0	0	0	0	0	0	0	0	0	0	0	0	1.2822314191268e-08	0	0	0	0	0	0
P5SmallEU	A504	0	0	0	0	0	0	0	0	0	0	0	0	0	0	0	0	9.88494262868263e-09	1.00744557690842e-08	0	0	0	0	0	0	0	0
P5SmallEU	A509	0	1.32918501366839e-05	0	0	0	0	0	0	0	0	0	9.72545771991468e-09	0	0	0	0	0	1.00744557690842e-08	0	0	1.54209549836571e-08	1.87596329542743e-08	0	0	0	0
P5SmallEU	A514	0	0	0	0	0	0	0	0	0	0	0	0	0	0	0	0	0	0	0	0	0	1.87596329542743e-08	0	3.67737614211029e-08	0	0
P5SmallEU	A519	0	0	0	0	0	0	0	0	0	0	0	0	0	0	0	0	0	0	0	0	0	0	2.40007186775201e-08	3.67737614211029e-08	0	0
P5SmallEU	A52	0	0	0	0	0	0	0	0	0	0	0	0	0	0	0	0	0	0	0	0	0	1.87596329542743e-08	0	0	0	0
P5SmallEU	A520	0	0	0	0	0	0	0	0	0	0	0	0	0	0	0	9.91366987909556e-09	0	0	0	0	0	5.62788988628229e-08	0	7.35475228422058e-08	0	0
P5SmallEU	A521	0	0	0	0	0	0	0	0	0	0	0	0	0	0	2.94713456540783e-08	2.97410096372867e-08	9.88494262868263e-09	4.02978230763368e-08	1.10538732954416e-08	5.12892567650722e-08	3.08419099673142e-08	7.50385318170973e-08	7.20021560325602e-08	1.10321284263309e-07	0	0
P5SmallEU	A522	0	0	0	0	0	0	0	0	0	0	0	0	0	0	0	0	9.88494262868263e-09	0	0	0	0	0	0	0	0	0
P5SmallEU	A523	0	0	0	0	0	0	0	0	0	0	0	0	0	0	9.82378188469275e-09	1.98273397581911e-08	9.88494262868263e-09	1.00744557690842e-08	2.21077465908832e-08	2.56446283825361e-08	4.62628649509713e-08	1.87596329542743e-08	0	0	0	0
P5SmallEU	A527	0	0	0	0	0	0	0	0	0	0	0	0	0	0	0	9.91366987909556e-09	9.88494262868263e-09	0	0	0	0	1.87596329542743e-08	0	0	0	0
P5SmallEU	A528	0	0	0	0	0	0	0	0	0	0	0	0	0	0	0	0	0	0	0	0	3.08419099673142e-08	0	0	0	0	0
P5SmallEU	A529	0	0	0	0	0	0	0	0	0	0	0	0	9.37661497541991e-09	0	0	1.98273397581911e-08	0	4.02978230763368e-08	0	0	0	3.75192659085486e-08	4.80014373550402e-08	0	1.43736977429845e-07	0
P5SmallEU	A539	0	0	0	0	0	0	0	0	0	0	0	0	0	0	9.82378188469275e-09	9.91366987909556e-09	0	1.00744557690842e-08	1.10538732954416e-08	1.2822314191268e-08	3.08419099673142e-08	0	2.40007186775201e-08	3.67737614211029e-08	7.18684887149224e-08	0
P5SmallEU	A548	0	0	0	0	0	0	0	0	0	0	0	0	0	0	0	0	0	0	0	1.2822314191268e-08	1.54209549836571e-08	0	0	0	0	0
P5SmallEU	A55	0	0	0	0	0	0	0	0	0	0	0	0	0	0	0	0	0	0	0	0	0	0	2.40007186775201e-08	0	0	0
P5SmallEU	A562	0	0	0	0	0	0	0	0	0	0	0	0	0	0	0	0	0	0	1.10538732954416e-08	0	0	0	0	0	0	0
P5SmallEU	A57	0	0	0	0	0	0	0	0	0	0	0	0	0	0	9.82378188469275e-09	0	0	0	0	0	0	0	0	0	0	0
P5SmallEU	A600	0	0	0	0	0	0	0	0	0	0	0	0	0	0	1.96475637693855e-08	0	0	0	0	0	0	1.87596329542743e-08	0	0	0	0
P5SmallEU	A609	0	0	0	0	0	0	0	0	0	0	0	0	0	0	0	0	0	0	0	0	0	0	2.40007186775201e-08	0	0	0
P5SmallEU	A638	0	0	0	0	0	0	0	0	0	0	0	0	0	0	0	0	0	0	0	0	1.54209549836571e-08	0	0	0	0	0
P5SmallEU	A64	0	0	0	0	0	0	0	0	0	0	0	0	0	0	0	0	0	0	0	0	0	0	0	3.67737614211029e-08	0	0
P5SmallEU	A65	0	0	0	0	0	0	0	0	0	0	0	0	0	0	0	0	0	0	0	0	0	0	2.40007186775201e-08	0	0	0
P5SmallEU	A681	0	0	0	0	0	0	0	0	0	0	0	0	0	0	0	0	0	0	0	0	0	0	0	3.67737614211029e-08	0	0
P5SmallEU	A689	0	0	0	0	0	0	0	0	0	0	0	0	0	0	0	0	0	0	0	0	1.54209549836571e-08	3.75192659085486e-08	0	0	0	0
P5SmallEU	A690	0	0	0	0	0	0	0	0	0	0	0	0	0	0	0	0	0	0	0	2.56446283825361e-08	0	0	0	0	0	2.04497764737183e-07
P5SmallEU	A691	0	0	0	0	0	0	0	0	0	0	0	0	0	0	0	0	0	0	0	1.2822314191268e-08	0	0	0	0	0	2.04497764737183e-07
P5SmallEU	A692	0	0	0	0	0	0	0	0	1.35236339432501e-08	0	1.08712638523682e-08	9.72545771991468e-09	0	0	9.82378188469275e-09	9.91366987909556e-09	4.94247131434131e-08	1.2089346922901e-07	1.10538732954416e-07	2.17979341251557e-07	2.46735279738514e-07	1.87596329542743e-07	2.16006468097681e-07	2.94190091368823e-07	3.59342443574612e-07	2.04497764737183e-07
P5SmallEU	A698	0	0	0	0	0	0	0	0	0	0	0	0	0	0	0	0	0	0	1.10538732954416e-08	0	1.54209549836571e-08	1.87596329542743e-08	0	0	0	0
P5SmallEU	A70	0	0	0	0	0	0	0	0	0	0	0	0	0	0	0	9.91366987909556e-09	9.88494262868263e-09	1.00744557690842e-08	0	0	0	3.75192659085486e-08	0	3.67737614211029e-08	0	0
P5SmallEU	A749	0	0	0	0	0	0	0	0	0	0	0	0	0	0	0	0	0	0	2.21077465908832e-08	0	1.54209549836571e-08	0	0	0	1.43736977429845e-07	0
P5SmallEU	A77	0	0	0	0	0	0	0	0	0	0	0	0	0	0	0	0	0	0	0	0	0	0	0	3.67737614211029e-08	0	0
P5SmallEU	A78	0	0	0	0	0	0	0	0	0	0	0	0	0	0	0	0	0	1.00744557690842e-08	1.10538732954416e-08	1.2822314191268e-08	1.54209549836571e-08	0	2.40007186775201e-08	0	0	0
P5SmallEU	A799	0	0	0	0	0	0	0	0	0	0	0	0	0	0	0	0	9.88494262868263e-09	0	0	0	0	0	0	0	0	0
P5SmallEU	A803	0	0	0	0	0	0	0	0	0	0	0	0	0	0	0	0	0	0	1.10538732954416e-08	1.2822314191268e-08	0	0	0	0	0	0
P5SmallEU	A809	0	0	0	0	0	7.16938283514965e-08	0	0	0	0	0	0	0	0	0	0	0	0	0	1.2822314191268e-08	1.54209549836571e-08	1.87596329542743e-08	0	7.35475228422058e-08	7.18684887149224e-08	0
P5SmallEU	A81	0	0	0	0	0	0	0	0	0	0	0	0	0	0	9.82378188469275e-09	9.91366987909556e-09	1.97698852573653e-08	6.04467346145052e-08	8.84309863635329e-08	1.2822314191268e-07	1.23367639869257e-07	3.75192659085486e-08	0	0	0	0
P5SmallEU	A810	0	0	0	0	0	0	0	0	0	0	0	0	0	5.69263213438847e-08	1.47356728270391e-07	1.68532387944625e-07	3.65742877261257e-07	9.26849930755747e-07	1.50332676818006e-06	2.55164052406234e-06	3.16129577164971e-06	2.81394494314115e-06	2.49607474246209e-06	1.54449797968632e-06	7.18684887149224e-07	8.1799105894873e-07
P5SmallEU	A811	0	0	0	0	0	0	7.10377673000228e-08	0	5.40945357730005e-08	6.21574479733148e-08	4.34850554094729e-08	3.89018308796587e-08	3.75064599016796e-08	1.89754404479616e-08	2.94713456540783e-08	9.91366987909556e-09	9.88494262868263e-09	0	0	0	3.08419099673142e-08	0	4.80014373550402e-08	0	0	0
P5SmallEU	A812	0	0	0	0	7.23111810440578e-08	0	0	0	0	1.2431489594663e-08	0	9.72545771991468e-09	0	9.48772022398079e-09	0	1.98273397581911e-08	9.88494262868263e-09	3.02233673072526e-08	5.52693664772081e-08	3.84669425738042e-08	7.71047749182855e-08	1.87596329542743e-08	4.80014373550402e-08	1.47095045684412e-07	0	0
P5SmallEU	A818	0	0	0	0	0	0	0	0	0	0	0	0	0	0	0	0	9.88494262868263e-09	0	0	1.2822314191268e-08	1.54209549836571e-08	1.87596329542743e-08	0	0	0	0
P5SmallEU	A819	0	0	0	0	0	0	0	0	0	0	0	0	9.37661497541991e-09	9.48772022398079e-09	2.94713456540783e-08	0	3.95397705147305e-08	3.02233673072526e-08	6.63232397726497e-08	5.12892567650722e-08	9.25257299019426e-08	3.75192659085486e-08	0	1.10321284263309e-07	0	0
P5SmallEU	A829	0	0	0	0	0	0	0	0	0	0	0	9.72545771991468e-09	0	0	0	0	0	0	1.10538732954416e-08	0	0	0	0	0	0	0
P5SmallEU	A830	0	0	0	0	0	0	0	0	0	0	0	0	0	0	0	0	9.88494262868263e-09	0	0	0	0	0	0	0	0	0
P5SmallEU	A836	0	0	0	0	0	0	0	0	0	0	0	0	0	0	0	0	0	0	0	0	0	0	2.40007186775201e-08	0	0	0
P5SmallEU	A839	0	0	0	0	0	0	0	0	0	0	0	0	0	0	0	9.91366987909556e-09	0	0	0	0	0	0	0	0	0	0
P5SmallEU	A84	0	0	0	0	0	0	0	0	0	0	0	0	0	0	0	0	0	0	1.10538732954416e-08	0	0	0	0	0	0	0
P5SmallEU	A840	0	0	0	0	0	0	0	0	0	0	0	0	0	0	0	0	0	0	0	0	0	1.87596329542743e-08	0	0	0	0
P5SmallEU	A841	0	0	0	0	0	0	7.10377673000228e-08	0	1.35236339432501e-08	0	1.08712638523682e-08	0	9.37661497541991e-09	2.84631606719424e-08	2.94713456540783e-08	2.97410096372867e-08	2.96548278860479e-08	4.02978230763368e-08	8.84309863635329e-08	1.79512398677753e-07	2.46735279738514e-07	7.50385318170973e-08	2.64007905452721e-07	2.5741632994772e-07	7.18684887149224e-08	0
P5SmallEU	A848	0	0	0	0	0	0	0	0	0	0	0	0	0	0	0	0	0	0	0	1.2822314191268e-08	1.54209549836571e-08	1.87596329542743e-08	4.80014373550402e-08	0	0	0
P5SmallEU	A849	0	0	0	0	0	0	0	7.02874743644009e-08	0	2.48629791893259e-08	2.17425277047365e-08	0	0	1.89754404479616e-08	9.82378188469275e-09	2.97410096372867e-08	4.94247131434131e-08	2.01489115381684e-08	1.10538732954416e-07	5.12892567650722e-08	1.23367639869257e-07	1.50077063634195e-07	1.200035933876e-07	0	0	0
P5SmallEU	A85	0	0	0	0	0	0	0	0	0	0	0	0	0	0	0	0	0	0	0	0	1.54209549836571e-08	0	0	0	0	0
P5SmallEU	A850	0	0	0	0	0	0	0	0	0	0	0	0	0	9.48772022398079e-09	9.82378188469275e-09	9.91366987909556e-09	9.88494262868263e-09	0	0	0	0	1.87596329542743e-08	2.40007186775201e-08	0	0	0
P5SmallEU	A851	0	0	0	0	0	0	7.10377673000228e-08	0	0	0	0	0	0	9.48772022398079e-09	0	0	0	1.00744557690842e-08	0	0	3.08419099673142e-08	1.87596329542743e-08	0	0	0	0
P5SmallEU	A852	0	0	0	0	0	0	0	0	0	0	0	0	0	0	0	0	0	0	0	3.84669425738042e-08	0	0	0	3.67737614211029e-08	0	0
P5SmallEU	A858	0	0	0	7.8883383600498e-08	0	0	0	7.02874743644009e-08	0	3.72944687839889e-08	1.08712638523682e-08	9.72545771991468e-09	3.75064599016796e-08	0	1.96475637693855e-08	9.91366987909556e-09	1.97698852573653e-08	3.02233673072526e-08	3.31616198863248e-08	3.84669425738042e-08	0	0	1.200035933876e-07	0	0	0
P5SmallEU	A86	0	0	0	7.09950452404482e-07	3.61555905220289e-07	3.58469141757482e-07	7.10377673000228e-08	7.02874743644009e-08	6.76181697162506e-08	4.97259583786518e-08	1.19583902376051e-07	1.36156408078805e-07	1.12519379705039e-07	1.32828083135731e-07	1.17885382616313e-07	1.48705048186433e-07	2.66893450974431e-07	3.22382584610695e-07	1.65808099431624e-07	3.59024797355505e-07	3.23840054656799e-07	4.50231190902584e-07	6.24018685615522e-07	5.88380182737646e-07	6.46816398434302e-07	2.04497764737183e-07
P5SmallEU	A87	0	0	0	0	0	0	0	0	0	0	0	0	0	0	0	0	0	0	0	0	1.54209549836571e-08	0	0	0	0	0
P5SmallEU	A870	0	0	0	7.8883383600498e-08	0	0	0	0	0	0	0	0	0	0	0	0	0	1.00744557690842e-08	0	1.2822314191268e-08	0	3.75192659085486e-08	0	0	0	0
P5SmallEU	A872	0	0	0	0	0	0	0	0	0	0	0	0	0	0	0	0	9.88494262868263e-09	2.01489115381684e-08	1.10538732954416e-08	2.56446283825361e-08	1.54209549836571e-08	3.75192659085486e-08	4.80014373550402e-08	3.67737614211029e-08	0	0
P5SmallEU	A878	0	0	0	0	0	0	0	0	0	1.2431489594663e-08	0	0	9.37661497541991e-09	0	9.82378188469275e-09	0	9.88494262868263e-09	1.00744557690842e-08	0	1.2822314191268e-08	3.08419099673142e-08	5.62788988628229e-08	0	0	0	0
P5SmallEU	A879	0	0	2.53178097841598e-06	0	7.23111810440578e-08	0	0	1.40574948728802e-07	0	1.2431489594663e-08	1.08712638523682e-08	9.72545771991468e-09	1.87532299508398e-08	1.89754404479616e-08	1.96475637693855e-08	1.98273397581911e-08	4.94247131434131e-08	4.02978230763368e-08	9.94848596589745e-08	8.97561993388764e-08	1.079466848856e-07	1.50077063634195e-07	1.4400431206512e-07	2.5741632994772e-07	3.59342443574612e-07	6.13493294211548e-07
P5SmallEU	A88	0	0	0	7.8883383600498e-08	0	0	0	0	0	0	0	0	0	0	0	0	0	0	0	0	0	1.87596329542743e-08	0	0	0	0
P5SmallEU	A880	0	0	0	0	0	0	0	0	0	0	0	0	0	0	0	0	0	0	0	1.2822314191268e-08	0	0	0	0	0	0
P5SmallEU	A888	0	0	0	0	0	0	0	0	0	0	0	0	0	0	9.82378188469275e-09	9.91366987909556e-09	9.88494262868263e-09	0	1.10538732954416e-08	0	1.54209549836571e-08	1.87596329542743e-08	4.80014373550402e-08	7.35475228422058e-08	0	0
P5SmallEU	A89	0	0	0	7.8883383600498e-08	0	1.43387656702993e-07	7.10377673000228e-08	1.40574948728802e-07	2.70472678865003e-08	0	0	0	9.37661497541991e-09	0	1.96475637693855e-08	9.91366987909556e-09	4.94247131434131e-08	1.00744557690842e-08	3.31616198863248e-08	2.56446283825361e-08	4.62628649509713e-08	3.75192659085486e-08	4.80014373550402e-08	0	7.18684887149224e-08	2.04497764737183e-07
P5SmallEU	A90	0	0	0	0	0	0	0	0	0	0	0	0	0	0	0	0	0	0	0	1.2822314191268e-08	0	0	0	0	0	0
P5SmallEU	A91	0	0	0	0	0	0	0	0	0	0	0	0	0	9.48772022398079e-09	0	0	0	0	0	0	0	0	0	0	0	0
P5SmallEU	A923	0	0	0	0	0	0	0	0	0	0	0	0	0	0	0	0	0	0	0	2.56446283825361e-08	3.08419099673142e-08	3.75192659085486e-08	2.40007186775201e-08	3.67737614211029e-08	0	0
P5SmallEU	A969	0	0	0	0	0	0	0	0	0	0	0	0	0	0	0	0	0	0	0	0	0	0	0	7.35475228422058e-08	0	0
P5SmallEU	A985	0	0	0	0	0	0	0	0	0	0	0	1.94509154398294e-08	0	9.48772022398079e-09	0	0	9.88494262868263e-09	2.01489115381684e-08	1.10538732954416e-08	0	0	0	0	7.35475228422058e-08	0	0
P5SmallEU	A99	0	0	0	0	0	0	0	0	0	0	0	9.72545771991468e-09	0	0	0	1.98273397581911e-08	0	0	0	0	0	0	0	3.67737614211029e-08	0	0
P5SmallEU	B00	0	4.43061671222797e-06	0	0	0	0	0	0	0	0	0	0	0	0	0	0	0	0	0	0	0	0	0	0	0	0
P5SmallEU	B000	0	0	0	0	0	0	0	0	0	0	0	0	0	0	0	0	0	0	0	0	1.54209549836571e-08	0	0	0	0	0
P5SmallEU	B001	0	0	0	0	0	0	0	0	0	0	0	0	0	0	0	0	0	0	0	0	0	0	0	3.67737614211029e-08	7.18684887149224e-08	0
P5SmallEU	B002	0	0	0	0	7.23111810440578e-08	7.16938283514965e-08	0	0	0	0	0	0	0	0	0	0	0	0	0	0	0	1.87596329542743e-08	0	0	7.18684887149224e-08	0
P5SmallEU	B003	0	0	0	0	0	0	0	0	1.35236339432501e-08	1.2431489594663e-08	0	0	0	0	0	1.98273397581911e-08	1.97698852573653e-08	1.00744557690842e-08	1.10538732954416e-08	1.2822314191268e-08	1.54209549836571e-08	1.87596329542743e-08	9.60028747100803e-08	0	0	2.04497764737183e-07
P5SmallEU	B004	0	0	0	7.8883383600498e-08	1.44622362088116e-07	0	0	7.02874743644009e-08	6.76181697162506e-08	4.97259583786518e-08	4.34850554094729e-08	3.89018308796587e-08	4.68830748770995e-08	1.89754404479616e-08	0	2.97410096372867e-08	7.9079541029461e-08	1.10819013459926e-07	1.65808099431624e-07	1.92334712869021e-07	2.92998144689485e-07	3.37673393176938e-07	5.04015092227922e-07	5.88380182737646e-07	9.34290353293992e-07	6.13493294211548e-07
P5SmallEU	B005	0	0	0	0	0	0	0	0	0	0	0	0	0	0	0	0	0	0	0	0	0	1.87596329542743e-08	0	0	0	0
P5SmallEU	B007	0	0	0	0	0	0	0	0	0	0	0	0	0	0	0	0	0	2.01489115381684e-08	0	1.2822314191268e-08	1.54209549836571e-08	0	0	3.67737614211029e-08	7.18684887149224e-08	0
P5SmallEU	B008	0	0	0	0	0	0	0	0	0	0	0	0	0	0	0	0	0	0	0	0	0	0	0	0	7.18684887149224e-08	0
P5SmallEU	B009	0	0	1.26589048920799e-06	0	7.23111810440578e-08	0	0	0	0	0	0	9.72545771991468e-09	0	9.48772022398079e-09	9.82378188469275e-09	2.97410096372867e-08	9.88494262868263e-09	2.01489115381684e-08	0	3.84669425738042e-08	3.08419099673142e-08	7.50385318170973e-08	4.80014373550402e-08	1.10321284263309e-07	7.18684887149224e-08	0
P5SmallEU	B010	0	0	1.26589048920799e-06	0	0	0	0	0	0	0	1.08712638523682e-08	0	0	0	0	0	0	0	0	0	1.54209549836571e-08	0	2.40007186775201e-08	0	7.18684887149224e-08	2.04497764737183e-07
P5SmallEU	B011	0	0	0	0	0	7.16938283514965e-08	7.10377673000228e-08	0	1.35236339432501e-08	0	0	0	9.37661497541991e-09	0	0	0	0	0	0	1.2822314191268e-08	0	0	0	3.67737614211029e-08	7.18684887149224e-08	0
P5SmallEU	B012	0	0	0	2.36650150801494e-07	0	0	1.42075534600046e-07	7.02874743644009e-08	2.70472678865003e-08	1.2431489594663e-08	0	0	1.87532299508398e-08	2.84631606719424e-08	9.82378188469275e-09	9.91366987909556e-09	1.97698852573653e-08	1.00744557690842e-08	0	1.2822314191268e-08	0	0	0	3.67737614211029e-08	0	0
P5SmallEU	B018	0	0	0	7.8883383600498e-08	1.44622362088116e-07	1.43387656702993e-07	7.10377673000228e-08	1.40574948728802e-07	9.46654376027509e-08	0	1.08712638523682e-08	9.72545771991468e-09	9.37661497541991e-09	0	9.82378188469275e-09	9.91366987909556e-09	0	3.02233673072526e-08	0	0	0	0	0	0	0	0
P5SmallEU	B019	0	0	0	1.57766767200996e-07	0	7.16938283514965e-08	7.10377673000228e-08	0	2.70472678865003e-08	0	0	0	0	0	0	0	0	1.00744557690842e-08	0	0	0	0	0	0	0	0
P5SmallEU	B020	0	0	0	0	0	0	0	0	0	0	0	0	0	0	0	0	0	1.00744557690842e-08	2.21077465908832e-08	3.84669425738042e-08	1.54209549836571e-08	3.75192659085486e-08	1.4400431206512e-07	3.67737614211029e-07	6.46816398434302e-07	0
P5SmallEU	B021	0	0	0	0	0	0	0	0	0	0	0	0	0	0	0	0	0	1.00744557690842e-08	1.10538732954416e-08	2.56446283825361e-08	0	1.87596329542743e-08	2.40007186775201e-08	1.47095045684412e-07	1.43736977429845e-07	0
P5SmallEU	B022	0	0	0	0	0	0	0	0	0	0	0	0	0	0	0	0	0	0	0	0	0	3.75192659085486e-08	4.80014373550402e-08	1.10321284263309e-07	2.15605466144767e-07	4.08995529474365e-07
P5SmallEU	B023	0	0	0	0	0	0	0	0	0	0	0	0	0	0	0	0	0	0	0	0	0	0	2.40007186775201e-08	7.35475228422058e-08	2.8747395485969e-07	4.08995529474365e-07
P5SmallEU	B027	0	0	0	0	7.23111810440578e-08	7.16938283514965e-08	0	0	1.35236339432501e-08	0	0	0	0	0	0	0	0	0	1.10538732954416e-08	1.2822314191268e-08	0	3.75192659085486e-08	2.40007186775201e-08	1.10321284263309e-07	2.15605466144767e-07	2.04497764737183e-07
P5SmallEU	B028	0	0	0	0	0	0	0	0	0	0	0	0	0	0	0	0	0	0	0	0	1.54209549836571e-08	9.37981647713716e-08	4.80014373550402e-08	3.67737614211029e-07	2.8747395485969e-07	1.02248882368591e-06
P5SmallEU	B029	0	0	0	0	0	0	0	0	0	0	1.08712638523682e-08	0	0	0	0	0	0	2.01489115381684e-08	1.10538732954416e-08	0	3.08419099673142e-08	1.87596329542743e-08	1.92005749420161e-07	3.67737614211029e-07	1.72484372915814e-06	5.31694188316675e-06
P5SmallEU	B03	0	4.43061671222797e-06	0	0	0	0	0	0	0	0	0	0	0	0	0	0	0	0	0	0	0	0	0	0	0	0
P5SmallEU	B050	0	0	0	0	0	0	0	0	4.05709018297504e-08	0	1.08712638523682e-08	0	0	0	0	0	0	1.00744557690842e-08	0	0	0	0	0	0	0	0
P5SmallEU	B051	0	0	0	0	0	0	0	0	0	0	0	0	0	0	0	0	9.88494262868263e-09	0	0	0	0	0	0	0	0	0
P5SmallEU	B052	0	0	0	7.8883383600498e-08	0	0	0	0	0	0	0	0	0	0	0	0	0	0	0	0	0	0	0	0	0	0
P5SmallEU	B060	0	0	0	0	0	0	0	0	0	0	0	0	9.37661497541991e-09	0	0	0	0	0	0	0	1.54209549836571e-08	0	0	0	0	0
P5SmallEU	B068	0	0	0	0	0	0	0	0	0	0	0	9.72545771991468e-09	0	0	0	9.91366987909556e-09	0	1.00744557690842e-08	0	0	0	0	0	0	0	0
P5SmallEU	B07	0	0	0	0	0	0	0	0	0	0	0	0	0	0	0	0	0	0	0	1.2822314191268e-08	0	0	0	0	0	0
P5SmallEU	B080	0	0	0	0	0	0	0	0	0	0	0	0	0	0	0	0	0	1.00744557690842e-08	0	0	0	0	0	0	0	0
P5SmallEU	B088	0	0	0	0	0	0	0	0	0	0	0	0	0	0	0	0	0	0	1.10538732954416e-08	0	0	0	0	0	0	0
P5SmallEU	B09	0	0	0	0	0	0	0	0	0	0	0	0	0	0	9.82378188469275e-09	0	9.88494262868263e-09	0	0	1.2822314191268e-08	0	0	0	0	0	0
P5SmallEU	B15	0	0	0	7.8883383600498e-08	0	0	0	0	0	0	0	0	0	0	0	0	0	0	1.10538732954416e-08	1.2822314191268e-08	0	0	0	0	0	0
P5SmallEU	B150	0	0	0	0	0	0	0	0	0	0	0	0	0	9.48772022398079e-09	0	9.91366987909556e-09	0	1.00744557690842e-08	2.21077465908832e-08	2.56446283825361e-08	3.08419099673142e-08	1.87596329542743e-08	2.40007186775201e-08	3.67737614211029e-08	0	2.04497764737183e-07
P5SmallEU	B159	0	0	0	0	7.23111810440578e-08	0	0	0	0	0	0	0	0	9.48772022398079e-09	0	9.91366987909556e-09	0	2.01489115381684e-08	3.31616198863248e-08	3.84669425738042e-08	3.08419099673142e-08	9.37981647713716e-08	9.60028747100803e-08	1.10321284263309e-07	7.18684887149224e-08	2.04497764737183e-07
P5SmallEU	B16	0	0	0	7.8883383600498e-08	0	0	0	0	0	0	0	0	0	0	0	9.91366987909556e-09	9.88494262868263e-09	0	1.10538732954416e-08	3.84669425738042e-08	1.54209549836571e-08	3.75192659085486e-08	4.80014373550402e-08	7.35475228422058e-08	7.18684887149224e-08	0
P5SmallEU	B160	0	0	0	7.8883383600498e-08	0	0	0	0	0	0	0	0	9.37661497541991e-09	1.89754404479616e-08	1.96475637693855e-08	9.91366987909556e-09	2.96548278860479e-08	3.02233673072526e-08	2.21077465908832e-08	1.41045456103949e-07	6.16838199346284e-08	2.06355962497017e-07	7.20021560325602e-08	2.5741632994772e-07	0	0
P5SmallEU	B161	0	0	0	0	0	0	0	0	0	0	0	0	0	0	9.82378188469275e-09	0	0	0	3.31616198863248e-08	0	4.62628649509713e-08	1.87596329542743e-08	0	7.35475228422058e-08	0	0
P5SmallEU	B162	0	0	0	7.8883383600498e-08	0	0	0	0	0	2.48629791893259e-08	2.17425277047365e-08	3.89018308796587e-08	5.62596898525194e-08	2.84631606719424e-08	7.8590255077542e-08	1.58618718065529e-07	2.07583795202335e-07	9.06701019217578e-08	2.10023592613391e-07	1.92334712869021e-07	2.31314324754857e-07	5.81548621582504e-07	4.56013654872882e-07	4.78058898474338e-07	2.8747395485969e-07	4.08995529474365e-07
P5SmallEU	B169	0	0	0	7.8883383600498e-08	0	0	0	0	0	0	2.17425277047365e-08	2.9176373159744e-08	2.81298449262597e-08	6.64140415678655e-08	7.8590255077542e-08	1.09050368670051e-07	2.57008508345748e-07	2.41786938458021e-07	3.75831692045015e-07	4.48780996694382e-07	7.24784884231884e-07	1.33193393975348e-06	1.3200395272636e-06	1.39740293400191e-06	1.65297524044322e-06	1.02248882368591e-06
P5SmallEU	B17	0	0	0	0	0	0	0	0	0	0	0	0	0	0	0	0	0	1.00744557690842e-08	0	0	0	0	0	0	0	0
P5SmallEU	B170	0	0	0	0	0	0	0	0	0	1.2431489594663e-08	0	0	1.87532299508398e-08	0	0	1.98273397581911e-08	1.97698852573653e-08	3.02233673072526e-08	4.42154931817665e-08	3.84669425738042e-08	1.54209549836571e-08	1.87596329542743e-08	2.40007186775201e-08	1.10321284263309e-07	0	0
P5SmallEU	B171	2.65837002733678e-05	0	0	0	0	0	0	0	0	1.2431489594663e-08	0	2.9176373159744e-08	2.81298449262597e-08	6.64140415678655e-08	4.91189094234638e-08	7.93093590327645e-08	2.37238623088383e-07	2.61935849996189e-07	1.43700352840741e-07	3.84669425738042e-07	3.39261009640456e-07	6.37827520445327e-07	8.40025153713203e-07	6.98701467000955e-07	4.31210932289535e-07	6.13493294211548e-07
P5SmallEU	B172	0	0	0	0	0	0	0	0	0	0	0	0	0	0	0	9.91366987909556e-09	0	5.0372278845421e-08	3.31616198863248e-08	3.84669425738042e-08	4.62628649509713e-08	7.50385318170973e-08	7.20021560325602e-08	0	7.18684887149224e-08	0
P5SmallEU	B178	0	0	0	7.8883383600498e-08	0	0	0	0	0	1.2431489594663e-08	0	0	0	9.48772022398079e-09	1.96475637693855e-08	3.96546795163822e-08	9.88494262868263e-09	5.0372278845421e-08	4.42154931817665e-08	1.2822314191268e-08	0	9.37981647713716e-08	1.4400431206512e-07	3.67737614211029e-08	7.18684887149224e-08	0
P5SmallEU	B179	0	4.43061671222797e-06	0	7.8883383600498e-08	0	0	0	0	0	0	0	0	9.37661497541991e-09	1.89754404479616e-08	6.87664731928493e-08	9.91366987909556e-08	1.77928967316287e-07	1.914146596126e-07	4.20047185226781e-07	5.64181824415794e-07	6.47680109313598e-07	4.12711924994035e-07	2.88008624130241e-07	2.94190091368823e-07	5.03079421004457e-07	4.08995529474365e-07
P5SmallEU	B18	0	0	0	0	0	0	0	0	0	0	0	0	1.87532299508398e-08	9.48772022398079e-09	9.82378188469275e-09	3.96546795163822e-08	2.96548278860479e-08	4.02978230763368e-08	7.73771130680913e-08	1.2822314191268e-07	1.38788594852914e-07	9.37981647713716e-08	1.200035933876e-07	7.35475228422058e-08	7.18684887149224e-08	0
P5SmallEU	B180	0	0	0	0	0	0	0	0	0	0	0	0	2.81298449262597e-08	0	9.82378188469275e-09	7.93093590327645e-08	1.18619311544192e-07	1.30967924998095e-07	1.32646479545299e-07	1.92334712869021e-07	2.00472414787542e-07	2.43875228405566e-07	4.32012936195361e-07	2.94190091368823e-07	3.59342443574612e-07	4.08995529474365e-07
P5SmallEU	B181	0	0	0	0	0	0	0	0	1.35236339432501e-08	0	3.26137915571047e-08	9.72545771991468e-08	1.21895994680459e-07	1.42315803359712e-07	2.65242110886704e-07	6.44388542141211e-07	9.09414721838802e-07	1.24923251536644e-06	2.10023592613391e-06	2.29519424023698e-06	2.91456049191119e-06	3.63936879312922e-06	4.6561394234389e-06	4.92768403042779e-06	5.17453118747441e-06	5.72593741264111e-06
P5SmallEU	B182	0	0	0	0	0	0	0	0	0	0	3.26137915571047e-08	1.65332781238549e-07	4.12571058918476e-07	8.82357980830213e-07	1.39497702762637e-06	2.77582756614676e-06	4.48776395342191e-06	6.7599598210555e-06	9.10839159544389e-06	9.5910910150685e-06	1.13960857329226e-05	1.51015045281908e-05	2.2152663339351e-05	3.20667199592017e-05	4.12525125223655e-05	5.29649210669303e-05
P5SmallEU	B188	0	0	0	0	0	0	0	0	0	1.2431489594663e-08	0	1.94509154398294e-08	2.81298449262597e-08	3.79508808959231e-08	1.96475637693855e-08	4.95683493954778e-08	2.96548278860479e-08	3.02233673072526e-08	7.73771130680913e-08	5.12892567650722e-08	7.71047749182855e-08	1.50077063634195e-07	2.64007905452721e-07	3.67737614211029e-07	1.43736977429845e-07	0
P5SmallEU	B189	0	0	0	0	0	0	0	0	1.35236339432501e-08	1.2431489594663e-08	0	0	6.56363048279394e-08	9.48772022398079e-08	9.82378188469275e-08	1.38791378307338e-07	1.58159082058922e-07	3.52605951917947e-07	4.42154931817665e-07	5.77004138607062e-07	7.09363929248227e-07	8.81702748850893e-07	7.44022279003123e-07	8.09022751264264e-07	1.2936327968686e-06	1.02248882368591e-06
P5SmallEU	B19	0	0	0	7.8883383600498e-08	7.23111810440578e-08	0	0	0	0	1.2431489594663e-08	0	0	0	9.48772022398079e-09	0	0	0	1.00744557690842e-08	2.21077465908832e-08	1.2822314191268e-08	0	0	0	3.67737614211029e-08	7.18684887149224e-08	0
P5SmallEU	B190	0	0	0	0	0	7.16938283514965e-08	0	0	0	1.2431489594663e-08	2.17425277047365e-08	9.72545771991468e-09	0	9.48772022398079e-09	9.82378188469275e-09	2.97410096372867e-08	1.97698852573653e-08	4.02978230763368e-08	5.52693664772081e-08	8.97561993388764e-08	1.23367639869257e-07	1.87596329542743e-07	2.88008624130241e-07	1.83868807105514e-07	2.15605466144767e-07	0
P5SmallEU	B199	0	0	2.53178097841598e-06	1.57766767200996e-07	1.44622362088116e-07	7.16938283514965e-08	0	0	0	1.2431489594663e-08	0	2.9176373159744e-08	9.37661497541991e-09	0	5.89426913081565e-08	1.98273397581911e-08	6.91945984007784e-08	1.30967924998095e-07	2.54239085795157e-07	1.79512398677753e-07	2.46735279738514e-07	4.50231190902584e-07	5.04015092227922e-07	6.98701467000955e-07	7.90553375864147e-07	0
P5SmallEU	B20	0	0	0	0	0	0	0	0	0	0	0	0	1.87532299508398e-08	3.79508808959231e-08	9.82378188469275e-09	2.97410096372867e-08	0	1.00744557690842e-08	0	0	0	0	0	0	0	0
P5SmallEU	B200	0	0	0	0	0	0	0	0	0	0	0	9.72545771991468e-09	1.78155684532978e-07	2.466807258235e-07	3.14361020310168e-07	2.37928077098293e-07	2.07583795202335e-07	1.2089346922901e-07	1.21592606249858e-07	1.2822314191268e-08	1.54209549836571e-08	0	0	0	0	0
P5SmallEU	B201	0	0	0	0	7.23111810440578e-08	0	0	0	0	0	0	4.86272885995734e-08	1.78155684532978e-07	3.70021088735251e-07	3.43832365964246e-07	3.07323766251962e-07	1.97698852573653e-07	1.71265748074431e-07	9.94848596589745e-08	6.41115709563402e-08	3.08419099673142e-08	0	4.80014373550402e-08	7.35475228422058e-08	0	0
P5SmallEU	B202	0	0	0	0	0	0	0	0	0	0	0	9.72545771991468e-09	0	6.64140415678655e-08	9.82378188469275e-09	7.93093590327645e-08	9.88494262868263e-09	4.02978230763368e-08	3.31616198863248e-08	2.56446283825361e-08	1.54209549836571e-08	0	0	0	0	0
P5SmallEU	B203	0	0	0	0	0	0	0	0	0	0	1.08712638523682e-08	1.94509154398294e-08	9.37661497541991e-08	1.70778964031654e-07	2.35770765232626e-07	1.28877708428242e-07	1.77928967316287e-07	2.01489115381684e-07	1.21592606249858e-07	5.12892567650722e-08	0	1.87596329542743e-08	4.80014373550402e-08	0	0	0
P5SmallEU	B204	0	0	0	0	0	0	0	0	0	0	0	0	1.87532299508398e-08	5.69263213438847e-08	5.89426913081565e-08	2.97410096372867e-08	1.97698852573653e-08	1.00744557690842e-08	2.21077465908832e-08	0	0	0	0	0	0	0
P5SmallEU	B205	0	0	0	0	0	0	0	0	1.35236339432501e-08	0	1.08712638523682e-08	6.80782040394027e-08	6.56363048279394e-08	1.32828083135731e-07	1.17885382616313e-07	1.48705048186433e-07	8.89644836581437e-08	2.01489115381684e-08	3.31616198863248e-08	1.2822314191268e-08	0	0	0	0	0	0
P5SmallEU	B206	0	0	0	1.57766767200996e-07	0	7.16938283514965e-08	0	0	0	0	0	9.72545771991468e-08	2.62545219311757e-07	3.79508808959231e-07	2.8488967465609e-07	3.07323766251962e-07	2.86663336231796e-07	1.61191292305347e-07	7.73771130680913e-08	7.69338851476083e-08	0	3.75192659085486e-08	0	0	0	0
P5SmallEU	B207	0	0	0	7.8883383600498e-08	7.23111810440578e-08	0	0	0	0	0	0	5.83527463194881e-08	1.68779069557558e-07	3.70021088735251e-07	3.9295127538771e-07	2.77582756614676e-07	2.37238623088383e-07	1.914146596126e-07	1.43700352840741e-07	3.84669425738042e-08	3.08419099673142e-08	1.87596329542743e-08	2.40007186775201e-08	0	0	0
P5SmallEU	B208	0	0	0	0	0	0	0	0	0	0	0	3.89018308796587e-08	1.78155684532978e-07	2.18217565151558e-07	3.04537238425475e-07	1.7844605782372e-07	2.86663336231796e-07	1.00744557690842e-07	7.73771130680913e-08	7.69338851476083e-08	9.25257299019426e-08	7.50385318170973e-08	0	0	0	0
P5SmallEU	B209	0	0	0	0	0	0	0	0	1.35236339432501e-08	0	2.17425277047365e-08	1.55607323518635e-07	2.71921834287177e-07	4.26947410079135e-07	3.43832365964246e-07	4.16374134922013e-07	2.17468737831018e-07	1.30967924998095e-07	1.21592606249858e-07	6.41115709563402e-08	1.54209549836571e-08	3.75192659085486e-08	0	3.67737614211029e-08	0	0
P5SmallEU	B21	0	0	0	0	0	0	0	0	0	0	0	0	0	0	0	0	9.88494262868263e-09	0	0	0	0	0	0	0	0	0
P5SmallEU	B210	0	0	0	0	0	0	0	0	0	0	0	1.94509154398294e-08	3.75064599016796e-08	8.53894820158271e-08	6.87664731928493e-08	1.09050368670051e-07	5.93096557720958e-08	6.04467346145052e-08	3.31616198863248e-08	5.12892567650722e-08	0	1.87596329542743e-08	0	0	0	0
P5SmallEU	B211	0	0	0	0	0	0	0	0	0	0	0	0	2.81298449262597e-08	2.84631606719424e-08	4.91189094234638e-08	1.98273397581911e-08	3.95397705147305e-08	2.01489115381684e-08	1.10538732954416e-08	0	0	1.87596329542743e-08	0	0	0	0
P5SmallEU	B212	0	0	0	0	0	0	0	0	0	1.2431489594663e-08	0	2.9176373159744e-08	7.50129198033593e-08	1.2334036291175e-07	2.45594547117319e-07	1.38791378307338e-07	1.68044024687605e-07	1.00744557690842e-07	6.63232397726497e-08	2.56446283825361e-08	3.08419099673142e-08	3.75192659085486e-08	0	0	0	0
P5SmallEU	B213	0	0	0	0	0	0	0	0	0	0	0	9.72545771991468e-09	4.68830748770995e-08	6.64140415678655e-08	6.87664731928493e-08	2.97410096372867e-08	5.93096557720958e-08	5.0372278845421e-08	2.21077465908832e-08	0	1.54209549836571e-08	0	0	0	0	0
P5SmallEU	B217	0	0	0	0	0	0	0	0	0	0	0	0	9.37661497541991e-09	1.89754404479616e-08	1.96475637693855e-08	4.95683493954778e-08	9.88494262868263e-09	0	1.10538732954416e-08	0	0	0	2.40007186775201e-08	0	0	0
P5SmallEU	B218	0	0	0	0	0	0	0	0	0	0	0	0	9.37661497541991e-09	3.79508808959231e-08	5.89426913081565e-08	1.18964038549147e-07	8.89644836581437e-08	8.05956461526736e-08	3.31616198863248e-08	5.12892567650722e-08	1.54209549836571e-08	1.87596329542743e-08	2.40007186775201e-08	0	0	0
P5SmallEU	B219	0	0	0	0	0	0	0	0	0	0	0	9.72545771991468e-09	9.37661497541991e-09	2.84631606719424e-08	2.94713456540783e-08	6.93956891536689e-08	5.93096557720958e-08	5.0372278845421e-08	2.21077465908832e-08	1.2822314191268e-08	6.16838199346284e-08	1.87596329542743e-08	0	0	0	0
P5SmallEU	B22	0	0	0	0	0	0	0	0	0	0	0	0	0	9.48772022398079e-09	0	0	0	0	0	1.2822314191268e-08	0	0	0	0	0	0
P5SmallEU	B220	0	0	0	0	0	0	0	0	0	0	0	0	4.68830748770995e-08	8.53894820158271e-08	1.86651855809162e-07	1.68532387944625e-07	1.38389196801557e-07	1.41042380767179e-07	5.52693664772081e-08	2.56446283825361e-08	4.62628649509713e-08	7.50385318170973e-08	0	7.35475228422058e-08	0	0
P5SmallEU	B221	0	0	0	7.8883383600498e-08	0	0	0	0	0	0	0	7.78036617593174e-08	1.40649224631299e-07	1.51803523583693e-07	2.06299419578548e-07	1.48705048186433e-07	7.9079541029461e-08	7.05211903835894e-08	7.73771130680913e-08	1.2822314191268e-08	1.54209549836571e-08	3.75192659085486e-08	0	0	0	0
P5SmallEU	B222	0	0	0	0	0	0	0	0	0	0	0	6.80782040394027e-08	8.43895347787792e-08	2.3719300559952e-07	3.53656147848939e-07	3.37064775889249e-07	2.47123565717066e-07	1.2089346922901e-07	4.42154931817665e-08	5.12892567650722e-08	1.54209549836571e-08	1.87596329542743e-08	2.40007186775201e-08	3.67737614211029e-08	7.18684887149224e-08	0
P5SmallEU	B227	0	0	0	2.36650150801494e-07	0	0	0	0	0	0	0	5.83527463194881e-08	2.15662144434658e-07	3.22582487615347e-07	3.34008584079554e-07	4.36201474680205e-07	3.36088049375209e-07	2.31712482688937e-07	1.10538732954416e-07	1.15400827721412e-07	6.16838199346284e-08	3.75192659085486e-08	9.60028747100803e-08	3.67737614211029e-08	7.18684887149224e-08	0
P5SmallEU	B23	0	0	0	0	0	0	0	0	0	0	0	0	0	9.48772022398079e-09	0	0	0	0	0	0	0	0	0	0	0	0
P5SmallEU	B230	0	0	0	0	0	0	0	0	0	0	0	0	9.37661497541991e-09	2.84631606719424e-08	3.9295127538771e-08	2.97410096372867e-08	9.88494262868263e-09	0	0	1.2822314191268e-08	0	0	0	0	0	0
P5SmallEU	B231	0	0	0	0	0	0	0	0	0	0	0	0	0	0	1.96475637693855e-08	0	3.95397705147305e-08	1.00744557690842e-08	1.10538732954416e-08	0	0	0	0	0	0	0
P5SmallEU	B232	0	0	0	0	0	0	0	0	0	0	1.08712638523682e-08	1.94509154398294e-08	4.68830748770995e-08	9.48772022398079e-08	1.37532946385699e-07	1.58618718065529e-07	1.08734368915509e-07	8.05956461526736e-08	2.21077465908832e-08	2.56446283825361e-08	0	1.87596329542743e-08	2.40007186775201e-08	0	0	0
P5SmallEU	B238	0	0	0	7.8883383600498e-08	0	0	0	0	0	0	0	3.89018308796587e-08	2.06285529459238e-07	3.98484249407193e-07	3.83127493503017e-07	4.16374134922013e-07	3.65742877261257e-07	1.81340203843516e-07	9.94848596589745e-08	8.97561993388764e-08	6.16838199346284e-08	3.75192659085486e-08	0	0	0	0
P5SmallEU	B24	0	0	0	1.57766767200996e-07	0	7.16938283514965e-08	0	0	0	2.48629791893259e-08	5.43563192618412e-08	1.65332781238549e-07	6.46986433303974e-07	9.77235183070021e-07	1.0904397892009e-06	1.3383454336779e-06	1.06757380389772e-06	7.85807549988568e-07	6.07963031249289e-07	5.12892567650722e-07	4.7804960449337e-07	3.75192659085486e-07	1.68005030742641e-07	2.5741632994772e-07	2.15605466144767e-07	0
P5SmallEU	B25	0	0	0	7.8883383600498e-08	0	0	0	0	0	0	0	0	0	0	0	0	0	0	0	0	0	0	0	0	0	0
P5SmallEU	B250	0	0	0	5.52183685203486e-07	2.89244724176231e-07	0	0	0	1.35236339432501e-08	1.2431489594663e-08	2.17425277047365e-08	0	9.37661497541991e-09	0	0	9.91366987909556e-09	1.97698852573653e-08	1.00744557690842e-08	2.21077465908832e-08	1.2822314191268e-08	3.08419099673142e-08	5.62788988628229e-08	0	0	0	0
P5SmallEU	B251	0	0	0	2.36650150801494e-07	7.23111810440578e-08	0	0	0	0	0	0	0	0	1.89754404479616e-08	0	9.91366987909556e-09	0	1.00744557690842e-08	1.10538732954416e-08	1.2822314191268e-08	1.54209549836571e-08	0	0	3.67737614211029e-08	0	0
P5SmallEU	B258	0	0	0	7.8883383600498e-08	7.23111810440578e-08	0	0	0	0	0	1.08712638523682e-08	0	9.37661497541991e-09	0	0	0	9.88494262868263e-09	2.01489115381684e-08	1.10538732954416e-08	1.2822314191268e-08	0	3.75192659085486e-08	2.40007186775201e-08	3.67737614211029e-08	0	0
P5SmallEU	B259	0	0	1.26589048920799e-06	3.15533534401992e-07	2.16933543132173e-07	1.43387656702993e-07	2.84151069200091e-07	0	8.11418036595008e-08	1.2431489594663e-08	4.34850554094729e-08	2.9176373159744e-08	9.37661497541991e-09	0	0	2.97410096372867e-08	2.96548278860479e-08	5.0372278845421e-08	4.42154931817665e-08	3.84669425738042e-08	1.54209549836571e-08	3.75192659085486e-08	7.20021560325602e-08	0	1.43736977429845e-07	4.08995529474365e-07
P5SmallEU	B260	0	0	0	0	0	0	0	0	0	0	0	0	0	0	0	0	0	0	0	0	1.54209549836571e-08	0	0	0	0	0
P5SmallEU	B261	0	0	0	0	0	0	0	0	0	0	0	0	0	0	9.82378188469275e-09	0	9.88494262868263e-09	0	0	0	0	0	2.40007186775201e-08	3.67737614211029e-08	0	0
P5SmallEU	B262	0	0	0	0	0	0	0	0	0	0	0	0	0	0	9.82378188469275e-09	0	0	0	0	0	0	0	0	0	0	0
P5SmallEU	B268	0	0	0	0	0	0	0	0	0	0	0	0	0	0	0	0	0	0	0	0	0	0	2.40007186775201e-08	3.67737614211029e-08	7.18684887149224e-08	2.04497764737183e-07
P5SmallEU	B269	0	0	0	0	0	0	0	0	0	0	0	0	0	0	0	0	0	0	0	0	0	0	2.40007186775201e-08	1.10321284263309e-07	1.43736977429845e-07	2.04497764737183e-07
P5SmallEU	B270	0	0	0	0	0	0	0	0	0	1.2431489594663e-08	3.26137915571047e-08	3.89018308796587e-08	0	0	0	0	0	0	0	0	0	0	2.40007186775201e-08	0	7.18684887149224e-08	0
P5SmallEU	B279	0	0	0	7.8883383600498e-08	0	7.16938283514965e-08	7.10377673000228e-08	0	0	1.2431489594663e-08	3.26137915571047e-08	9.72545771991468e-09	1.87532299508398e-08	9.48772022398079e-09	9.82378188469275e-09	0	0	0	0	0	0	3.75192659085486e-08	0	0	0	0
P5SmallEU	B309	0	0	0	0	0	0	0	0	0	0	0	0	0	0	0	0	0	0	0	0	0	0	2.40007186775201e-08	0	0	0
P5SmallEU	B33	0	0	0	0	0	0	0	0	0	0	0	9.72545771991468e-09	0	0	0	0	0	0	0	0	0	0	0	0	0	0
P5SmallEU	B330	0	0	0	0	0	0	0	0	0	0	0	0	0	0	9.82378188469275e-09	0	0	0	0	0	0	0	0	0	0	2.04497764737183e-07
P5SmallEU	B332	0	4.43061671222797e-06	2.53178097841598e-06	3.15533534401992e-07	7.23111810440578e-08	0	0	7.02874743644009e-08	0	1.2431489594663e-08	0	9.72545771991468e-09	0	0	9.82378188469275e-09	9.91366987909556e-09	0	1.00744557690842e-08	0	0	0	0	2.40007186775201e-08	0	0	0
P5SmallEU	B333	0	0	0	1.57766767200996e-07	0	0	0	0	0	0	0	0	0	1.89754404479616e-08	9.82378188469275e-09	9.91366987909556e-09	0	2.01489115381684e-08	0	0	0	0	0	0	0	0
P5SmallEU	B338	0	0	0	1.57766767200996e-07	0	7.16938283514965e-08	0	0	0	1.2431489594663e-08	0	0	0	1.89754404479616e-08	0	0	0	0	1.10538732954416e-08	1.2822314191268e-08	1.54209549836571e-08	5.62788988628229e-08	0	0	2.15605466144767e-07	0
P5SmallEU	B34	0	0	0	0	7.23111810440578e-08	0	0	0	0	0	0	0	0	0	0	9.91366987909556e-09	0	0	1.10538732954416e-08	1.2822314191268e-08	0	0	0	0	0	0
P5SmallEU	B340	0	0	0	0	7.23111810440578e-08	0	0	0	0	0	0	0	0	0	0	0	0	0	0	0	0	0	0	3.67737614211029e-08	0	2.04497764737183e-07
P5SmallEU	B341	0	0	0	1.57766767200996e-07	7.23111810440578e-08	7.16938283514965e-08	0	0	0	0	1.08712638523682e-08	0	0	0	0	0	9.88494262868263e-09	0	0	0	0	0	0	7.35475228422058e-08	0	0
P5SmallEU	B343	0	0	0	0	0	0	0	0	0	1.2431489594663e-08	0	0	0	0	0	0	0	0	0	0	0	0	0	0	0	0
P5SmallEU	B344	0	0	0	0	7.23111810440578e-08	0	0	0	0	0	0	0	0	0	0	0	0	0	0	0	0	0	0	0	0	0
P5SmallEU	B348	0	0	1.26589048920799e-06	7.8883383600498e-08	7.23111810440578e-08	0	0	0	0	0	0	0	9.37661497541991e-09	0	0	0	9.88494262868263e-09	2.01489115381684e-08	0	0	0	3.75192659085486e-08	4.80014373550402e-08	0	3.59342443574612e-07	4.08995529474365e-07
P5SmallEU	B349	0	0	3.79767146762398e-06	1.57766767200996e-06	6.5080062939652e-07	2.86775313405986e-07	4.26226603800137e-07	1.40574948728802e-07	9.46654376027509e-08	8.70204271626407e-08	1.30455166228419e-07	6.80782040394027e-08	1.50025839606719e-07	8.53894820158271e-08	8.84140369622348e-08	1.38791378307338e-07	5.93096557720958e-08	1.914146596126e-07	3.20562325567807e-07	3.71847111546773e-07	4.00944829575085e-07	9.94260546576539e-07	1.82405461949153e-06	3.23609100505705e-06	6.03695305205348e-06	1.47238390610771e-05
P5SmallEU	B356	0	0	0	0	0	0	0	0	0	0	0	0	0	0	0	0	0	0	0	0	0	0	0	0	7.18684887149224e-08	0
P5SmallEU	B358	0	0	0	0	0	0	0	0	0	0	0	0	0	0	0	0	0	0	0	0	0	0	0	0	7.18684887149224e-08	0
P5SmallEU	B368	0	0	0	0	0	0	0	0	0	0	0	0	0	0	0	0	9.88494262868263e-09	0	0	0	0	0	0	0	0	0
P5SmallEU	B369	0	0	0	0	0	0	0	0	0	0	0	0	0	0	0	0	0	0	0	0	0	0	0	0	0	2.04497764737183e-07
P5SmallEU	B370	0	0	0	0	0	0	0	0	0	0	0	0	0	0	9.82378188469275e-09	0	9.88494262868263e-09	1.00744557690842e-08	0	0	3.08419099673142e-08	3.75192659085486e-08	0	1.10321284263309e-07	7.18684887149224e-08	2.04497764737183e-07
P5SmallEU	B371	0	0	0	0	0	0	0	0	0	0	0	0	9.37661497541991e-09	0	1.96475637693855e-08	2.97410096372867e-08	1.97698852573653e-08	6.04467346145052e-08	1.43700352840741e-07	6.41115709563402e-08	9.25257299019426e-08	3.18913760222663e-07	3.60010780162801e-07	4.78058898474338e-07	4.31210932289535e-07	1.2269865884231e-06
P5SmallEU	B372	0	0	0	0	0	0	0	0	0	0	0	0	0	0	0	0	0	0	0	0	0	1.87596329542743e-08	0	0	0	0
P5SmallEU	B373	0	0	0	0	0	0	0	0	0	0	0	0	0	0	0	0	0	0	0	0	0	0	0	0	0	2.04497764737183e-07
P5SmallEU	B374	0	0	0	0	0	0	0	0	0	0	0	0	0	0	0	0	0	0	0	0	0	0	2.40007186775201e-08	3.67737614211029e-08	7.18684887149224e-08	0
P5SmallEU	B375	0	0	0	0	0	0	0	0	1.35236339432501e-08	1.2431489594663e-08	0	0	0	9.48772022398079e-09	9.82378188469275e-09	1.98273397581911e-08	9.88494262868263e-09	0	0	0	0	0	0	3.67737614211029e-08	0	0
P5SmallEU	B376	0	0	0	0	0	0	0	0	0	0	0	0	0	9.48772022398079e-09	0	0	0	0	0	1.2822314191268e-08	0	3.75192659085486e-08	0	0	0	0
P5SmallEU	B377	0	0	0	3.9441691800249e-07	0	0	0	0	0	2.48629791893259e-08	0	1.94509154398294e-08	1.87532299508398e-08	2.84631606719424e-08	1.96475637693855e-08	2.97410096372867e-08	3.95397705147305e-08	3.02233673072526e-08	7.73771130680913e-08	2.05157027060289e-07	2.15893369771199e-07	9.37981647713716e-08	5.04015092227922e-07	5.88380182737646e-07	6.46816398434302e-07	4.08995529474365e-07
P5SmallEU	B378	0	0	0	0	0	0	0	0	0	1.2431489594663e-08	0	0	9.37661497541991e-09	0	0	9.91366987909556e-09	0	1.00744557690842e-08	0	0	0	7.50385318170973e-08	2.40007186775201e-08	1.10321284263309e-07	2.8747395485969e-07	2.04497764737183e-07
P5SmallEU	B379	0	0	0	7.8883383600498e-08	0	0	0	0	0	1.2431489594663e-08	0	0	0	0	0	0	9.88494262868263e-09	1.00744557690842e-08	1.10538732954416e-08	2.56446283825361e-08	1.54209549836571e-08	1.87596329542743e-08	2.40007186775201e-08	2.20642568526617e-07	7.18684887149224e-08	0
P5SmallEU	B382	0	0	0	0	0	0	0	0	0	0	0	0	0	0	0	0	0	0	0	1.2822314191268e-08	0	0	0	0	0	0
P5SmallEU	B384	0	0	0	0	0	0	0	0	0	0	0	0	0	0	0	0	0	0	0	1.2822314191268e-08	0	0	0	0	0	0
P5SmallEU	B399	0	0	0	0	0	0	0	0	0	0	0	0	9.37661497541991e-09	0	0	0	0	0	0	0	0	0	0	0	0	0
P5SmallEU	B400	0	0	0	0	0	0	0	0	1.35236339432501e-08	0	0	0	0	0	0	0	0	0	0	0	0	0	0	0	0	0
P5SmallEU	B402	0	0	0	0	0	0	0	0	0	0	0	0	0	0	0	0	0	0	1.10538732954416e-08	0	1.54209549836571e-08	0	0	0	0	0
P5SmallEU	B407	0	0	0	0	0	0	0	0	0	0	0	0	0	0	0	0	0	0	0	0	1.54209549836571e-08	1.87596329542743e-08	2.40007186775201e-08	0	7.18684887149224e-08	0
P5SmallEU	B409	0	0	0	0	0	0	0	0	1.35236339432501e-08	0	0	0	0	0	0	0	0	1.00744557690842e-08	0	0	0	0	0	0	0	0
P5SmallEU	B419	0	0	0	0	0	0	0	0	0	0	0	0	0	0	0	0	0	0	0	0	0	1.87596329542743e-08	0	0	0	0
P5SmallEU	B421	0	0	0	0	0	0	0	0	0	0	0	0	0	0	0	0	9.88494262868263e-09	0	0	0	0	0	0	0	0	0
P5SmallEU	B429	0	0	0	0	0	0	0	0	0	0	0	0	0	0	9.82378188469275e-09	0	0	0	0	0	0	0	0	0	0	0
P5SmallEU	B44	0	0	1.26589048920799e-06	0	0	0	0	0	0	0	0	0	0	0	0	0	0	0	1.10538732954416e-08	0	0	1.87596329542743e-08	0	3.67737614211029e-08	0	0
P5SmallEU	B440	0	0	0	7.8883383600498e-08	0	0	0	0	1.35236339432501e-08	1.2431489594663e-08	0	0	3.75064599016796e-08	2.84631606719424e-08	3.9295127538771e-08	9.91366987909556e-08	7.9079541029461e-08	1.30967924998095e-07	2.65292959090599e-07	2.69268598016629e-07	3.7010291960777e-07	3.93952292039761e-07	2.64007905452721e-07	3.30963852789926e-07	2.15605466144767e-07	0
P5SmallEU	B441	0	0	0	0	0	0	0	7.02874743644009e-08	0	0	0	0	0	9.48772022398079e-09	0	8.922302891186e-08	5.93096557720958e-08	1.00744557690842e-07	1.32646479545299e-07	3.46202483164237e-07	3.08419099673142e-07	2.43875228405566e-07	3.36010061485281e-07	4.04511375632132e-07	3.59342443574612e-07	0
P5SmallEU	B447	0	0	0	7.8883383600498e-08	0	0	0	0	1.35236339432501e-08	1.2431489594663e-08	1.08712638523682e-08	0	0	1.89754404479616e-08	0	0	0	2.01489115381684e-08	0	0	1.54209549836571e-08	1.87596329542743e-08	0	3.67737614211029e-08	0	0
P5SmallEU	B448	0	0	0	0	0	0	0	0	0	0	1.08712638523682e-08	0	9.37661497541991e-09	9.48772022398079e-09	9.82378188469275e-09	1.98273397581911e-08	9.88494262868263e-09	1.00744557690842e-08	6.63232397726497e-08	3.84669425738042e-08	3.08419099673142e-08	1.87596329542743e-08	4.80014373550402e-08	3.67737614211029e-08	7.18684887149224e-08	0
P5SmallEU	B449	0	0	0	0	0	0	0	0	1.35236339432501e-08	0	1.08712638523682e-08	9.72545771991468e-09	1.87532299508398e-08	0	9.82378188469275e-09	9.91366987909556e-09	8.89644836581437e-08	1.00744557690842e-07	8.84309863635329e-08	6.41115709563402e-08	2.46735279738514e-07	2.6263486135984e-07	2.88008624130241e-07	1.83868807105514e-07	2.8747395485969e-07	4.08995529474365e-07
P5SmallEU	B450	0	0	0	0	0	0	0	0	1.35236339432501e-08	0	0	0	0	0	0	9.91366987909556e-09	0	0	0	0	1.54209549836571e-08	0	0	0	0	0
P5SmallEU	B451	0	0	0	0	0	0	0	0	0	0	0	0	1.87532299508398e-08	1.89754404479616e-08	1.96475637693855e-08	1.98273397581911e-08	1.97698852573653e-08	2.01489115381684e-08	2.21077465908832e-08	0	6.16838199346284e-08	1.87596329542743e-08	4.80014373550402e-08	0	0	0
P5SmallEU	B457	0	0	0	0	0	0	0	0	0	0	0	0	0	0	0	1.98273397581911e-08	9.88494262868263e-09	1.00744557690842e-08	0	1.2822314191268e-08	1.54209549836571e-08	0	0	0	0	0
P5SmallEU	B458	0	0	0	0	0	0	0	0	0	0	0	0	0	0	0	0	0	0	0	0	0	0	0	0	7.18684887149224e-08	0
P5SmallEU	B459	0	0	0	0	0	0	0	0	0	0	0	0	0	0	9.82378188469275e-09	0	0	1.00744557690842e-08	0	1.2822314191268e-08	0	0	0	0	0	0
P5SmallEU	B460	0	0	0	0	0	0	0	0	0	1.2431489594663e-08	1.08712638523682e-08	0	9.37661497541991e-09	0	0	0	0	0	0	1.2822314191268e-08	1.54209549836571e-08	1.87596329542743e-08	0	0	0	0
P5SmallEU	B461	0	0	0	0	0	0	0	0	0	0	0	0	0	0	9.82378188469275e-09	0	1.97698852573653e-08	2.01489115381684e-08	0	0	0	0	0	0	0	0
P5SmallEU	B462	0	0	0	0	0	0	0	0	0	0	0	0	0	0	9.82378188469275e-09	0	0	1.00744557690842e-08	0	0	0	0	2.40007186775201e-08	0	0	0
P5SmallEU	B464	0	0	0	0	0	0	0	0	0	0	0	0	0	9.48772022398079e-09	9.82378188469275e-09	0	0	0	0	0	0	0	0	0	0	0
P5SmallEU	B469	0	0	0	0	0	0	0	0	0	0	0	0	0	0	0	0	0	0	0	1.2822314191268e-08	0	0	2.40007186775201e-08	0	0	0
P5SmallEU	B471	0	0	0	0	0	0	0	0	0	0	0	0	0	0	0	0	0	0	0	1.2822314191268e-08	0	0	0	0	0	0
P5SmallEU	B479	0	0	0	0	0	0	0	0	0	0	0	0	0	0	0	0	0	0	1.10538732954416e-08	0	0	0	0	0	0	0
P5SmallEU	B487	0	0	0	0	0	0	0	0	0	0	1.08712638523682e-08	0	0	0	0	0	0	0	0	0	0	0	0	0	0	0
P5SmallEU	B488	0	0	0	7.8883383600498e-08	0	0	7.10377673000228e-08	0	0	0	0	0	9.37661497541991e-09	0	0	0	0	1.00744557690842e-08	0	1.2822314191268e-08	1.54209549836571e-08	0	0	3.67737614211029e-08	0	0
P5SmallEU	B49	0	0	2.53178097841598e-06	3.15533534401992e-07	7.23111810440578e-08	0	0	0	0	1.2431489594663e-08	0	0	1.87532299508398e-08	9.48772022398079e-09	0	9.91366987909556e-09	2.96548278860479e-08	1.51116836536263e-07	8.84309863635329e-08	1.92334712869021e-07	1.69630504820228e-07	2.06355962497017e-07	2.88008624130241e-07	2.94190091368823e-07	2.15605466144767e-07	1.02248882368591e-06
P5SmallEU	B500	0	0	0	0	0	0	0	0	0	0	0	0	0	9.48772022398079e-09	9.82378188469275e-09	9.91366987909556e-09	9.88494262868263e-09	1.00744557690842e-08	0	1.2822314191268e-08	0	0	0	0	0	0
P5SmallEU	B508	0	0	0	0	0	0	0	0	0	0	0	0	0	0	9.82378188469275e-09	0	9.88494262868263e-09	0	0	2.56446283825361e-08	0	0	0	0	0	0
P5SmallEU	B509	0	0	0	0	0	0	0	0	0	0	0	0	9.37661497541991e-09	0	0	9.91366987909556e-09	0	1.00744557690842e-08	5.52693664772081e-08	2.56446283825361e-08	0	0	0	0	0	0
P5SmallEU	B518	0	0	0	0	0	0	0	0	0	0	0	0	0	0	0	0	0	0	1.10538732954416e-08	0	0	0	0	3.67737614211029e-08	0	0
P5SmallEU	B538	0	0	0	0	0	0	0	0	0	0	0	0	0	0	0	9.91366987909556e-09	0	0	0	0	0	0	0	0	0	0
P5SmallEU	B54	0	0	0	0	0	0	0	0	0	0	0	9.72545771991468e-09	3.75064599016796e-08	9.48772022398079e-09	9.82378188469275e-09	9.91366987909556e-09	1.97698852573653e-08	1.00744557690842e-08	2.21077465908832e-08	1.2822314191268e-08	0	0	2.40007186775201e-08	3.67737614211029e-08	7.18684887149224e-08	2.04497764737183e-07
P5SmallEU	B550	0	0	0	0	0	7.16938283514965e-08	0	0	0	0	0	0	0	0	0	0	0	0	0	0	0	0	0	0	0	0
P5SmallEU	B559	0	0	0	0	0	0	0	0	0	0	0	0	0	0	0	0	0	0	1.10538732954416e-08	0	0	0	0	0	0	0
P5SmallEU	B58	0	0	0	7.8883383600498e-08	0	0	0	0	0	0	0	0	0	0	0	0	0	0	0	0	0	0	0	0	0	0
P5SmallEU	B581	0	0	0	0	0	0	0	0	0	0	0	0	0	0	0	0	0	0	0	0	1.54209549836571e-08	0	0	0	0	0
P5SmallEU	B582	0	0	0	0	0	0	0	0	1.35236339432501e-08	0	2.17425277047365e-08	0	0	0	0	9.91366987909556e-09	9.88494262868263e-09	2.01489115381684e-08	2.21077465908832e-08	2.56446283825361e-08	0	0	0	3.67737614211029e-08	0	0
P5SmallEU	B583	0	0	0	0	0	0	0	0	0	0	0	0	0	0	0	0	9.88494262868263e-09	0	0	0	0	0	0	0	0	0
P5SmallEU	B588	0	0	0	0	0	0	0	0	0	0	0	0	0	9.48772022398079e-09	0	0	0	0	0	0	1.54209549836571e-08	0	0	0	0	0
P5SmallEU	B589	0	0	0	0	0	0	0	0	4.05709018297504e-08	0	1.08712638523682e-08	1.94509154398294e-08	0	0	0	0	1.97698852573653e-08	0	0	0	1.54209549836571e-08	0	0	0	0	0
P5SmallEU	B59	0	0	1.26589048920799e-06	2.36650150801494e-07	0	0	0	0	0	1.2431489594663e-08	0	3.89018308796587e-08	9.37661497541991e-09	9.48772022398079e-09	9.82378188469275e-09	0	2.96548278860479e-08	2.01489115381684e-08	2.21077465908832e-08	2.56446283825361e-08	3.08419099673142e-08	1.3131743067992e-07	9.60028747100803e-08	7.35475228422058e-08	7.18684887149224e-08	0
P5SmallEU	B659	0	0	0	0	0	0	0	0	0	0	0	0	0	9.48772022398079e-09	0	0	0	0	0	2.56446283825361e-08	0	0	0	0	0	0
P5SmallEU	B663	0	0	0	0	0	0	0	0	0	0	0	0	0	0	0	0	0	0	0	1.2822314191268e-08	0	0	0	0	0	0
P5SmallEU	B67	0	0	0	0	0	0	0	0	0	0	0	0	0	0	0	0	9.88494262868263e-09	0	0	0	0	0	0	0	0	0
P5SmallEU	B670	0	0	0	0	0	0	0	0	0	0	0	0	0	0	0	9.91366987909556e-09	0	0	1.10538732954416e-08	1.2822314191268e-08	0	0	2.40007186775201e-08	1.10321284263309e-07	0	0
P5SmallEU	B672	0	0	0	0	0	0	0	0	0	0	0	0	0	0	0	0	0	0	0	0	1.54209549836571e-08	0	0	0	0	0
P5SmallEU	B673	0	0	0	0	0	0	0	0	0	0	0	9.72545771991468e-09	0	0	0	0	0	0	0	0	1.54209549836571e-08	0	0	0	0	0
P5SmallEU	B675	0	0	0	0	0	0	0	0	0	0	0	0	0	0	0	0	9.88494262868263e-09	0	0	1.2822314191268e-08	1.54209549836571e-08	3.75192659085486e-08	2.40007186775201e-08	3.67737614211029e-08	0	0
P5SmallEU	B676	0	0	0	0	0	0	0	0	0	0	0	0	0	0	0	9.91366987909556e-09	0	0	0	0	0	0	0	0	0	0
P5SmallEU	B677	0	0	0	0	0	0	0	0	0	0	0	0	0	0	0	0	9.88494262868263e-09	0	0	0	1.54209549836571e-08	1.87596329542743e-08	0	0	0	0
P5SmallEU	B678	0	0	0	0	0	0	0	0	0	0	0	0	9.37661497541991e-09	9.48772022398079e-09	9.82378188469275e-09	9.91366987909556e-09	9.88494262868263e-09	1.00744557690842e-08	2.21077465908832e-08	2.56446283825361e-08	3.08419099673142e-08	1.87596329542743e-08	4.80014373550402e-08	7.35475228422058e-08	7.18684887149224e-08	0
P5SmallEU	B679	0	0	0	0	0	0	0	0	0	0	0	0	0	9.48772022398079e-09	9.82378188469275e-09	1.98273397581911e-08	9.88494262868263e-09	0	2.21077465908832e-08	2.56446283825361e-08	3.08419099673142e-08	5.62788988628229e-08	2.40007186775201e-08	3.67737614211029e-08	0	0
P5SmallEU	B680	0	0	0	0	0	0	0	0	0	0	0	0	0	0	0	0	0	0	1.10538732954416e-08	0	0	0	0	0	0	0
P5SmallEU	B689	0	0	0	0	0	0	0	0	0	0	0	0	0	0	0	0	9.88494262868263e-09	0	0	0	0	0	0	0	0	0
P5SmallEU	B690	0	0	0	0	0	0	0	0	0	0	0	0	0	0	0	0	0	0	1.10538732954416e-08	0	1.54209549836571e-08	0	2.40007186775201e-08	0	0	0
P5SmallEU	B719	0	0	0	0	0	0	0	0	0	0	0	0	0	0	0	0	0	0	0	0	0	0	0	3.67737614211029e-08	0	0
P5SmallEU	B72	0	0	0	0	0	0	0	0	0	0	0	0	0	0	0	0	0	0	0	0	1.54209549836571e-08	0	0	0	0	0
P5SmallEU	B787	0	0	0	0	0	0	0	0	0	0	0	0	0	0	0	0	0	0	0	0	0	1.87596329542743e-08	0	0	0	0
P5SmallEU	B814	0	0	0	0	0	0	0	0	0	0	0	0	0	0	0	0	0	1.00744557690842e-08	0	0	0	0	0	0	0	0
P5SmallEU	B820	0	0	0	0	0	0	0	0	0	0	0	0	0	0	0	0	0	0	0	0	0	0	0	0	7.18684887149224e-08	0
P5SmallEU	B833	0	0	0	0	0	0	0	0	0	0	0	0	0	0	0	0	0	0	0	0	0	0	0	3.67737614211029e-08	0	0
P5SmallEU	B839	0	0	0	0	0	0	0	0	0	0	0	0	0	0	0	0	0	0	0	0	0	0	0	3.67737614211029e-08	0	0
P5SmallEU	B86	0	0	0	0	0	0	0	0	0	0	0	0	0	0	0	0	0	0	0	0	1.54209549836571e-08	0	0	0	0	2.04497764737183e-07
P5SmallEU	B879	0	0	0	0	0	0	0	0	0	0	0	0	0	0	0	0	0	0	1.10538732954416e-08	0	0	0	0	0	0	0
P5SmallEU	B888	0	0	0	0	0	0	0	0	0	0	0	0	0	0	0	0	0	0	1.10538732954416e-08	0	0	0	0	0	0	0
P5SmallEU	B90	0	0	0	0	0	0	0	0	0	0	0	0	0	0	0	0	0	0	0	0	1.54209549836571e-08	0	2.40007186775201e-08	0	7.18684887149224e-08	0
P5SmallEU	B900	0	0	0	0	0	0	0	0	0	0	0	0	9.37661497541991e-09	0	0	9.91366987909556e-09	9.88494262868263e-09	2.01489115381684e-08	0	0	1.54209549836571e-08	7.50385318170973e-08	1.4400431206512e-07	7.35475228422058e-08	2.15605466144767e-07	0
P5SmallEU	B901	0	0	0	0	0	0	0	0	0	0	0	0	0	0	0	0	0	0	1.10538732954416e-08	2.56446283825361e-08	0	5.62788988628229e-08	2.40007186775201e-08	1.10321284263309e-07	7.18684887149224e-08	2.04497764737183e-07
P5SmallEU	B902	0	0	0	0	0	0	0	0	0	0	0	0	0	0	0	0	0	0	0	3.84669425738042e-08	3.08419099673142e-08	7.50385318170973e-08	4.80014373550402e-08	3.67737614211029e-08	1.43736977429845e-07	0
P5SmallEU	B908	0	0	0	0	0	0	0	0	0	0	0	0	0	0	0	0	0	0	1.10538732954416e-08	0	4.62628649509713e-08	5.62788988628229e-08	7.20021560325602e-08	1.47095045684412e-07	1.43736977429845e-07	4.08995529474365e-07
P5SmallEU	B909	0	0	0	0	0	0	0	0	0	0	0	0	1.87532299508398e-08	5.69263213438847e-08	1.47356728270391e-07	4.56028814438396e-07	7.31485754522515e-07	1.21900914805919e-06	1.71335036079345e-06	2.21826035508937e-06	3.23840054656799e-06	4.0895999840318e-06	5.68817032657226e-06	7.86958494411602e-06	1.04209308636638e-05	1.20653681194938e-05
P5SmallEU	B91	0	0	0	0	0	0	0	0	0	0	1.08712638523682e-08	0	9.37661497541991e-09	0	9.82378188469275e-09	2.97410096372867e-08	1.08734368915509e-07	1.81340203843516e-07	3.4267007215869e-07	4.10314054120578e-07	3.23840054656799e-07	6.37827520445327e-07	1.0800323404884e-06	1.72836678679184e-06	2.08418617273275e-06	3.88545753000647e-06
P5SmallEU	B94	0	0	0	0	0	0	0	0	0	0	0	0	0	0	0	0	0	1.00744557690842e-08	0	0	0	0	0	0	0	0
P5SmallEU	B941	0	0	0	0	0	0	0	0	0	0	1.08712638523682e-08	9.72545771991468e-09	9.37661497541991e-09	9.48772022398079e-09	1.96475637693855e-08	1.98273397581911e-08	1.97698852573653e-08	1.00744557690842e-08	4.42154931817665e-08	5.12892567650722e-08	4.62628649509713e-08	7.50385318170973e-08	9.60028747100803e-08	7.35475228422058e-08	0	2.04497764737183e-07
P5SmallEU	B942	0	0	0	0	0	0	0	0	0	0	0	1.94509154398294e-08	2.81298449262597e-08	3.79508808959231e-08	4.91189094234638e-08	5.94820192745734e-08	1.18619311544192e-07	1.10819013459926e-07	2.10023592613391e-07	2.43623969634093e-07	3.7010291960777e-07	3.93952292039761e-07	4.80014373550402e-07	4.41285137053235e-07	2.15605466144767e-07	0
P5SmallEU	B948	0	0	0	0	0	7.16938283514965e-08	0	7.02874743644009e-08	0	0	2.17425277047365e-08	1.94509154398294e-08	0	2.84631606719424e-08	1.96475637693855e-08	3.96546795163822e-08	4.94247131434131e-08	1.00744557690842e-07	1.10538732954416e-07	3.20557854781701e-07	6.16838199346284e-07	7.12866052262424e-07	1.4400431206512e-06	2.31674696952948e-06	3.37781896960135e-06	5.52143964790393e-06
P5SmallEU	B949	0	0	0	0	0	7.16938283514965e-08	0	0	2.70472678865003e-08	0	0	0	9.37661497541991e-09	0	0	9.91366987909556e-09	9.88494262868263e-09	1.00744557690842e-08	0	0	1.54209549836571e-08	0	0	3.67737614211029e-08	7.18684887149224e-08	0
P5SmallEU	B99	0	0	0	8.67717219605478e-07	3.61555905220289e-07	0	0	0	0	1.2431489594663e-08	1.08712638523682e-08	2.9176373159744e-08	9.37661497541991e-09	9.48772022398079e-09	1.96475637693855e-08	6.93956891536689e-08	3.95397705147305e-08	1.10819013459926e-07	6.63232397726497e-08	1.92334712869021e-07	2.77577189705828e-07	4.87750456811132e-07	1.39204168329616e-06	3.7876974263736e-06	1.15708266831025e-05	2.63802116510965e-05
P5SmallEU	C00	0	0	0	0	7.23111810440578e-08	0	0	0	0	0	0	0	0	0	0	1.98273397581911e-08	0	3.02233673072526e-08	3.31616198863248e-08	5.12892567650722e-08	1.54209549836571e-07	2.25115595451292e-07	1.4400431206512e-07	5.1483265989544e-07	7.90553375864147e-07	6.13493294211548e-07
P5SmallEU	C000	0	0	0	0	0	0	0	0	0	0	0	0	0	0	0	1.98273397581911e-08	4.94247131434131e-08	3.02233673072526e-08	1.32646479545299e-07	1.2822314191268e-07	3.08419099673142e-07	5.62788988628229e-07	7.92023716358163e-07	1.69159302537073e-06	2.37166012759244e-06	3.68095976526929e-06
P5SmallEU	C001	0	0	0	0	0	0	0	0	0	0	0	0	1.87532299508398e-08	0	5.89426913081565e-08	9.91366987909556e-08	2.57008508345748e-07	3.22382584610695e-07	7.73771130680913e-07	9.232066217713e-07	2.03556605784274e-06	2.81394494314115e-06	4.6561394234389e-06	8.53151264969587e-06	1.33675389009756e-05	1.88137943558208e-05
P5SmallEU	C002	0	0	0	0	0	0	0	0	0	0	0	0	0	0	0	0	9.88494262868263e-09	2.01489115381684e-08	5.52693664772081e-08	1.02578513530144e-07	1.23367639869257e-07	9.37981647713716e-08	1.92005749420161e-07	3.30963852789926e-07	7.18684887149224e-07	6.13493294211548e-07
P5SmallEU	C003	0	0	0	0	0	0	0	0	0	0	0	0	0	0	0	0	2.96548278860479e-08	3.02233673072526e-08	3.31616198863248e-08	5.12892567650722e-08	6.16838199346284e-08	1.3131743067992e-07	2.16006468097681e-07	2.94190091368823e-07	6.46816398434302e-07	2.04497764737183e-07
P5SmallEU	C004	0	0	0	0	0	0	0	0	0	0	0	0	0	0	0	3.96546795163822e-08	5.93096557720958e-08	8.05956461526736e-08	9.94848596589745e-08	2.05157027060289e-07	4.93470559477027e-07	4.50231190902584e-07	7.44022279003123e-07	1.39740293400191e-06	2.29979163887752e-06	2.86296870632056e-06
P5SmallEU	C005	0	0	0	0	0	0	0	0	0	0	0	0	0	0	0	9.91366987909556e-09	1.97698852573653e-08	3.02233673072526e-08	3.31616198863248e-08	5.12892567650722e-08	3.08419099673142e-08	5.62788988628229e-08	4.80014373550402e-08	1.10321284263309e-07	3.59342443574612e-07	4.08995529474365e-07
P5SmallEU	C006	0	0	0	0	0	0	0	0	0	0	0	0	0	0	0	0	9.88494262868263e-09	1.00744557690842e-08	0	0	0	1.87596329542743e-08	0	1.10321284263309e-07	2.15605466144767e-07	0
P5SmallEU	C008	0	0	0	0	0	7.16938283514965e-08	0	0	0	0	0	0	0	9.48772022398079e-09	2.94713456540783e-08	0	3.95397705147305e-08	5.0372278845421e-08	1.54754226136183e-07	2.17979341251557e-07	3.85523874591428e-07	4.68990823856858e-07	1.00803018445584e-06	8.82570274106469e-07	2.08418617273275e-06	2.45397317684619e-06
P5SmallEU	C009	0	0	0	0	0	0	0	0	0	0	0	0	0	1.89754404479616e-08	3.9295127538771e-08	8.922302891186e-08	2.57008508345748e-07	4.83573876916042e-07	9.83794723294304e-07	1.42327687523075e-06	2.17435465269565e-06	3.54557062835785e-06	6.14418398144514e-06	8.01667998980043e-06	1.45174347204143e-05	2.06542742384554e-05
P5SmallEU	C01	0	0	0	0	0	0	7.10377673000228e-08	0	0	0	0	3.89018308796587e-08	9.37661497541991e-08	1.70778964031654e-07	9.43083060930504e-07	4.37192841668114e-06	1.10414809162385e-05	1.81138714728134e-05	2.27820328619052e-05	2.4490620105322e-05	2.02939767584927e-05	1.75965357111093e-05	1.34644031780888e-05	1.27237214517016e-05	1.34394073896905e-05	1.41103457668656e-05
P5SmallEU	C02	0	0	0	0	0	0	0	0	0	0	0	0	0	9.48772022398079e-09	4.91189094234638e-08	2.87496426493771e-07	5.83211615092275e-07	8.26105373064905e-07	1.08327958295328e-06	8.84739679197495e-07	6.78522019280913e-07	8.44183482942344e-07	5.04015092227922e-07	2.5741632994772e-07	8.62421864579069e-07	0
P5SmallEU	C020	0	0	0	0	0	0	0	0	0	0	0	0	1.87532299508398e-08	0	4.91189094234638e-08	1.7844605782372e-07	4.74477246176766e-07	6.14541801914137e-07	5.52693664772081e-07	7.43694223093547e-07	7.86468704166512e-07	6.9410641930815e-07	4.32012936195361e-07	4.41285137053235e-07	7.18684887149224e-07	8.1799105894873e-07
P5SmallEU	C021	0	0	0	0	0	0	0	0	0	0	0	1.94509154398294e-08	9.37661497541991e-09	5.69263213438847e-08	1.17885382616313e-07	3.27151106010153e-07	5.23901959320179e-07	1.10819013459926e-06	1.5143806414755e-06	1.5258553887609e-06	1.63462122826765e-06	1.33193393975348e-06	1.24803737123104e-06	1.2503078883175e-06	9.34290353293992e-07	1.63598211789746e-06
P5SmallEU	C022	0	0	0	0	0	0	0	0	0	0	0	0	0	9.48772022398079e-09	2.94713456540783e-08	1.98273397581911e-07	5.93096557720958e-07	8.66403196141242e-07	8.29040497158121e-07	9.8731819272764e-07	8.48152524101141e-07	5.44029355673955e-07	6.00017966938002e-07	2.5741632994772e-07	7.18684887149224e-08	2.04497764737183e-07
P5SmallEU	C023	0	0	0	0	0	0	0	0	0	0	0	0	0	0	4.91189094234638e-08	7.93093590327645e-08	1.97698852573653e-07	3.828293192252e-07	3.20562325567807e-07	6.41115709563402e-07	4.47207694526056e-07	3.75192659085486e-07	4.56013654872882e-07	1.83868807105514e-07	5.03079421004457e-07	2.04497764737183e-07
P5SmallEU	C024	0	0	0	0	0	0	0	0	0	0	0	0	0	0	1.96475637693855e-08	1.38791378307338e-07	3.85512762518622e-07	5.84318434606884e-07	7.95878877271796e-07	5.8982645279833e-07	3.85523874591428e-07	5.44029355673955e-07	2.16006468097681e-07	1.47095045684412e-07	3.59342443574612e-07	4.08995529474365e-07
P5SmallEU	C028	0	0	0	0	0	0	0	0	0	0	0	0	2.81298449262597e-08	1.89754404479616e-08	2.35770765232626e-07	6.54302212020307e-07	1.34435219750084e-06	2.1660079903531e-06	3.23878487556439e-06	2.78244217950517e-06	2.66782521217268e-06	2.43875228405566e-06	1.72805174478145e-06	1.65481926394963e-06	1.94044919530291e-06	1.02248882368591e-06
P5SmallEU	C029	0	0	0	0	0	0	0	7.02874743644009e-08	0	0	2.17425277047365e-08	4.86272885995734e-08	1.03142764729619e-07	3.32070207839328e-07	9.6273062469989e-07	3.40038876852978e-06	8.24404215232131e-06	1.34796218190347e-05	1.80841367113425e-05	1.98874093106567e-05	1.89831955848819e-05	1.61708036065845e-05	1.28643852111508e-05	1.29443640202282e-05	1.43736977429845e-05	1.73823100026605e-05
P5SmallEU	C03	0	0	0	0	0	0	0	0	0	0	0	9.72545771991468e-09	0	0	0	7.93093590327645e-08	1.68044024687605e-07	2.21638026919853e-07	2.21077465908832e-07	1.92334712869021e-07	1.23367639869257e-07	1.50077063634195e-07	9.60028747100803e-08	1.10321284263309e-07	5.74947909719379e-07	4.08995529474365e-07
P5SmallEU	C030	0	0	0	0	0	0	0	0	0	0	0	1.94509154398294e-08	0	0	4.91189094234638e-08	6.93956891536689e-08	1.48274139430239e-07	2.51861394227105e-07	4.86370424999431e-07	3.71847111546773e-07	7.55626794199198e-07	8.2542384998807e-07	8.64025872390723e-07	1.47095045684412e-06	2.44352861630736e-06	2.45397317684619e-06
P5SmallEU	C031	0	0	0	0	0	0	0	0	0	0	0	9.72545771991468e-09	1.87532299508398e-08	1.89754404479616e-08	9.82378188469275e-09	2.37928077098293e-07	5.14017016691497e-07	8.96626563448494e-07	1.27119542897579e-06	1.44892150361329e-06	1.37246499354548e-06	1.48201100338767e-06	1.48804455800625e-06	1.76514054821294e-06	2.51539710502229e-06	2.45397317684619e-06
P5SmallEU	C039	0	0	0	0	0	0	0	0	0	0	1.08712638523682e-08	1.94509154398294e-08	9.37661497541991e-09	1.89754404479616e-08	4.91189094234638e-08	2.87496426493771e-07	8.10565295551975e-07	1.21900914805919e-06	1.73545810738433e-06	2.02592564222035e-06	1.89677746298982e-06	1.76340549770179e-06	2.04006108758921e-06	2.09610440100286e-06	2.94660803731182e-06	3.4764620005321e-06
P5SmallEU	C04	0	0	0	0	0	0	0	0	0	0	1.08712638523682e-08	9.72545771991468e-09	0	2.84631606719424e-08	4.91189094234638e-08	3.96546795163822e-07	8.00680352923293e-07	1.23915805959736e-06	1.30435704886211e-06	1.12836364883159e-06	7.24784884231884e-07	7.69144951125247e-07	1.68005030742641e-07	2.94190091368823e-07	7.18684887149224e-07	2.04497764737183e-07
P5SmallEU	C040	0	0	0	0	0	0	0	0	0	2.48629791893259e-08	0	0	0	9.48772022398079e-09	6.87664731928493e-08	2.6766908673558e-07	5.43671844577545e-07	1.0175200326775e-06	1.23803380908946e-06	1.243764476553e-06	1.14115066879063e-06	9.00462381805167e-07	7.92023716358163e-07	3.67737614211029e-07	4.31210932289535e-07	4.08995529474365e-07
P5SmallEU	C041	0	0	0	0	0	0	0	0	0	0	0	0	0	9.48772022398079e-09	5.89426913081565e-08	1.7844605782372e-07	4.84362188805449e-07	7.15286359604979e-07	8.84309863635329e-07	8.20628108241155e-07	7.09363929248227e-07	4.68990823856858e-07	5.52016529582962e-07	3.67737614211029e-07	4.31210932289535e-07	0
P5SmallEU	C048	0	0	0	0	0	0	0	0	0	0	0	0	0	1.89754404479616e-08	1.37532946385699e-07	4.56028814438396e-07	1.34435219750084e-06	2.06526343266226e-06	3.17246163579174e-06	3.16711160524321e-06	2.39024802246685e-06	1.55704953520477e-06	1.10403305916592e-06	1.39740293400191e-06	1.43736977429845e-06	1.2269865884231e-06
P5SmallEU	C049	0	0	0	0	0	0	7.10377673000228e-08	0	1.35236339432501e-08	1.2431489594663e-08	1.08712638523682e-08	9.72545771991468e-09	5.62596898525194e-08	1.2334036291175e-07	6.09074476850951e-07	3.04349665288234e-06	7.86841433243137e-06	1.34997707305728e-05	1.85594532630465e-05	1.79127729252015e-05	1.50816939740166e-05	1.20999632555069e-05	9.98429896984835e-06	8.60506017253808e-06	8.69608713450561e-06	9.4068971779104e-06
P5SmallEU	C05	0	0	0	0	0	0	0	0	0	0	0	0	0	0	1.96475637693855e-08	7.93093590327645e-08	1.58159082058922e-07	3.02233673072526e-07	2.10023592613391e-07	2.30801655442825e-07	2.92998144689485e-07	2.6263486135984e-07	1.92005749420161e-07	1.47095045684412e-07	4.31210932289535e-07	0
P5SmallEU	C050	0	0	0	0	0	0	0	0	0	0	1.08712638523682e-08	0	0	1.89754404479616e-08	4.91189094234638e-08	8.922302891186e-08	2.47123565717066e-07	2.61935849996189e-07	5.85855284658406e-07	7.56516537284815e-07	6.9394297426457e-07	7.12866052262424e-07	8.88026591068243e-07	1.17676036547529e-06	1.94044919530291e-06	1.63598211789746e-06
P5SmallEU	C051	0	0	0	0	0	0	0	0	0	0	0	0	9.37661497541991e-09	0	7.8590255077542e-08	3.17237436131058e-07	8.89644836581436e-07	1.50109390959355e-06	2.18866691249744e-06	2.30801655442825e-06	2.02014510285908e-06	1.55704953520477e-06	1.24803737123104e-06	8.09022751264264e-07	1.07802733072384e-06	1.02248882368591e-06
P5SmallEU	C052	0	0	0	0	0	0	0	0	0	0	0	0	0	9.48772022398079e-09	0	8.922302891186e-08	1.68044024687605e-07	2.41786938458021e-07	3.64777818749573e-07	4.23136368311846e-07	5.08891514460684e-07	2.6263486135984e-07	1.200035933876e-07	2.5741632994772e-07	2.15605466144767e-07	0
P5SmallEU	C058	0	0	0	0	0	0	0	0	0	0	0	0	0	0	9.82378188469275e-09	4.95683493954778e-08	1.8781390994497e-07	4.02978230763368e-07	4.0899331193134e-07	6.28293395372134e-07	5.55154379411656e-07	3.93952292039761e-07	4.56013654872882e-07	2.94190091368823e-07	7.18684887149224e-07	8.1799105894873e-07
P5SmallEU	C059	0	0	0	0	0	0	0	0	2.70472678865003e-08	0	0	9.72545771991468e-09	1.87532299508398e-08	1.89754404479616e-08	1.7682807392447e-07	3.5689211564744e-07	7.21600811893832e-07	1.31975370575003e-06	1.86810458692963e-06	2.75679755112263e-06	2.39024802246685e-06	2.36371375223856e-06	1.68005030742641e-06	2.42706825379279e-06	2.80287105988197e-06	2.86296870632056e-06
P5SmallEU	C06	0	0	0	0	0	0	0	0	0	1.2431489594663e-08	0	0	0	9.48772022398079e-09	0	2.97410096372867e-08	1.28504254172874e-07	2.51861394227105e-07	1.54754226136183e-07	2.82090912207897e-07	2.31314324754857e-07	2.25115595451292e-07	2.16006468097681e-07	4.04511375632132e-07	2.15605466144767e-07	0
P5SmallEU	C060	0	0	0	0	0	0	0	0	0	0	1.08712638523682e-08	1.94509154398294e-08	0	0	5.89426913081565e-08	1.58618718065529e-07	3.65742877261257e-07	8.05956461526736e-07	1.07222570965784e-06	1.12836364883159e-06	1.32620212859451e-06	1.44449173747912e-06	2.44807330510705e-06	2.5373895380561e-06	3.73716141317597e-06	4.90794635369238e-06
P5SmallEU	C061	0	0	0	0	0	0	0	0	0	0	0	0	0	0	9.82378188469275e-09	9.91366987909556e-09	9.88494262868263e-09	8.05956461526736e-08	1.32646479545299e-07	1.66690084486485e-07	9.25257299019426e-08	1.3131743067992e-07	1.68005030742641e-07	2.5741632994772e-07	7.90553375864147e-07	2.04497764737183e-07
P5SmallEU	C062	0	0	0	0	0	0	0	0	0	0	0	0	0	0	9.82378188469275e-09	7.93093590327645e-08	1.38389196801557e-07	3.72754863456116e-07	5.08478171590314e-07	7.18049594711011e-07	5.55154379411656e-07	3.93952292039761e-07	2.64007905452721e-07	3.30963852789926e-07	5.03079421004457e-07	2.04497764737183e-07
P5SmallEU	C068	0	0	0	0	0	0	0	0	0	0	1.08712638523682e-08	0	0	0	4.91189094234638e-08	1.58618718065529e-07	3.36088049375209e-07	5.44020611530547e-07	1.00590246988519e-06	7.94983479858619e-07	9.25257299019426e-07	6.9410641930815e-07	6.72020122970562e-07	8.82570274106469e-07	1.07802733072384e-06	1.43148435316028e-06
P5SmallEU	C069	0	0	0	0	0	0	0	0	0	1.2431489594663e-08	0	9.72545771991468e-09	5.62596898525194e-08	7.59017617918463e-08	1.37532946385699e-07	9.21971298755887e-07	2.69858933763036e-06	4.69469638839324e-06	6.02436094601568e-06	6.05213229827852e-06	5.4281761542473e-06	5.402774290831e-06	5.08815235963426e-06	6.3986344872719e-06	8.48048166836085e-06	9.20239941317321e-06
P5SmallEU	C07	0	0	0	0	0	7.16938283514965e-08	0	0	2.70472678865003e-08	1.2431489594663e-08	0	1.94509154398294e-08	8.43895347787792e-08	1.89754404479616e-07	4.51893966695867e-07	8.82316619239505e-07	1.84848427156365e-06	3.38501713841229e-06	5.19532044885756e-06	6.77018189298953e-06	8.37357855612581e-06	1.02802788589423e-05	1.56244678590656e-05	2.55577641876665e-05	4.02463536803566e-05	5.41919076553534e-05
P5SmallEU	C08	0	0	0	0	0	0	0	0	0	0	0	9.72545771991468e-09	9.37661497541991e-09	0	1.96475637693855e-08	0	6.91945984007784e-08	9.06701019217578e-08	1.76861972727066e-07	1.66690084486485e-07	2.15893369771199e-07	1.3131743067992e-07	1.68005030742641e-07	2.20642568526617e-07	4.31210932289535e-07	2.04497764737183e-07
P5SmallEU	C080	0	0	0	0	0	0	0	0	0	1.2431489594663e-08	0	1.94509154398294e-08	1.87532299508398e-08	3.79508808959231e-08	2.94713456540783e-08	1.48705048186433e-07	3.45972992003892e-07	7.45509726912231e-07	1.09433345624872e-06	1.32069836170061e-06	1.57293740833302e-06	2.00728072610735e-06	2.64007905452721e-06	2.79480586800382e-06	3.59342443574612e-06	3.88545753000647e-06
P5SmallEU	C081	0	0	0	0	0	0	0	0	0	1.2431489594663e-08	0	0	9.37661497541991e-09	9.48772022398079e-09	1.96475637693855e-08	4.95683493954778e-08	7.9079541029461e-08	1.51116836536263e-07	2.10023592613391e-07	2.30801655442825e-07	2.15893369771199e-07	2.06355962497017e-07	2.16006468097681e-07	2.20642568526617e-07	3.59342443574612e-07	4.08995529474365e-07
P5SmallEU	C088	0	0	0	0	0	0	0	0	0	0	0	0	0	1.89754404479616e-08	1.96475637693855e-08	5.94820192745734e-08	7.9079541029461e-08	1.41042380767179e-07	2.54239085795157e-07	3.20557854781701e-07	4.00944829575085e-07	4.31471557948309e-07	3.36010061485281e-07	9.19344035527572e-07	1.22176430815368e-06	1.2269865884231e-06
P5SmallEU	C089	0	0	0	0	0	0	0	0	0	1.2431489594663e-08	0	9.72545771991468e-09	2.81298449262597e-08	4.74386011199039e-08	1.37532946385699e-07	2.6766908673558e-07	5.04132074062814e-07	1.03766894421567e-06	1.21592606249858e-06	1.92334712869021e-06	2.18977560767931e-06	2.43875228405566e-06	3.38410133353033e-06	4.33930384769014e-06	7.18684887149224e-06	8.99790164843603e-06
P5SmallEU	C09	0	0	0	0	0	0	0	0	0	0	0	0	0	0	5.89426913081565e-08	2.28014407219198e-07	5.6344172983491e-07	7.656586384504e-07	9.72740849998862e-07	7.05227280519743e-07	5.08891514460684e-07	5.44029355673955e-07	3.36010061485281e-07	2.94190091368823e-07	4.31210932289535e-07	2.04497764737183e-07
P5SmallEU	C090	0	0	0	0	0	0	0	0	0	0	0	0	0	9.48772022398079e-09	3.9295127538771e-08	3.17237436131058e-07	6.22751385607006e-07	1.15856241344468e-06	1.68018874090713e-06	2.11568184155923e-06	1.48041167843108e-06	1.21937614202783e-06	8.40025153713203e-07	9.19344035527572e-07	1.58110675172829e-06	1.2269865884231e-06
P5SmallEU	C091	0	0	0	0	0	0	0	0	0	0	0	0	9.37661497541991e-09	9.48772022398079e-09	1.96475637693855e-08	1.88359727702816e-07	3.55857934632575e-07	7.95882005757652e-07	1.19381831590769e-06	1.14118596302286e-06	9.71520163970397e-07	8.44183482942344e-07	5.28015810905442e-07	6.98701467000955e-07	9.34290353293992e-07	8.1799105894873e-07
P5SmallEU	C098	0	0	0	0	0	0	0	0	0	0	0	0	9.37661497541991e-09	9.48772022398079e-09	8.84140369622348e-08	4.75856154196587e-07	1.49262633693108e-06	2.1055612557386e-06	3.23878487556439e-06	3.38509094649477e-06	2.83745571699291e-06	2.0447999920159e-06	1.68005030742641e-06	1.47095045684412e-06	1.14989581943876e-06	8.1799105894873e-07
P5SmallEU	C099	0	0	0	0	0	0	0	0	0	0	2.17425277047365e-08	9.72545771991468e-09	9.37661497541991e-09	8.53894820158271e-08	5.59955567427487e-07	2.65686352759761e-06	6.63279650384604e-06	1.25225485209717e-05	1.59286314187314e-05	1.72588349014468e-05	1.56368483534283e-05	1.17810494952843e-05	1.04883140620763e-05	9.85536806085557e-06	1.32238019235457e-05	1.02248882368591e-05
P5SmallEU	C10	0	0	0	0	0	0	0	0	0	0	0	0	0	1.89754404479616e-08	4.91189094234638e-08	5.05597163833874e-07	1.40366185327293e-06	1.85369986151149e-06	1.76861972727066e-06	1.57714464552597e-06	1.31078117361085e-06	1.27565504089065e-06	1.17603521519848e-06	4.78058898474338e-07	5.03079421004457e-07	2.04497764737183e-07
P5SmallEU	C100	0	0	0	0	0	0	0	0	0	0	0	0	0	9.48772022398079e-09	2.94713456540783e-08	4.95683493954778e-08	1.77928967316287e-07	5.23871699992379e-07	5.74801411362964e-07	6.79582652137207e-07	4.7804960449337e-07	3.37673393176938e-07	3.36010061485281e-07	3.67737614211029e-07	2.15605466144767e-07	6.13493294211548e-07
P5SmallEU	C101	0	0	0	0	0	0	0	0	0	0	0	0	0	0	1.96475637693855e-08	7.93093590327645e-08	1.28504254172874e-07	2.61935849996189e-07	4.42154931817665e-07	4.10314054120578e-07	5.24312469444342e-07	3.18913760222663e-07	2.88008624130241e-07	1.83868807105514e-07	2.8747395485969e-07	0
P5SmallEU	C102	0	0	0	0	0	0	0	0	1.35236339432501e-08	0	0	0	0	0	6.87664731928493e-08	2.18100737340102e-07	5.73326672463592e-07	7.45509726912231e-07	1.13854894943049e-06	9.61673564345104e-07	7.71047749182855e-07	6.00308254536778e-07	3.60010780162801e-07	2.5741632994772e-07	2.15605466144767e-07	2.04497764737183e-07
P5SmallEU	C103	0	0	0	0	0	0	0	0	0	0	0	9.72545771991468e-09	0	0	1.96475637693855e-08	7.93093590327645e-08	3.36088049375209e-07	4.43276053839705e-07	4.64262678408548e-07	8.33450422432423e-07	6.63101064297255e-07	3.37673393176938e-07	2.88008624130241e-07	2.20642568526617e-07	1.43736977429845e-07	0
P5SmallEU	C104	0	0	0	0	0	0	0	0	0	0	0	0	0	0	0	0	4.94247131434131e-08	5.0372278845421e-08	1.32646479545299e-07	6.41115709563402e-08	1.079466848856e-07	9.37981647713716e-08	4.80014373550402e-08	7.35475228422058e-08	1.43736977429845e-07	0
P5SmallEU	C108	0	0	0	0	0	0	0	0	0	0	0	0	0	9.48772022398079e-09	6.87664731928493e-08	3.96546795163822e-07	9.09414721838802e-07	1.77310421535882e-06	2.59766022442878e-06	3.23122317619955e-06	2.55987852728708e-06	1.57580916815904e-06	1.51204527668377e-06	5.51606421316543e-07	1.00615884200891e-06	1.02248882368591e-06
P5SmallEU	C109	0	0	0	0	0	0	0	0	0	0	0	9.72545771991468e-09	1.87532299508398e-08	6.64140415678655e-08	4.22422621041788e-07	2.04221599509369e-06	6.45486753652976e-06	1.12833904613743e-05	1.41268500715744e-05	1.55534671140081e-05	1.35550194306346e-05	1.08618274805248e-05	7.84823500754907e-06	5.47929045174433e-06	4.8151887438998e-06	5.72593741264111e-06
P5SmallEU	C11	0	0	0	0	0	7.16938283514965e-08	0	0	0	1.2431489594663e-08	1.08712638523682e-08	1.94509154398294e-08	0	1.89754404479616e-08	2.94713456540783e-08	1.38791378307338e-07	1.58159082058922e-07	2.72010305765274e-07	2.7634683238604e-07	3.59024797355505e-07	3.39261009640456e-07	5.06510089765407e-07	2.88008624130241e-07	3.30963852789926e-07	5.74947909719379e-07	2.04497764737183e-07
P5SmallEU	C110	0	0	0	0	0	0	0	0	0	0	2.17425277047365e-08	9.72545771991468e-09	9.37661497541991e-09	3.79508808959231e-08	3.9295127538771e-08	1.28877708428242e-07	1.58159082058922e-07	3.62680407687031e-07	3.64777818749573e-07	4.10314054120578e-07	6.01417244362627e-07	5.44029355673955e-07	4.80014373550402e-07	4.78058898474338e-07	5.03079421004457e-07	1.02248882368591e-06
P5SmallEU	C111	0	0	0	0	0	0	0	0	0	1.2431489594663e-08	1.08712638523682e-08	0	0	0	2.94713456540783e-08	1.58618718065529e-07	2.57008508345748e-07	3.32457040379779e-07	4.97424298294873e-07	4.87247939268186e-07	4.16365784558742e-07	3.93952292039761e-07	5.04015092227922e-07	5.1483265989544e-07	3.59342443574612e-07	0
P5SmallEU	C112	0	0	0	0	0	0	0	0	0	0	0	0	0	0	1.96475637693855e-08	2.97410096372867e-08	6.91945984007784e-08	1.00744557690842e-07	1.32646479545299e-07	1.79512398677753e-07	2.00472414787542e-07	2.06355962497017e-07	9.60028747100803e-08	2.94190091368823e-07	1.43736977429845e-07	4.08995529474365e-07
P5SmallEU	C113	0	0	0	0	0	0	0	0	0	0	0	0	0	0	0	2.97410096372867e-08	2.96548278860479e-08	8.05956461526736e-08	5.52693664772081e-08	1.2822314191268e-07	7.71047749182855e-08	1.68836696588469e-07	1.68005030742641e-07	1.10321284263309e-07	1.43736977429845e-07	4.08995529474365e-07
P5SmallEU	C118	0	0	0	0	0	0	0	0	0	0	1.08712638523682e-08	3.89018308796587e-08	1.87532299508398e-08	3.79508808959231e-08	1.37532946385699e-07	2.37928077098293e-07	4.74477246176766e-07	6.64914080759558e-07	9.39579230112537e-07	1.15400827721412e-06	1.09488780383965e-06	1.12557797725646e-06	9.84029465778323e-07	9.56117796948675e-07	1.00615884200891e-06	1.84047988263464e-06
P5SmallEU	C119	0	0	0	0	0	0	7.10377673000228e-08	0	9.46654376027509e-08	4.97259583786518e-08	1.63068957785524e-07	2.72312816157611e-07	2.43791989360918e-07	3.70021088735251e-07	7.17136077582571e-07	1.37800011319428e-06	2.64916462448694e-06	4.47305836147339e-06	5.9248760863567e-06	6.74453726460699e-06	6.84690401274375e-06	7.31625685216698e-06	6.64819907367306e-06	6.76637210148293e-06	6.68376945048779e-06	7.15742176580139e-06
P5SmallEU	C12	0	0	0	0	0	0	7.10377673000228e-08	0	0	0	2.17425277047365e-08	0	0	0	9.82378188469275e-08	4.56028814438396e-07	9.19299664467484e-07	2.19623135766036e-06	2.77452219715584e-06	3.35944631811223e-06	2.89913953692754e-06	1.76340549770179e-06	1.27203808990856e-06	1.39740293400191e-06	1.22176430815368e-06	1.43148435316028e-06
P5SmallEU	C13	0	0	0	0	0	0	0	0	0	1.2431489594663e-08	0	0	0	9.48772022398079e-09	1.67004292039777e-07	5.05597163833874e-07	1.58159082058922e-06	1.89399768458783e-06	1.93442782670228e-06	2.11568184155923e-06	1.85051459803885e-06	1.50077063634195e-06	1.03203090313336e-06	7.35475228422058e-07	7.90553375864147e-07	6.13493294211548e-07
P5SmallEU	C130	0	0	0	0	0	0	0	0	0	0	0	0	0	0	5.89426913081565e-08	1.18964038549147e-07	2.66893450974431e-07	5.33946155761463e-07	7.29555637499147e-07	5.8982645279833e-07	5.55154379411656e-07	5.06510089765407e-07	3.84011498840321e-07	3.67737614211029e-07	2.8747395485969e-07	4.08995529474365e-07
P5SmallEU	C131	0	0	0	0	0	0	0	0	0	0	0	0	0	0	0	1.38791378307338e-07	1.8781390994497e-07	4.33201598070621e-07	3.31616198863248e-07	5.00070253459454e-07	4.00944829575085e-07	3.37673393176938e-07	2.88008624130241e-07	2.5741632994772e-07	2.15605466144767e-07	0
P5SmallEU	C132	0	0	0	0	0	0	0	0	0	0	0	0	9.37661497541991e-09	0	9.82378188469275e-09	2.47841746977389e-07	6.22751385607006e-07	8.76477651910326e-07	9.06417610226212e-07	9.8731819272764e-07	8.32731569117484e-07	5.62788988628229e-07	7.92023716358163e-07	4.41285137053235e-07	3.59342443574612e-07	0
P5SmallEU	C138	0	0	0	0	0	0	0	0	0	0	0	0	0	0	7.8590255077542e-08	4.85769824075682e-07	1.68044024687605e-06	2.43801829611838e-06	3.73620917385927e-06	4.30829756826606e-06	3.68560824109405e-06	2.72014677836978e-06	1.70405102610393e-06	9.56117796948675e-07	1.86858070658798e-06	1.63598211789746e-06
P5SmallEU	C139	0	0	0	0	0	0	0	0	0	0	1.08712638523682e-08	1.94509154398294e-08	6.56363048279394e-08	1.2334036291175e-07	6.09074476850951e-07	3.73745354441903e-06	1.06955079242346e-05	1.914146596126e-05	2.42964135033807e-05	2.578567383864e-05	2.11267083276102e-05	1.72213430520238e-05	1.28643852111508e-05	8.60506017253808e-06	8.62421864579069e-06	6.33943070685266e-06
P5SmallEU	C14	0	0	0	0	0	0	0	0	1.35236339432501e-08	0	0	9.72545771991468e-09	2.81298449262597e-08	9.48772022398079e-09	9.82378188469275e-09	1.68532387944625e-07	3.45972992003892e-07	5.94392890375968e-07	5.85855284658406e-07	7.05227280519743e-07	6.32259154329941e-07	6.75346786353875e-07	5.76017248260482e-07	1.02966531979088e-06	1.22176430815368e-06	6.13493294211548e-07
P5SmallEU	C140	0	0	0	0	0	0	0	0	0	0	1.08712638523682e-08	6.80782040394027e-08	8.43895347787792e-08	9.48772022398079e-08	5.20660439888716e-07	2.75600022638857e-06	7.09738880739413e-06	1.36811109344163e-05	1.99632951715676e-05	2.01053886519083e-05	1.61765817778563e-05	1.30754641691292e-05	9.26427740952275e-06	8.45796512685366e-06	8.336744690931e-06	8.99790164843603e-06
P5SmallEU	C142	0	0	0	0	0	0	0	0	0	0	0	0	0	0	9.82378188469275e-09	1.98273397581911e-08	2.96548278860479e-08	5.0372278845421e-08	5.52693664772081e-08	7.69338851476083e-08	7.71047749182855e-08	9.37981647713716e-08	7.20021560325602e-08	1.83868807105514e-07	1.43736977429845e-07	0
P5SmallEU	C148	0	0	0	0	0	0	0	0	0	0	1.08712638523682e-08	1.94509154398294e-08	1.87532299508398e-08	2.84631606719424e-08	8.84140369622348e-08	5.45251843350256e-07	1.09722863178377e-06	2.47831611919471e-06	3.00665353636012e-06	3.35944631811223e-06	2.65240425718902e-06	2.51379081587276e-06	2.42407258642953e-06	2.20642568526617e-06	2.73100257116705e-06	4.08995529474365e-06
P5SmallEU	C15	0	0	0	0	0	0	0	0	0	0	1.08712638523682e-08	0	9.37661497541991e-09	5.69263213438847e-08	1.96475637693855e-07	8.0300726020674e-07	2.15491749305281e-06	3.65702744417757e-06	4.2778489653359e-06	4.6160331088565e-06	5.1043360995905e-06	5.19641832833398e-06	3.74411211369313e-06	3.49350733500477e-06	3.5215559470312e-06	1.02248882368591e-06
P5SmallEU	C150	0	0	0	0	0	0	0	0	0	0	0	0	9.37661497541991e-09	2.84631606719424e-08	8.84140369622348e-08	3.37064775889249e-07	1.24550277121401e-06	1.7227319365134e-06	2.52028311136069e-06	3.10300003428687e-06	3.25382150155165e-06	3.26417613404373e-06	3.04809127204505e-06	2.61093706089831e-06	4.02463536803566e-06	3.68095976526929e-06
P5SmallEU	C151	0	0	0	0	0	0	0	0	0	0	0	0	0	4.74386011199039e-08	1.0806160073162e-07	4.16374134922013e-07	1.74963484527683e-06	3.08278346533977e-06	4.43260319147209e-06	5.50077278805399e-06	5.47443901919827e-06	4.85874493515705e-06	4.41613223666369e-06	4.22898256342683e-06	4.09650385675058e-06	4.29445305948083e-06
P5SmallEU	C152	0	0	0	0	0	0	0	0	0	0	0	0	0	0	1.96475637693855e-08	1.58618718065529e-07	2.96548278860479e-07	4.83573876916042e-07	8.73255990339888e-07	1.2052975339792e-06	1.21825544370891e-06	1.3131743067992e-06	1.34404024594112e-06	1.61804550252853e-06	2.29979163887752e-06	1.43148435316028e-06
P5SmallEU	C153	0	0	0	0	0	0	0	0	0	0	0	0	0	9.48772022398079e-09	1.96475637693855e-08	1.48705048186433e-07	5.04132074062814e-07	7.35435271143147e-07	1.19381831590769e-06	1.51303307456963e-06	1.85051459803885e-06	1.61332843406759e-06	8.64025872390723e-07	1.06643908121198e-06	7.18684887149224e-07	8.1799105894873e-07
P5SmallEU	C154	0	0	0	0	0	0	0	0	0	0	0	0	0	2.84631606719424e-08	7.8590255077542e-08	4.36201474680205e-07	1.41354679590162e-06	2.21638026919853e-06	3.17246163579174e-06	3.42355788906857e-06	3.42345200637188e-06	3.00154127268389e-06	2.32806971171945e-06	2.61093706089831e-06	1.86858070658798e-06	1.43148435316028e-06
P5SmallEU	C155	0	0	0	0	0	0	0	0	0	0	0	0	9.37661497541991e-09	5.69263213438847e-08	1.37532946385699e-07	6.44388542141211e-07	1.92756381259311e-06	3.55628288648672e-06	5.96909157953847e-06	7.25742983225772e-06	8.21936900628924e-06	8.49811372828626e-06	9.07227166010259e-06	8.8624765024858e-06	9.12729806679515e-06	8.79340388369885e-06
P5SmallEU	C158	0	0	0	0	0	0	0	0	0	0	1.08712638523682e-08	9.72545771991468e-09	2.81298449262597e-08	1.04364922463789e-07	3.04537238425475e-07	8.922302891186e-07	2.3921561161412e-06	4.93648332685126e-06	8.52253631078548e-06	1.22196654242785e-05	1.29227602763047e-05	1.07492696827992e-05	1.00563011258809e-05	1.08482596192254e-05	1.10677472620981e-05	1.02248882368591e-05
P5SmallEU	C159	0	0	0	0	0	0	0	0	0	0	2.17425277047365e-08	9.72545771991468e-08	2.15662144434658e-07	4.26947410079135e-07	1.74863317547531e-06	7.24689268161885e-06	2.26068637917972e-05	4.84077599704496e-05	7.45031060112765e-05	9.33336249982401e-05	0.000101762881937153	0.000102840307855332	0.000104451127684567	0.000106680681882619	0.000113192869726003	0.000112882766134925
P5SmallEU	C16	0	0	0	0	0	0	0	0	0	0	0	2.9176373159744e-08	2.06285529459238e-07	3.51045648287289e-07	6.58193386274414e-07	1.28877708428242e-06	2.98525267386215e-06	3.93911220571192e-06	5.7369602403342e-06	9.41157861639075e-06	1.44494348196867e-05	2.20425687212723e-05	2.93288782239295e-05	3.1110602162253e-05	3.86652469286283e-05	1.69733144731862e-05
P5SmallEU	C160	0	0	0	0	0	0	0	0	0	0	5.43563192618412e-08	6.80782040394027e-08	1.59402454582138e-07	3.22582487615347e-07	7.17136077582571e-07	1.69523754932534e-06	3.96386199410173e-06	7.09241686143528e-06	1.17944828062362e-05	1.85667109489561e-05	2.53520499931323e-05	3.63374090324293e-05	4.43053266787021e-05	5.47929045174433e-05	5.89321607462364e-05	5.07154456548213e-05
P5SmallEU	C161	0	0	0	0	0	0	0	0	0	0	0	9.72545771991468e-09	2.81298449262597e-08	3.79508808959231e-08	1.47356728270391e-07	2.28014407219198e-07	4.1516759040467e-07	7.55584182681315e-07	1.30435704886211e-06	2.09003721317669e-06	3.42345200637188e-06	4.97130273288269e-06	6.38419116822034e-06	7.6489423755894e-06	8.04927073607131e-06	8.38440835422448e-06
P5SmallEU	C162	0	0	0	0	0	7.16938283514965e-08	0	0	0	0	0	1.94509154398294e-08	1.40649224631299e-07	1.99242124703596e-07	5.89426913081565e-07	1.18964038549147e-06	2.26365186196832e-06	3.67717635571573e-06	5.58220601419801e-06	9.33464473124314e-06	1.51433777939513e-05	2.21926457849065e-05	2.91368724745094e-05	3.67737614211029e-05	4.0749433101361e-05	3.64006021232185e-05
P5SmallEU	C163	0	0	0	0	0	0	0	0	0	0	0	1.94509154398294e-08	4.68830748770995e-08	6.64140415678655e-08	3.04537238425475e-07	6.14647532503925e-07	1.07745874652641e-06	1.10819013459926e-06	2.48712149147436e-06	3.76976037223281e-06	6.32259154329941e-06	1.05616733532564e-05	1.43764304878345e-05	2.05933063958176e-05	2.97535543279779e-05	2.86296870632056e-05
P5SmallEU	C164	0	0	0	0	0	0	0	0	0	0	1.08712638523682e-08	0	1.87532299508398e-08	5.69263213438847e-08	6.87664731928493e-08	2.28014407219198e-07	4.84362188805449e-07	7.95882005757652e-07	1.3817341619302e-06	2.03874795641162e-06	3.9169225658489e-06	5.83424584877931e-06	8.59225728655219e-06	1.30546853044915e-05	1.97638343966037e-05	2.08587720031926e-05
P5SmallEU	C165	0	0	0	0	0	0	0	0	0	0	0	0	0	1.89754404479616e-08	9.82378188469275e-08	1.58618718065529e-07	4.54707360919401e-07	5.64169523068715e-07	1.0611718363624e-06	1.82076861516006e-06	2.82203476200925e-06	3.99580181926043e-06	5.54416601450714e-06	7.6857161370105e-06	7.90553375864147e-06	7.36191953053857e-06
P5SmallEU	C166	0	0	0	0	0	0	0	0	0	0	0	0	1.87532299508398e-08	4.74386011199039e-08	4.91189094234638e-08	1.88359727702816e-07	3.06433221489161e-07	2.92159217303442e-07	6.07963031249289e-07	1.16683059140539e-06	1.41872785849645e-06	2.34495411928429e-06	3.28809845882025e-06	3.97156623347911e-06	5.39013665361918e-06	4.90794635369238e-06
P5SmallEU	C168	0	0	0	0	0	0	0	0	0	0	3.26137915571047e-08	1.65332781238549e-07	2.90675064238017e-07	1.07211238530983e-06	1.55215753778145e-06	3.29133839985973e-06	5.61464741309173e-06	9.81251991908802e-06	1.61386550113448e-05	2.64652564907773e-05	3.58845622469701e-05	4.59423411050178e-05	5.89937665093444e-05	7.25178575224149e-05	7.79054417669759e-05	6.78932578927446e-05
P5SmallEU	C169	0	0	0	0	0	0	0	0	0	1.2431489594663e-08	1.52197693933155e-07	7.68311159873259e-07	2.13786821439574e-06	5.01900399848584e-06	1.20734279362874e-05	2.52203761724191e-05	4.84263339379162e-05	8.26407606737977e-05	0.000130866805944733	0.000201335977431291	0.000307586368104025	0.00044929320925487	0.000613506370834768	0.000759378173345775	0.00086170317969192	0.000822490009772948
P5SmallEU	C17	0	0	0	0	0	0	0	0	0	0	0	9.72545771991468e-09	0	8.53894820158271e-08	1.96475637693855e-08	6.93956891536689e-08	8.89644836581437e-08	2.21638026919853e-07	3.20562325567807e-07	5.2571488184199e-07	8.01889659150169e-07	1.01302017953081e-06	1.05603162181088e-06	1.06643908121198e-06	2.01231768401783e-06	6.13493294211548e-07
P5SmallEU	C170	0	0	0	0	0	0	0	0	0	0	0	1.94509154398294e-08	1.87532299508398e-08	5.69263213438847e-08	1.57180510155084e-07	2.77582756614676e-07	4.84362188805449e-07	1.05781785575384e-06	1.61386550113448e-06	2.59010746663615e-06	4.00944829575085e-06	6.04060181127633e-06	7.99223931961419e-06	1.11056759491731e-05	1.2936327968686e-05	1.30878569431797e-05
P5SmallEU	C171	0	0	0	0	0	0	0	7.02874743644009e-08	0	0	0	0	9.37661497541991e-09	1.89754404479616e-08	8.84140369622348e-08	9.91366987909556e-08	1.97698852573653e-07	3.32457040379779e-07	4.86370424999431e-07	8.46272736623691e-07	9.86941118954055e-07	1.25689540793638e-06	1.36804096461864e-06	1.76514054821294e-06	2.08418617273275e-06	8.1799105894873e-07
P5SmallEU	C172	0	0	0	0	0	0	0	0	0	0	1.08712638523682e-08	9.72545771991468e-09	0	1.89754404479616e-08	2.94713456540783e-08	7.93093590327645e-08	1.38389196801557e-07	2.72010305765274e-07	4.53208805113106e-07	9.10384307580032e-07	1.46499072344742e-06	1.55704953520477e-06	2.30406899304193e-06	2.61093706089831e-06	1.94044919530291e-06	4.49895082421802e-06
P5SmallEU	C173	0	0	0	0	0	0	0	0	0	0	0	0	0	0	0	0	1.97698852573653e-08	2.01489115381684e-08	1.10538732954416e-08	3.84669425738042e-08	1.54209549836571e-08	7.50385318170973e-08	7.20021560325602e-08	1.47095045684412e-07	0	0
P5SmallEU	C178	0	0	0	0	0	0	0	0	0	0	0	9.72545771991468e-09	2.81298449262597e-08	3.79508808959231e-08	3.9295127538771e-08	1.18964038549147e-07	1.18619311544192e-07	2.92159217303442e-07	4.97424298294873e-07	9.61673564345104e-07	1.17199257875794e-06	1.4632513704334e-06	1.99205965023417e-06	2.24319944668728e-06	2.58726559373721e-06	1.63598211789746e-06
P5SmallEU	C179	0	0	0	7.8883383600498e-08	0	0	0	0	2.70472678865003e-08	1.2431489594663e-08	1.08712638523682e-08	1.94509154398294e-08	5.62596898525194e-08	2.08729844927577e-07	4.42070184811174e-07	8.0300726020674e-07	1.41354679590162e-06	2.32719928265845e-06	3.66988593408662e-06	5.48795047386273e-06	8.41984142107678e-06	1.16309724316501e-05	1.45444355185772e-05	1.8239785664867e-05	1.73203057802963e-05	1.6768816708449e-05
P5SmallEU	C18	0	0	0	0	0	0	0	0	1.35236339432501e-08	0	0	2.9176373159744e-08	1.12519379705039e-07	2.56168446047481e-07	4.61717748580559e-07	9.41798638514078e-07	2.17468737831018e-06	3.66710189994665e-06	6.86445531646924e-06	1.01552728394843e-05	1.74873629514672e-05	2.6263486135984e-05	3.53530586119871e-05	3.59647386698386e-05	4.57802273114056e-05	1.94272876500323e-05
P5SmallEU	C180	0	0	0	0	0	0	0	0	0	0	0	5.83527463194881e-08	1.31272609655879e-07	4.07971969631174e-07	6.48369604389722e-07	1.50687782162252e-06	2.94571290334742e-06	6.46780060375206e-06	1.2689846543167e-05	2.17466448683906e-05	3.44349924785063e-05	5.4365416301487e-05	7.74983206097123e-05	0.00011738184645616	0.000149486456527039	0.000153577821317624
P5SmallEU	C181	0	0	0	0	0	0	0	0	0	0	0	0	2.81298449262597e-08	5.69263213438847e-08	1.47356728270391e-07	1.88359727702816e-07	3.7562781988994e-07	6.24616257683221e-07	9.17471483521654e-07	1.39763224684822e-06	1.95846128292445e-06	2.41999265110139e-06	3.60010780162801e-06	4.41285137053235e-06	5.03079421004457e-06	6.13493294211548e-06
P5SmallEU	C182	0	0	0	0	0	7.16938283514965e-08	0	0	0	0	1.08712638523682e-08	9.72545771991468e-09	8.43895347787792e-08	2.08729844927577e-07	3.53656147848939e-07	1.02110799754684e-06	1.86825415682102e-06	4.0801545864791e-06	8.14670461874047e-06	1.40660786678211e-05	2.40566897745051e-05	3.81946126949025e-05	5.54896615824264e-05	7.75926365985271e-05	9.75974076748647e-05	9.03880120138347e-05
P5SmallEU	C183	0	0	0	0	0	0	0	0	0	0	0	9.72545771991468e-09	4.68830748770995e-08	9.48772022398079e-08	2.25946983347933e-07	4.36201474680205e-07	1.10711357441245e-06	2.08541234420043e-06	3.76937079374559e-06	7.36000834578786e-06	1.26914459515498e-05	1.89659889167713e-05	2.65207941386597e-05	3.45673357358367e-05	3.9815142748067e-05	4.35580238890199e-05
P5SmallEU	C184	0	0	0	0	0	0	0	0	0	0	3.26137915571047e-08	9.72545771991468e-09	4.68830748770995e-08	1.2334036291175e-07	3.24184802194861e-07	7.63352580690358e-07	1.68044024687605e-06	2.81077315957449e-06	5.15110495567579e-06	9.2705331602868e-06	1.56831112183793e-05	2.23990017474035e-05	3.22329651839095e-05	4.19956355428995e-05	5.36138925813321e-05	4.62164948306033e-05
P5SmallEU	C185	0	0	0	0	0	0	0	0	0	0	1.08712638523682e-08	0	6.56363048279394e-08	1.2334036291175e-07	2.06299419578548e-07	3.96546795163822e-07	1.11699851704114e-06	2.12571016727677e-06	4.18941797897237e-06	7.15485131872757e-06	1.12727180930533e-05	1.60207265429503e-05	2.08566245307649e-05	2.42339087765068e-05	2.83161845536794e-05	2.90386825926799e-05
P5SmallEU	C186	0	0	0	0	0	0	0	0	0	0	1.08712638523682e-08	3.89018308796587e-08	2.81298449262597e-08	1.13852642687769e-07	3.24184802194861e-07	6.44388542141211e-07	1.28504254172874e-06	2.11563571150768e-06	4.24468734544958e-06	7.33436371740532e-06	1.35241775206673e-05	1.81593246997375e-05	2.390471580281e-05	2.94557828983034e-05	3.50718224928821e-05	3.21061490637377e-05
P5SmallEU	C187	0	0	0	0	0	0	0	0	0	0	2.17425277047365e-08	7.78036617593174e-08	3.37558139115117e-07	1.01518606396594e-06	1.71916182982123e-06	4.45123777571391e-06	9.67735883348029e-06	1.84765518805004e-05	3.58477110971172e-05	6.19317775438247e-05	9.59029190433635e-05	0.000144092740721781	0.000193253786791392	0.000248112568308181	0.000274825100845863	0.000262575129922542
P5SmallEU	C188	0	0	0	0	0	0	0	0	0	0	1.08712638523682e-08	8.75291194792321e-08	1.03142764729619e-07	4.64898290975059e-07	1.12973491673967e-06	1.63575553005077e-06	3.18295152643581e-06	7.07226794989711e-06	1.43037120443014e-05	2.60805870650392e-05	3.93696980732766e-05	4.89251227447474e-05	7.08021200986842e-05	9.84065855628713e-05	0.000117504979048898	0.000106134339898598
P5SmallEU	C189	0	0	0	0	0	0	0	0	0	3.72944687839889e-08	1.73940221637892e-07	5.83527463194881e-07	1.39711563133757e-06	3.31121435816929e-06	7.26959859467264e-06	1.54950660210264e-05	3.16219314691557e-05	6.30358697471599e-05	0.0001200340101152	0.000202259184053062	0.000320416602650427	0.000487506581582727	0.000677324281798294	0.000902979711695181	0.00108384867830975	0.00113291761664399
P5SmallEU	C19	0	0	0	0	0	0	0	0	0	0	1.08712638523682e-08	1.16705492638976e-07	2.34415374385498e-07	5.50287772990886e-07	1.23779651747129e-06	2.80556857578404e-06	6.3164783397282e-06	1.27038887248152e-05	2.40974437840627e-05	4.02877111889642e-05	6.47988528413272e-05	9.10592583600475e-05	0.000114795437434579	0.000138489985511873	0.000159835518901987	0.000132514551549694
P5SmallEU	C20	0	0	0	0	0	0	7.10377673000228e-08	0	0	1.2431489594663e-08	9.78413746713141e-08	3.01489189317355e-07	9.6579134246825e-07	2.70400026383452e-06	5.95321182212381e-06	1.3076130570527e-05	2.97536773123347e-05	6.40332408682992e-05	0.000116983141085659	0.000190475477311287	0.000285210562422738	0.000394008570938623	0.000516687471689652	0.000641076982854087	0.000737586299681249	0.000697132879989055
P5SmallEU	C21	0	0	0	0	0	0	0	0	0	0	0	0	9.37661497541991e-09	9.48772022398079e-09	0	3.96546795163822e-08	5.93096557720958e-08	1.914146596126e-07	1.87915846022507e-07	3.84669425738042e-07	6.16838199346284e-07	6.9410641930815e-07	9.84029465778323e-07	1.47095045684412e-06	1.2936327968686e-06	8.1799105894873e-07
P5SmallEU	C210	0	0	0	0	0	0	0	0	0	0	0	9.72545771991468e-09	5.62596898525194e-08	1.80266684255635e-07	5.59955567427487e-07	1.24912240476604e-06	3.2422611822079e-06	5.69206750953258e-06	8.3677820846493e-06	1.33608513873013e-05	2.17281255719729e-05	3.20226934529463e-05	4.1857253373595e-05	5.16303610352285e-05	5.92196347010961e-05	6.25763160095779e-05
P5SmallEU	C211	0	0	0	0	0	0	0	0	0	0	0	1.94509154398294e-08	1.87532299508398e-08	2.84631606719424e-08	8.84140369622348e-08	1.58618718065529e-07	2.17468737831018e-07	3.22382584610695e-07	6.74286271021938e-07	1.08989670625778e-06	1.54209549836571e-06	1.98852109315308e-06	2.83208480394737e-06	3.64060238068919e-06	4.67145176646996e-06	5.72593741264111e-06
P5SmallEU	C212	0	0	0	0	0	0	0	0	0	0	0	0	0	9.48772022398079e-09	0	9.91366987909556e-09	0	4.02978230763368e-08	1.32646479545299e-07	1.2822314191268e-08	3.08419099673142e-08	2.06355962497017e-07	3.36010061485281e-07	2.20642568526617e-07	5.74947909719379e-07	6.13493294211548e-07
P5SmallEU	C218	0	0	0	0	0	0	0	0	0	0	0	9.72545771991468e-09	9.37661497541991e-09	6.64140415678655e-08	1.37532946385699e-07	3.76719455405631e-07	5.14017016691497e-07	1.28953033844278e-06	2.18866691249744e-06	3.65435954451139e-06	5.2122827844761e-06	6.88478529421867e-06	8.61625800522971e-06	9.85536806085557e-06	1.36550128558353e-05	1.1247377060545e-05
P5SmallEU	C22	0	0	1.26589048920799e-06	0	2.89244724176231e-07	7.16938283514965e-08	7.10377673000228e-08	7.02874743644009e-08	2.70472678865003e-08	1.2431489594663e-08	2.17425277047365e-08	1.94509154398294e-08	8.43895347787792e-08	1.13852642687769e-07	2.35770765232626e-07	6.04733862624829e-07	1.10711357441245e-06	1.87384877304966e-06	3.4267007215869e-06	5.34690501775878e-06	8.31189473619118e-06	9.98012473167393e-06	1.12323363410794e-05	1.22456625532273e-05	1.2002037615392e-05	4.7034485889552e-06
P5SmallEU	C220	0	0	0	1.57766767200996e-07	0	1.43387656702993e-07	0	1.40574948728802e-07	6.76181697162506e-08	8.70204271626407e-08	1.8481148549026e-07	3.89018308796587e-07	3.46934754090537e-07	5.40800052766905e-07	1.0904397892009e-06	2.42884912037841e-06	6.0298150034964e-06	1.28348566498133e-05	2.3854258571563e-05	3.86464549724819e-05	5.477523210195e-05	7.14366822898766e-05	8.51545498678412e-05	8.92866927304378e-05	8.41580002851742e-05	5.78728674206227e-05
P5SmallEU	C221	0	0	0	7.8883383600498e-08	0	0	0	0	0	0	2.17425277047365e-08	2.9176373159744e-08	1.96908914483818e-07	2.27705285375539e-07	5.10836658004023e-07	1.25903607464514e-06	2.60962485397221e-06	4.33201598070621e-06	8.06932750567238e-06	1.4207124123925e-05	1.9384140414457e-05	2.71451888848349e-05	3.45610348956289e-05	4.25104682027949e-05	4.628330673241e-05	3.9263570829539e-05
P5SmallEU	C222	0	4.43061671222797e-06	2.53178097841598e-06	6.31067068803984e-07	3.61555905220289e-07	7.16938283514965e-07	3.55188836500114e-07	0	8.11418036595008e-08	4.97259583786518e-08	4.34850554094729e-08	2.9176373159744e-08	9.37661497541991e-09	1.89754404479616e-08	2.94713456540783e-08	2.97410096372867e-08	6.91945984007784e-08	1.30967924998095e-07	2.21077465908832e-07	4.23136368311846e-07	5.39733424427999e-07	6.00308254536778e-07	9.84029465778323e-07	7.35475228422058e-07	7.90553375864147e-07	4.08995529474365e-07
P5SmallEU	C223	0	0	0	0	0	0	0	7.02874743644009e-08	0	0	0	9.72545771991468e-09	2.81298449262597e-08	1.89754404479616e-08	1.96475637693855e-08	3.96546795163822e-08	4.94247131434131e-08	9.06701019217578e-08	7.73771130680913e-08	2.30801655442825e-07	1.54209549836571e-07	2.25115595451292e-07	3.60010780162801e-07	4.41285137053235e-07	2.8747395485969e-07	4.08995529474365e-07
P5SmallEU	C224	0	0	1.26589048920799e-06	7.8883383600498e-08	0	0	0	0	0	2.48629791893259e-08	1.08712638523682e-08	0	0	1.89754404479616e-08	9.82378188469275e-09	4.95683493954778e-08	3.95397705147305e-08	7.05211903835894e-08	1.98969719317949e-07	2.30801655442825e-07	2.77577189705828e-07	3.56433026131212e-07	5.04015092227922e-07	5.88380182737646e-07	2.15605466144767e-07	2.04497764737183e-07
P5SmallEU	C227	0	0	0	1.57766767200996e-07	0	0	0	0	0	0	1.08712638523682e-08	4.86272885995734e-08	3.75064599016796e-08	1.04364922463789e-07	1.17885382616313e-07	3.46978445768345e-07	7.71025525037245e-07	1.61191292305347e-06	3.03981515624644e-06	4.73143393657791e-06	7.38663743717175e-06	9.06090271691449e-06	1.16643492772748e-05	1.41946719085457e-05	2.00513083514634e-05	1.32923547079169e-05
P5SmallEU	C229	2.65837002733678e-05	0	0	3.9441691800249e-07	3.61555905220289e-07	4.30162970108979e-07	3.55188836500114e-07	7.02874743644009e-08	1.89330875205502e-07	1.98903833514607e-07	3.15266651718679e-07	5.64076547755051e-07	1.13457041202581e-06	1.60342471785275e-06	2.51488816248134e-06	6.37448973225844e-06	1.52129267055426e-05	3.14725998226191e-05	5.35339083698237e-05	8.56787034260531e-05	0.000128071031139272	0.000181461929566695	0.00023304697835872	0.000273633558734427	0.000293726513377888	0.000260734650039908
P5SmallEU	C23	0	0	0	7.8883383600498e-08	0	0	0	0	1.35236339432501e-08	0	1.08712638523682e-08	2.9176373159744e-08	6.56363048279394e-08	2.56168446047481e-07	7.8590255077542e-07	2.6766908673558e-06	7.89806916031742e-06	1.89399768458783e-05	3.41343607363237e-05	6.17522651451469e-05	0.000103320398390503	0.000163058729638552	0.000219822582367406	0.000269625218739526	0.000313777821729351	0.000280570933219414
P5SmallEU	C24	0	0	0	0	0	0	0	0	0	0	0	0	9.37661497541991e-09	0	9.82378188469275e-09	1.18964038549147e-07	1.97698852573653e-07	4.53350509608789e-07	6.96394017612822e-07	1.17965290559666e-06	1.71172600318594e-06	3.05782017154671e-06	3.79211355104817e-06	4.11866127916352e-06	5.60574211976395e-06	2.65847094158337e-06
P5SmallEU	C240	0	0	0	0	0	0	0	0	0	1.2431489594663e-08	0	9.72545771991468e-09	9.37661497541991e-08	1.99242124703596e-07	3.43832365964246e-07	7.83179920448549e-07	1.72986496001946e-06	3.28427258072145e-06	6.17911517215186e-06	1.23222439378086e-05	1.82892526106173e-05	2.93775852063936e-05	4.04892124089764e-05	5.26232525935982e-05	6.06570044753945e-05	6.74842623632702e-05
P5SmallEU	C241	0	0	0	0	0	0	0	0	0	0	0	0	9.37661497541991e-09	4.74386011199039e-08	2.16123201463241e-07	6.04733862624829e-07	9.58839434982215e-07	2.76040088072907e-06	4.6757884039718e-06	8.05241331211634e-06	1.27685507264681e-05	1.85157577258687e-05	2.96648882854148e-05	4.08924227002664e-05	5.07391530327352e-05	4.82614724779751e-05
P5SmallEU	C248	0	0	0	0	0	0	0	0	0	0	0	0	1.87532299508398e-08	8.53894820158271e-08	9.82378188469275e-08	2.37928077098293e-07	4.25052533033353e-07	8.56328740372157e-07	1.97864331988405e-06	4.15442979797085e-06	6.63101064297255e-06	8.16044033510933e-06	1.18323543080174e-05	1.45256357613356e-05	1.83264646223052e-05	1.65643189437118e-05
P5SmallEU	C249	0	0	0	0	0	0	0	7.02874743644009e-08	1.35236339432501e-08	0	1.08712638523682e-08	2.9176373159744e-08	7.50129198033593e-08	2.3719300559952e-07	4.51893966695867e-07	1.00128065778865e-06	2.07583795202335e-06	4.94655778262034e-06	9.57265427385244e-06	1.56560456275383e-05	2.38716383147012e-05	3.528686958699e-05	5.0161502036017e-05	6.54572953295631e-05	7.71148883911118e-05	7.44371863643344e-05
P5SmallEU	C25	0	0	0	0	0	0	0	0	0	0	1.08712638523682e-08	1.94509154398294e-08	4.68830748770995e-08	1.04364922463789e-07	2.8488967465609e-07	9.41798638514078e-07	2.08572289465203e-06	4.18089914416994e-06	5.84749897328861e-06	8.53966125138452e-06	1.24909735367623e-05	1.88159118531371e-05	1.95845864408564e-05	1.91959034618157e-05	2.34291273210647e-05	7.77091506001294e-06
P5SmallEU	C250	0	0	0	0	0	0	0	0	0	1.2431489594663e-08	1.08712638523682e-08	3.89018308796587e-08	1.03142764729619e-07	6.0721409433477e-07	1.46374350081922e-06	4.62968383353763e-06	1.08734368915509e-05	2.14585907881494e-05	4.02692604152938e-05	6.41372155847228e-05	9.16621564228578e-05	0.000126627522441352	0.000161884847479873	0.000201262796257696	0.000228182451669879	0.000208792217796663
P5SmallEU	C251	0	0	0	0	0	0	0	0	0	0	1.08712638523682e-08	0	2.81298449262597e-08	3.79508808959231e-08	2.94713456540783e-07	7.73266250569454e-07	1.14665334492718e-06	2.77047533649816e-06	5.11794333578947e-06	8.18063645402902e-06	1.25526573566969e-05	1.61332843406759e-05	1.88405641618533e-05	2.19171618069773e-05	2.24229684790558e-05	2.04497764737183e-05
P5SmallEU	C252	0	0	0	0	0	0	0	0	0	0	0	9.72545771991468e-09	1.87532299508398e-08	8.53894820158271e-08	2.25946983347933e-07	4.85769824075682e-07	1.39377691064425e-06	2.58913513265464e-06	4.85265037669887e-06	8.33450422432423e-06	1.11801923631514e-05	1.42385614122942e-05	1.56004671403881e-05	1.68791564922862e-05	1.82545961335903e-05	1.26788614137053e-05
P5SmallEU	C253	0	0	0	0	0	0	0	0	0	0	0	0	0	0	9.82378188469275e-09	1.98273397581911e-08	7.9079541029461e-08	1.30967924998095e-07	2.32131339204274e-07	3.33380168972969e-07	4.31786739542399e-07	5.25269722719681e-07	6.96020841648082e-07	1.13998660405419e-06	6.46816398434302e-07	1.2269865884231e-06
P5SmallEU	C254	0	0	0	0	0	0	0	0	0	1.2431489594663e-08	0	9.72545771991468e-09	0	2.84631606719424e-08	2.94713456540783e-08	1.38791378307338e-07	1.38389196801557e-07	2.51861394227105e-07	2.32131339204274e-07	6.02648766989598e-07	5.70575334395313e-07	7.50385318170973e-07	1.10403305916592e-06	1.2870816497386e-06	6.46816398434302e-07	1.02248882368591e-06
P5SmallEU	C257	0	0	0	0	0	0	0	0	0	0	0	0	9.37661497541991e-09	9.48772022398079e-09	0	3.96546795163822e-08	2.47123565717066e-07	4.43276053839705e-07	9.50633103407979e-07	1.60278927390851e-06	2.22061751764662e-06	2.66386787950695e-06	3.50410492691793e-06	4.48639889337455e-06	4.38397781161027e-06	4.08995529474365e-06
P5SmallEU	C258	0	0	0	0	0	0	0	0	0	1.2431489594663e-08	1.08712638523682e-08	9.72545771991468e-09	8.43895347787792e-08	1.89754404479616e-07	6.38545822505029e-07	1.42756846258976e-06	3.73650831364203e-06	8.13008580565095e-06	1.55970152198681e-05	2.51189135006941e-05	3.41882571987678e-05	3.93577099380675e-05	4.68974042958742e-05	5.24761575479138e-05	5.35420240926172e-05	4.49895082421802e-05
P5SmallEU	C259	0	0	0	0	0	0	0	0	1.35236339432501e-08	1.2431489594663e-08	3.26137915571047e-08	2.52861900717782e-07	6.18856588377714e-07	1.8785686043482e-06	5.90409291270034e-06	1.57825624475201e-05	3.76715163579095e-05	7.39767287123853e-05	0.000127219027757238	0.000197361060031998	0.000276605669541857	0.00037213483891394	0.000467101986901896	0.000550098697098278	0.000593849322251404	0.000554597937967239
P5SmallEU	C26	0	0	0	0	0	0	0	0	1.35236339432501e-08	0	1.08712638523682e-08	0	1.87532299508398e-08	2.84631606719424e-08	3.9295127538771e-08	7.93093590327645e-08	3.16318164117844e-07	4.53350509608789e-07	8.62202117044446e-07	1.39763224684822e-06	1.8350936430552e-06	4.1646385158489e-06	5.20815595302186e-06	6.50895577153521e-06	1.14989581943876e-05	3.68095976526929e-06
P5SmallEU	C260	0	0	0	0	0	0	0	7.02874743644009e-08	0	1.2431489594663e-08	1.08712638523682e-08	2.9176373159744e-08	5.62596898525194e-08	1.04364922463789e-07	2.25946983347933e-07	3.46978445768345e-07	8.89644836581436e-07	1.5917640115153e-06	2.50922923806525e-06	4.6545000514303e-06	6.73895732785815e-06	1.16872513305129e-05	1.60324800765834e-05	2.50797052891922e-05	3.38500581847285e-05	3.76275887116416e-05
P5SmallEU	C261	0	0	0	0	0	0	0	0	0	0	1.08712638523682e-08	0	9.37661497541991e-09	0	2.94713456540783e-08	3.96546795163822e-08	4.94247131434131e-08	8.05956461526736e-08	1.32646479545299e-07	1.92334712869021e-07	3.08419099673142e-07	6.19067887491052e-07	7.20021560325602e-07	8.09022751264264e-07	1.00615884200891e-06	2.04497764737183e-06
P5SmallEU	C268	0	4.43061671222797e-06	0	7.8883383600498e-08	0	0	0	0	0	1.2431489594663e-08	0	0	1.87532299508398e-08	4.74386011199039e-08	1.0806160073162e-07	1.48705048186433e-07	3.26203106746527e-07	6.14541801914137e-07	1.19381831590769e-06	2.01310332802908e-06	3.53139869125748e-06	4.31471557948309e-06	5.08815235963426e-06	8.53151264969587e-06	1.02771938862339e-05	8.99790164843603e-06
P5SmallEU	C269	0	0	0	7.8883383600498e-08	7.23111810440578e-08	1.43387656702993e-07	7.10377673000228e-08	0	6.76181697162506e-08	0	4.34850554094729e-08	9.72545771991468e-08	1.87532299508398e-07	3.32070207839328e-07	6.48369604389722e-07	1.3383454336779e-06	2.89628819020401e-06	6.13534356337228e-06	1.00037553323747e-05	1.58996695971724e-05	2.53057871281813e-05	4.01643741551013e-05	6.26898771856824e-05	9.95465721669255e-05	0.000137628155889076	0.000146420399551823
P5SmallEU	C30	0	0	0	0	0	0	0	0	0	0	0	0	1.87532299508398e-08	0	2.94713456540783e-08	0	3.95397705147305e-08	3.02233673072526e-08	6.63232397726497e-08	1.15400827721412e-07	2.62156234722171e-07	2.81394494314115e-07	2.88008624130241e-07	3.30963852789926e-07	1.50923826301337e-06	2.04497764737183e-07
P5SmallEU	C300	0	0	0	0	1.44622362088116e-07	0	7.10377673000228e-08	2.81149897457604e-07	8.11418036595008e-08	0	2.17425277047365e-08	3.89018308796587e-08	5.62596898525194e-08	6.64140415678655e-08	1.37532946385699e-07	1.88359727702816e-07	3.26203106746527e-07	6.54839624990473e-07	9.17471483521654e-07	1.41045456103949e-06	1.77340982312057e-06	2.60758898064413e-06	2.92808767865745e-06	4.89091026900668e-06	8.336744690931e-06	9.81589270738476e-06
P5SmallEU	C301	0	0	0	0	0	0	7.10377673000228e-08	0	0	0	0	0	9.37661497541991e-09	9.48772022398079e-09	1.96475637693855e-08	6.93956891536689e-08	1.18619311544192e-07	2.82084761534358e-07	4.31101058522223e-07	6.92404966328475e-07	6.63101064297255e-07	1.10681834430218e-06	1.87205605684657e-06	2.16965192384507e-06	2.73100257116705e-06	5.93043517737829e-06
P5SmallEU	C31	0	0	0	0	0	0	0	0	0	0	1.08712638523682e-08	9.72545771991468e-09	9.37661497541991e-09	2.84631606719424e-08	0	2.97410096372867e-08	3.95397705147305e-08	7.05211903835894e-08	1.21592606249858e-07	8.97561993388764e-08	1.54209549836571e-07	1.87596329542743e-07	1.92005749420161e-07	1.83868807105514e-07	1.43736977429845e-07	4.08995529474365e-07
P5SmallEU	C310	0	0	0	0	0	0	0	0	0	0	1.08712638523682e-08	2.9176373159744e-08	9.37661497541991e-08	1.04364922463789e-07	2.35770765232626e-07	5.25424503592065e-07	9.19299664467484e-07	1.80332758266607e-06	2.27709789886097e-06	2.64139672340122e-06	3.30008436650262e-06	3.5080513624493e-06	4.46413367401873e-06	4.59672017763786e-06	5.74947909719379e-06	4.49895082421802e-06
P5SmallEU	C311	0	0	0	0	0	0	0	0	0	0	2.17425277047365e-08	9.72545771991468e-09	9.37661497541991e-09	1.89754404479616e-08	3.9295127538771e-08	7.93093590327645e-08	1.18619311544192e-07	1.71265748074431e-07	2.43185212499715e-07	3.84669425738042e-07	4.47207694526056e-07	3.00154127268389e-07	4.32012936195361e-07	5.51606421316543e-07	4.31210932289535e-07	2.04497764737183e-07
P5SmallEU	C312	0	0	0	0	0	0	0	0	0	0	0	9.72545771991468e-09	0	0	1.96475637693855e-08	3.96546795163822e-08	7.9079541029461e-08	6.04467346145052e-08	6.63232397726497e-08	1.2822314191268e-07	1.38788594852914e-07	7.50385318170973e-08	1.92005749420161e-07	1.10321284263309e-07	2.15605466144767e-07	2.04497764737183e-07
P5SmallEU	C313	0	0	0	0	0	0	0	0	0	0	0	0	9.37661497541991e-09	9.48772022398079e-09	2.94713456540783e-08	1.98273397581911e-08	9.88494262868263e-09	7.05211903835894e-08	1.65808099431624e-07	1.92334712869021e-07	1.54209549836571e-07	1.87596329542743e-07	2.88008624130241e-07	3.30963852789926e-07	3.59342443574612e-07	2.04497764737183e-07
P5SmallEU	C318	0	0	0	0	0	0	0	0	0	1.2431489594663e-08	1.08712638523682e-08	2.9176373159744e-08	0	3.79508808959231e-08	9.82378188469275e-08	5.94820192745734e-08	1.68044024687605e-07	3.02233673072526e-07	3.31616198863248e-07	4.35958682503114e-07	5.39733424427999e-07	5.44029355673955e-07	5.76017248260482e-07	1.10321284263309e-06	7.18684887149224e-07	6.13493294211548e-07
P5SmallEU	C319	0	0	0	0	0	0	0	0	0	1.2431489594663e-08	1.08712638523682e-08	3.89018308796587e-08	6.56363048279394e-08	7.59017617918463e-08	1.37532946385699e-07	2.57755416856485e-07	5.33786901948862e-07	7.45509726912231e-07	1.03906408977151e-06	1.43609918942202e-06	1.71172600318594e-06	2.08231925792445e-06	2.32806971171945e-06	1.87546183247625e-06	3.5215559470312e-06	2.65847094158337e-06
P5SmallEU	C32	0	0	0	0	0	0	0	0	0	0	0	0	9.37661497541991e-09	0	9.82378188469275e-08	6.84043221657594e-07	1.8188294436776e-06	2.84099652688175e-06	3.28300036874616e-06	3.39791326068603e-06	4.04029020571816e-06	3.62060916017494e-06	2.88008624130241e-06	2.35352073095058e-06	2.01231768401783e-06	1.2269865884231e-06
P5SmallEU	C320	0	0	0	0	0	0	0	0	0	0	0	0	9.37661497541991e-09	4.74386011199039e-08	1.17885382616313e-07	5.25424503592065e-07	1.77928967316287e-06	3.09285792110885e-06	4.78632713692622e-06	6.44962403820783e-06	6.70811541789084e-06	5.92804401355068e-06	6.26418757483274e-06	6.03089687306087e-06	6.89937491663255e-06	4.29445305948083e-06
P5SmallEU	C321	0	0	0	0	0	0	0	0	0	0	0	0	0	1.89754404479616e-08	5.89426913081565e-08	5.55165513229351e-07	1.76940473053419e-06	2.55891176534739e-06	3.81358628692736e-06	4.62885542304777e-06	5.18144087450879e-06	4.25843668062027e-06	3.36010061485281e-06	2.75803210658272e-06	2.15605466144767e-06	1.02248882368591e-06
P5SmallEU	C322	0	0	0	0	0	0	0	0	0	0	0	0	0	0	9.82378188469275e-09	5.94820192745734e-08	2.66893450974431e-07	3.828293192252e-07	5.19532044885756e-07	6.66760337945939e-07	7.24784884231884e-07	8.44183482942344e-07	5.04015092227922e-07	5.88380182737646e-07	3.59342443574612e-07	2.04497764737183e-07
P5SmallEU	C323	0	0	0	0	0	0	0	0	0	0	0	0	0	0	0	8.922302891186e-08	2.273536804597e-07	2.51861394227105e-07	4.31101058522223e-07	4.35958682503114e-07	6.32259154329941e-07	5.25269722719681e-07	5.76017248260482e-07	3.30963852789926e-07	2.8747395485969e-07	2.04497764737183e-07
P5SmallEU	C328	0	0	0	0	0	0	0	0	1.35236339432501e-08	0	0	0	9.37661497541991e-09	2.84631606719424e-08	1.57180510155084e-07	9.02143958997696e-07	2.20434220619623e-06	5.13797244223294e-06	8.56675180396725e-06	1.13477480592722e-05	1.14115066879063e-05	1.03365577578051e-05	9.28827812820027e-06	7.94313246695822e-06	6.32442700691317e-06	3.88545753000647e-06
P5SmallEU	C329	0	0	0	0	0	0	0	0	1.35236339432501e-08	0	2.17425277047365e-08	1.94509154398294e-08	2.81298449262597e-08	2.3719300559952e-07	1.3556819000876e-06	8.13912297073745e-06	2.59084346297772e-05	5.26491058492341e-05	7.74213285612731e-05	9.50261704714875e-05	0.000102657297326205	0.000100345276672413	9.14907395987065e-05	7.90268132939501e-05	6.1160083896399e-05	5.31694188316675e-05
P5SmallEU	C33	0	0	0	0	0	0	0	0	0	0	2.17425277047365e-08	9.72545771991468e-09	9.37661497541991e-09	6.64140415678655e-08	5.89426913081565e-08	4.06460465042918e-07	1.02803403338299e-06	1.99474224227867e-06	2.87400705681482e-06	3.94927277091056e-06	4.82675890988467e-06	4.83998530220277e-06	4.8961466102141e-06	5.0380053146911e-06	4.09650385675058e-06	2.65847094158337e-06
P5SmallEU	C34	2.65837002733678e-05	0	0	0	0	0	0	0	0	2.48629791893259e-08	1.08712638523682e-08	3.89018308796587e-08	1.50025839606719e-07	1.99242124703596e-07	8.74316587737655e-07	3.11289234203601e-06	7.2852027173391e-06	1.53333216805462e-05	2.62418952033784e-05	3.86592772866732e-05	5.20611440248264e-05	6.08374896707116e-05	5.70737090151427e-05	4.43859300352712e-05	4.12525125223655e-05	1.2269865884231e-05
P5SmallEU	C340	0	0	0	0	0	0	0	0	0	1.2431489594663e-08	1.08712638523682e-08	5.83527463194881e-08	1.59402454582138e-07	2.56168446047481e-07	9.23435497161119e-07	4.32236006728566e-06	1.09722863178377e-05	2.28589401400521e-05	3.81027012493872e-05	5.88159551953465e-05	7.23705417383028e-05	8.08915372988308e-05	7.53862573660906e-05	6.76637210148293e-05	5.27514707167531e-05	3.84455797705903e-05
P5SmallEU	C341	0	0	0	0	0	0	0	0	0	0	1.08712638523682e-08	5.83527463194881e-08	9.37661497541991e-08	5.9772637411079e-07	2.81942540090682e-06	1.08257275079724e-05	3.02083846732541e-05	5.67594838030204e-05	9.24656501163691e-05	0.000138763084177903	0.000175983938273495	0.000195850568042624	0.000180005390081401	0.0001500369465981	0.000113480343680863	7.66866617764434e-05
P5SmallEU	C342	0	0	0	0	0	0	0	0	0	0	0	0	9.37661497541991e-09	1.61291243807673e-07	3.73303711618325e-07	1.59610085053439e-06	4.07259636301724e-06	9.48006287870824e-06	1.86257765028191e-05	3.15428929105194e-05	4.17753670507271e-05	4.27344438698369e-05	4.33452979316013e-05	3.94214722434223e-05	3.57905073800314e-05	2.41307362389875e-05
P5SmallEU	C343	2.65837002733678e-05	0	0	0	7.23111810440578e-08	0	0	0	0	0	2.17425277047365e-08	2.9176373159744e-08	1.21895994680459e-07	1.80266684255635e-07	9.33259279045811e-07	3.42021610828797e-06	9.95413722708341e-06	1.92119871516436e-05	3.38027445374605e-05	5.4007587373621e-05	7.46682640308677e-05	9.04589501055107e-05	8.33544959670272e-05	7.38784866949957e-05	5.68479745735036e-05	3.64006021232185e-05
P5SmallEU	C348	0	0	0	0	0	0	0	0	0	0	3.26137915571047e-08	6.80782040394027e-08	1.96908914483818e-07	5.31312332542924e-07	1.92546124939978e-06	6.0374249563692e-06	1.88505855928978e-05	4.8579025718524e-05	0.000105254981519195	0.000172767861413146	0.000216803206115235	0.000218774839512747	0.000224694728258943	0.000207477561937862	0.000161991573563435	0.000101021895780168
P5SmallEU	C349	0	0	1.26589048920799e-06	7.8883383600498e-08	7.23111810440578e-08	7.16938283514965e-08	2.13113301900068e-07	7.02874743644009e-08	4.05709018297504e-08	1.11883406351967e-07	2.82652860161574e-07	6.12703836354625e-07	1.46275193616551e-06	4.00381793451989e-06	1.59636455626257e-05	6.32095591491133e-05	0.000193576831497492	0.000444827520028144	0.000793601779372935	0.00121218311669991	0.00157008453166105	0.00182985211762583	0.00188177634791096	0.00174351757649733	0.00142615829005892	0.00108056618887127
P5SmallEU	C37	0	0	0	7.8883383600498e-08	0	0	0	7.02874743644009e-08	4.05709018297504e-08	0	9.78413746713141e-08	1.26430950358891e-07	1.87532299508398e-07	2.466807258235e-07	2.75065892771397e-07	4.36201474680205e-07	5.33786901948862e-07	8.05956461526736e-07	1.3817341619302e-06	1.44892150361329e-06	1.91219841797348e-06	2.36371375223856e-06	1.96805893155665e-06	2.27997320810838e-06	1.79671221787306e-06	1.02248882368591e-06
P5SmallEU	C38	0	0	0	7.8883383600498e-08	0	0	7.10377673000228e-08	0	1.35236339432501e-08	1.2431489594663e-08	2.17425277047365e-08	4.86272885995734e-08	8.43895347787792e-08	5.69263213438847e-08	2.94713456540783e-08	1.09050368670051e-07	1.18619311544192e-07	3.52605951917947e-07	4.0899331193134e-07	5.38537196033258e-07	9.40678254003083e-07	8.62943115896618e-07	1.05603162181088e-06	1.3238554111597e-06	8.62421864579069e-07	6.13493294211548e-07
P5SmallEU	C380	2.65837002733678e-05	0	3.79767146762398e-06	7.8883383600498e-08	0	1.43387656702993e-07	0	0	2.70472678865003e-08	4.97259583786518e-08	5.43563192618412e-08	3.89018308796587e-08	6.56363048279394e-08	1.2334036291175e-07	1.37532946385699e-07	2.47841746977389e-07	2.17468737831018e-07	3.62680407687031e-07	5.85855284658406e-07	5.77004138607062e-07	9.25257299019426e-07	9.5674128066799e-07	1.10403305916592e-06	1.50772421826522e-06	1.2936327968686e-06	8.1799105894873e-07
P5SmallEU	C381	0	0	0	7.8883383600498e-08	0	0	0	0	4.05709018297504e-08	2.48629791893259e-08	7.60988469665777e-08	5.83527463194881e-08	4.68830748770995e-08	6.64140415678655e-08	1.27709164501006e-07	1.98273397581911e-07	2.47123565717066e-07	5.0372278845421e-07	6.74286271021938e-07	1.06425207787525e-06	1.15657162377428e-06	1.65084769997614e-06	1.75205246345897e-06	2.31674696952948e-06	2.01231768401783e-06	1.43148435316028e-06
P5SmallEU	C382	0	0	1.26589048920799e-06	7.8883383600498e-08	1.44622362088116e-07	7.16938283514965e-08	7.10377673000228e-08	0	5.40945357730005e-08	3.72944687839889e-08	2.17425277047365e-08	2.9176373159744e-08	2.81298449262597e-08	2.84631606719424e-08	7.8590255077542e-08	7.93093590327645e-08	5.93096557720958e-08	1.71265748074431e-07	2.65292959090599e-07	3.46202483164237e-07	7.55626794199198e-07	6.37827520445327e-07	8.88026591068243e-07	7.72248989843161e-07	5.03079421004457e-07	2.04497764737183e-07
P5SmallEU	C383	2.65837002733678e-05	0	1.26589048920799e-06	2.36650150801494e-07	0	2.15081485054489e-07	1.42075534600046e-07	2.10862423093203e-07	1.35236339432501e-07	7.45889375679777e-08	1.8481148549026e-07	3.59841935636843e-07	3.75064599016796e-07	4.36435130303116e-07	5.50131785542794e-07	9.61625978272269e-07	2.29330668985437e-06	3.5059106076413e-06	5.95803770624303e-06	8.3088595959417e-06	1.04554074789195e-05	1.31880219668548e-05	1.5504464265678e-05	1.70262515379706e-05	1.67453578705769e-05	1.49283368258143e-05
P5SmallEU	C384	0	0	0	0	0	0	0	0	0	0	2.17425277047365e-08	2.9176373159744e-08	5.62596898525194e-08	1.32828083135731e-07	2.55418329002012e-07	5.65079183108447e-07	1.27515759910006e-06	2.42794384034929e-06	3.01770740965556e-06	5.00070253459454e-06	7.27869075228615e-06	1.06554715180278e-05	1.08963262795941e-05	1.24663051217539e-05	1.22895115702517e-05	1.14518748252822e-05
P5SmallEU	C388	0	0	0	0	7.23111810440578e-08	0	7.10377673000228e-08	0	2.70472678865003e-08	0	6.52275831142094e-08	5.83527463194881e-08	4.68830748770995e-08	7.59017617918463e-08	1.47356728270391e-07	1.88359727702816e-07	2.37238623088383e-07	6.14541801914137e-07	6.8534014431738e-07	1.41045456103949e-06	1.46499072344742e-06	1.4632513704334e-06	1.87205605684657e-06	2.09610440100286e-06	1.79671221787306e-06	1.2269865884231e-06
P5SmallEU	C39	0	0	0	0	7.23111810440578e-08	0	7.10377673000228e-08	0	0	0	0	9.72545771991468e-09	9.37661497541991e-09	1.89754404479616e-08	9.82378188469275e-09	2.97410096372867e-08	6.91945984007784e-08	1.10819013459926e-07	2.43185212499715e-07	4.35958682503114e-07	4.00944829575085e-07	6.37827520445327e-07	8.64025872390723e-07	9.56117796948675e-07	9.34290353293992e-07	0
P5SmallEU	C390	0	0	0	0	0	0	0	0	0	0	1.08712638523682e-08	0	1.87532299508398e-08	0	2.94713456540783e-08	3.96546795163822e-08	6.91945984007784e-08	1.71265748074431e-07	2.21077465908832e-07	3.07735540590433e-07	4.62628649509713e-07	5.06510089765407e-07	6.72020122970562e-07	8.09022751264264e-07	8.62421864579069e-07	1.2269865884231e-06
P5SmallEU	C398	0	0	0	0	0	0	0	0	0	1.2431489594663e-08	2.17425277047365e-08	9.72545771991468e-09	5.62596898525194e-08	5.69263213438847e-08	6.87664731928493e-08	5.94820192745734e-08	2.37238623088383e-07	4.93648332685126e-07	8.06932750567238e-07	1.33352067589188e-06	1.68088409321862e-06	1.35069357270775e-06	1.92005749420161e-06	1.72836678679184e-06	2.01231768401783e-06	1.02248882368591e-06
P5SmallEU	C399	0	0	0	0	0	0	0	7.02874743644009e-08	0	0	1.08712638523682e-08	3.89018308796587e-08	3.75064599016796e-08	7.59017617918463e-08	1.0806160073162e-07	1.88359727702816e-07	4.1516759040467e-07	9.67147753832084e-07	1.7796736005661e-06	2.84655375046151e-06	3.74729206102868e-06	5.12137979651689e-06	5.8561753573149e-06	7.75926365985271e-06	8.12113922478623e-06	8.1799105894873e-06
P5SmallEU	C40	0	0	0	7.8883383600498e-08	0	0	1.42075534600046e-07	0	0	8.70204271626407e-08	2.71781596309206e-07	1.06980034919061e-07	4.68830748770995e-08	3.79508808959231e-08	9.82378188469275e-08	1.28877708428242e-07	7.9079541029461e-08	1.81340203843516e-07	1.98969719317949e-07	2.43623969634093e-07	4.00944829575085e-07	3.93952292039761e-07	7.44022279003123e-07	4.78058898474338e-07	7.18684887149224e-07	6.13493294211548e-07
P5SmallEU	C400	0	0	0	0	0	0	0	7.02874743644009e-08	9.46654376027509e-08	1.36746385541292e-07	2.93524124013942e-07	2.23685527558038e-07	8.43895347787792e-08	1.32828083135731e-07	9.82378188469275e-08	1.48705048186433e-07	1.8781390994497e-07	1.71265748074431e-07	3.09508452272365e-07	4.35958682503114e-07	7.09363929248227e-07	9.94260546576539e-07	1.15203449652096e-06	9.56117796948675e-07	2.08418617273275e-06	6.13493294211548e-07
P5SmallEU	C401	0	0	0	0	0	0	0	0	1.35236339432501e-08	2.48629791893259e-08	7.60988469665777e-08	9.72545771991468e-08	3.75064599016796e-08	0	2.94713456540783e-08	3.96546795163822e-08	6.91945984007784e-08	3.02233673072526e-08	1.21592606249858e-07	1.15400827721412e-07	1.079466848856e-07	2.6263486135984e-07	3.36010061485281e-07	4.04511375632132e-07	5.03079421004457e-07	4.08995529474365e-07
P5SmallEU	C402	0	0	0	0	7.23111810440578e-08	0	7.10377673000228e-08	0	3.24567214638003e-07	8.45341292437081e-07	1.55459073088866e-06	8.75291194792321e-07	5.62596898525194e-07	4.17459689855155e-07	4.81365312349945e-07	5.15510833712969e-07	5.93096557720958e-07	6.9513744806681e-07	1.02801021647607e-06	1.17965290559666e-06	1.92761937295714e-06	2.64510824655268e-06	3.28809845882025e-06	4.33930384769014e-06	4.45584630032519e-06	5.11244411842956e-06
P5SmallEU	C403	0	0	0	0	0	0	0	7.02874743644009e-08	0	3.72944687839889e-08	5.43563192618412e-08	5.83527463194881e-08	1.87532299508398e-08	5.69263213438847e-08	0	3.96546795163822e-08	7.9079541029461e-08	6.04467346145052e-08	1.21592606249858e-07	8.97561993388764e-08	1.23367639869257e-07	2.81394494314115e-07	2.40007186775201e-07	3.30963852789926e-07	4.31210932289535e-07	4.08995529474365e-07
P5SmallEU	C408	0	0	0	0	0	0	0	7.02874743644009e-08	2.70472678865003e-08	4.97259583786518e-08	1.52197693933155e-07	1.16705492638976e-07	1.31272609655879e-07	6.64140415678655e-08	5.89426913081565e-08	8.922302891186e-08	1.38389196801557e-07	9.06701019217578e-08	1.98969719317949e-07	2.82090912207897e-07	3.7010291960777e-07	3.18913760222663e-07	4.08012217517841e-07	5.88380182737646e-07	9.34290353293992e-07	8.1799105894873e-07
P5SmallEU	C409	0	0	0	0	0	0	0	7.02874743644009e-08	6.76181697162506e-08	3.23218729461237e-07	1.01102753827025e-06	6.22429294074539e-07	5.34467053598935e-07	3.51045648287289e-07	2.35770765232626e-07	4.06460465042918e-07	6.62291156121736e-07	7.95882005757652e-07	9.28525356817096e-07	1.42327687523075e-06	1.91219841797348e-06	2.87022384200397e-06	3.60010780162801e-06	3.8612449492158e-06	4.95892572132965e-06	3.4764620005321e-06
P5SmallEU	C41	0	0	0	0	0	0	0	0	0	7.45889375679777e-08	8.69701108189459e-08	6.80782040394027e-08	2.81298449262597e-08	7.59017617918463e-08	2.94713456540783e-08	8.922302891186e-08	6.91945984007784e-08	2.51861394227105e-07	1.32646479545299e-07	2.56446283825361e-07	1.69630504820228e-07	4.31471557948309e-07	6.96020841648082e-07	4.41285137053235e-07	5.03079421004457e-07	2.04497764737183e-07
P5SmallEU	C410	0	0	0	1.57766767200996e-07	0	0	7.10377673000228e-08	7.02874743644009e-08	4.05709018297504e-08	1.36746385541292e-07	1.30455166228419e-07	1.36156408078805e-07	1.21895994680459e-07	1.70778964031654e-07	2.25946983347933e-07	5.05597163833874e-07	1.03791897601168e-06	1.34997707305728e-06	1.95653557329317e-06	2.23108266928064e-06	2.65240425718902e-06	3.60184952722067e-06	4.20012576856601e-06	5.33219540605992e-06	7.40245433763701e-06	7.36191953053857e-06
P5SmallEU	C411	0	0	0	0	0	7.16938283514965e-08	0	0	0	1.2431489594663e-08	5.43563192618412e-08	3.89018308796587e-08	9.37661497541991e-08	3.79508808959231e-08	1.0806160073162e-07	3.86633125284727e-07	8.50105066066706e-07	1.31975370575003e-06	1.79072747386154e-06	2.37212812538459e-06	2.15893369771199e-06	2.15735778974155e-06	3.04809127204505e-06	3.60382861926808e-06	3.88089839060581e-06	5.31694188316675e-06
P5SmallEU	C412	0	0	0	0	0	1.43387656702993e-07	0	0	2.70472678865003e-08	6.21574479733148e-08	2.17425277047365e-07	9.72545771991468e-08	1.50025839606719e-07	2.18217565151558e-07	1.47356728270391e-07	3.5689211564744e-07	5.73326672463592e-07	9.67147753832084e-07	1.74651198067978e-06	2.38495043957586e-06	3.08419099673142e-06	3.95828255335188e-06	4.87214589153658e-06	5.0380053146911e-06	3.16221350345659e-06	3.06746647105774e-06
P5SmallEU	C413	0	0	0	7.8883383600498e-08	0	0	7.10377673000228e-08	0	0	6.21574479733148e-08	1.63068957785524e-07	1.26430950358891e-07	4.68830748770995e-08	4.74386011199039e-08	5.89426913081565e-08	1.09050368670051e-07	1.08734368915509e-07	1.61191292305347e-07	3.53723945454132e-07	4.23136368311846e-07	5.8599628937897e-07	9.00462381805167e-07	1.15203449652096e-06	9.92891558369778e-07	1.43736977429845e-06	1.84047988263464e-06
P5SmallEU	C414	7.97511008201035e-05	0	0	1.57766767200996e-07	0	1.43387656702993e-07	0	7.02874743644009e-08	1.08189071546001e-07	2.1133532310927e-07	5.5443445647078e-07	4.08469224236416e-07	2.34415374385498e-07	1.89754404479616e-07	1.96475637693855e-07	4.36201474680205e-07	4.54707360919401e-07	6.04467346145052e-07	1.0611718363624e-06	1.46174381780456e-06	1.7271469581696e-06	2.23239632155864e-06	2.52007546113961e-06	2.68448458374051e-06	3.59342443574612e-06	3.68095976526929e-06
P5SmallEU	C418	0	0	0	7.8883383600498e-08	7.23111810440578e-08	0	0	0	5.40945357730005e-08	3.72944687839889e-08	5.43563192618412e-08	9.72545771991468e-08	7.50129198033593e-08	7.59017617918463e-08	6.87664731928493e-08	8.922302891186e-08	1.77928967316287e-07	1.61191292305347e-07	3.4267007215869e-07	5.12892567650722e-07	7.09363929248227e-07	6.9410641930815e-07	8.16024435035683e-07	1.13998660405419e-06	1.00615884200891e-06	1.02248882368591e-06
P5SmallEU	C419	0	0	0	0	0	0	1.42075534600046e-07	1.40574948728802e-07	1.75807241262252e-07	6.58868948517136e-07	1.29368039843182e-06	1.07952580691053e-06	7.87635657935272e-07	4.45922850527097e-07	5.30484221773409e-07	8.82316619239505e-07	9.3906954972485e-07	1.38020044036454e-06	2.23288240567921e-06	3.23122317619955e-06	4.27160453047302e-06	5.49657245560237e-06	6.14418398144514e-06	8.53151264969587e-06	6.97124340534748e-06	6.95292400106421e-06
P5SmallEU	C43	0	0	0	0	0	0	0	0	0	0	1.08712638523682e-08	1.06980034919061e-07	1.31272609655879e-07	2.466807258235e-07	4.32246402926481e-07	6.84043221657594e-07	1.22573288595665e-06	1.28953033844278e-06	1.43700352840741e-06	1.57714464552597e-06	2.60614139223805e-06	3.33921466586083e-06	3.72011139501561e-06	4.22898256342683e-06	6.75563793920271e-06	2.04497764737183e-06
P5SmallEU	C430	0	0	0	0	0	0	0	7.02874743644009e-08	0	0	1.08712638523682e-08	1.94509154398294e-08	2.81298449262597e-08	7.59017617918463e-08	1.17885382616313e-07	2.47841746977389e-07	2.96548278860479e-07	5.0372278845421e-07	5.19532044885756e-07	7.05227280519743e-07	9.09836344035769e-07	1.12557797725646e-06	1.34404024594112e-06	1.54449797968632e-06	2.65913408245213e-06	1.43148435316028e-06
P5SmallEU	C431	0	0	0	0	0	0	0	0	1.35236339432501e-08	0	1.08712638523682e-08	0	4.68830748770995e-08	1.89754404479616e-08	7.8590255077542e-08	1.28877708428242e-07	2.273536804597e-07	4.13052686532452e-07	5.85855284658406e-07	8.84739679197495e-07	1.23367639869257e-06	1.85720366247316e-06	1.87205605684657e-06	2.39029449237169e-06	2.51539710502229e-06	3.68095976526929e-06
P5SmallEU	C432	0	0	0	0	0	0	0	0	0	0	0	1.94509154398294e-08	2.81298449262597e-08	9.48772022398079e-09	5.89426913081565e-08	8.922302891186e-08	1.38389196801557e-07	1.61191292305347e-07	1.98969719317949e-07	2.94913226399165e-07	6.63101064297255e-07	9.00462381805167e-07	1.4400431206512e-06	2.16965192384507e-06	3.44968745831628e-06	3.4764620005321e-06
P5SmallEU	C433	0	0	0	0	0	0	0	0	0	1.2431489594663e-08	1.08712638523682e-08	3.89018308796587e-08	6.56363048279394e-08	6.64140415678655e-08	2.35770765232626e-07	2.77582756614676e-07	4.1516759040467e-07	6.24616257683221e-07	1.00590246988519e-06	1.42327687523075e-06	2.48277375236879e-06	3.18913760222663e-06	5.83217463863738e-06	1.03334269593299e-05	1.94044919530291e-05	2.78116960042568e-05
P5SmallEU	C434	0	0	0	0	7.23111810440578e-08	0	7.10377673000228e-08	0	0	0	0	6.80782040394027e-08	1.03142764729619e-07	1.42315803359712e-07	1.96475637693855e-07	2.57755416856485e-07	5.33786901948862e-07	4.43276053839705e-07	7.95878877271796e-07	9.232066217713e-07	1.46499072344742e-06	1.63208806702187e-06	2.28006827436441e-06	3.45673357358367e-06	4.88705723261472e-06	8.1799105894873e-06
P5SmallEU	C435	0	0	0	0	0	0	0	0	0	0	4.34850554094729e-08	1.55607323518635e-07	4.12571058918476e-07	7.96968498814386e-07	1.22797273558659e-06	2.10169801436826e-06	2.5602001408288e-06	4.13052686532452e-06	4.95213523635784e-06	6.8214711497546e-06	9.32967776511255e-06	1.17810494952843e-05	1.25763765870205e-05	1.3569517964387e-05	1.43736977429845e-05	1.61553234142374e-05
P5SmallEU	C436	0	0	0	0	0	0	0	0	0	0	5.43563192618412e-08	4.86272885995734e-08	7.50129198033593e-08	2.18217565151558e-07	2.94713456540783e-07	5.45251843350256e-07	7.5125563977988e-07	1.27945588267369e-06	1.42594965511197e-06	2.2054380408981e-06	2.88371858194388e-06	3.71440732494631e-06	5.6161681705397e-06	6.83991962432514e-06	8.12113922478623e-06	1.18608703547566e-05
P5SmallEU	C437	0	0	0	0	0	0	0	0	0	0	2.17425277047365e-08	7.78036617593174e-08	1.12519379705039e-07	2.56168446047481e-07	3.9295127538771e-07	8.0300726020674e-07	1.1960780580706e-06	1.84362540574241e-06	2.73030670397408e-06	3.71847111546773e-06	4.85760081985199e-06	7.14742015557851e-06	9.24027669084523e-06	1.24663051217539e-05	1.6673489381862e-05	2.14722652974042e-05
P5SmallEU	C438	0	0	0	0	0	0	0	0	0	0	5.43563192618412e-08	8.75291194792321e-08	2.81298449262597e-07	3.41557928063308e-07	7.36783641351956e-07	8.72402949360409e-07	1.54205105007449e-06	1.93429550766417e-06	2.91822254999659e-06	4.39805376760494e-06	5.89080480375701e-06	6.82850639535585e-06	8.56825656787467e-06	1.01863319136455e-05	1.33675389009756e-05	1.51328345905515e-05
P5SmallEU	C439	0	0	0	7.8883383600498e-08	7.23111810440578e-08	7.16938283514965e-08	7.10377673000228e-08	7.02874743644009e-08	2.70472678865003e-08	3.72944687839889e-08	2.28296540899733e-07	1.03089851831096e-06	2.13786821439574e-06	3.84252669071222e-06	7.16153699394102e-06	1.05977131007532e-05	1.62113059110395e-05	2.20328347669872e-05	2.8684801201671e-05	3.74026904959289e-05	4.86068501084872e-05	6.5377320845646e-05	8.21064585957962e-05	0.000104290387390248	0.000136621997047068	0.000154191314611836
P5SmallEU	C44	0	0	0	0	0	0	0	0	0	0	2.17425277047365e-08	9.72545771991468e-09	0	2.84631606719424e-08	4.91189094234638e-08	3.96546795163822e-08	3.95397705147305e-08	7.05211903835894e-08	2.21077465908832e-07	2.17979341251557e-07	5.08891514460684e-07	9.19222014759441e-07	1.10403305916592e-06	2.5741632994772e-06	7.18684887149224e-06	6.13493294211548e-06
P5SmallEU	C440	0	0	0	0	0	0	0	0	0	0	0	0	9.37661497541991e-09	9.48772022398079e-09	9.82378188469275e-09	9.91366987909556e-09	9.88494262868263e-09	6.04467346145052e-08	1.54754226136183e-07	2.17979341251557e-07	3.08419099673142e-07	8.06664217033795e-07	1.0800323404884e-06	1.91223559389735e-06	5.74947909719379e-06	8.58890611896167e-06
P5SmallEU	C441	0	0	0	0	0	0	0	0	0	0	0	9.72545771991468e-09	9.37661497541991e-09	9.48772022398079e-09	0	0	2.96548278860479e-08	9.06701019217578e-08	1.54754226136183e-07	2.94913226399165e-07	3.23840054656799e-07	9.5674128066799e-07	1.36804096461864e-06	3.27286476647816e-06	5.82134758590872e-06	1.57463278847631e-05
P5SmallEU	C442	0	0	0	0	0	7.16938283514965e-08	0	0	0	0	0	0	0	9.48772022398079e-09	1.96475637693855e-08	6.93956891536689e-08	7.9079541029461e-08	1.71265748074431e-07	3.97939438635898e-07	6.66760337945939e-07	1.26451830865988e-06	2.06355962497017e-06	4.22412648724353e-06	8.16377503548484e-06	1.76796482238709e-05	2.82206915337312e-05
P5SmallEU	C443	0	0	0	0	0	0	0	0	0	0	0	1.94509154398294e-08	9.37661497541991e-09	1.89754404479616e-08	6.87664731928493e-08	1.28877708428242e-07	2.96548278860479e-07	5.64169523068715e-07	8.62202117044446e-07	1.69254547324738e-06	3.40803105138822e-06	7.22245868739561e-06	1.36084074901539e-05	3.24344575734127e-05	8.22894195785862e-05	0.000171778122379233
P5SmallEU	C444	0	0	0	0	0	0	0	0	0	0	1.08712638523682e-08	9.72545771991468e-09	2.81298449262597e-08	2.84631606719424e-08	5.89426913081565e-08	1.98273397581911e-07	3.55857934632575e-07	5.84318434606884e-07	7.84825003976355e-07	9.8731819272764e-07	1.619200273284e-06	2.28867522042147e-06	3.81611426972569e-06	8.75215521822249e-06	1.80389906674455e-05	3.0265669181103e-05
P5SmallEU	C445	0	0	0	0	0	0	0	0	0	0	0	2.9176373159744e-08	3.75064599016796e-08	4.74386011199039e-08	8.84140369622348e-08	1.09050368670051e-07	3.95397705147305e-07	6.04467346145052e-07	7.95878877271796e-07	1.12836364883159e-06	1.49583263341474e-06	2.49503118291848e-06	3.50410492691793e-06	5.73670678169205e-06	1.06365363298085e-05	2.02452787089811e-05
P5SmallEU	C446	0	0	0	0	0	0	0	0	1.35236339432501e-08	0	0	9.72545771991468e-09	1.87532299508398e-08	9.48772022398079e-09	9.82378188469275e-09	5.94820192745734e-08	7.9079541029461e-08	1.71265748074431e-07	1.87915846022507e-07	3.33380168972969e-07	7.55626794199198e-07	1.18185687611928e-06	1.89605677552409e-06	3.23609100505705e-06	8.336744690931e-06	1.55418301200259e-05
P5SmallEU	C447	0	0	0	0	0	0	0	0	0	0	0	1.94509154398294e-08	0	1.89754404479616e-08	9.82378188469275e-08	1.18964038549147e-07	2.17468737831018e-07	4.23127142301537e-07	4.97424298294873e-07	7.18049594711011e-07	1.09488780383965e-06	1.53828990225049e-06	3.28809845882025e-06	4.85413650758558e-06	9.55850899908468e-06	1.88137943558208e-05
P5SmallEU	C448	0	0	0	0	0	0	0	0	0	0	0	0	1.87532299508398e-08	9.48772022398079e-09	4.91189094234638e-08	4.95683493954778e-08	5.93096557720958e-08	1.00744557690842e-07	2.65292959090599e-07	3.59024797355505e-07	6.63101064297255e-07	1.03177981248509e-06	1.41604240197368e-06	2.500615776635e-06	4.95892572132965e-06	1.04293860015963e-05
P5SmallEU	C449	0	0	0	0	0	0	7.10377673000228e-08	0	2.70472678865003e-08	1.2431489594663e-08	2.17425277047365e-08	8.75291194792321e-08	1.21895994680459e-07	2.3719300559952e-07	4.71541530465252e-07	8.922302891186e-07	1.39377691064425e-06	2.46824166342563e-06	3.06192290283733e-06	4.92376864944693e-06	7.57168889697564e-06	1.40509650827515e-05	2.46247373631356e-05	4.65188081976952e-05	9.92503829153079e-05	0.000171573624614496
P5SmallEU	C45	0	0	0	0	0	0	0	0	0	0	1.08712638523682e-08	0	9.37661497541991e-09	1.89754404479616e-08	9.82378188469275e-09	5.94820192745734e-08	1.08734368915509e-07	7.05211903835894e-08	1.10538732954416e-07	1.79512398677753e-07	3.7010291960777e-07	3.56433026131212e-07	2.16006468097681e-07	1.10321284263309e-07	1.43736977429845e-07	0
P5SmallEU	C450	0	0	0	0	0	0	0	0	0	0	0	2.9176373159744e-08	4.68830748770995e-08	1.2334036291175e-07	3.83127493503017e-07	7.93093590327645e-07	1.5914757632179e-06	3.17345356726152e-06	5.43850566135727e-06	9.18077696094792e-06	1.23830268518767e-05	1.43886384759284e-05	1.66804994808765e-05	1.59598124567587e-05	1.30800649461159e-05	1.06338837663335e-05
P5SmallEU	C451	0	0	0	0	0	0	0	0	0	0	2.17425277047365e-08	2.9176373159744e-08	1.87532299508398e-08	7.59017617918463e-08	1.86651855809162e-07	2.6766908673558e-07	3.45972992003892e-07	4.93648332685126e-07	5.74801411362964e-07	1.51303307456963e-06	1.60377931830034e-06	1.29441467384493e-06	1.56004671403881e-06	1.39740293400191e-06	1.43736977429845e-06	4.08995529474365e-07
P5SmallEU	C452	0	0	0	0	0	0	0	0	0	0	1.08712638523682e-08	0	0	0	1.96475637693855e-08	2.97410096372867e-08	3.95397705147305e-08	5.0372278845421e-08	9.94848596589745e-08	7.69338851476083e-08	1.38788594852914e-07	7.50385318170973e-08	2.40007186775201e-08	1.10321284263309e-07	0	0
P5SmallEU	C457	0	4.43061671222797e-06	0	0	0	0	0	0	0	0	1.08712638523682e-08	0	0	9.48772022398079e-09	9.82378188469275e-09	0	3.95397705147305e-08	1.10819013459926e-07	7.73771130680913e-08	1.66690084486485e-07	1.85051459803885e-07	2.6263486135984e-07	3.36010061485281e-07	1.83868807105514e-07	5.03079421004457e-07	4.08995529474365e-07
P5SmallEU	C459	0	0	0	0	0	1.43387656702993e-07	0	0	1.35236339432501e-08	0	2.17425277047365e-08	3.89018308796587e-08	3.75064599016796e-08	6.64140415678655e-08	8.84140369622348e-08	2.87496426493771e-07	3.95397705147305e-07	6.34690713452305e-07	1.20487218920314e-06	2.09003721317669e-06	2.49819470735245e-06	3.18913760222663e-06	3.38410133353033e-06	3.45673357358367e-06	4.52771478904011e-06	3.27196423579492e-06
P5SmallEU	C46	0	0	0	0	0	0	0	0	1.35236339432501e-08	0	0	9.72545771991468e-09	9.37661497541991e-09	0	0	2.97410096372867e-08	1.97698852573653e-08	1.00744557690842e-08	0	1.2822314191268e-08	0	7.50385318170973e-08	1.200035933876e-07	1.47095045684412e-07	3.59342443574612e-07	0
P5SmallEU	C460	0	0	0	0	0	0	0	0	0	0	0	9.72545771991468e-09	0	1.89754404479616e-08	9.82378188469275e-09	9.91366987909556e-09	2.96548278860479e-08	2.01489115381684e-08	3.31616198863248e-08	5.12892567650722e-08	2.00472414787542e-07	9.37981647713716e-08	2.88008624130241e-07	5.88380182737646e-07	1.00615884200891e-06	6.13493294211548e-07
P5SmallEU	C461	0	0	0	0	0	0	0	0	0	1.2431489594663e-08	1.08712638523682e-08	1.94509154398294e-08	0	9.48772022398079e-09	1.96475637693855e-08	1.98273397581911e-08	6.91945984007784e-08	1.00744557690842e-07	7.73771130680913e-08	8.97561993388764e-08	1.23367639869257e-07	1.3131743067992e-07	9.60028747100803e-08	2.5741632994772e-07	3.59342443574612e-07	4.08995529474365e-07
P5SmallEU	C462	0	0	0	0	0	0	0	0	0	0	0	0	0	0	0	0	0	0	0	0	0	5.62788988628229e-08	0	0	0	0
P5SmallEU	C463	0	0	0	0	0	0	0	7.02874743644009e-08	0	0	0	0	9.37661497541991e-09	0	0	0	0	0	0	5.12892567650722e-08	1.54209549836571e-08	0	0	3.67737614211029e-08	0	0
P5SmallEU	C467	0	0	0	0	0	0	0	0	1.35236339432501e-08	0	3.26137915571047e-08	1.94509154398294e-08	9.37661497541991e-09	9.48772022398079e-09	9.82378188469275e-09	1.98273397581911e-08	2.96548278860479e-08	3.02233673072526e-08	4.42154931817665e-08	1.02578513530144e-07	1.079466848856e-07	9.37981647713716e-08	1.92005749420161e-07	1.83868807105514e-07	1.43736977429845e-07	0
P5SmallEU	C468	0	0	0	0	0	0	0	0	0	0	0	0	1.87532299508398e-08	9.48772022398079e-09	1.96475637693855e-08	2.97410096372867e-08	1.97698852573653e-08	3.02233673072526e-08	3.31616198863248e-08	7.69338851476083e-08	9.25257299019426e-08	7.50385318170973e-08	1.200035933876e-07	1.10321284263309e-07	8.62421864579069e-07	6.13493294211548e-07
P5SmallEU	C469	0	0	0	0	0	0	0	0	2.70472678865003e-08	0	0	4.86272885995734e-08	3.75064599016796e-08	9.48772022398079e-09	6.87664731928493e-08	1.09050368670051e-07	1.77928967316287e-07	8.05956461526736e-08	1.87915846022507e-07	2.94913226399165e-07	4.16365784558742e-07	5.25269722719681e-07	1.41604240197368e-06	1.58127174110742e-06	2.80287105988197e-06	3.27196423579492e-06
P5SmallEU	C47	0	0	1.26589048920799e-06	0	0	7.16938283514965e-08	0	0	4.05709018297504e-08	0	3.26137915571047e-08	9.72545771991468e-09	9.37661497541991e-09	9.48772022398079e-09	0	9.91366987909556e-09	2.96548278860479e-08	2.01489115381684e-08	3.31616198863248e-08	2.56446283825361e-08	6.16838199346284e-08	3.75192659085486e-08	7.20021560325602e-08	7.35475228422058e-08	1.43736977429845e-07	0
P5SmallEU	C470	0	0	0	7.8883383600498e-08	1.44622362088116e-07	1.43387656702993e-07	7.10377673000228e-08	7.02874743644009e-08	4.05709018297504e-08	1.2431489594663e-08	1.08712638523682e-08	9.72545771991468e-09	1.87532299508398e-08	1.89754404479616e-08	2.94713456540783e-08	2.97410096372867e-08	5.93096557720958e-08	1.00744557690842e-08	7.73771130680913e-08	8.97561993388764e-08	1.079466848856e-07	1.3131743067992e-07	4.80014373550402e-08	1.83868807105514e-07	1.43736977429845e-07	2.04497764737183e-07
P5SmallEU	C471	0	0	0	0	0	0	0	7.02874743644009e-08	0	2.48629791893259e-08	1.08712638523682e-08	1.94509154398294e-08	9.37661497541991e-09	1.89754404479616e-08	9.82378188469275e-09	1.98273397581911e-08	1.97698852573653e-08	4.02978230763368e-08	2.21077465908832e-08	7.69338851476083e-08	7.71047749182855e-08	7.50385318170973e-08	2.40007186775201e-08	1.10321284263309e-07	2.15605466144767e-07	2.04497764737183e-07
P5SmallEU	C472	0	0	0	0	0	0	0	0	0	1.2431489594663e-08	2.17425277047365e-08	9.72545771991468e-09	3.75064599016796e-08	2.84631606719424e-08	3.9295127538771e-08	5.94820192745734e-08	4.94247131434131e-08	0	5.52693664772081e-08	5.12892567650722e-08	1.079466848856e-07	1.87596329542743e-07	7.20021560325602e-08	1.47095045684412e-07	2.8747395485969e-07	2.04497764737183e-07
P5SmallEU	C473	0	0	0	7.8883383600498e-08	2.89244724176231e-07	0	0	7.02874743644009e-08	1.35236339432501e-08	6.21574479733148e-08	0	9.72545771991468e-09	0	1.89754404479616e-08	0	1.98273397581911e-08	1.97698852573653e-08	1.00744557690842e-08	1.10538732954416e-08	1.2822314191268e-08	1.54209549836571e-08	5.62788988628229e-08	0	3.67737614211029e-08	0	0
P5SmallEU	C474	0	0	0	2.36650150801494e-07	1.44622362088116e-07	2.86775313405986e-07	6.39339905700205e-07	5.62299794915207e-07	2.16378143092002e-07	3.72944687839889e-08	5.43563192618412e-08	9.72545771991468e-09	1.87532299508398e-08	9.48772022398079e-09	1.96475637693855e-08	9.91366987909556e-09	9.88494262868263e-09	1.00744557690842e-08	2.21077465908832e-08	3.84669425738042e-08	6.16838199346284e-08	5.62788988628229e-08	4.80014373550402e-08	7.35475228422058e-08	0	0
P5SmallEU	C475	0	0	0	0	2.16933543132173e-07	1.43387656702993e-07	2.13113301900068e-07	0	8.11418036595008e-08	1.2431489594663e-08	3.26137915571047e-08	9.72545771991468e-09	1.87532299508398e-08	9.48772022398079e-09	0	2.97410096372867e-08	1.97698852573653e-08	3.02233673072526e-08	3.31616198863248e-08	3.84669425738042e-08	1.54209549836571e-08	0	9.60028747100803e-08	3.67737614211029e-08	7.18684887149224e-08	0
P5SmallEU	C476	0	0	0	0	7.23111810440578e-08	1.43387656702993e-07	7.10377673000228e-08	2.10862423093203e-07	4.05709018297504e-08	2.48629791893259e-08	0	1.94509154398294e-08	0	2.84631606719424e-08	9.82378188469275e-09	1.98273397581911e-08	2.96548278860479e-08	1.00744557690842e-08	0	5.12892567650722e-08	1.54209549836571e-08	3.75192659085486e-08	2.40007186775201e-08	3.67737614211029e-08	0	2.04497764737183e-07
P5SmallEU	C478	0	0	0	7.8883383600498e-08	1.44622362088116e-07	2.86775313405986e-07	2.84151069200091e-07	2.81149897457604e-07	1.35236339432501e-07	4.97259583786518e-08	5.43563192618412e-08	0	9.37661497541991e-09	3.79508808959231e-08	9.82378188469275e-09	9.91366987909556e-09	4.94247131434131e-08	4.02978230763368e-08	5.52693664772081e-08	3.84669425738042e-08	4.62628649509713e-08	1.87596329542743e-08	0	0	7.18684887149224e-08	2.04497764737183e-07
P5SmallEU	C479	0	0	0	3.9441691800249e-07	8.67734172528693e-07	1.00371359692095e-06	8.52453207600274e-07	8.43449692372811e-07	5.13898089843505e-07	1.98903833514607e-07	1.63068957785524e-07	1.06980034919061e-07	1.21895994680459e-07	1.61291243807673e-07	1.0806160073162e-07	1.7844605782372e-07	1.28504254172874e-07	2.21638026919853e-07	3.4267007215869e-07	2.05157027060289e-07	3.39261009640456e-07	3.18913760222663e-07	4.80014373550402e-07	6.25153944158749e-07	1.07802733072384e-06	2.04497764737183e-07
P5SmallEU	C48	0	0	0	1.57766767200996e-07	1.44622362088116e-07	1.43387656702993e-07	0	0	1.21712705489251e-07	3.72944687839889e-08	3.26137915571047e-08	1.94509154398294e-08	3.75064599016796e-08	5.69263213438847e-08	1.96475637693855e-08	1.18964038549147e-07	1.77928967316287e-07	2.72010305765274e-07	2.98454578976924e-07	2.69268598016629e-07	6.16838199346284e-07	8.44183482942344e-07	6.72020122970562e-07	6.98701467000955e-07	6.46816398434302e-07	4.08995529474365e-07
P5SmallEU	C480	0	4.43061671222797e-06	1.26589048920799e-06	5.52183685203486e-07	7.95422991484635e-07	7.88632111866461e-07	7.81415440300251e-07	6.32587269279608e-07	3.78661750411004e-07	7.45889375679777e-08	2.28296540899733e-07	3.98743766516502e-07	4.68830748770995e-07	7.02091296574578e-07	6.778409500438e-07	1.10041735657961e-06	2.06595300939467e-06	3.18352802303061e-06	4.65368065738092e-06	6.39833478144276e-06	8.82078625065186e-06	1.12932990384731e-05	1.33443995847012e-05	1.3238554111597e-05	1.24332485476816e-05	9.81589270738476e-06
P5SmallEU	C481	0	0	0	0	0	0	7.10377673000228e-08	0	1.35236339432501e-08	0	2.17425277047365e-08	9.72545771991468e-09	9.37661497541991e-09	5.69263213438847e-08	6.87664731928493e-08	5.94820192745734e-08	1.8781390994497e-07	2.31712482688937e-07	6.1901690454473e-07	8.07805794049887e-07	1.12572971380697e-06	1.51953026929622e-06	1.72805174478145e-06	1.50772421826522e-06	2.08418617273275e-06	1.43148435316028e-06
P5SmallEU	C482	0	0	0	0	0	0	7.10377673000228e-08	7.02874743644009e-08	2.70472678865003e-08	2.48629791893259e-08	3.26137915571047e-08	5.83527463194881e-08	1.21895994680459e-07	1.2334036291175e-07	2.35770765232626e-07	3.46978445768345e-07	7.11715869265149e-07	1.19886023652102e-06	2.08918205283847e-06	3.9749173992931e-06	4.90386368480296e-06	7.46633391580118e-06	9.74429178307315e-06	1.24295313603328e-05	1.04209308636638e-05	1.14518748252822e-05
P5SmallEU	C488	0	0	0	2.36650150801494e-07	0	7.16938283514965e-08	1.42075534600046e-07	7.02874743644009e-08	8.11418036595008e-08	3.72944687839889e-08	3.26137915571047e-08	8.75291194792321e-08	7.50129198033593e-08	1.70778964031654e-07	1.96475637693855e-07	3.17237436131058e-07	3.7562781988994e-07	6.85062992297726e-07	9.72740849998862e-07	1.39763224684822e-06	2.23603847263028e-06	2.72014677836978e-06	3.26409774014273e-06	3.23609100505705e-06	3.01847652602674e-06	1.84047988263464e-06
P5SmallEU	C49	0	0	0	7.8883383600498e-08	7.23111810440578e-08	7.16938283514965e-08	7.10377673000228e-08	0	1.08189071546001e-07	4.97259583786518e-08	1.19583902376051e-07	1.55607323518635e-07	6.56363048279394e-08	1.2334036291175e-07	9.82378188469275e-08	1.18964038549147e-07	2.96548278860479e-07	2.72010305765274e-07	4.75316551703989e-07	6.02648766989598e-07	6.63101064297255e-07	7.69144951125247e-07	8.16024435035683e-07	8.09022751264264e-07	7.90553375864147e-07	6.13493294211548e-07
P5SmallEU	C490	5.31674005467357e-05	0	1.26589048920799e-06	5.52183685203486e-07	2.16933543132173e-07	2.15081485054489e-07	2.13113301900068e-07	1.40574948728802e-07	2.83996312808253e-07	1.74040854325281e-07	2.28296540899733e-07	1.75058238958464e-07	1.31272609655879e-07	2.08729844927577e-07	1.86651855809162e-07	2.57755416856485e-07	7.01830926636467e-07	1.23915805959736e-06	1.61386550113448e-06	2.30801655442825e-06	2.52903661731977e-06	2.73890641132405e-06	3.69611067633809e-06	6.3618607258508e-06	1.05646678410936e-05	1.77913055321349e-05
P5SmallEU	C491	0	0	0	0	7.23111810440578e-08	7.16938283514965e-08	7.10377673000228e-08	7.02874743644009e-08	5.40945357730005e-08	7.45889375679777e-08	1.41326430080787e-07	1.84783696678379e-07	1.68779069557558e-07	2.08729844927577e-07	2.45594547117319e-07	2.57755416856485e-07	3.26203106746527e-07	6.85062992297726e-07	6.1901690454473e-07	9.36028935962568e-07	1.1874135337416e-06	1.83844402951888e-06	2.37607114907449e-06	3.45673357358367e-06	4.59958327775504e-06	6.33943070685266e-06
P5SmallEU	C492	0	0	0	1.57766767200996e-07	7.23111810440578e-08	1.43387656702993e-07	2.13113301900068e-07	2.81149897457604e-07	1.89330875205502e-07	2.36198302298596e-07	3.6962297098052e-07	5.83527463194881e-07	6.28233203353134e-07	7.96968498814386e-07	9.43083060930504e-07	1.24912240476604e-06	1.27515759910006e-06	1.9745933307405e-06	2.74136057726952e-06	3.24404549039082e-06	4.68797031503176e-06	5.34649539196818e-06	7.34421991532114e-06	1.02231056750666e-05	1.23613800589667e-05	1.451934129634e-05
P5SmallEU	C493	0	0	1.26589048920799e-06	1.57766767200996e-07	2.16933543132173e-07	1.43387656702993e-07	7.10377673000228e-08	0	1.48759973375751e-07	1.11883406351967e-07	1.8481148549026e-07	1.94509154398294e-07	1.78155684532978e-07	2.27705285375539e-07	2.75065892771397e-07	1.48705048186433e-07	4.74477246176766e-07	4.53350509608789e-07	7.29555637499147e-07	8.59095050814959e-07	1.35704403856183e-06	1.68836696588469e-06	2.18406539965433e-06	2.5373895380561e-06	3.01847652602674e-06	2.24947541210901e-06
P5SmallEU	C494	0	0	1.26589048920799e-06	7.8883383600498e-08	3.61555905220289e-07	1.43387656702993e-07	7.10377673000228e-08	7.02874743644009e-08	9.46654376027509e-08	1.2431489594663e-07	6.52275831142094e-08	9.72545771991468e-08	1.50025839606719e-07	1.2334036291175e-07	1.96475637693855e-07	1.88359727702816e-07	3.26203106746527e-07	6.04467346145052e-07	9.72740849998862e-07	9.8731819272764e-07	1.48041167843108e-06	1.98852109315308e-06	2.04006108758921e-06	3.19931724363595e-06	2.80287105988197e-06	3.27196423579492e-06
P5SmallEU	C495	0.000106334801093471	0	0	7.8883383600498e-08	7.23111810440578e-08	2.86775313405986e-07	4.26226603800137e-07	4.21724846186405e-07	1.48759973375751e-07	1.36746385541292e-07	3.58751707128152e-07	2.52861900717782e-07	2.06285529459238e-07	1.13852642687769e-07	1.17885382616313e-07	3.07323766251962e-07	3.16318164117844e-07	6.04467346145052e-07	8.17986623862679e-07	1.08989670625778e-06	1.8350936430552e-06	1.91348256133598e-06	2.20806611833185e-06	2.500615776635e-06	3.23408199217151e-06	2.24947541210901e-06
P5SmallEU	C496	0	0	0	0	0	0	0	7.02874743644009e-08	1.35236339432501e-08	1.2431489594663e-08	3.26137915571047e-08	1.94509154398294e-08	5.62596898525194e-08	5.69263213438847e-08	1.0806160073162e-07	7.93093590327645e-08	1.28504254172874e-07	2.11563571150768e-07	2.98454578976924e-07	4.10314054120578e-07	4.00944829575085e-07	7.12866052262424e-07	7.20021560325602e-07	8.45796512685366e-07	1.22176430815368e-06	1.43148435316028e-06
P5SmallEU	C498	0	0	0	1.57766767200996e-07	1.44622362088116e-07	0	7.10377673000228e-08	0	1.35236339432501e-08	6.21574479733148e-08	1.08712638523682e-07	1.36156408078805e-07	1.21895994680459e-07	9.48772022398079e-08	6.87664731928493e-08	1.09050368670051e-07	2.57008508345748e-07	2.31712482688937e-07	4.97424298294873e-07	6.02648766989598e-07	7.71047749182855e-07	6.56587153399601e-07	9.12027309745763e-07	9.19344035527572e-07	1.2936327968686e-06	1.2269865884231e-06
P5SmallEU	C499	2.65837002733678e-05	0	3.79767146762398e-06	2.36650150801494e-07	9.40045353572751e-07	3.58469141757482e-07	4.26226603800137e-07	1.19488706419482e-06	4.59803554070504e-07	5.22122562975844e-07	9.02314899746564e-07	1.1281530955101e-06	1.03142764729619e-06	1.13852642687769e-06	1.41462459139576e-06	1.49696415174343e-06	2.28342174722569e-06	3.13315574418519e-06	4.44365706476753e-06	5.96237609893964e-06	7.58710985195929e-06	8.96710455214312e-06	1.1304338497112e-05	1.37166130100714e-05	1.63860154270023e-05	1.96317854147695e-05
P5SmallEU	C50	0	0	0	0	0	0	0	0	0	0	0	9.72545771991468e-09	1.40649224631299e-07	5.02849171870982e-07	1.11008735297028e-06	2.34953976134565e-06	4.4976488960506e-06	6.60884298451924e-06	7.61611870055927e-06	9.68084721440738e-06	1.44494348196867e-05	1.6208322872493e-05	2.17926525591882e-05	2.30203746496104e-05	3.34188472524389e-05	1.61553234142374e-05
P5SmallEU	C500	0	0	0	0	0	0	0	0	0	0	0	1.94509154398294e-08	7.50129198033593e-08	3.13094767391366e-07	7.8590255077542e-07	1.62584186017167e-06	2.93582796071874e-06	4.09022904224819e-06	6.09068418578833e-06	8.65506207910593e-06	1.06713008486907e-05	1.25877137123181e-05	1.68725052302966e-05	2.42706825379279e-05	3.75872195979044e-05	4.68299881248148e-05
P5SmallEU	C501	0	0	0	0	0	0	0	0	0	0	0	0	4.68830748770995e-08	1.80266684255635e-07	2.75065892771397e-07	7.23697901173976e-07	1.10711357441245e-06	1.82347649420424e-06	2.78557607045129e-06	3.89798351414549e-06	4.59544458512982e-06	6.30323667263617e-06	7.39222135267618e-06	1.18779249390162e-05	1.53079880962785e-05	1.59508256495002e-05
P5SmallEU	C502	0	0	0	0	0	0	0	0	0	0	0	0	3.75064599016796e-08	9.48772022398079e-08	1.47356728270391e-07	2.6766908673558e-07	6.52406213493053e-07	8.56328740372157e-07	1.32646479545299e-06	1.53867770295217e-06	2.25145942761394e-06	2.47627154996421e-06	2.90408695997993e-06	3.34641228932036e-06	6.18069002948333e-06	6.54392847158984e-06
P5SmallEU	C503	0	0	0	0	0	0	0	0	0	0	0	0	1.87532299508398e-08	5.69263213438847e-08	8.84140369622348e-08	2.87496426493771e-07	4.05282647775988e-07	6.34690713452305e-07	8.29040497158121e-07	1.35916530427441e-06	1.7271469581696e-06	1.9697614601988e-06	2.56807689849465e-06	3.49350733500477e-06	4.74332025518488e-06	4.29445305948083e-06
P5SmallEU	C504	0	0	0	0	0	0	0	0	0	0	0	9.72545771991468e-09	1.12519379705039e-07	4.55410570751078e-07	1.30656299066414e-06	2.20083471315921e-06	3.7562781988994e-06	5.2286425441547e-06	7.67138806703648e-06	9.92447118404147e-06	1.2321343031942e-05	1.43135999441113e-05	1.68245037929416e-05	1.83868807105514e-05	2.60163929148019e-05	3.06746647105774e-05
P5SmallEU	C505	0	0	0	0	0	0	0	0	0	0	0	9.72545771991468e-09	2.81298449262597e-08	6.64140415678655e-08	1.7682807392447e-07	3.76719455405631e-07	6.0298150034964e-07	1.0175200326775e-06	1.28224930227123e-06	1.35916530427441e-06	1.92761937295714e-06	2.45751191700993e-06	3.40810205220785e-06	5.22187412179661e-06	7.47432282635193e-06	9.61139494264758e-06
P5SmallEU	C506	0	0	0	0	0	0	0	0	0	0	0	0	0	2.84631606719424e-08	3.9295127538771e-08	5.94820192745734e-08	8.89644836581437e-08	2.51861394227105e-07	3.09508452272365e-07	3.20557854781701e-07	5.55154379411656e-07	7.31625685216698e-07	1.00803018445584e-06	1.17676036547529e-06	1.79671221787306e-06	1.63598211789746e-06
P5SmallEU	C508	0	0	0	0	0	0	0	0	0	0	0	4.86272885995734e-08	2.34415374385498e-07	1.2334036291175e-06	2.8488967465609e-06	5.5813961419308e-06	9.44012021039191e-06	1.58370444690004e-05	2.33678881465636e-05	3.21711863058915e-05	3.58845622469701e-05	4.32409539596023e-05	5.43136263672279e-05	7.43197718320489e-05	9.17760600889559e-05	9.91814158975335e-05
P5SmallEU	C509	0	0	0	0	0	0	0	0	0	0	6.52275831142094e-08	2.9176373159744e-07	2.01597221971528e-06	9.81030271159613e-06	2.54632426451236e-05	5.22351265929545e-05	9.70800215562921e-05	0.000153051132043927	0.000207050100696917	0.000270332850094504	0.000337086654987761	0.000436818053340277	0.000575537233886932	0.000793210033853189	0.00109735995418815	0.00137790593879914
P5SmallEU	C51	0	0	0	0	0	0	0	0	0	0	0	9.72545771991468e-09	9.37661497541991e-09	9.48772022398079e-09	9.82378188469275e-09	9.91366987909556e-09	6.91945984007784e-08	8.05956461526736e-08	1.65808099431624e-07	2.82090912207897e-07	6.47680109313598e-07	1.12557797725646e-06	1.82405461949153e-06	1.65481926394963e-06	2.80287105988197e-06	1.02248882368591e-06
P5SmallEU	C510	0	0	0	0	0	0	0	0	0	0	0	9.72545771991468e-09	9.37661497541991e-09	1.89754404479616e-08	3.9295127538771e-08	2.97410096372867e-08	1.08734368915509e-07	2.31712482688937e-07	2.65292959090599e-07	4.10314054120578e-07	1.03320398390503e-06	1.83844402951888e-06	3.09609270940009e-06	4.33930384769014e-06	6.10882154076841e-06	6.13493294211548e-06
P5SmallEU	C511	0	0	0	0	0	0	0	0	0	0	0	0	0	0	0	9.91366987909556e-09	3.95397705147305e-08	1.00744557690842e-08	4.42154931817665e-08	1.79512398677753e-07	2.46735279738514e-07	3.93952292039761e-07	8.64025872390723e-07	9.19344035527572e-07	1.36550128558353e-06	2.04497764737183e-06
P5SmallEU	C512	0	0	0	0	0	0	0	0	0	0	0	0	0	9.48772022398079e-09	9.82378188469275e-09	9.91366987909556e-09	5.93096557720958e-08	6.04467346145052e-08	5.52693664772081e-08	1.2822314191268e-07	3.08419099673142e-07	4.31471557948309e-07	7.92023716358163e-07	1.50772421826522e-06	2.2279231501626e-06	1.63598211789746e-06
P5SmallEU	C518	0	0	0	0	0	0	0	0	0	0	1.08712638523682e-08	0	1.87532299508398e-08	0	3.9295127538771e-08	8.922302891186e-08	1.28504254172874e-07	3.32457040379779e-07	4.31101058522223e-07	1.03860744949271e-06	1.54209549836571e-06	2.40123301814711e-06	4.32012936195361e-06	5.99412311163977e-06	9.27103504422499e-06	1.00203904721219e-05
P5SmallEU	C519	0	0	0	0	0	0	0	0	0	0	1.08712638523682e-08	2.9176373159744e-08	4.68830748770995e-08	1.04364922463789e-07	2.35770765232626e-07	6.54302212020307e-07	1.23561782858533e-06	2.20630581342944e-06	3.89096339999545e-06	6.83429346394587e-06	1.23367639869257e-05	2.25865980769463e-05	3.69851074820584e-05	5.46090357103378e-05	7.63962035039625e-05	9.4068971779104e-05
P5SmallEU	C52	0	0	0	0	0	0	0	0	0	1.2431489594663e-08	1.08712638523682e-08	9.72545771991468e-09	2.81298449262597e-08	1.13852642687769e-07	2.06299419578548e-07	4.36201474680205e-07	6.52406213493053e-07	1.55146618843897e-06	2.07812817954302e-06	2.82090912207897e-06	4.28702548545668e-06	7.25997795330416e-06	1.07763226862065e-05	1.76146317207083e-05	2.08418617273275e-05	2.82206915337312e-05
P5SmallEU	C53	0	0	0	0	0	0	0	0	0	0	0	2.9176373159744e-08	1.87532299508398e-07	5.21824612318943e-07	1.02167331600805e-06	1.63575553005077e-06	2.28342174722569e-06	2.15593353458402e-06	2.13339754602023e-06	2.29519424023698e-06	2.83745571699291e-06	3.52681099540357e-06	4.00812001914585e-06	3.75092366495249e-06	3.80902990189089e-06	1.43148435316028e-06
P5SmallEU	C530	0	0	0	0	0	0	0	0	0	0	0	9.72545771991468e-09	9.37661497541991e-08	3.32070207839328e-07	5.79603131196872e-07	1.13015836621689e-06	1.76940473053419e-06	2.25667809227486e-06	2.40974437840627e-06	2.7696198653139e-06	3.03792813178045e-06	3.52681099540357e-06	4.51213511137377e-06	5.22187412179661e-06	6.03695305205348e-06	5.93043517737829e-06
P5SmallEU	C531	0	0	0	0	0	0	0	0	0	0	0	1.94509154398294e-08	1.40649224631299e-07	4.07971969631174e-07	6.09074476850951e-07	1.14007203609599e-06	1.54205105007449e-06	1.64213629036073e-06	2.01180493977037e-06	2.17979341251557e-06	2.23603847263028e-06	2.73890641132405e-06	3.04809127204505e-06	3.41995981216257e-06	3.5215559470312e-06	2.24947541210901e-06
P5SmallEU	C538	0	0	0	0	0	0	0	0	0	0	0	8.75291194792321e-08	2.62545219311757e-07	9.29796581950117e-07	2.23982226970995e-06	3.88615859260546e-06	5.6344172983491e-06	7.54576737104407e-06	9.08628384885301e-06	1.00526943259542e-05	1.17353467425631e-05	1.23250788509582e-05	1.29123866485058e-05	1.54082060354421e-05	1.49486456527039e-05	1.43148435316028e-05
P5SmallEU	C539	0	0	0	0	0	0	0	0	0	0	2.17425277047365e-08	3.50116477916928e-07	1.73467377045268e-06	6.23343218715538e-06	1.46177874444228e-05	2.89181750373217e-05	4.47293653947889e-05	5.53389855395795e-05	6.20453908073138e-05	6.61887858553257e-05	7.27869075228615e-05	8.6444388653296e-05	0.000102411066596978	0.00012569271653733	0.000140646632415103	0.000119631192371252
P5SmallEU	C54	0	0	0	0	0	0	0	0	0	0	0	1.94509154398294e-08	9.37661497541991e-09	9.48772022398079e-08	1.27709164501006e-07	2.57755416856485e-07	5.83211615092275e-07	9.97371121139336e-07	1.56965000795271e-06	2.69268598016629e-06	4.42581408030959e-06	6.00308254536778e-06	7.2962184779661e-06	8.01667998980043e-06	8.04927073607131e-06	2.45397317684619e-06
P5SmallEU	C540	0	0	0	0	0	0	0	0	0	0	0	0	2.81298449262597e-08	4.74386011199039e-08	6.87664731928493e-08	1.68532387944625e-07	2.66893450974431e-07	4.02978230763368e-07	6.07963031249289e-07	1.34634299008315e-06	2.22061751764662e-06	2.88898347495824e-06	3.84011498840321e-06	4.59672017763786e-06	3.88089839060581e-06	3.4764620005321e-06
P5SmallEU	C541	0	0	0	0	0	0	0	0	0	0	0	1.94509154398294e-08	9.37661497541991e-09	4.74386011199039e-08	1.7682807392447e-07	5.74992852987542e-07	9.3906954972485e-07	2.06526343266226e-06	5.04056622272138e-06	1.08220331774302e-05	1.85051459803885e-05	2.57944953121272e-05	3.4705039207694e-05	4.49375364565877e-05	5.84290813252319e-05	6.07358361269432e-05
P5SmallEU	C542	0	0	0	0	0	0	0	0	0	0	0	0	9.37661497541991e-09	1.89754404479616e-08	3.9295127538771e-08	2.08187067461007e-07	2.07583795202335e-07	5.742439788378e-07	8.29040497158121e-07	9.61673564345104e-07	1.37246499354548e-06	1.48201100338767e-06	1.87205605684657e-06	2.20642568526617e-06	1.86858070658798e-06	2.04497764737183e-06
P5SmallEU	C543	0	0	0	0	0	0	0	0	0	0	0	0	0	0	3.9295127538771e-08	1.98273397581911e-08	6.91945984007784e-08	1.51116836536263e-07	2.65292959090599e-07	4.87247939268186e-07	6.47680109313598e-07	9.19222014759441e-07	1.65604958874889e-06	1.65481926394963e-06	3.01847652602674e-06	3.27196423579492e-06
P5SmallEU	C548	0	0	0	0	0	0	0	0	0	0	0	9.72545771991468e-09	1.87532299508398e-08	5.69263213438847e-08	1.27709164501006e-07	4.85769824075682e-07	6.52406213493053e-07	1.914146596126e-06	3.73620917385927e-06	6.5009132949729e-06	1.04399865239359e-05	1.22312806861869e-05	1.45924369559322e-05	1.7504310436445e-05	2.18480205693364e-05	1.61553234142374e-05
P5SmallEU	C549	0	0	0	0	0	0	0	0	0	0	1.08712638523682e-08	0	1.31272609655879e-07	3.70021088735251e-07	8.64492805852962e-07	2.19092104328012e-06	5.00178097011341e-06	1.00643813133151e-05	2.02728036238399e-05	3.53895871678998e-05	5.71654801244169e-05	7.74960437341072e-05	9.77309264548618e-05	0.000116940561319107	0.000126272934672119	0.000110633290722816
P5SmallEU	C55	0	0	0	0	0	0	0	0	0	0	0	4.86272885995734e-08	1.87532299508398e-07	4.64898290975059e-07	1.10026357108559e-06	2.41893545049932e-06	4.74477246176766e-06	7.7170331191185e-06	1.33088634477117e-05	1.86180002057212e-05	2.91301839641283e-05	4.13462310312206e-05	5.86337557291816e-05	7.78500529284748e-05	0.000101190832110611	0.000106338837663335
P5SmallEU	C56	0	0	0	0	0	7.16938283514965e-08	7.10377673000228e-08	0	1.35236339432501e-08	8.70204271626407e-08	5.76176984175517e-07	1.14760401094993e-06	1.81906330523146e-06	3.70969860757649e-06	8.74316587737655e-06	2.16613686858238e-05	4.73389902487611e-05	8.01120722757576e-05	0.000109477561118054	0.000146982187574506	0.000189492694839178	0.00023717803944089	0.000277016294975937	0.000318534321429593	0.000325923596322173	0.000264415609805177
P5SmallEU	C57	0	0	0	0	0	0	0	0	0	0	0	9.72545771991468e-09	9.37661497541991e-09	0	3.9295127538771e-08	3.96546795163822e-08	1.08734368915509e-07	1.10819013459926e-07	2.10023592613391e-07	2.94913226399165e-07	3.23840054656799e-07	9.00462381805167e-07	7.92023716358163e-07	9.19344035527572e-07	1.94044919530291e-06	1.02248882368591e-06
P5SmallEU	C570	0	0	0	0	0	0	0	0	0	0	0	0	0	1.89754404479616e-08	4.91189094234638e-08	7.93093590327645e-08	2.66893450974431e-07	3.828293192252e-07	9.72740849998862e-07	1.19247521978793e-06	1.74256791315325e-06	2.88898347495824e-06	2.37607114907449e-06	3.12576972079375e-06	2.37166012759244e-06	2.04497764737183e-06
P5SmallEU	C571	0	0	0	0	0	0	0	0	0	0	0	0	9.37661497541991e-09	0	0	0	0	1.00744557690842e-08	2.21077465908832e-08	1.2822314191268e-08	0	3.75192659085486e-08	2.40007186775201e-08	1.47095045684412e-07	2.8747395485969e-07	2.04497764737183e-07
P5SmallEU	C572	0	0	0	0	0	0	0	0	0	0	0	0	0	0	0	0	0	1.00744557690842e-08	0	0	1.54209549836571e-08	0	0	1.10321284263309e-07	7.18684887149224e-08	0
P5SmallEU	C573	0	0	0	0	0	0	0	0	0	0	0	9.72545771991468e-09	0	0	9.82378188469275e-09	0	9.88494262868263e-09	1.00744557690842e-08	6.63232397726497e-08	2.56446283825361e-08	2.00472414787542e-07	1.3131743067992e-07	3.12009342807761e-07	1.83868807105514e-07	1.43736977429845e-07	2.04497764737183e-07
P5SmallEU	C574	0	0	0	0	0	0	0	0	0	0	0	0	9.37661497541991e-09	9.48772022398079e-09	2.94713456540783e-08	9.91366987909556e-08	2.17468737831018e-07	3.72754863456116e-07	3.53723945454132e-07	5.38537196033258e-07	8.94415389052112e-07	1.20061650907356e-06	1.77605318213649e-06	2.5741632994772e-06	3.66529292446104e-06	2.24947541210901e-06
P5SmallEU	C577	0	0	0	0	0	0	0	0	0	0	0	0	0	0	9.82378188469275e-09	9.91366987909556e-09	1.97698852573653e-08	4.02978230763368e-08	6.63232397726497e-08	1.79512398677753e-07	2.15893369771199e-07	3.37673393176938e-07	3.60010780162801e-07	7.72248989843161e-07	1.07802733072384e-06	1.2269865884231e-06
P5SmallEU	C578	0	0	0	0	0	0	0	0	0	0	0	0	0	1.89754404479616e-08	8.84140369622348e-08	1.7844605782372e-07	3.65742877261257e-07	6.9513744806681e-07	9.83794723294304e-07	1.76947935839499e-06	2.08182892279371e-06	3.18913760222663e-06	4.08012217517841e-06	5.44251669032323e-06	8.12113922478623e-06	7.36191953053857e-06
P5SmallEU	C579	0	0	0	0	0	0	0	0	0	0	1.08712638523682e-08	1.94509154398294e-08	9.37661497541991e-08	1.2334036291175e-07	3.73303711618325e-07	1.10041735657961e-06	2.28342174722569e-06	2.95181554034167e-06	5.42745178806183e-06	7.11638437615377e-06	1.02703560191156e-05	1.52891008577336e-05	2.34247014292596e-05	3.68840827053662e-05	4.62114382436951e-05	5.25559255374559e-05
P5SmallEU	C58	0	0	0	0	0	0	0	0	0	0	1.08712638523682e-08	1.94509154398294e-08	3.75064599016796e-08	8.53894820158271e-08	5.89426913081565e-08	6.93956891536689e-08	5.93096557720958e-08	3.02233673072526e-08	1.10538732954416e-08	5.12892567650722e-08	6.16838199346284e-08	3.75192659085486e-08	2.40007186775201e-08	0	1.43736977429845e-07	0
P5SmallEU	C60	0	0	0	0	0	0	0	0	0	0	0	0	0	1.89754404479616e-08	0	1.98273397581911e-08	6.91945984007784e-08	1.10819013459926e-07	1.21592606249858e-07	2.05157027060289e-07	1.38788594852914e-07	3.37673393176938e-07	4.32012936195361e-07	3.30963852789926e-07	1.00615884200891e-06	4.08995529474365e-07
P5SmallEU	C600	0	0	0	0	0	0	0	0	0	0	0	0	0	0	9.82378188469275e-09	0	4.94247131434131e-08	1.2089346922901e-07	9.94848596589745e-08	1.41045456103949e-07	1.38788594852914e-07	4.12711924994035e-07	5.28015810905442e-07	3.67737614211029e-07	6.46816398434302e-07	2.04497764737183e-07
P5SmallEU	C601	0	0	0	0	0	0	0	0	0	0	0	0	0	9.48772022398079e-09	1.96475637693855e-08	2.97410096372867e-08	1.48274139430239e-07	1.61191292305347e-07	1.76861972727066e-07	3.71847111546773e-07	5.39733424427999e-07	5.44029355673955e-07	7.20021560325602e-07	1.17676036547529e-06	1.50923826301337e-06	1.43148435316028e-06
P5SmallEU	C602	0	0	0	0	0	0	0	0	0	0	0	0	0	0	9.82378188469275e-09	9.91366987909556e-09	2.96548278860479e-08	5.0372278845421e-08	1.32646479545299e-07	1.2822314191268e-07	2.77577189705828e-07	2.25115595451292e-07	3.12009342807761e-07	5.51606421316543e-07	5.03079421004457e-07	4.08995529474365e-07
P5SmallEU	C608	0	0	0	0	0	0	0	0	0	0	0	0	0	1.89754404479616e-08	5.89426913081565e-08	6.93956891536689e-08	1.48274139430239e-07	2.72010305765274e-07	3.64777818749573e-07	5.00070253459454e-07	6.01417244362627e-07	5.44029355673955e-07	7.20021560325602e-07	7.72248989843161e-07	8.62421864579069e-07	1.02248882368591e-06
P5SmallEU	C609	0	0	0	0	0	0	0	0	0	0	0	0	9.37661497541991e-09	1.42315803359712e-07	3.14361020310168e-07	6.04733862624829e-07	1.11699851704114e-06	2.02496560958593e-06	2.71925283067864e-06	3.53895871678998e-06	5.28938755939439e-06	5.89052474764213e-06	8.25624722506691e-06	1.04069744821721e-05	1.18583006379622e-05	1.10428792958079e-05
P5SmallEU	C61	0	0	0	7.8883383600498e-08	0	0	0	0	0	1.2431489594663e-08	1.30455166228419e-07	7.78036617593174e-08	5.62596898525194e-08	6.64140415678655e-08	2.16123201463241e-07	8.922302891186e-07	5.27855936371652e-06	1.81138714728134e-05	5.62973766936841e-05	0.000135647261829425	0.000283884360294144	0.000504934280597247	0.000827304772814117	0.00120856966910455	0.00153726697361219	0.00150224057975934
P5SmallEU	C62	0	0	0	0	0	0	0	0	0	0	3.26137915571047e-08	1.16705492638976e-07	3.09428294188857e-07	1.70778964031654e-07	1.96475637693855e-07	1.98273397581911e-07	1.28504254172874e-07	9.06701019217578e-08	1.21592606249858e-07	7.69338851476083e-08	1.54209549836571e-07	2.06355962497017e-07	1.68005030742641e-07	2.5741632994772e-07	2.15605466144767e-07	0
P5SmallEU	C620	0	0	0	0	0	0	0	0	0	0	2.17425277047365e-08	8.75291194792321e-08	1.59402454582138e-07	1.13852642687769e-07	1.37532946385699e-07	1.38791378307338e-07	8.89644836581437e-08	8.05956461526736e-08	7.73771130680913e-08	5.12892567650722e-08	1.23367639869257e-07	9.37981647713716e-08	1.200035933876e-07	1.47095045684412e-07	1.43736977429845e-07	2.04497764737183e-07
P5SmallEU	C621	0	0	0	0	0	0	0	7.02874743644009e-08	0	4.97259583786518e-08	1.52197693933155e-07	5.83527463194881e-07	9.6579134246825e-07	8.91845701054194e-07	8.64492805852962e-07	5.15510833712969e-07	5.43671844577545e-07	4.73499421146958e-07	3.64777818749573e-07	5.00070253459454e-07	3.7010291960777e-07	1.87596329542743e-07	5.52016529582962e-07	6.25153944158749e-07	5.74947909719379e-07	2.04497764737183e-07
P5SmallEU	C629	0	0	0	0	0	0	7.10377673000228e-08	7.02874743644009e-08	2.70472678865003e-08	0	1.06538385753209e-06	3.2483028784515e-06	4.57578810800491e-06	5.13285664117361e-06	4.45999697565051e-06	4.25296437813199e-06	3.40042026426682e-06	2.49846503073288e-06	2.28815177215641e-06	1.97463638545528e-06	1.80425173308788e-06	2.66386787950695e-06	3.50410492691793e-06	4.19220880200573e-06	5.60574211976395e-06	4.90794635369238e-06
P5SmallEU	C63	0	0	0	0	0	0	0	0	0	0	0	9.72545771991468e-09	9.37661497541991e-09	0	9.82378188469275e-09	1.98273397581911e-08	0	1.00744557690842e-08	2.21077465908832e-08	2.56446283825361e-08	4.62628649509713e-08	1.68836696588469e-07	1.200035933876e-07	1.47095045684412e-07	2.8747395485969e-07	2.04497764737183e-07
P5SmallEU	C630	0	0	0	0	0	0	0	0	0	0	0	9.72545771991468e-09	0	0	9.82378188469275e-09	0	9.88494262868263e-09	3.02233673072526e-08	0	5.12892567650722e-08	7.71047749182855e-08	1.68836696588469e-07	1.200035933876e-07	1.83868807105514e-07	2.8747395485969e-07	0
P5SmallEU	C631	0	0	0	0	0	0	0	0	0	0	0	0	9.37661497541991e-09	0	9.82378188469275e-09	1.98273397581911e-08	4.94247131434131e-08	2.01489115381684e-08	5.52693664772081e-08	5.12892567650722e-08	1.69630504820228e-07	1.3131743067992e-07	1.92005749420161e-07	7.35475228422058e-08	1.43736977429845e-07	2.04497764737183e-07
P5SmallEU	C632	0	0	0	0	0	0	0	0	0	0	1.08712638523682e-08	9.72545771991468e-09	2.81298449262597e-08	0	2.94713456540783e-08	2.97410096372867e-08	6.91945984007784e-08	8.05956461526736e-08	7.73771130680913e-08	1.92334712869021e-07	1.54209549836571e-07	2.25115595451292e-07	2.88008624130241e-07	1.83868807105514e-07	5.74947909719379e-07	2.04497764737183e-07
P5SmallEU	C637	0	0	0	0	0	0	0	0	0	0	1.08712638523682e-08	0	0	9.48772022398079e-09	9.82378188469275e-09	1.98273397581911e-08	9.88494262868263e-09	3.02233673072526e-08	4.42154931817665e-08	1.41045456103949e-07	1.079466848856e-07	2.43875228405566e-07	2.64007905452721e-07	2.20642568526617e-07	3.59342443574612e-07	4.08995529474365e-07
P5SmallEU	C638	0	0	0	0	0	0	0	0	0	0	3.26137915571047e-08	2.9176373159744e-08	3.75064599016796e-08	2.84631606719424e-08	1.96475637693855e-08	1.98273397581911e-08	9.88494262868263e-09	3.02233673072526e-08	7.73771130680913e-08	1.66690084486485e-07	2.77577189705828e-07	4.31471557948309e-07	5.28015810905442e-07	1.10321284263309e-06	5.03079421004457e-07	8.1799105894873e-07
P5SmallEU	C639	0	0	0	0	0	0	0	0	0	0	0	3.89018308796587e-08	0	1.89754404479616e-08	5.89426913081565e-08	3.96546795163822e-08	7.9079541029461e-08	1.10819013459926e-07	2.43185212499715e-07	3.33380168972969e-07	6.9394297426457e-07	9.00462381805167e-07	1.0800323404884e-06	2.02255687816066e-06	2.73100257116705e-06	3.06746647105774e-06
P5SmallEU	C64	5.31674005467357e-05	4.43061671222797e-06	1.26589048920799e-06	1.41990090480896e-06	1.3739124398371e-06	1.21879508197544e-06	1.13660427680037e-06	2.03833675656763e-06	1.39293429615476e-06	3.97807667029214e-07	3.37009179423415e-07	4.95998343715648e-07	7.31375968082753e-07	1.95447036614004e-06	4.64664883145967e-06	1.29274255223406e-05	3.04456232963425e-05	6.29653485567763e-05	0.000103486361791924	0.000159740390194817	0.000230959642790232	0.00030775177861487	0.000367523005108865	0.000433305230824855	0.000464054831632254	0.00039120422394223
P5SmallEU	C65	0	0	0	0	0	0	0	0	0	0	1.08712638523682e-08	9.72545771991468e-09	9.37661497541991e-09	3.79508808959231e-08	1.57180510155084e-07	3.46978445768345e-07	8.99529779210119e-07	1.70258302497523e-06	3.31616198863248e-06	5.97519841313091e-06	9.129205350325e-06	1.33568586634433e-05	1.59844786392284e-05	1.89752608932891e-05	1.89014125320246e-05	1.9018292120558e-05
P5SmallEU	C66	0	0	0	0	0	0	0	7.02874743644009e-08	0	0	0	0	0	2.84631606719424e-08	1.96475637693855e-08	9.91366987909556e-08	2.76778393603114e-07	6.14541801914137e-07	1.1164412028396e-06	2.1669710983243e-06	3.60850346617576e-06	5.64664951923657e-06	7.56022638341883e-06	1.00760106293822e-05	1.01334569088041e-05	1.00203904721219e-05
P5SmallEU	C67	0	0	0	0	0	0	0	0	0	0	0	0	0	9.48772022398079e-09	1.96475637693855e-08	1.28877708428242e-07	4.05282647775988e-07	8.56328740372157e-07	1.50332676818006e-06	2.30801655442825e-06	5.01181036968856e-06	8.29175776578925e-06	1.15683464025647e-05	1.27237214517016e-05	1.73921742690112e-05	7.77091506001294e-06
P5SmallEU	C670	0	0	0	0	0	0	0	7.02874743644009e-08	0	0	1.08712638523682e-08	0	0	0	1.96475637693855e-08	9.91366987909556e-08	3.26203106746527e-07	6.9513744806681e-07	1.73545810738433e-06	3.70564880127647e-06	5.52070188414924e-06	9.26725867941151e-06	1.24083715562779e-05	1.40843506242824e-05	2.02669138176081e-05	1.94272876500323e-05
P5SmallEU	C671	0	0	0	0	0	0	0	0	0	0	0	0	0	9.48772022398079e-09	0	0	2.96548278860479e-08	1.2089346922901e-07	2.7634683238604e-07	6.41115709563402e-07	9.71520163970397e-07	1.25689540793638e-06	1.99205965023417e-06	2.83157962942492e-06	3.95276687932073e-06	2.45397317684619e-06
P5SmallEU	C672	0	0	0	0	0	0	0	0	0	0	0	0	0	0	2.94713456540783e-08	9.91366987909556e-08	1.58159082058922e-07	6.04467346145052e-07	1.22697993579402e-06	2.62857440920995e-06	5.58238570408387e-06	7.31625685216698e-06	1.08483248422391e-05	1.37901605329136e-05	1.97638343966037e-05	1.53373323552887e-05
P5SmallEU	C673	0	0	0	0	0	0	0	0	0	0	0	0	0	0	1.96475637693855e-08	1.98273397581911e-08	8.89644836581437e-08	1.41042380767179e-07	3.09508452272365e-07	6.02648766989598e-07	6.78522019280913e-07	1.50077063634195e-06	1.92005749420161e-06	2.79480586800382e-06	2.80287105988197e-06	2.24947541210901e-06
P5SmallEU	C674	0	0	0	0	0	0	0	0	0	0	0	0	0	0	0	9.91366987909556e-09	7.9079541029461e-08	3.02233673072526e-07	4.31101058522223e-07	1.15400827721412e-06	2.03556605784274e-06	2.94526237382107e-06	4.12812361253345e-06	6.80314586290403e-06	7.97740224735639e-06	6.54392847158984e-06
P5SmallEU	C675	0	0	0	0	0	0	0	0	0	0	1.08712638523682e-08	0	0	0	0	1.98273397581911e-08	9.88494262868263e-09	8.05956461526736e-08	1.98969719317949e-07	2.56446283825361e-07	7.86468704166512e-07	1.05053944543936e-06	1.51204527668377e-06	1.69159302537073e-06	2.73100257116705e-06	2.65847094158337e-06
P5SmallEU	C676	0	0	0	0	0	0	0	0	0	0	0	0	0	0	0	9.91366987909556e-09	2.96548278860479e-08	7.05211903835894e-08	1.10538732954416e-07	2.56446283825361e-07	4.31786739542399e-07	7.31625685216698e-07	1.12803377784344e-06	1.3238554111597e-06	1.58110675172829e-06	1.63598211789746e-06
P5SmallEU	C677	0	0	0	0	0	0	0	0	0	0	0	0	1.87532299508398e-08	0	3.9295127538771e-08	9.91366987909556e-09	9.88494262868263e-09	3.02233673072526e-08	8.84309863635329e-08	1.02578513530144e-07	1.38788594852914e-07	1.87596329542743e-07	2.64007905452721e-07	2.94190091368823e-07	7.18684887149224e-08	2.04497764737183e-07
P5SmallEU	C678	0	0	0	0	0	0	0	0	0	2.48629791893259e-08	0	1.94509154398294e-08	2.81298449262597e-08	4.74386011199039e-08	1.17885382616313e-07	4.06460465042918e-07	1.03791897601168e-06	2.97196445187984e-06	7.57190320737751e-06	1.48354175192971e-05	2.12192340575122e-05	2.77830164052803e-05	3.92891764751004e-05	5.02329581012265e-05	6.46097713547153e-05	5.80773651853598e-05
P5SmallEU	C679	0	0	0	0	7.23111810440578e-08	2.15081485054489e-07	7.10377673000228e-08	7.02874743644009e-08	5.40945357730005e-08	3.72944687839889e-08	3.26137915571047e-08	2.9176373159744e-08	1.21895994680459e-07	3.70021088735251e-07	1.13955869862436e-06	3.93572694200094e-06	1.13479141377277e-05	2.76745299976743e-05	5.99341010078844e-05	0.000108553711943275	0.000178435870115896	0.000268056395283626	0.00038228344709554	0.000527298965017194	0.000645953976569723	0.000701631830813273
P5SmallEU	C68	0	0	0	0	0	0	0	0	0	0	0	0	0	0	0	1.98273397581911e-08	2.96548278860479e-08	1.00744557690842e-08	7.73771130680913e-08	3.84669425738042e-08	2.15893369771199e-07	2.6263486135984e-07	3.60010780162801e-07	4.78058898474338e-07	5.74947909719379e-07	8.1799105894873e-07
P5SmallEU	C680	0	0	0	0	0	0	0	0	0	0	0	0	0	9.48772022398079e-09	9.82378188469275e-09	3.96546795163822e-08	9.88494262868263e-08	1.41042380767179e-07	3.64777818749573e-07	4.6160331088565e-07	8.32731569117484e-07	1.20061650907356e-06	1.34404024594112e-06	1.80191430963404e-06	2.08418617273275e-06	2.24947541210901e-06
P5SmallEU	C681	0	0	0	0	0	0	0	0	0	0	0	0	0	0	0	0	0	0	3.31616198863248e-08	1.2822314191268e-08	6.16838199346284e-08	5.62788988628229e-08	1.200035933876e-07	2.5741632994772e-07	1.43736977429845e-07	2.04497764737183e-07
P5SmallEU	C688	0	0	0	0	0	0	0	0	1.35236339432501e-08	0	0	0	0	0	3.9295127538771e-08	2.97410096372867e-08	3.95397705147305e-08	1.51116836536263e-07	3.09508452272365e-07	5.77004138607062e-07	8.63573479084798e-07	9.37981647713716e-07	1.56004671403881e-06	1.65481926394963e-06	1.79671221787306e-06	1.63598211789746e-06
P5SmallEU	C689	0	0	0	7.8883383600498e-08	0	0	0	0	1.35236339432501e-08	0	1.08712638523682e-08	0	0	2.84631606719424e-08	3.9295127538771e-08	1.68532387944625e-07	4.05282647775988e-07	1.00744557690842e-06	1.3817341619302e-06	3.29533474715589e-06	6.0758562635609e-06	9.43609537599998e-06	1.3800413239574e-05	2.31674696952948e-05	3.23408199217151e-05	3.701409541743e-05
P5SmallEU	C69	0	0	1.26589048920799e-06	0	0	0	7.10377673000228e-08	0	2.70472678865003e-08	0	0	0	1.87532299508398e-08	9.48772022398079e-09	9.82378188469275e-09	9.91366987909556e-09	4.94247131434131e-08	1.2089346922901e-07	9.94848596589745e-08	1.79512398677753e-07	1.69630504820228e-07	2.6263486135984e-07	3.84011498840321e-07	3.30963852789926e-07	1.14989581943876e-06	4.08995529474365e-07
P5SmallEU	C690	0	0	0	0	0	0	7.10377673000228e-08	0	0	0	0	0	0	0	0	1.98273397581911e-08	3.95397705147305e-08	5.0372278845421e-08	8.84309863635329e-08	6.41115709563402e-08	9.25257299019426e-08	3.00154127268389e-07	1.68005030742641e-07	4.04511375632132e-07	1.00615884200891e-06	8.1799105894873e-07
P5SmallEU	C691	0	0	0	0	0	0	0	0	0	1.2431489594663e-08	0	0	0	0	0	0	0	2.01489115381684e-08	2.21077465908832e-08	1.2822314191268e-08	1.54209549836571e-08	0	7.20021560325602e-08	7.35475228422058e-08	7.18684887149224e-08	0
P5SmallEU	C692	0	4.43061671222797e-06	0	0	7.23111810440578e-08	2.15081485054489e-07	4.26226603800137e-07	3.51437371822005e-07	9.46654376027509e-08	1.2431489594663e-08	1.08712638523682e-08	0	0	1.89754404479616e-08	9.82378188469275e-09	0	4.94247131434131e-08	8.05956461526736e-08	1.10538732954416e-07	1.02578513530144e-07	2.15893369771199e-07	2.25115595451292e-07	2.40007186775201e-07	0	5.03079421004457e-07	2.04497764737183e-07
P5SmallEU	C693	0	0	0	0	0	0	0	0	0	0	0	9.72545771991468e-09	4.68830748770995e-08	6.64140415678655e-08	9.82378188469275e-08	1.58618718065529e-07	2.76778393603114e-07	3.72754863456116e-07	9.28525356817096e-07	1.07707439206652e-06	1.66546313823497e-06	1.65084769997614e-06	1.63204887007137e-06	2.05933063958176e-06	1.58110675172829e-06	2.04497764737183e-06
P5SmallEU	C694	0	0	0	0	0	7.16938283514965e-08	0	0	0	0	0	9.72545771991468e-09	0	9.48772022398079e-09	6.87664731928493e-08	6.93956891536689e-08	1.38389196801557e-07	1.914146596126e-07	4.31101058522223e-07	6.53938023754671e-07	8.17310614133827e-07	1.27565504089065e-06	1.36804096461864e-06	2.09610440100286e-06	1.94044919530291e-06	2.45397317684619e-06
P5SmallEU	C695	0	0	0	0	0	0	0	0	0	0	0	0	9.37661497541991e-09	1.89754404479616e-08	1.96475637693855e-08	9.91366987909556e-09	1.97698852573653e-08	5.0372278845421e-08	3.31616198863248e-08	6.41115709563402e-08	6.16838199346284e-08	3.75192659085486e-08	1.92005749420161e-07	2.20642568526617e-07	3.59342443574612e-07	2.04497764737183e-07
P5SmallEU	C696	0	0	0	0	7.23111810440578e-08	0	0	7.02874743644009e-08	4.05709018297504e-08	2.48629791893259e-08	1.08712638523682e-08	3.89018308796587e-08	5.62596898525194e-08	2.84631606719424e-08	6.87664731928493e-08	8.922302891186e-08	9.88494262868263e-08	2.01489115381684e-07	2.7634683238604e-07	6.02648766989598e-07	6.9394297426457e-07	9.19222014759441e-07	1.60804815139385e-06	2.39029449237169e-06	3.95276687932073e-06	6.13493294211548e-06
P5SmallEU	C698	0	0	0	0	0	0	7.10377673000228e-08	7.02874743644009e-08	0	0	1.08712638523682e-08	0	9.37661497541991e-09	1.89754404479616e-08	9.82378188469275e-09	4.95683493954778e-08	1.18619311544192e-07	8.05956461526736e-08	1.65808099431624e-07	3.46202483164237e-07	5.39733424427999e-07	4.12711924994035e-07	5.52016529582962e-07	4.78058898474338e-07	1.50923826301337e-06	1.02248882368591e-06
P5SmallEU	C699	0	0	0	0	0	7.16938283514965e-08	7.10377673000228e-08	0	4.05709018297504e-08	1.2431489594663e-08	0	6.80782040394027e-08	2.81298449262597e-08	1.04364922463789e-07	1.47356728270391e-07	2.28014407219198e-07	5.33786901948862e-07	9.77222209601168e-07	1.37068028863476e-06	1.89770250030767e-06	2.79119285204194e-06	4.27719631357454e-06	5.18415523434434e-06	6.61927705579852e-06	9.12729806679515e-06	1.1247377060545e-05
P5SmallEU	C70	0	0	0	0	0	0	7.10377673000228e-08	0	1.35236339432501e-08	2.48629791893259e-08	0	0	1.87532299508398e-08	9.48772022398079e-09	2.94713456540783e-08	6.93956891536689e-08	1.08734368915509e-07	3.02233673072526e-08	1.10538732954416e-07	2.30801655442825e-07	2.92998144689485e-07	3.18913760222663e-07	3.84011498840321e-07	2.20642568526617e-07	5.03079421004457e-07	0
P5SmallEU	C700	0	0	0	0	0	0	0	0	1.35236339432501e-08	0	3.26137915571047e-08	3.89018308796587e-08	3.75064599016796e-08	0	1.47356728270391e-07	1.68532387944625e-07	3.16318164117844e-07	4.93648332685126e-07	1.02801021647607e-06	1.29505373331807e-06	1.89677746298982e-06	2.57006971473558e-06	3.62410852030553e-06	5.40574292890212e-06	5.03079421004457e-06	5.72593741264111e-06
P5SmallEU	C701	0	0	0	0	0	0	0	0	2.70472678865003e-08	1.2431489594663e-08	2.17425277047365e-08	0	0	1.89754404479616e-08	1.96475637693855e-08	2.97410096372867e-08	6.91945984007784e-08	8.05956461526736e-08	1.65808099431624e-07	1.53867770295217e-07	2.00472414787542e-07	3.37673393176938e-07	3.12009342807761e-07	2.94190091368823e-07	4.31210932289535e-07	2.04497764737183e-07
P5SmallEU	C709	0	0	0	0	7.23111810440578e-08	0	0	0	0	2.48629791893259e-08	5.43563192618412e-08	7.78036617593174e-08	2.81298449262597e-08	5.69263213438847e-08	1.37532946385699e-07	1.7844605782372e-07	3.65742877261257e-07	4.83573876916042e-07	6.30070777840172e-07	1.07707439206652e-06	2.08182892279371e-06	2.81394494314115e-06	3.52810564559545e-06	5.1483265989544e-06	5.89321607462364e-06	5.72593741264111e-06
P5SmallEU	C71	0	0	0	8.67717219605478e-07	5.78489448352462e-07	4.30162970108979e-07	5.68302138400183e-07	2.10862423093203e-07	4.73327188013754e-07	3.97807667029214e-07	3.37009179423415e-07	3.1121464703727e-07	3.28181524139697e-07	6.16701814558751e-07	7.07312295697878e-07	1.16981304573328e-06	1.90779392733575e-06	2.61935849996189e-06	3.59250882101852e-06	4.50063228113509e-06	6.01417244362627e-06	5.87176511468786e-06	6.14418398144514e-06	3.49350733500477e-06	3.23408199217151e-06	8.1799105894873e-07
P5SmallEU	C710	2.65837002733678e-05	0	0	3.15533534401992e-07	7.95422991484635e-07	3.58469141757482e-07	7.81415440300251e-07	2.81149897457604e-07	3.92185384354254e-07	4.59965115002529e-07	3.37009179423415e-07	4.66821970555904e-07	4.59454133795575e-07	6.64140415678655e-07	9.72554406584582e-07	1.53661883125981e-06	2.37238623088383e-06	3.05256009803251e-06	4.98529685624417e-06	6.85993809232841e-06	8.31189473619118e-06	9.17346051464014e-06	8.97626878539251e-06	1.01127843908033e-05	8.76795562322054e-06	4.7034485889552e-06
P5SmallEU	C711	0	0	0	7.8883383600498e-08	2.16933543132173e-07	1.43387656702993e-07	1.42075534600046e-07	4.92012320550806e-07	2.83996312808253e-07	3.97807667029214e-07	2.50039068604469e-07	3.59841935636843e-07	6.75116278230233e-07	1.30930539090935e-06	2.01387528636201e-06	2.63703618783942e-06	3.02479244437688e-06	5.27901482300012e-06	7.28450250169602e-06	8.9884422480789e-06	1.23830268518767e-05	1.24188770157296e-05	1.24563729936329e-05	1.25398526445961e-05	1.08521417959533e-05	9.20239941317321e-06
P5SmallEU	C712	0	0	0	3.9441691800249e-07	7.23111810440578e-08	1.43387656702993e-07	2.13113301900068e-07	2.10862423093203e-07	1.62283607319002e-07	1.49177875135955e-07	2.17425277047365e-07	1.65332781238549e-07	3.37558139115117e-07	7.59017617918463e-07	1.20832517181721e-06	1.80428791799539e-06	2.41192600139856e-06	4.09022904224819e-06	6.17911517215186e-06	8.05241331211634e-06	1.07638265785927e-05	1.05804329862107e-05	1.06803198114964e-05	7.83281118269492e-06	6.32442700691317e-06	3.4764620005321e-06
P5SmallEU	C713	0	0	0	1.57766767200996e-07	1.44622362088116e-07	3.58469141757482e-07	2.84151069200091e-07	2.10862423093203e-07	4.05709018297504e-08	2.48629791893259e-07	1.8481148549026e-07	1.55607323518635e-07	1.96908914483818e-07	4.55410570751078e-07	8.05550114544806e-07	1.13015836621689e-06	1.94733369785048e-06	2.68987969034548e-06	3.96834051306354e-06	5.91108684217457e-06	8.03431754648535e-06	8.14168070215505e-06	8.04024075696923e-06	8.12700127406374e-06	5.10266269875949e-06	5.31694188316675e-06
P5SmallEU	C714	0	0	0	7.8883383600498e-08	7.23111810440578e-08	2.86775313405986e-07	1.42075534600046e-07	0	5.40945357730005e-08	6.21574479733148e-08	7.60988469665777e-08	5.83527463194881e-08	1.03142764729619e-07	1.13852642687769e-07	1.96475637693855e-07	1.88359727702816e-07	4.34937475662036e-07	7.15286359604979e-07	1.17171056931681e-06	1.75665704420372e-06	2.43651088741782e-06	3.11409907040954e-06	3.55210636427297e-06	2.39029449237169e-06	1.72484372915814e-06	1.2269865884231e-06
P5SmallEU	C715	0	0	1.26589048920799e-06	3.9441691800249e-07	5.06178267308404e-07	2.86775313405986e-07	4.9726437110016e-07	2.81149897457604e-07	2.83996312808253e-07	2.61061281487922e-07	2.71781596309206e-07	1.75058238958464e-07	1.59402454582138e-07	2.3719300559952e-07	1.7682807392447e-07	2.47841746977389e-07	2.76778393603114e-07	4.13052686532452e-07	5.08478171590314e-07	6.53938023754671e-07	1.06404589387234e-06	7.50385318170973e-07	1.03203090313336e-06	1.2870816497386e-06	5.03079421004457e-07	2.04497764737183e-07
P5SmallEU	C716	0	0	0	1.18325075400747e-06	1.80777952610144e-06	1.64895805208442e-06	1.63386864790053e-06	2.10862423093203e-06	1.55521790347376e-06	1.13126555311433e-06	8.69701108189459e-07	7.09958413553771e-07	5.62596898525194e-07	5.12336892094962e-07	5.59955567427487e-07	7.23697901173976e-07	8.99529779210119e-07	1.44064717497904e-06	1.76861972727066e-06	2.83373143627024e-06	3.87065970089793e-06	4.44603301016301e-06	6.40819188689786e-06	6.3250869644297e-06	4.88705723261472e-06	2.45397317684619e-06
P5SmallEU	C717	2.65837002733678e-05	4.43061671222797e-06	0	4.73300301602988e-07	1.08466771566087e-06	1.57726422373292e-06	2.34424632090075e-06	1.89776180783882e-06	3.32681395003953e-06	1.46691577217023e-06	8.0447352507525e-07	6.80782040394027e-07	7.12622738131913e-07	4.07971969631174e-07	5.0101287611933e-07	7.1378423129488e-07	7.21600811893832e-07	1.08804122306109e-06	1.07222570965784e-06	1.55150001714343e-06	1.94304032794079e-06	1.59456880111332e-06	2.16006468097681e-06	1.83868807105514e-06	1.2936327968686e-06	1.2269865884231e-06
P5SmallEU	C718	2.65837002733678e-05	4.43061671222797e-06	1.26589048920799e-06	4.73300301602988e-07	2.89244724176231e-07	1.43387656702993e-07	4.26226603800137e-07	1.40574948728802e-07	2.02854509148752e-07	2.1133532310927e-07	1.08712638523682e-07	2.52861900717782e-07	3.28181524139697e-07	4.26947410079135e-07	7.36783641351956e-07	1.01119432766775e-06	1.33446725487215e-06	2.17608244612219e-06	3.20562325567807e-06	5.02634716297708e-06	6.21464485841381e-06	5.5528513544652e-06	7.10421272854594e-06	9.34053540096013e-06	5.74947909719379e-06	4.29445305948083e-06
P5SmallEU	C719	0.000106334801093471	3.10143169855958e-05	1.01271239136639e-05	4.73300301602988e-06	4.91716031099593e-06	4.0148543876838e-06	5.25679478020169e-06	4.35782341059286e-06	4.35461012972654e-06	4.5623566812413e-06	3.97888256996677e-06	5.11559076067512e-06	6.56363048279394e-06	1.11670467036254e-05	1.67495481134011e-05	2.48337430471344e-05	3.78197904973397e-05	5.78978973049269e-05	8.13012380879731e-05	0.000107168902010618	0.000136598819245235	0.000161332843406759	0.000178517345523394	0.000174565045465975	0.000145318084181573	0.000100203904721219
P5SmallEU	C72	0	0	0	0	7.23111810440578e-08	0	0	0	0	2.48629791893259e-08	6.52275831142094e-08	2.9176373159744e-08	2.81298449262597e-08	2.84631606719424e-08	9.82378188469275e-09	4.95683493954778e-08	7.9079541029461e-08	1.2089346922901e-07	1.32646479545299e-07	1.53867770295217e-07	2.46735279738514e-07	1.87596329542743e-07	2.64007905452721e-07	2.94190091368823e-07	7.18684887149224e-08	0
P5SmallEU	C720	0	0	0	2.36650150801494e-07	3.61555905220289e-07	5.01856798460475e-07	5.68302138400183e-07	2.10862423093203e-07	2.29901777035252e-07	2.85924260677248e-07	3.37009179423415e-07	3.01489189317355e-07	4.12571058918476e-07	2.94119326943404e-07	3.63479929733632e-07	5.25424503592065e-07	8.30335180809341e-07	1.02759448844659e-06	1.58070388124815e-06	1.79512398677753e-06	2.25145942761394e-06	3.28293576699801e-06	4.12812361253345e-06	3.56705485784698e-06	4.24024083418042e-06	1.2269865884231e-06
P5SmallEU	C721	2.65837002733678e-05	0	0	0	0	0	7.10377673000228e-08	0	1.35236339432501e-08	0	0	0	1.87532299508398e-08	5.69263213438847e-08	0	9.91366987909556e-09	0	5.0372278845421e-08	6.63232397726497e-08	8.97561993388764e-08	1.54209549836571e-07	1.3131743067992e-07	9.60028747100803e-08	1.47095045684412e-07	2.15605466144767e-07	2.04497764737183e-07
P5SmallEU	C722	0	0	0	0	0	0	0	0	1.35236339432501e-08	1.2431489594663e-08	0	2.9176373159744e-08	9.37661497541991e-09	0	9.82378188469275e-09	2.97410096372867e-08	9.88494262868263e-09	1.00744557690842e-08	1.10538732954416e-08	3.84669425738042e-08	3.08419099673142e-08	7.50385318170973e-08	7.20021560325602e-08	3.67737614211029e-08	7.18684887149224e-08	2.04497764737183e-07
P5SmallEU	C723	0	0	0	7.8883383600498e-08	7.23111810440578e-08	0	0	7.02874743644009e-08	1.35236339432501e-08	0	0	1.94509154398294e-08	0	0	9.82378188469275e-09	1.98273397581911e-08	0	1.00744557690842e-08	3.31616198863248e-08	6.41115709563402e-08	3.08419099673142e-08	7.50385318170973e-08	9.60028747100803e-08	3.67737614211029e-08	0	0
P5SmallEU	C724	0	0	0	0	0	0	0	0	0	0	0	9.72545771991468e-09	0	9.48772022398079e-09	0	0	0	2.01489115381684e-08	4.42154931817665e-08	5.12892567650722e-08	7.71047749182855e-08	1.87596329542743e-07	1.4400431206512e-07	4.04511375632132e-07	7.18684887149224e-08	2.04497764737183e-07
P5SmallEU	C725	0	0	0	1.57766767200996e-07	0	0	7.10377673000228e-08	0	0	0	1.08712638523682e-08	9.72545771991468e-09	9.37661497541991e-09	9.48772022398079e-09	9.82378188469275e-09	2.97410096372867e-08	3.95397705147305e-08	1.00744557690842e-08	6.63232397726497e-08	5.12892567650722e-08	1.23367639869257e-07	7.50385318170973e-08	1.200035933876e-07	1.47095045684412e-07	1.43736977429845e-07	2.04497764737183e-07
P5SmallEU	C728	0	0	0	0	0	1.43387656702993e-07	7.10377673000228e-08	7.02874743644009e-08	5.40945357730005e-08	2.48629791893259e-08	4.34850554094729e-08	6.80782040394027e-08	3.75064599016796e-08	3.79508808959231e-08	9.82378188469275e-09	2.97410096372867e-08	8.89644836581437e-08	1.10819013459926e-07	2.21077465908832e-07	2.43623969634093e-07	2.46735279738514e-07	4.87750456811132e-07	4.56013654872882e-07	2.5741632994772e-07	7.18684887149224e-07	0
P5SmallEU	C729	0	4.43061671222797e-06	0	1.57766767200996e-07	3.61555905220289e-07	3.58469141757482e-07	2.84151069200091e-07	3.51437371822005e-07	3.11043580694753e-07	1.98903833514607e-07	2.17425277047365e-07	1.75058238958464e-07	1.87532299508398e-07	2.27705285375539e-07	2.45594547117319e-07	3.17237436131058e-07	4.74477246176766e-07	5.44020611530547e-07	9.17471483521654e-07	1.61561158809977e-06	1.92761937295714e-06	2.32619448633002e-06	3.09609270940009e-06	2.16965192384507e-06	2.44352861630736e-06	1.63598211789746e-06
P5SmallEU	C73	0	0	0	0	0	0	0	0	1.35236339432501e-08	1.2431489594663e-08	4.34850554094729e-08	1.16705492638976e-07	1.87532299508398e-07	3.70021088735251e-07	8.25197678314191e-07	1.45730947222705e-06	3.12364187066371e-06	5.52080176145814e-06	8.68834441021711e-06	1.36172976711267e-05	2.22524380414172e-05	3.22665686813518e-05	4.73294172320696e-05	6.34715122128236e-05	7.12216723164881e-05	6.87112489516933e-05
P5SmallEU	C74	0	0	0	0	0	0	0	0	1.35236339432501e-08	1.2431489594663e-08	1.08712638523682e-08	9.72545771991468e-09	1.87532299508398e-08	1.89754404479616e-08	1.96475637693855e-08	5.94820192745734e-08	1.97698852573653e-08	1.61191292305347e-07	1.32646479545299e-07	1.79512398677753e-07	2.46735279738514e-07	3.56433026131212e-07	3.12009342807761e-07	2.94190091368823e-07	3.59342443574612e-07	0
P5SmallEU	C740	0	0	0	7.8883383600498e-08	0	0	0	7.02874743644009e-08	4.05709018297504e-08	1.2431489594663e-08	7.60988469665777e-08	7.78036617593174e-08	9.37661497541991e-08	8.53894820158271e-08	1.96475637693855e-07	3.46978445768345e-07	3.65742877261257e-07	4.53350509608789e-07	6.41124651135614e-07	7.05227280519743e-07	1.17199257875794e-06	9.75500913622264e-07	8.88026591068243e-07	9.92891558369778e-07	5.74947909719379e-07	8.1799105894873e-07
P5SmallEU	C741	0	0	0	2.36650150801494e-07	2.16933543132173e-07	1.00371359692095e-06	4.26226603800137e-07	7.02874743644009e-07	1.89330875205502e-07	8.70204271626407e-08	1.08712638523682e-08	1.94509154398294e-08	9.37661497541991e-09	5.69263213438847e-08	5.89426913081565e-08	8.922302891186e-08	7.9079541029461e-08	1.71265748074431e-07	2.32131339204274e-07	2.17979341251557e-07	3.54681964624113e-07	2.43875228405566e-07	1.92005749420161e-07	2.20642568526617e-07	1.43736977429845e-07	0
P5SmallEU	C749	5.31674005467357e-05	8.86123342445595e-06	3.79767146762398e-06	7.8883383600498e-07	1.44622362088116e-06	1.79234570878741e-06	1.27867981140041e-06	1.47603696165242e-06	8.79036206311258e-07	2.23766812703933e-07	2.17425277047365e-07	1.84783696678379e-07	2.81298449262597e-07	2.84631606719424e-07	3.9295127538771e-07	8.12920930085836e-07	1.65078541899e-06	2.40779492881112e-06	3.41564684829146e-06	4.74425625076918e-06	5.78285811887141e-06	7.41005501693835e-06	7.92023716358163e-06	8.34764384259035e-06	8.04927073607131e-06	6.74842623632702e-06
P5SmallEU	C75	0	0	0	0	0	0	0	0	0	0	0	9.72545771991468e-09	0	0	9.82378188469275e-09	1.98273397581911e-08	9.88494262868263e-09	5.0372278845421e-08	2.21077465908832e-08	5.12892567650722e-08	9.25257299019426e-08	3.75192659085486e-08	1.200035933876e-07	7.35475228422058e-08	3.59342443574612e-07	0
P5SmallEU	C750	0	0	0	0	0	0	0	0	0	0	0	0	9.37661497541991e-09	0	0	2.97410096372867e-08	3.95397705147305e-08	5.0372278845421e-08	8.84309863635329e-08	1.2822314191268e-07	1.54209549836571e-07	1.12557797725646e-07	2.16006468097681e-07	3.30963852789926e-07	2.15605466144767e-07	0
P5SmallEU	C751	0	0	0	0	0	0	0	0	1.35236339432501e-08	3.72944687839889e-08	2.17425277047365e-08	4.86272885995734e-08	3.75064599016796e-08	8.53894820158271e-08	7.8590255077542e-08	1.48705048186433e-07	3.55857934632575e-07	4.23127142301537e-07	6.41124651135614e-07	1.00014050691891e-06	1.00236207393771e-06	1.81968439656461e-06	2.30406899304193e-06	3.05222219795154e-06	1.58110675172829e-06	1.2269865884231e-06
P5SmallEU	C752	0	0	0	0	0	0	0	0	0	1.2431489594663e-08	0	0	9.37661497541991e-09	9.48772022398079e-09	9.82378188469275e-09	2.97410096372867e-08	0	6.04467346145052e-08	7.73771130680913e-08	8.97561993388764e-08	1.38788594852914e-07	1.68836696588469e-07	1.68005030742641e-07	1.83868807105514e-07	1.43736977429845e-07	2.04497764737183e-07
P5SmallEU	C753	0	0	0	7.8883383600498e-08	0	0	7.10377673000228e-08	0	1.35236339432501e-08	4.97259583786518e-08	6.52275831142094e-08	9.72545771991468e-08	2.81298449262597e-08	2.84631606719424e-08	2.94713456540783e-08	2.97410096372867e-08	3.95397705147305e-08	7.05211903835894e-08	3.31616198863248e-08	5.12892567650722e-08	1.54209549836571e-08	3.75192659085486e-08	9.60028747100803e-08	7.35475228422058e-08	0	0
P5SmallEU	C754	0	0	0	0	0	0	0	0	1.35236339432501e-08	0	0	0	0	9.48772022398079e-09	9.82378188469275e-09	9.91366987909556e-09	0	3.02233673072526e-08	4.42154931817665e-08	2.56446283825361e-08	0	1.87596329542743e-08	7.20021560325602e-08	7.35475228422058e-08	0	0
P5SmallEU	C755	0	0	0	0	0	0	0	0	0	0	0	1.94509154398294e-08	0	0	9.82378188469275e-09	1.98273397581911e-08	9.88494262868263e-09	1.00744557690842e-08	4.42154931817665e-08	6.41115709563402e-08	6.16838199346284e-08	7.50385318170973e-08	7.20021560325602e-08	7.35475228422058e-08	7.18684887149224e-08	0
P5SmallEU	C758	0	0	0	0	0	0	0	0	0	0	2.17425277047365e-08	9.72545771991468e-09	9.37661497541991e-09	0	3.9295127538771e-08	2.97410096372867e-08	1.97698852573653e-08	1.00744557690842e-08	3.31616198863248e-08	5.12892567650722e-08	4.62628649509713e-08	5.62788988628229e-08	7.20021560325602e-08	1.10321284263309e-07	2.15605466144767e-07	0
P5SmallEU	C759	0	0	0	0	7.23111810440578e-08	0	0	0	0	3.72944687839889e-08	5.43563192618412e-08	3.89018308796587e-08	4.68830748770995e-08	7.59017617918463e-08	8.84140369622348e-08	1.09050368670051e-07	1.28504254172874e-07	4.02978230763368e-07	5.30585918181198e-07	7.43694223093547e-07	1.2953602186272e-06	1.4632513704334e-06	1.65604958874889e-06	1.47095045684412e-06	1.86858070658798e-06	1.02248882368591e-06
P5SmallEU	C76	0	0	0	7.8883383600498e-08	0	0	0	0	0	0	0	0	9.37661497541991e-09	2.84631606719424e-08	9.82378188469275e-09	8.922302891186e-08	1.28504254172874e-07	1.914146596126e-07	3.53723945454132e-07	5.2571488184199e-07	5.8599628937897e-07	8.81702748850893e-07	1.29603880858608e-06	1.10321284263309e-06	1.79671221787306e-06	6.13493294211548e-07
P5SmallEU	C760	2.65837002733678e-05	0	0	7.8883383600498e-08	7.23111810440578e-08	0	7.10377673000228e-08	7.02874743644009e-08	4.05709018297504e-08	2.48629791893259e-08	3.26137915571047e-08	9.72545771991468e-09	1.87532299508398e-08	4.74386011199039e-08	1.37532946385699e-07	4.65942484317491e-07	1.35423714012952e-06	2.22645472496761e-06	2.96243804317835e-06	3.47484714583364e-06	3.76271301601233e-06	4.55859080788866e-06	6.31218901218778e-06	8.8624765024858e-06	1.47330401865591e-05	2.43352340037247e-05
P5SmallEU	C761	0	0	0	7.8883383600498e-08	0	7.16938283514965e-08	0	7.02874743644009e-08	6.76181697162506e-08	1.2431489594663e-08	8.69701108189459e-08	3.89018308796587e-08	2.81298449262597e-08	6.64140415678655e-08	6.87664731928493e-08	2.37928077098293e-07	3.16318164117844e-07	4.83573876916042e-07	6.96394017612822e-07	1.2052975339792e-06	1.34162308357817e-06	1.98852109315308e-06	2.47207402378457e-06	3.49350733500477e-06	4.52771478904011e-06	5.11244411842956e-06
P5SmallEU	C762	5.31674005467357e-05	0	0	1.57766767200996e-07	7.23111810440578e-08	2.15081485054489e-07	0	1.40574948728802e-07	2.70472678865003e-08	7.45889375679777e-08	1.30455166228419e-07	9.72545771991468e-08	1.31272609655879e-07	1.89754404479616e-07	2.75065892771397e-07	7.23697901173976e-07	1.30481242698611e-06	2.72010305765274e-06	3.92412501988177e-06	6.59066949431178e-06	1.05941960737724e-05	1.75214971792922e-05	2.84408516328613e-05	4.31723959083748e-05	6.62627465951585e-05	8.09811148359243e-05
P5SmallEU	C763	7.97511008201035e-05	0	0	7.8883383600498e-08	0	0	2.84151069200091e-07	7.02874743644009e-08	4.05709018297504e-08	3.72944687839889e-08	7.60988469665777e-08	8.75291194792321e-08	7.50129198033593e-08	8.53894820158271e-08	8.84140369622348e-08	3.76719455405631e-07	5.04132074062814e-07	9.26849930755747e-07	1.65808099431624e-06	2.65421903759249e-06	4.16365784558742e-06	5.5528513544652e-06	1.03443097500112e-05	1.34959704415448e-05	1.89014125320246e-05	2.00407809442439e-05
P5SmallEU	C764	0	0	0	0	0	0	0	0	0	0	2.17425277047365e-08	1.94509154398294e-08	9.37661497541991e-09	9.48772022398079e-09	0	1.98273397581911e-08	4.94247131434131e-08	4.02978230763368e-08	9.94848596589745e-08	1.66690084486485e-07	1.85051459803885e-07	2.6263486135984e-07	3.36010061485281e-07	6.61927705579852e-07	1.50923826301337e-06	2.65847094158337e-06
P5SmallEU	C765	0	0	0	0	0	0	0	0	1.35236339432501e-08	3.72944687839889e-08	2.17425277047365e-08	3.89018308796587e-08	6.56363048279394e-08	6.64140415678655e-08	6.87664731928493e-08	7.93093590327645e-08	1.38389196801557e-07	2.72010305765274e-07	2.32131339204274e-07	4.10314054120578e-07	5.8599628937897e-07	7.69144951125247e-07	1.12803377784344e-06	1.69159302537073e-06	2.44352861630736e-06	2.86296870632056e-06
P5SmallEU	C767	0	0	1.26589048920799e-06	7.8883383600498e-08	7.23111810440578e-08	7.16938283514965e-08	0	7.02874743644009e-08	2.70472678865003e-08	2.48629791893259e-08	1.08712638523682e-08	2.9176373159744e-08	5.62596898525194e-08	1.04364922463789e-07	4.22422621041788e-07	6.84043221657594e-07	1.98687346836521e-06	4.2715692460917e-06	8.03616588578605e-06	1.10143678902993e-05	1.40176480801443e-05	1.96225760701709e-05	2.72888171363403e-05	3.80608430708415e-05	5.07391530327352e-05	3.98770641237506e-05
P5SmallEU	C768	2.65837002733678e-05	0	0	0	7.23111810440578e-08	0	7.10377673000228e-08	0	1.35236339432501e-08	0	1.08712638523682e-08	1.94509154398294e-08	3.75064599016796e-08	6.64140415678655e-08	1.7682807392447e-07	2.77582756614676e-07	6.72176098750419e-07	1.76302975958974e-06	2.3102595187473e-06	2.67986366597502e-06	3.99402734076719e-06	5.53409172151092e-06	7.24821704061106e-06	8.78892897964359e-06	1.25051170363965e-05	9.81589270738476e-06
P5SmallEU	C770	0	0	0	0	0	0	0	0	0	0	0	0	9.37661497541991e-09	9.48772022398079e-09	1.96475637693855e-08	5.94820192745734e-08	1.77928967316287e-07	2.41786938458021e-07	2.54239085795157e-07	4.23136368311846e-07	2.77577189705828e-07	4.12711924994035e-07	4.80014373550402e-07	6.61927705579852e-07	4.31210932289535e-07	1.2269865884231e-06
P5SmallEU	C771	0	0	0	0	0	0	0	0	1.35236339432501e-08	0	0	0	0	0	9.82378188469275e-09	0	9.88494262868263e-09	1.00744557690842e-08	0	3.84669425738042e-08	3.08419099673142e-08	5.62788988628229e-08	1.200035933876e-07	2.94190091368823e-07	1.43736977429845e-07	0
P5SmallEU	C772	0	0	0	0	0	0	0	0	0	0	0	0	0	9.48772022398079e-09	0	0	2.96548278860479e-08	1.00744557690842e-08	4.42154931817665e-08	2.56446283825361e-08	6.16838199346284e-08	1.68836696588469e-07	1.92005749420161e-07	1.83868807105514e-07	2.15605466144767e-07	0
P5SmallEU	C773	0	0	0	0	0	0	0	0	0	0	0	0	0	0	9.82378188469275e-09	0	9.88494262868263e-09	0	1.10538732954416e-08	2.56446283825361e-08	4.62628649509713e-08	1.87596329542743e-08	2.40007186775201e-08	3.67737614211029e-08	7.18684887149224e-08	2.04497764737183e-07
P5SmallEU	C774	0	0	0	0	0	0	0	0	0	0	0	0	9.37661497541991e-09	0	9.82378188469275e-09	0	9.88494262868263e-09	1.00744557690842e-08	1.10538732954416e-08	2.56446283825361e-08	3.08419099673142e-08	1.87596329542743e-08	1.200035933876e-07	3.67737614211029e-08	1.43736977429845e-07	2.04497764737183e-07
P5SmallEU	C775	0	0	0	0	0	0	0	0	0	0	0	0	0	0	0	0	0	0	0	1.2822314191268e-08	4.62628649509713e-08	1.87596329542743e-08	2.40007186775201e-08	0	0	0
P5SmallEU	C778	0	0	0	0	0	0	0	0	0	0	0	0	9.37661497541991e-09	9.48772022398079e-09	0	1.98273397581911e-08	0	6.04467346145052e-08	6.63232397726497e-08	5.12892567650722e-08	3.08419099673142e-08	1.3131743067992e-07	1.200035933876e-07	2.94190091368823e-07	7.18684887149224e-08	2.04497764737183e-07
P5SmallEU	C779	0	0	0	0	0	0	0	0	0	0	1.08712638523682e-08	1.94509154398294e-08	0	9.48772022398079e-09	1.96475637693855e-08	7.93093590327645e-08	1.8781390994497e-07	2.01489115381684e-07	5.30585918181198e-07	4.87247939268186e-07	6.32259154329941e-07	1.14433761021073e-06	1.70405102610393e-06	1.72836678679184e-06	1.94044919530291e-06	2.04497764737183e-06
P5SmallEU	C780	0	0	0	0	0	0	0	0	0	1.2431489594663e-08	1.08712638523682e-08	9.72545771991468e-09	9.37661497541991e-09	2.84631606719424e-08	4.91189094234638e-08	9.91366987909556e-08	1.18619311544192e-07	2.72010305765274e-07	4.31101058522223e-07	7.82161165667351e-07	1.35704403856183e-06	1.3882128386163e-06	2.59207761717217e-06	3.75092366495249e-06	5.82134758590872e-06	7.36191953053857e-06
P5SmallEU	C781	0	0	0	0	0	0	0	0	0	0	0	0	9.37661497541991e-09	0	0	9.91366987909556e-09	1.97698852573653e-08	0	4.42154931817665e-08	0	4.62628649509713e-08	1.87596329542743e-08	9.60028747100803e-08	7.35475228422058e-08	7.18684887149224e-08	4.08995529474365e-07
P5SmallEU	C782	0	0	0	0	0	0	0	0	0	0	0	0	0	0	0	2.97410096372867e-08	0	4.02978230763368e-08	1.10538732954416e-07	1.53867770295217e-07	1.54209549836571e-07	3.18913760222663e-07	7.44022279003123e-07	1.2135341268964e-06	1.50923826301337e-06	2.04497764737183e-06
P5SmallEU	C783	0	0	0	0	0	0	0	0	0	0	0	0	0	0	0	0	9.88494262868263e-09	2.01489115381684e-08	2.21077465908832e-08	3.84669425738042e-08	6.16838199346284e-08	1.68836696588469e-07	7.20021560325602e-08	2.20642568526617e-07	2.8747395485969e-07	0
P5SmallEU	C784	0	0	0	0	0	0	0	0	0	0	0	0	0	0	0	0	0	0	1.10538732954416e-08	2.56446283825361e-08	1.54209549836571e-08	1.87596329542743e-08	4.80014373550402e-08	7.35475228422058e-08	0	4.08995529474365e-07
P5SmallEU	C785	0	0	0	0	0	0	0	0	0	0	0	0	0	0	0	0	0	1.00744557690842e-08	2.21077465908832e-08	7.69338851476083e-08	7.71047749182855e-08	7.50385318170973e-08	2.16006468097681e-07	7.35475228422058e-08	2.15605466144767e-07	0
P5SmallEU	C786	0	0	0	0	0	0	0	0	1.35236339432501e-08	0	0	9.72545771991468e-09	0	9.48772022398079e-09	2.94713456540783e-08	7.93093590327645e-08	4.94247131434131e-08	1.41042380767179e-07	2.32131339204274e-07	5.12892567650722e-07	8.94415389052112e-07	9.75500913622264e-07	2.13606396229929e-06	3.49350733500477e-06	4.88705723261472e-06	6.74842623632702e-06
P5SmallEU	C787	0	0	0	0	0	0	0	0	0	0	1.08712638523682e-08	9.72545771991468e-09	9.37661497541991e-09	9.48772022398079e-09	1.0806160073162e-07	1.38791378307338e-07	1.58159082058922e-07	7.35435271143147e-07	1.29330317556667e-06	1.8848801861164e-06	3.28466341151896e-06	4.91502383401987e-06	8.01624003829171e-06	1.2135341268964e-05	1.67453578705769e-05	2.06542742384554e-05
P5SmallEU	C788	0	0	0	0	0	0	0	0	0	0	1.08712638523682e-08	0	0	1.89754404479616e-08	9.82378188469275e-09	9.91366987909556e-09	4.94247131434131e-08	1.00744557690842e-07	6.63232397726497e-08	1.66690084486485e-07	3.39261009640456e-07	6.19067887491052e-07	5.76017248260482e-07	1.2503078883175e-06	8.62421864579069e-07	1.02248882368591e-06
P5SmallEU	C790	0	0	0	0	0	0	0	0	0	0	0	0	0	0	0	0	1.97698852573653e-08	0	5.52693664772081e-08	3.84669425738042e-08	1.079466848856e-07	1.12557797725646e-07	1.4400431206512e-07	1.83868807105514e-07	7.18684887149224e-08	2.04497764737183e-07
P5SmallEU	C791	0	0	0	0	0	0	0	0	0	0	0	0	0	0	0	0	0	2.01489115381684e-08	3.31616198863248e-08	2.56446283825361e-08	4.62628649509713e-08	3.75192659085486e-08	4.80014373550402e-08	7.35475228422058e-08	7.18684887149224e-08	2.04497764737183e-07
P5SmallEU	C792	0	0	0	0	0	0	0	0	0	0	0	0	0	0	0	9.91366987909556e-09	0	2.01489115381684e-08	2.21077465908832e-08	1.2822314191268e-08	4.62628649509713e-08	3.75192659085486e-08	4.80014373550402e-08	3.67737614211029e-08	2.8747395485969e-07	8.1799105894873e-07
P5SmallEU	C793	0	0	0	0	0	0	0	0	1.35236339432501e-08	1.2431489594663e-08	2.17425277047365e-08	4.86272885995734e-08	3.75064599016796e-08	9.48772022398079e-09	1.27709164501006e-07	1.58618718065529e-07	4.1516759040467e-07	7.25360815374063e-07	1.21592606249858e-06	1.89770250030767e-06	2.34398515751588e-06	2.73890641132405e-06	2.85608552262489e-06	3.16254348221485e-06	2.94660803731182e-06	2.45397317684619e-06
P5SmallEU	C794	0	0	0	0	0	0	0	7.02874743644009e-08	0	0	0	0	0	0	0	0	2.96548278860479e-08	0	4.42154931817665e-08	5.12892567650722e-08	3.08419099673142e-08	5.62788988628229e-08	4.80014373550402e-08	1.47095045684412e-07	0	0
P5SmallEU	C795	0	0	0	0	0	0	0	0	1.35236339432501e-08	0	0	0	0	0	4.91189094234638e-08	5.94820192745734e-08	1.38389196801557e-07	1.81340203843516e-07	3.53723945454132e-07	4.87247939268186e-07	8.63573479084798e-07	1.18185687611928e-06	1.29603880858608e-06	1.94900935531845e-06	2.08418617273275e-06	2.65847094158337e-06
P5SmallEU	C796	0	0	0	0	0	0	0	0	0	0	0	0	0	0	9.82378188469275e-09	0	1.97698852573653e-08	3.02233673072526e-08	0	3.84669425738042e-08	3.08419099673142e-08	3.75192659085486e-08	1.200035933876e-07	0	7.18684887149224e-08	0
P5SmallEU	C797	0	0	0	0	0	0	0	0	0	0	0	0	0	0	0	9.91366987909556e-09	0	1.00744557690842e-08	0	0	3.08419099673142e-08	1.87596329542743e-08	0	1.10321284263309e-07	7.18684887149224e-08	0
P5SmallEU	C798	0	0	0	7.8883383600498e-08	0	0	0	0	0	0	1.08712638523682e-08	9.72545771991468e-09	1.87532299508398e-08	0	1.96475637693855e-08	3.96546795163822e-08	1.48274139430239e-07	2.51861394227105e-07	3.75831692045015e-07	5.64181824415794e-07	6.32259154329941e-07	1.18185687611928e-06	1.51204527668377e-06	1.2135341268964e-06	1.22176430815368e-06	1.43148435316028e-06
P5SmallEU	C80	0	0	1.26589048920799e-06	3.15533534401992e-07	6.5080062939652e-07	2.86775313405986e-07	2.84151069200091e-07	4.21724846186405e-07	3.38090848581253e-07	3.72944687839889e-07	8.26216052779986e-07	1.16705492638976e-06	1.77218023035436e-06	2.60912306159472e-06	5.50131785542794e-06	1.37899148018219e-05	3.3420991027576e-05	6.23407322990931e-05	8.89173567885323e-05	0.000125043207993246	0.000195923233067364	0.000292669033719634	0.000387491603048562	0.000427237560190373	0.000447309473761677	0.000458892984070238
P5SmallEU	C800	0	0	0	0	0	0	0	0	0	2.48629791893259e-08	2.17425277047365e-08	4.86272885995734e-08	7.50129198033593e-08	7.59017617918463e-08	2.35770765232626e-07	4.16374134922013e-07	9.29184607096167e-07	1.85369986151149e-06	4.4104954448812e-06	7.53952074446561e-06	1.11185085432168e-05	1.44636770077455e-05	1.74485224785571e-05	2.79848324414593e-05	4.56364903339757e-05	4.94884590663982e-05
P5SmallEU	C809	0	0	0	2.36650150801494e-07	1.44622362088116e-07	7.16938283514965e-08	7.10377673000228e-08	0	2.02854509148752e-07	1.49177875135955e-07	3.26137915571047e-07	5.73802005474966e-07	6.28233203353134e-07	9.86722903294002e-07	1.65039535662838e-06	3.3409067492552e-06	7.4532467420267e-06	1.64717351824527e-05	4.46465942402887e-05	7.6203013238706e-05	0.000100390416943608	0.00013184270040264	0.000185309548909133	0.000300625499617516	0.000428911140650657	0.000467686387953936
P5SmallEU	C81	0	0	0	0	0	7.16938283514965e-08	0	0	1.35236339432501e-08	0	8.69701108189459e-08	1.55607323518635e-07	2.06285529459238e-07	1.99242124703596e-07	1.57180510155084e-07	1.88359727702816e-07	2.37238623088383e-07	2.51861394227105e-07	3.20562325567807e-07	4.48780996694382e-07	7.24784884231884e-07	8.2542384998807e-07	7.20021560325602e-07	9.19344035527572e-07	8.62421864579069e-07	2.04497764737183e-07
P5SmallEU	C810	0	0	0	0	0	0	0	0	2.70472678865003e-08	2.48629791893259e-08	6.52275831142094e-08	1.84783696678379e-07	2.90675064238017e-07	3.03607047167385e-07	2.06299419578548e-07	3.96546795163822e-07	3.16318164117844e-07	3.92903774994284e-07	5.19532044885756e-07	7.69338851476083e-07	1.03320398390503e-06	9.5674128066799e-07	1.63204887007137e-06	1.58127174110742e-06	2.2279231501626e-06	4.08995529474365e-07
P5SmallEU	C811	0	0	0	0	0	0	0	0	1.35236339432501e-08	1.2431489594663e-08	1.41326430080787e-07	4.3764559739616e-07	5.34467053598935e-07	5.59775493214866e-07	5.30484221773409e-07	4.56028814438396e-07	3.36088049375209e-07	3.1230812884161e-07	3.20562325567807e-07	7.56516537284815e-07	6.01417244362627e-07	7.87904584079521e-07	8.88026591068243e-07	9.19344035527572e-07	3.59342443574612e-07	6.13493294211548e-07
P5SmallEU	C812	0	0	0	0	0	0	0	0	0	2.48629791893259e-08	8.69701108189459e-08	1.75058238958464e-07	1.50025839606719e-07	1.80266684255635e-07	1.7682807392447e-07	2.08187067461007e-07	3.36088049375209e-07	2.82084761534358e-07	3.53723945454132e-07	5.64181824415794e-07	8.32731569117484e-07	9.94260546576539e-07	9.12027309745763e-07	1.2135341268964e-06	6.46816398434302e-07	2.04497764737183e-07
P5SmallEU	C813	0	0	0	0	0	0	0	0	1.35236339432501e-08	1.2431489594663e-08	2.17425277047365e-08	2.9176373159744e-08	4.68830748770995e-08	2.84631606719424e-08	4.91189094234638e-08	1.98273397581911e-08	5.93096557720958e-08	1.10819013459926e-07	8.84309863635329e-08	6.41115709563402e-08	1.54209549836571e-07	1.87596329542743e-07	2.16006468097681e-07	1.83868807105514e-07	2.15605466144767e-07	2.04497764737183e-07
P5SmallEU	C814	0	0	0	0	0	0	0	0	0	0	0	0	0	0	0	0	0	1.00744557690842e-08	2.21077465908832e-08	2.56446283825361e-08	0	3.75192659085486e-08	2.40007186775201e-08	0	0	0
P5SmallEU	C817	0	0	0	0	0	0	0	0	1.35236339432501e-08	0	2.17425277047365e-08	5.83527463194881e-08	1.03142764729619e-07	7.59017617918463e-08	6.87664731928493e-08	1.68532387944625e-07	1.18619311544192e-07	1.51116836536263e-07	2.7634683238604e-07	2.56446283825361e-07	5.08891514460684e-07	5.44029355673955e-07	5.76017248260482e-07	6.25153944158749e-07	7.90553375864147e-07	4.08995529474365e-07
P5SmallEU	C819	0	0	0	0	0	0	7.10377673000228e-08	7.02874743644009e-08	9.46654376027509e-08	2.36198302298596e-07	7.71859733518145e-07	2.14932615610114e-06	3.61937338051208e-06	2.70400026383452e-06	3.08466751179352e-06	3.32107940949701e-06	3.99351682198778e-06	4.96670669415851e-06	5.81433735340229e-06	7.91136785601239e-06	1.11956133181351e-05	1.58143705804532e-05	1.84085512256579e-05	2.08139489643442e-05	1.81827276448754e-05	1.26788614137053e-05
P5SmallEU	C82	0	0	0	0	0	0	0	0	1.35236339432501e-08	0	1.08712638523682e-08	9.72545771991468e-09	4.68830748770995e-08	3.79508808959231e-08	3.9295127538771e-08	9.91366987909556e-08	1.18619311544192e-07	3.52605951917947e-07	3.20562325567807e-07	4.23136368311846e-07	7.55626794199198e-07	1.18185687611928e-06	1.0800323404884e-06	8.82570274106469e-07	1.36550128558353e-06	2.04497764737183e-07
P5SmallEU	C820	0	0	0	0	0	0	0	0	1.35236339432501e-08	0	3.26137915571047e-08	9.72545771991468e-09	9.37661497541991e-09	0	4.91189094234638e-08	6.93956891536689e-08	1.8781390994497e-07	2.11563571150768e-07	4.31101058522223e-07	6.53938023754671e-07	1.01778302892137e-06	1.14433761021073e-06	1.39204168329616e-06	1.13998660405419e-06	1.58110675172829e-06	6.13493294211548e-07
P5SmallEU	C821	0	0	0	0	0	0	0	0	1.35236339432501e-08	0	1.08712638523682e-08	9.72545771991468e-09	0	1.89754404479616e-08	1.96475637693855e-08	5.94820192745734e-08	1.08734368915509e-07	1.71265748074431e-07	2.98454578976924e-07	3.71847111546773e-07	4.93470559477027e-07	6.75346786353875e-07	8.40025153713203e-07	8.09022751264264e-07	7.18684887149224e-07	2.04497764737183e-07
P5SmallEU	C822	0	0	0	0	0	0	0	0	0	0	0	0	0	0	1.96475637693855e-08	4.95683493954778e-08	6.91945984007784e-08	7.05211903835894e-08	1.76861972727066e-07	2.17979341251557e-07	1.69630504820228e-07	3.18913760222663e-07	5.76017248260482e-07	8.45796512685366e-07	1.14989581943876e-06	2.04497764737183e-07
P5SmallEU	C823	0	0	0	0	0	0	0	0	2.70472678865003e-08	0	0	0	1.87532299508398e-08	1.89754404479616e-08	1.96475637693855e-08	0	9.88494262868263e-09	3.02233673072526e-08	4.42154931817665e-08	1.02578513530144e-07	7.71047749182855e-08	2.06355962497017e-07	2.40007186775201e-07	3.30963852789926e-07	2.8747395485969e-07	2.04497764737183e-07
P5SmallEU	C824	0	0	0	0	0	0	0	0	0	0	0	0	0	0	9.82378188469275e-09	0	0	0	0	6.41115709563402e-08	1.54209549836571e-08	5.62788988628229e-08	0	1.10321284263309e-07	1.43736977429845e-07	0
P5SmallEU	C825	0	0	0	0	0	0	0	0	0	0	0	0	0	0	0	0	0	0	0	0	1.54209549836571e-08	1.87596329542743e-08	2.40007186775201e-08	3.67737614211029e-08	7.18684887149224e-08	4.08995529474365e-07
P5SmallEU	C827	0	0	0	0	0	0	0	0	1.35236339432501e-08	0	2.17425277047365e-08	9.72545771991468e-09	3.75064599016796e-08	2.84631606719424e-08	0	5.94820192745734e-08	1.38389196801557e-07	2.72010305765274e-07	4.42154931817665e-07	5.00070253459454e-07	1.079466848856e-06	1.35069357270775e-06	1.96805893155665e-06	1.61804550252853e-06	2.2279231501626e-06	1.02248882368591e-06
P5SmallEU	C829	0	0	0	0	1.44622362088116e-07	7.16938283514965e-08	7.10377673000228e-08	0	4.05709018297504e-08	1.36746385541292e-07	1.63068957785524e-07	2.43136442997867e-07	1.40649224631299e-07	3.32070207839328e-07	3.9295127538771e-07	8.0300726020674e-07	1.45308656641635e-06	2.43801829611838e-06	3.86885565340456e-06	5.44948353128892e-06	8.54320906094604e-06	1.12932990384731e-05	1.54324621096454e-05	1.92326772232368e-05	1.99075713740335e-05	1.24743636489681e-05
P5SmallEU	C83	0	0	0	0	0	7.16938283514965e-08	7.10377673000228e-08	0	4.05709018297504e-08	3.72944687839889e-08	1.08712638523682e-07	1.06980034919061e-07	7.50129198033593e-08	7.59017617918463e-08	2.06299419578548e-07	1.58618718065529e-07	4.64592303548084e-07	4.83573876916042e-07	7.84825003976355e-07	9.74495878536372e-07	1.88135650800617e-06	2.38247338519284e-06	2.47207402378457e-06	2.24319944668728e-06	1.58110675172829e-06	1.02248882368591e-06
P5SmallEU	C830	0	0	0	0	0	1.43387656702993e-07	7.10377673000228e-08	0	0	2.48629791893259e-08	2.17425277047365e-08	9.72545771991468e-08	1.12519379705039e-07	5.69263213438847e-08	1.27709164501006e-07	1.7844605782372e-07	3.06433221489161e-07	5.54095067299631e-07	9.94848596589745e-07	1.76947935839499e-06	2.72950903210731e-06	4.25843668062027e-06	5.35216026508698e-06	6.03089687306087e-06	6.10882154076841e-06	4.49895082421802e-06
P5SmallEU	C831	0	0	0	0	0	0	0	0	1.35236339432501e-08	0	0	0	1.87532299508398e-08	0	1.96475637693855e-08	5.94820192745734e-08	1.58159082058922e-07	2.21638026919853e-07	5.30585918181198e-07	8.07805794049887e-07	1.34162308357817e-06	2.13859815678727e-06	2.76008264791481e-06	3.08899595937264e-06	3.80902990189089e-06	2.04497764737183e-06
P5SmallEU	C832	0	0	0	0	0	0	0	0	0	0	1.08712638523682e-08	4.86272885995734e-08	1.87532299508398e-08	2.84631606719424e-08	2.94713456540783e-08	7.93093590327645e-08	1.28504254172874e-07	2.21638026919853e-07	2.87400705681482e-07	5.38537196033258e-07	5.08891514460684e-07	5.44029355673955e-07	7.68022997680643e-07	5.1483265989544e-07	5.03079421004457e-07	0
P5SmallEU	C833	0	0	0	0	0	7.16938283514965e-08	0	0	2.70472678865003e-08	2.48629791893259e-08	6.52275831142094e-08	1.06980034919061e-07	1.68779069557558e-07	2.3719300559952e-07	5.30484221773409e-07	6.64215881899402e-07	1.17630817281323e-06	1.7831786711279e-06	3.03981515624644e-06	4.74425625076918e-06	8.08058041143632e-06	1.11432219748389e-05	1.60084793579059e-05	1.69159302537073e-05	2.11293356821872e-05	1.88137943558208e-05
P5SmallEU	C834	0	0	0	0	0	0	0	0	0	1.2431489594663e-08	0	2.9176373159744e-08	4.68830748770995e-08	4.74386011199039e-08	1.17885382616313e-07	8.922302891186e-08	1.68044024687605e-07	3.62680407687031e-07	2.7634683238604e-07	6.28293395372134e-07	1.01778302892137e-06	1.05053944543936e-06	1.39204168329616e-06	1.43417669542301e-06	1.07802733072384e-06	8.1799105894873e-07
P5SmallEU	C835	0	0	0	0	7.23111810440578e-08	0	7.10377673000228e-08	2.10862423093203e-07	1.21712705489251e-07	1.61609364730618e-07	1.41326430080787e-07	2.82038273877526e-07	2.15662144434658e-07	1.99242124703596e-07	2.55418329002012e-07	2.37928077098293e-07	2.17468737831018e-07	4.83573876916042e-07	6.52178524431055e-07	1.10271902044905e-06	1.58835836331668e-06	2.10107889087872e-06	3.04809127204505e-06	2.86835339084603e-06	2.73100257116705e-06	1.63598211789746e-06
P5SmallEU	C836	0	0	0	0	0	0	0	0	0	0	2.17425277047365e-08	2.9176373159744e-08	4.68830748770995e-08	3.79508808959231e-08	1.96475637693855e-08	7.93093590327645e-08	8.89644836581437e-08	8.05956461526736e-08	1.76861972727066e-07	1.92334712869021e-07	2.62156234722171e-07	3.75192659085486e-07	3.84011498840321e-07	3.30963852789926e-07	2.15605466144767e-07	4.08995529474365e-07
P5SmallEU	C837	0	0	0	0	7.23111810440578e-08	1.43387656702993e-07	2.13113301900068e-07	2.10862423093203e-07	3.65138116467753e-07	2.85924260677248e-07	3.80494234832888e-07	3.1121464703727e-07	2.25038759410078e-07	3.13094767391366e-07	3.53656147848939e-07	3.66805785526536e-07	3.95397705147305e-07	5.33946155761463e-07	8.17986623862679e-07	8.07805794049887e-07	7.71047749182855e-07	1.10681834430218e-06	1.4400431206512e-06	1.36062917258081e-06	1.22176430815368e-06	8.1799105894873e-07
P5SmallEU	C838	0	0	0	7.8883383600498e-08	0	0	0	0	1.35236339432501e-08	4.97259583786518e-08	8.69701108189459e-08	1.55607323518635e-07	1.03142764729619e-07	2.18217565151558e-07	2.65242110886704e-07	3.46978445768345e-07	5.53556787206227e-07	9.57073298063e-07	1.5143806414755e-06	2.92348763560912e-06	4.31786739542399e-06	5.98432291241351e-06	8.37625081845451e-06	9.04634530959131e-06	9.55850899908468e-06	7.77091506001294e-06
P5SmallEU	C839	0	0	0	0	7.23111810440578e-08	2.15081485054489e-07	7.10377673000228e-08	1.40574948728802e-07	2.43425410978502e-07	2.1133532310927e-07	3.26137915571047e-07	5.93252920914795e-07	7.50129198033593e-07	6.73628135902636e-07	9.92201970353968e-07	1.53661883125981e-06	2.6195097966009e-06	4.4025371710898e-06	6.77602433010571e-06	9.73213647117245e-06	1.51896406589022e-05	2.19675301894552e-05	2.78888351032783e-05	3.0375126933831e-05	2.86036585085391e-05	1.84047988263464e-05
P5SmallEU	C84	0	0	0	0	0	0	0	0	0	0	0	9.72545771991468e-09	3.75064599016796e-08	0	3.9295127538771e-08	5.94820192745734e-08	5.93096557720958e-08	9.06701019217578e-08	5.52693664772081e-08	1.53867770295217e-07	1.85051459803885e-07	3.18913760222663e-07	2.64007905452721e-07	2.20642568526617e-07	1.43736977429845e-07	0
P5SmallEU	C840	0	0	0	0	0	0	0	0	1.35236339432501e-08	0	0	9.72545771991468e-09	2.81298449262597e-08	1.89754404479616e-08	6.87664731928493e-08	7.93093590327645e-08	1.8781390994497e-07	2.21638026919853e-07	4.86370424999431e-07	6.66760337945939e-07	8.94415389052112e-07	1.16309724316501e-06	1.41604240197368e-06	1.83868807105514e-06	2.58726559373721e-06	2.04497764737183e-06
P5SmallEU	C841	0	0	0	0	0	0	0	0	0	0	0	9.72545771991468e-09	0	9.48772022398079e-09	9.82378188469275e-09	2.97410096372867e-08	7.9079541029461e-08	1.10819013459926e-07	2.54239085795157e-07	3.33380168972969e-07	3.23840054656799e-07	5.62788988628229e-07	5.04015092227922e-07	5.1483265989544e-07	8.62421864579069e-07	6.13493294211548e-07
P5SmallEU	C842	0	0	0	0	0	0	0	0	1.35236339432501e-08	1.2431489594663e-08	1.08712638523682e-08	2.9176373159744e-08	0	0	9.82378188469275e-09	4.95683493954778e-08	1.97698852573653e-08	1.00744557690842e-07	5.52693664772081e-08	8.97561993388764e-08	2.00472414787542e-07	2.81394494314115e-07	1.68005030742641e-07	1.47095045684412e-07	1.43736977429845e-07	0
P5SmallEU	C843	0	0	0	0	0	0	0	0	0	0	0	0	0	1.89754404479616e-08	9.82378188469275e-09	2.97410096372867e-08	1.97698852573653e-08	4.02978230763368e-08	4.42154931817665e-08	1.53867770295217e-07	1.23367639869257e-07	1.12557797725646e-07	7.20021560325602e-08	1.47095045684412e-07	3.59342443574612e-07	2.04497764737183e-07
P5SmallEU	C844	0	0	0	0	0	0	1.42075534600046e-07	0	1.35236339432501e-08	7.45889375679777e-08	9.78413746713141e-08	1.16705492638976e-07	1.59402454582138e-07	1.42315803359712e-07	2.55418329002012e-07	3.5689211564744e-07	6.82061041379101e-07	9.06701019217578e-07	1.66913486761168e-06	2.28237192604571e-06	2.55987852728708e-06	3.54557062835785e-06	4.17612504988849e-06	4.00833999490022e-06	2.94660803731182e-06	4.29445305948083e-06
P5SmallEU	C845	0	0	0	0	1.44622362088116e-07	7.16938283514965e-08	7.10377673000228e-08	0	6.76181697162506e-08	8.70204271626407e-08	1.08712638523682e-07	1.75058238958464e-07	2.34415374385498e-07	1.32828083135731e-07	2.25946983347933e-07	4.85769824075682e-07	6.62291156121736e-07	9.16775474986663e-07	1.81283522045242e-06	2.52599589567981e-06	2.65240425718902e-06	3.97704218630615e-06	4.34413008063113e-06	5.99412311163977e-06	5.03079421004457e-06	3.88545753000647e-06
P5SmallEU	C846	0	0	0	0	0	0	0	0	0	0	0	0	9.37661497541991e-09	9.48772022398079e-09	0	0	0	0	2.21077465908832e-08	0	1.54209549836571e-08	0	4.80014373550402e-08	3.67737614211029e-08	7.18684887149224e-08	0
P5SmallEU	C847	0	0	0	0	0	0	0	0	0	0	0	0	0	0	0	0	0	2.01489115381684e-08	4.42154931817665e-08	1.2822314191268e-08	6.16838199346284e-08	7.50385318170973e-08	7.20021560325602e-08	1.10321284263309e-07	0	0
P5SmallEU	C848	0	0	0	0	0	0	0	0	0	0	0	0	9.37661497541991e-09	0	0	9.91366987909556e-09	0	2.01489115381684e-08	0	2.56446283825361e-08	0	5.62788988628229e-08	4.80014373550402e-08	1.83868807105514e-07	0	1.02248882368591e-06
P5SmallEU	C849	0	0	0	0	0	0	0	0	1.35236339432501e-08	0	0	1.94509154398294e-08	9.37661497541991e-09	9.48772022398079e-09	2.94713456540783e-08	7.93093590327645e-08	7.9079541029461e-08	8.05956461526736e-08	1.65808099431624e-07	1.41045456103949e-07	3.54681964624113e-07	3.93952292039761e-07	6.00017966938002e-07	5.51606421316543e-07	3.59342443574612e-07	6.13493294211548e-07
P5SmallEU	C85	0	0	0	0	0	0	0	0	0	1.2431489594663e-08	1.08712638523682e-08	1.94509154398294e-08	4.68830748770995e-08	5.69263213438847e-08	8.84140369622348e-08	1.09050368670051e-07	2.17468737831018e-07	1.61191292305347e-07	4.0899331193134e-07	4.74425625076918e-07	7.09363929248227e-07	9.75500913622264e-07	1.200035933876e-06	1.2870816497386e-06	7.90553375864147e-07	2.04497764737183e-07
P5SmallEU	C850	0	0	0	0	0	0	0	0	2.70472678865003e-08	6.21574479733148e-08	4.34850554094729e-08	4.86272885995734e-08	2.81298449262597e-08	5.69263213438847e-08	8.84140369622348e-08	1.28877708428242e-07	1.18619311544192e-07	1.81340203843516e-07	2.7634683238604e-07	3.59024797355505e-07	7.24784884231884e-07	1.20061650907356e-06	1.72805174478145e-06	1.72836678679184e-06	1.79671221787306e-06	8.1799105894873e-07
P5SmallEU	C851	0	0	0	0	1.44622362088116e-07	7.16938283514965e-08	7.10377673000228e-08	0	1.21712705489251e-07	1.49177875135955e-07	2.17425277047365e-07	2.33410985277952e-07	2.62545219311757e-07	3.6053336851127e-07	5.0101287611933e-07	8.0300726020674e-07	1.11699851704114e-06	2.13578462304585e-06	3.75831692045015e-06	6.68042569365065e-06	1.09180361284292e-05	1.64521981008986e-05	2.48167431125558e-05	3.48615258272055e-05	4.36960411386728e-05	3.74230909469044e-05
P5SmallEU	C852	0	0	0	0	0	0	0	0	0	0	1.08712638523682e-08	0	0	9.48772022398079e-09	9.82378188469275e-09	0	9.88494262868263e-09	4.02978230763368e-08	2.21077465908832e-08	3.84669425738042e-08	3.08419099673142e-08	5.62788988628229e-08	9.60028747100803e-08	7.35475228422058e-08	7.18684887149224e-08	0
P5SmallEU	C857	0	0	0	0	0	0	7.10377673000228e-08	0	2.70472678865003e-08	1.2431489594663e-08	8.69701108189459e-08	1.84783696678379e-07	2.25038759410078e-07	2.466807258235e-07	2.8488967465609e-07	4.36201474680205e-07	6.12866442978323e-07	9.67147753832084e-07	2.02285881306582e-06	2.87219837884404e-06	4.74965413496639e-06	5.62788988628229e-06	6.8162041044157e-06	7.09733595427286e-06	6.82750642791763e-06	4.49895082421802e-06
P5SmallEU	C859	0	0	0	1.57766767200996e-07	3.61555905220289e-07	5.01856798460475e-07	4.26226603800137e-07	4.92012320550806e-07	3.78661750411004e-07	4.97259583786518e-07	7.71859733518145e-07	1.5268968620266e-06	2.2128811341991e-06	2.30551601442733e-06	3.26149558571799e-06	4.71890686244949e-06	7.69048536511508e-06	1.38423022267217e-05	2.06596891891804e-05	3.20686077923614e-05	5.29864013238458e-05	7.78712363931927e-05	0.000109059265670651	0.000135290668268238	0.000138059366821366	0.000128629094019688
P5SmallEU	C860	0	0	0	0	0	0	0	0	0	0	0	0	0	0	0	9.91366987909556e-09	0	0	1.10538732954416e-08	3.84669425738042e-08	0	1.87596329542743e-08	0	0	7.18684887149224e-08	0
P5SmallEU	C861	0	0	0	0	0	0	0	0	0	0	0	0	0	0	0	0	0	1.00744557690842e-08	0	1.2822314191268e-08	0	0	4.80014373550402e-08	7.35475228422058e-08	1.43736977429845e-07	0
P5SmallEU	C862	0	0	0	0	0	0	0	0	0	0	0	0	0	0	0	0	0	1.00744557690842e-08	0	1.2822314191268e-08	4.62628649509713e-08	3.75192659085486e-08	4.80014373550402e-08	0	0	0
P5SmallEU	C864	0	0	0	0	0	0	0	0	0	0	0	0	0	0	0	0	0	0	0	0	0	1.87596329542743e-08	0	0	0	0
P5SmallEU	C865	0	0	0	0	0	0	0	0	0	0	0	0	0	0	0	0	9.88494262868263e-09	1.00744557690842e-08	3.31616198863248e-08	7.69338851476083e-08	1.079466848856e-07	2.06355962497017e-07	1.4400431206512e-07	1.83868807105514e-07	1.43736977429845e-07	2.04497764737183e-07
P5SmallEU	C866	0	0	0	0	0	0	0	0	0	0	0	0	0	0	0	0	0	0	0	0	3.08419099673142e-08	0	0	3.67737614211029e-08	0	0
P5SmallEU	C88	0	0	0	0	0	0	0	0	0	0	0	9.72545771991468e-09	0	9.48772022398079e-09	0	9.91366987909556e-09	3.95397705147305e-08	3.02233673072526e-08	5.52693664772081e-08	2.56446283825361e-08	2.00472414787542e-07	2.25115595451292e-07	5.52016529582962e-07	4.78058898474338e-07	4.31210932289535e-07	0
P5SmallEU	C880	0	0	0	0	0	0	0	0	0	0	0	0	0	9.48772022398079e-09	0	2.97410096372867e-08	1.28504254172874e-07	2.51861394227105e-07	4.53208805113106e-07	9.48851250153836e-07	1.46499072344742e-06	3.07657980450099e-06	4.03212073782337e-06	5.81025430453426e-06	5.17453118747441e-06	4.49895082421802e-06
P5SmallEU	C881	0	0	0	0	0	0	0	0	0	0	0	0	0	0	9.82378188469275e-09	0	9.88494262868263e-09	0	0	0	0	0	2.40007186775201e-08	3.67737614211029e-08	0	0
P5SmallEU	C882	0	0	0	0	0	0	0	0	0	0	0	0	0	0	0	0	0	1.00744557690842e-08	0	1.2822314191268e-08	3.08419099673142e-08	5.62788988628229e-08	7.20021560325602e-08	3.67737614211029e-08	0	0
P5SmallEU	C883	0	0	0	0	0	0	0	0	0	0	0	0	0	0	0	0	0	1.00744557690842e-08	3.31616198863248e-08	6.41115709563402e-08	3.08419099673142e-08	7.50385318170973e-08	3.84011498840321e-07	2.94190091368823e-07	9.34290353293992e-07	1.2269865884231e-06
P5SmallEU	C884	0	0	0	0	0	0	0	0	0	0	0	0	0	0	0	9.91366987909556e-09	1.97698852573653e-08	0	2.21077465908832e-08	1.02578513530144e-07	1.38788594852914e-07	1.50077063634195e-07	2.16006468097681e-07	2.94190091368823e-07	7.18684887149224e-07	8.1799105894873e-07
P5SmallEU	C887	0	0	0	0	0	0	0	0	0	0	0	1.94509154398294e-08	0	9.48772022398079e-09	0	2.97410096372867e-08	3.95397705147305e-08	7.05211903835894e-08	4.42154931817665e-08	1.66690084486485e-07	2.62156234722171e-07	3.00154127268389e-07	5.04015092227922e-07	1.02966531979088e-06	1.43736977429845e-06	1.43148435316028e-06
P5SmallEU	C889	0	0	0	0	0	7.16938283514965e-08	7.10377673000228e-08	0	1.35236339432501e-08	2.48629791893259e-08	2.17425277047365e-08	0	1.87532299508398e-08	9.48772022398079e-09	3.9295127538771e-08	4.95683493954778e-08	9.88494262868263e-08	1.71265748074431e-07	1.98969719317949e-07	5.38537196033258e-07	6.32259154329941e-07	1.42573210452485e-06	2.13606396229929e-06	2.61093706089831e-06	3.5215559470312e-06	2.86296870632056e-06
P5SmallEU	C90	0	0	0	0	0	0	0	0	0	0	1.08712638523682e-08	0	0	1.89754404479616e-08	3.9295127538771e-08	2.18100737340102e-07	2.57008508345748e-07	5.64169523068715e-07	8.84309863635329e-07	1.89770250030767e-06	2.57529948227074e-06	4.6711486056143e-06	5.16015451566682e-06	4.55994641621676e-06	5.17453118747441e-06	1.43148435316028e-06
P5SmallEU	C900	0	0	0	0	0	0	0	0	2.70472678865003e-08	3.72944687839889e-08	5.43563192618412e-08	1.16705492638976e-07	1.31272609655879e-07	2.84631606719424e-07	1.01184953412335e-06	3.01375564324505e-06	7.04796409425071e-06	1.6028459128613e-05	3.02323434630328e-05	5.5443686563043e-05	8.62956640885452e-05	0.000128015735279968	0.000173837205381278	0.000195231899384635	0.000184270805065061	0.000115541237076508
P5SmallEU	C901	0	0	0	0	0	0	0	7.02874743644009e-08	0	0	2.17425277047365e-08	9.72545771991468e-09	0	1.89754404479616e-08	6.87664731928493e-08	1.7844605782372e-07	3.06433221489161e-07	5.64169523068715e-07	1.08327958295328e-06	1.69254547324738e-06	2.22061751764662e-06	2.87022384200397e-06	4.03212073782337e-06	3.64060238068919e-06	2.29979163887752e-06	1.2269865884231e-06
P5SmallEU	C902	2.65837002733678e-05	0	0	7.8883383600498e-08	0	0	0	0	0	0	2.17425277047365e-08	9.72545771991468e-09	1.87532299508398e-08	0	6.87664731928493e-08	2.28014407219198e-07	4.54707360919401e-07	9.16775474986663e-07	1.76861972727066e-06	3.4107355748773e-06	5.48985997418193e-06	8.47935409533199e-06	1.06323183741414e-05	1.08114858578042e-05	1.05646678410936e-05	7.56641729527575e-06
P5SmallEU	C903	0	0	0	0	0	0	0	0	0	0	0	0	0	0	0	9.91366987909556e-09	0	2.01489115381684e-08	8.84309863635329e-08	1.15400827721412e-07	2.62156234722171e-07	3.37673393176938e-07	4.80014373550402e-07	9.19344035527572e-07	1.2936327968686e-06	3.27196423579492e-06
P5SmallEU	C91	0	4.43061671222797e-06	0	3.15533534401992e-07	2.16933543132173e-07	1.43387656702993e-07	2.84151069200091e-07	2.10862423093203e-07	3.11043580694753e-07	2.48629791893259e-07	2.82652860161574e-07	1.55607323518635e-07	1.31272609655879e-07	1.51803523583693e-07	1.47356728270391e-07	2.37928077098293e-07	3.16318164117844e-07	4.93648332685126e-07	1.00590246988519e-06	1.74383473001245e-06	2.97624431184582e-06	4.0895999840318e-06	5.0161502036017e-06	5.51606421316543e-06	8.12113922478623e-06	2.24947541210901e-06
P5SmallEU	C910	0	4.43061671222797e-06	1.26589048920799e-06	2.76091842601743e-06	3.97711495742318e-06	4.73179267119877e-06	5.89613468590189e-06	4.49839835932166e-06	4.08413745086154e-06	4.35102135813203e-06	4.64202966496124e-06	4.05551586920442e-06	3.01927002208521e-06	2.48578269868297e-06	2.26929361536403e-06	2.69651820711399e-06	3.22249129695054e-06	3.8887399268665e-06	5.30585918181197e-06	7.15485131872757e-06	8.77452338570089e-06	1.11432219748389e-05	1.38484146769291e-05	1.56288486039687e-05	1.88295440433097e-05	1.20653681194938e-05
P5SmallEU	C911	0	0	0	1.57766767200996e-07	7.23111810440578e-08	1.43387656702993e-07	7.10377673000228e-08	7.02874743644009e-08	1.21712705489251e-07	8.70204271626407e-08	1.63068957785524e-07	1.75058238958464e-07	1.03142764729619e-07	1.80266684255635e-07	5.40308003658101e-07	1.44739580234795e-06	3.54869440369706e-06	8.45246839026165e-06	1.87584229823644e-05	3.33508392114882e-05	5.72734268093025e-05	9.2803904224795e-05	0.000136900099336575	0.000192988699937948	0.00023623172240595	0.000252759237215158
P5SmallEU	C912	0	0	0	0	0	0	7.10377673000228e-08	0	2.70472678865003e-08	2.48629791893259e-08	2.17425277047365e-08	1.94509154398294e-08	0	3.79508808959231e-08	9.82378188469275e-09	2.97410096372867e-08	6.91945984007784e-08	7.05211903835894e-08	8.84309863635329e-08	1.66690084486485e-07	4.16365784558742e-07	5.06510089765407e-07	6.48019404293042e-07	4.04511375632132e-07	3.59342443574612e-07	4.08995529474365e-07
P5SmallEU	C913	0	0	0	0	7.23111810440578e-08	7.16938283514965e-08	0	0	0	1.2431489594663e-08	0	0	1.87532299508398e-08	9.48772022398079e-09	9.82378188469275e-09	9.91366987909556e-09	5.93096557720958e-08	8.05956461526736e-08	1.87915846022507e-07	3.71847111546773e-07	3.23840054656799e-07	8.62943115896618e-07	9.36028028423283e-07	9.19344035527572e-07	7.90553375864147e-07	0
P5SmallEU	C914	0	0	0	0	0	0	0	0	0	0	1.08712638523682e-08	0	0	1.89754404479616e-08	3.9295127538771e-08	5.94820192745734e-08	1.8781390994497e-07	2.92159217303442e-07	3.97939438635898e-07	6.41115709563402e-07	8.94415389052112e-07	1.57580916815904e-06	1.96805893155665e-06	2.97867467510933e-06	3.16221350345659e-06	4.49895082421802e-06
P5SmallEU	C915	0	0	0	0	0	0	7.10377673000228e-08	7.02874743644009e-08	1.35236339432501e-08	4.97259583786518e-08	9.78413746713141e-08	7.78036617593174e-08	1.21895994680459e-07	8.53894820158271e-08	8.84140369622348e-08	5.94820192745734e-08	4.94247131434131e-08	7.05211903835894e-08	1.32646479545299e-07	3.84669425738042e-07	3.85523874591428e-07	4.68990823856858e-07	7.68022997680643e-07	6.25153944158749e-07	7.90553375864147e-07	1.02248882368591e-06
P5SmallEU	C916	0	0	0	0	0	0	0	0	0	0	1.08712638523682e-08	0	9.37661497541991e-09	9.48772022398079e-09	0	0	0	2.01489115381684e-08	1.10538732954416e-08	1.2822314191268e-08	3.08419099673142e-08	7.50385318170973e-08	4.80014373550402e-08	0	0	0
P5SmallEU	C917	0	4.43061671222797e-06	0	0	0	7.16938283514965e-08	0	0	1.35236339432501e-08	0	2.17425277047365e-08	9.72545771991468e-09	9.37661497541991e-09	9.48772022398079e-09	0	2.97410096372867e-08	6.91945984007784e-08	1.51116836536263e-07	1.54754226136183e-07	3.46202483164237e-07	5.70575334395313e-07	9.94260546576539e-07	1.4400431206512e-06	1.76514054821294e-06	2.44352861630736e-06	2.24947541210901e-06
P5SmallEU	C918	0	0	0	0	0	0	0	0	0	0	1.08712638523682e-08	0	0	0	0	0	0	0	0	2.56446283825361e-08	1.54209549836571e-08	7.50385318170973e-08	2.40007186775201e-08	3.67737614211029e-08	1.43736977429845e-07	0
P5SmallEU	C919	0	0	0	4.73300301602988e-07	3.61555905220289e-07	2.86775313405986e-07	2.84151069200091e-07	5.62299794915207e-07	3.65138116467753e-07	3.60513198245226e-07	4.23979290242361e-07	3.98743766516502e-07	2.06285529459238e-07	9.48772022398079e-08	2.55418329002012e-07	4.56028814438396e-07	7.5125563977988e-07	1.43057271920996e-06	2.75241445056496e-06	5.37254964614131e-06	9.57641304485106e-06	1.65084769997614e-05	2.48647445499108e-05	3.49350733500477e-05	4.38397781161027e-05	4.56030015363917e-05
P5SmallEU	C92	0	0	1.26589048920799e-06	7.8883383600498e-08	0	3.58469141757482e-07	1.42075534600046e-07	1.40574948728802e-07	1.35236339432501e-07	1.74040854325281e-07	1.73940221637892e-07	1.94509154398294e-07	1.59402454582138e-07	3.6053336851127e-07	4.51893966695867e-07	5.25424503592065e-07	7.11715869265149e-07	8.8655210767941e-07	1.13854894943049e-06	1.93616944288148e-06	2.46735279738514e-06	3.22665686813518e-06	4.20012576856601e-06	3.38318605074147e-06	2.80287105988197e-06	1.43148435316028e-06
P5SmallEU	C920	0	4.43061671222797e-06	3.79767146762398e-06	1.89320120641195e-06	3.97711495742318e-06	3.01114079076285e-06	2.34424632090075e-06	1.89776180783882e-06	1.55521790347376e-06	1.88958641838877e-06	2.96785503169653e-06	3.72485030672732e-06	4.04132105440598e-06	4.48769166594291e-06	6.16933502358705e-06	8.65463380445042e-06	1.21485944906509e-05	1.77814144324336e-05	2.89943096539434e-05	4.53397029803238e-05	7.15994939891199e-05	9.5880484029296e-05	0.00011700350355291	0.000126979798187068	0.000117864321492473	8.56845634248795e-05
P5SmallEU	C921	0	0	0	2.36650150801494e-07	7.23111810440578e-08	2.15081485054489e-07	7.10377673000228e-08	4.21724846186405e-07	1.21712705489251e-07	2.85924260677248e-07	5.00078137208939e-07	5.15449259155478e-07	1.13457041202581e-06	1.25237906956546e-06	1.87634233997632e-06	2.28014407219198e-06	3.19283646906449e-06	4.15067577686269e-06	6.16806129885642e-06	9.71931415698118e-06	1.52359035238532e-05	2.26803962417176e-05	3.36730083045607e-05	4.42020612281657e-05	5.08110215214502e-05	5.01019523606097e-05
P5SmallEU	C922	0	0	0	0	0	0	0	0	0	6.21574479733148e-08	4.34850554094729e-08	9.72545771991468e-09	2.81298449262597e-08	2.84631606719424e-08	4.91189094234638e-08	8.922302891186e-08	9.88494262868263e-08	1.51116836536263e-07	1.54754226136183e-07	2.69268598016629e-07	6.78522019280913e-07	9.00462381805167e-07	1.0800323404884e-06	1.2503078883175e-06	1.65297524044322e-06	2.45397317684619e-06
P5SmallEU	C923	0	0	0	7.8883383600498e-08	7.23111810440578e-08	0	0	7.02874743644009e-08	1.35236339432501e-08	1.2431489594663e-08	3.26137915571047e-08	9.72545771991468e-09	4.68830748770995e-08	9.48772022398079e-09	1.96475637693855e-08	3.96546795163822e-08	6.91945984007784e-08	7.05211903835894e-08	1.43700352840741e-07	1.79512398677753e-07	3.39261009640456e-07	2.43875228405566e-07	3.84011498840321e-07	5.51606421316543e-07	6.46816398434302e-07	0
P5SmallEU	C924	0	0	0	0	7.23111810440578e-08	7.16938283514965e-08	0	7.02874743644009e-08	4.05709018297504e-08	3.72944687839889e-08	2.17425277047365e-08	2.9176373159744e-08	6.56363048279394e-08	1.04364922463789e-07	1.17885382616313e-07	1.28877708428242e-07	1.68044024687605e-07	2.51861394227105e-07	3.4267007215869e-07	3.07735540590433e-07	6.78522019280913e-07	8.62943115896618e-07	7.92023716358163e-07	1.02966531979088e-06	8.62421864579069e-07	2.04497764737183e-07
P5SmallEU	C925	0	0	0	2.36650150801494e-07	2.16933543132173e-07	0	7.10377673000228e-08	2.81149897457604e-07	1.35236339432501e-08	7.45889375679777e-08	5.43563192618412e-08	1.65332781238549e-07	1.31272609655879e-07	7.59017617918463e-08	2.06299419578548e-07	1.98273397581911e-07	2.37238623088383e-07	4.02978230763368e-07	6.52178524431055e-07	1.06425207787525e-06	1.43414881348011e-06	2.79518531018687e-06	3.50410492691793e-06	3.8612449492158e-06	4.1683723454655e-06	2.86296870632056e-06
P5SmallEU	C926	0	0	0	0	0	0	0	0	0	0	0	0	0	0	0	0	0	0	1.10538732954416e-08	0	1.54209549836571e-08	3.75192659085486e-08	4.80014373550402e-08	3.67737614211029e-08	0	0
P5SmallEU	C927	0	0	0	0	0	7.16938283514965e-08	7.10377673000228e-08	0	2.70472678865003e-08	3.72944687839889e-08	1.08712638523682e-08	9.72545771991468e-09	3.75064599016796e-08	1.89754404479616e-08	5.89426913081565e-08	1.48705048186433e-07	4.94247131434131e-08	2.01489115381684e-07	3.31616198863248e-07	5.8982645279833e-07	1.2953602186272e-06	2.49503118291848e-06	2.66407977320473e-06	3.8244711877947e-06	4.8151887438998e-06	4.49895082421802e-06
P5SmallEU	C928	0	0	0	0	0	0	0	0	0	0	0	0	3.75064599016796e-08	0	9.82378188469275e-09	2.97410096372867e-08	0	4.02978230763368e-08	4.42154931817665e-08	8.97561993388764e-08	4.16365784558742e-07	5.06510089765407e-07	7.20021560325602e-07	6.25153944158749e-07	5.74947909719379e-07	4.08995529474365e-07
P5SmallEU	C929	0	0	0	4.73300301602988e-07	1.01235653461681e-06	2.15081485054489e-07	3.55188836500114e-07	0	1.48759973375751e-07	1.98903833514607e-07	2.50039068604469e-07	2.33410985277952e-07	3.28181524139697e-07	2.84631606719424e-07	5.40308003658101e-07	8.62489279481314e-07	9.88494262868263e-07	1.56154064420805e-06	2.77452219715584e-06	4.39805376760494e-06	7.91094990661609e-06	1.31692623339006e-05	1.92485763793711e-05	2.4307456299349e-05	2.81005790875347e-05	2.53577228274106e-05
P5SmallEU	C93	0	0	0	7.8883383600498e-08	0	0	0	7.02874743644009e-08	0	0	0	0	1.87532299508398e-08	9.48772022398079e-09	1.96475637693855e-08	3.96546795163822e-08	0	2.01489115381684e-08	8.84309863635329e-08	6.41115709563402e-08	9.25257299019426e-08	2.6263486135984e-07	1.4400431206512e-07	1.83868807105514e-07	5.03079421004457e-07	0
P5SmallEU	C930	0	0	0	1.57766767200996e-07	0	7.16938283514965e-08	7.10377673000228e-08	0	5.40945357730005e-08	3.72944687839889e-08	5.43563192618412e-08	1.94509154398294e-08	3.75064599016796e-08	7.59017617918463e-08	5.89426913081565e-08	1.58618718065529e-07	1.28504254172874e-07	2.82084761534358e-07	2.7634683238604e-07	3.71847111546773e-07	6.16838199346284e-07	1.12557797725646e-06	1.75205246345897e-06	1.69159302537073e-06	2.37166012759244e-06	6.13493294211548e-07
P5SmallEU	C931	0	0	2.53178097841598e-06	0	0	1.43387656702993e-07	7.10377673000228e-08	1.40574948728802e-07	2.70472678865003e-08	0	0	9.72545771991468e-09	9.37661497541991e-09	4.74386011199039e-08	2.94713456540783e-08	1.98273397581911e-08	9.88494262868263e-08	1.81340203843516e-07	4.20047185226781e-07	1.16683059140539e-06	1.91219841797348e-06	2.7764256772326e-06	4.08012217517841e-06	5.66315925884984e-06	4.45584630032519e-06	5.52143964790393e-06
P5SmallEU	C932	0	0	0	0	0	0	0	0	0	0	0	0	0	0	0	0	1.97698852573653e-08	0	1.10538732954416e-08	1.2822314191268e-08	4.62628649509713e-08	7.50385318170973e-08	0	0	0	0
P5SmallEU	C933	0	0	0	0	0	0	0	0	0	0	0	0	0	0	0	0	0	0	0	0	0	0	0	3.67737614211029e-08	0	0
P5SmallEU	C937	0	0	0	7.8883383600498e-08	0	0	0	7.02874743644009e-08	0	1.2431489594663e-08	0	0	0	0	0	0	0	1.00744557690842e-08	6.63232397726497e-08	6.41115709563402e-08	1.23367639869257e-07	1.87596329542743e-07	2.88008624130241e-07	4.41285137053235e-07	2.15605466144767e-07	2.04497764737183e-07
P5SmallEU	C939	0	4.43061671222797e-06	0	7.8883383600498e-08	1.44622362088116e-07	1.43387656702993e-07	7.10377673000228e-08	0	0	1.2431489594663e-08	2.17425277047365e-08	9.72545771991468e-09	9.37661497541991e-09	0	2.94713456540783e-08	5.94820192745734e-08	5.93096557720958e-08	8.05956461526736e-08	2.21077465908832e-07	2.69268598016629e-07	6.78522019280913e-07	9.75500913622264e-07	1.27203808990856e-06	2.5741632994772e-06	2.73100257116705e-06	2.86296870632056e-06
P5SmallEU	C94	0	0	1.26589048920799e-06	0	0	0	0	0	0	0	0	1.94509154398294e-08	0	0	1.96475637693855e-08	1.98273397581911e-08	4.94247131434131e-08	2.01489115381684e-08	6.63232397726497e-08	1.66690084486485e-07	3.08419099673142e-07	3.93952292039761e-07	5.04015092227922e-07	5.88380182737646e-07	4.31210932289535e-07	2.04497764737183e-07
P5SmallEU	C940	0	0	0	7.8883383600498e-08	0	0	0	0	1.35236339432501e-08	1.2431489594663e-08	1.08712638523682e-08	0	9.37661497541991e-09	0	9.82378188469275e-09	1.98273397581911e-08	6.91945984007784e-08	5.0372278845421e-08	1.43700352840741e-07	2.82090912207897e-07	2.92998144689485e-07	6.37827520445327e-07	9.60028747100803e-07	1.2503078883175e-06	7.18684887149224e-07	1.02248882368591e-06
P5SmallEU	C941	0	0	0	0	0	0	0	0	0	0	0	0	0	0	0	0	9.88494262868263e-09	1.00744557690842e-08	3.31616198863248e-08	1.02578513530144e-07	9.25257299019426e-08	1.3131743067992e-07	2.88008624130241e-07	4.41285137053235e-07	5.74947909719379e-07	0
P5SmallEU	C942	0	0	0	0	1.44622362088116e-07	0	0	7.02874743644009e-08	0	2.48629791893259e-08	1.08712638523682e-08	1.94509154398294e-08	1.87532299508398e-08	2.84631606719424e-08	9.82378188469275e-09	9.91366987909556e-09	1.97698852573653e-08	1.00744557690842e-08	4.42154931817665e-08	1.2822314191268e-07	1.23367639869257e-07	2.25115595451292e-07	3.12009342807761e-07	3.67737614211029e-07	2.8747395485969e-07	0
P5SmallEU	C943	0	0	0	0	0	0	0	0	0	0	0	0	9.37661497541991e-09	0	0	0	1.97698852573653e-08	1.00744557690842e-08	2.21077465908832e-08	0	3.08419099673142e-08	7.50385318170973e-08	0	7.35475228422058e-08	7.18684887149224e-08	2.04497764737183e-07
P5SmallEU	C944	0	0	0	0	0	0	0	0	0	0	0	9.72545771991468e-09	0	9.48772022398079e-09	0	1.98273397581911e-08	2.96548278860479e-08	1.2089346922901e-07	1.10538732954416e-07	3.71847111546773e-07	5.70575334395313e-07	5.81548621582504e-07	1.00803018445584e-06	8.45796512685366e-07	1.43736977429845e-06	0
P5SmallEU	C945	0	0	0	0	0	0	0	0	0	2.48629791893259e-08	2.17425277047365e-08	9.72545771991468e-09	0	0	2.94713456540783e-08	6.93956891536689e-08	1.77928967316287e-07	2.51861394227105e-07	3.64777818749573e-07	5.77004138607062e-07	1.32620212859451e-06	2.15735778974155e-06	1.63204887007137e-06	1.83868807105514e-06	1.43736977429845e-06	8.1799105894873e-07
P5SmallEU	C946	0	0	0	0	0	0	7.10377673000228e-08	0	0	0	0	0	0	0	9.82378188469275e-09	0	9.88494262868263e-09	2.01489115381684e-08	5.52693664772081e-08	1.02578513530144e-07	4.16365784558742e-07	1.21937614202783e-06	1.34404024594112e-06	1.80191430963404e-06	4.52771478904011e-06	4.08995529474365e-06
P5SmallEU	C947	0	0	0	1.57766767200996e-07	7.23111810440578e-08	0	7.10377673000228e-08	1.40574948728802e-07	5.40945357730005e-08	3.72944687839889e-08	4.34850554094729e-08	9.72545771991468e-09	4.68830748770995e-08	9.48772022398079e-09	6.87664731928493e-08	4.95683493954778e-08	1.38389196801557e-07	1.30967924998095e-07	3.09508452272365e-07	5.8982645279833e-07	1.01778302892137e-06	1.3882128386163e-06	2.23206683700937e-06	2.61093706089831e-06	3.44968745831628e-06	2.65847094158337e-06
P5SmallEU	C95	0	0	0	0	7.23111810440578e-08	0	0	0	0	0	3.26137915571047e-08	3.89018308796587e-08	3.75064599016796e-08	1.89754404479616e-08	2.94713456540783e-08	0	3.95397705147305e-08	4.02978230763368e-08	1.43700352840741e-07	1.02578513530144e-07	2.46735279738514e-07	5.44029355673955e-07	8.16024435035683e-07	8.45796512685366e-07	1.07802733072384e-06	4.08995529474365e-07
P5SmallEU	C950	0	0	0	1.57766767200996e-07	3.61555905220289e-07	4.30162970108979e-07	0	1.40574948728802e-07	1.08189071546001e-07	1.98903833514607e-07	2.50039068604469e-07	1.75058238958464e-07	3.00051679213437e-07	2.466807258235e-07	3.9295127538771e-07	4.65942484317491e-07	7.01830926636467e-07	8.76477651910326e-07	1.55859613465727e-06	2.84655375046151e-06	4.47207694526056e-06	7.54137244761827e-06	1.04403126247212e-05	1.39740293400191e-05	1.91170179981694e-05	1.75868077673977e-05
P5SmallEU	C951	0	0	0	0	0	0	0	0	0	0	1.08712638523682e-08	9.72545771991468e-09	2.81298449262597e-08	1.89754404479616e-08	2.94713456540783e-08	1.98273397581911e-08	7.9079541029461e-08	1.41042380767179e-07	5.63747538067522e-07	7.82161165667351e-07	1.11030875882331e-06	2.38247338519284e-06	3.81611426972569e-06	5.73670678169205e-06	9.63037748779961e-06	1.08383815310707e-05
P5SmallEU	C952	0	0	0	0	0	0	0	0	0	0	0	9.72545771991468e-09	0	9.48772022398079e-09	0	0	9.88494262868263e-09	2.01489115381684e-08	0	1.2822314191268e-08	1.54209549836571e-08	3.75192659085486e-08	9.60028747100803e-08	7.35475228422058e-08	7.18684887149224e-08	0
P5SmallEU	C957	0	0	0	0	0	0	0	0	0	1.2431489594663e-08	1.08712638523682e-08	0	1.87532299508398e-08	0	0	1.98273397581911e-08	1.97698852573653e-08	2.01489115381684e-08	9.94848596589745e-08	1.66690084486485e-07	1.38788594852914e-07	2.6263486135984e-07	3.60010780162801e-07	8.09022751264264e-07	1.07802733072384e-06	8.1799105894873e-07
P5SmallEU	C959	0	0	0	2.36650150801494e-07	7.23111810440578e-08	1.43387656702993e-07	1.42075534600046e-07	1.40574948728802e-07	1.75807241262252e-07	1.36746385541292e-07	1.8481148549026e-07	2.04234612118208e-07	2.34415374385498e-07	2.466807258235e-07	2.35770765232626e-07	3.46978445768345e-07	7.71025525037245e-07	1.1484879576756e-06	1.82388909374787e-06	3.55178103098125e-06	6.55390586805427e-06	1.2512675180501e-05	1.94165814101137e-05	2.967642546683e-05	3.90964578609178e-05	4.56030015363917e-05
P5SmallEU	C96	0	0	0	3.15533534401992e-07	7.23111810440578e-08	0	0	0	0	3.72944687839889e-08	0	9.72545771991468e-09	9.37661497541991e-09	4.74386011199039e-08	5.89426913081565e-08	9.91366987909556e-08	6.91945984007784e-08	2.41786938458021e-07	2.7634683238604e-07	4.10314054120578e-07	5.08891514460684e-07	9.00462381805167e-07	1.36804096461864e-06	1.39740293400191e-06	1.2936327968686e-06	2.04497764737183e-07
P5SmallEU	C960	0	0	0	0	7.23111810440578e-08	7.16938283514965e-08	0	0	0	0	0	0	0	9.48772022398079e-09	9.82378188469275e-09	1.98273397581911e-08	1.97698852573653e-08	3.02233673072526e-08	1.21592606249858e-07	1.2822314191268e-07	2.92998144689485e-07	4.12711924994035e-07	3.84011498840321e-07	3.67737614211029e-07	2.8747395485969e-07	2.04497764737183e-07
P5SmallEU	C961	0	0	0	2.36650150801494e-07	2.16933543132173e-07	1.43387656702993e-07	0	0	1.35236339432501e-08	0	1.08712638523682e-08	1.94509154398294e-08	9.37661497541991e-09	2.84631606719424e-08	4.91189094234638e-08	3.96546795163822e-08	8.89644836581437e-08	5.0372278845421e-08	1.54754226136183e-07	1.2822314191268e-07	1.54209549836571e-07	3.18913760222663e-07	4.32012936195361e-07	4.04511375632132e-07	2.8747395485969e-07	0
P5SmallEU	C962	0	0	0	0	0	0	0	0	0	0	1.08712638523682e-08	0	9.37661497541991e-09	9.48772022398079e-09	9.82378188469275e-09	2.97410096372867e-08	2.96548278860479e-08	2.01489115381684e-08	1.10538732954416e-08	1.15400827721412e-07	1.23367639869257e-07	2.06355962497017e-07	1.92005749420161e-07	3.30963852789926e-07	2.8747395485969e-07	0
P5SmallEU	C963	0	0	0	0	0	0	0	0	0	0	0	0	0	1.89754404479616e-08	9.82378188469275e-09	1.98273397581911e-08	2.96548278860479e-08	4.02978230763368e-08	9.94848596589745e-08	1.02578513530144e-07	1.38788594852914e-07	1.87596329542743e-07	1.68005030742641e-07	1.47095045684412e-07	7.18684887149224e-08	0
P5SmallEU	C964	0	0	0	0	0	0	0	0	0	0	0	0	0	0	9.82378188469275e-09	9.91366987909556e-09	9.88494262868263e-09	0	1.10538732954416e-08	7.69338851476083e-08	4.62628649509713e-08	1.87596329542743e-08	2.40007186775201e-08	7.35475228422058e-08	0	0
P5SmallEU	C965	0	0	0	0	0	0	0	0	0	0	0	0	9.37661497541991e-09	0	0	0	0	0	0	1.2822314191268e-08	0	0	0	0	0	0
P5SmallEU	C966	0	0	0	1.57766767200996e-07	7.23111810440578e-08	0	0	0	0	0	0	0	0	9.48772022398079e-09	1.96475637693855e-08	1.98273397581911e-08	9.88494262868263e-09	5.0372278845421e-08	4.42154931817665e-08	5.12892567650722e-08	3.08419099673142e-08	7.50385318170973e-08	4.80014373550402e-08	0	7.18684887149224e-08	0
P5SmallEU	C967	0	0	0	0	0	0	0	0	0	2.48629791893259e-08	5.43563192618412e-08	1.94509154398294e-08	3.75064599016796e-08	4.74386011199039e-08	7.8590255077542e-08	1.09050368670051e-07	1.68044024687605e-07	2.01489115381684e-07	3.75831692045015e-07	7.82161165667351e-07	1.44956976846377e-06	2.06355962497017e-06	3.31209917749777e-06	4.11866127916352e-06	6.75563793920271e-06	4.08995529474365e-06
P5SmallEU	C968	0	0	0	7.8883383600498e-08	7.23111810440578e-08	0	1.42075534600046e-07	0	0	0	1.08712638523682e-08	3.89018308796587e-08	3.75064599016796e-08	4.74386011199039e-08	2.94713456540783e-08	4.95683493954778e-08	9.88494262868263e-09	4.02978230763368e-08	5.52693664772081e-08	1.15400827721412e-07	1.23367639869257e-07	2.06355962497017e-07	2.64007905452721e-07	1.83868807105514e-07	2.15605466144767e-07	2.04497764737183e-07
P5SmallEU	C969	0	8.86123342445595e-06	0	3.9441691800249e-07	1.44622362088116e-07	1.43387656702993e-07	1.42075534600046e-07	7.02874743644009e-08	5.40945357730005e-08	3.72944687839889e-08	1.19583902376051e-07	7.78036617593174e-08	1.50025839606719e-07	1.61291243807673e-07	3.63479929733632e-07	6.64215881899402e-07	8.00680352923293e-07	1.81340203843516e-06	2.73030670397408e-06	4.66732236562157e-06	7.01653451756398e-06	1.14996550009702e-05	1.55284649843555e-05	2.08507227257653e-05	2.47227601179333e-05	2.45397317684619e-05
P5SmallEU	C97	0	0	0	7.8883383600498e-08	0	0	7.10377673000228e-08	0	6.76181697162506e-08	3.72944687839889e-08	9.78413746713141e-08	4.86272885995734e-08	1.31272609655879e-07	2.08729844927577e-07	4.22422621041788e-07	1.05084900718413e-06	2.99513761649084e-06	5.76258869991617e-06	9.86005497953392e-06	1.42840580090726e-05	2.16818627070219e-05	2.88335558507196e-05	4.48813439269626e-05	6.51998789996154e-05	7.01436449857643e-05	6.93247422459049e-05
P5SmallEU	D000	0	0	0	0	0	0	0	0	0	0	0	0	0	0	0	0	0	1.00744557690842e-08	1.10538732954416e-08	1.2822314191268e-08	1.54209549836571e-08	0	0	0	0	0
P5SmallEU	D001	0	0	0	0	0	0	0	0	0	0	0	0	0	0	0	9.91366987909556e-09	0	1.00744557690842e-08	0	0	1.54209549836571e-08	1.87596329542743e-08	0	0	0	0
P5SmallEU	D002	0	0	0	0	0	0	0	0	0	0	0	0	0	0	0	0	0	0	0	0	0	1.87596329542743e-08	2.40007186775201e-08	3.67737614211029e-08	0	0
P5SmallEU	D010	0	0	0	0	0	0	0	0	0	0	0	0	0	0	0	0	0	0	0	1.2822314191268e-08	1.54209549836571e-08	1.87596329542743e-08	2.40007186775201e-08	3.67737614211029e-08	7.18684887149224e-08	2.04497764737183e-07
P5SmallEU	D011	0	0	0	0	0	0	0	0	0	0	0	0	0	0	0	0	0	0	0	0	1.54209549836571e-08	0	0	0	0	0
P5SmallEU	D012	0	0	0	0	0	0	0	0	0	0	0	0	0	0	0	0	0	0	0	0	0	0	4.80014373550402e-08	3.67737614211029e-08	0	0
P5SmallEU	D014	0	0	0	0	0	0	0	0	0	0	0	0	0	0	0	0	0	0	0	0	0	0	0	3.67737614211029e-08	0	0
P5SmallEU	D015	0	0	0	0	0	0	0	0	0	0	0	0	0	0	0	0	0	0	0	1.2822314191268e-08	1.54209549836571e-08	3.75192659085486e-08	2.40007186775201e-08	3.67737614211029e-08	0	0
P5SmallEU	D017	0	0	0	0	0	0	0	0	0	0	0	0	0	0	0	0	0	0	1.10538732954416e-08	0	0	1.87596329542743e-08	2.40007186775201e-08	3.67737614211029e-08	0	2.04497764737183e-07
P5SmallEU	D019	0	0	0	0	0	0	0	0	0	0	0	0	0	0	0	9.91366987909556e-09	0	0	0	2.56446283825361e-08	1.54209549836571e-08	3.75192659085486e-08	4.80014373550402e-08	0	1.43736977429845e-07	0
P5SmallEU	D020	0	0	0	0	0	0	0	0	0	0	0	0	0	0	0	9.91366987909556e-09	0	0	0	0	0	0	0	0	0	0
P5SmallEU	D022	0	0	0	0	0	0	0	0	0	0	0	0	0	0	0	0	0	0	1.10538732954416e-08	3.84669425738042e-08	0	0	4.80014373550402e-08	7.35475228422058e-08	0	0
P5SmallEU	D023	0	0	0	0	0	0	0	0	0	0	0	0	0	0	0	0	0	0	0	0	0	1.87596329542743e-08	0	0	0	0
P5SmallEU	D024	0	0	0	0	0	0	0	0	0	0	0	0	0	0	0	0	0	0	0	1.2822314191268e-08	0	0	0	0	0	0
P5SmallEU	D030	0	0	0	0	0	0	0	0	0	0	0	0	0	0	0	0	0	0	0	0	1.54209549836571e-08	0	0	0	0	2.04497764737183e-07
P5SmallEU	D032	0	0	0	0	0	0	0	0	0	0	0	0	0	0	0	0	0	0	0	1.2822314191268e-08	0	0	0	0	0	0
P5SmallEU	D033	0	0	0	0	0	0	0	0	0	0	0	0	0	0	0	0	0	0	0	0	0	0	0	3.67737614211029e-08	0	0
P5SmallEU	D034	0	0	0	0	0	0	0	0	0	0	0	0	0	0	0	0	0	0	0	0	0	1.87596329542743e-08	0	0	0	0
P5SmallEU	D035	0	0	0	0	0	0	0	0	0	0	0	0	0	0	0	0	0	0	1.10538732954416e-08	1.2822314191268e-08	1.54209549836571e-08	0	0	0	0	0
P5SmallEU	D036	0	0	0	0	0	0	0	0	0	0	0	0	0	0	0	0	0	0	1.10538732954416e-08	0	1.54209549836571e-08	0	0	0	0	0
P5SmallEU	D037	0	0	0	0	0	0	0	0	0	0	0	0	0	0	0	0	0	0	0	0	0	1.87596329542743e-08	2.40007186775201e-08	0	7.18684887149224e-08	0
P5SmallEU	D038	0	0	0	0	0	0	0	0	0	0	0	0	0	0	0	9.91366987909556e-09	0	0	0	0	0	0	0	0	0	0
P5SmallEU	D039	0	0	0	0	0	0	0	0	0	0	0	0	0	0	9.82378188469275e-09	1.98273397581911e-08	1.97698852573653e-08	1.00744557690842e-08	0	0	1.54209549836571e-08	5.62788988628229e-08	0	7.35475228422058e-08	0	0
P5SmallEU	D041	0	0	0	0	0	0	0	0	0	0	0	0	0	0	0	0	0	0	0	0	0	1.87596329542743e-08	0	0	0	0
P5SmallEU	D043	0	0	0	0	0	0	0	0	0	0	0	0	0	0	0	0	0	0	0	0	0	1.87596329542743e-08	2.40007186775201e-08	0	0	0
P5SmallEU	D047	0	0	0	0	0	0	0	0	0	0	0	0	0	9.48772022398079e-09	0	0	0	0	0	0	0	0	0	0	0	0
P5SmallEU	D048	0	0	0	0	0	0	0	0	0	0	0	0	0	0	0	0	9.88494262868263e-09	0	0	0	0	0	0	0	0	0
P5SmallEU	D049	0	0	0	0	0	0	0	0	0	0	0	0	0	0	0	0	0	1.00744557690842e-08	3.31616198863248e-08	0	0	1.87596329542743e-08	0	7.35475228422058e-08	7.18684887149224e-08	6.13493294211548e-07
P5SmallEU	D051	0	0	0	0	0	0	0	0	0	0	0	0	0	0	0	0	0	0	0	1.2822314191268e-08	1.54209549836571e-08	0	0	0	0	0
P5SmallEU	D057	0	0	0	0	0	0	0	0	0	0	0	0	0	0	0	9.91366987909556e-09	0	1.00744557690842e-08	0	0	0	0	0	0	0	0
P5SmallEU	D059	0	0	0	0	0	0	0	0	0	0	0	0	0	0	0	0	9.88494262868263e-09	0	0	2.56446283825361e-08	4.62628649509713e-08	1.87596329542743e-08	4.80014373550402e-08	3.67737614211029e-08	0	0
P5SmallEU	D069	0	0	0	0	0	0	0	0	0	0	0	0	0	0	0	9.91366987909556e-09	9.88494262868263e-09	2.01489115381684e-08	1.10538732954416e-08	0	0	1.87596329542743e-08	0	3.67737614211029e-08	7.18684887149224e-08	0
P5SmallEU	D070	0	0	0	0	0	0	0	0	0	0	0	0	0	0	0	0	0	0	0	0	0	0	0	3.67737614211029e-08	0	0
P5SmallEU	D072	0	0	0	0	0	0	0	0	0	0	0	0	0	0	0	0	0	0	0	0	0	0	0	0	0	2.04497764737183e-07
P5SmallEU	D073	0	0	0	0	0	0	0	0	0	0	0	0	0	0	0	0	9.88494262868263e-09	0	0	0	0	0	0	0	0	0
P5SmallEU	D074	0	0	0	0	0	0	0	0	0	0	0	0	0	0	0	0	0	0	0	0	0	0	2.40007186775201e-08	0	0	0
P5SmallEU	D075	0	0	0	0	0	0	0	0	0	0	0	0	0	0	0	0	0	0	0	0	0	3.75192659085486e-08	2.40007186775201e-08	3.67737614211029e-08	7.18684887149224e-08	0
P5SmallEU	D090	0	0	0	0	0	0	0	0	0	0	0	0	0	0	0	0	0	0	1.10538732954416e-08	0	0	1.87596329542743e-08	0	0	0	0
P5SmallEU	D097	0	0	0	0	0	0	0	0	0	0	0	0	0	0	0	0	0	0	0	1.2822314191268e-08	1.54209549836571e-08	0	0	3.67737614211029e-08	0	0
P5SmallEU	D099	0	0	0	0	1.44622362088116e-07	0	0	0	0	0	0	0	0	0	0	0	0	1.00744557690842e-08	0	0	3.08419099673142e-08	1.87596329542743e-08	0	7.35475228422058e-08	7.18684887149224e-08	2.04497764737183e-07
P5SmallEU	D100	0	0	0	0	0	0	0	0	0	0	0	0	0	0	0	0	0	1.00744557690842e-08	0	0	1.54209549836571e-08	0	0	0	7.18684887149224e-08	0
P5SmallEU	D101	0	0	0	0	0	0	0	0	0	0	0	0	0	0	0	0	9.88494262868263e-09	0	1.10538732954416e-08	1.2822314191268e-08	1.54209549836571e-08	0	0	0	0	4.08995529474365e-07
P5SmallEU	D102	0	0	0	0	0	0	0	0	0	0	0	0	0	0	0	0	9.88494262868263e-09	0	0	2.56446283825361e-08	1.54209549836571e-08	0	0	0	1.43736977429845e-07	0
P5SmallEU	D103	0	0	0	0	0	0	0	0	0	0	0	0	0	0	9.82378188469275e-09	0	0	1.00744557690842e-08	0	1.2822314191268e-08	0	0	7.20021560325602e-08	3.67737614211029e-08	0	0
P5SmallEU	D104	0	0	0	0	0	0	0	0	0	0	0	0	0	0	0	0	9.88494262868263e-09	0	0	2.56446283825361e-08	3.08419099673142e-08	5.62788988628229e-08	2.40007186775201e-08	0	0	0
P5SmallEU	D105	0	0	0	0	0	0	0	0	0	0	0	0	0	0	0	0	0	1.00744557690842e-08	2.21077465908832e-08	0	0	0	0	0	1.43736977429845e-07	0
P5SmallEU	D106	0	0	0	0	0	0	0	0	0	0	1.08712638523682e-08	0	0	0	0	0	9.88494262868263e-09	0	0	0	0	0	4.80014373550402e-08	3.67737614211029e-08	7.18684887149224e-08	0
P5SmallEU	D107	0	0	0	0	0	0	0	0	0	0	0	0	0	0	9.82378188469275e-09	0	0	0	0	1.2822314191268e-08	3.08419099673142e-08	0	4.80014373550402e-08	1.10321284263309e-07	0	2.04497764737183e-07
P5SmallEU	D109	0	0	0	0	0	0	0	0	0	0	0	0	0	0	0	0	0	1.00744557690842e-08	2.21077465908832e-08	2.56446283825361e-08	1.54209549836571e-08	5.62788988628229e-08	4.80014373550402e-08	7.35475228422058e-08	2.8747395485969e-07	2.04497764737183e-07
P5SmallEU	D11	0	0	0	0	0	0	0	0	0	0	0	0	9.37661497541991e-09	0	0	0	0	0	0	0	0	0	0	0	0	0
P5SmallEU	D110	0	0	0	0	0	0	0	0	0	0	0	0	0	0	9.82378188469275e-09	0	0	0	2.21077465908832e-08	1.2822314191268e-08	4.62628649509713e-08	5.62788988628229e-08	9.60028747100803e-08	1.47095045684412e-07	2.8747395485969e-07	6.13493294211548e-07
P5SmallEU	D117	0	0	0	0	0	0	0	0	0	0	0	0	0	0	0	0	0	0	0	0	1.54209549836571e-08	3.75192659085486e-08	4.80014373550402e-08	0	7.18684887149224e-08	4.08995529474365e-07
P5SmallEU	D119	0	0	0	0	0	0	0	0	0	0	0	0	0	0	0	0	0	1.00744557690842e-08	1.10538732954416e-08	0	0	1.87596329542743e-08	2.40007186775201e-08	7.35475228422058e-08	7.18684887149224e-08	2.04497764737183e-07
P5SmallEU	D12	0	0	0	0	0	0	0	0	0	0	0	0	0	0	0	0	0	0	0	0	0	0	0	0	7.18684887149224e-08	2.04497764737183e-07
P5SmallEU	D120	0	0	0	0	0	0	0	0	0	0	1.08712638523682e-08	0	0	0	0	0	0	0	1.10538732954416e-08	2.56446283825361e-08	6.16838199346284e-08	7.50385318170973e-08	1.200035933876e-07	2.5741632994772e-07	3.59342443574612e-07	2.04497764737183e-07
P5SmallEU	D121	0	0	0	0	0	0	0	0	0	0	0	0	0	0	0	0	0	0	0	0	1.54209549836571e-08	0	0	3.67737614211029e-08	0	2.04497764737183e-07
P5SmallEU	D122	0	0	0	0	0	0	0	0	0	0	0	0	0	0	0	0	9.88494262868263e-09	0	0	2.56446283825361e-08	7.71047749182855e-08	3.75192659085486e-08	4.08012217517841e-07	2.20642568526617e-07	2.15605466144767e-07	1.02248882368591e-06
P5SmallEU	D123	0	0	0	0	0	0	0	0	0	0	0	0	0	0	0	0	0	0	1.10538732954416e-08	5.12892567650722e-08	4.62628649509713e-08	5.62788988628229e-08	2.40007186775201e-07	1.10321284263309e-07	2.15605466144767e-07	2.04497764737183e-07
P5SmallEU	D124	0	0	0	0	0	0	0	0	0	0	0	0	0	0	0	0	0	0	1.10538732954416e-08	3.84669425738042e-08	3.08419099673142e-08	0	1.200035933876e-07	2.5741632994772e-07	1.43736977429845e-07	2.04497764737183e-07
P5SmallEU	D125	0	0	0	0	0	0	0	0	0	0	0	0	0	0	0	0	9.88494262868263e-09	3.02233673072526e-08	3.31616198863248e-08	6.41115709563402e-08	9.25257299019426e-08	1.12557797725646e-07	1.68005030742641e-07	4.78058898474338e-07	8.62421864579069e-07	2.04497764737183e-07
P5SmallEU	D126	0	0	1.26589048920799e-06	7.8883383600498e-08	0	0	0	0	0	1.2431489594663e-08	0	0	9.37661497541991e-09	2.84631606719424e-08	2.94713456540783e-08	1.98273397581911e-08	3.95397705147305e-08	6.04467346145052e-08	9.94848596589745e-08	1.53867770295217e-07	3.08419099673142e-07	5.25269722719681e-07	9.84029465778323e-07	1.10321284263309e-06	1.58110675172829e-06	1.84047988263464e-06
P5SmallEU	D127	0	0	0	0	0	0	0	0	0	0	0	0	0	0	0	9.91366987909556e-09	0	0	1.10538732954416e-08	3.84669425738042e-08	3.08419099673142e-08	1.87596329542743e-08	7.20021560325602e-08	2.5741632994772e-07	4.31210932289535e-07	4.08995529474365e-07
P5SmallEU	D128	0	0	0	0	0	0	0	0	0	0	0	0	0	0	0	0	9.88494262868263e-09	3.02233673072526e-08	2.21077465908832e-08	7.69338851476083e-08	1.38788594852914e-07	1.12557797725646e-07	4.32012936195361e-07	4.41285137053235e-07	7.90553375864147e-07	1.2269865884231e-06
P5SmallEU	D129	0	0	0	0	0	0	0	0	0	0	0	0	0	0	0	0	0	0	2.21077465908832e-08	1.2822314191268e-08	6.16838199346284e-08	5.62788988628229e-08	1.4400431206512e-07	1.47095045684412e-07	2.8747395485969e-07	2.04497764737183e-07
P5SmallEU	D13	0	0	0	0	0	0	0	0	0	0	0	0	0	9.48772022398079e-09	0	0	0	2.01489115381684e-08	0	0	0	3.75192659085486e-08	0	0	7.18684887149224e-08	2.04497764737183e-07
P5SmallEU	D130	0	0	0	0	0	0	0	0	0	0	0	0	0	0	0	0	1.97698852573653e-08	3.02233673072526e-08	2.21077465908832e-08	2.56446283825361e-08	4.62628649509713e-08	1.12557797725646e-07	4.80014373550402e-08	1.10321284263309e-07	2.8747395485969e-07	4.08995529474365e-07
P5SmallEU	D131	0	0	0	0	0	0	0	0	0	0	0	0	0	0	0	0	0	2.01489115381684e-08	1.10538732954416e-08	6.41115709563402e-08	2.00472414787542e-07	1.87596329542743e-07	5.52016529582962e-07	1.02966531979088e-06	1.22176430815368e-06	1.2269865884231e-06
P5SmallEU	D132	0	0	0	0	0	0	0	0	0	0	0	9.72545771991468e-09	0	0	0	0	0	2.01489115381684e-08	2.21077465908832e-08	0	4.62628649509713e-08	1.50077063634195e-07	1.200035933876e-07	1.47095045684412e-07	1.43736977429845e-07	2.04497764737183e-07
P5SmallEU	D133	0	0	0	0	0	0	0	0	0	0	0	0	0	0	0	9.91366987909556e-09	0	1.00744557690842e-08	2.21077465908832e-08	2.56446283825361e-08	1.54209549836571e-08	3.75192659085486e-08	1.4400431206512e-07	1.10321284263309e-07	7.18684887149224e-08	0
P5SmallEU	D134	0	0	0	7.8883383600498e-08	7.23111810440578e-08	0	0	0	0	0	0	1.94509154398294e-08	1.87532299508398e-08	0	0	9.91366987909556e-09	1.97698852573653e-08	8.05956461526736e-08	6.63232397726497e-08	2.82090912207897e-07	5.08891514460684e-07	6.19067887491052e-07	1.0800323404884e-06	1.65481926394963e-06	2.15605466144767e-06	2.45397317684619e-06
P5SmallEU	D135	0	0	0	0	0	0	0	0	0	0	0	0	0	9.48772022398079e-09	0	0	0	3.02233673072526e-08	1.10538732954416e-08	1.15400827721412e-07	4.62628649509713e-08	1.50077063634195e-07	2.16006468097681e-07	3.30963852789926e-07	5.74947909719379e-07	2.04497764737183e-06
P5SmallEU	D136	0	0	0	0	0	0	7.10377673000228e-08	0	0	0	0	0	0	0	0	0	1.97698852573653e-08	1.00744557690842e-07	2.43185212499715e-07	2.30801655442825e-07	2.62156234722171e-07	4.31471557948309e-07	9.60028747100803e-07	1.43417669542301e-06	2.37166012759244e-06	6.13493294211548e-07
P5SmallEU	D137	0	0	0	0	0	0	0	0	0	0	0	0	0	0	0	9.91366987909556e-09	9.88494262868263e-09	3.02233673072526e-08	6.63232397726497e-08	0	3.08419099673142e-08	7.50385318170973e-08	4.80014373550402e-08	1.83868807105514e-07	3.59342443574612e-07	4.08995529474365e-07
P5SmallEU	D139	0	0	0	0	0	0	0	0	0	0	0	9.72545771991468e-09	0	1.89754404479616e-08	2.94713456540783e-08	0	1.97698852573653e-08	3.02233673072526e-08	7.73771130680913e-08	1.66690084486485e-07	9.25257299019426e-08	3.56433026131212e-07	5.52016529582962e-07	7.35475228422058e-07	1.58110675172829e-06	2.04497764737183e-06
P5SmallEU	D14	0	0	0	0	0	0	0	0	0	0	0	0	0	0	0	0	0	1.00744557690842e-08	0	0	0	0	0	0	0	0
P5SmallEU	D140	0	0	0	0	0	0	0	0	0	0	0	0	0	0	0	0	0	0	0	1.2822314191268e-08	3.08419099673142e-08	3.75192659085486e-08	4.80014373550402e-08	1.10321284263309e-07	7.18684887149224e-08	4.08995529474365e-07
P5SmallEU	D141	0	0	0	0	0	0	0	0	1.35236339432501e-08	0	0	0	2.81298449262597e-08	0	0	0	2.96548278860479e-08	4.02978230763368e-08	4.42154931817665e-08	3.84669425738042e-08	7.71047749182855e-08	7.50385318170973e-08	1.200035933876e-07	1.47095045684412e-07	0	0
P5SmallEU	D142	0	0	0	7.8883383600498e-08	0	0	0	0	0	0	0	0	0	0	0	9.91366987909556e-09	0	0	0	0	0	0	0	3.67737614211029e-08	0	2.04497764737183e-07
P5SmallEU	D143	2.65837002733678e-05	0	0	0	0	0	0	0	0	0	1.08712638523682e-08	0	9.37661497541991e-09	0	9.82378188469275e-09	9.91366987909556e-09	9.88494262868263e-09	5.0372278845421e-08	9.94848596589745e-08	1.66690084486485e-07	1.69630504820228e-07	2.81394494314115e-07	5.04015092227922e-07	6.61927705579852e-07	1.2936327968686e-06	8.1799105894873e-07
P5SmallEU	D144	0	0	0	0	0	0	0	0	0	0	0	0	0	0	0	0	0	2.01489115381684e-08	1.10538732954416e-08	1.2822314191268e-08	1.54209549836571e-08	0	2.40007186775201e-08	0	0	0
P5SmallEU	D15	0	4.43061671222797e-06	0	7.8883383600498e-08	0	0	0	0	0	0	0	0	0	0	0	9.91366987909556e-09	0	0	0	0	0	3.75192659085486e-08	0	3.67737614211029e-08	0	0
P5SmallEU	D150	0	0	0	7.8883383600498e-08	0	0	0	0	0	0	0	0	0	0	0	0	2.96548278860479e-08	2.01489115381684e-08	2.21077465908832e-08	2.56446283825361e-08	1.54209549836571e-08	3.75192659085486e-08	7.20021560325602e-08	7.35475228422058e-08	1.43736977429845e-07	4.08995529474365e-07
P5SmallEU	D151	0	0	1.26589048920799e-06	1.57766767200996e-07	2.16933543132173e-07	0	0	0	1.35236339432501e-08	1.2431489594663e-08	0	9.72545771991468e-09	9.37661497541991e-09	1.89754404479616e-08	1.96475637693855e-08	1.98273397581911e-08	3.95397705147305e-08	9.06701019217578e-08	1.10538732954416e-07	1.53867770295217e-07	2.31314324754857e-07	1.68836696588469e-07	4.56013654872882e-07	5.51606421316543e-07	7.18684887149224e-07	2.04497764737183e-07
P5SmallEU	D152	0	0	0	7.8883383600498e-08	0	0	0	0	0	0	2.17425277047365e-08	0	0	0	9.82378188469275e-09	0	9.88494262868263e-09	0	4.42154931817665e-08	2.56446283825361e-08	6.16838199346284e-08	1.12557797725646e-07	2.16006468097681e-07	2.5741632994772e-07	7.18684887149224e-08	2.04497764737183e-07
P5SmallEU	D157	0	0	0	0	0	0	0	0	0	0	0	0	0	0	0	0	0	0	3.31616198863248e-08	0	3.08419099673142e-08	1.12557797725646e-07	2.40007186775201e-08	3.67737614211029e-08	1.43736977429845e-07	0
P5SmallEU	D159	0	0	0	0	0	0	0	0	0	0	0	9.72545771991468e-09	0	0	0	0	0	2.01489115381684e-08	0	0	0	5.62788988628229e-08	0	7.35475228422058e-08	7.18684887149224e-08	2.04497764737183e-07
P5SmallEU	D160	0	0	0	0	0	0	0	0	0	0	0	0	0	0	0	0	0	0	1.10538732954416e-08	0	0	1.87596329542743e-08	0	3.67737614211029e-08	0	0
P5SmallEU	D162	0	0	0	0	0	0	0	0	0	0	0	9.72545771991468e-09	0	0	0	0	0	0	0	1.2822314191268e-08	1.54209549836571e-08	0	0	0	0	0
P5SmallEU	D163	0	0	0	0	0	0	0	0	0	0	0	0	0	0	0	0	0	0	0	0	0	0	0	3.67737614211029e-08	0	0
P5SmallEU	D164	0	0	0	0	0	0	0	0	0	0	0	9.72545771991468e-09	9.37661497541991e-09	9.48772022398079e-09	9.82378188469275e-09	9.91366987909556e-09	9.88494262868263e-09	0	2.21077465908832e-08	1.2822314191268e-08	3.08419099673142e-08	3.75192659085486e-08	2.40007186775201e-08	7.35475228422058e-08	7.18684887149224e-08	0
P5SmallEU	D165	0	0	0	0	0	0	0	0	0	0	0	0	0	0	0	0	0	0	0	1.2822314191268e-08	0	3.75192659085486e-08	0	0	7.18684887149224e-08	0
P5SmallEU	D166	0	0	0	0	0	0	0	0	0	0	0	9.72545771991468e-09	0	0	0	0	1.97698852573653e-08	2.01489115381684e-08	2.21077465908832e-08	5.12892567650722e-08	1.54209549836571e-08	7.50385318170973e-08	1.200035933876e-07	1.47095045684412e-07	7.18684887149224e-08	2.04497764737183e-07
P5SmallEU	D167	0	0	0	0	0	0	0	0	0	0	0	0	0	0	0	9.91366987909556e-09	0	1.00744557690842e-08	0	1.2822314191268e-08	0	1.87596329542743e-08	0	0	0	0
P5SmallEU	D168	0	1.32918501366839e-05	0	0	0	0	0	0	0	0	0	0	0	0	9.82378188469275e-09	0	9.88494262868263e-09	0	1.10538732954416e-08	0	1.54209549836571e-08	3.75192659085486e-08	2.40007186775201e-08	0	0	0
P5SmallEU	D169	0	0	0	0	0	0	0	0	0	0	0	0	0	0	9.82378188469275e-09	9.91366987909556e-09	9.88494262868263e-09	1.00744557690842e-08	1.10538732954416e-08	3.84669425738042e-08	1.54209549836571e-08	1.87596329542743e-08	9.60028747100803e-08	1.47095045684412e-07	2.8747395485969e-07	0
P5SmallEU	D17	0	0	0	0	0	0	0	0	0	0	0	0	0	0	0	0	0	0	0	0	0	0	2.40007186775201e-08	0	0	0
P5SmallEU	D170	0	0	0	0	0	0	0	0	0	0	0	0	0	0	0	0	0	1.00744557690842e-08	2.21077465908832e-08	0	1.54209549836571e-08	0	0	0	0	0
P5SmallEU	D171	0	0	0	0	0	0	0	0	0	0	0	0	0	0	0	0	0	0	0	0	0	1.87596329542743e-08	0	0	0	0
P5SmallEU	D172	0	0	0	0	0	0	0	0	0	0	0	0	0	0	0	0	0	0	0	0	0	0	0	0	1.43736977429845e-07	0
P5SmallEU	D174	0	0	0	0	0	0	0	0	0	0	0	0	0	0	0	9.91366987909556e-09	0	0	1.10538732954416e-08	0	1.54209549836571e-08	1.87596329542743e-08	0	0	0	2.04497764737183e-07
P5SmallEU	D175	0	0	0	0	0	0	0	0	0	0	0	0	0	2.84631606719424e-08	0	0	0	1.00744557690842e-08	1.10538732954416e-08	0	4.62628649509713e-08	1.87596329542743e-08	2.40007186775201e-08	1.10321284263309e-07	7.18684887149224e-08	0
P5SmallEU	D177	0	0	0	0	0	0	0	0	0	0	0	0	0	0	0	0	0	0	0	1.2822314191268e-08	4.62628649509713e-08	0	2.40007186775201e-08	7.35475228422058e-08	1.43736977429845e-07	0
P5SmallEU	D179	0	0	0	0	0	0	0	0	0	0	0	0	0	0	0	9.91366987909556e-09	0	2.01489115381684e-08	1.10538732954416e-08	1.2822314191268e-08	0	0	0	0	2.15605466144767e-07	0
P5SmallEU	D18	0	0	0	0	0	0	0	0	0	0	0	9.72545771991468e-09	0	9.48772022398079e-09	0	0	0	1.00744557690842e-08	1.10538732954416e-08	0	0	0	0	0	0	0
P5SmallEU	D180	5.31674005467357e-05	8.86123342445595e-06	5.06356195683197e-06	9.46600603205976e-07	1.44622362088116e-07	0	0	7.02874743644009e-08	2.70472678865003e-08	4.97259583786518e-08	1.30455166228419e-07	5.83527463194881e-08	1.12519379705039e-07	1.13852642687769e-07	1.67004292039777e-07	2.37928077098293e-07	1.97698852573653e-07	2.51861394227105e-07	3.31616198863248e-07	2.43623969634093e-07	3.54681964624113e-07	5.81548621582504e-07	4.08012217517841e-07	8.09022751264264e-07	8.62421864579069e-07	1.02248882368591e-06
P5SmallEU	D181	5.31674005467357e-05	0	1.26589048920799e-06	3.9441691800249e-07	1.44622362088116e-07	0	0	0	0	2.48629791893259e-08	2.17425277047365e-08	1.94509154398294e-08	0	0	2.94713456540783e-08	1.98273397581911e-08	1.97698852573653e-08	5.0372278845421e-08	0	8.97561993388764e-08	3.08419099673142e-08	9.37981647713716e-08	1.4400431206512e-07	2.94190091368823e-07	2.15605466144767e-07	1.63598211789746e-06
P5SmallEU	D190	0	0	0	0	0	0	0	0	0	0	0	0	0	0	0	0	9.88494262868263e-09	2.01489115381684e-08	3.31616198863248e-08	1.02578513530144e-07	6.16838199346284e-08	1.12557797725646e-07	1.92005749420161e-07	2.20642568526617e-07	7.18684887149224e-08	4.08995529474365e-07
P5SmallEU	D191	0	0	0	0	0	0	0	0	0	0	0	0	0	0	9.82378188469275e-09	9.91366987909556e-09	0	0	0	5.12892567650722e-08	1.54209549836571e-08	1.87596329542743e-08	0	3.67737614211029e-08	0	0
P5SmallEU	D197	0	0	0	0	0	0	0	0	0	0	0	0	0	0	0	0	0	0	1.10538732954416e-08	0	0	0	0	0	7.18684887149224e-08	0
P5SmallEU	D199	0	0	0	0	0	0	0	0	0	0	0	9.72545771991468e-09	0	0	0	0	0	0	0	1.2822314191268e-08	1.54209549836571e-08	3.75192659085486e-08	0	7.35475228422058e-08	0	2.04497764737183e-07
P5SmallEU	D200	0	0	0	0	0	0	0	0	0	0	0	0	9.37661497541991e-09	0	0	0	0	3.02233673072526e-08	4.42154931817665e-08	6.41115709563402e-08	1.079466848856e-07	7.50385318170973e-08	1.4400431206512e-07	7.35475228422058e-08	7.18684887149224e-08	2.04497764737183e-07
P5SmallEU	D201	0	0	0	0	0	0	0	0	0	0	0	0	0	0	0	0	9.88494262868263e-09	2.01489115381684e-08	1.10538732954416e-08	1.2822314191268e-08	3.08419099673142e-08	3.75192659085486e-08	9.60028747100803e-08	0	7.18684887149224e-08	0
P5SmallEU	D210	5.31674005467357e-05	0	0	7.8883383600498e-08	0	0	0	0	0	0	0	0	0	0	0	0	9.88494262868263e-09	0	2.21077465908832e-08	2.56446283825361e-08	1.54209549836571e-08	3.75192659085486e-08	4.80014373550402e-08	1.10321284263309e-07	2.15605466144767e-07	4.08995529474365e-07
P5SmallEU	D211	0	0	0	0	0	0	0	0	0	0	0	0	0	0	0	0	0	0	0	0	0	1.87596329542743e-08	2.40007186775201e-08	0	7.18684887149224e-08	2.04497764737183e-07
P5SmallEU	D212	0	0	0	0	0	0	0	0	0	0	0	0	0	0	0	0	0	2.01489115381684e-08	0	0	1.54209549836571e-08	0	0	0	0	2.04497764737183e-07
P5SmallEU	D213	0	0	0	7.8883383600498e-08	0	0	0	0	0	0	0	0	9.37661497541991e-09	0	0	0	0	0	0	0	1.54209549836571e-08	3.75192659085486e-08	9.60028747100803e-08	7.35475228422058e-08	1.43736977429845e-07	0
P5SmallEU	D214	0	0	0	0	0	0	0	0	0	0	0	0	0	0	0	0	0	1.00744557690842e-08	0	3.84669425738042e-08	3.08419099673142e-08	3.75192659085486e-08	1.200035933876e-07	5.88380182737646e-07	1.07802733072384e-06	2.86296870632056e-06
P5SmallEU	D215	0	0	0	0	0	0	0	0	0	0	0	0	0	0	0	0	0	2.01489115381684e-08	1.10538732954416e-08	1.2822314191268e-08	0	3.75192659085486e-08	7.20021560325602e-08	1.47095045684412e-07	2.8747395485969e-07	0
P5SmallEU	D216	0.000159502201640207	1.77224668489119e-05	0	0	0	0	0	0	0	0	0	0	0	0	0	0	0	0	0	0	0	1.87596329542743e-08	0	3.67737614211029e-08	0	0
P5SmallEU	D219	0	0	0	0	0	0	0	0	0	0	1.08712638523682e-08	0	0	9.48772022398079e-09	0	9.91366987909556e-09	2.96548278860479e-08	3.02233673072526e-08	1.10538732954416e-08	5.12892567650722e-08	4.62628649509713e-08	1.12557797725646e-07	7.20021560325602e-08	1.83868807105514e-07	3.59342443574612e-07	6.13493294211548e-07
P5SmallEU	D224	0	0	0	0	0	0	0	0	0	0	0	0	0	0	0	0	0	0	0	0	0	0	0	3.67737614211029e-08	0	0
P5SmallEU	D225	0	0	0	7.8883383600498e-08	0	0	0	0	0	0	0	0	0	0	0	0	0	0	0	0	0	0	0	0	0	0
P5SmallEU	D229	0	0	0	0	0	0	0	0	0	0	0	0	9.37661497541991e-09	0	0	0	0	0	1.10538732954416e-08	0	0	1.87596329542743e-08	0	0	0	0
P5SmallEU	D231	0	0	0	0	0	0	0	0	0	0	0	0	0	0	0	0	0	0	0	0	0	0	0	0	7.18684887149224e-08	0
P5SmallEU	D232	0	0	0	0	0	0	0	0	0	0	0	0	0	0	0	0	0	0	0	0	0	0	2.40007186775201e-08	0	7.18684887149224e-08	0
P5SmallEU	D233	0	0	0	0	0	0	0	0	0	0	0	0	0	0	0	0	0	0	1.10538732954416e-08	0	1.54209549836571e-08	1.87596329542743e-08	2.40007186775201e-08	3.67737614211029e-08	1.43736977429845e-07	4.08995529474365e-07
P5SmallEU	D234	0	0	0	0	0	0	0	0	0	0	0	0	0	0	0	0	0	0	0	0	1.54209549836571e-08	0	2.40007186775201e-08	7.35475228422058e-08	1.43736977429845e-07	0
P5SmallEU	D235	0	0	0	0	0	0	0	0	0	0	0	0	0	0	0	0	0	0	0	0	1.54209549836571e-08	0	0	0	0	0
P5SmallEU	D237	0	0	0	0	0	0	0	0	0	0	0	0	0	0	0	0	0	0	0	0	0	0	0	0	7.18684887149224e-08	0
P5SmallEU	D239	0	0	0	0	0	0	0	0	0	0	0	0	0	0	0	0	0	2.01489115381684e-08	1.10538732954416e-08	0	1.54209549836571e-08	0	2.40007186775201e-08	1.83868807105514e-07	1.43736977429845e-07	6.13493294211548e-07
P5SmallEU	D24	0	0	0	0	0	0	0	0	0	0	0	0	0	0	0	0	0	1.00744557690842e-08	0	0	1.54209549836571e-08	1.87596329542743e-08	7.20021560325602e-08	1.47095045684412e-07	2.8747395485969e-07	8.1799105894873e-07
P5SmallEU	D25	0	0	0	0	0	0	0	0	0	0	0	0	0	0	0	0	0	0	0	0	0	0	2.40007186775201e-08	0	0	0
P5SmallEU	D250	0	0	0	0	0	0	0	0	0	0	0	0	0	0	0	9.91366987909556e-09	0	0	0	0	1.54209549836571e-08	0	0	0	0	0
P5SmallEU	D251	0	0	0	0	0	0	0	0	0	0	0	0	0	0	0	1.98273397581911e-08	0	2.01489115381684e-08	0	0	1.54209549836571e-08	3.75192659085486e-08	0	3.67737614211029e-08	1.43736977429845e-07	2.04497764737183e-07
P5SmallEU	D252	0	0	0	0	0	0	0	0	0	0	0	0	0	0	0	0	0	0	0	0	0	0	2.40007186775201e-08	3.67737614211029e-08	0	0
P5SmallEU	D259	0	0	0	0	0	0	0	0	0	0	0	0	0	0	3.9295127538771e-08	4.95683493954778e-08	1.18619311544192e-07	1.00744557690842e-07	3.31616198863248e-08	5.12892567650722e-08	7.71047749182855e-08	9.37981647713716e-08	2.64007905452721e-07	1.47095045684412e-07	2.15605466144767e-07	1.2269865884231e-06
P5SmallEU	D26	0	0	0	0	0	0	0	0	0	0	0	0	0	0	0	0	0	0	0	0	0	1.87596329542743e-08	0	0	0	0
P5SmallEU	D260	0	0	0	0	0	0	0	0	0	0	0	0	0	0	0	0	0	0	0	0	1.54209549836571e-08	0	0	0	0	0
P5SmallEU	D261	0	0	0	0	0	0	0	0	0	0	0	0	0	0	0	1.98273397581911e-08	1.97698852573653e-08	1.00744557690842e-08	0	1.2822314191268e-08	4.62628649509713e-08	0	4.80014373550402e-08	3.67737614211029e-08	0	0
P5SmallEU	D267	0	0	0	0	0	0	0	0	0	0	0	0	0	0	0	0	0	0	0	0	0	0	0	3.67737614211029e-08	0	2.04497764737183e-07
P5SmallEU	D269	0	0	0	0	0	0	0	0	0	0	0	0	0	0	0	0	2.96548278860479e-08	7.05211903835894e-08	2.21077465908832e-08	0	1.54209549836571e-08	9.37981647713716e-08	1.200035933876e-07	1.47095045684412e-07	2.15605466144767e-07	6.13493294211548e-07
P5SmallEU	D27	0	0	0	0	0	0	0	0	0	0	1.08712638523682e-08	0	9.37661497541991e-09	0	9.82378188469275e-09	3.96546795163822e-08	5.93096557720958e-08	4.02978230763368e-08	5.52693664772081e-08	1.2822314191268e-07	1.85051459803885e-07	3.00154127268389e-07	6.00017966938002e-07	1.02966531979088e-06	1.22176430815368e-06	3.27196423579492e-06
P5SmallEU	D280	0	0	0	0	0	0	0	0	0	0	0	0	0	0	0	0	0	0	1.10538732954416e-08	0	0	0	2.40007186775201e-08	3.67737614211029e-08	0	0
P5SmallEU	D282	0	0	0	0	0	0	0	0	0	0	0	0	0	0	0	0	0	0	0	0	0	0	0	0	0	2.04497764737183e-07
P5SmallEU	D287	0	0	0	0	0	0	0	0	0	0	0	0	0	0	0	0	9.88494262868263e-09	0	1.10538732954416e-08	0	1.54209549836571e-08	0	7.20021560325602e-08	0	7.18684887149224e-08	0
P5SmallEU	D289	0	0	0	0	0	0	0	0	0	0	0	0	0	0	0	9.91366987909556e-09	9.88494262868263e-09	0	2.21077465908832e-08	0	0	3.75192659085486e-08	4.80014373550402e-08	3.67737614211029e-08	1.43736977429845e-07	2.04497764737183e-07
P5SmallEU	D290	0	0	0	0	0	0	0	0	0	0	0	0	0	0	0	0	0	0	0	0	1.54209549836571e-08	0	0	0	0	0
P5SmallEU	D291	0	0	0	0	0	0	0	0	0	0	0	0	0	0	0	0	0	0	1.10538732954416e-08	1.2822314191268e-08	3.08419099673142e-08	1.50077063634195e-07	1.92005749420161e-07	5.1483265989544e-07	7.90553375864147e-07	2.24947541210901e-06
P5SmallEU	D292	0	0	0	0	0	0	0	0	0	0	0	0	0	0	0	0	0	0	0	1.2822314191268e-08	0	0	0	0	7.18684887149224e-08	4.08995529474365e-07
P5SmallEU	D299	0	0	0	0	0	0	0	0	0	0	0	0	0	0	9.82378188469275e-09	0	0	0	0	0	0	0	0	3.67737614211029e-08	7.18684887149224e-08	2.04497764737183e-07
P5SmallEU	D300	0	0	0	0	0	0	0	0	0	0	0	0	0	9.48772022398079e-09	9.82378188469275e-09	0	9.88494262868263e-09	2.01489115381684e-08	2.21077465908832e-08	8.97561993388764e-08	1.54209549836571e-07	7.50385318170973e-08	4.08012217517841e-07	1.02966531979088e-06	1.36550128558353e-06	1.63598211789746e-06
P5SmallEU	D301	0	0	0	0	0	0	0	0	0	0	0	0	0	0	0	0	0	0	0	0	0	0	4.80014373550402e-08	1.10321284263309e-07	0	0
P5SmallEU	D302	0	0	0	0	0	0	0	0	0	0	0	0	0	0	0	0	0	0	0	0	0	0	0	0	1.43736977429845e-07	0
P5SmallEU	D303	0	0	0	0	0	0	0	0	0	0	0	0	0	0	0	0	0	1.00744557690842e-08	0	3.84669425738042e-08	6.16838199346284e-08	1.50077063634195e-07	3.84011498840321e-07	6.61927705579852e-07	1.07802733072384e-06	2.24947541210901e-06
P5SmallEU	D309	0	0	0	0	0	0	0	0	0	0	0	0	0	0	0	0	0	0	2.21077465908832e-08	0	3.08419099673142e-08	5.62788988628229e-08	1.68005030742641e-07	1.47095045684412e-07	3.59342443574612e-07	8.1799105894873e-07
P5SmallEU	D312	0	0	0	0	0	0	0	0	0	0	0	0	0	0	0	0	9.88494262868263e-09	0	0	0	0	0	0	0	0	0
P5SmallEU	D313	0	0	0	0	0	0	0	0	0	0	0	0	0	0	0	0	0	0	0	0	1.54209549836571e-08	0	0	0	0	0
P5SmallEU	D314	0	0	0	0	0	0	0	0	0	0	0	0	0	0	0	0	0	0	0	1.2822314191268e-08	0	0	0	0	7.18684887149224e-08	0
P5SmallEU	D316	0	0	0	0	0	0	0	0	0	0	0	0	0	0	0	0	9.88494262868263e-09	0	0	0	0	1.87596329542743e-08	2.40007186775201e-08	3.67737614211029e-08	0	0
P5SmallEU	D319	0	0	0	0	0	0	0	0	0	0	0	0	0	0	0	0	0	0	0	3.84669425738042e-08	1.54209549836571e-08	0	2.40007186775201e-08	7.35475228422058e-08	7.18684887149224e-08	2.04497764737183e-07
P5SmallEU	D32	0	0	0	0	0	0	0	0	0	0	1.08712638523682e-08	9.72545771991468e-09	0	9.48772022398079e-09	9.82378188469275e-09	9.91366987909556e-09	2.96548278860479e-08	6.04467346145052e-08	4.42154931817665e-08	1.41045456103949e-07	1.54209549836571e-07	7.50385318170973e-08	2.88008624130241e-07	1.83868807105514e-07	7.18684887149224e-08	4.08995529474365e-07
P5SmallEU	D320	0	0	0	0	0	0	0	0	0	0	1.08712638523682e-08	2.9176373159744e-08	7.50129198033593e-08	6.64140415678655e-08	1.37532946385699e-07	1.88359727702816e-07	2.76778393603114e-07	6.54839624990473e-07	9.72740849998862e-07	1.8464132435426e-06	3.13045386168239e-06	4.31471557948309e-06	6.00017966938002e-06	6.3618607258508e-06	7.18684887149224e-06	9.81589270738476e-06
P5SmallEU	D321	0	0	0	0	0	0	0	0	0	1.2431489594663e-08	0	0	9.37661497541991e-09	0	9.82378188469275e-09	0	9.88494262868263e-09	4.02978230763368e-08	3.31616198863248e-08	5.12892567650722e-08	6.16838199346284e-08	5.62788988628229e-08	9.60028747100803e-08	3.67737614211029e-07	2.8747395485969e-07	4.08995529474365e-07
P5SmallEU	D329	0	0	0	0	0	0	0	0	0	0	0	4.86272885995734e-08	1.87532299508398e-08	3.79508808959231e-08	9.82378188469275e-08	1.98273397581911e-07	2.86663336231796e-07	5.94392890375968e-07	1.17171056931681e-06	1.51303307456963e-06	3.00708622181313e-06	4.87750456811132e-06	7.60822782077387e-06	1.27972689745438e-05	1.99075713740335e-05	2.41307362389875e-05
P5SmallEU	D33	0	0	0	0	0	0	0	0	0	0	0	9.72545771991468e-09	0	9.48772022398079e-09	0	1.98273397581911e-08	1.97698852573653e-08	3.02233673072526e-08	9.94848596589745e-08	7.69338851476083e-08	4.62628649509713e-08	1.3131743067992e-07	1.200035933876e-07	1.83868807105514e-07	0	0
P5SmallEU	D330	0	0	0	0	0	1.43387656702993e-07	7.10377673000228e-08	0	1.35236339432501e-08	2.48629791893259e-08	4.34850554094729e-08	4.86272885995734e-08	4.68830748770995e-08	9.48772022398079e-08	1.67004292039777e-07	1.98273397581911e-07	2.57008508345748e-07	3.22382584610695e-07	5.52693664772081e-07	6.66760337945939e-07	9.86941118954055e-07	1.42573210452485e-06	1.56004671403881e-06	2.05933063958176e-06	1.79671221787306e-06	2.04497764737183e-06
P5SmallEU	D331	0	0	0	0	7.23111810440578e-08	0	0	7.02874743644009e-08	5.40945357730005e-08	4.97259583786518e-08	3.26137915571047e-08	5.83527463194881e-08	5.62596898525194e-08	8.53894820158271e-08	1.0806160073162e-07	1.38791378307338e-07	9.88494262868263e-08	2.51861394227105e-07	4.20047185226781e-07	5.77004138607062e-07	7.09363929248227e-07	8.81702748850893e-07	6.24018685615522e-07	5.1483265989544e-07	6.46816398434302e-07	6.13493294211548e-07
P5SmallEU	D332	0	0	0	0	7.23111810440578e-08	0	0	7.02874743644009e-08	2.70472678865003e-08	6.21574479733148e-08	4.34850554094729e-08	2.9176373159744e-08	5.62596898525194e-08	6.64140415678655e-08	1.27709164501006e-07	2.08187067461007e-07	3.95397705147305e-07	4.93648332685126e-07	6.63232397726497e-07	9.10384307580032e-07	1.55751645334937e-06	1.81968439656461e-06	2.47207402378457e-06	2.64771082231941e-06	2.94660803731182e-06	2.24947541210901e-06
P5SmallEU	D333	0	0	0	0	0	0	0	0	0	1.2431489594663e-08	1.08712638523682e-08	1.94509154398294e-08	9.37661497541991e-09	1.89754404479616e-08	1.96475637693855e-08	9.91366987909556e-09	5.93096557720958e-08	1.00744557690842e-07	5.52693664772081e-08	1.41045456103949e-07	2.15893369771199e-07	3.93952292039761e-07	3.12009342807761e-07	4.78058898474338e-07	5.74947909719379e-07	8.1799105894873e-07
P5SmallEU	D334	0	0	0	0	7.23111810440578e-08	0	0	0	0	0	2.17425277047365e-08	0	9.37661497541991e-09	9.48772022398079e-09	1.96475637693855e-08	9.91366987909556e-09	3.95397705147305e-08	3.02233673072526e-08	7.73771130680913e-08	8.97561993388764e-08	1.69630504820228e-07	1.68836696588469e-07	2.64007905452721e-07	3.67737614211029e-07	3.59342443574612e-07	2.04497764737183e-07
P5SmallEU	D337	0	0	0	0	0	0	0	0	0	0	0	9.72545771991468e-09	3.75064599016796e-08	0	9.82378188469275e-09	9.91366987909556e-09	1.97698852573653e-08	8.05956461526736e-08	1.54754226136183e-07	1.53867770295217e-07	1.38788594852914e-07	1.68836696588469e-07	7.20021560325602e-08	3.67737614211029e-08	1.43736977429845e-07	0
P5SmallEU	D339	0	0	2.53178097841598e-06	7.8883383600498e-08	0	0	0	0	1.35236339432501e-08	1.2431489594663e-08	3.26137915571047e-08	2.9176373159744e-08	5.62596898525194e-08	2.84631606719424e-08	9.82378188469275e-08	5.94820192745734e-08	1.58159082058922e-07	1.2089346922901e-07	2.98454578976924e-07	4.87247939268186e-07	5.8599628937897e-07	6.37827520445327e-07	6.48019404293042e-07	1.3238554111597e-06	1.14989581943876e-06	1.43148435316028e-06
P5SmallEU	D34	0	0	0	0	0	0	0	0	0	0	0	0	0	9.48772022398079e-09	0	0	0	0	1.10538732954416e-08	2.56446283825361e-08	6.16838199346284e-08	1.12557797725646e-07	2.16006468097681e-07	4.41285137053235e-07	2.15605466144767e-07	0
P5SmallEU	D35	0	0	0	0	0	0	0	0	0	0	0	0	0	9.48772022398079e-09	0	0	0	0	3.31616198863248e-08	2.56446283825361e-08	0	3.75192659085486e-08	0	7.35475228422058e-08	7.18684887149224e-08	0
P5SmallEU	D350	0	0	0	0	0	7.16938283514965e-08	0	0	0	0	0	0	9.37661497541991e-09	9.48772022398079e-09	6.87664731928493e-08	6.93956891536689e-08	1.48274139430239e-07	1.30967924998095e-07	9.94848596589745e-08	2.94913226399165e-07	2.15893369771199e-07	2.43875228405566e-07	2.16006468097681e-07	5.1483265989544e-07	3.59342443574612e-07	6.13493294211548e-07
P5SmallEU	D351	0	0	0	0	0	0	0	0	0	0	0	0	0	9.48772022398079e-09	0	0	0	1.00744557690842e-08	3.31616198863248e-08	2.56446283825361e-08	7.71047749182855e-08	1.87596329542743e-08	9.60028747100803e-08	3.67737614211029e-08	7.18684887149224e-08	0
P5SmallEU	D352	0	0	0	0	0	0	0	0	0	0	1.08712638523682e-08	6.80782040394027e-08	4.68830748770995e-08	6.64140415678655e-08	1.17885382616313e-07	1.88359727702816e-07	2.96548278860479e-07	4.02978230763368e-07	5.74801411362964e-07	7.43694223093547e-07	1.17199257875794e-06	1.48201100338767e-06	1.46404383932872e-06	1.80191430963404e-06	2.58726559373721e-06	2.45397317684619e-06
P5SmallEU	D353	0	0	0	0	0	0	0	0	0	0	2.17425277047365e-08	0	1.87532299508398e-08	9.48772022398079e-09	0	1.98273397581911e-08	2.96548278860479e-08	0	3.31616198863248e-08	0	6.16838199346284e-08	3.75192659085486e-08	2.40007186775201e-08	0	0	0
P5SmallEU	D354	0	0	0	0	0	0	0	0	0	0	1.08712638523682e-08	0	9.37661497541991e-09	0	0	0	0	1.00744557690842e-08	1.10538732954416e-08	1.2822314191268e-08	0	1.87596329542743e-08	2.40007186775201e-08	3.67737614211029e-08	7.18684887149224e-08	0
P5SmallEU	D355	0	0	0	0	0	0	0	0	0	0	0	0	0	0	0	0	0	0	1.10538732954416e-08	1.2822314191268e-08	0	0	0	0	1.43736977429845e-07	0
P5SmallEU	D356	0	0	0	0	0	0	0	0	0	0	0	0	0	0	0	0	0	0	0	0	1.54209549836571e-08	0	2.40007186775201e-08	0	0	0
P5SmallEU	D357	0	0	0	0	0	0	0	0	0	0	0	0	0	0	0	0	0	2.01489115381684e-08	0	0	0	0	4.80014373550402e-08	3.67737614211029e-08	7.18684887149224e-08	0
P5SmallEU	D359	0	0	0	0	0	0	0	0	0	0	0	0	0	0	0	9.91366987909556e-09	0	0	3.31616198863248e-08	3.84669425738042e-08	6.16838199346284e-08	7.50385318170973e-08	0	7.35475228422058e-08	0	2.04497764737183e-07
P5SmallEU	D36	0	0	0	0	0	0	0	0	0	0	0	0	0	0	0	9.91366987909556e-09	9.88494262868263e-09	1.00744557690842e-08	0	0	0	1.87596329542743e-08	0	0	0	0
P5SmallEU	D360	0	0	0	0	0	0	0	0	0	0	0	0	0	0	9.82378188469275e-09	0	0	0	3.31616198863248e-08	5.12892567650722e-08	1.54209549836571e-08	3.75192659085486e-08	1.200035933876e-07	0	7.18684887149224e-08	0
P5SmallEU	D361	0	0	0	0	0	0	0	0	1.35236339432501e-08	0	0	9.72545771991468e-09	9.37661497541991e-09	9.48772022398079e-09	0	9.91366987909556e-09	2.96548278860479e-08	0	2.21077465908832e-08	5.12892567650722e-08	0	7.50385318170973e-08	1.68005030742641e-07	3.67737614211029e-08	7.18684887149224e-08	0
P5SmallEU	D367	0	0	0	0	0	0	0	0	0	0	0	0	0	0	0	0	0	0	0	1.2822314191268e-08	0	7.50385318170973e-08	4.80014373550402e-08	3.67737614211029e-08	7.18684887149224e-08	0
P5SmallEU	D369	0	0	0	0	0	0	0	0	0	0	0	0	9.37661497541991e-09	9.48772022398079e-09	0	9.91366987909556e-09	0	2.01489115381684e-08	1.10538732954416e-08	1.02578513530144e-07	7.71047749182855e-08	7.50385318170973e-08	2.40007186775201e-07	2.20642568526617e-07	5.03079421004457e-07	6.13493294211548e-07
P5SmallEU	D37	0	0	0	0	0	0	0	0	0	0	0	0	9.37661497541991e-09	0	0	0	1.97698852573653e-08	1.00744557690842e-08	5.52693664772081e-08	2.56446283825361e-08	6.16838199346284e-08	1.50077063634195e-07	2.16006468097681e-07	3.30963852789926e-07	3.59342443574612e-07	0
P5SmallEU	D370	0	0	1.26589048920799e-06	0	0	0	0	0	0	0	0	9.72545771991468e-09	0	0	4.91189094234638e-08	1.18964038549147e-07	2.37238623088383e-07	5.94392890375968e-07	7.84825003976355e-07	1.00014050691891e-06	1.23367639869257e-06	1.25689540793638e-06	1.41604240197368e-06	1.98578311673956e-06	3.95276687932073e-06	6.95292400106421e-06
P5SmallEU	D371	0	0	0	0	0	0	0	0	0	0	0	0	0	1.89754404479616e-08	1.96475637693855e-08	1.09050368670051e-07	1.8781390994497e-07	3.1230812884161e-07	7.18501764203705e-07	1.12836364883159e-06	2.12809178774468e-06	3.26417613404373e-06	5.9761789507025e-06	1.04805220050143e-05	1.56673305398531e-05	2.3517242944776e-05
P5SmallEU	D372	0	0	0	0	0	0	0	0	0	0	0	1.94509154398294e-08	0	0	9.82378188469275e-09	2.97410096372867e-08	2.96548278860479e-08	6.04467346145052e-08	1.10538732954416e-07	2.69268598016629e-07	3.7010291960777e-07	9.00462381805167e-07	1.0800323404884e-06	2.42706825379279e-06	2.8747395485969e-06	5.11244411842956e-06
P5SmallEU	D373	0	0	0	0	0	0	0	0	0	0	0	0	1.87532299508398e-08	0	9.82378188469275e-09	9.91366987909556e-09	3.95397705147305e-08	1.00744557690842e-08	4.42154931817665e-08	8.97561993388764e-08	1.079466848856e-07	2.6263486135984e-07	6.24018685615522e-07	1.2135341268964e-06	1.79671221787306e-06	2.24947541210901e-06
P5SmallEU	D374	0	0	0	0	0	0	0	0	0	0	0	0	1.87532299508398e-08	2.84631606719424e-08	9.82378188469275e-09	5.94820192745734e-08	2.07583795202335e-07	6.04467346145052e-07	1.35962641533932e-06	2.65421903759249e-06	4.87302177483564e-06	7.46633391580118e-06	1.50004491734501e-05	2.61829181318253e-05	4.41991205596773e-05	6.29853115390522e-05
P5SmallEU	D375	0	0	0	0	0	0	0	0	0	0	0	0	9.37661497541991e-09	2.84631606719424e-08	0	4.95683493954778e-08	1.08734368915509e-07	2.51861394227105e-07	3.64777818749573e-07	8.84739679197495e-07	1.66546313823497e-06	2.28867522042147e-06	4.29612864327609e-06	8.31087008116925e-06	1.3942486810695e-05	1.75868077673977e-05
P5SmallEU	D376	0	0	0	0	0	7.16938283514965e-08	0	0	0	0	2.17425277047365e-08	1.94509154398294e-08	9.37661497541991e-09	5.69263213438847e-08	1.27709164501006e-07	2.08187067461007e-07	3.65742877261257e-07	1.06789231152293e-06	2.27709789886097e-06	4.41087608179621e-06	6.30717058831576e-06	1.04115962896222e-05	1.63204887007137e-05	2.82790225328281e-05	4.23305398530893e-05	4.9283961301661e-05
P5SmallEU	D377	0	0	0	0	7.23111810440578e-08	0	0	0	0	0	0	0	3.75064599016796e-08	4.74386011199039e-08	1.0806160073162e-07	3.46978445768345e-07	9.48954492353532e-07	1.84362540574241e-06	3.37143135510969e-06	4.8981240210644e-06	8.12684327638729e-06	1.22125210532326e-05	1.85285548190455e-05	2.9308687852619e-05	4.71457285969891e-05	5.64413830674624e-05
P5SmallEU	D379	0	0	0	0	0	0	0	0	0	0	2.17425277047365e-08	1.94509154398294e-08	2.81298449262597e-08	3.79508808959231e-08	3.9295127538771e-08	5.94820192745734e-08	1.97698852573653e-07	5.44020611530547e-07	9.50633103407979e-07	1.71819010162992e-06	2.54445757230342e-06	4.20215778175745e-06	8.80826375464987e-06	1.41946719085457e-05	2.30697848774901e-05	2.94476781221543e-05
P5SmallEU	D38	0	0	0	0	0	0	0	0	0	0	0	0	0	9.48772022398079e-09	0	0	1.97698852573653e-08	3.02233673072526e-08	4.42154931817665e-08	3.84669425738042e-08	9.25257299019426e-08	9.37981647713716e-08	1.68005030742641e-07	1.47095045684412e-07	1.43736977429845e-07	0
P5SmallEU	D380	0	0	0	0	0	0	0	0	0	0	0	0	0	9.48772022398079e-09	0	3.96546795163822e-08	1.8781390994497e-07	2.72010305765274e-07	5.63747538067522e-07	7.30871908902279e-07	5.70575334395313e-07	9.19222014759441e-07	8.64025872390723e-07	1.43417669542301e-06	7.90553375864147e-07	1.63598211789746e-06
P5SmallEU	D381	0	0	0	7.8883383600498e-08	0	0	0	0	0	1.2431489594663e-08	0	0	4.68830748770995e-08	1.04364922463789e-07	1.96475637693855e-07	5.3533817347116e-07	1.63101553373263e-06	5.05737679608027e-06	1.07333109698738e-05	2.07721489898542e-05	3.18288510862683e-05	4.45353686334472e-05	6.68660022355709e-05	9.8296264278608e-05	0.000119589165221631	0.000112882766134925
P5SmallEU	D382	0	0	0	0	0	0	0	0	0	0	0	0	9.37661497541991e-09	0	9.82378188469275e-09	0	1.97698852573653e-08	7.05211903835894e-08	9.94848596589745e-08	2.82090912207897e-07	3.7010291960777e-07	6.56587153399601e-07	1.00803018445584e-06	1.65481926394963e-06	1.86858070658798e-06	1.84047988263464e-06
P5SmallEU	D383	0	4.43061671222797e-06	0	7.8883383600498e-08	0	7.16938283514965e-08	0	0	1.35236339432501e-08	0	3.26137915571047e-08	1.94509154398294e-08	6.56363048279394e-08	1.89754404479616e-08	4.91189094234638e-08	8.922302891186e-08	2.17468737831018e-07	6.24616257683221e-07	9.83794723294304e-07	1.76947935839499e-06	2.32856420253222e-06	3.20789723518091e-06	4.70414086079394e-06	5.1115528375333e-06	6.75563793920271e-06	7.97541282475012e-06
P5SmallEU	D384	0	0	0	7.8883383600498e-08	7.23111810440578e-08	0	0	0	0	0	0	0	9.37661497541991e-09	0	0	0	1.97698852573653e-08	0	2.21077465908832e-08	6.41115709563402e-08	4.62628649509713e-08	0	1.68005030742641e-07	1.47095045684412e-07	1.43736977429845e-07	0
P5SmallEU	D385	0	0	0	0	0	0	0	0	0	0	0	0	9.37661497541991e-09	0	0	0	0	8.05956461526736e-08	1.32646479545299e-07	2.17979341251557e-07	2.46735279738514e-07	6.19067887491052e-07	9.84029465778323e-07	9.19344035527572e-07	2.01231768401783e-06	1.02248882368591e-06
P5SmallEU	D386	0	0	0	0	0	0	0	0	0	0	0	0	0	0	9.82378188469275e-09	4.95683493954778e-08	1.08734368915509e-07	3.52605951917947e-07	7.18501764203705e-07	1.58996695971724e-06	2.09724987777737e-06	2.68262751246123e-06	3.64810923898305e-06	5.88380182737646e-06	7.25871736020717e-06	6.95292400106421e-06
P5SmallEU	D39	0	0	0	0	0	0	0	0	0	0	0	0	0	0	0	0	9.88494262868263e-09	1.00744557690842e-08	0	0	0	1.87596329542743e-08	7.20021560325602e-08	0	0	0
P5SmallEU	D390	0	0	0	0	0	0	0	0	0	0	1.08712638523682e-08	1.94509154398294e-08	0	0	2.94713456540783e-08	9.91366987909556e-08	4.94247131434131e-08	9.06701019217578e-08	1.10538732954416e-07	2.43623969634093e-07	4.47207694526056e-07	5.44029355673955e-07	1.00803018445584e-06	2.05933063958176e-06	2.94660803731182e-06	4.49895082421802e-06
P5SmallEU	D391	0	0	0	0	0	0	0	0	0	0	0	0	3.75064599016796e-08	9.48772022398079e-09	3.9295127538771e-08	9.91366987909556e-08	1.48274139430239e-07	1.61191292305347e-07	2.87400705681482e-07	5.00070253459454e-07	9.09836344035769e-07	1.25689540793638e-06	2.28006827436441e-06	4.55994641621676e-06	6.75563793920271e-06	8.79340388369885e-06
P5SmallEU	D392	0	0	0	0	0	0	0	0	0	0	0	0	9.37661497541991e-09	0	0	0	0	0	0	0	0	0	0	0	0	0
P5SmallEU	D397	0	0	0	0	0	0	0	0	0	0	0	0	0	0	0	9.91366987909556e-09	9.88494262868263e-09	2.01489115381684e-08	3.31616198863248e-08	6.41115709563402e-08	7.71047749182855e-08	1.68836696588469e-07	3.84011498840321e-07	5.88380182737646e-07	1.72484372915814e-06	2.86296870632056e-06
P5SmallEU	D399	0	0	0	0	0	0	0	0	0	0	0	0	0	0	9.82378188469275e-09	9.91366987909556e-09	5.93096557720958e-08	1.30967924998095e-07	2.43185212499715e-07	3.71847111546773e-07	9.71520163970397e-07	1.18185687611928e-06	2.32806971171945e-06	4.96445779184889e-06	7.61805980378178e-06	7.97541282475012e-06
P5SmallEU	D40	0	0	0	0	0	0	0	0	0	0	0	0	0	0	0	0	0	0	0	1.2822314191268e-08	0	0	0	0	7.18684887149224e-08	0
P5SmallEU	D400	0	0	0	0	0	0	0	0	0	0	0	0	0	0	0	0	0	1.00744557690842e-08	9.94848596589745e-08	1.92334712869021e-07	5.70575334395313e-07	1.06929907839364e-06	2.83208480394737e-06	5.40574292890212e-06	9.34290353293991e-06	9.4068971779104e-06
P5SmallEU	D401	0	0	0	0	0	0	0	0	0	0	1.08712638523682e-08	2.9176373159744e-08	6.56363048279394e-08	1.89754404479616e-08	1.96475637693855e-08	3.96546795163822e-08	1.97698852573653e-08	4.02978230763368e-08	3.31616198863248e-08	1.2822314191268e-08	7.71047749182855e-08	3.75192659085486e-08	1.4400431206512e-07	7.35475228422058e-08	3.59342443574612e-07	2.04497764737183e-07
P5SmallEU	D407	0	0	0	0	0	0	0	0	0	0	0	0	0	0	0	0	0	0	0	1.2822314191268e-08	3.08419099673142e-08	1.87596329542743e-08	1.200035933876e-07	3.67737614211029e-08	7.18684887149224e-08	2.04497764737183e-07
P5SmallEU	D409	0	0	0	0	0	0	0	0	0	0	0	0	0	0	9.82378188469275e-09	9.91366987909556e-09	0	3.02233673072526e-08	1.10538732954416e-08	2.56446283825361e-08	7.71047749182855e-08	1.12557797725646e-07	1.68005030742641e-07	2.94190091368823e-07	6.46816398434302e-07	8.1799105894873e-07
P5SmallEU	D41	0	0	0	0	0	0	0	0	0	0	0	0	0	0	9.82378188469275e-09	0	0	0	1.10538732954416e-08	1.2822314191268e-08	1.54209549836571e-08	1.87596329542743e-08	2.40007186775201e-08	7.35475228422058e-08	0	2.04497764737183e-07
P5SmallEU	D410	0	4.43061671222797e-06	0	0	7.23111810440578e-08	0	0	0	4.05709018297504e-08	0	0	0	4.68830748770995e-08	2.84631606719424e-08	1.96475637693855e-08	4.95683493954778e-08	1.97698852573653e-07	3.42531496148863e-07	6.1901690454473e-07	1.243764476553e-06	2.31314324754857e-06	2.81394494314115e-06	5.78417320128234e-06	1.14734135633841e-05	1.84702015997351e-05	2.61757138863594e-05
P5SmallEU	D411	0	0	0	0	0	0	0	0	0	0	0	0	0	0	0	0	9.88494262868263e-09	1.00744557690842e-08	1.10538732954416e-08	7.69338851476083e-08	9.25257299019426e-08	2.06355962497017e-07	1.68005030742641e-07	5.88380182737646e-07	1.00615884200891e-06	2.24947541210901e-06
P5SmallEU	D412	0	0	0	0	0	0	0	0	0	0	0	0	0	0	0	0	0	1.00744557690842e-08	0	0	7.71047749182855e-08	9.37981647713716e-08	1.92005749420161e-07	3.67737614211029e-07	7.18684887149224e-07	1.2269865884231e-06
P5SmallEU	D413	0	0	0	0	0	0	0	0	0	0	0	0	0	0	0	0	9.88494262868263e-09	0	0	0	0	0	2.40007186775201e-08	0	0	0
P5SmallEU	D414	0	0	0	0	0	0	0	0	0	0	0	0	0	0	0	2.97410096372867e-08	2.96548278860479e-08	2.11563571150768e-07	5.08478171590314e-07	1.35916530427441e-06	1.86593555302251e-06	3.00154127268389e-06	6.60019763631802e-06	1.2135341268964e-05	2.09855987047574e-05	3.43556244758467e-05
P5SmallEU	D417	0	0	0	0	0	0	0	0	0	0	0	0	0	0	0	0	9.88494262868263e-09	0	0	1.2822314191268e-08	1.54209549836571e-08	3.75192659085486e-08	1.92005749420161e-07	3.67737614211029e-08	4.31210932289535e-07	0
P5SmallEU	D419	0	0	0	0	0	0	0	0	0	0	0	0	0	1.89754404479616e-08	0	9.91366987909556e-09	9.88494262868263e-09	4.02978230763368e-08	1.87915846022507e-07	1.92334712869021e-07	3.23840054656799e-07	6.37827520445327e-07	1.05603162181088e-06	1.61804550252853e-06	3.23408199217151e-06	4.29445305948083e-06
P5SmallEU	D42	0	0	0	0	0	0	0	0	0	0	0	9.72545771991468e-09	0	0	0	0	0	0	0	2.56446283825361e-08	0	1.87596329542743e-08	0	3.67737614211029e-08	0	0
P5SmallEU	D420	0	0	0	0	0	0	0	0	0	0	0	0	9.37661497541991e-09	9.48772022398079e-09	9.82378188469275e-09	2.97410096372867e-08	5.93096557720958e-08	9.06701019217578e-08	1.43700352840741e-07	3.33380168972969e-07	5.08891514460684e-07	7.12866052262424e-07	1.46404383932872e-06	1.54449797968632e-06	2.15605466144767e-06	2.24947541210901e-06
P5SmallEU	D421	0	0	0	0	0	0	0	0	0	0	0	0	9.37661497541991e-09	9.48772022398079e-09	0	0	0	1.00744557690842e-08	6.63232397726497e-08	2.56446283825361e-08	3.08419099673142e-08	3.75192659085486e-08	4.80014373550402e-08	3.67737614211029e-08	2.15605466144767e-07	0
P5SmallEU	D429	0	0	0	0	0	0	0	0	0	0	0	9.72545771991468e-09	0	0	9.82378188469275e-09	2.97410096372867e-08	2.96548278860479e-08	3.02233673072526e-08	5.52693664772081e-08	1.66690084486485e-07	1.85051459803885e-07	3.37673393176938e-07	6.72020122970562e-07	1.2503078883175e-06	1.65297524044322e-06	1.63598211789746e-06
P5SmallEU	D43	0	0	0	0	7.23111810440578e-08	0	0	0	1.35236339432501e-08	0	0	0	0	0	0	9.91366987909556e-09	9.88494262868263e-09	3.02233673072526e-08	2.21077465908832e-08	5.12892567650722e-08	4.62628649509713e-08	1.12557797725646e-07	7.20021560325602e-08	1.83868807105514e-07	0	0
P5SmallEU	D430	0	0	2.53178097841598e-06	3.15533534401992e-07	7.23111810440578e-08	7.16938283514965e-08	0	7.02874743644009e-08	8.11418036595008e-08	3.72944687839889e-08	9.78413746713141e-08	6.80782040394027e-08	1.50025839606719e-07	1.89754404479616e-07	1.96475637693855e-07	4.16374134922013e-07	6.52406213493053e-07	8.36179828833989e-07	1.47016514829373e-06	2.11568184155923e-06	3.17671672663336e-06	4.03332108516898e-06	5.80817391995986e-06	8.8624765024858e-06	8.62421864579069e-06	6.95292400106421e-06
P5SmallEU	D431	0	0	1.26589048920799e-06	3.15533534401992e-07	7.23111810440578e-08	0	2.84151069200091e-07	2.10862423093203e-07	1.62283607319002e-07	1.11883406351967e-07	4.34850554094729e-08	1.4588186579872e-07	8.43895347787792e-08	1.04364922463789e-07	1.37532946385699e-07	1.48705048186433e-07	3.65742877261257e-07	4.43276053839705e-07	6.41124651135614e-07	1.14118596302286e-06	1.49583263341474e-06	1.72588623179324e-06	2.28006827436441e-06	3.27286476647816e-06	3.44968745831628e-06	3.06746647105774e-06
P5SmallEU	D432	0.000106334801093471	8.86123342445595e-06	0	7.09950452404482e-07	5.06178267308404e-07	2.86775313405986e-07	2.84151069200091e-07	2.81149897457604e-07	2.97519946751503e-07	2.23766812703933e-07	3.6962297098052e-07	3.30665562477099e-07	4.59454133795575e-07	5.50287772990886e-07	8.05550114544806e-07	1.51679149150162e-06	2.47123565717066e-06	3.52605951917947e-06	5.35007467499374e-06	7.00098354843236e-06	9.90025309950786e-06	1.45387155395626e-05	2.09286266867975e-05	2.61093706089831e-05	2.88192639746839e-05	2.94476781221543e-05
P5SmallEU	D433	0	0	0	7.8883383600498e-08	0	0	0	0	0	1.2431489594663e-08	0	0	9.37661497541991e-09	0	4.91189094234638e-08	9.91366987909556e-09	9.88494262868263e-09	1.00744557690842e-08	7.73771130680913e-08	8.97561993388764e-08	1.079466848856e-07	3.37673393176938e-07	2.40007186775201e-07	3.30963852789926e-07	3.59342443574612e-07	1.02248882368591e-06
P5SmallEU	D434	0	0	0	0	0	0	0	0	1.35236339432501e-08	1.2431489594663e-08	3.26137915571047e-08	3.89018308796587e-08	5.62596898525194e-08	5.69263213438847e-08	4.91189094234638e-08	4.95683493954778e-08	4.94247131434131e-08	1.61191292305347e-07	2.10023592613391e-07	3.07735540590433e-07	4.93470559477027e-07	7.31625685216698e-07	7.44022279003123e-07	1.02966531979088e-06	1.00615884200891e-06	4.08995529474365e-07
P5SmallEU	D437	0	0	0	0	0	0	0	0	0	0	1.08712638523682e-08	9.72545771991468e-09	0	9.48772022398079e-09	9.82378188469275e-09	2.97410096372867e-08	5.93096557720958e-08	3.02233673072526e-08	9.94848596589745e-08	1.92334712869021e-07	2.31314324754857e-07	9.37981647713716e-08	5.04015092227922e-07	6.98701467000955e-07	4.31210932289535e-07	4.08995529474365e-07
P5SmallEU	D439	0	0	0	0	0	0	7.10377673000228e-08	0	1.35236339432501e-08	3.72944687839889e-08	2.17425277047365e-08	4.86272885995734e-08	5.62596898525194e-08	7.59017617918463e-08	1.27709164501006e-07	2.18100737340102e-07	1.38389196801557e-07	5.84318434606884e-07	6.63232397726497e-07	1.06425207787525e-06	1.66546313823497e-06	2.43875228405566e-06	2.61607833584969e-06	3.67737614211029e-06	5.10266269875949e-06	3.68095976526929e-06
P5SmallEU	D44	0	0	0	0	0	0	0	0	0	0	0	0	0	0	0	0	0	0	1.10538732954416e-08	0	0	1.87596329542743e-08	4.80014373550402e-08	0	7.18684887149224e-08	0
P5SmallEU	D440	0	0	0	0	0	0	0	0	0	0	0	0	0	0	0	0	2.96548278860479e-08	3.02233673072526e-08	9.94848596589745e-08	5.12892567650722e-08	1.079466848856e-07	2.43875228405566e-07	7.44022279003123e-07	1.2503078883175e-06	1.2936327968686e-06	1.63598211789746e-06
P5SmallEU	D441	0	0	0	0	0	0	0	0	0	0	0	0	9.37661497541991e-09	9.48772022398079e-09	2.94713456540783e-08	2.97410096372867e-08	8.89644836581437e-08	1.61191292305347e-07	2.10023592613391e-07	2.56446283825361e-07	5.39733424427999e-07	7.12866052262424e-07	1.15203449652096e-06	1.06643908121198e-06	1.36550128558353e-06	6.13493294211548e-07
P5SmallEU	D442	0	0	0	0	0	0	0	0	0	0	0	0	0	0	0	0	1.97698852573653e-08	1.00744557690842e-08	2.21077465908832e-08	1.2822314191268e-08	1.54209549836571e-08	0	7.20021560325602e-08	0	7.18684887149224e-08	0
P5SmallEU	D443	0	0	0	0	0	0	0	0	0	0	1.08712638523682e-08	3.89018308796587e-08	1.87532299508398e-08	2.84631606719424e-08	6.87664731928493e-08	4.95683493954778e-08	7.9079541029461e-08	9.06701019217578e-08	1.65808099431624e-07	3.20557854781701e-07	5.08891514460684e-07	7.87904584079521e-07	9.12027309745763e-07	1.17676036547529e-06	1.72484372915814e-06	1.2269865884231e-06
P5SmallEU	D444	0	0	0	0	0	0	0	0	1.35236339432501e-08	0	7.60988469665777e-08	1.94509154398294e-08	3.75064599016796e-08	9.48772022398079e-09	3.9295127538771e-08	5.94820192745734e-08	2.96548278860479e-08	8.05956461526736e-08	1.21592606249858e-07	1.02578513530144e-07	1.38788594852914e-07	2.06355962497017e-07	1.68005030742641e-07	2.5741632994772e-07	0	2.04497764737183e-07
P5SmallEU	D445	0	0	0	0	0	0	0	0	0	0	0	9.72545771991468e-09	9.37661497541991e-09	9.48772022398079e-09	0	0	1.97698852573653e-08	0	0	0	3.08419099673142e-08	1.87596329542743e-08	2.40007186775201e-08	3.67737614211029e-08	7.18684887149224e-08	0
P5SmallEU	D446	0	0	0	0	0	0	0	0	0	0	0	0	0	0	0	0	0	0	1.10538732954416e-08	0	0	1.87596329542743e-08	4.80014373550402e-08	0	0	0
P5SmallEU	D447	0	0	0	0	0	0	0	0	0	0	0	0	0	0	0	0	0	0	0	1.2822314191268e-08	1.54209549836571e-08	5.62788988628229e-08	2.40007186775201e-08	1.47095045684412e-07	1.43736977429845e-07	0
P5SmallEU	D448	0	0	0	0	0	0	0	0	0	0	0	0	0	0	0	0	0	2.01489115381684e-08	1.10538732954416e-08	0	3.08419099673142e-08	1.87596329542743e-08	7.20021560325602e-08	3.67737614211029e-08	0	0
P5SmallEU	D449	0	0	0	0	0	0	0	0	0	0	0	9.72545771991468e-09	0	0	9.82378188469275e-09	0	9.88494262868263e-09	8.05956461526736e-08	5.52693664772081e-08	2.56446283825361e-08	6.16838199346284e-08	2.6263486135984e-07	1.68005030742641e-07	2.94190091368823e-07	6.46816398434302e-07	8.1799105894873e-07
P5SmallEU	D45	0	0	0	0	0	0	0	0	0	0	1.08712638523682e-08	2.9176373159744e-08	3.75064599016796e-08	8.53894820158271e-08	1.96475637693855e-08	9.91366987909556e-08	1.58159082058922e-07	4.73499421146958e-07	7.5166338409003e-07	1.48738844618709e-06	3.51597773627382e-06	6.64091006581311e-06	1.0800323404884e-05	1.44153144770723e-05	1.81108591561605e-05	1.98362831795067e-05
P5SmallEU	D46	0	0	0	0	0	0	0	0	0	0	0	0	0	0	9.82378188469275e-09	0	9.88494262868263e-09	4.02978230763368e-08	6.63232397726497e-08	1.41045456103949e-07	1.38788594852914e-07	1.12557797725646e-07	5.52016529582962e-07	6.61927705579852e-07	5.03079421004457e-07	0
P5SmallEU	D460	0	0	0	0	0	0	0	7.02874743644009e-08	0	0	2.17425277047365e-08	0	0	1.89754404479616e-08	0	9.91366987909556e-09	9.88494262868263e-09	4.02978230763368e-08	6.63232397726497e-08	1.41045456103949e-07	2.92998144689485e-07	4.31471557948309e-07	6.48019404293042e-07	9.92891558369778e-07	1.2936327968686e-06	1.43148435316028e-06
P5SmallEU	D461	0	0	0	0	0	0	0	0	0	0	1.08712638523682e-08	0	0	0	0	1.98273397581911e-08	0	2.01489115381684e-08	3.31616198863248e-08	7.69338851476083e-08	1.54209549836571e-07	3.18913760222663e-07	6.72020122970562e-07	1.13998660405419e-06	1.14989581943876e-06	2.04497764737183e-07
P5SmallEU	D462	0	0	0	0	0	0	0	0	0	0	1.08712638523682e-08	1.94509154398294e-08	2.81298449262597e-08	9.48772022398079e-09	1.96475637693855e-08	1.98273397581911e-08	8.89644836581437e-08	1.30967924998095e-07	2.87400705681482e-07	3.07735540590433e-07	7.55626794199198e-07	1.27565504089065e-06	1.96805893155665e-06	2.20642568526617e-06	2.08418617273275e-06	1.02248882368591e-06
P5SmallEU	D463	0	0	0	0	0	0	0	0	0	1.2431489594663e-08	1.08712638523682e-08	9.72545771991468e-09	0	0	2.94713456540783e-08	0	1.97698852573653e-08	1.00744557690842e-08	8.84309863635329e-08	1.53867770295217e-07	1.85051459803885e-07	4.12711924994035e-07	8.88026591068243e-07	7.35475228422058e-07	8.62421864579069e-07	4.08995529474365e-07
P5SmallEU	D464	0	0	0	0	0	0	0	0	0	0	0	0	0	0	0	0	0	2.01489115381684e-08	6.63232397726497e-08	1.02578513530144e-07	2.31314324754857e-07	5.25269722719681e-07	9.60028747100803e-07	1.47095045684412e-06	2.44352861630736e-06	2.65847094158337e-06
P5SmallEU	D465	0	0	0	0	0	0	0	0	0	0	0	0	0	0	0	0	0	0	0	5.12892567650722e-08	4.62628649509713e-08	3.75192659085486e-08	2.40007186775201e-08	2.5741632994772e-07	5.03079421004457e-07	4.08995529474365e-07
P5SmallEU	D466	0	0	0	7.8883383600498e-08	0	0	0	0	0	0	0	0	0	0	0	0	0	0	0	2.56446283825361e-08	1.54209549836571e-08	1.87596329542743e-08	9.60028747100803e-08	1.47095045684412e-07	0	0
P5SmallEU	D467	0	0	0	0	0	0	0	0	1.35236339432501e-08	0	2.17425277047365e-08	2.9176373159744e-08	9.37661497541991e-09	1.89754404479616e-08	1.96475637693855e-08	3.96546795163822e-08	8.89644836581437e-08	1.51116836536263e-07	3.75831692045015e-07	7.30871908902279e-07	1.41872785849645e-06	1.87596329542743e-06	4.15212433121097e-06	6.03089687306087e-06	8.76795562322054e-06	5.52143964790393e-06
P5SmallEU	D469	0	0	0	1.57766767200996e-07	3.61555905220289e-07	2.86775313405986e-07	2.13113301900068e-07	1.40574948728802e-07	2.29901777035252e-07	1.36746385541292e-07	2.06554013194996e-07	1.75058238958464e-07	2.06285529459238e-07	2.75143886495443e-07	4.02775057272403e-07	6.34474872262116e-07	1.28504254172874e-06	2.60928404419281e-06	4.73105777044901e-06	1.08220331774302e-05	2.22524380414172e-05	4.41226567084532e-05	8.18184499716659e-05	0.000130988138181968	0.000179958695742166	0.000198362831795067
P5SmallEU	D47	0	0	0	0	0	0	0	0	0	0	0	0	0	0	0	0	0	0	2.21077465908832e-08	5.12892567650722e-08	4.62628649509713e-08	1.12557797725646e-07	1.200035933876e-07	1.47095045684412e-07	1.43736977429845e-07	2.04497764737183e-07
P5SmallEU	D470	0	0	0	0	0	7.16938283514965e-08	0	0	0	0	0	0	0	0	9.82378188469275e-09	9.91366987909556e-09	9.88494262868263e-09	1.00744557690842e-08	0	2.56446283825361e-08	1.079466848856e-07	7.50385318170973e-08	1.200035933876e-07	1.47095045684412e-07	7.18684887149224e-08	0
P5SmallEU	D471	0	0	0	7.8883383600498e-08	0	0	0	0	0	0	1.08712638523682e-08	9.72545771991468e-09	1.87532299508398e-08	2.84631606719424e-08	1.27709164501006e-07	1.58618718065529e-07	4.1516759040467e-07	6.74988536528642e-07	1.68018874090713e-06	3.55178103098125e-06	5.7520162089041e-06	1.02239999600795e-05	1.38244139582516e-05	1.7872048050656e-05	2.15605466144767e-05	1.92227898852952e-05
P5SmallEU	D472	0	0	0	0	0	0	0	0	0	0	0	0	0	9.48772022398079e-09	0	1.98273397581911e-08	1.97698852573653e-08	5.0372278845421e-08	1.43700352840741e-07	2.05157027060289e-07	3.85523874591428e-07	9.37981647713716e-07	1.36804096461864e-06	2.72125834516161e-06	2.73100257116705e-06	5.72593741264111e-06
P5SmallEU	D473	0	0	0	0	0	0	0	0	0	0	1.08712638523682e-08	0	1.87532299508398e-08	9.48772022398079e-09	0	3.96546795163822e-08	9.88494262868263e-09	6.04467346145052e-08	1.10538732954416e-07	1.79512398677753e-07	3.08419099673142e-07	6.00308254536778e-07	1.29603880858608e-06	1.87546183247625e-06	3.09034501474166e-06	4.90794635369238e-06
P5SmallEU	D474	0	0	0	0	0	0	0	0	0	0	0	0	0	0	0	9.91366987909556e-09	1.97698852573653e-08	4.02978230763368e-08	1.32646479545299e-07	1.92334712869021e-07	4.31786739542399e-07	7.12866052262424e-07	9.84029465778323e-07	1.17676036547529e-06	1.14989581943876e-06	1.02248882368591e-06
P5SmallEU	D475	0	0	0	0	0	0	0	0	0	0	0	0	0	0	0	0	0	0	0	0	1.54209549836571e-08	0	0	3.67737614211029e-08	7.18684887149224e-08	0
P5SmallEU	D477	0	0	0	0	0	0	0	0	0	0	0	9.72545771991468e-09	0	0	0	1.98273397581911e-08	1.97698852573653e-08	7.05211903835894e-08	1.10538732954416e-07	2.05157027060289e-07	2.92998144689485e-07	5.25269722719681e-07	8.40025153713203e-07	1.02966531979088e-06	1.07802733072384e-06	1.02248882368591e-06
P5SmallEU	D479	0	0	0	7.8883383600498e-08	0	0	0	0	1.35236339432501e-08	0	1.08712638523682e-08	4.86272885995734e-08	9.37661497541991e-09	4.74386011199039e-08	9.82378188469275e-09	8.922302891186e-08	1.18619311544192e-07	3.22382584610695e-07	5.96909157953847e-07	1.05142976368398e-06	1.7271469581696e-06	2.53255044882703e-06	3.72011139501561e-06	6.03089687306087e-06	8.55235015707577e-06	6.13493294211548e-06
P5SmallEU	D48	0	0	1.26589048920799e-06	7.8883383600498e-08	0	0	0	0	4.05709018297504e-08	1.2431489594663e-08	0	9.72545771991468e-09	9.37661497541991e-09	6.64140415678655e-08	2.94713456540783e-08	7.93093590327645e-08	1.68044024687605e-07	2.11563571150768e-07	2.21077465908832e-07	4.10314054120578e-07	7.86468704166512e-07	1.03177981248509e-06	1.39204168329616e-06	1.50772421826522e-06	2.80287105988197e-06	1.2269865884231e-06
P5SmallEU	D480	2.65837002733678e-05	0	0	0	0	0	0	0	1.35236339432501e-08	0	0	0	0	0	1.96475637693855e-08	3.96546795163822e-08	8.89644836581437e-08	8.05956461526736e-08	2.43185212499715e-07	2.43623969634093e-07	4.62628649509713e-07	7.87904584079521e-07	1.12803377784344e-06	1.2870816497386e-06	1.43736977429845e-06	2.04497764737183e-06
P5SmallEU	D481	2.65837002733678e-05	0	0	0	0	0	0	0	0	0	0	9.72545771991468e-09	9.37661497541991e-09	0	1.96475637693855e-08	1.98273397581911e-08	6.91945984007784e-08	7.05211903835894e-08	9.94848596589745e-08	1.53867770295217e-07	1.85051459803885e-07	2.81394494314115e-07	6.00017966938002e-07	9.92891558369778e-07	1.58110675172829e-06	1.2269865884231e-06
P5SmallEU	D482	0	0	0	0	0	0	0	0	0	0	0	0	9.37661497541991e-09	0	0	0	0	1.00744557690842e-08	0	1.2822314191268e-08	1.54209549836571e-08	0	4.80014373550402e-08	1.10321284263309e-07	2.8747395485969e-07	0
P5SmallEU	D483	0	4.43061671222797e-06	1.26589048920799e-06	0	0	0	0	0	0	0	0	0	9.37661497541991e-09	2.84631606719424e-08	5.89426913081565e-08	4.95683493954778e-08	5.93096557720958e-08	1.30967924998095e-07	2.10023592613391e-07	3.9749173992931e-07	8.32731569117484e-07	7.69144951125247e-07	1.4400431206512e-06	2.05933063958176e-06	2.94660803731182e-06	3.06746647105774e-06
P5SmallEU	D484	0	0	0	0	0	0	0	0	0	0	0	0	0	9.48772022398079e-09	0	0	1.97698852573653e-08	3.02233673072526e-08	7.73771130680913e-08	1.2822314191268e-07	3.39261009640456e-07	3.56433026131212e-07	5.52016529582962e-07	1.13998660405419e-06	2.01231768401783e-06	2.24947541210901e-06
P5SmallEU	D485	0	0	0	0	0	0	0	0	0	0	0	0	0	0	0	0	1.97698852573653e-08	1.00744557690842e-08	5.52693664772081e-08	7.69338851476083e-08	1.54209549836571e-08	2.06355962497017e-07	2.88008624130241e-07	8.45796512685366e-07	2.2279231501626e-06	3.4764620005321e-06
P5SmallEU	D486	0	0	0	0	0	0	0	0	0	0	0	0	9.37661497541991e-09	9.48772022398079e-09	9.82378188469275e-09	3.96546795163822e-08	7.9079541029461e-08	9.06701019217578e-08	2.21077465908832e-07	3.84669425738042e-07	5.55154379411656e-07	7.69144951125247e-07	1.4400431206512e-06	2.5741632994772e-06	4.31210932289535e-06	9.81589270738476e-06
P5SmallEU	D487	2.65837002733678e-05	1.77224668489119e-05	0	1.57766767200996e-07	7.23111810440578e-08	0	0	0	1.35236339432501e-08	0	0	2.9176373159744e-08	3.75064599016796e-08	9.48772022398079e-09	4.91189094234638e-08	5.94820192745734e-08	1.38389196801557e-07	2.01489115381684e-07	4.97424298294873e-07	7.82161165667351e-07	9.40678254003083e-07	1.42573210452485e-06	2.95208839733497e-06	5.44251669032323e-06	9.98971993137422e-06	1.82003010616092e-05
P5SmallEU	D489	0.000106334801093471	8.86123342445595e-06	5.06356195683197e-06	7.8883383600498e-08	7.23111810440578e-08	0	0	0	2.70472678865003e-08	2.48629791893259e-08	4.34850554094729e-08	1.94509154398294e-08	6.56363048279394e-08	1.32828083135731e-07	1.27709164501006e-07	4.461151445593e-07	9.19299664467484e-07	2.32719928265845e-06	3.91307114658633e-06	6.55220255173797e-06	8.99041675547209e-06	1.40697247157057e-05	1.90805713486285e-05	2.6808072075984e-05	3.30595048088643e-05	3.96725663590134e-05
P5SmallEU	D50	0	0	0	0	0	0	0	0	1.35236339432501e-08	0	0	0	0	0	0	0	1.97698852573653e-08	1.00744557690842e-08	1.10538732954416e-08	3.84669425738042e-08	3.08419099673142e-08	1.87596329542743e-08	1.200035933876e-07	4.04511375632132e-07	3.59342443574612e-07	0
P5SmallEU	D500	0	0	0	0	0	0	0	0	0	0	0	0	0	0	9.82378188469275e-09	9.91366987909556e-09	1.97698852573653e-08	2.01489115381684e-08	7.73771130680913e-08	5.12892567650722e-08	1.69630504820228e-07	3.18913760222663e-07	6.00017966938002e-07	1.2135341268964e-06	2.58726559373721e-06	3.06746647105774e-06
P5SmallEU	D501	0	0	0	0	0	0	0	0	0	0	0	0	0	0	0	0	0	0	0	1.2822314191268e-08	0	0	7.20021560325602e-08	3.67737614211029e-08	7.18684887149224e-08	2.04497764737183e-07
P5SmallEU	D508	0	0	0	0	0	0	0	0	0	0	0	0	0	0	9.82378188469275e-09	0	1.97698852573653e-08	1.00744557690842e-08	1.10538732954416e-08	5.12892567650722e-08	6.16838199346284e-08	2.06355962497017e-07	3.60010780162801e-07	8.82570274106469e-07	2.37166012759244e-06	3.68095976526929e-06
P5SmallEU	D509	0	0	0	0	0	7.16938283514965e-08	0	0	0	0	0	9.72545771991468e-09	9.37661497541991e-09	4.74386011199039e-08	2.94713456540783e-08	4.95683493954778e-08	5.93096557720958e-08	1.00744557690842e-07	2.10023592613391e-07	1.41045456103949e-07	3.7010291960777e-07	6.56587153399601e-07	1.24803737123104e-06	2.68448458374051e-06	5.82134758590872e-06	1.51328345905515e-05
P5SmallEU	D51	0	0	0	0	0	0	0	0	0	0	0	0	0	0	0	0	0	0	0	0	0	0	0	0	7.18684887149224e-08	0
P5SmallEU	D510	0	0	0	0	0	0	0	0	0	0	0	0	0	0	9.82378188469275e-09	3.96546795163822e-08	3.95397705147305e-08	6.04467346145052e-08	7.73771130680913e-08	1.92334712869021e-07	2.62156234722171e-07	7.50385318170973e-07	1.46404383932872e-06	2.5741632994772e-06	7.33058584892209e-06	1.16563725900194e-05
P5SmallEU	D511	0	0	0	0	0	0	0	0	0	0	0	0	0	0	0	0	0	2.01489115381684e-08	0	0	0	5.62788988628229e-08	0	1.47095045684412e-07	2.15605466144767e-07	2.04497764737183e-07
P5SmallEU	D513	0	0	0	0	0	0	0	0	0	0	0	0	0	0	0	9.91366987909556e-09	0	0	1.10538732954416e-08	1.2822314191268e-08	0	0	2.40007186775201e-08	7.35475228422058e-08	7.18684887149224e-08	2.04497764737183e-07
P5SmallEU	D518	0	0	0	7.8883383600498e-08	0	0	0	0	0	0	0	0	0	0	0	0	0	1.00744557690842e-08	0	1.2822314191268e-08	3.08419099673142e-08	1.87596329542743e-08	7.20021560325602e-08	2.20642568526617e-07	5.74947909719379e-07	0
P5SmallEU	D519	0	0	0	0	0	0	0	0	0	0	0	0	0	0	9.82378188469275e-09	0	1.97698852573653e-08	4.02978230763368e-08	4.42154931817665e-08	1.15400827721412e-07	2.15893369771199e-07	4.68990823856858e-07	8.64025872390723e-07	1.98578311673956e-06	3.73716141317597e-06	6.13493294211548e-06
P5SmallEU	D520	0	0	0	0	0	0	0	0	0	0	0	0	0	9.48772022398079e-09	0	0	0	0	0	0	0	3.75192659085486e-08	2.40007186775201e-08	1.47095045684412e-07	1.43736977429845e-07	4.08995529474365e-07
P5SmallEU	D528	0	0	0	0	0	0	0	0	0	0	0	0	0	0	0	0	0	0	0	1.2822314191268e-08	0	0	0	3.67737614211029e-08	7.18684887149224e-08	0
P5SmallEU	D529	0	0	0	0	0	0	0	0	0	0	0	0	0	0	0	1.98273397581911e-08	0	0	1.10538732954416e-08	2.56446283825361e-08	3.08419099673142e-08	5.62788988628229e-08	1.68005030742641e-07	4.41285137053235e-07	1.36550128558353e-06	3.68095976526929e-06
P5SmallEU	D53	0	0	0	0	0	0	0	0	0	0	0	0	0	0	0	0	0	1.00744557690842e-08	0	1.2822314191268e-08	3.08419099673142e-08	0	0	7.35475228422058e-08	0	2.04497764737183e-07
P5SmallEU	D530	0	0	0	0	0	0	0	0	0	0	0	0	0	0	0	9.91366987909556e-09	9.88494262868263e-09	1.00744557690842e-08	2.21077465908832e-08	0	3.08419099673142e-08	5.62788988628229e-08	7.20021560325602e-08	1.47095045684412e-07	6.46816398434302e-07	0
P5SmallEU	D531	0	0	0	0	0	0	0	0	0	0	0	0	0	0	9.82378188469275e-09	9.91366987909556e-09	9.88494262868263e-09	7.05211903835894e-08	4.42154931817665e-08	3.84669425738042e-08	3.08419099673142e-08	1.3131743067992e-07	4.32012936195361e-07	8.45796512685366e-07	1.50923826301337e-06	2.24947541210901e-06
P5SmallEU	D532	0	0	0	0	0	0	0	0	0	0	0	0	0	0	0	0	0	0	0	0	1.54209549836571e-08	0	0	0	0	0
P5SmallEU	D538	0	0	0	0	0	0	0	0	0	0	0	0	0	0	0	0	0	0	1.10538732954416e-08	0	1.54209549836571e-08	0	4.80014373550402e-08	0	7.18684887149224e-08	0
P5SmallEU	D539	0	0	0	0	7.23111810440578e-08	0	0	0	0	0	1.08712638523682e-08	0	0	0	9.82378188469275e-09	0	1.97698852573653e-08	7.05211903835894e-08	5.52693664772081e-08	1.53867770295217e-07	1.38788594852914e-07	3.18913760222663e-07	6.24018685615522e-07	8.82570274106469e-07	2.01231768401783e-06	3.4764620005321e-06
P5SmallEU	D55	0	0	0	0	0	0	0	0	0	0	0	0	0	0	0	0	0	0	0	0	0	0	2.40007186775201e-08	0	7.18684887149224e-08	0
P5SmallEU	D550	0	0	0	0	0	0	0	0	1.35236339432501e-08	0	0	0	1.87532299508398e-08	0	0	0	0	0	0	1.2822314191268e-08	1.54209549836571e-08	1.87596329542743e-08	0	7.35475228422058e-08	0	0
P5SmallEU	D551	0	0	0	0	0	0	0	0	0	0	1.08712638523682e-08	0	0	0	0	0	0	0	0	0	0	0	0	7.35475228422058e-08	0	0
P5SmallEU	D552	0	0	0	0	0	0	0	0	0	0	0	0	0	0	0	0	9.88494262868263e-09	0	0	0	0	0	0	3.67737614211029e-08	0	0
P5SmallEU	D553	0	0	0	0	0	0	0	0	0	0	0	0	0	0	0	0	0	0	0	0	0	0	0	3.67737614211029e-08	0	0
P5SmallEU	D558	0	0	0	0	0	0	0	0	0	0	0	0	0	0	0	0	0	0	0	1.2822314191268e-08	0	0	2.40007186775201e-08	0	0	4.08995529474365e-07
P5SmallEU	D559	0	0	0	0	0	0	0	0	0	0	0	0	9.37661497541991e-09	0	0	0	0	2.01489115381684e-08	1.10538732954416e-08	2.56446283825361e-08	4.62628649509713e-08	1.87596329542743e-08	4.80014373550402e-08	1.10321284263309e-07	7.18684887149224e-08	0
P5SmallEU	D56	0	0	0	0	0	0	0	0	0	0	0	0	0	0	0	9.91366987909556e-09	0	0	0	0	0	0	0	0	0	2.04497764737183e-07
P5SmallEU	D560	0	0	0	0	0	0	0	0	0	0	1.08712638523682e-08	0	0	0	0	0	9.88494262868263e-09	1.00744557690842e-08	0	0	0	0	0	0	7.18684887149224e-08	0
P5SmallEU	D561	0	0	0	0	0	0	7.10377673000228e-08	0	2.70472678865003e-08	0	1.08712638523682e-08	0	9.37661497541991e-09	9.48772022398079e-09	0	0	0	0	0	0	0	1.87596329542743e-08	0	7.35475228422058e-08	0	2.04497764737183e-07
P5SmallEU	D569	0	0	0	0	0	0	0	0	0	0	0	9.72545771991468e-09	0	0	9.82378188469275e-09	9.91366987909556e-09	0	0	1.10538732954416e-08	1.2822314191268e-08	0	0	4.80014373550402e-08	0	0	0
P5SmallEU	D570	0	0	0	0	0	0	0	0	0	0	0	0	9.37661497541991e-09	0	0	0	0	1.00744557690842e-08	0	0	0	1.87596329542743e-08	0	0	0	0
P5SmallEU	D571	0	0	0	7.8883383600498e-08	0	7.16938283514965e-08	0	0	0	1.2431489594663e-08	0	0	9.37661497541991e-09	0	2.94713456540783e-08	9.91366987909556e-09	9.88494262868263e-09	2.01489115381684e-08	0	0	3.08419099673142e-08	0	2.40007186775201e-08	0	0	0
P5SmallEU	D573	0	0	0	0	0	0	0	0	0	0	0	0	0	0	0	0	0	0	0	0	0	0	2.40007186775201e-08	0	0	0
P5SmallEU	D578	0	0	0	0	0	0	0	0	0	0	0	0	0	0	0	0	0	0	0	0	0	0	2.40007186775201e-08	0	0	0
P5SmallEU	D580	0	0	0	0	0	0	0	0	0	2.48629791893259e-08	0	0	0	0	0	9.91366987909556e-09	9.88494262868263e-09	2.01489115381684e-08	1.10538732954416e-08	0	1.54209549836571e-08	1.87596329542743e-08	7.20021560325602e-08	1.47095045684412e-07	0	0
P5SmallEU	D581	0	0	0	0	0	0	0	0	0	0	0	0	0	0	0	0	0	0	0	0	1.54209549836571e-08	0	0	0	0	0
P5SmallEU	D582	0	0	0	0	0	0	0	0	0	0	0	0	0	1.89754404479616e-08	0	0	0	0	0	0	0	1.87596329542743e-08	2.40007186775201e-08	0	0	0
P5SmallEU	D588	0	0	0	7.8883383600498e-08	0	0	0	0	1.35236339432501e-08	0	0	0	0	0	0	0	0	0	0	1.2822314191268e-08	0	0	0	3.67737614211029e-08	0	0
P5SmallEU	D589	0	4.43061671222797e-06	0	7.8883383600498e-08	0	0	0	0	1.35236339432501e-08	0	1.08712638523682e-08	9.72545771991468e-09	9.37661497541991e-09	9.48772022398079e-09	5.89426913081565e-08	0	0	3.02233673072526e-08	1.10538732954416e-08	8.97561993388764e-08	1.54209549836571e-07	2.43875228405566e-07	2.64007905452721e-07	4.78058898474338e-07	7.90553375864147e-07	1.43148435316028e-06
P5SmallEU	D59	0	0	0	0	0	0	0	0	0	0	0	0	0	9.48772022398079e-09	0	0	0	0	0	1.2822314191268e-08	0	0	7.20021560325602e-08	3.67737614211029e-08	0	0
P5SmallEU	D590	0	0	0	0	0	0	0	0	0	0	0	0	0	0	0	0	9.88494262868263e-09	1.00744557690842e-08	2.21077465908832e-08	3.84669425738042e-08	4.62628649509713e-08	5.62788988628229e-08	1.68005030742641e-07	1.83868807105514e-07	7.18684887149224e-08	2.04497764737183e-07
P5SmallEU	D591	0	0	0	1.57766767200996e-07	7.23111810440578e-08	7.16938283514965e-08	0	7.02874743644009e-08	1.35236339432501e-08	2.48629791893259e-08	3.26137915571047e-08	1.94509154398294e-08	1.87532299508398e-08	2.84631606719424e-08	1.96475637693855e-08	6.93956891536689e-08	9.88494262868263e-08	1.51116836536263e-07	2.32131339204274e-07	3.71847111546773e-07	7.09363929248227e-07	1.12557797725646e-06	1.53604599536129e-06	2.500615776635e-06	3.23408199217151e-06	2.65847094158337e-06
P5SmallEU	D592	0	0	0	0	0	0	0	0	0	0	0	0	0	0	0	0	0	0	0	0	0	0	0	0	1.43736977429845e-07	0
P5SmallEU	D593	0	0	0	6.31067068803984e-07	5.78489448352462e-07	1.43387656702993e-07	7.10377673000228e-08	1.40574948728802e-07	5.40945357730005e-08	1.2431489594663e-08	3.26137915571047e-08	2.9176373159744e-08	1.87532299508398e-08	0	2.94713456540783e-08	3.96546795163822e-08	4.94247131434131e-08	1.2089346922901e-07	7.73771130680913e-08	5.12892567650722e-08	6.16838199346284e-08	7.50385318170973e-08	1.68005030742641e-07	2.94190091368823e-07	1.43736977429845e-07	0
P5SmallEU	D594	0	0	0	0	0	0	7.10377673000228e-08	0	0	0	1.08712638523682e-08	0	1.87532299508398e-08	0	9.82378188469275e-09	9.91366987909556e-09	9.88494262868263e-09	2.01489115381684e-08	0	1.2822314191268e-08	4.62628649509713e-08	7.50385318170973e-08	7.20021560325602e-08	3.67737614211029e-08	2.8747395485969e-07	0
P5SmallEU	D595	0	0	0	0	0	0	0	0	0	0	2.17425277047365e-08	2.9176373159744e-08	1.87532299508398e-08	3.79508808959231e-08	9.82378188469275e-09	1.98273397581911e-08	0	0	1.10538732954416e-08	5.12892567650722e-08	0	7.50385318170973e-08	2.40007186775201e-08	3.67737614211029e-08	0	0
P5SmallEU	D596	0	0	0	0	0	0	0	0	0	0	0	0	0	0	0	0	0	0	0	1.2822314191268e-08	1.54209549836571e-08	0	2.40007186775201e-08	0	0	0
P5SmallEU	D598	0	0	0	0	0	0	7.10377673000228e-08	0	0	1.2431489594663e-08	0	0	2.81298449262597e-08	1.89754404479616e-08	1.96475637693855e-08	9.91366987909556e-09	1.97698852573653e-08	0	2.21077465908832e-08	5.12892567650722e-08	1.079466848856e-07	7.50385318170973e-08	1.200035933876e-07	1.47095045684412e-07	1.43736977429845e-07	4.08995529474365e-07
P5SmallEU	D599	0	0	0	7.8883383600498e-08	0	7.16938283514965e-08	0	0	0	1.2431489594663e-08	4.34850554094729e-08	1.94509154398294e-08	9.37661497541991e-09	4.74386011199039e-08	2.94713456540783e-08	5.94820192745734e-08	8.89644836581437e-08	8.05956461526736e-08	7.73771130680913e-08	1.66690084486485e-07	4.7804960449337e-07	6.00308254536778e-07	1.12803377784344e-06	1.50772421826522e-06	1.86858070658798e-06	1.63598211789746e-06
P5SmallEU	D60	0	0	0	0	0	0	0	0	0	1.2431489594663e-08	0	0	0	0	0	0	0	0	0	0	0	1.87596329542743e-08	0	3.67737614211029e-08	0	0
P5SmallEU	D600	0	0	0	0	0	0	7.10377673000228e-08	0	0	0	1.08712638523682e-08	9.72545771991468e-09	9.37661497541991e-09	0	9.82378188469275e-09	0	0	3.02233673072526e-08	2.21077465908832e-08	0	7.71047749182855e-08	9.37981647713716e-08	1.68005030742641e-07	1.47095045684412e-07	7.18684887149224e-08	2.04497764737183e-07
P5SmallEU	D601	0	0	0	0	0	0	0	0	0	0	0	0	0	0	0	0	0	0	0	0	0	0	0	7.35475228422058e-08	0	0
P5SmallEU	D608	0	0	0	0	0	0	0	0	0	0	0	0	9.37661497541991e-09	0	0	0	0	0	1.10538732954416e-08	1.2822314191268e-08	0	1.87596329542743e-08	2.40007186775201e-08	3.67737614211029e-08	0	2.04497764737183e-07
P5SmallEU	D609	2.65837002733678e-05	0	0	0	0	0	7.10377673000228e-08	0	2.70472678865003e-08	1.2431489594663e-08	1.08712638523682e-08	2.9176373159744e-08	1.87532299508398e-08	1.89754404479616e-08	0	9.91366987909556e-09	9.88494262868263e-09	6.04467346145052e-08	6.63232397726497e-08	1.2822314191268e-07	2.15893369771199e-07	2.43875228405566e-07	5.04015092227922e-07	4.78058898474338e-07	6.46816398434302e-07	6.13493294211548e-07
P5SmallEU	D61	0	0	0	0	0	0	0	7.02874743644009e-08	1.35236339432501e-08	1.2431489594663e-08	5.43563192618412e-08	9.72545771991468e-09	2.81298449262597e-08	0	0	0	9.88494262868263e-09	4.02978230763368e-08	3.31616198863248e-08	8.97561993388764e-08	6.16838199346284e-08	1.12557797725646e-07	2.88008624130241e-07	4.41285137053235e-07	5.74947909719379e-07	6.13493294211548e-07
P5SmallEU	D610	2.65837002733678e-05	0	0	2.36650150801494e-07	1.44622362088116e-07	1.43387656702993e-07	7.10377673000228e-08	0	1.08189071546001e-07	6.21574479733148e-08	5.43563192618412e-08	3.89018308796587e-08	3.75064599016796e-08	9.48772022398079e-09	3.9295127538771e-08	9.91366987909556e-09	1.97698852573653e-08	4.02978230763368e-08	4.42154931817665e-08	8.97561993388764e-08	1.23367639869257e-07	1.87596329542743e-07	1.4400431206512e-07	2.94190091368823e-07	3.59342443574612e-07	6.13493294211548e-07
P5SmallEU	D611	0	0	0	0	0	0	0	0	1.35236339432501e-08	0	0	0	0	3.79508808959231e-08	2.94713456540783e-08	1.98273397581911e-08	2.96548278860479e-08	6.04467346145052e-08	4.42154931817665e-08	1.2822314191268e-07	1.38788594852914e-07	2.81394494314115e-07	4.56013654872882e-07	1.83868807105514e-07	5.03079421004457e-07	0
P5SmallEU	D612	0	0	0	0	0	0	0	0	0	0	1.08712638523682e-08	0	1.87532299508398e-08	0	0	9.91366987909556e-09	3.95397705147305e-08	0	1.10538732954416e-08	2.56446283825361e-08	3.08419099673142e-08	3.75192659085486e-08	9.60028747100803e-08	1.47095045684412e-07	0	0
P5SmallEU	D613	0	0	0	7.8883383600498e-08	0	0	0	1.40574948728802e-07	8.11418036595008e-08	1.2431489594663e-07	1.63068957785524e-07	1.4588186579872e-07	7.50129198033593e-08	9.48772022398079e-08	1.0806160073162e-07	5.94820192745734e-08	5.93096557720958e-08	9.06701019217578e-08	1.43700352840741e-07	1.92334712869021e-07	2.31314324754857e-07	5.44029355673955e-07	6.24018685615522e-07	8.45796512685366e-07	7.90553375864147e-07	1.02248882368591e-06
P5SmallEU	D618	0	0	0	0	7.23111810440578e-08	7.16938283514965e-08	0	0	2.70472678865003e-08	0	3.26137915571047e-08	9.72545771991468e-09	2.81298449262597e-08	1.89754404479616e-08	1.96475637693855e-08	1.98273397581911e-08	1.97698852573653e-08	3.02233673072526e-08	5.52693664772081e-08	8.97561993388764e-08	1.079466848856e-07	3.37673393176938e-07	3.60010780162801e-07	6.98701467000955e-07	8.62421864579069e-07	6.13493294211548e-07
P5SmallEU	D619	0	0	0	3.9441691800249e-07	1.44622362088116e-07	1.43387656702993e-07	2.13113301900068e-07	7.02874743644009e-08	2.43425410978502e-07	4.2267064621854e-07	3.15266651718679e-07	3.1121464703727e-07	3.18804909164277e-07	1.99242124703596e-07	2.8488967465609e-07	4.461151445593e-07	6.52406213493053e-07	9.16775474986663e-07	1.27119542897579e-06	2.51317358148854e-06	4.30244644044033e-06	8.66695042487473e-06	1.18083535893399e-05	1.90120346547102e-05	2.74537626891004e-05	3.23106468284748e-05
P5SmallEU	D62	0	0	0	0	0	7.16938283514965e-08	0	0	0	0	1.08712638523682e-08	0	0	0	1.96475637693855e-08	1.98273397581911e-08	5.93096557720958e-08	7.05211903835894e-08	1.21592606249858e-07	1.79512398677753e-07	2.46735279738514e-07	3.75192659085486e-07	5.04015092227922e-07	8.82570274106469e-07	2.2279231501626e-06	3.4764620005321e-06
P5SmallEU	D64	0	0	0	0	0	0	0	0	0	0	0	0	0	0	0	0	9.88494262868263e-09	0	1.10538732954416e-08	2.56446283825361e-08	1.54209549836571e-08	3.75192659085486e-08	4.80014373550402e-08	1.47095045684412e-07	7.18684887149224e-08	6.13493294211548e-07
P5SmallEU	D640	0	0	0	0	7.23111810440578e-08	0	0	7.02874743644009e-08	0	0	0	0	0	0	0	0	9.88494262868263e-09	2.01489115381684e-08	1.10538732954416e-08	3.84669425738042e-08	1.54209549836571e-08	7.50385318170973e-08	1.200035933876e-07	1.47095045684412e-07	7.18684887149224e-08	4.08995529474365e-07
P5SmallEU	D641	0	0	0	0	0	0	0	0	1.35236339432501e-08	0	0	0	0	0	0	0	0	1.00744557690842e-08	0	2.56446283825361e-08	3.08419099673142e-08	7.50385318170973e-08	1.200035933876e-07	2.94190091368823e-07	2.8747395485969e-07	6.13493294211548e-07
P5SmallEU	D642	0	0	0	0	0	0	0	0	0	0	0	0	0	0	0	0	0	0	1.10538732954416e-08	0	1.54209549836571e-08	1.87596329542743e-08	4.80014373550402e-08	7.35475228422058e-08	7.18684887149224e-08	4.08995529474365e-07
P5SmallEU	D643	0	0	0	0	0	0	0	7.02874743644009e-08	0	0	0	0	0	0	0	0	0	1.00744557690842e-08	0	0	6.16838199346284e-08	3.75192659085486e-08	4.80014373550402e-08	2.94190091368823e-07	5.74947909719379e-07	8.1799105894873e-07
P5SmallEU	D644	0	0	0	0	0	0	7.10377673000228e-08	0	1.35236339432501e-08	0	0	9.72545771991468e-09	0	9.48772022398079e-09	0	0	0	0	0	2.56446283825361e-08	1.54209549836571e-08	1.87596329542743e-08	2.40007186775201e-08	7.35475228422058e-08	7.18684887149224e-08	0
P5SmallEU	D648	0	0	0	0	1.44622362088116e-07	0	0	0	0	0	0	9.72545771991468e-09	1.87532299508398e-08	0	0	0	1.97698852573653e-08	1.00744557690842e-08	1.10538732954416e-08	1.79512398677753e-07	2.00472414787542e-07	2.6263486135984e-07	5.28015810905442e-07	1.2870816497386e-06	2.15605466144767e-06	3.88545753000647e-06
P5SmallEU	D649	0	0	0	1.57766767200996e-07	7.23111810440578e-08	7.16938283514965e-08	0	0	1.35236339432501e-08	1.2431489594663e-08	0	3.89018308796587e-08	3.75064599016796e-08	3.79508808959231e-08	1.0806160073162e-07	1.68532387944625e-07	2.47123565717066e-07	5.0372278845421e-07	5.85855284658406e-07	9.232066217713e-07	1.66546313823497e-06	3.93952292039761e-06	7.08021200986842e-06	1.53346585125999e-05	2.93223433956884e-05	5.09199434195585e-05
P5SmallEU	D65	2.65837002733678e-05	4.43061671222797e-06	8.86123342445595e-06	1.89320120641195e-06	5.06178267308404e-07	1.43387656702993e-07	2.13113301900068e-07	7.02874743644009e-08	6.76181697162506e-08	6.21574479733148e-08	1.41326430080787e-07	7.78036617593174e-08	1.12519379705039e-07	1.61291243807673e-07	3.34008584079554e-07	3.37064775889249e-07	4.44822418290718e-07	6.24616257683221e-07	7.18501764203705e-07	9.10384307580032e-07	1.24909735367623e-06	1.9697614601988e-06	2.42407258642953e-06	2.86835339084603e-06	2.51539710502229e-06	3.06746647105774e-06
P5SmallEU	D66	0	0	0	1.57766767200996e-07	7.23111810440578e-08	7.16938283514965e-08	0	0	0	3.72944687839889e-08	1.08712638523682e-08	4.86272885995734e-08	7.50129198033593e-08	9.48772022398079e-08	1.7682807392447e-07	2.18100737340102e-07	2.07583795202335e-07	2.41786938458021e-07	3.09508452272365e-07	3.59024797355505e-07	2.62156234722171e-07	2.06355962497017e-07	3.12009342807761e-07	5.88380182737646e-07	8.62421864579069e-07	0
P5SmallEU	D67	0	0	0	7.8883383600498e-08	0	0	0	0	0	0	0	1.94509154398294e-08	1.87532299508398e-08	1.89754404479616e-08	0	9.91366987909556e-09	3.95397705147305e-08	2.01489115381684e-08	5.52693664772081e-08	3.84669425738042e-08	6.16838199346284e-08	0	7.20021560325602e-08	0	7.18684887149224e-08	0
P5SmallEU	D68	0	0	0	7.8883383600498e-08	0	0	0	0	0	0	0	0	0	9.48772022398079e-09	9.82378188469275e-09	9.91366987909556e-09	2.96548278860479e-08	3.02233673072526e-08	1.10538732954416e-08	8.97561993388764e-08	1.38788594852914e-07	1.3131743067992e-07	3.12009342807761e-07	1.10321284263309e-07	1.43736977429845e-07	2.04497764737183e-07
P5SmallEU	D680	0	0	0	7.8883383600498e-08	0	0	0	0	0	1.2431489594663e-08	0	0	9.37661497541991e-09	1.89754404479616e-08	9.82378188469275e-09	9.91366987909556e-09	9.88494262868263e-09	2.01489115381684e-08	7.73771130680913e-08	5.12892567650722e-08	1.23367639869257e-07	1.50077063634195e-07	1.92005749420161e-07	1.10321284263309e-07	7.18684887149224e-08	2.04497764737183e-07
P5SmallEU	D681	0	0	0	7.8883383600498e-08	0	0	0	0	0	0	0	0	0	0	0	0	0	0	0	0	3.08419099673142e-08	0	0	3.67737614211029e-08	7.18684887149224e-08	0
P5SmallEU	D682	0	0	0	7.8883383600498e-08	0	0	0	0	0	1.2431489594663e-08	2.17425277047365e-08	0	1.87532299508398e-08	2.84631606719424e-08	9.82378188469275e-09	4.95683493954778e-08	4.94247131434131e-08	1.00744557690842e-07	1.10538732954416e-07	1.02578513530144e-07	9.25257299019426e-08	1.87596329542743e-07	1.92005749420161e-07	3.30963852789926e-07	5.74947909719379e-07	0
P5SmallEU	D683	0	0	0	0	0	0	0	0	0	0	0	0	0	9.48772022398079e-09	0	9.91366987909556e-09	1.97698852573653e-08	3.02233673072526e-08	4.42154931817665e-08	1.53867770295217e-07	4.00944829575085e-07	6.75346786353875e-07	1.3200395272636e-06	2.94190091368823e-06	5.10266269875949e-06	3.88545753000647e-06
P5SmallEU	D684	0	0	0	0	7.23111810440578e-08	0	0	0	0	0	0	0	9.37661497541991e-09	9.48772022398079e-09	9.82378188469275e-09	2.97410096372867e-08	2.96548278860479e-08	5.0372278845421e-08	1.10538732954416e-07	2.05157027060289e-07	1.69630504820228e-07	3.37673393176938e-07	5.04015092227922e-07	1.02966531979088e-06	7.18684887149224e-07	1.43148435316028e-06
P5SmallEU	D685	0	0	0	7.8883383600498e-08	0	0	0	0	0	0	0	0	0	9.48772022398079e-09	0	0	1.97698852573653e-08	0	0	5.12892567650722e-08	1.54209549836571e-08	5.62788988628229e-08	7.20021560325602e-08	1.10321284263309e-07	1.43736977429845e-07	0
P5SmallEU	D686	0	0	0	0	0	0	0	0	0	0	0	9.72545771991468e-09	0	9.48772022398079e-09	1.96475637693855e-08	1.98273397581911e-08	1.97698852573653e-08	2.01489115381684e-08	2.21077465908832e-08	3.84669425738042e-08	6.16838199346284e-08	5.62788988628229e-08	7.20021560325602e-08	3.67737614211029e-08	0	0
P5SmallEU	D688	0	0	0	0	0	0	0	0	0	0	1.08712638523682e-08	9.72545771991468e-09	3.75064599016796e-08	4.74386011199039e-08	5.89426913081565e-08	1.98273397581911e-08	3.95397705147305e-08	6.04467346145052e-08	1.10538732954416e-07	1.66690084486485e-07	1.85051459803885e-07	3.00154127268389e-07	3.36010061485281e-07	8.45796512685366e-07	1.00615884200891e-06	1.63598211789746e-06
P5SmallEU	D689	0	8.86123342445595e-06	0	3.9441691800249e-07	0	0	0	0	1.35236339432501e-08	0	1.08712638523682e-08	5.83527463194881e-08	2.81298449262597e-08	1.13852642687769e-07	8.84140369622348e-08	1.28877708428242e-07	1.68044024687605e-07	3.22382584610695e-07	3.64777818749573e-07	5.77004138607062e-07	9.09836344035769e-07	1.29441467384493e-06	1.36804096461864e-06	2.27997320810838e-06	3.16221350345659e-06	4.7034485889552e-06
P5SmallEU	D69	0	0	0	7.8883383600498e-08	0	0	0	0	0	1.2431489594663e-08	2.17425277047365e-08	1.94509154398294e-08	0	9.48772022398079e-09	0	9.91366987909556e-09	1.97698852573653e-08	3.02233673072526e-08	2.21077465908832e-08	5.12892567650722e-08	7.71047749182855e-08	1.50077063634195e-07	9.60028747100803e-08	2.5741632994772e-07	1.43736977429845e-07	0
P5SmallEU	D690	0	0	0	0	7.23111810440578e-08	0	0	0	1.35236339432501e-08	0	1.08712638523682e-08	1.94509154398294e-08	0	1.89754404479616e-08	1.96475637693855e-08	9.91366987909556e-09	6.91945984007784e-08	5.0372278845421e-08	7.73771130680913e-08	1.2822314191268e-07	1.69630504820228e-07	1.50077063634195e-07	4.08012217517841e-07	3.67737614211029e-07	2.15605466144767e-07	0
P5SmallEU	D691	0	0	0	0	0	0	0	0	0	1.2431489594663e-08	1.08712638523682e-08	9.72545771991468e-09	0	9.48772022398079e-09	9.82378188469275e-09	9.91366987909556e-09	0	4.02978230763368e-08	6.63232397726497e-08	6.41115709563402e-08	6.16838199346284e-08	1.3131743067992e-07	9.60028747100803e-08	4.41285137053235e-07	2.8747395485969e-07	4.08995529474365e-07
P5SmallEU	D692	0	0	0	7.8883383600498e-08	0	0	0	0	0	0	1.08712638523682e-08	9.72545771991468e-09	0	1.89754404479616e-08	9.82378188469275e-09	4.95683493954778e-08	9.88494262868263e-09	6.04467346145052e-08	2.21077465908832e-08	6.41115709563402e-08	1.38788594852914e-07	2.06355962497017e-07	2.64007905452721e-07	3.30963852789926e-07	4.31210932289535e-07	6.13493294211548e-07
P5SmallEU	D693	0	0	0	7.8883383600498e-08	1.44622362088116e-07	7.16938283514965e-08	0	0	1.35236339432501e-08	1.2431489594663e-08	8.69701108189459e-08	6.80782040394027e-08	8.43895347787792e-08	6.64140415678655e-08	9.82378188469275e-08	1.28877708428242e-07	2.17468737831018e-07	3.02233673072526e-07	3.86885565340456e-07	5.8982645279833e-07	7.40205839215541e-07	1.25689540793638e-06	1.99205965023417e-06	3.71414990353139e-06	3.88089839060581e-06	5.72593741264111e-06
P5SmallEU	D694	2.65837002733678e-05	0	1.26589048920799e-06	7.8883383600498e-08	0	0	0	0	2.70472678865003e-08	0	0	9.72545771991468e-09	1.87532299508398e-08	9.48772022398079e-09	1.96475637693855e-08	2.97410096372867e-08	3.95397705147305e-08	5.0372278845421e-08	4.42154931817665e-08	6.41115709563402e-08	1.54209549836571e-07	1.87596329542743e-07	2.40007186775201e-07	6.25153944158749e-07	6.46816398434302e-07	4.08995529474365e-07
P5SmallEU	D695	0	0	0	0	0	0	1.42075534600046e-07	0	0	0	0	0	9.37661497541991e-09	0	0	1.98273397581911e-08	9.88494262868263e-09	5.0372278845421e-08	8.84309863635329e-08	1.2822314191268e-07	2.15893369771199e-07	2.6263486135984e-07	3.60010780162801e-07	4.78058898474338e-07	6.46816398434302e-07	1.02248882368591e-06
P5SmallEU	D696	0	4.43061671222797e-06	0	2.36650150801494e-07	0	0	7.10377673000228e-08	7.02874743644009e-08	0	2.48629791893259e-08	4.34850554094729e-08	7.78036617593174e-08	7.50129198033593e-08	6.64140415678655e-08	1.17885382616313e-07	1.28877708428242e-07	2.07583795202335e-07	4.63424965377873e-07	4.86370424999431e-07	8.33450422432423e-07	1.26451830865988e-06	2.02604035906163e-06	2.95208839733497e-06	5.1115528375333e-06	8.19300771350116e-06	1.04293860015963e-05
P5SmallEU	D698	0	0	0	0	0	0	0	0	0	1.2431489594663e-08	0	0	0	0	2.94713456540783e-08	2.97410096372867e-08	1.97698852573653e-08	0	5.52693664772081e-08	1.2822314191268e-08	1.23367639869257e-07	1.50077063634195e-07	1.92005749420161e-07	3.67737614211029e-07	5.03079421004457e-07	1.02248882368591e-06
P5SmallEU	D699	0	1.32918501366839e-05	5.06356195683197e-06	1.57766767200996e-07	0	0	0	7.02874743644009e-08	0	0	4.34850554094729e-08	6.80782040394027e-08	4.68830748770995e-08	1.89754404479616e-08	6.87664731928493e-08	7.93093590327645e-08	1.68044024687605e-07	1.61191292305347e-07	3.4267007215869e-07	3.71847111546773e-07	7.24784884231884e-07	1.05053944543936e-06	1.75205246345897e-06	1.98578311673956e-06	2.73100257116705e-06	2.24947541210901e-06
P5SmallEU	D70	0	0	0	1.57766767200996e-07	0	0	0	7.02874743644009e-08	2.70472678865003e-08	2.48629791893259e-08	4.34850554094729e-08	4.86272885995734e-08	5.62596898525194e-08	6.64140415678655e-08	6.87664731928493e-08	1.38791378307338e-07	3.06433221489161e-07	3.62680407687031e-07	3.64777818749573e-07	8.84739679197495e-07	1.21825544370891e-06	2.10107889087872e-06	3.38410133353033e-06	3.71414990353139e-06	5.31826816490426e-06	4.49895082421802e-06
P5SmallEU	D71	0	0	0	0	7.23111810440578e-08	0	0	0	2.70472678865003e-08	1.2431489594663e-08	4.34850554094729e-08	0	0	0	0	0	0	0	0	1.2822314191268e-08	0	1.87596329542743e-08	2.40007186775201e-08	3.67737614211029e-08	1.43736977429845e-07	0
P5SmallEU	D72	0	0	0	0	0	0	0	0	0	0	0	0	0	0	0	0	0	0	0	1.2822314191268e-08	6.16838199346284e-08	1.87596329542743e-08	4.80014373550402e-08	7.35475228422058e-08	0	0
P5SmallEU	D720	0	0	0	7.8883383600498e-08	0	0	0	0	0	0	0	0	0	0	0	0	0	1.00744557690842e-08	0	0	0	1.87596329542743e-08	0	0	7.18684887149224e-08	0
P5SmallEU	D721	0	0	0	0	0	0	0	0	0	0	0	0	0	0	9.82378188469275e-09	9.91366987909556e-09	0	1.00744557690842e-08	2.21077465908832e-08	6.41115709563402e-08	1.54209549836571e-08	1.87596329542743e-08	7.20021560325602e-08	1.83868807105514e-07	7.18684887149224e-08	0
P5SmallEU	D728	0	0	0	0	0	7.16938283514965e-08	0	0	1.35236339432501e-08	0	1.08712638523682e-08	0	0	0	0	0	2.96548278860479e-08	1.00744557690842e-08	5.52693664772081e-08	5.12892567650722e-08	2.77577189705828e-07	1.68836696588469e-07	3.60010780162801e-07	6.25153944158749e-07	9.34290353293992e-07	1.2269865884231e-06
P5SmallEU	D729	0	4.43061671222797e-06	0	0	0	0	0	0	0	0	0	0	9.37661497541991e-09	9.48772022398079e-09	9.82378188469275e-09	0	0	3.02233673072526e-08	4.42154931817665e-08	2.56446283825361e-08	1.23367639869257e-07	1.68836696588469e-07	3.36010061485281e-07	6.25153944158749e-07	7.18684887149224e-07	4.08995529474365e-07
P5SmallEU	D73	0	0	0	0	0	0	0	0	0	0	0	0	0	0	0	0	0	0	1.10538732954416e-08	0	0	0	0	0	0	0
P5SmallEU	D730	0	0	0	0	0	0	0	0	0	0	0	9.72545771991468e-09	0	0	0	9.91366987909556e-09	0	0	1.10538732954416e-08	0	4.62628649509713e-08	1.87596329542743e-08	0	0	7.18684887149224e-08	0
P5SmallEU	D731	0	0	0	0	0	0	0	0	0	0	0	0	0	0	9.82378188469275e-09	9.91366987909556e-09	0	0	2.21077465908832e-08	1.2822314191268e-08	1.54209549836571e-08	1.50077063634195e-07	4.80014373550402e-08	1.47095045684412e-07	7.18684887149224e-08	0
P5SmallEU	D732	0	0	0	0	0	0	0	0	0	0	0	0	0	0	0	0	0	1.00744557690842e-08	0	0	1.54209549836571e-08	1.87596329542743e-08	0	7.35475228422058e-08	0	0
P5SmallEU	D733	0	0	0	0	0	0	0	0	0	0	0	0	9.37661497541991e-09	9.48772022398079e-09	0	2.97410096372867e-08	1.97698852573653e-08	8.05956461526736e-08	1.54754226136183e-07	1.66690084486485e-07	2.62156234722171e-07	3.18913760222663e-07	3.12009342807761e-07	7.72248989843161e-07	5.03079421004457e-07	4.08995529474365e-07
P5SmallEU	D734	0	0	0	0	0	0	0	0	0	0	0	0	0	0	0	0	0	1.00744557690842e-08	0	0	1.54209549836571e-08	0	0	0	0	0
P5SmallEU	D735	0	0	0	0	0	0	0	0	0	0	0	0	9.37661497541991e-09	1.89754404479616e-08	1.96475637693855e-08	3.96546795163822e-08	1.28504254172874e-07	1.00744557690842e-07	1.10538732954416e-07	1.02578513530144e-07	2.92998144689485e-07	4.50231190902584e-07	4.08012217517841e-07	5.51606421316543e-07	9.34290353293992e-07	6.13493294211548e-07
P5SmallEU	D738	0	0	0	0	0	0	0	0	0	0	0	0	0	2.84631606719424e-08	1.96475637693855e-08	0	1.97698852573653e-08	2.01489115381684e-08	4.42154931817665e-08	6.41115709563402e-08	6.16838199346284e-08	3.75192659085486e-08	9.60028747100803e-08	3.30963852789926e-07	2.8747395485969e-07	0
P5SmallEU	D739	0	0	0	7.8883383600498e-08	0	0	0	0	0	0	0	9.72545771991468e-09	9.37661497541991e-09	0	9.82378188469275e-09	0	4.94247131434131e-08	1.00744557690842e-08	5.52693664772081e-08	3.84669425738042e-08	1.54209549836571e-08	9.37981647713716e-08	1.200035933876e-07	1.83868807105514e-07	5.74947909719379e-07	2.04497764737183e-07
P5SmallEU	D740	0	0	0	1.57766767200996e-07	0	0	0	0	0	0	0	0	0	0	0	0	0	1.00744557690842e-08	0	0	0	0	0	0	0	0
P5SmallEU	D748	0	0	0	0	0	0	0	0	0	0	1.08712638523682e-08	0	0	0	0	0	9.88494262868263e-09	0	0	1.2822314191268e-08	0	1.87596329542743e-08	0	0	0	0
P5SmallEU	D749	0	0	0	0	0	0	0	0	0	0	0	0	0	0	0	0	0	0	1.10538732954416e-08	0	0	1.87596329542743e-08	0	0	0	0
P5SmallEU	D75	0	0	0	0	0	0	0	0	0	0	0	9.72545771991468e-09	9.37661497541991e-09	9.48772022398079e-09	1.96475637693855e-08	0	1.97698852573653e-08	4.02978230763368e-08	3.31616198863248e-08	6.41115709563402e-08	2.62156234722171e-07	1.50077063634195e-07	2.40007186775201e-07	4.78058898474338e-07	6.46816398434302e-07	2.04497764737183e-07
P5SmallEU	D750	0	0	0	0	0	0	0	0	0	0	0	9.72545771991468e-09	0	0	9.82378188469275e-09	0	0	1.00744557690842e-08	3.31616198863248e-08	2.56446283825361e-08	4.62628649509713e-08	5.62788988628229e-08	2.40007186775201e-07	4.41285137053235e-07	2.8747395485969e-07	0
P5SmallEU	D751	0	0	0	0	0	0	0	0	0	0	1.08712638523682e-08	0	0	0	0	0	9.88494262868263e-09	0	3.31616198863248e-08	3.84669425738042e-08	7.71047749182855e-08	3.75192659085486e-08	2.16006468097681e-07	4.78058898474338e-07	3.59342443574612e-07	1.43148435316028e-06
P5SmallEU	D752	0	0	0	0	0	0	0	0	0	0	0	0	0	0	0	9.91366987909556e-09	1.97698852573653e-08	3.02233673072526e-08	4.42154931817665e-08	1.02578513530144e-07	1.23367639869257e-07	2.81394494314115e-07	4.08012217517841e-07	6.61927705579852e-07	4.31210932289535e-07	8.1799105894873e-07
P5SmallEU	D758	0	0	1.26589048920799e-06	7.8883383600498e-08	0	0	0	0	0	0	0	0	0	0	9.82378188469275e-09	6.93956891536689e-08	3.95397705147305e-08	6.04467346145052e-08	2.43185212499715e-07	3.9749173992931e-07	7.71047749182855e-07	1.66960733293041e-06	2.42407258642953e-06	3.12576972079375e-06	3.23408199217151e-06	3.88545753000647e-06
P5SmallEU	D759	0	0	0	0	0	0	0	7.02874743644009e-08	0	0	2.17425277047365e-08	2.9176373159744e-08	2.81298449262597e-08	4.74386011199039e-08	9.82378188469275e-09	4.95683493954778e-08	6.91945984007784e-08	1.61191292305347e-07	3.09508452272365e-07	4.10314054120578e-07	7.71047749182855e-07	1.08805871134791e-06	2.40007186775201e-06	3.01544843653044e-06	4.74332025518488e-06	2.24947541210901e-06
P5SmallEU	D76	0	0	0	3.9441691800249e-07	0	0	0	0	0	0	0	0	0	0	0	0	0	0	0	0	1.54209549836571e-08	1.87596329542743e-08	2.40007186775201e-08	1.10321284263309e-07	0	0
P5SmallEU	D760	0	0	0	1.57766767200996e-07	2.89244724176231e-07	7.16938283514965e-08	0	7.02874743644009e-08	4.05709018297504e-08	0	1.08712638523682e-08	9.72545771991468e-09	2.81298449262597e-08	2.84631606719424e-08	1.96475637693855e-08	4.95683493954778e-08	9.88494262868263e-09	1.00744557690842e-08	2.21077465908832e-08	3.84669425738042e-08	1.54209549836571e-08	5.62788988628229e-08	1.200035933876e-07	3.67737614211029e-08	0	0
P5SmallEU	D761	0	0	0	7.09950452404482e-07	1.44622362088116e-07	2.86775313405986e-07	1.42075534600046e-07	0	4.05709018297504e-08	1.2431489594663e-08	1.08712638523682e-08	9.72545771991468e-09	0	2.84631606719424e-08	1.96475637693855e-08	0	2.96548278860479e-08	3.02233673072526e-08	6.63232397726497e-08	6.41115709563402e-08	3.08419099673142e-08	7.50385318170973e-08	4.80014373550402e-08	3.67737614211029e-08	0	0
P5SmallEU	D762	0	0	0	3.9441691800249e-07	7.23111810440578e-08	0	0	7.02874743644009e-08	1.35236339432501e-08	2.48629791893259e-08	4.34850554094729e-08	0	1.87532299508398e-08	1.89754404479616e-08	0	9.91366987909556e-09	1.97698852573653e-08	0	3.31616198863248e-08	2.56446283825361e-08	7.71047749182855e-08	7.50385318170973e-08	2.40007186775201e-08	1.47095045684412e-07	7.18684887149224e-08	0
P5SmallEU	D763	0	0	0	1.57766767200996e-07	7.23111810440578e-08	7.16938283514965e-08	0	0	0	1.2431489594663e-08	1.08712638523682e-08	0	1.87532299508398e-08	9.48772022398079e-09	0	1.98273397581911e-08	1.97698852573653e-08	2.01489115381684e-08	3.31616198863248e-08	1.2822314191268e-08	7.71047749182855e-08	9.37981647713716e-08	1.200035933876e-07	2.20642568526617e-07	1.43736977429845e-07	0
P5SmallEU	D80	0	0	0	0	0	7.16938283514965e-08	0	0	0	0	0	0	0	0	9.82378188469275e-09	0	9.88494262868263e-09	0	1.10538732954416e-08	1.2822314191268e-08	0	3.75192659085486e-08	7.20021560325602e-08	7.35475228422058e-08	7.18684887149224e-08	2.04497764737183e-07
P5SmallEU	D800	0	0	0	0	2.16933543132173e-07	7.16938283514965e-08	0	0	0	0	2.17425277047365e-08	2.9176373159744e-08	9.37661497541991e-09	9.48772022398079e-09	0	1.98273397581911e-08	9.88494262868263e-09	0	0	0	0	0	2.40007186775201e-08	3.67737614211029e-08	0	0
P5SmallEU	D801	0	0	0	7.8883383600498e-08	0	0	0	0	0	0	1.08712638523682e-08	9.72545771991468e-09	0	0	9.82378188469275e-09	9.91366987909556e-09	9.88494262868263e-09	1.00744557690842e-08	0	0	0	1.87596329542743e-08	4.80014373550402e-08	0	0	0
P5SmallEU	D802	0	0	0	0	7.23111810440578e-08	0	0	0	0	0	0	0	1.87532299508398e-08	0	0	0	9.88494262868263e-09	0	0	0	1.54209549836571e-08	1.87596329542743e-08	0	0	0	0
P5SmallEU	D803	0	0	0	0	0	0	0	0	1.35236339432501e-08	0	1.08712638523682e-08	0	9.37661497541991e-09	0	0	0	0	0	0	1.2822314191268e-08	0	1.87596329542743e-08	0	0	0	0
P5SmallEU	D805	0	0	0	0	0	0	7.10377673000228e-08	7.02874743644009e-08	0	0	1.08712638523682e-08	1.94509154398294e-08	0	0	0	0	0	0	0	0	3.08419099673142e-08	0	0	0	7.18684887149224e-08	0
P5SmallEU	D806	0	0	0	0	0	7.16938283514965e-08	0	0	0	0	0	0	0	0	0	0	0	0	0	0	0	0	0	0	0	0
P5SmallEU	D808	0	0	0	0	0	0	0	0	0	0	0	9.72545771991468e-09	9.37661497541991e-09	0	0	0	0	1.00744557690842e-08	1.10538732954416e-08	0	0	3.75192659085486e-08	2.40007186775201e-08	3.67737614211029e-08	1.43736977429845e-07	0
P5SmallEU	D809	0	0	0	1.57766767200996e-07	0	7.16938283514965e-08	7.10377673000228e-08	0	2.70472678865003e-08	0	3.26137915571047e-08	9.72545771991468e-09	1.87532299508398e-08	0	9.82378188469275e-09	0	1.97698852573653e-08	2.01489115381684e-08	2.21077465908832e-08	0	1.54209549836571e-08	7.50385318170973e-08	2.40007186775201e-08	0	0	0
P5SmallEU	D81	0	0	0	0	0	7.16938283514965e-08	0	7.02874743644009e-08	0	0	0	9.72545771991468e-09	0	0	0	0	0	0	2.21077465908832e-08	0	0	0	0	0	7.18684887149224e-08	0
P5SmallEU	D810	0	0	0	1.57766767200996e-07	7.23111810440578e-08	0	0	7.02874743644009e-08	2.70472678865003e-08	0	0	0	0	0	0	0	9.88494262868263e-09	1.00744557690842e-08	1.10538732954416e-08	0	0	0	0	0	0	0
P5SmallEU	D811	0	0	0	4.73300301602988e-07	4.33867086264347e-07	0	0	0	1.35236339432501e-08	0	0	0	0	0	0	0	9.88494262868263e-09	2.01489115381684e-08	0	0	0	0	0	3.67737614211029e-08	0	0
P5SmallEU	D812	0	0	0	2.36650150801494e-07	1.44622362088116e-07	7.16938283514965e-08	0	0	0	0	0	0	9.37661497541991e-09	0	0	0	0	1.00744557690842e-08	0	0	0	0	0	0	0	0
P5SmallEU	D813	0	0	0	7.8883383600498e-08	0	0	0	0	1.35236339432501e-08	0	0	0	0	0	0	0	0	0	0	0	1.54209549836571e-08	0	0	0	0	0
P5SmallEU	D815	0	0	0	0	0	0	0	0	0	0	0	0	0	0	0	0	0	0	0	0	0	0	2.40007186775201e-08	3.67737614211029e-08	0	0
P5SmallEU	D818	0	0	0	3.15533534401992e-07	7.23111810440578e-08	7.16938283514965e-08	0	0	0	0	0	0	9.37661497541991e-09	0	0	0	0	0	1.10538732954416e-08	0	3.08419099673142e-08	1.87596329542743e-08	2.40007186775201e-08	7.35475228422058e-08	7.18684887149224e-08	0
P5SmallEU	D819	0	0	0	1.97208459001245e-06	1.44622362088116e-07	2.15081485054489e-07	7.10377673000228e-08	0	5.40945357730005e-08	2.48629791893259e-08	1.08712638523682e-08	9.72545771991468e-09	2.81298449262597e-08	5.69263213438847e-08	8.84140369622348e-08	6.93956891536689e-08	2.96548278860479e-08	2.01489115381684e-08	3.31616198863248e-08	0	4.62628649509713e-08	3.75192659085486e-08	1.200035933876e-07	1.10321284263309e-07	7.18684887149224e-08	0
P5SmallEU	D82	0	0	0	0	0	0	0	0	0	1.2431489594663e-08	0	0	9.37661497541991e-09	0	0	9.91366987909556e-09	0	0	0	1.2822314191268e-08	0	1.87596329542743e-08	2.40007186775201e-08	3.67737614211029e-08	0	0
P5SmallEU	D820	0	0	0	2.36650150801494e-07	7.23111810440578e-08	2.15081485054489e-07	7.10377673000228e-08	1.40574948728802e-07	2.70472678865003e-08	1.2431489594663e-08	0	9.72545771991468e-09	1.87532299508398e-08	0	0	0	9.88494262868263e-09	0	0	0	0	0	0	3.67737614211029e-08	0	0
P5SmallEU	D821	0	8.86123342445595e-06	3.79767146762398e-06	1.02548398680647e-06	4.33867086264347e-07	0	0	0	1.35236339432501e-08	0	2.17425277047365e-08	0	1.87532299508398e-08	9.48772022398079e-09	0	0	0	0	0	0	0	0	0	0	0	0
P5SmallEU	D822	0	0	0	0	0	0	0	0	0	0	0	0	9.37661497541991e-09	0	9.82378188469275e-09	0	0	0	0	0	0	0	0	0	0	0
P5SmallEU	D823	0	0	0	0	0	0	1.42075534600046e-07	0	0	0	1.08712638523682e-08	0	9.37661497541991e-09	0	9.82378188469275e-09	0	0	0	1.10538732954416e-08	1.2822314191268e-08	0	0	0	0	0	0
P5SmallEU	D824	0	0	0	0	0	7.16938283514965e-08	0	0	1.35236339432501e-08	1.2431489594663e-08	0	9.72545771991468e-09	0	9.48772022398079e-09	0	0	0	1.00744557690842e-08	0	0	0	0	0	0	0	0
P5SmallEU	D828	0	0	0	7.8883383600498e-08	0	0	0	7.02874743644009e-08	0	1.2431489594663e-08	1.08712638523682e-08	9.72545771991468e-09	1.87532299508398e-08	9.48772022398079e-09	0	9.91366987909556e-09	0	0	0	1.2822314191268e-08	0	0	0	3.67737614211029e-08	0	0
P5SmallEU	D829	0	0	0	2.36650150801494e-07	1.44622362088116e-07	7.16938283514965e-08	7.10377673000228e-08	7.02874743644009e-08	0	2.48629791893259e-08	1.08712638523682e-08	0	9.37661497541991e-09	0	9.82378188469275e-09	0	0	1.00744557690842e-08	1.10538732954416e-08	1.2822314191268e-08	4.62628649509713e-08	1.87596329542743e-08	0	3.67737614211029e-08	0	0
P5SmallEU	D83	0	0	0	0	0	0	0	0	0	0	0	0	0	0	0	0	0	0	1.10538732954416e-08	0	0	0	0	0	0	0
P5SmallEU	D830	0	0	0	0	0	0	0	0	0	1.2431489594663e-08	0	0	0	0	0	0	9.88494262868263e-09	0	0	0	0	0	0	0	0	0
P5SmallEU	D831	0	0	0	0	0	0	0	7.02874743644009e-08	0	0	0	0	9.37661497541991e-09	9.48772022398079e-09	0	0	0	0	0	1.2822314191268e-08	0	0	0	0	0	0
P5SmallEU	D832	0	0	0	7.8883383600498e-08	0	0	0	0	0	0	0	0	0	0	0	0	0	0	0	0	0	0	0	0	0	0
P5SmallEU	D838	0	0	0	0	0	0	0	0	0	1.2431489594663e-08	0	0	0	0	0	0	0	0	0	1.2822314191268e-08	1.54209549836571e-08	1.87596329542743e-08	2.40007186775201e-08	0	7.18684887149224e-08	0
P5SmallEU	D839	0	0	0	7.8883383600498e-08	0	0	0	0	1.35236339432501e-08	1.2431489594663e-08	3.26137915571047e-08	9.72545771991468e-09	9.37661497541991e-09	9.48772022398079e-09	9.82378188469275e-09	9.91366987909556e-09	3.95397705147305e-08	1.00744557690842e-08	1.10538732954416e-08	3.84669425738042e-08	0	5.62788988628229e-08	2.40007186775201e-08	0	0	0
P5SmallEU	D84	0	0	0	0	0	0	0	0	0	0	1.08712638523682e-08	0	0	0	0	0	9.88494262868263e-09	1.00744557690842e-08	1.10538732954416e-08	0	0	0	0	3.67737614211029e-08	0	0
P5SmallEU	D840	0	0	0	7.8883383600498e-08	0	0	0	0	0	0	0	0	0	0	0	0	0	0	0	0	0	0	2.40007186775201e-08	0	0	2.04497764737183e-07
P5SmallEU	D841	0	0	0	0	7.23111810440578e-08	0	0	0	0	0	0	0	0	0	9.82378188469275e-09	0	0	0	0	1.2822314191268e-08	0	0	0	0	0	0
P5SmallEU	D848	0	0	0	7.8883383600498e-08	7.23111810440578e-08	0	0	7.02874743644009e-08	1.35236339432501e-08	4.97259583786518e-08	1.08712638523682e-08	2.9176373159744e-08	1.87532299508398e-08	9.48772022398079e-09	9.82378188469275e-09	9.91366987909556e-09	3.95397705147305e-08	7.05211903835894e-08	1.10538732954416e-08	3.84669425738042e-08	7.71047749182855e-08	5.62788988628229e-08	1.4400431206512e-07	7.35475228422058e-08	1.43736977429845e-07	0
P5SmallEU	D849	0	0	0	1.26213413760797e-06	2.89244724176231e-07	2.15081485054489e-07	1.42075534600046e-07	7.02874743644009e-08	4.05709018297504e-08	1.2431489594663e-08	4.34850554094729e-08	5.83527463194881e-08	6.56363048279394e-08	1.04364922463789e-07	6.87664731928493e-08	7.93093590327645e-08	1.08734368915509e-07	1.61191292305347e-07	9.94848596589745e-08	2.43623969634093e-07	2.46735279738514e-07	3.00154127268389e-07	2.64007905452721e-07	4.04511375632132e-07	4.31210932289535e-07	4.08995529474365e-07
P5SmallEU	D86	0	0	0	0	0	0	0	0	0	0	0	0	0	0	0	0	1.97698852573653e-08	3.02233673072526e-08	0	1.2822314191268e-08	7.71047749182855e-08	0	2.40007186775201e-08	0	0	0
[truncated: 6,235 more rows]
