# Supplementary material for: Database of age trajectories of mortality in 110 countries and web application: Data report
Source: Front Public Health. 2022 Jul 29;10:911589. doi: 10.3389/fpubh.2022.911589 (PMC9374568; doi:10.3389/fpubh.2022.911589)
Supplement: Supplementary file 1 [file Data_Sheet_1.zip › ATM_Dolejs/Data/yICD10_P6.txt]

Country	Filter	Infant deaths at age 0 day	Infant deaths at age 1-6 days	Infant deaths at age 7-27 days	Infant deaths at age 28-364 days	Deaths at age 1 year	Deaths at age 2 years	Deaths at age 3 years	Deaths at age 4 years	Deaths at age 5-9 years	Deaths at age 10-14 years	Deaths at age 15-19 years	Deaths at age 20-24 years	Deaths at age 25-29 years	Deaths at age 30-34 years	Deaths at age 35-39 years	Deaths at age 40-44 years	Deaths at age 45-49 years	Deaths at age 50-54 years	Deaths at age 55-59 years	Deaths at age 60-64 years	Deaths at age 65-69 years	Deaths at age 70-74 years	Deaths at age 75-79 years	Deaths at age 80-84 years	Deaths at age 85-89 years	Deaths at age 90-94 years
P6AS	A00	0	0	0	0	0	0	0	0	4.08126608873354e-09	0	0	3.6318785700867e-09	0	0	0	0	0	3.80751215217953e-09	3.96013683492487e-09	0	0	0	7.55344344491406e-09	0	0	0
P6AS	A000	0	0	7.28038379215349e-07	0	0	0	0	0	0	0	7.66600838908163e-09	1.08956357102601e-08	3.52674010141303e-09	3.5271512715502e-09	1.07953775834085e-08	2.20785048118611e-08	2.59025617193197e-08	3.04600972174362e-08	1.18804105047746e-08	1.70277206098073e-08	4.32659373577587e-08	3.51896928545076e-08	4.53206606694843e-08	1.08736823244575e-08	7.64298749400885e-08	4.58247784200121e-08
P6AS	A001	0	0	0	0	0	0	0	0	4.08126608873354e-09	0	0	0	0	0	3.59845919446951e-09	0	0	3.80751215217953e-09	0	0	0	5.86494880908461e-09	7.55344344491406e-09	0	0	0
P6AS	A009	0	0	0	2.26836883731785e-08	2.08432868712847e-08	1.03813557826415e-07	0	0	0	1.19738856259873e-08	3.83300419454082e-09	3.6318785700867e-09	1.05802203042391e-08	7.0543025431004e-09	3.59845919446951e-09	1.10392524059305e-08	0	1.52300486087181e-08	1.98006841746243e-08	1.70277206098073e-08	1.44219791192529e-08	2.34597952363384e-08	6.79809910042265e-08	2.1747364648915e-08	1.91074687350221e-08	1.37474335260036e-07
P6AS	A01	0	0	0	2.26836883731785e-08	2.08432868712847e-08	0	0	2.05828931252828e-08	2.44875965324012e-08	3.19303616692995e-08	1.14990125836224e-08	1.45275142803468e-08	3.52674010141303e-09	7.0543025431004e-09	7.19691838893902e-09	1.83987540098842e-08	7.40073191980562e-09	1.90375607608976e-08	0	0	1.92293054923372e-08	1.75948464272538e-08	1.51068868898281e-08	4.349472929783e-08	0	0
P6AS	A010	0	0	0	4.53673767463571e-07	5.8361203239597e-07	4.36016942870942e-07	5.78809155975321e-07	6.17486793758485e-07	7.30546629883304e-07	9.8185862133096e-07	1.31855344292204e-06	1.25662998525e-06	1.01570114920695e-06	9.87602356034057e-07	9.21205553784194e-07	7.91146422425022e-07	7.73376485619688e-07	7.53887406131547e-07	6.0986107257843e-07	4.93803897684411e-07	3.89393436219828e-07	4.86790751154023e-07	6.94916796932093e-07	4.7844202227613e-07	5.3500912458062e-07	3.20773448940084e-07
P6AS	A011	0	0	0	0	0	0	0	0	0	0	0	0	0	0	0	0	3.70036595990281e-09	3.80751215217953e-09	0	0	0	5.86494880908461e-09	0	0	0	0
P6AS	A012	0	0	0	0	0	0	0	0	0	0	0	0	0	0	0	0	0	0	0	0	0	0	7.55344344491406e-09	0	1.91074687350221e-08	0
P6AS	A014	0	0	0	0	0	0	0	0	0	3.99129520866244e-09	0	3.6318785700867e-09	0	3.5271512715502e-09	0	0	3.70036595990281e-09	0	0	0	0	0	7.55344344491406e-09	0	0	0
P6AS	A02	0	0	0	2.94887948851321e-07	2.08432868712847e-08	0	0	4.11657862505656e-08	0	3.99129520866244e-09	0	1.08956357102601e-08	7.05348020282607e-09	2.46900589008514e-08	1.79922959723475e-08	2.57582556138379e-08	2.96029276792225e-08	2.28450729130772e-08	2.37608210095492e-08	4.25693015245182e-08	3.36512846115901e-08	4.10546416635923e-08	3.77672172245703e-08	4.349472929783e-08	5.73224062050664e-08	0
P6AS	A020	0	0	0	6.80510651195356e-08	0	2.0762711565283e-08	0	0	4.08126608873354e-09	1.19738856259873e-08	7.66600838908163e-09	3.6318785700867e-09	0	0	0	1.10392524059305e-08	1.11010978797084e-08	7.61502430435906e-09	3.16810946793989e-08	5.53400919818737e-08	2.40366318654215e-08	4.10546416635923e-08	5.28741041143984e-08	9.78631409201175e-08	1.14644812410133e-07	1.83299113680048e-07
P6AS	A021	0	0	0	0	2.08432868712847e-08	0	0	0	8.16253217746708e-09	0	1.14990125836224e-08	3.6318785700867e-09	0	3.5271512715502e-09	7.19691838893902e-09	2.20785048118611e-08	1.85018297995141e-08	1.52300486087181e-08	1.98006841746243e-08	1.70277206098073e-08	2.88439582385058e-08	7.03793857090153e-08	1.13301651673711e-07	1.52231552542405e-07	3.24826968495376e-07	0
P6AS	A022	0	0	0	0	0	0	0	0	4.08126608873354e-09	0	0	0	0	0	0	3.67975080197685e-09	0	3.80751215217953e-09	0	4.25693015245182e-09	0	5.86494880908461e-09	7.55344344491406e-09	1.08736823244575e-08	3.82149374700443e-08	0
P6AS	A028	0	0	0	0	0	0	0	0	0	3.99129520866244e-09	0	0	0	0	0	0	0	0	0	0	4.8073263730843e-09	0	0	0	0	4.58247784200121e-08
P6AS	A029	0	0	0	0	0	0	0	0	0	0	3.83300419454082e-09	0	0	0	3.59845919446951e-09	3.67975080197685e-09	3.70036595990281e-09	0	3.96013683492487e-09	0	4.8073263730843e-09	1.75948464272538e-08	7.55344344491406e-09	2.1747364648915e-08	7.64298749400885e-08	0
P6AS	A03	0	0	0	0	0	0	0	0	0	0	0	0	0	0	3.59845919446951e-09	3.67975080197685e-09	0	0	0	4.25693015245182e-09	0	0	0	0	0	0
P6AS	A033	0	0	3.64019189607675e-07	0	0	0	0	0	0	0	0	0	0	0	0	0	0	0	0	0	0	0	0	0	0	0
P6AS	A039	0	0	0	2.26836883731785e-08	6.2529860613854e-08	2.0762711565283e-08	0	2.05828931252828e-08	0	0	7.66600838908163e-09	3.6318785700867e-09	0	0	3.59845919446951e-09	3.67975080197685e-09	3.70036595990281e-09	0	7.92027366984974e-09	4.25693015245182e-09	4.8073263730843e-09	5.86494880908461e-09	7.55344344491406e-09	0	0	0
P6AS	A04	0	0	0	2.26836883731785e-08	0	2.0762711565283e-08	0	0	0	0	0	0	0	0	0	0	0	1.14225364565386e-08	3.96013683492487e-09	1.27707904573555e-08	4.8073263730843e-08	1.46623720227115e-07	2.71923964016906e-07	4.02326246004928e-07	9.74480905486129e-07	1.1456194605003e-06
P6AS	A040	0	0	0	0	0	0	0	0	4.08126608873354e-09	3.99129520866244e-09	3.83300419454082e-09	0	0	0	0	3.67975080197685e-09	0	3.80751215217953e-09	0	4.25693015245182e-09	1.44219791192529e-08	2.9324744045423e-08	7.55344344491406e-09	7.61157762712025e-08	1.71967218615199e-07	2.2912389210006e-07
P6AS	A041	0	0	0	0	0	0	2.06717555705472e-08	0	0	0	0	0	0	0	3.59845919446951e-09	0	0	3.80751215217953e-09	0	4.25693015245182e-09	0	5.86494880908461e-09	7.55344344491406e-09	1.08736823244575e-08	3.82149374700443e-08	4.58247784200121e-08
P6AS	A042	0	0	0	0	0	0	0	0	0	0	0	0	0	0	0	0	0	0	3.96013683492487e-09	0	0	0	7.55344344491406e-09	0	0	0
P6AS	A043	0	0	0	0	0	8.30508462611319e-08	2.48061066846566e-07	6.17486793758485e-08	2.44875965324012e-08	1.59651808346498e-08	0	3.6318785700867e-09	0	0	0	3.67975080197685e-09	1.85018297995141e-08	3.80751215217953e-09	2.37608210095492e-08	8.51386030490364e-09	9.6146527461686e-09	6.45144368999307e-08	9.81947647838828e-08	2.93589422760353e-07	3.43934437230398e-07	8.70670789980229e-07
P6AS	A044	0	0	0	0	0	0	0	0	0	0	0	0	0	0	0	0	0	0	3.96013683492487e-09	8.51386030490364e-09	0	1.17298976181692e-08	1.51068868898281e-08	3.26210469733725e-08	9.55373436751107e-08	0
P6AS	A045	0	0	0	0	0	0	2.06717555705472e-08	0	0	0	0	0	0	0	0	0	0	0	0	0	4.8073263730843e-09	0	1.51068868898281e-08	6.5242093946745e-08	0	0
P6AS	A046	0	0	0	0	0	0	0	0	0	0	0	0	0	0	0	0	0	0	3.96013683492487e-09	0	0	5.86494880908461e-09	0	0	0	0
P6AS	A047	0	0	0	6.80510651195356e-08	4.16865737425693e-08	0	0	0	0	0	7.66600838908163e-09	0	7.05348020282607e-09	7.0543025431004e-09	7.19691838893902e-09	3.67975080197685e-08	6.29062213183478e-08	8.37652673479496e-08	1.98006841746243e-07	3.66095993110857e-07	8.9416270539368e-07	2.0585970319887e-06	5.00793300397802e-06	1.2526482037775e-05	2.72663578848766e-05	4.36710138342715e-05
P6AS	A048	0	0	7.28038379215349e-07	9.07347534927141e-08	4.16865737425693e-08	0	2.06717555705472e-08	0	0	0	7.66600838908163e-09	3.6318785700867e-09	1.41069604056521e-08	7.0543025431004e-09	1.07953775834085e-08	2.94380064158148e-08	3.70036595990281e-08	8.37652673479496e-08	1.34644652387446e-07	2.63929669452013e-07	4.51888679069924e-07	8.21092833271845e-07	1.63154378410144e-06	2.88152581598124e-06	5.63670327683153e-06	7.46943888246196e-06
P6AS	A049	0	0	7.28038379215349e-07	4.76357455836749e-07	4.16865737425693e-08	6.22881346958489e-08	6.20152667116415e-08	4.11657862505656e-08	2.04063304436677e-08	2.39477712519746e-08	2.29980251672449e-08	4.35825428410404e-08	1.05802203042391e-08	2.11629076293012e-08	4.31815103336341e-08	2.57582556138379e-08	9.62095149574731e-08	1.29455413174104e-07	1.70285883901769e-07	4.46977666007441e-07	6.48989060366381e-07	1.30201863561678e-06	2.58327765816061e-06	4.66480971719227e-06	8.42639371214476e-06	1.45264547591438e-05
P6AS	A05	0	0	0	0	0	0	0	0	0	0	0	0	0	0	0	0	3.70036595990281e-09	1.14225364565386e-08	3.96013683492487e-09	0	1.44219791192529e-08	1.75948464272538e-08	1.51068868898281e-08	3.26210469733725e-08	1.33752281145155e-07	4.58247784200121e-08
P6AS	A050	0	0	0	0	0	0	0	0	0	0	0	7.26375714017339e-09	0	0	0	0	0	0	0	0	0	0	0	1.08736823244575e-08	0	0
P6AS	A051	0	0	0	2.26836883731785e-08	0	0	0	2.05828931252828e-08	0	0	0	0	0	0	0	0	0	0	0	0	0	0	7.55344344491406e-09	0	0	0
P6AS	A052	0	0	0	0	0	0	0	0	0	0	0	0	0	3.5271512715502e-09	0	0	0	3.80751215217953e-09	0	1.70277206098073e-08	9.6146527461686e-09	2.34597952363384e-08	9.06413213389687e-08	1.08736823244575e-07	1.52859749880177e-07	2.2912389210006e-07
P6AS	A053	0	0	0	0	0	0	0	0	0	0	0	0	0	3.5271512715502e-09	0	3.67975080197685e-09	7.40073191980562e-09	1.90375607608976e-08	3.96013683492487e-08	4.682623167697e-08	5.76879164770116e-08	5.86494880908461e-08	3.77672172245703e-08	0	3.82149374700443e-08	0
P6AS	A054	0	0	0	0	0	0	0	0	0	0	0	0	0	0	0	0	0	0	0	0	0	0	0	2.1747364648915e-08	1.91074687350221e-08	0
P6AS	A058	0	0	0	0	0	0	0	0	0	0	0	0	0	0	0	0	3.70036595990281e-09	0	0	0	0	0	0	0	0	0
P6AS	A059	0	0	0	2.26836883731785e-08	0	0	0	0	4.08126608873354e-09	3.99129520866244e-09	0	0	3.52674010141303e-09	3.5271512715502e-09	1.4393836777878e-08	1.10392524059305e-08	1.48014638396112e-08	1.52300486087181e-08	7.92027366984974e-09	2.12846507622591e-08	2.40366318654215e-08	1.75948464272538e-08	4.53206606694843e-08	6.5242093946745e-08	1.14644812410133e-07	4.58247784200121e-08
P6AS	A06	0	0	0	0	0	0	0	2.05828931252828e-08	0	0	0	0	7.05348020282607e-09	0	0	0	3.70036595990281e-09	3.80751215217953e-09	7.92027366984974e-09	1.27707904573555e-08	1.44219791192529e-08	1.75948464272538e-08	7.55344344491406e-09	0	5.73224062050664e-08	0
P6AS	A060	0	0	0	1.02076597679303e-06	6.2529860613854e-07	3.73728808175093e-07	1.4470228899383e-07	0	4.89751930648025e-08	3.19303616692995e-08	3.44970377508673e-08	2.90550285606936e-08	3.17406609127173e-08	6.70158741594538e-08	5.75753471115121e-08	7.3595016039537e-08	5.55054893985422e-08	1.06610340261027e-07	7.92027366984974e-08	1.48992555335814e-07	1.53834443938698e-07	2.58057747599723e-07	2.26603303347422e-07	4.02326246004928e-07	5.15901655845598e-07	9.16495568400241e-08
P6AS	A061	0	0	0	9.07347534927141e-08	1.04216434356423e-07	0	2.06717555705472e-08	0	8.16253217746708e-09	3.99129520866244e-09	0	3.6318785700867e-09	3.52674010141303e-09	0	3.59845919446951e-09	7.3595016039537e-09	1.48014638396112e-08	1.52300486087181e-08	1.18804105047746e-08	8.51386030490364e-09	2.40366318654215e-08	1.17298976181692e-08	3.02137737796562e-08	4.349472929783e-08	1.91074687350221e-08	9.16495568400241e-08
P6AS	A062	0	0	0	0	0	0	0	0	0	0	0	0	0	0	0	0	0	3.80751215217953e-09	1.18804105047746e-08	4.25693015245182e-09	4.8073263730843e-09	1.17298976181692e-08	7.55344344491406e-09	0	0	4.58247784200121e-08
P6AS	A063	0	0	0	0	0	0	0	0	0	0	0	0	3.52674010141303e-09	0	0	0	0	0	0	0	4.8073263730843e-09	0	0	0	0	0
P6AS	A064	0	0	0	0	0	2.0762711565283e-08	0	0	4.08126608873354e-09	0	3.83300419454082e-09	1.45275142803468e-08	1.76337005070652e-08	2.11629076293012e-08	1.79922959723475e-08	1.47190032079074e-08	2.96029276792225e-08	3.80751215217953e-08	2.77209578444741e-08	3.83123713720664e-08	6.73025692231802e-08	5.86494880908461e-08	6.04275475593125e-08	5.43684116222875e-08	5.73224062050664e-08	0
P6AS	A065	0	0	0	0	0	0	2.06717555705472e-08	0	4.08126608873354e-09	0	0	0	0	3.5271512715502e-09	0	0	3.70036595990281e-09	0	7.92027366984974e-09	8.51386030490364e-09	4.8073263730843e-09	0	0	0	1.91074687350221e-08	0
P6AS	A066	0	0	0	0	0	0	0	2.05828931252828e-08	4.08126608873354e-09	0	0	3.6318785700867e-09	0	0	0	0	3.70036595990281e-09	3.80751215217953e-09	3.96013683492487e-09	0	0	5.86494880908461e-09	7.55344344491406e-09	0	0	0
P6AS	A068	0	0	0	0	2.08432868712847e-08	0	2.06717555705472e-08	0	0	0	0	0	0	0	0	0	3.70036595990281e-09	0	3.96013683492487e-09	0	0	0	7.55344344491406e-09	1.08736823244575e-08	0	0
P6AS	A069	0	0	1.09205756882302e-06	1.54249080937614e-06	9.79634482950379e-07	3.32203385044527e-07	2.68732822417113e-07	2.05828931252828e-07	1.10194184395806e-07	4.78955425039493e-08	6.13280671126531e-08	4.7214421411127e-08	6.34813218254346e-08	6.70158741594538e-08	4.67799695281036e-08	8.83140192474444e-08	8.14080511178619e-08	9.89953159566678e-08	1.70285883901769e-07	1.44735625183362e-07	1.92293054923372e-07	3.34302082117823e-07	3.70118728800789e-07	3.58831516707098e-07	6.11438999520708e-07	4.5824778420012e-07
P6AS	A07	0	0	0	0	0	0	0	0	0	0	0	0	0	0	0	0	7.40073191980562e-09	0	0	0	0	0	0	0	0	0
P6AS	A070	0	0	0	0	0	0	0	0	0	3.99129520866244e-09	0	0	0	0	0	0	0	0	0	0	0	0	0	0	0	0
P6AS	A071	0	0	0	2.26836883731785e-08	0	0	0	0	0	0	0	0	0	0	0	0	0	0	0	0	0	0	0	0	0	0
P6AS	A072	0	0	0	0	0	0	0	0	0	0	0	0	3.52674010141303e-09	0	0	0	0	0	0	0	0	0	0	0	0	0
P6AS	A078	0	0	0	0	0	0	0	0	0	0	0	0	0	0	0	3.67975080197685e-09	0	0	0	0	0	0	0	0	0	0
P6AS	A079	0	0	0	2.26836883731785e-08	0	0	0	0	0	0	0	0	0	0	0	0	0	0	0	0	0	5.86494880908461e-09	0	1.08736823244575e-08	0	0
P6AS	A08	0	0	0	0	0	0	0	0	0	0	0	0	0	0	0	0	3.70036595990281e-09	3.80751215217953e-09	3.96013683492487e-09	4.25693015245182e-09	4.8073263730843e-09	0	1.51068868898281e-08	1.08736823244575e-08	1.91074687350221e-08	0
P6AS	A080	0	0	3.64019189607675e-07	1.04344966516621e-06	8.75418048593956e-07	4.56779654436225e-07	1.4470228899383e-07	1.23497358751697e-07	2.44875965324012e-08	0	0	3.6318785700867e-09	0	0	0	3.67975080197685e-09	0	0	0	0	4.8073263730843e-09	5.86494880908461e-09	0	1.08736823244575e-08	1.14644812410133e-07	9.16495568400241e-08
P6AS	A081	0	0	0	3.85622702344035e-07	2.08432868712847e-07	1.24576269391698e-07	6.20152667116415e-08	8.23315725011313e-08	2.04063304436677e-08	7.98259041732488e-09	7.66600838908163e-09	7.26375714017339e-09	0	0	7.19691838893902e-09	7.3595016039537e-09	1.48014638396112e-08	2.66525850652567e-08	1.98006841746243e-08	8.51386030490364e-08	5.28805901039273e-08	1.17298976181692e-07	3.1724462468639e-07	9.02515632929973e-07	2.08271409211741e-06	5.22402473988137e-06
P6AS	A082	0	0	0	9.07347534927141e-08	4.16865737425693e-08	2.0762711565283e-08	0	2.05828931252828e-08	4.08126608873354e-09	0	0	0	0	0	0	0	0	0	0	0	0	0	0	0	0	0
P6AS	A083	0	0	0	1.13418441865893e-07	4.16865737425693e-08	0	0	0	0	0	0	3.6318785700867e-09	3.52674010141303e-09	3.5271512715502e-09	0	0	0	3.80751215217953e-09	7.92027366984974e-09	0	0	1.17298976181692e-08	3.02137737796562e-08	1.08736823244575e-08	0	0
P6AS	A084	0	0	0	1.81469506985428e-07	2.08432868712847e-07	6.22881346958489e-08	8.26870222821887e-08	2.05828931252828e-08	1.63250643549342e-08	0	7.66600838908163e-09	0	7.05348020282607e-09	7.0543025431004e-09	3.59845919446951e-09	3.67975080197685e-09	7.40073191980562e-09	1.14225364565386e-08	2.37608210095492e-08	1.70277206098073e-08	2.40366318654215e-08	8.79742321362691e-08	1.96389529567766e-07	4.67568339951673e-07	1.20377053030639e-06	1.69551680154045e-06
P6AS	A085	0	0	0	0	0	0	0	0	0	0	0	3.6318785700867e-09	0	0	0	0	0	0	0	4.25693015245182e-09	0	0	0	0	1.91074687350221e-08	0
P6AS	A09	7.64440298176117e-06	6.3703358181343e-06	2.25691897556758e-05	7.21341290267077e-05	3.97064614897973e-05	1.66101692522264e-05	9.48833580688115e-06	6.05137057883315e-06	3.11808729179242e-06	1.62046585471695e-06	1.26872438839301e-06	1.25662998525e-06	1.20261837458184e-06	1.32973602937443e-06	1.56892820878871e-06	1.55653458923621e-06	1.92048993318956e-06	2.53199558119939e-06	3.22355138362884e-06	4.71242167876417e-06	7.63403428045787e-06	1.31374853323495e-05	2.40350570417165e-05	4.35599713917768e-05	8.33276711534315e-05	0.000145539496261958
P6AS	A090	0	2.54813432725372e-06	0	5.67092209329463e-07	1.04216434356423e-07	2.0762711565283e-08	4.13435111410943e-08	0	1.22437982662006e-08	7.98259041732488e-09	1.53320167781633e-08	2.90550285606936e-08	3.52674010141303e-08	3.87986639870522e-08	7.19691838893902e-08	8.46342684454675e-08	1.51715004356015e-07	1.94183119761156e-07	3.24731220463839e-07	2.89471250366724e-07	5.19191248293105e-07	7.33118601135576e-07	1.40494048075401e-06	2.62055744019426e-06	4.6622223713454e-06	7.28613976878192e-06
P6AS	A099	0	2.54813432725372e-06	1.565282515313e-05	4.22370277508584e-05	2.31568917139973e-05	8.99025410776753e-06	4.71316027008476e-06	2.55227874753507e-06	1.61618137113848e-06	9.06024012366374e-07	6.5544371726648e-07	7.40903228297686e-07	5.43117975617607e-07	6.38414380150587e-07	7.80865645199883e-07	1.13704299781085e-06	1.41353979668287e-06	1.82760583304617e-06	2.26519826957702e-06	3.35020402997958e-06	4.93231685878449e-06	8.41620154103641e-06	1.58622312343195e-05	3.48610255322107e-05	7.28185633491693e-05	0.000130279845048094
P6AS	A15	0	0	0	0	0	0	0	0	0	0	0	0	1.41069604056521e-08	2.11629076293012e-08	2.51892143612866e-08	7.72747668415138e-08	1.48014638396112e-07	2.32258241282951e-07	2.9305012578444e-07	2.55415809147109e-07	3.70164130727491e-07	6.62739215426561e-07	1.79771953988955e-06	2.83803108668341e-06	3.89792362194452e-06	5.3156742967214e-06
P6AS	A150	0	0	0	0	0	0	0	0	0	3.99129520866244e-09	7.66600838908163e-09	2.17912714205202e-08	4.58476213183694e-08	3.87986639870522e-08	1.15150694223024e-07	1.25111527267213e-07	3.77437327910087e-07	3.92173751674491e-07	4.67296146521134e-07	4.64005386617249e-07	5.86493817516285e-07	9.50121707071707e-07	2.34156746792336e-06	4.2733571535118e-06	6.40100202623241e-06	6.04887075144159e-06
P6AS	A151	0	0	0	0	0	0	0	0	0	0	0	3.6318785700867e-09	0	0	3.59845919446951e-09	7.3595016039537e-09	1.11010978797084e-08	2.66525850652567e-08	3.16810946793989e-08	8.51386030490364e-08	7.21098955962645e-08	1.29028873799861e-07	5.43847928033812e-07	1.11998927941912e-06	1.54770496753679e-06	1.74134157996046e-06
P6AS	A152	0	0	0	0	0	0	0	0	0	0	0	0	3.52674010141303e-09	3.5271512715502e-09	7.19691838893902e-09	3.67975080197685e-09	1.85018297995141e-08	1.52300486087181e-08	1.18804105047746e-08	2.55415809147109e-08	2.88439582385058e-08	4.69195904726769e-08	6.79809910042265e-08	1.08736823244575e-07	5.73224062050664e-08	9.16495568400241e-08
P6AS	A153	0	0	0	0	0	0	0	0	0	0	0	3.6318785700867e-09	3.52674010141303e-09	7.0543025431004e-09	3.59845919446951e-09	2.57582556138379e-08	4.44043915188337e-08	5.33051701305134e-08	7.52425998635725e-08	8.51386030490364e-08	1.3460513844636e-07	2.17003105936131e-07	4.68313493584672e-07	1.02212613849901e-06	1.39484521765662e-06	1.69551680154045e-06
P6AS	A154	0	0	0	0	0	0	0	0	0	0	0	0	0	0	0	0	0	0	0	0	4.8073263730843e-09	0	7.55344344491406e-09	1.08736823244575e-08	1.91074687350221e-08	0
P6AS	A155	0	0	0	0	0	0	0	0	0	3.99129520866244e-09	0	0	0	0	0	0	0	3.80751215217953e-09	0	0	0	0	1.51068868898281e-08	5.43684116222875e-08	5.73224062050664e-08	0
P6AS	A156	0	0	0	0	0	0	0	0	0	0	0	0	0	0	0	7.3595016039537e-09	3.70036595990281e-09	2.28450729130772e-08	1.58405473396995e-08	1.70277206098073e-08	1.92293054923372e-08	1.75948464272538e-08	8.30878778940546e-08	1.63105234866863e-07	4.39471780905509e-07	6.41546897880169e-07
P6AS	A157	0	0	0	0	0	0	0	0	0	3.99129520866244e-09	0	0	0	0	0	0	0	0	0	0	0	0	7.55344344491406e-09	2.1747364648915e-08	1.91074687350221e-08	0
P6AS	A158	0	0	0	0	0	0	0	0	0	0	0	3.6318785700867e-09	0	7.0543025431004e-09	1.07953775834085e-08	7.3595016039537e-09	1.48014638396112e-08	1.90375607608976e-08	1.58405473396995e-08	8.51386030490364e-09	2.88439582385058e-08	1.75948464272538e-08	4.53206606694843e-08	1.08736823244575e-08	1.91074687350221e-08	4.58247784200121e-08
P6AS	A159	0	0	0	0	0	0	0	0	0	0	7.66600838908163e-09	3.6318785700867e-09	0	3.5271512715502e-09	3.59845919446951e-09	1.47190032079074e-08	1.85018297995141e-08	1.52300486087181e-08	2.77209578444741e-08	4.682623167697e-08	5.28805901039273e-08	2.9324744045423e-08	6.79809910042265e-08	7.61157762712025e-08	1.91074687350221e-08	4.58247784200121e-08
P6AS	A16	0	0	0	1.13418441865893e-07	2.08432868712847e-08	6.22881346958489e-08	2.06717555705472e-08	4.11657862505656e-08	4.08126608873354e-08	7.98259041732488e-08	3.64135398481378e-07	7.84485771138726e-07	1.6787282882726e-06	2.40199001592569e-06	2.64846596712956e-06	2.89964363195776e-06	3.08240484459904e-06	3.12215996478721e-06	2.91070057366978e-06	2.8010600403133e-06	3.49973359960537e-06	3.97057034375028e-06	4.33567653738067e-06	4.66480971719227e-06	5.57938087062646e-06	2.24541414258059e-06
P6AS	A160	0	0	0	0	0	0	0	0	0	0	3.83300419454082e-09	0	1.41069604056521e-08	1.05814538146506e-08	3.59845919446951e-09	3.67975080197685e-09	2.59025617193197e-08	5.33051701305134e-08	7.92027366984974e-08	7.66247427441328e-08	7.69172219693488e-08	1.11434027372608e-07	1.66175755788109e-07	4.7844202227613e-07	5.73224062050664e-07	8.70670789980229e-07
P6AS	A161	0	0	0	0	0	0	0	0	0	0	3.83300419454082e-09	0	1.05802203042391e-08	7.0543025431004e-09	3.59845919446951e-09	0	3.70036595990281e-09	1.14225364565386e-08	2.37608210095492e-08	3.40554412196146e-08	5.76879164770116e-08	4.69195904726769e-08	8.30878778940546e-08	9.78631409201175e-08	2.29289624820266e-07	6.41546897880169e-07
P6AS	A162	0	0	1.09205756882302e-06	9.52714911673499e-07	8.9626133546524e-07	7.47457616350187e-07	5.58137400404774e-07	8.85064404387161e-07	7.38709162060771e-07	1.74020471097682e-06	5.82616637570204e-06	9.57726378931862e-06	1.26327830432615e-05	1.50397730218901e-05	2.09286386750347e-05	2.77821185549252e-05	3.54643073597086e-05	4.50580988088925e-05	5.61072186772155e-05	6.49990664977869e-05	7.83882638395126e-05	0.000101739266991191	0.00012922431045559	0.000160201961686232	0.000232423249692809	0.000252998601656887
P6AS	A163	0	0	0	0	0	0	0	0	0	0	3.83300419454082e-09	1.45275142803468e-08	1.05802203042391e-08	0	0	1.83987540098842e-08	1.48014638396112e-08	3.80751215217953e-09	3.96013683492487e-09	1.70277206098073e-08	2.88439582385058e-08	4.10546416635923e-08	4.53206606694843e-08	3.26210469733725e-08	7.64298749400885e-08	4.58247784200121e-08
P6AS	A164	0	0	0	0	0	0	0	0	0	0	0	3.6318785700867e-09	0	0	1.4393836777878e-08	0	1.48014638396112e-08	1.52300486087181e-08	2.37608210095492e-08	1.70277206098073e-08	2.40366318654215e-08	5.27845392817615e-08	9.81947647838828e-08	1.7397891719132e-07	2.10182156085243e-07	2.2912389210006e-07
P6AS	A165	0	0	0	0	0	0	0	0	0	3.99129520866244e-09	7.66600838908163e-09	3.6318785700867e-09	7.05348020282607e-09	2.11629076293012e-08	2.1590755166817e-08	4.7836760425699e-08	5.9205855358445e-08	1.25647901021924e-07	1.98006841746243e-07	3.7460985341576e-07	7.30713608708814e-07	1.81226918200714e-06	3.9202371479104e-06	8.94904055302852e-06	1.92985434223724e-05	2.97402811945878e-05
P6AS	A167	0	1.27406716362686e-06	0	1.36102130239071e-07	2.50119442455416e-07	1.24576269391698e-07	6.20152667116415e-08	4.11657862505656e-08	6.53002574197366e-08	4.78955425039493e-08	0	0	0	0	7.19691838893902e-09	7.3595016039537e-09	3.70036595990281e-09	3.80751215217953e-09	7.92027366984974e-09	0	4.8073263730843e-09	5.86494880908461e-09	2.26603303347422e-08	0	0	0
P6AS	A168	0	0	0	2.26836883731785e-08	0	0	0	0	0	0	1.53320167781633e-08	3.6318785700867e-09	7.05348020282607e-09	0	0	1.83987540098842e-08	1.11010978797084e-08	7.61502430435906e-09	7.92027366984974e-09	1.70277206098073e-08	3.36512846115901e-08	3.51896928545076e-08	3.02137737796562e-08	8.698945859566e-08	5.73224062050664e-08	4.58247784200121e-08
P6AS	A169	0	1.27406716362686e-06	0	4.08306390717214e-07	3.33492589940555e-07	1.45338980956981e-07	2.48061066846566e-07	3.29326290004525e-07	1.59169377460608e-07	2.83381959815033e-07	4.52294494955816e-07	7.19111956877166e-07	8.99318725860324e-07	1.14985131452537e-06	1.58692050476105e-06	2.02018319028529e-06	2.24612213766101e-06	3.19069518352645e-06	3.90469491923592e-06	4.70390781845926e-06	5.85532352241668e-06	7.04380351971061e-06	8.4900704320834e-06	8.72069322421492e-06	1.21905650529441e-05	8.01933622350211e-06
P6AS	A17	0	0	0	0	0	2.0762711565283e-08	6.20152667116415e-08	4.11657862505656e-08	4.48939269760689e-08	5.18868377126117e-08	8.4326092279898e-08	1.63434535653901e-07	2.43345066997499e-07	3.5271512715502e-07	4.10224348169524e-07	3.3853707378187e-07	2.51624885273391e-07	2.36065753435131e-07	2.01966978581168e-07	1.70277206098073e-07	1.82678402177203e-07	1.11434027372608e-07	9.06413213389687e-08	1.19610505569033e-07	9.55373436751107e-08	4.58247784200121e-08
P6AS	A170	0	0	0	1.86006244660064e-06	3.27239603879169e-06	2.57457623409509e-06	1.96381677920198e-06	2.037706419403e-06	1.51414971892014e-06	1.21335374343338e-06	1.10390520802776e-06	1.02418975676445e-06	8.92265245657498e-07	8.04190489913446e-07	7.80865645199883e-07	6.95472901573624e-07	6.54964774902798e-07	5.17821652696416e-07	4.79176557025909e-07	5.19345478599122e-07	5.72071838397032e-07	7.21388703517407e-07	9.13966656834601e-07	9.67757726876718e-07	1.29930787398151e-06	6.41546897880169e-07
P6AS	A171	0	0	0	2.26836883731785e-08	0	0	0	2.05828931252828e-08	0	0	3.83300419454082e-09	0	0	0	0	0	0	3.80751215217953e-09	0	0	0	0	0	0	0	0
P6AS	A178	0	0	0	2.26836883731785e-08	2.08432868712847e-08	0	2.06717555705472e-08	0	0	0	7.66600838908163e-09	1.08956357102601e-08	1.41069604056521e-08	2.11629076293012e-08	3.23861327502256e-08	2.94380064158148e-08	3.33032936391253e-08	3.42676093696158e-08	5.14817788540233e-08	5.53400919818737e-08	8.17245483424331e-08	9.38391809453537e-08	1.73729199233023e-07	2.1747364648915e-07	3.43934437230398e-07	1.37474335260036e-07
P6AS	A179	0	0	0	0	0	0	0	2.05828931252828e-08	0	0	0	0	3.52674010141303e-09	3.5271512715502e-09	7.19691838893902e-09	3.67975080197685e-09	1.11010978797084e-08	1.14225364565386e-08	0	8.51386030490364e-09	9.6146527461686e-09	4.10546416635923e-08	0	0	0	0
P6AS	A18	0	0	0	0	0	2.0762711565283e-08	0	0	8.16253217746708e-09	3.99129520866244e-09	1.53320167781633e-08	4.35825428410404e-08	3.52674010141303e-08	1.34031748318908e-07	7.91661022783292e-08	1.36150779673143e-07	1.11010978797084e-07	1.40877949630643e-07	8.71230103683471e-08	1.06423253811296e-07	1.39412464819445e-07	1.93543310699792e-07	1.81282642677937e-07	2.39221011138065e-07	3.05719499760354e-07	3.20773448940084e-07
P6AS	A180	0	0	0	4.53673767463571e-08	6.2529860613854e-08	0	4.13435111410943e-08	2.05828931252828e-08	9.38691200408714e-08	2.15529941267772e-07	1.99316218116122e-07	1.81593928504335e-07	1.90443965476304e-07	2.22210530107663e-07	2.1950601086264e-07	2.20785048118611e-07	3.03430008712031e-07	4.30248873196287e-07	5.97980662073655e-07	6.64081103782484e-07	9.51850621870692e-07	1.00877119516255e-06	1.24631816841082e-06	1.59843130169525e-06	2.06360662338239e-06	2.15376458574057e-06
P6AS	A181	0	0	0	0	0	0	0	0	0	7.98259041732488e-09	3.83300419454082e-09	7.26375714017339e-09	1.05802203042391e-08	3.5271512715502e-09	1.79922959723475e-08	1.47190032079074e-08	4.07040255589309e-08	2.28450729130772e-08	3.96013683492487e-08	8.93955332014883e-08	1.3460513844636e-07	2.9324744045423e-07	4.07885946025359e-07	8.15526174334313e-07	1.01269584295617e-06	8.24846011560217e-07
P6AS	A182	0	0	0	0	0	0	0	0	0	0	3.83300419454082e-09	1.08956357102601e-08	1.05802203042391e-08	2.46900589008514e-08	7.19691838893902e-09	1.47190032079074e-08	4.07040255589309e-08	3.80751215217953e-08	2.77209578444741e-08	5.95970221343255e-08	5.28805901039273e-08	9.38391809453537e-08	2.0394297301268e-07	3.0446310508481e-07	5.92331530785686e-07	3.66598227360096e-07
P6AS	A183	0	0	0	0	0	0	0	0	1.22437982662006e-08	1.59651808346498e-08	3.83300419454082e-08	7.99013285419073e-08	8.81685025353258e-08	5.2907269073253e-08	7.55676430838597e-08	1.10392524059305e-07	1.1841171071689e-07	1.21840388869745e-07	1.3860478922237e-07	1.8730492670788e-07	2.7882492963889e-07	4.92655699963107e-07	7.2513057071175e-07	9.46010362227803e-07	1.54770496753679e-06	1.23726901734033e-06
P6AS	A184	0	0	0	0	0	0	0	0	0	0	0	0	0	0	0	3.67975080197685e-09	0	7.61502430435906e-09	3.96013683492487e-09	1.27707904573555e-08	1.44219791192529e-08	5.86494880908461e-09	1.51068868898281e-08	3.26210469733725e-08	3.82149374700443e-08	0
P6AS	A185	0	0	0	0	0	0	0	0	0	0	0	0	0	0	0	0	0	0	3.96013683492487e-09	0	0	0	0	0	0	9.16495568400241e-08
P6AS	A187	0	0	0	0	0	0	0	0	0	0	0	0	0	0	0	3.67975080197685e-09	3.70036595990281e-09	0	0	4.25693015245182e-09	0	1.17298976181692e-08	1.51068868898281e-08	2.1747364648915e-08	5.73224062050664e-08	1.37474335260036e-07
P6AS	A188	0	0	0	2.26836883731785e-08	0	2.0762711565283e-08	2.06717555705472e-08	0	1.22437982662006e-08	1.99564760433122e-08	7.28270796962755e-08	5.08462999812137e-08	6.34813218254346e-08	3.5271512715502e-08	5.75753471115121e-08	7.3595016039537e-08	4.44043915188337e-08	9.89953159566678e-08	6.33621893587979e-08	1.06423253811296e-07	1.3460513844636e-07	1.17298976181692e-07	2.94584294351648e-07	6.63294621791908e-07	6.11438999520708e-07	6.87371676300181e-07
P6AS	A19	0	0	0	4.53673767463571e-08	2.08432868712847e-08	2.0762711565283e-08	4.13435111410943e-08	0	2.85688626211348e-08	1.59651808346498e-08	7.66600838908163e-08	1.74330171364161e-07	3.1387986902576e-07	4.09149547499823e-07	5.75753471115121e-07	5.3724361708862e-07	4.4774428114824e-07	3.80751215217953e-07	3.0097039945429e-07	1.83047996555428e-07	3.1247621425048e-07	2.81517542836061e-07	3.39904955021133e-07	3.9145256368047e-07	3.63041905965421e-07	4.12423005780108e-07
P6AS	A190	0	0	0	0	0	0	0	0	4.08126608873354e-09	7.98259041732488e-09	3.83300419454082e-09	0	3.52674010141303e-09	7.0543025431004e-09	3.59845919446951e-09	7.3595016039537e-09	3.70036595990281e-09	7.61502430435906e-09	7.92027366984974e-09	4.25693015245182e-09	9.6146527461686e-09	1.75948464272538e-08	7.55344344491406e-09	2.1747364648915e-08	3.82149374700443e-08	0
P6AS	A191	0	0	0	0	0	0	0	0	0	0	3.83300419454082e-09	0	0	3.5271512715502e-09	1.07953775834085e-08	7.3595016039537e-09	7.40073191980562e-09	1.14225364565386e-08	1.18804105047746e-08	8.51386030490364e-09	4.8073263730843e-09	2.9324744045423e-08	3.77672172245703e-08	8.698945859566e-08	9.55373436751107e-08	0
P6AS	A192	0	0	0	0	0	0	0	0	0	0	1.14990125836224e-08	7.26375714017339e-09	7.05348020282607e-09	3.5271512715502e-09	0	1.10392524059305e-08	3.70036595990281e-09	1.14225364565386e-08	1.58405473396995e-08	1.70277206098073e-08	1.44219791192529e-08	4.10546416635923e-08	3.02137737796562e-08	3.26210469733725e-08	9.55373436751107e-08	9.16495568400241e-08
P6AS	A198	0	0	0	0	0	0	0	0	4.08126608873354e-09	0	0	0	3.52674010141303e-09	0	0	0	0	0	3.96013683492487e-09	8.51386030490364e-09	9.6146527461686e-09	5.86494880908461e-09	7.55344344491406e-09	1.08736823244575e-08	1.91074687350221e-08	4.58247784200121e-08
P6AS	A199	0	0	0	1.13418441865893e-07	1.04216434356423e-07	1.24576269391698e-07	8.26870222821887e-08	8.23315725011313e-08	6.53002574197366e-08	1.23730151468536e-07	2.3381325586699e-07	2.25176471345375e-07	2.29238106591847e-07	3.13916463167968e-07	3.74239756224829e-07	3.42216824583847e-07	4.55145013068046e-07	5.6731931067475e-07	6.73223261937228e-07	8.81184541557527e-07	1.37970266907519e-06	2.09378672484321e-06	4.50185229316878e-06	8.40535643680565e-06	1.30695086147551e-05	1.75967149132846e-05
P6AS	A202	0	0	0	0	0	0	0	0	0	0	0	0	0	0	0	0	0	0	0	4.25693015245182e-09	0	0	7.55344344491406e-09	0	0	0
P6AS	A209	0	0	0	0	0	0	0	2.05828931252828e-08	0	0	0	0	0	0	0	0	0	3.80751215217953e-09	0	0	0	0	0	0	0	0
P6AS	A21	0	0	0	0	0	0	0	0	0	0	0	0	0	0	0	0	0	0	0	0	4.8073263730843e-09	0	0	0	0	0
P6AS	A210	0	0	0	0	0	0	0	0	0	0	0	0	0	0	0	0	0	0	0	0	9.6146527461686e-09	0	0	0	0	0
P6AS	A212	0	0	0	0	0	0	0	0	0	0	0	3.6318785700867e-09	0	3.5271512715502e-09	0	7.3595016039537e-09	0	0	7.92027366984974e-09	4.25693015245182e-09	0	0	1.51068868898281e-08	0	0	0
P6AS	A213	0	0	0	0	0	0	0	0	0	0	0	0	0	0	0	0	0	3.80751215217953e-09	0	0	0	0	0	0	0	0
P6AS	A219	0	0	0	0	0	0	0	2.05828931252828e-08	0	0	0	0	3.52674010141303e-09	7.0543025431004e-09	3.59845919446951e-09	0	1.48014638396112e-08	1.52300486087181e-08	7.92027366984974e-09	4.25693015245182e-09	9.6146527461686e-09	2.34597952363384e-08	2.26603303347422e-08	1.08736823244575e-08	0	0
P6AS	A220	0	0	0	0	0	0	0	0	0	0	0	0	3.52674010141303e-09	3.5271512715502e-09	0	0	3.70036595990281e-09	0	0	0	0	0	0	0	0	0
P6AS	A221	0	0	0	0	0	0	0	0	0	0	0	0	0	0	0	3.67975080197685e-09	3.70036595990281e-09	3.80751215217953e-09	0	0	4.8073263730843e-09	0	0	1.08736823244575e-08	0	0
P6AS	A222	0	0	0	0	0	0	0	0	0	0	0	0	0	0	3.59845919446951e-09	3.67975080197685e-09	0	0	0	0	0	0	0	0	0	0
P6AS	A227	0	0	0	0	0	0	0	0	0	0	0	0	0	0	0	0	0	0	3.96013683492487e-09	0	0	0	0	1.08736823244575e-08	0	0
P6AS	A229	0	0	0	0	0	2.0762711565283e-08	0	0	0	0	3.83300419454082e-09	0	0	0	0	3.67975080197685e-09	0	7.61502430435906e-09	0	8.51386030490364e-09	4.8073263730843e-09	0	0	0	0	0
P6AS	A23	0	0	0	0	0	0	0	0	0	3.99129520866244e-09	0	0	0	0	0	3.67975080197685e-09	0	0	0	0	0	0	0	0	0	0
P6AS	A239	0	0	0	0	0	0	0	0	0	0	0	0	0	0	0	3.67975080197685e-09	0	0	0	0	4.8073263730843e-09	0	0	0	1.91074687350221e-08	0
P6AS	A24	0	0	0	6.80510651195356e-08	0	2.0762711565283e-08	0	0	1.22437982662006e-08	3.99129520866244e-08	4.59960503344898e-08	3.6318785700867e-08	7.75882822310867e-08	9.17059330603052e-08	1.94316796501353e-07	2.83340811752217e-07	4.32942817308629e-07	3.99788775978851e-07	4.91056967530684e-07	4.17179154940279e-07	3.17283540623564e-07	2.287330035543e-07	1.20855095118625e-07	6.5242093946745e-08	1.14644812410133e-07	0
P6AS	A240	0	0	0	0	0	0	0	0	0	0	0	0	0	0	0	0	3.70036595990281e-09	0	0	0	0	0	0	0	0	0
P6AS	A241	0	0	0	0	0	0	0	2.05828931252828e-08	1.22437982662006e-08	0	0	0	0	7.0543025431004e-09	3.23861327502256e-08	2.20785048118611e-08	2.59025617193197e-08	6.09201944348725e-08	1.18804105047746e-08	4.25693015245182e-08	3.84586109846744e-08	1.75948464272538e-08	2.26603303347422e-08	4.349472929783e-08	1.91074687350221e-08	0
P6AS	A243	0	0	0	0	0	0	0	0	0	0	0	0	0	0	0	0	0	0	0	4.25693015245182e-09	0	0	0	0	0	0
P6AS	A244	0	0	0	0	0	0	0	2.05828931252828e-08	8.16253217746708e-09	3.99129520866244e-09	0	0	7.05348020282607e-09	2.46900589008514e-08	5.03784287225731e-08	4.04772588217453e-08	5.18051234386394e-08	6.85352187392315e-08	9.1083147203272e-08	8.93955332014883e-08	1.0095385383477e-07	4.10546416635923e-08	2.26603303347422e-08	6.5242093946745e-08	7.64298749400885e-08	0
P6AS	A251	0	0	0	0	0	0	0	0	0	0	0	0	0	0	0	0	0	0	0	4.25693015245182e-09	0	5.86494880908461e-09	0	0	1.91074687350221e-08	4.58247784200121e-08
P6AS	A260	0	0	0	0	0	0	0	0	0	0	0	0	0	0	0	0	0	3.80751215217953e-09	0	0	0	0	0	0	1.91074687350221e-08	0
P6AS	A267	0	0	0	0	0	0	0	0	0	0	0	0	0	0	0	0	0	3.80751215217953e-09	0	0	0	0	0	0	0	0
P6AS	A269	0	0	0	0	0	0	0	0	0	0	0	0	0	0	0	0	0	0	0	0	4.8073263730843e-09	0	0	0	0	4.58247784200121e-08
P6AS	A27	0	0	0	0	0	2.0762711565283e-08	0	0	0	5.98694281299366e-08	2.68310293617857e-07	3.08709678457369e-07	2.11604406084782e-07	1.62248958491309e-07	2.08710633279231e-07	2.57582556138379e-07	2.627259831531e-07	3.50291118000517e-07	1.82166294406544e-07	2.21360367927495e-07	2.21137013161878e-07	2.22868054745215e-07	1.73729199233023e-07	3.26210469733725e-08	7.64298749400885e-08	0
P6AS	A270	0	0	0	0	0	2.0762711565283e-08	2.06717555705472e-08	0	1.63250643549342e-08	7.98259041732488e-09	1.4182115519801e-07	3.19605314167629e-07	2.22184626389021e-07	2.89226404267117e-07	2.87876735557561e-07	2.57582556138379e-07	2.51624885273391e-07	1.94183119761156e-07	1.94046704911319e-07	1.14937114116199e-07	1.3460513844636e-07	8.79742321362691e-08	3.77672172245703e-08	3.26210469733725e-08	1.91074687350221e-08	4.58247784200121e-08
P6AS	A278	0	0	0	0	0	0	0	0	0	0	0	7.26375714017339e-09	1.05802203042391e-08	1.41086050862008e-08	7.19691838893902e-09	3.67975080197685e-09	1.48014638396112e-08	7.61502430435906e-09	0	0	0	0	0	0	0	0
P6AS	A279	0	0	0	2.26836883731785e-08	0	2.0762711565283e-08	4.13435111410943e-08	0	3.26501287098683e-08	7.58346089645863e-08	5.05956553679388e-07	6.79161292606212e-07	7.68829342108041e-07	7.51283220840193e-07	7.01699542921554e-07	8.20584428840837e-07	6.99369166421631e-07	6.09201944348725e-07	4.98977241200533e-07	4.64005386617249e-07	2.54788297773468e-07	1.70083515463454e-07	1.51068868898281e-07	1.08736823244575e-07	3.82149374700443e-08	4.58247784200121e-08
P6AS	A280	0	0	0	0	0	0	0	0	0	0	0	0	3.52674010141303e-09	0	0	0	0	0	3.96013683492487e-09	0	4.8073263730843e-09	5.86494880908461e-09	7.55344344491406e-09	0	0	0
P6AS	A281	0	0	0	0	0	0	0	0	0	0	0	0	0	0	0	0	0	0	3.96013683492487e-09	0	0	1.17298976181692e-08	0	1.08736823244575e-08	1.91074687350221e-08	0
P6AS	A288	0	0	0	0	0	0	0	0	0	0	0	0	0	0	0	0	0	0	3.96013683492487e-09	0	0	0	0	0	1.91074687350221e-08	0
P6AS	A30	0	0	0	0	0	0	0	0	0	0	7.66600838908163e-09	0	3.52674010141303e-09	3.5271512715502e-09	3.59845919446951e-09	0	1.48014638396112e-08	1.14225364565386e-08	7.92027366984974e-09	0	2.40366318654215e-08	1.17298976181692e-08	5.28741041143984e-08	4.349472929783e-08	7.64298749400885e-08	4.58247784200121e-08
P6AS	A301	0	0	0	0	0	0	0	0	0	0	0	0	0	3.5271512715502e-09	0	0	0	0	0	0	0	0	7.55344344491406e-09	0	0	0
P6AS	A302	0	0	0	0	0	0	0	0	0	0	0	0	0	0	0	0	0	0	0	0	0	5.86494880908461e-09	0	0	0	0
P6AS	A303	0	0	0	0	0	0	0	0	0	0	0	0	0	0	0	0	0	0	3.96013683492487e-09	0	0	0	0	0	0	0
P6AS	A304	0	0	0	0	0	0	0	0	0	0	0	0	0	0	0	0	3.70036595990281e-09	0	0	0	0	0	0	0	0	0
P6AS	A305	0	0	0	0	0	0	0	0	0	0	0	3.6318785700867e-09	0	1.05814538146506e-08	0	0	0	3.80751215217953e-09	0	0	4.8073263730843e-09	0	0	0	0	0
P6AS	A308	0	0	0	0	0	0	0	0	0	0	0	0	3.52674010141303e-09	0	0	0	0	0	0	0	0	5.86494880908461e-09	0	0	1.91074687350221e-08	0
P6AS	A309	0	0	0	0	0	0	0	0	0	0	1.14990125836224e-08	1.81593928504335e-08	2.46871807098912e-08	4.23258152586024e-08	6.11738063059816e-08	3.67975080197685e-08	4.81047574787366e-08	3.80751215217953e-08	5.14817788540233e-08	7.66247427441328e-08	5.76879164770116e-08	1.11434027372608e-07	9.06413213389687e-08	1.08736823244575e-07	7.64298749400885e-08	1.83299113680048e-07
P6AS	A31	0	0	0	0	0	0	0	0	0	0	0	0	7.05348020282607e-09	7.0543025431004e-09	3.59845919446951e-09	1.10392524059305e-08	1.11010978797084e-08	7.61502430435906e-09	4.35615051841736e-08	2.12846507622591e-08	2.88439582385058e-08	6.45144368999307e-08	8.30878778940546e-08	3.26210469733725e-08	3.82149374700443e-08	0
P6AS	A310	0	0	0	0	0	0	2.06717555705472e-08	0	0	0	0	7.26375714017339e-09	7.05348020282607e-09	1.41086050862008e-08	1.79922959723475e-08	4.7836760425699e-08	1.33213174556501e-07	3.38868581543978e-07	7.88067230150049e-07	1.62189038808414e-06	3.3987797457706e-06	6.62739215426561e-06	1.39965307034258e-05	2.4574522053274e-05	3.65143727526273e-05	3.51476050481492e-05
P6AS	A311	0	0	0	0	0	0	0	0	0	0	0	0	0	0	0	0	0	0	0	0	0	0	0	1.08736823244575e-08	0	0
P6AS	A318	7.64440298176117e-06	0	0	0	0	0	0	0	0	0	0	0	0	0	3.59845919446951e-09	0	1.11010978797084e-08	1.52300486087181e-08	3.96013683492487e-09	8.51386030490364e-09	1.44219791192529e-08	5.27845392817615e-08	9.81947647838828e-08	2.06599964164693e-07	2.10182156085243e-07	2.2912389210006e-07
P6AS	A319	0	0	0	2.26836883731785e-08	0	0	0	0	0	3.99129520866244e-09	3.83300419454082e-09	1.08956357102601e-08	1.41069604056521e-08	1.7635756357751e-08	3.59845919446951e-08	5.51962620296527e-08	1.59115736275821e-07	4.0740380028321e-07	9.74193661391518e-07	2.06461112393913e-06	4.53811609619158e-06	9.25488922073551e-06	1.69952477510566e-05	3.05115526024277e-05	4.20746461545187e-05	4.65121500963122e-05
P6AS	A32	0	0	0	0	0	0	0	0	0	0	0	0	0	0	0	0	0	0	0	0	0	0	0	0	1.91074687350221e-08	0
P6AS	A321	0	0	0	0	0	0	0	0	0	0	0	0	0	0	0	0	3.70036595990281e-09	1.14225364565386e-08	3.96013683492487e-09	4.25693015245182e-09	2.88439582385058e-08	5.86494880908461e-08	3.02137737796562e-08	1.41357870217948e-07	7.64298749400885e-08	4.58247784200121e-08
P6AS	A327	0	2.54813432725372e-06	0	0	0	0	0	0	0	0	0	0	0	0	0	0	0	0	3.96013683492487e-09	4.25693015245182e-09	9.6146527461686e-09	5.86494880908461e-09	3.02137737796562e-08	3.26210469733725e-08	1.14644812410133e-07	0
P6AS	A328	0	0	0	0	0	0	2.06717555705472e-08	0	0	0	0	0	0	0	0	0	0	0	0	0	0	0	7.55344344491406e-09	0	0	0
P6AS	A329	7.64440298176117e-06	0	0	0	0	0	0	0	0	0	0	0	0	0	3.59845919446951e-09	0	0	0	0	4.25693015245182e-09	0	1.17298976181692e-08	3.77672172245703e-08	3.26210469733725e-08	1.91074687350221e-08	4.58247784200121e-08
P6AS	A33	4.5866417890567e-05	0.000135051119344447	4.3682302752921e-05	6.12459586075821e-07	0	0	4.13435111410943e-08	0	1.22437982662006e-08	7.98259041732488e-09	1.14990125836224e-08	7.26375714017339e-09	0	3.5271512715502e-09	1.79922959723475e-08	3.67975080197685e-09	3.70036595990281e-09	3.80751215217953e-09	1.18804105047746e-08	8.51386030490364e-09	1.44219791192529e-08	1.75948464272538e-08	7.55344344491406e-09	0	1.91074687350221e-08	0
P6AS	A34	0	0	0	0	0	0	0	0	0	0	0	0	0	3.5271512715502e-09	0	0	0	0	0	0	0	0	0	0	0	0
P6AS	A35	0	6.3703358181343e-06	3.64019189607675e-06	2.72204260478142e-07	2.91806016197985e-07	5.81355923827923e-07	2.8940457798766e-07	4.11657862505656e-07	6.570838402861e-07	6.10668166925353e-07	3.41137373314133e-07	5.01199242671964e-07	5.96019077138803e-07	5.92561413620434e-07	7.37684134866249e-07	8.50022435256652e-07	8.95488562296481e-07	9.40455501588344e-07	9.58353114051818e-07	9.83350865216371e-07	9.42235969124523e-07	1.28442378918953e-06	1.27653194219048e-06	1.20697873801478e-06	1.49038256133173e-06	1.32891857418035e-06
P6AS	A36	0	0	0	0	2.08432868712847e-08	0	0	0	4.08126608873354e-09	7.98259041732488e-09	0	0	0	0	0	0	3.70036595990281e-09	0	0	0	0	0	0	0	0	0
P6AS	A360	0	0	0	0	2.08432868712847e-08	0	0	0	0	0	0	0	0	0	0	0	0	0	0	0	0	0	0	0	0	0
P6AS	A361	0	0	0	0	0	0	0	0	4.08126608873354e-09	0	0	3.6318785700867e-09	0	0	0	0	3.70036595990281e-09	0	0	0	0	0	0	0	0	0
P6AS	A362	0	0	0	0	0	0	0	0	0	0	0	0	0	0	0	0	0	3.80751215217953e-09	0	0	0	0	0	0	0	0
P6AS	A363	0	0	0	0	2.08432868712847e-08	0	0	0	0	0	0	0	0	0	0	0	0	0	0	0	0	0	0	0	0	0
P6AS	A368	0	0	0	0	0	0	0	0	4.08126608873354e-09	3.99129520866244e-09	0	0	0	0	0	0	0	0	0	0	0	0	7.55344344491406e-09	0	0	0
P6AS	A369	0	0	0	2.26836883731785e-08	1.04216434356423e-07	1.45338980956981e-07	2.27389311276019e-07	2.46994717503394e-07	1.22437982662006e-07	1.99564760433122e-08	7.66600838908163e-09	0	3.52674010141303e-09	0	0	0	0	0	0	0	0	0	7.55344344491406e-09	0	0	0
P6AS	A37	0	0	0	1.13418441865893e-07	0	0	0	0	0	0	0	0	0	0	0	0	0	0	0	0	0	0	0	0	0	0
P6AS	A370	0	0	0	2.26836883731785e-08	0	0	0	0	0	0	0	0	0	0	0	0	0	0	0	0	0	5.86494880908461e-09	0	0	0	0
P6AS	A379	0	0	0	5.67092209329463e-07	6.2529860613854e-08	0	0	0	0	0	0	7.26375714017339e-09	0	0	0	0	0	0	0	0	1.44219791192529e-08	5.86494880908461e-09	1.51068868898281e-08	1.08736823244575e-08	3.82149374700443e-08	4.58247784200121e-08
P6AS	A38	0	0	0	2.26836883731785e-08	0	0	0	0	8.16253217746708e-09	3.99129520866244e-09	0	0	0	0	0	0	0	0	0	0	0	5.86494880908461e-09	0	0	0	0
P6AS	A39	0	0	0	8.61980158180784e-07	3.75179163683124e-07	2.0762711565283e-07	1.86045800134925e-07	1.4408025187698e-07	6.12189913310031e-08	3.19303616692995e-08	1.14990125836224e-08	2.54231499906069e-08	1.41069604056521e-08	2.11629076293012e-08	1.4393836777878e-08	1.10392524059305e-08	1.48014638396112e-08	1.14225364565386e-08	1.18804105047746e-08	8.51386030490364e-09	1.44219791192529e-08	1.17298976181692e-08	0	1.08736823244575e-08	0	0
P6AS	A390	0	0	0	2.26836883731785e-08	0	0	0	0	0	7.98259041732488e-09	3.83300419454082e-09	3.6318785700867e-09	3.52674010141303e-09	0	7.19691838893902e-09	0	0	0	3.96013683492487e-09	0	1.44219791192529e-08	0	7.55344344491406e-09	0	1.91074687350221e-08	0
P6AS	A391	0	0	0	4.53673767463571e-08	4.16865737425693e-08	0	2.06717555705472e-08	0	4.08126608873354e-09	3.99129520866244e-09	0	0	3.52674010141303e-09	3.5271512715502e-09	0	7.3595016039537e-09	0	1.14225364565386e-08	1.58405473396995e-08	0	9.6146527461686e-09	5.86494880908461e-09	7.55344344491406e-09	0	1.91074687350221e-08	0
P6AS	A392	0	0	0	2.26836883731785e-08	2.08432868712847e-08	0	2.06717555705472e-08	0	8.16253217746708e-09	3.99129520866244e-09	0	3.6318785700867e-09	3.52674010141303e-09	0	0	0	7.40073191980562e-09	0	0	4.25693015245182e-09	4.8073263730843e-09	0	1.51068868898281e-08	0	1.91074687350221e-08	0
P6AS	A394	0	0	3.64019189607675e-07	1.22491917215164e-06	6.46141893009824e-07	5.81355923827923e-07	1.65374044564377e-07	2.46994717503394e-07	1.2651924875074e-07	6.78520185472615e-08	1.53320167781633e-08	2.17912714205202e-08	1.76337005070652e-08	2.11629076293012e-08	2.87876735557561e-08	1.83987540098842e-08	3.70036595990281e-08	1.14225364565386e-08	3.56412315143238e-08	2.55415809147109e-08	0	5.86494880908461e-09	7.55344344491406e-09	1.08736823244575e-08	3.82149374700443e-08	0
P6AS	A395	0	0	0	0	2.08432868712847e-08	0	0	0	0	0	0	0	0	0	0	7.3595016039537e-09	0	3.80751215217953e-09	3.96013683492487e-09	8.51386030490364e-09	0	1.17298976181692e-08	1.51068868898281e-08	3.26210469733725e-08	5.73224062050664e-08	0
P6AS	A398	0	0	0	0	4.16865737425693e-08	0	0	0	4.08126608873354e-09	0	3.83300419454082e-09	3.6318785700867e-09	0	0	0	0	7.40073191980562e-09	0	0	0	0	0	7.55344344491406e-09	0	1.91074687350221e-08	0
P6AS	A399	0	0	0	2.26836883731785e-08	2.08432868712847e-08	4.15254231305659e-08	2.06717555705472e-08	0	0	3.99129520866244e-09	0	3.6318785700867e-09	0	0	0	3.67975080197685e-09	0	0	7.92027366984974e-09	0	0	0	0	0	1.91074687350221e-08	0
P6AS	A40	0	0	3.64019189607675e-07	2.49520572104964e-07	2.08432868712847e-08	0	0	0	4.08126608873354e-09	0	0	0	0	7.0543025431004e-09	0	0	7.40073191980562e-09	7.61502430435906e-09	1.58405473396995e-08	1.70277206098073e-08	1.92293054923372e-08	0	7.55344344491406e-09	2.1747364648915e-08	7.64298749400885e-08	4.58247784200121e-08
P6AS	A400	0	0	0	0	0	4.15254231305659e-08	2.06717555705472e-08	0	4.08126608873354e-09	3.99129520866244e-09	0	3.6318785700867e-09	0	7.0543025431004e-09	1.07953775834085e-08	1.10392524059305e-08	0	3.80751215217953e-09	3.16810946793989e-08	2.97985110671628e-08	5.28805901039273e-08	5.27845392817615e-08	3.02137737796562e-08	5.43684116222875e-08	9.55373436751107e-08	4.58247784200121e-08
P6AS	A401	7.64440298176117e-06	1.27406716362686e-06	2.54813432725372e-06	9.07347534927141e-08	0	0	0	0	0	0	0	0	0	0	3.59845919446951e-09	0	0	3.80751215217953e-09	3.96013683492487e-09	4.25693015245182e-09	9.6146527461686e-09	0	3.77672172245703e-08	3.26210469733725e-08	9.55373436751107e-08	0
P6AS	A402	0	0	0	0	0	0	0	0	4.08126608873354e-09	0	0	0	0	0	0	0	0	3.80751215217953e-09	3.96013683492487e-09	0	9.6146527461686e-09	5.86494880908461e-09	6.04275475593125e-08	1.08736823244575e-08	1.52859749880177e-07	9.16495568400241e-08
P6AS	A403	0	0	0	6.80510651195356e-08	1.87589581841562e-07	6.22881346958489e-08	4.13435111410943e-08	8.23315725011313e-08	1.22437982662006e-08	3.99129520866244e-09	0	0	7.05348020282607e-09	1.7635756357751e-08	5.03784287225731e-08	8.46342684454675e-08	4.81047574787366e-08	4.94976579783339e-08	5.14817788540233e-08	1.23450974421103e-07	1.68256423057951e-07	1.70083515463454e-07	2.87030850906734e-07	3.58831516707098e-07	4.39471780905509e-07	5.04072562620132e-07
P6AS	A408	0	0	0	2.26836883731785e-08	0	0	0	0	4.08126608873354e-09	3.99129520866244e-09	0	0	0	3.5271512715502e-09	3.23861327502256e-08	2.57582556138379e-08	2.22021957594169e-08	3.80751215217953e-08	7.12824630286476e-08	1.14937114116199e-07	8.65318747155175e-08	1.29028873799861e-07	2.19049859902508e-07	3.15336787409268e-07	4.77686718375553e-07	1.1456194605003e-06
P6AS	A409	7.64440298176117e-06	0	3.64019189607675e-07	4.53673767463571e-08	6.2529860613854e-08	0	0	2.05828931252828e-08	4.08126608873354e-09	7.98259041732488e-09	3.83300419454082e-09	7.26375714017339e-09	0	3.5271512715502e-09	7.19691838893902e-09	1.10392524059305e-08	1.85018297995141e-08	3.42676093696158e-08	1.58405473396995e-08	4.682623167697e-08	3.84586109846744e-08	5.86494880908461e-08	1.28408538563539e-07	2.39221011138065e-07	5.15901655845598e-07	4.12423005780108e-07
P6AS	A41	0	1.27406716362686e-06	1.09205756882302e-06	4.53900604347303e-05	6.21129948764283e-06	5.95889821923621e-06	4.34106866981491e-06	2.77869057191318e-06	1.97941405303577e-06	2.09942127975644e-06	3.52253085478301e-06	3.91516509855346e-06	5.4382332363789e-06	7.29767598083737e-06	8.99614798617377e-06	1.15176200101875e-05	1.45609400522176e-05	1.95515749014419e-05	2.39429873039558e-05	2.82234469107556e-05	3.37618531181711e-05	4.17701654183006e-05	4.50109694882429e-05	4.75723601695016e-05	7.14619330689828e-05	1.45722795375638e-05
P6AS	A410	0	0	3.27617270646907e-06	5.21724832583106e-07	1.25059721227708e-07	1.03813557826415e-07	2.06717555705472e-08	4.11657862505656e-08	4.08126608873354e-09	7.98259041732488e-09	2.29980251672449e-08	1.81593928504335e-08	1.76337005070652e-08	4.23258152586024e-08	6.11738063059816e-08	9.19937700494212e-08	1.96119395874849e-07	3.95981263826671e-07	5.46498883219632e-07	9.62066214454112e-07	1.91812322286064e-06	3.64799815925063e-06	6.69235089219386e-06	1.05257244900749e-05	1.78081608610406e-05	2.05753255105854e-05
P6AS	A411	0	0	0	6.80510651195356e-08	0	0	0	0	0	0	0	0	0	0	3.59845919446951e-09	3.67975080197685e-09	0	0	1.58405473396995e-08	2.55415809147109e-08	2.40366318654215e-08	4.69195904726769e-08	1.51068868898281e-07	2.82715740435895e-07	3.43934437230398e-07	3.66598227360096e-07
P6AS	A412	0	0	3.64019189607675e-07	1.81469506985428e-07	6.2529860613854e-08	2.0762711565283e-08	0	0	0	0	3.83300419454082e-09	0	3.52674010141303e-09	7.0543025431004e-09	1.79922959723475e-08	1.83987540098842e-08	2.22021957594169e-08	3.04600972174362e-08	3.16810946793989e-08	7.66247427441328e-08	1.29797812073276e-07	2.287330035543e-07	4.90973823919414e-07	8.15526174334313e-07	1.37573774892159e-06	1.05396990366028e-06
P6AS	A413	0	0	0	2.26836883731785e-08	2.08432868712847e-08	0	2.06717555705472e-08	0	8.16253217746708e-09	0	0	0	0	0	0	0	0	0	3.96013683492487e-09	8.51386030490364e-09	4.8073263730843e-09	1.75948464272538e-08	2.26603303347422e-08	2.1747364648915e-08	1.91074687350221e-08	0
P6AS	A414	0	0	0	2.26836883731785e-08	0	0	0	0	0	0	0	0	0	3.5271512715502e-09	3.59845919446951e-09	0	1.11010978797084e-08	3.80751215217953e-09	7.92027366984974e-09	1.27707904573555e-08	1.92293054923372e-08	4.69195904726769e-08	1.05748208228797e-07	1.84852599515778e-07	4.77686718375553e-07	5.49897341040145e-07
P6AS	A415	1.52888059635223e-05	0	2.9121535168614e-06	4.53673767463571e-07	4.16865737425693e-08	8.30508462611319e-08	2.06717555705472e-08	6.17486793758485e-08	2.44875965324012e-08	3.19303616692995e-08	1.53320167781633e-08	1.08956357102601e-08	2.11604406084782e-08	1.41086050862008e-08	5.03784287225731e-08	5.15165112276759e-08	8.88087830376675e-08	1.6372302254372e-07	2.05927115416093e-07	3.70352923263308e-07	4.8073263730843e-07	7.15523754708322e-07	1.33695948974979e-06	2.6096837578698e-06	5.96153024532691e-06	3.52850793834093e-06
P6AS	A418	0	0	3.64019189607675e-07	2.94887948851321e-07	8.33731474851386e-08	0	4.13435111410943e-08	0	1.63250643549342e-08	1.19738856259873e-08	1.53320167781633e-08	7.26375714017339e-09	0	7.0543025431004e-09	2.1590755166817e-08	1.83987540098842e-08	2.59025617193197e-08	2.66525850652567e-08	7.12824630286476e-08	1.19194044268651e-07	1.77871075804119e-07	3.46031979735992e-07	4.30546276360101e-07	1.16348400871695e-06	1.4712750925967e-06	1.74134157996046e-06
P6AS	A419	8.40884327993728e-05	2.16591417816566e-05	0.000249717164070865	8.56536072971222e-05	2.7388078948868e-05	1.430550826848e-05	9.46766405131061e-06	7.28634416635012e-06	4.5995868820027e-06	3.89151282844588e-06	4.60727104183806e-06	5.01925618385981e-06	5.51582151860998e-06	6.29949217098866e-06	8.57512826042084e-06	1.18855950903852e-05	1.6259408027813e-05	2.4326195140275e-05	3.58313180824002e-05	5.58977498318449e-05	8.99787277250189e-05	0.000157215817776322	0.00028479503164704	0.000504843322959913	0.000903649518885402	0.00121069064585672
P6AS	A42	0	0	0	0	0	0	0	0	0	0	0	0	0	1.05814538146506e-08	0	7.3595016039537e-09	0	3.80751215217953e-09	0	0	0	0	0	0	0	0
P6AS	A420	0	0	0	0	0	0	0	0	0	0	3.83300419454082e-09	0	0	3.5271512715502e-09	0	0	0	3.80751215217953e-09	0	0	2.88439582385058e-08	2.34597952363384e-08	3.77672172245703e-08	2.1747364648915e-08	7.64298749400885e-08	4.58247784200121e-08
P6AS	A421	0	0	0	0	0	0	0	0	0	0	0	0	0	3.5271512715502e-09	0	0	0	0	0	0	0	0	0	1.08736823244575e-08	1.91074687350221e-08	0
P6AS	A427	0	0	3.64019189607675e-07	0	0	0	0	0	0	0	0	0	0	0	0	3.67975080197685e-09	0	0	3.96013683492487e-09	0	4.8073263730843e-09	0	7.55344344491406e-09	1.08736823244575e-08	1.91074687350221e-08	0
P6AS	A428	0	0	0	0	0	0	0	0	0	0	0	0	0	0	0	0	0	0	0	0	0	0	7.55344344491406e-09	0	0	0
P6AS	A429	0	0	0	0	0	0	0	0	0	0	0	0	0	0	0	0	0	7.61502430435906e-09	3.96013683492487e-09	0	4.8073263730843e-09	0	2.26603303347422e-08	0	3.82149374700443e-08	0
P6AS	A43	0	0	0	0	0	0	0	0	0	0	0	0	0	0	3.59845919446951e-09	3.67975080197685e-09	0	0	0	0	0	0	0	0	0	0
P6AS	A430	0	0	0	0	0	0	0	0	0	0	0	3.6318785700867e-09	3.52674010141303e-09	7.0543025431004e-09	0	3.67975080197685e-09	7.40073191980562e-09	1.90375607608976e-08	1.98006841746243e-08	4.25693015245182e-08	6.24952428500959e-08	9.38391809453537e-08	1.88836086122851e-07	2.82715740435895e-07	3.24826968495376e-07	2.74948670520072e-07
P6AS	A431	0	0	0	0	0	0	0	0	4.08126608873354e-09	0	0	0	0	0	0	0	0	0	0	0	0	0	7.55344344491406e-09	1.08736823244575e-08	0	0
P6AS	A438	0	0	0	0	0	0	0	0	0	0	0	0	3.52674010141303e-09	0	0	0	0	0	0	4.25693015245182e-09	9.6146527461686e-09	5.86494880908461e-09	1.51068868898281e-08	2.1747364648915e-08	0	4.58247784200121e-08
P6AS	A439	0	0	3.64019189607675e-07	0	0	0	0	0	0	0	0	0	3.52674010141303e-09	3.5271512715502e-09	7.19691838893902e-09	1.47190032079074e-08	1.48014638396112e-08	3.42676093696158e-08	1.98006841746243e-08	4.682623167697e-08	2.88439582385058e-08	6.45144368999307e-08	7.55344344491406e-08	9.78631409201175e-08	1.33752281145155e-07	9.16495568400241e-08
P6AS	A44	0	0	0	0	0	0	0	0	0	0	0	0	0	0	0	0	3.70036595990281e-09	0	0	0	0	0	0	0	0	0
P6AS	A449	0	0	0	0	0	0	0	0	0	0	0	0	0	0	0	0	0	0	0	0	0	0	7.55344344491406e-09	0	1.91074687350221e-08	0
P6AS	A46	0	0	3.64019189607675e-07	6.80510651195356e-08	2.08432868712847e-08	4.15254231305659e-08	0	0	8.16253217746708e-09	0	3.83300419454082e-09	0	0	0	3.59845919446951e-09	0	7.40073191980562e-09	0	3.96013683492487e-09	1.70277206098073e-08	1.92293054923372e-08	1.75948464272538e-08	3.77672172245703e-08	1.3048418789349e-07	1.52859749880177e-07	5.04072562620132e-07
P6AS	A48	0	0	0	6.80510651195356e-08	2.08432868712847e-08	2.0762711565283e-08	4.13435111410943e-08	0	4.08126608873354e-09	7.98259041732488e-09	7.66600838908163e-09	0	1.41069604056521e-08	1.05814538146506e-08	2.87876735557561e-08	2.57582556138379e-08	7.40073191980562e-08	7.61502430435906e-08	8.71230103683471e-08	8.51386030490364e-08	1.10568506580939e-07	2.9324744045423e-08	6.79809910042265e-08	2.1747364648915e-08	3.82149374700443e-08	0
P6AS	A480	0	0	0	0	0	0	0	0	0	3.99129520866244e-09	0	7.26375714017339e-09	1.05802203042391e-08	2.46900589008514e-08	3.23861327502256e-08	2.20785048118611e-08	1.22112076676793e-07	1.6372302254372e-07	2.77209578444741e-07	3.53325202653501e-07	4.90347290054599e-07	8.15227884462761e-07	1.11035618640237e-06	1.53318920774851e-06	2.61772321669803e-06	3.29938404624087e-06
P6AS	A481	0	0	0	0	0	0	0	0	0	0	0	7.26375714017339e-09	0	7.0543025431004e-09	3.59845919446951e-09	3.31177572177916e-08	6.66065872782506e-08	7.61502430435906e-08	2.57408894270116e-07	3.23526691586338e-07	3.7977878347366e-07	6.09954676144799e-07	8.76199439610031e-07	1.21785242033924e-06	2.14003649832248e-06	2.56618759152067e-06
P6AS	A483	0	0	0	2.26836883731785e-08	0	0	4.13435111410943e-08	0	0	0	1.14990125836224e-08	0	1.05802203042391e-08	1.41086050862008e-08	2.1590755166817e-08	1.83987540098842e-08	1.85018297995141e-08	4.56901458261544e-08	6.33621893587979e-08	1.02166323658844e-07	1.49027117565613e-07	2.05273208317961e-07	3.70118728800789e-07	5.76305163196248e-07	1.08912571789626e-06	1.46639290944039e-06
P6AS	A488	0	0	0	0	0	0	0	0	0	0	0	0	0	0	0	0	3.70036595990281e-09	3.80751215217953e-09	3.96013683492487e-09	0	0	5.86494880908461e-09	0	0	1.91074687350221e-08	0
P6AS	A49	0	0	0	2.49520572104964e-07	4.16865737425693e-08	2.0762711565283e-08	0	0	8.16253217746708e-09	7.98259041732488e-09	1.14990125836224e-08	1.08956357102601e-08	1.76337005070652e-08	3.17443614439518e-08	3.95830511391646e-08	4.41570096237222e-08	4.44043915188337e-08	9.51878038044882e-08	1.02963557708047e-07	1.61763345793169e-07	1.15375832954023e-07	1.58353617845284e-07	2.11496416457594e-07	9.78631409201175e-08	2.6750456229031e-07	0
P6AS	A490	0	0	7.28038379215349e-07	2.94887948851321e-07	1.45903008098993e-07	4.15254231305659e-08	2.06717555705472e-08	2.05828931252828e-08	1.63250643549342e-08	1.19738856259873e-08	1.14990125836224e-08	1.45275142803468e-08	1.41069604056521e-08	7.0543025431004e-09	2.51892143612866e-08	1.10392524059305e-08	5.18051234386394e-08	1.21840388869745e-07	1.50485199727145e-07	3.10755901128983e-07	5.72071838397032e-07	1.17885471062601e-06	2.45486911959707e-06	4.57782025859661e-06	9.20979993028067e-06	1.30142370712834e-05
P6AS	A491	0	0	0	6.80510651195356e-08	8.33731474851386e-08	0	2.06717555705472e-08	4.11657862505656e-08	1.22437982662006e-08	2.39477712519746e-08	1.14990125836224e-08	0	1.05802203042391e-08	1.7635756357751e-08	5.03784287225731e-08	5.15165112276759e-08	5.18051234386394e-08	6.09201944348725e-08	1.3860478922237e-07	2.17103437775043e-07	2.83632256011974e-07	2.287330035543e-07	3.85225615690617e-07	5.98052527845163e-07	9.17158499281062e-07	1.19144423892031e-06
P6AS	A492	0	0	0	0	2.08432868712847e-08	2.0762711565283e-08	0	0	0	0	0	0	0	0	0	0	0	0	0	0	4.8073263730843e-09	0	1.51068868898281e-08	1.08736823244575e-08	1.91074687350221e-08	0
P6AS	A493	0	0	0	0	0	2.0762711565283e-08	0	0	0	3.99129520866244e-09	0	0	7.05348020282607e-09	3.5271512715502e-09	0	0	0	0	1.18804105047746e-08	0	4.8073263730843e-09	1.75948464272538e-08	0	3.26210469733725e-08	5.73224062050664e-08	4.58247784200121e-08
P6AS	A498	0	2.54813432725372e-06	0	2.26836883731785e-08	2.08432868712847e-08	4.15254231305659e-08	0	0	4.08126608873354e-09	0	3.83300419454082e-09	0	0	0	1.07953775834085e-08	1.47190032079074e-08	1.11010978797084e-08	2.66525850652567e-08	1.98006841746243e-08	6.38539522867773e-08	1.82678402177203e-07	2.34597952363384e-07	4.75866937029586e-07	8.04652492009855e-07	1.77699459235706e-06	2.38288847784063e-06
P6AS	A499	1.52888059635223e-05	8.91847014538803e-06	4.73224946489977e-06	8.16612781434427e-07	3.33492589940555e-07	1.03813557826415e-07	1.24030533423283e-07	1.23497358751697e-07	3.26501287098683e-08	3.19303616692995e-08	4.2163046139949e-08	3.6318785700867e-08	5.99545817240216e-08	2.11629076293012e-08	5.75753471115121e-08	1.3983053047512e-07	1.81317932035238e-07	2.05605656217695e-07	3.16810946793989e-07	5.53400919818737e-07	1.04318982295929e-06	1.72429494987087e-06	3.92779059135531e-06	7.62245130944471e-06	1.48273957383772e-05	2.46995555683865e-05
P6AS	A50	0	1.27406716362686e-06	0	6.80510651195356e-08	0	0	0	0	0	0	0	0	0	0	0	0	0	0	0	0	0	0	0	0	0	0
P6AS	A502	7.64440298176117e-06	1.27406716362686e-06	0	6.80510651195356e-08	0	0	0	0	0	0	0	0	0	0	0	0	0	0	0	0	0	0	7.55344344491406e-09	0	0	0
P6AS	A504	0	0	3.64019189607675e-07	0	0	0	0	0	0	0	0	0	0	0	0	0	3.70036595990281e-09	3.80751215217953e-09	1.18804105047746e-08	8.51386030490364e-09	9.6146527461686e-09	0	0	0	0	0
P6AS	A509	0	3.82220149088058e-06	1.09205756882302e-06	2.26836883731785e-08	0	0	0	0	0	0	0	0	0	0	0	0	0	0	0	0	0	0	0	0	1.91074687350221e-08	0
P6AS	A512	0	0	0	0	0	0	0	0	0	0	0	0	0	0	0	0	3.70036595990281e-09	0	0	0	0	0	0	0	0	0
P6AS	A513	0	0	0	0	0	0	0	0	0	0	0	0	0	0	0	0	0	0	0	0	0	0	7.55344344491406e-09	0	0	0
P6AS	A515	0	0	0	0	0	0	0	0	0	0	0	0	0	0	0	0	0	0	0	0	4.8073263730843e-09	0	0	0	0	0
P6AS	A52	0	0	0	0	0	0	0	0	0	0	0	0	0	0	7.19691838893902e-09	0	3.70036595990281e-09	1.14225364565386e-08	3.96013683492487e-09	4.25693015245182e-09	4.8073263730843e-09	5.86494880908461e-09	0	0	0	0
P6AS	A520	0	0	0	0	0	0	0	0	0	0	0	0	0	7.0543025431004e-09	3.59845919446951e-09	3.67975080197685e-09	2.22021957594169e-08	1.90375607608976e-08	3.96013683492487e-09	3.40554412196146e-08	3.36512846115901e-08	1.75948464272538e-08	9.06413213389687e-08	1.3048418789349e-07	1.71967218615199e-07	2.2912389210006e-07
P6AS	A521	0	0	0	0	0	0	0	0	0	0	0	0	0	0	7.19691838893902e-09	2.94380064158148e-08	4.07040255589309e-08	7.99577551957701e-08	7.52425998635725e-08	8.08816728965846e-08	1.3460513844636e-07	1.34893822608946e-07	1.66175755788109e-07	1.7397891719132e-07	3.05719499760354e-07	2.2912389210006e-07
P6AS	A523	0	0	0	0	0	0	0	0	0	0	0	0	0	0	1.4393836777878e-08	1.83987540098842e-08	2.96029276792225e-08	2.28450729130772e-08	4.35615051841736e-08	6.81108824392291e-08	5.76879164770116e-08	4.69195904726769e-08	6.79809910042265e-08	1.08736823244575e-07	1.33752281145155e-07	4.58247784200121e-08
P6AS	A527	0	0	0	0	0	0	0	0	0	0	0	0	0	0	0	0	0	0	0	4.25693015245182e-09	0	0	0	0	0	0
P6AS	A529	0	0	0	0	0	0	0	0	0	0	0	0	0	0	0	0	0	0	0	0	0	0	0	0	1.91074687350221e-08	0
P6AS	A53	0	0	0	0	0	0	0	0	0	0	0	0	0	3.5271512715502e-09	0	3.67975080197685e-09	0	0	3.96013683492487e-09	4.25693015245182e-09	0	0	0	0	0	0
P6AS	A530	0	0	0	0	0	0	0	0	0	0	0	0	0	0	0	0	0	0	0	4.25693015245182e-09	0	0	0	0	9.55373436751107e-08	0
P6AS	A539	0	0	0	0	0	0	0	0	0	0	0	0	0	0	0	0	3.70036595990281e-09	0	3.96013683492487e-09	4.25693015245182e-09	4.8073263730843e-09	2.9324744045423e-08	3.77672172245703e-08	4.349472929783e-08	5.73224062050664e-08	9.16495568400241e-08
P6AS	A540	0	0	0	0	0	0	0	0	0	0	0	0	3.52674010141303e-09	0	0	0	0	0	0	0	0	0	7.55344344491406e-09	0	0	0
P6AS	A548	0	0	3.64019189607675e-07	0	0	0	0	0	4.08126608873354e-09	0	0	0	0	0	0	0	0	0	0	0	0	0	7.55344344491406e-09	0	0	0
P6AS	A549	0	0	0	0	0	0	0	0	0	0	3.83300419454082e-09	0	0	0	0	0	0	0	0	0	0	0	0	0	0	0
P6AS	A55	0	0	0	0	0	0	0	0	0	0	0	0	0	0	0	0	3.70036595990281e-09	0	0	0	0	0	0	0	0	0
P6AS	A57	0	0	0	0	0	0	0	0	0	0	0	0	0	0	0	0	0	0	0	4.25693015245182e-09	0	0	0	0	1.91074687350221e-08	0
P6AS	A58	0	0	0	0	0	0	0	0	0	0	0	0	0	0	3.59845919446951e-09	0	0	0	0	0	4.8073263730843e-09	0	0	0	0	0
P6AS	A590	0	0	0	0	0	0	0	0	0	0	0	0	0	0	0	0	0	0	0	0	0	0	0	0	0	4.58247784200121e-08
P6AS	A599	0	0	0	0	0	0	2.06717555705472e-08	0	0	3.99129520866244e-09	0	0	0	0	0	0	0	0	0	0	0	0	0	0	0	0
P6AS	A60	0	0	0	0	0	0	0	0	0	0	0	0	0	0	0	0	0	0	0	0	0	5.86494880908461e-09	0	0	0	0
P6AS	A600	0	0	0	0	0	0	0	0	0	0	0	0	0	0	0	0	3.70036595990281e-09	0	0	0	0	0	0	0	0	4.58247784200121e-08
P6AS	A609	0	0	0	0	2.08432868712847e-08	0	0	0	0	0	0	0	0	0	0	0	0	0	0	4.25693015245182e-09	0	5.86494880908461e-09	1.51068868898281e-08	0	0	0
P6AS	A630	0	0	0	0	0	0	0	0	0	0	0	0	0	0	0	0	0	0	0	4.25693015245182e-09	0	0	0	0	1.91074687350221e-08	0
P6AS	A64	0	0	0	0	0	0	0	0	0	3.99129520866244e-09	0	0	0	0	0	0	0	0	3.96013683492487e-09	8.51386030490364e-09	4.8073263730843e-09	1.17298976181692e-08	7.55344344491406e-09	2.1747364648915e-08	1.91074687350221e-08	0
P6AS	A65	0	0	0	0	0	0	0	0	0	0	0	0	0	0	3.59845919446951e-09	0	0	0	0	0	0	0	0	0	0	0
P6AS	A679	0	0	0	0	0	0	0	0	0	0	0	0	0	0	0	0	3.70036595990281e-09	0	0	0	0	5.86494880908461e-09	0	0	0	0
P6AS	A68	0	0	0	0	0	0	2.06717555705472e-08	2.05828931252828e-08	0	0	0	0	0	0	3.59845919446951e-09	0	0	0	0	8.51386030490364e-09	0	0	0	0	0	0
P6AS	A689	0	0	0	0	0	0	0	0	0	3.99129520866244e-09	3.83300419454082e-09	0	3.52674010141303e-09	0	0	0	0	0	7.92027366984974e-09	1.70277206098073e-08	4.8073263730843e-09	0	1.51068868898281e-08	1.08736823244575e-08	0	0
P6AS	A69	0	0	0	0	0	0	0	0	0	0	3.83300419454082e-09	0	0	0	0	0	0	0	0	0	0	0	0	0	0	0
P6AS	A690	0	0	0	0	0	0	0	0	0	0	0	0	0	0	0	0	0	0	0	4.25693015245182e-09	0	0	1.51068868898281e-08	0	0	0
P6AS	A691	0	0	0	0	0	0	0	0	0	0	0	0	0	0	0	0	0	3.80751215217953e-09	0	0	0	0	0	1.08736823244575e-08	0	0
P6AS	A692	0	0	0	0	0	0	0	0	0	0	0	0	0	0	0	0	0	0	0	0	0	5.86494880908461e-09	0	0	0	0
P6AS	A698	0	0	0	0	0	0	0	0	0	3.99129520866244e-09	0	0	0	0	0	0	0	0	0	0	4.8073263730843e-09	5.86494880908461e-09	1.51068868898281e-08	0	0	0
P6AS	A70	0	0	0	0	0	0	0	0	0	0	0	0	0	0	0	0	3.70036595990281e-09	3.80751215217953e-09	3.96013683492487e-09	8.51386030490364e-09	4.8073263730843e-09	5.86494880908461e-09	0	1.08736823244575e-08	3.82149374700443e-08	0
P6AS	A719	0	0	0	0	0	0	0	0	0	0	0	0	0	0	0	0	0	0	0	0	0	0	7.55344344491406e-09	0	0	0
P6AS	A74	0	0	0	0	0	0	0	0	4.08126608873354e-09	0	0	0	0	0	0	0	0	0	3.96013683492487e-09	0	0	0	0	0	0	0
P6AS	A748	0	0	0	0	0	0	0	0	0	0	0	0	0	0	0	0	0	3.80751215217953e-09	0	0	0	0	0	0	0	0
P6AS	A749	0	0	0	0	0	0	0	0	0	0	0	0	0	0	0	0	0	0	0	0	0	5.86494880908461e-09	7.55344344491406e-09	0	0	9.16495568400241e-08
P6AS	A75	0	0	0	0	0	0	0	0	0	0	0	0	0	0	3.59845919446951e-09	0	3.70036595990281e-09	0	1.98006841746243e-08	3.40554412196146e-08	1.92293054923372e-08	4.10546416635923e-08	5.28741041143984e-08	9.78631409201175e-08	5.73224062050664e-08	1.37474335260036e-07
P6AS	A753	0	0	0	0	0	0	0	0	0	3.99129520866244e-09	3.83300419454082e-09	3.6318785700867e-09	3.52674010141303e-09	3.5271512715502e-09	3.59845919446951e-09	1.10392524059305e-08	0	3.42676093696158e-08	1.98006841746243e-08	5.53400919818737e-08	5.76879164770116e-08	1.11434027372608e-07	1.96389529567766e-07	2.82715740435895e-07	4.96794187110575e-07	1.83299113680048e-07
P6AS	A759	0	0	0	0	0	0	0	0	0	0	0	0	3.52674010141303e-09	1.41086050862008e-08	0	0	3.70036595990281e-09	7.61502430435906e-09	7.92027366984974e-09	0	9.6146527461686e-09	0	1.51068868898281e-08	0	0	0
P6AS	A778	0	0	0	0	0	0	0	0	0	0	0	0	0	0	0	0	0	3.80751215217953e-09	3.96013683492487e-09	4.25693015245182e-09	1.92293054923372e-08	1.75948464272538e-08	1.51068868898281e-08	6.5242093946745e-08	1.91074687350221e-08	0
P6AS	A78	0	0	0	0	0	0	0	0	0	0	0	0	0	0	0	0	0	0	0	0	0	0	0	1.08736823244575e-08	0	0
P6AS	A79	0	0	0	0	0	0	0	0	0	0	0	0	0	0	0	0	0	0	0	0	4.8073263730843e-09	0	0	0	0	0
P6AS	A799	0	0	0	0	0	0	0	0	4.08126608873354e-09	0	0	0	0	0	0	0	3.70036595990281e-09	0	0	0	0	5.86494880908461e-09	2.26603303347422e-08	1.08736823244575e-08	0	0
P6AS	A80	0	0	0	0	0	4.15254231305659e-08	0	0	0	0	0	7.26375714017339e-09	0	0	0	0	7.40073191980562e-09	1.52300486087181e-08	0	1.70277206098073e-08	9.6146527461686e-09	5.86494880908461e-09	3.77672172245703e-08	1.08736823244575e-08	0	0
P6AS	A803	0	0	0	0	0	0	0	0	0	0	3.83300419454082e-09	3.6318785700867e-09	3.52674010141303e-09	0	0	0	0	0	0	0	0	0	0	0	0	4.58247784200121e-08
P6AS	A809	0	0	0	0	0	0	0	4.11657862505656e-08	4.48939269760689e-08	1.99564760433122e-08	6.51610713071939e-08	4.35825428410404e-08	3.17406609127173e-08	3.17443614439518e-08	1.4393836777878e-08	1.47190032079074e-08	1.11010978797084e-08	3.80751215217953e-09	7.92027366984974e-09	4.25693015245182e-09	4.8073263730843e-09	5.86494880908461e-09	0	0	0	0
P6AS	A81	0	0	0	0	0	0	0	0	0	7.98259041732488e-09	0	3.6318785700867e-09	0	1.41086050862008e-08	7.19691838893902e-09	0	1.11010978797084e-08	3.04600972174362e-08	4.35615051841736e-08	3.40554412196146e-08	6.24952428500959e-08	3.51896928545076e-08	5.28741041143984e-08	2.1747364648915e-08	0	0
P6AS	A810	0	0	0	0	0	0	0	0	0	0	0	3.6318785700867e-09	1.05802203042391e-08	2.82172101724016e-08	5.39768879170426e-08	1.17752025663259e-07	2.51624885273391e-07	4.79746531174621e-07	1.22368228199178e-06	2.19231902851269e-06	3.34109182929359e-06	4.93242194844016e-06	5.8539186698084e-06	5.46946220920212e-06	4.54757755893527e-06	1.83299113680048e-06
P6AS	A811	0	0	0	0	0	0	0	6.17486793758485e-08	1.10194184395806e-07	1.35704037094523e-07	1.30322142614388e-07	1.41643264233381e-07	1.02275462940978e-07	5.64344203448032e-08	2.51892143612866e-08	2.57582556138379e-08	7.40073191980562e-09	0	0	8.51386030490364e-09	0	1.17298976181692e-08	0	0	1.91074687350221e-08	0
P6AS	A812	0	0	0	0	0	0	0	0	0	0	0	1.08956357102601e-08	7.05348020282607e-09	1.41086050862008e-08	2.87876735557561e-08	4.7836760425699e-08	4.44043915188337e-08	7.23427308914111e-08	9.50432840381968e-08	6.81108824392291e-08	8.65318747155175e-08	6.45144368999307e-08	1.81282642677937e-07	1.3048418789349e-07	5.73224062050664e-08	0
P6AS	A818	0	0	0	0	0	0	0	0	0	0	0	0	0	0	3.59845919446951e-09	3.67975080197685e-09	7.40073191980562e-09	7.61502430435906e-09	5.14817788540233e-08	2.97985110671628e-08	6.73025692231802e-08	2.34597952363384e-08	7.55344344491406e-09	0	0	0
P6AS	A819	0	0	0	0	0	0	0	0	0	0	0	0	0	3.5271512715502e-09	1.07953775834085e-08	1.83987540098842e-08	1.11010978797084e-08	1.90375607608976e-08	8.71230103683471e-08	1.23450974421103e-07	2.35558992281131e-07	2.46327849981554e-07	3.02137737796562e-07	3.15336787409268e-07	3.05719499760354e-07	9.16495568400241e-08
P6AS	A820	0	0	0	0	0	0	0	0	4.08126608873354e-09	0	0	0	0	0	0	3.67975080197685e-09	0	0	0	4.25693015245182e-09	0	0	0	0	0	0
P6AS	A821	0	0	0	0	0	0	0	0	0	0	0	0	3.52674010141303e-09	0	0	3.67975080197685e-09	7.40073191980562e-09	0	0	0	4.8073263730843e-09	0	0	0	0	0
P6AS	A829	0	0	0	2.26836883731785e-08	8.33731474851386e-08	3.73728808175093e-07	6.20152667116415e-07	7.40984152510182e-07	8.73390942988978e-07	6.74528890263952e-07	3.64135398481378e-07	3.48660342728323e-07	3.52674010141303e-07	2.82172101724016e-07	4.03027429780585e-07	3.93733335811523e-07	4.14440987509115e-07	4.15018824587569e-07	3.28691357298764e-07	2.55415809147109e-07	2.45173645027299e-07	2.58057747599723e-07	1.66175755788109e-07	1.63105234866863e-07	1.71967218615199e-07	1.37474335260036e-07
P6AS	A83	0	0	0	0	0	2.0762711565283e-08	0	0	2.04063304436677e-08	2.79390664606371e-08	1.53320167781633e-08	7.26375714017339e-09	7.05348020282607e-09	1.05814538146506e-08	3.59845919446951e-09	7.3595016039537e-09	3.70036595990281e-09	1.90375607608976e-08	7.92027366984974e-09	8.51386030490364e-09	4.8073263730843e-09	2.9324744045423e-08	3.02137737796562e-08	0	5.73224062050664e-08	0
P6AS	A830	0	0	0	0	2.08432868712847e-08	2.0762711565283e-08	0	0	8.16253217746708e-09	0	0	0	3.52674010141303e-09	0	7.19691838893902e-09	7.3595016039537e-09	3.70036595990281e-09	3.42676093696158e-08	7.92027366984974e-09	2.55415809147109e-08	2.40366318654215e-08	2.34597952363384e-08	4.53206606694843e-08	1.08736823244575e-08	1.91074687350221e-08	0
P6AS	A831	0	0	0	0	0	0	0	0	0	0	0	0	0	0	0	0	0	0	0	0	0	0	7.55344344491406e-09	0	0	0
P6AS	A839	0	0	0	0	0	0	0	0	0	0	3.83300419454082e-09	0	0	0	3.59845919446951e-09	0	0	0	0	0	0	0	0	0	1.91074687350221e-08	0
P6AS	A84	0	0	0	0	0	0	0	0	0	0	0	0	0	0	0	0	0	0	0	0	0	0	7.55344344491406e-09	0	0	0
P6AS	A848	0	0	0	0	0	0	0	0	0	0	0	3.6318785700867e-09	0	0	0	0	3.70036595990281e-09	0	0	0	0	0	0	0	0	0
P6AS	A849	0	0	0	0	0	2.0762711565283e-08	0	0	0	0	0	3.6318785700867e-09	0	0	0	3.67975080197685e-09	0	0	0	0	0	0	7.55344344491406e-09	0	0	0
P6AS	A85	0	0	0	2.26836883731785e-08	0	0	2.06717555705472e-08	0	8.16253217746708e-09	3.99129520866244e-09	3.83300419454082e-09	3.6318785700867e-09	3.52674010141303e-09	0	3.59845919446951e-09	0	7.40073191980562e-09	0	3.96013683492487e-09	0	0	0	0	0	0	0
P6AS	A850	0	0	0	0	4.16865737425693e-08	0	0	0	0	0	3.83300419454082e-09	0	0	0	0	0	0	0	0	0	0	0	0	0	0	0
P6AS	A851	0	0	0	0	0	0	0	0	4.08126608873354e-09	0	0	0	0	0	0	0	0	0	3.96013683492487e-09	0	0	0	0	0	0	0
P6AS	A858	0	0	0	2.26836883731785e-08	2.08432868712847e-08	0	2.06717555705472e-08	2.05828931252828e-08	0	0	3.83300419454082e-09	0	0	0	0	0	3.70036595990281e-09	0	0	0	0	1.17298976181692e-08	1.51068868898281e-08	1.08736823244575e-08	0	0
P6AS	A86	0	1.27406716362686e-06	3.64019189607675e-07	1.905429823347e-06	2.37613470332645e-06	1.84788132931018e-06	1.17829006752119e-06	9.26230190637727e-07	6.93815235084702e-07	5.10885786708792e-07	3.94799432037704e-07	3.9587476413945e-07	4.12628591865325e-07	3.98568093685173e-07	3.31058245891195e-07	3.20138319771986e-07	2.96029276792225e-07	4.56901458261543e-07	4.79176557025909e-07	4.55491526312345e-07	7.73979546066573e-07	1.10847532491699e-06	1.4502611414235e-06	2.0225049123491e-06	2.42664852934781e-06	2.47453803468065e-06
P6AS	A87	0	0	0	2.26836883731785e-08	2.08432868712847e-08	2.0762711565283e-08	0	2.05828931252828e-08	4.08126608873354e-09	7.98259041732488e-09	0	3.6318785700867e-09	0	7.0543025431004e-09	0	0	1.11010978797084e-08	3.80751215217953e-09	1.18804105047746e-08	8.51386030490364e-09	9.6146527461686e-09	5.86494880908461e-09	1.51068868898281e-08	1.08736823244575e-08	0	0
P6AS	A870	0	0	3.64019189607675e-07	2.26836883731785e-08	0	0	0	0	0	0	0	0	3.52674010141303e-09	0	0	0	0	0	0	0	0	0	0	0	0	0
P6AS	A872	0	0	0	0	0	0	0	0	4.08126608873354e-09	0	0	0	0	0	0	0	7.40073191980562e-09	3.80751215217953e-09	0	0	0	0	0	0	0	0
P6AS	A878	0	0	0	0	2.08432868712847e-08	2.0762711565283e-08	0	4.11657862505656e-08	0	0	0	3.6318785700867e-09	0	7.0543025431004e-09	0	0	3.70036595990281e-09	0	0	0	0	5.86494880908461e-09	0	0	0	0
P6AS	A879	0	0	3.64019189607675e-07	2.04153195358607e-07	6.2529860613854e-08	1.24576269391698e-07	2.06717555705472e-08	0	2.44875965324012e-08	1.59651808346498e-08	3.44970377508673e-08	1.08956357102601e-08	1.41069604056521e-08	2.82172101724016e-08	1.4393836777878e-08	1.47190032079074e-08	1.85018297995141e-08	1.14225364565386e-08	1.98006841746243e-08	3.83123713720664e-08	7.69172219693488e-08	1.40758771418031e-07	1.13301651673711e-07	2.06599964164693e-07	4.96794187110575e-07	4.12423005780108e-07
P6AS	A880	0	0	0	0	0	0	0	0	4.08126608873354e-09	0	0	3.6318785700867e-09	3.52674010141303e-09	0	0	0	0	0	0	0	0	0	0	0	0	0
P6AS	A888	0	0	0	0	0	4.15254231305659e-08	0	0	0	0	0	0	0	0	0	0	0	0	0	0	0	0	0	0	0	0
P6AS	A89	0	0	0	2.94887948851321e-07	3.33492589940555e-07	1.86864404087547e-07	1.24030533423283e-07	6.17486793758485e-08	1.22437982662006e-08	1.19738856259873e-08	3.83300419454082e-09	3.6318785700867e-09	3.52674010141303e-09	3.5271512715502e-09	0	0	0	7.61502430435906e-09	0	4.25693015245182e-09	0	5.86494880908461e-09	0	0	0	0
P6AS	A90	0	0	7.28038379215349e-07	1.56517449774932e-06	6.66985179881109e-07	1.49491523270037e-06	1.52970991222049e-06	2.037706419403e-06	1.57536871025115e-06	7.30407023185226e-07	5.13622562068469e-07	3.92242885569363e-07	3.9499489135826e-07	3.95040942413623e-07	3.70641297030359e-07	3.67975080197685e-07	2.70126715072905e-07	2.81755899261285e-07	2.33648073260567e-07	1.70277206098073e-07	1.68256423057951e-07	1.58353617845284e-07	1.51068868898281e-07	1.3048418789349e-07	1.52859749880177e-07	0
P6AS	A91	0	1.27406716362686e-06	1.82009594803837e-06	5.48945258630921e-06	3.20986617817784e-06	5.87584737297508e-06	8.33071749493051e-06	9.40638215825425e-06	7.2768974362119e-06	2.96952363524485e-06	1.60219575331806e-06	9.69711578213148e-07	6.94767799978368e-07	5.2554553946098e-07	4.53405858503158e-07	4.26851093029314e-07	4.14440987509115e-07	4.34056385348466e-07	3.12850809959065e-07	2.76700459909368e-07	2.45173645027299e-07	2.05273208317961e-07	2.64370520571992e-07	1.41357870217948e-07	1.33752281145155e-07	2.74948670520072e-07
P6AS	A92	0	0	0	0	0	0	0	0	0	0	0	0	0	0	3.59845919446951e-09	0	0	0	0	0	4.8073263730843e-09	0	0	0	0	0
P6AS	A920	0	0	0	0	0	0	0	0	4.08126608873354e-09	0	0	0	3.52674010141303e-09	0	0	0	0	0	0	0	0	0	0	0	0	0
P6AS	A928	0	0	0	0	0	0	0	0	0	3.99129520866244e-09	0	0	0	0	0	0	0	0	0	0	0	0	0	0	0	0
P6AS	A929	0	0	0	0	0	0	0	0	4.08126608873354e-09	0	7.66600838908163e-09	0	0	0	0	0	0	0	0	4.25693015245182e-09	0	0	0	2.1747364648915e-08	0	0
P6AS	A93	0	0	0	0	0	0	0	0	0	0	0	0	0	0	0	0	0	0	7.92027366984974e-09	0	9.6146527461686e-09	3.51896928545076e-08	3.02137737796562e-08	6.5242093946745e-08	1.91074687350221e-08	0
P6AS	A932	0	0	0	0	0	0	0	0	0	0	0	0	0	0	0	3.67975080197685e-09	0	0	0	0	0	0	0	0	0	0
P6AS	A938	0	0	0	0	0	0	0	0	0	0	0	0	0	0	3.59845919446951e-09	3.67975080197685e-09	3.70036595990281e-09	1.90375607608976e-08	1.98006841746243e-08	4.25693015245182e-08	3.36512846115901e-08	9.38391809453537e-08	1.20855095118625e-07	1.52231552542405e-07	1.71967218615199e-07	9.16495568400241e-08
P6AS	A94	0	0	0	4.53673767463571e-08	0	0	4.13435111410943e-08	0	8.16253217746708e-09	1.19738856259873e-08	3.83300419454082e-09	3.6318785700867e-09	7.05348020282607e-09	1.05814538146506e-08	0	0	3.70036595990281e-09	0	0	4.25693015245182e-09	0	0	0	0	0	0
P6AS	A959	0	0	0	0	0	0	0	0	0	0	0	0	0	0	0	0	0	0	0	4.25693015245182e-09	0	0	0	0	0	0
P6AS	A960	0	0	0	0	0	0	0	0	0	0	0	0	0	0	3.59845919446951e-09	0	0	0	0	0	0	0	0	0	0	0
P6AS	A971	0	0	0	6.80510651195356e-08	0	2.0762711565283e-08	2.06717555705472e-08	2.05828931252828e-08	3.67313947986019e-08	3.99129520866244e-08	3.06640335563265e-08	3.26869071307803e-08	2.11604406084782e-08	2.11629076293012e-08	3.23861327502256e-08	2.20785048118611e-08	3.33032936391253e-08	1.14225364565386e-08	1.58405473396995e-08	4.25693015245182e-09	1.44219791192529e-08	5.86494880908461e-09	1.51068868898281e-08	0	0	0
P6AS	A972	0	0	0	0	0	0	0	0	0	0	0	0	0	0	0	0	3.70036595990281e-09	0	0	0	0	0	0	0	0	0
P6AS	A979	0	0	0	0	0	0	0	4.11657862505656e-08	8.16253217746708e-09	0	7.66600838908163e-09	7.26375714017339e-09	3.52674010141303e-09	3.5271512715502e-09	2.1590755166817e-08	0	3.70036595990281e-09	3.80751215217953e-09	3.96013683492487e-09	0	0	0	0	1.08736823244575e-08	1.91074687350221e-08	0
P6AS	A98	0	0	0	0	0	0	0	0	0	0	3.83300419454082e-09	3.6318785700867e-09	0	0	0	0	3.70036595990281e-09	0	3.96013683492487e-09	4.25693015245182e-09	4.8073263730843e-09	1.17298976181692e-08	1.51068868898281e-08	4.349472929783e-08	0	0
P6AS	A983	0	0	0	0	0	0	0	0	0	0	0	0	0	0	0	0	0	0	3.96013683492487e-09	0	0	0	0	0	0	0
P6AS	A985	0	0	0	0	0	0	0	0	0	0	0	0	3.52674010141303e-09	0	3.59845919446951e-09	0	0	0	1.18804105047746e-08	4.25693015245182e-09	1.92293054923372e-08	1.75948464272538e-08	7.55344344491406e-09	3.26210469733725e-08	0	9.16495568400241e-08
P6AS	A988	0	0	0	0	0	0	0	0	0	0	0	0	0	0	0	0	0	7.61502430435906e-09	3.96013683492487e-09	8.51386030490364e-09	2.88439582385058e-08	2.34597952363384e-08	9.06413213389687e-08	1.3048418789349e-07	2.86612031025332e-07	1.83299113680048e-07
P6AS	A99	0	0	0	0	0	2.0762711565283e-08	0	0	0	0	1.14990125836224e-08	0	0	3.5271512715502e-09	7.19691838893902e-09	0	0	0	0	0	0	0	0	1.08736823244575e-08	0	0
P6AS	B00	0	1.27406716362686e-06	0	0	0	2.0762711565283e-08	2.06717555705472e-08	0	8.16253217746708e-09	3.99129520866244e-09	0	7.26375714017339e-09	3.52674010141303e-09	1.05814538146506e-08	7.19691838893902e-09	1.47190032079074e-08	1.11010978797084e-08	7.61502430435906e-09	7.92027366984974e-09	2.97985110671628e-08	1.92293054923372e-08	1.17298976181692e-08	1.51068868898281e-08	1.08736823244575e-08	3.82149374700443e-08	4.58247784200121e-08
P6AS	B000	0	0	0	0	0	0	2.06717555705472e-08	0	4.08126608873354e-09	0	0	3.6318785700867e-09	0	0	3.59845919446951e-09	3.67975080197685e-09	0	0	0	0	4.8073263730843e-09	5.86494880908461e-09	2.26603303347422e-08	1.08736823244575e-08	1.91074687350221e-08	9.16495568400241e-08
P6AS	B001	0	0	0	0	0	0	0	0	0	0	0	0	0	0	0	0	0	0	0	4.25693015245182e-09	0	5.86494880908461e-09	0	1.08736823244575e-08	5.73224062050664e-08	4.58247784200121e-08
P6AS	B002	0	0	0	0	0	0	0	0	0	0	0	0	0	0	0	0	0	0	0	0	0	0	0	0	1.91074687350221e-08	0
P6AS	B003	0	0	0	0	0	0	0	0	0	0	0	0	0	3.5271512715502e-09	0	0	0	0	0	8.51386030490364e-09	0	5.86494880908461e-09	7.55344344491406e-09	4.349472929783e-08	1.91074687350221e-08	1.37474335260036e-07
P6AS	B004	0	0	0	4.53673767463571e-08	6.2529860613854e-08	0	4.13435111410943e-08	0	4.08126608873354e-09	7.98259041732488e-09	3.83300419454082e-08	5.44781785513004e-08	4.93743614197825e-08	5.99615716163534e-08	6.47722655004511e-08	6.25557636336064e-08	1.11010978797084e-07	1.37070437478463e-07	2.29687936425642e-07	3.57582132805953e-07	6.05723123008622e-07	7.91768089226422e-07	1.33695948974979e-06	1.83765231283332e-06	2.61772321669803e-06	1.83299113680048e-06
P6AS	B005	0	0	0	0	0	0	0	0	0	0	0	0	0	0	0	0	0	0	3.96013683492487e-09	0	0	0	0	0	0	0
P6AS	B007	0	0	0	0	2.08432868712847e-08	0	0	0	0	0	0	0	0	0	3.59845919446951e-09	3.67975080197685e-09	0	0	7.92027366984974e-09	0	4.8073263730843e-09	0	1.51068868898281e-08	3.26210469733725e-08	5.73224062050664e-08	4.58247784200121e-08
P6AS	B008	0	0	1.4560767584307e-06	0	2.08432868712847e-08	0	0	0	0	0	0	0	0	0	0	3.67975080197685e-09	0	0	3.96013683492487e-09	4.25693015245182e-09	0	1.17298976181692e-08	0	1.08736823244575e-08	0	9.16495568400241e-08
P6AS	B009	0	1.27406716362686e-06	2.18411513764605e-06	6.80510651195356e-08	8.33731474851386e-08	0	0	2.05828931252828e-08	0	7.98259041732488e-09	7.66600838908163e-09	3.6318785700867e-09	3.52674010141303e-09	0	7.19691838893902e-09	3.67975080197685e-09	0	0	1.18804105047746e-08	0	2.88439582385058e-08	5.27845392817615e-08	1.20855095118625e-07	1.63105234866863e-07	2.29289624820266e-07	4.12423005780108e-07
P6AS	B01	0	0	0	2.72204260478142e-07	8.33731474851386e-08	8.30508462611319e-08	1.03358777852736e-07	6.17486793758485e-08	5.71377252422696e-08	1.99564760433122e-08	2.68310293617857e-08	1.81593928504335e-08	3.87941411155434e-08	3.87986639870522e-08	9.35599390562072e-08	5.15165112276759e-08	4.81047574787366e-08	4.56901458261544e-08	5.54419156889482e-08	3.83123713720664e-08	1.44219791192529e-08	1.17298976181692e-08	1.51068868898281e-08	3.26210469733725e-08	1.91074687350221e-08	0
P6AS	B010	0	0	0	4.53673767463571e-08	0	0	0	0	8.16253217746708e-09	0	0	0	0	0	3.59845919446951e-09	0	0	0	0	4.25693015245182e-09	0	0	0	1.08736823244575e-08	0	4.58247784200121e-08
P6AS	B011	0	0	0	4.53673767463571e-08	4.16865737425693e-08	2.0762711565283e-08	4.13435111410943e-08	2.05828931252828e-08	8.16253217746708e-09	3.99129520866244e-09	0	0	3.52674010141303e-09	1.05814538146506e-08	1.07953775834085e-08	0	3.70036595990281e-09	3.80751215217953e-09	0	0	4.8073263730843e-09	0	1.51068868898281e-08	0	3.82149374700443e-08	0
P6AS	B012	0	0	7.28038379215349e-07	1.13418441865893e-07	1.45903008098993e-07	6.22881346958489e-08	4.13435111410943e-08	4.11657862505656e-08	1.63250643549342e-08	1.59651808346498e-08	1.91650209727041e-08	7.26375714017339e-09	1.05802203042391e-08	2.11629076293012e-08	2.1590755166817e-08	3.31177572177916e-08	2.22021957594169e-08	3.42676093696158e-08	2.37608210095492e-08	5.10831618294219e-08	6.24952428500959e-08	8.21092833271845e-08	1.13301651673711e-07	1.95726281840235e-07	3.24826968495376e-07	7.33196454720193e-07
P6AS	B018	0	0	7.28038379215349e-07	2.26836883731785e-08	6.2529860613854e-08	0	0	0	1.22437982662006e-08	3.99129520866244e-09	3.83300419454082e-09	0	0	1.05814538146506e-08	1.07953775834085e-08	1.10392524059305e-08	3.70036595990281e-09	1.52300486087181e-08	0	4.25693015245182e-09	9.6146527461686e-09	0	1.51068868898281e-08	0	0	4.58247784200121e-08
P6AS	B019	0	0	3.64019189607675e-07	2.26836883731785e-07	2.29276155584131e-07	8.30508462611319e-08	6.20152667116415e-08	1.23497358751697e-07	6.12189913310031e-08	2.79390664606371e-08	1.53320167781633e-08	2.54231499906069e-08	3.52674010141303e-08	1.7635756357751e-08	3.59845919446951e-08	4.04772588217453e-08	3.33032936391253e-08	3.04600972174362e-08	2.77209578444741e-08	2.55415809147109e-08	2.40366318654215e-08	2.9324744045423e-08	4.53206606694843e-08	1.19610505569033e-07	1.71967218615199e-07	1.83299113680048e-07
P6AS	B02	0	0	7.28038379215349e-07	1.81469506985428e-07	4.16865737425693e-08	2.0762711565283e-08	0	4.11657862505656e-08	8.16253217746708e-09	3.99129520866244e-09	1.53320167781633e-08	7.26375714017339e-09	7.05348020282607e-09	2.82172101724016e-08	1.4393836777878e-08	2.57582556138379e-08	1.85018297995141e-08	1.14225364565386e-08	2.37608210095492e-08	8.51386030490364e-09	9.6146527461686e-09	4.69195904726769e-08	6.04275475593125e-08	1.08736823244575e-07	1.52859749880177e-07	1.37474335260036e-07
P6AS	B020	0	0	0	0	0	0	2.06717555705472e-08	0	0	3.99129520866244e-09	0	0	3.52674010141303e-09	3.5271512715502e-09	0	0	3.70036595990281e-09	1.14225364565386e-08	7.92027366984974e-09	1.70277206098073e-08	1.44219791192529e-08	4.10546416635923e-08	8.30878778940546e-08	1.41357870217948e-07	1.91074687350221e-07	4.12423005780108e-07
P6AS	B021	0	0	0	0	0	0	0	0	0	0	0	0	0	0	0	0	0	0	0	4.25693015245182e-09	4.8073263730843e-09	2.34597952363384e-08	5.28741041143984e-08	6.5242093946745e-08	7.64298749400885e-08	2.74948670520072e-07
P6AS	B022	0	0	0	0	0	0	0	0	0	0	0	0	0	0	3.59845919446951e-09	0	0	0	0	0	4.8073263730843e-09	1.17298976181692e-08	1.51068868898281e-08	1.08736823244575e-07	3.05719499760354e-07	7.33196454720193e-07
P6AS	B023	0	0	0	0	0	0	0	0	0	0	0	0	0	0	0	3.67975080197685e-09	0	0	0	0	0	0	0	0	0	0
P6AS	B027	0	0	0	0	0	0	0	0	0	0	0	0	3.52674010141303e-09	3.5271512715502e-09	0	0	0	0	3.96013683492487e-09	4.25693015245182e-09	0	5.86494880908461e-09	2.26603303347422e-08	3.26210469733725e-08	1.14644812410133e-07	4.58247784200121e-08
P6AS	B028	0	0	0	0	0	0	0	0	0	0	0	0	0	0	3.59845919446951e-09	0	3.70036595990281e-09	3.80751215217953e-09	0	1.27707904573555e-08	9.6146527461686e-09	1.75948464272538e-08	1.51068868898281e-08	2.1747364648915e-08	1.91074687350221e-08	4.58247784200121e-08
P6AS	B029	0	0	0	0	0	4.15254231305659e-08	0	0	4.08126608873354e-09	0	1.14990125836224e-08	1.81593928504335e-08	3.52674010141303e-09	3.5271512715502e-09	1.07953775834085e-08	3.67975080197685e-09	1.11010978797084e-08	1.90375607608976e-08	1.18804105047746e-08	5.53400919818737e-08	6.24952428500959e-08	2.11138157127046e-07	4.45653163249929e-07	1.19610505569033e-06	3.42023690356896e-06	1.01272760308227e-05
P6AS	B03	0	0	0	0	0	0	0	0	0	0	0	0	0	0	0	0	0	0	3.96013683492487e-09	0	0	0	0	0	0	0
P6AS	B05	0	0	3.64019189607675e-07	2.04153195358607e-07	2.08432868712847e-07	1.66101692522264e-07	4.13435111410943e-08	2.05828931252828e-08	1.22437982662006e-08	1.19738856259873e-08	0	3.6318785700867e-09	3.52674010141303e-09	0	0	3.67975080197685e-09	0	0	7.92027366984974e-09	0	0	0	0	0	0	0
P6AS	B050	0	0	0	2.26836883731785e-08	4.16865737425693e-08	4.15254231305659e-08	6.20152667116415e-08	0	1.63250643549342e-08	1.19738856259873e-08	1.91650209727041e-08	1.08956357102601e-08	1.05802203042391e-08	3.5271512715502e-09	1.79922959723475e-08	0	0	0	0	0	4.8073263730843e-09	0	0	1.08736823244575e-08	0	0
P6AS	B051	0	0	0	0	0	0	0	0	0	3.99129520866244e-09	0	0	0	0	0	0	0	0	0	0	0	0	0	0	0	0
P6AS	B052	0	0	3.64019189607675e-07	1.38370499076389e-06	1.04216434356423e-06	5.19067789132074e-07	1.4470228899383e-07	1.4408025187698e-07	7.34627895972037e-08	3.99129520866244e-08	3.44970377508673e-08	2.90550285606936e-08	1.05802203042391e-08	1.05814538146506e-08	0	7.3595016039537e-09	0	0	0	0	1.44219791192529e-08	5.86494880908461e-09	7.55344344491406e-09	0	0	4.58247784200121e-08
P6AS	B053	0	0	0	2.26836883731785e-08	0	0	0	2.05828931252828e-08	0	0	3.83300419454082e-09	0	0	0	0	0	0	0	0	0	0	0	0	0	0	0
P6AS	B054	0	0	0	4.53673767463571e-08	2.08432868712847e-08	0	0	0	0	0	0	0	0	0	0	0	0	0	0	0	0	0	0	0	3.82149374700443e-08	0
P6AS	B058	0	0	0	9.07347534927141e-08	0	4.15254231305659e-08	4.13435111410943e-08	2.05828931252828e-08	0	0	3.83300419454082e-09	0	0	0	0	0	0	0	0	0	0	0	0	0	0	0
P6AS	B059	0	0	0	5.89775897702642e-07	3.96022450554408e-07	1.66101692522264e-07	6.20152667116415e-08	6.17486793758485e-08	4.89751930648025e-08	1.99564760433122e-08	1.91650209727041e-08	3.6318785700867e-09	1.41069604056521e-08	7.0543025431004e-09	7.19691838893902e-09	0	3.70036595990281e-09	0	0	4.25693015245182e-09	0	0	0	0	1.91074687350221e-08	0
P6AS	B06	0	0	0	2.49520572104964e-07	0	0	0	0	0	0	0	3.6318785700867e-09	0	0	3.59845919446951e-09	0	3.70036595990281e-09	0	0	0	0	0	0	0	0	0
P6AS	B060	0	0	0	0	0	0	0	0	0	0	0	3.6318785700867e-09	0	0	0	0	0	3.80751215217953e-09	0	0	0	0	7.55344344491406e-09	0	0	0
P6AS	B068	0	0	0	1.13418441865893e-07	2.08432868712847e-08	0	0	0	4.08126608873354e-09	0	0	0	0	0	3.59845919446951e-09	3.67975080197685e-09	0	3.80751215217953e-09	0	0	0	0	0	1.08736823244575e-08	0	4.58247784200121e-08
P6AS	B069	0	0	0	6.80510651195356e-08	4.16865737425693e-08	2.0762711565283e-08	0	2.05828931252828e-08	8.16253217746708e-09	0	3.83300419454082e-09	0	0	0	0	3.67975080197685e-09	0	0	0	0	0	0	0	0	0	4.58247784200121e-08
P6AS	B07	0	0	0	0	0	0	0	0	0	0	0	0	0	0	0	0	0	3.80751215217953e-09	0	0	0	0	0	0	0	0
P6AS	B08	0	0	0	4.53673767463571e-08	2.08432868712847e-08	1.24576269391698e-07	8.26870222821887e-08	2.05828931252828e-08	4.08126608873354e-09	0	0	0	0	0	0	0	0	0	0	0	0	0	0	0	0	0
P6AS	B082	0	0	0	2.26836883731785e-08	2.08432868712847e-08	2.0762711565283e-08	0	0	0	0	0	0	0	0	0	0	0	0	0	0	0	0	0	0	0	0
P6AS	B083	0	0	0	2.26836883731785e-08	0	0	0	0	0	0	0	0	0	0	0	0	0	0	0	0	0	0	0	0	0	0
P6AS	B084	0	0	0	2.26836883731785e-08	6.2529860613854e-08	4.15254231305659e-08	0	0	8.16253217746708e-09	0	0	0	0	0	0	0	0	0	0	0	0	0	0	0	0	0
P6AS	B09	0	0	3.64019189607675e-07	6.80510651195356e-08	0	2.0762711565283e-08	0	0	0	0	7.66600838908163e-09	0	0	0	0	0	0	0	0	0	0	0	0	0	0	0
P6AS	B15	0	0	0	0	0	0	0	0	0	0	0	0	1.05802203042391e-08	3.5271512715502e-09	0	3.67975080197685e-09	0	1.52300486087181e-08	1.58405473396995e-08	4.25693015245182e-09	0	5.86494880908461e-09	0	1.08736823244575e-08	0	0
P6AS	B150	0	0	0	0	0	0	0	0	0	0	3.83300419454082e-09	3.6318785700867e-09	0	1.41086050862008e-08	7.19691838893902e-09	2.20785048118611e-08	4.44043915188337e-08	4.94976579783339e-08	7.92027366984974e-08	7.66247427441328e-08	8.17245483424331e-08	1.29028873799861e-07	8.30878778940546e-08	1.19610505569033e-07	1.91074687350221e-07	1.83299113680048e-07
P6AS	B159	0	0	0	9.07347534927141e-08	2.08432868712847e-08	8.30508462611319e-08	4.13435111410943e-08	4.11657862505656e-08	6.12189913310031e-08	1.59651808346498e-08	3.06640335563265e-08	3.6318785700867e-08	4.58476213183694e-08	5.99615716163534e-08	5.03784287225731e-08	5.51962620296527e-08	7.03069532381534e-08	6.85352187392315e-08	6.73223261937228e-08	7.66247427441328e-08	1.24990485700192e-07	1.34893822608946e-07	1.35961982008453e-07	2.06599964164693e-07	3.63041905965421e-07	4.12423005780108e-07
P6AS	B16	0	0	0	2.26836883731785e-08	2.08432868712847e-08	0	0	0	4.08126608873354e-09	3.99129520866244e-09	1.91650209727041e-08	1.81593928504335e-08	6.70080619268476e-08	1.26977445775807e-07	2.73482898779683e-07	3.3853707378187e-07	5.73556723784936e-07	6.70122138783597e-07	6.65302988267378e-07	5.70428640428544e-07	4.8073263730843e-07	4.39871160681346e-07	2.7947740746182e-07	1.52231552542405e-07	1.71967218615199e-07	0
P6AS	B160	0	0	0	0	0	0	0	0	0	0	0	0	0	0	0	3.67975080197685e-09	1.11010978797084e-08	3.80751215217953e-09	1.18804105047746e-08	1.70277206098073e-08	0	1.17298976181692e-08	0	1.08736823244575e-08	0	0
P6AS	B161	0	0	0	0	0	0	0	0	0	0	0	0	0	0	3.59845919446951e-09	0	7.40073191980562e-09	3.80751215217953e-09	3.96013683492487e-09	0	0	5.86494880908461e-09	0	0	0	0
P6AS	B162	0	0	0	2.26836883731785e-08	0	0	0	0	0	3.99129520866244e-09	1.14990125836224e-08	7.99013285419073e-08	1.30489383752282e-07	2.11629076293012e-07	3.52649001058012e-07	8.72100940068513e-07	1.69846797559539e-06	2.59672328778644e-06	2.74041468976801e-06	2.54564423116619e-06	2.6344148524502e-06	2.70960634979709e-06	2.89296883940208e-06	3.07725209782147e-06	2.57950827922799e-06	2.33706369942061e-06
P6AS	B169	0	1.27406716362686e-06	3.64019189607675e-07	2.26836883731785e-07	4.16865737425693e-08	0	1.4470228899383e-07	8.23315725011313e-08	4.08126608873354e-08	5.58781329212741e-08	1.22656134225306e-07	2.14280835635115e-07	3.87941411155434e-07	5.50235598361832e-07	9.21205553784194e-07	1.42038380956306e-06	2.26092360150062e-06	2.9393993814826e-06	3.24335206780347e-06	2.77977538955104e-06	2.31713131182663e-06	2.61576716885174e-06	2.44731567615216e-06	2.90327318063015e-06	3.57309665344914e-06	3.71180705202098e-06
P6AS	B17	0	0	0	0	4.16865737425693e-08	0	0	0	0	0	3.83300419454082e-09	2.54231499906069e-08	9.8748722839565e-08	1.16395991961157e-07	2.1950601086264e-07	2.87020562554194e-07	3.77437327910087e-07	3.80751215217953e-07	3.40571767803539e-07	2.12846507622591e-07	1.44219791192529e-07	1.87678361890707e-07	1.51068868898281e-07	1.7397891719132e-07	1.91074687350221e-07	9.16495568400241e-08
P6AS	B170	0	0	0	0	0	0	0	0	0	0	0	0	0	0	0	0	7.40073191980562e-09	0	0	0	0	5.86494880908461e-09	7.55344344491406e-09	0	0	0
P6AS	B171	0	0	0	4.53673767463571e-08	0	0	0	2.05828931252828e-08	0	0	1.91650209727041e-08	1.45275142803468e-08	3.87941411155434e-08	1.37558899590458e-07	5.68556552726182e-07	1.47558007159272e-06	3.22671911703525e-06	5.90925886018263e-06	9.73797647708025e-06	1.79259328719746e-05	2.91612417791294e-05	3.74125084531507e-05	3.7525507034333e-05	3.5698299071194e-05	3.46991632228002e-05	2.6486721926767e-05
P6AS	B172	0	0	0	0	0	0	0	0	0	0	0	3.6318785700867e-09	0	0	0	0	7.40073191980562e-09	1.90375607608976e-08	1.58405473396995e-08	1.70277206098073e-08	6.24952428500959e-08	2.9324744045423e-08	3.77672172245703e-08	3.26210469733725e-08	0	0
P6AS	B178	0	0	0	0	0	0	0	0	0	0	0	0	7.05348020282607e-09	3.5271512715502e-09	1.07953775834085e-08	2.57582556138379e-08	4.81047574787366e-08	9.51878038044882e-08	7.52425998635725e-08	1.83047996555428e-07	2.11522360415709e-07	2.9324744045423e-07	4.834203804745e-07	6.41547257142993e-07	6.11438999520708e-07	5.49897341040145e-07
P6AS	B179	0	0	0	2.26836883731785e-08	0	0	0	0	4.08126608873354e-09	0	7.66600838908163e-09	3.6318785700867e-09	3.52674010141303e-09	7.0543025431004e-09	2.51892143612866e-08	2.94380064158148e-08	3.33032936391253e-08	5.33051701305134e-08	5.54419156889482e-08	7.66247427441328e-08	1.15375832954023e-07	7.62443345180999e-08	2.94584294351648e-07	4.67568339951673e-07	8.40728624340974e-07	1.1456194605003e-06
P6AS	B18	0	0	0	0	0	0	0	0	0	3.99129520866244e-09	0	0	1.41069604056521e-08	2.11629076293012e-08	3.95830511391646e-08	1.06712773257329e-07	2.07220493754557e-07	2.32258241282951e-07	3.24731220463839e-07	2.59672739299561e-07	3.65356804354407e-07	4.57466007108599e-07	6.04275475593125e-07	7.50284080387568e-07	4.96794187110575e-07	4.12423005780108e-07
P6AS	B180	0	0	0	0	0	0	0	0	0	0	0	0	0	3.5271512715502e-09	0	0	1.48014638396112e-08	3.80751215217953e-09	3.96013683492487e-09	0	9.6146527461686e-09	5.86494880908461e-09	1.51068868898281e-08	0	0	0
P6AS	B181	0	0	0	4.53673767463571e-08	0	0	0	2.05828931252828e-08	0	0	1.91650209727041e-08	2.90550285606936e-08	1.05802203042391e-07	2.15156227564562e-07	4.89390450447853e-07	1.16280125342468e-06	2.24982250362091e-06	3.54479381367914e-06	4.87492844379251e-06	5.59786315047415e-06	5.5428473081662e-06	6.01157252931172e-06	7.47790901046492e-06	8.86205109443286e-06	9.85945386727142e-06	8.20263533718216e-06
P6AS	B182	0	0	0	0	0	0	0	0	0	3.99129520866244e-09	3.83300419454082e-09	7.26375714017339e-09	4.93743614197825e-08	1.51667504676659e-07	5.57761175142774e-07	1.64852835928563e-06	3.77807364506077e-06	7.40561113598918e-06	1.32426975759888e-05	2.11697136481429e-05	3.39974121104522e-05	6.01861046788263e-05	9.68804656244677e-05	0.000125101715142884	0.000131077235522252	0.000118869475221511
P6AS	B188	0	0	0	0	0	0	0	0	0	0	0	3.6318785700867e-09	0	3.5271512715502e-09	3.59845919446951e-09	2.20785048118611e-08	6.29062213183478e-08	1.18032876717565e-07	9.90034208731217e-08	3.36297482043694e-07	4.42274026323756e-07	7.21388703517407e-07	1.17833717740659e-06	1.60930498401971e-06	1.91074687350221e-06	1.37474335260036e-06
P6AS	B189	0	0	0	0	2.08432868712847e-08	0	0	0	0	0	7.66600838908163e-09	7.26375714017339e-09	1.05802203042391e-08	2.11629076293012e-08	1.79922959723475e-08	5.15165112276759e-08	7.03069532381534e-08	7.99577551957701e-08	7.12824630286476e-08	8.51386030490364e-08	1.10568506580939e-07	1.23163924990777e-07	1.66175755788109e-07	1.41357870217948e-07	7.64298749400885e-08	1.83299113680048e-07
P6AS	B19	0	0	0	1.13418441865893e-07	2.08432868712847e-08	0	0	0	0	7.98259041732488e-09	0	7.26375714017339e-09	1.76337005070652e-08	2.82172101724016e-08	2.51892143612866e-08	4.7836760425699e-08	4.07040255589309e-08	5.33051701305134e-08	3.16810946793989e-08	4.25693015245182e-08	5.76879164770116e-08	6.45144368999307e-08	6.04275475593125e-08	2.1747364648915e-08	0	4.58247784200121e-08
P6AS	B190	0	1.27406716362686e-06	2.54813432725372e-06	1.40638867913707e-06	5.41925458653401e-07	1.66101692522264e-07	8.26870222821887e-08	8.23315725011313e-08	6.12189913310031e-08	6.78520185472615e-08	2.18481239088827e-07	2.43335864195809e-07	3.31513569532825e-07	5.00855480560129e-07	6.83707246949207e-07	9.19937700494212e-07	1.42464089456258e-06	1.87329597887233e-06	2.14639416452928e-06	3.01816347808834e-06	3.81220981385585e-06	4.85617761392206e-06	6.26935805927867e-06	7.35060925133327e-06	8.40728624340974e-06	7.69856277456202e-06
P6AS	B199	0	2.54813432725372e-06	7.28038379215349e-07	4.53673767463571e-07	1.87589581841562e-07	6.22881346958489e-08	1.03358777852736e-07	6.17486793758485e-08	6.93815235084702e-08	1.15747561051211e-07	1.49487163587092e-07	2.07017078494942e-07	2.22184626389021e-07	2.64536345366265e-07	2.48293684418396e-07	3.16458568970009e-07	3.18231472551642e-07	3.16023508630901e-07	3.56412315143238e-07	3.06498970976531e-07	3.70164130727491e-07	4.16411365445007e-07	4.38099719805015e-07	5.43684116222875e-07	5.73224062050664e-07	5.95722119460157e-07
P6AS	B20	0	0	0	1.5878581861225e-07	6.2529860613854e-08	6.22881346958489e-08	2.06717555705472e-08	0	5.3056459153536e-08	2.79390664606371e-08	2.68310293617857e-08	2.21544592775288e-07	9.83960488294236e-07	2.24679535997748e-06	2.7492228245747e-06	2.01282368868134e-06	1.22482113272783e-06	7.69117454740265e-07	3.12850809959065e-07	1.70277206098073e-07	1.05761180207855e-07	9.38391809453537e-08	5.28741041143984e-08	1.08736823244575e-08	3.82149374700443e-08	0
P6AS	B200	0	0	0	0	0	0	0	0	0	0	2.68310293617857e-08	6.90056928316472e-08	1.5164982436076e-07	2.92753555538667e-07	4.64201236086567e-07	4.7836760425699e-07	3.66336230030378e-07	2.13220680522054e-07	2.09887252251018e-07	1.02166323658844e-07	3.84586109846744e-08	5.86494880908461e-09	0	3.26210469733725e-08	0	0
P6AS	B201	0	0	0	0	0	0	0	0	4.08126608873354e-09	0	0	1.08956357102601e-08	1.41069604056521e-08	1.41086050862008e-08	2.87876735557561e-08	4.04772588217453e-08	4.07040255589309e-08	7.23427308914111e-08	5.14817788540233e-08	7.66247427441328e-08	1.92293054923372e-08	2.34597952363384e-08	4.53206606694843e-08	1.08736823244575e-08	0	0
P6AS	B202	0	0	0	0	0	0	0	0	0	0	0	0	0	7.0543025431004e-09	1.07953775834085e-08	1.47190032079074e-08	1.48014638396112e-08	1.14225364565386e-08	2.37608210095492e-08	1.27707904573555e-08	0	0	7.55344344491406e-09	0	0	0
P6AS	B203	0	0	0	0	0	0	0	0	0	0	0	2.90550285606936e-08	3.87941411155434e-08	2.46900589008514e-08	6.83707246949207e-08	6.25557636336064e-08	9.25091489975703e-08	5.33051701305134e-08	3.16810946793989e-08	5.10831618294219e-08	9.6146527461686e-09	1.75948464272538e-08	0	1.08736823244575e-08	1.91074687350221e-08	0
P6AS	B204	0	0	0	0	0	0	0	0	0	0	7.66600838908163e-09	1.45275142803468e-08	1.41069604056521e-08	2.46900589008514e-08	7.19691838893902e-09	3.31177572177916e-08	1.48014638396112e-08	7.61502430435906e-09	7.92027366984974e-09	0	0	1.17298976181692e-08	0	0	0	0
P6AS	B205	0	0	0	2.26836883731785e-08	0	0	0	0	0	7.98259041732488e-09	3.83300419454082e-08	9.44288428222541e-08	1.1638242334663e-07	1.19923143232707e-07	1.58332204556658e-07	1.50869782881051e-07	1.1841171071689e-07	6.85352187392315e-08	6.73223261937228e-08	2.55415809147109e-08	3.84586109846744e-08	1.75948464272538e-08	7.55344344491406e-09	1.08736823244575e-08	0	0
P6AS	B206	0	0	0	0	0	0	0	0	0	7.98259041732488e-09	5.36620587235714e-08	1.08956357102601e-07	2.08077665983369e-07	2.75117799180916e-07	3.59845919446951e-07	3.86373834207569e-07	3.33032936391253e-07	2.4368077773949e-07	1.94046704911319e-07	1.36221764878458e-07	9.61465274616861e-08	6.45144368999307e-08	4.53206606694843e-08	4.349472929783e-08	0	0
P6AS	B207	0	0	0	0	0	0	0	0	0	1.19738856259873e-08	3.83300419454082e-09	5.44781785513004e-08	1.44596344157934e-07	1.44613202133558e-07	1.76324500529006e-07	1.95026792504773e-07	1.77617566075335e-07	1.18032876717565e-07	1.26724378717596e-07	6.81108824392291e-08	3.36512846115901e-08	1.75948464272538e-08	3.77672172245703e-08	0	1.91074687350221e-08	0
P6AS	B208	0	0	0	2.26836883731785e-08	0	0	0	0	4.08126608873354e-09	7.98259041732488e-09	1.91650209727041e-08	4.35825428410404e-08	8.81685025353258e-08	1.23450294504257e-07	1.33142990195372e-07	2.06066044910704e-07	1.70216834155529e-07	1.86568095456797e-07	2.05927115416093e-07	1.74534136250525e-07	1.29797812073276e-07	1.23163924990777e-07	1.35961982008453e-07	8.698945859566e-08	5.73224062050664e-08	9.16495568400241e-08
P6AS	B209	0	0	0	0	0	0	0	0	4.08126608873354e-09	3.19303616692995e-08	8.81590964744388e-08	2.61495257046242e-07	3.1387986902576e-07	4.19731001314474e-07	6.15336522254286e-07	5.9611962992025e-07	6.21661481263673e-07	3.73136190913594e-07	2.77209578444741e-07	1.53249485488266e-07	1.10568506580939e-07	5.86494880908461e-08	1.51068868898281e-08	2.1747364648915e-08	1.91074687350221e-08	0
P6AS	B21	0	0	0	0	0	0	2.06717555705472e-08	0	0	0	0	0	1.41069604056521e-08	3.5271512715502e-09	2.51892143612866e-08	1.83987540098842e-08	3.33032936391253e-08	2.66525850652567e-08	1.58405473396995e-08	1.27707904573555e-08	9.6146527461686e-09	0	7.55344344491406e-09	0	0	0
P6AS	B210	0	0	0	0	0	0	0	0	0	0	0	3.6318785700867e-09	0	3.5271512715502e-09	0	1.47190032079074e-08	2.22021957594169e-08	1.52300486087181e-08	3.96013683492487e-09	0	1.44219791192529e-08	0	7.55344344491406e-09	0	0	0
P6AS	B211	0	0	0	0	0	0	0	0	0	0	0	3.6318785700867e-09	7.05348020282607e-09	0	7.19691838893902e-09	1.47190032079074e-08	3.70036595990281e-09	0	3.96013683492487e-09	0	4.8073263730843e-09	5.86494880908461e-09	0	0	0	0
P6AS	B212	0	0	0	0	0	0	0	0	0	0	3.83300419454082e-09	0	1.41069604056521e-08	2.82172101724016e-08	3.95830511391646e-08	2.94380064158148e-08	4.44043915188337e-08	5.33051701305134e-08	5.14817788540233e-08	3.40554412196146e-08	5.28805901039273e-08	2.34597952363384e-08	1.51068868898281e-08	0	0	0
P6AS	B213	0	0	0	0	0	0	0	0	0	0	0	3.6318785700867e-09	0	3.5271512715502e-09	7.19691838893902e-09	7.3595016039537e-09	7.40073191980562e-09	1.52300486087181e-08	1.18804105047746e-08	1.27707904573555e-08	4.8073263730843e-09	0	7.55344344491406e-09	0	0	0
P6AS	B218	0	0	0	0	0	0	0	0	0	0	0	0	0	7.0543025431004e-09	0	1.10392524059305e-08	7.40073191980562e-09	1.52300486087181e-08	1.58405473396995e-08	1.27707904573555e-08	4.8073263730843e-09	5.86494880908461e-09	1.51068868898281e-08	0	0	0
P6AS	B219	0	0	0	0	0	0	0	0	0	0	0	0	0	1.7635756357751e-08	3.59845919446951e-09	2.57582556138379e-08	2.59025617193197e-08	2.28450729130772e-08	7.92027366984974e-09	4.25693015245182e-09	4.8073263730843e-09	0	0	0	0	0
P6AS	B22	0	0	0	6.80510651195356e-08	0	4.15254231305659e-08	4.13435111410943e-08	0	3.67313947986019e-08	1.59651808346498e-08	7.66600838908163e-09	4.7214421411127e-08	1.86917225374891e-07	5.2907269073253e-07	6.18934981448755e-07	4.48929597841176e-07	3.33032936391253e-07	1.75145559000258e-07	9.50432840381968e-08	2.97985110671628e-08	4.8073263730843e-08	5.86494880908461e-09	1.51068868898281e-08	0	0	0
P6AS	B220	0	0	0	0	2.08432868712847e-08	0	0	0	0	0	0	7.26375714017339e-09	7.05348020282607e-09	1.05814538146506e-08	3.23861327502256e-08	2.57582556138379e-08	2.59025617193197e-08	6.4727706587052e-08	2.37608210095492e-08	3.83123713720664e-08	1.92293054923372e-08	2.34597952363384e-08	1.51068868898281e-08	0	1.91074687350221e-08	4.58247784200121e-08
P6AS	B221	0	0	0	0	0	0	0	0	0	0	3.83300419454082e-09	0	1.05802203042391e-08	0	7.19691838893902e-09	1.10392524059305e-08	1.11010978797084e-08	7.61502430435906e-09	0	4.25693015245182e-09	4.8073263730843e-09	0	0	0	0	0
P6AS	B222	0	0	0	0	0	0	0	0	0	0	0	0	0	0	0	0	7.40073191980562e-09	0	3.96013683492487e-09	8.51386030490364e-09	4.8073263730843e-09	0	0	0	0	0
P6AS	B227	0	0	0	0	0	0	0	0	0	0	3.83300419454082e-09	7.26375714017339e-09	7.05348020282607e-09	1.41086050862008e-08	1.4393836777878e-08	1.47190032079074e-08	3.33032936391253e-08	2.66525850652567e-08	2.37608210095492e-08	2.97985110671628e-08	9.6146527461686e-09	5.86494880908461e-09	1.51068868898281e-08	0	0	0
P6AS	B23	0	0	0	0	0	0	0	0	4.08126608873354e-09	3.99129520866244e-09	0	3.6318785700867e-09	2.82139208113043e-08	7.40701767025542e-08	1.18749153417494e-07	1.06712773257329e-07	5.55054893985422e-08	1.90375607608976e-08	3.96013683492487e-09	8.51386030490364e-09	4.8073263730843e-09	5.86494880908461e-09	7.55344344491406e-09	1.08736823244575e-08	0	0
P6AS	B230	0	0	0	0	0	0	0	0	0	0	0	0	3.52674010141303e-09	0	0	0	0	3.80751215217953e-09	3.96013683492487e-09	0	0	0	0	0	0	0
P6AS	B231	0	0	0	0	0	0	0	0	0	0	0	0	0	0	0	0	0	0	0	0	0	0	7.55344344491406e-09	0	0	0
P6AS	B232	0	0	0	0	0	0	0	0	0	0	0	3.6318785700867e-09	7.05348020282607e-09	3.5271512715502e-09	7.19691838893902e-09	3.67975080197685e-09	3.70036595990281e-09	0	3.96013683492487e-09	4.25693015245182e-09	4.8073263730843e-09	5.86494880908461e-09	7.55344344491406e-09	1.08736823244575e-08	0	0
P6AS	B238	0	0	0	2.26836883731785e-08	0	0	0	0	0	0	0	7.26375714017339e-09	1.41069604056521e-08	1.41086050862008e-08	1.79922959723475e-08	1.10392524059305e-08	1.48014638396112e-08	3.42676093696158e-08	7.92027366984974e-09	1.27707904573555e-08	1.92293054923372e-08	1.17298976181692e-08	1.51068868898281e-08	1.08736823244575e-08	1.91074687350221e-08	0
P6AS	B24	0	0	0	2.26836883731785e-07	1.25059721227708e-07	4.15254231305659e-08	8.26870222821887e-08	1.4408025187698e-07	3.67313947986019e-08	4.78955425039493e-08	1.14990125836224e-07	5.73836814073698e-07	1.64346088725847e-06	2.77939520198156e-06	3.32137783649536e-06	2.95851964478939e-06	2.29792726109965e-06	1.50777481226309e-06	8.8707065102317e-07	5.70428640428544e-07	4.08622741712166e-07	3.40167030926907e-07	2.71923964016906e-07	2.28347328813608e-07	1.91074687350221e-07	9.16495568400241e-08
P6AS	B25	0	0	0	2.04153195358607e-07	0	0	0	4.11657862505656e-08	8.16253217746708e-09	3.99129520866244e-09	7.66600838908163e-09	0	3.52674010141303e-09	7.0543025431004e-09	1.79922959723475e-08	1.10392524059305e-08	1.48014638396112e-08	1.14225364565386e-08	3.96013683492487e-09	1.27707904573555e-08	4.8073263730843e-09	1.75948464272538e-08	1.51068868898281e-08	0	3.82149374700443e-08	0
P6AS	B250	0	0	0	2.04153195358607e-07	6.2529860613854e-08	4.15254231305659e-08	0	2.05828931252828e-08	1.22437982662006e-08	1.59651808346498e-08	7.66600838908163e-09	3.6318785700867e-09	1.41069604056521e-08	1.41086050862008e-08	1.79922959723475e-08	2.57582556138379e-08	2.59025617193197e-08	7.99577551957701e-08	8.71230103683471e-08	2.00075717165236e-07	3.31705519742817e-07	5.74764983290292e-07	8.23325335495632e-07	1.06562086779684e-06	8.59836093075996e-07	7.79021233140205e-07
P6AS	B251	0	0	0	1.13418441865893e-07	0	0	0	0	0	0	0	0	3.52674010141303e-09	0	3.59845919446951e-09	3.67975080197685e-09	0	0	7.92027366984974e-09	1.27707904573555e-08	4.8073263730843e-09	1.75948464272538e-08	3.77672172245703e-08	1.08736823244575e-08	9.55373436751107e-08	4.58247784200121e-08
P6AS	B252	0	0	0	0	0	0	0	0	0	0	0	0	7.05348020282607e-09	3.5271512715502e-09	3.59845919446951e-09	3.67975080197685e-09	7.40073191980562e-09	0	0	0	4.8073263730843e-09	0	0	1.08736823244575e-08	0	0
P6AS	B258	0	1.27406716362686e-06	0	4.53673767463571e-08	0	0	0	2.05828931252828e-08	4.08126608873354e-09	0	3.83300419454082e-09	0	0	3.5271512715502e-09	7.19691838893902e-09	1.47190032079074e-08	1.11010978797084e-08	3.80751215217953e-08	3.56412315143238e-08	8.51386030490364e-08	1.05761180207855e-07	1.99408259508877e-07	4.07885946025359e-07	4.56694657627215e-07	5.73224062050664e-07	6.87371676300181e-07
P6AS	B259	0	0	0	4.30990079090392e-07	4.16865737425693e-08	2.0762711565283e-08	0	0	1.63250643549342e-08	1.19738856259873e-08	0	3.6318785700867e-09	3.52674010141303e-09	1.41086050862008e-08	2.1590755166817e-08	2.94380064158148e-08	2.22021957594169e-08	4.56901458261544e-08	3.96013683492487e-08	1.06423253811296e-07	2.06715034042625e-07	2.287330035543e-07	4.834203804745e-07	4.45820975302758e-07	5.15901655845598e-07	4.12423005780108e-07
P6AS	B26	0	0	0	0	0	0	0	0	0	0	0	0	0	0	0	0	0	0	0	0	4.8073263730843e-09	0	0	0	0	0
P6AS	B261	0	0	0	0	0	0	0	0	0	0	0	0	0	0	0	0	0	0	0	0	0	0	0	1.08736823244575e-08	0	0
P6AS	B262	0	0	0	0	0	0	4.13435111410943e-08	6.17486793758485e-08	8.16253217746708e-09	3.99129520866244e-09	7.66600838908163e-09	0	0	3.5271512715502e-09	0	0	0	0	0	0	0	0	0	0	0	0
P6AS	B263	0	0	0	0	0	0	0	0	0	0	0	0	0	0	0	0	0	0	0	0	0	5.86494880908461e-09	0	0	0	0
P6AS	B268	0	0	0	0	0	0	2.06717555705472e-08	0	0	0	0	0	0	0	0	0	0	0	0	0	0	0	0	0	0	0
P6AS	B269	0	0	3.64019189607675e-07	0	0	8.30508462611319e-08	2.06717555705472e-08	4.11657862505656e-08	1.22437982662006e-08	3.99129520866244e-09	7.66600838908163e-09	3.6318785700867e-09	3.52674010141303e-09	0	0	0	0	7.61502430435906e-09	3.96013683492487e-09	4.25693015245182e-09	4.8073263730843e-09	5.86494880908461e-09	7.55344344491406e-09	3.26210469733725e-08	3.82149374700443e-08	2.74948670520072e-07
P6AS	B27	0	0	0	4.53673767463571e-08	2.08432868712847e-08	0	0	0	0	0	0	0	0	0	0	0	0	0	0	0	0	0	0	0	0	0
P6AS	B270	0	0	0	1.36102130239071e-07	2.91806016197985e-07	1.66101692522264e-07	1.4470228899383e-07	1.23497358751697e-07	1.2651924875074e-07	1.71625693972485e-07	1.99316218116122e-07	1.63434535653901e-07	1.05802203042391e-07	1.16395991961157e-07	7.55676430838597e-08	7.3595016039537e-08	6.29062213183478e-08	7.61502430435906e-08	9.1083147203272e-08	1.4047869503091e-07	1.87485728550288e-07	2.05273208317961e-07	2.56817077127078e-07	3.80578881356013e-07	3.63041905965421e-07	1.83299113680048e-07
P6AS	B279	0	0	0	2.26836883731785e-08	0	4.15254231305659e-08	0	0	0	0	0	2.54231499906069e-08	7.05348020282607e-09	1.05814538146506e-08	3.59845919446951e-09	0	0	0	3.96013683492487e-09	0	9.6146527461686e-09	5.86494880908461e-09	1.51068868898281e-08	6.5242093946745e-08	7.64298749400885e-08	4.58247784200121e-08
P6AS	B30	0	0	0	0	0	0	0	0	0	0	0	0	0	3.5271512715502e-09	0	0	0	0	0	0	0	0	0	0	0	0
P6AS	B33	0	0	0	3.40255325597678e-07	4.16865737425693e-08	8.30508462611319e-08	4.13435111410943e-08	1.23497358751697e-07	8.16253217746708e-08	2.39477712519746e-08	0	1.85225807074421e-07	1.13208357255358e-06	2.19036093963268e-06	2.20225702701534e-06	1.56757384164214e-06	9.32492221895509e-07	5.02591604087698e-07	2.13847389085943e-07	9.79093935063919e-08	4.8073263730843e-08	7.03793857090153e-08	7.55344344491406e-09	0	0	0
P6AS	B330	0	0	0	0	0	0	0	0	0	0	0	0	0	0	0	0	0	3.80751215217953e-09	0	0	0	0	0	0	0	0
P6AS	B332	0	0	1.09205756882302e-06	1.5878581861225e-07	4.16865737425693e-08	6.22881346958489e-08	0	0	8.16253217746708e-09	1.19738856259873e-08	7.66600838908163e-09	0	1.05802203042391e-08	1.05814538146506e-08	3.59845919446951e-09	7.3595016039537e-09	1.85018297995141e-08	2.28450729130772e-08	7.92027366984974e-09	2.55415809147109e-08	2.88439582385058e-08	2.9324744045423e-08	3.77672172245703e-08	4.349472929783e-08	7.64298749400885e-08	9.16495568400241e-08
P6AS	B333	0	0	0	0	0	0	0	0	0	0	0	0	0	7.0543025431004e-09	0	3.67975080197685e-09	3.70036595990281e-09	1.14225364565386e-08	3.96013683492487e-09	1.70277206098073e-08	2.40366318654215e-08	1.75948464272538e-08	4.53206606694843e-08	3.26210469733725e-08	1.14644812410133e-07	9.16495568400241e-08
P6AS	B338	0	0	0	0	0	2.0762711565283e-08	0	0	0	0	0	0	0	0	0	0	0	0	0	0	0	0	0	0	0	0
P6AS	B34	0	0	0	2.04153195358607e-07	4.16865737425693e-08	6.22881346958489e-08	2.06717555705472e-08	2.05828931252828e-08	1.22437982662006e-08	1.59651808346498e-08	1.91650209727041e-08	3.6318785700867e-08	1.37542863955108e-07	1.8341186612061e-07	3.45452082669073e-07	2.0974579571268e-07	1.88718663955043e-07	6.85352187392315e-08	7.92027366984974e-09	3.40554412196146e-08	9.6146527461686e-09	1.75948464272538e-08	3.02137737796562e-08	4.349472929783e-08	5.73224062050664e-08	0
P6AS	B340	0	0	0	9.07347534927141e-08	6.2529860613854e-08	1.24576269391698e-07	2.06717555705472e-08	2.05828931252828e-08	0	0	7.66600838908163e-09	0	0	0	0	3.67975080197685e-09	3.70036595990281e-09	0	3.96013683492487e-09	4.25693015245182e-09	0	0	0	0	0	0
P6AS	B341	0	0	0	1.13418441865893e-07	4.16865737425693e-08	2.0762711565283e-08	0	4.11657862505656e-08	4.08126608873354e-09	0	0	3.6318785700867e-09	0	3.5271512715502e-09	0	0	3.70036595990281e-09	3.80751215217953e-09	0	0	0	0	7.55344344491406e-09	1.08736823244575e-08	0	4.58247784200121e-08
P6AS	B343	7.64440298176117e-06	0	0	2.26836883731785e-08	0	0	0	0	0	0	0	0	0	0	0	0	0	0	3.96013683492487e-09	0	0	5.86494880908461e-09	0	2.1747364648915e-08	0	0
P6AS	B348	0	0	1.09205756882302e-06	1.97348088846653e-06	7.08671753623678e-07	3.11440673479245e-07	1.4470228899383e-07	1.23497358751697e-07	2.85688626211348e-08	0	1.14990125836224e-08	3.6318785700867e-09	0	3.5271512715502e-09	0	3.67975080197685e-09	0	1.14225364565386e-08	0	4.25693015245182e-09	1.44219791192529e-08	5.86494880908461e-09	1.51068868898281e-08	6.5242093946745e-08	2.86612031025332e-07	0
P6AS	B349	0	0	1.09205756882302e-06	1.29297023727118e-06	9.79634482950379e-07	5.39830500697357e-07	2.48061066846566e-07	8.23315725011313e-08	1.18356716573273e-07	1.07764970633886e-07	6.13280671126531e-08	6.17419356914738e-08	3.87941411155434e-08	4.93801178017028e-08	4.67799695281036e-08	3.31177572177916e-08	4.81047574787366e-08	6.09201944348725e-08	7.92027366984974e-08	8.08816728965846e-08	1.44219791192529e-07	2.17003105936131e-07	4.90973823919414e-07	8.2639985665877e-07	1.58591990500684e-06	2.84113626204075e-06
P6AS	B35	0	0	0	0	0	0	0	0	0	0	0	0	0	0	0	0	3.70036595990281e-09	7.61502430435906e-09	0	0	0	0	0	0	1.91074687350221e-08	0
P6AS	B353	0	0	0	0	0	0	0	0	0	0	0	0	0	0	3.59845919446951e-09	0	0	0	0	4.25693015245182e-09	4.8073263730843e-09	5.86494880908461e-09	1.51068868898281e-08	1.08736823244575e-08	1.91074687350221e-08	0
P6AS	B354	0	0	0	2.26836883731785e-08	0	0	0	0	0	0	0	0	0	0	0	0	0	0	0	0	0	0	0	0	0	0
P6AS	B356	0	0	0	0	0	0	0	0	0	0	0	0	0	0	0	0	0	0	0	0	0	5.86494880908461e-09	0	0	0	0
P6AS	B359	0	0	0	0	0	0	0	0	0	0	0	0	0	0	0	0	0	0	7.92027366984974e-09	4.25693015245182e-09	0	0	0	0	0	0
P6AS	B36	0	0	0	0	0	0	0	0	0	0	0	0	0	0	0	0	0	3.80751215217953e-09	0	0	0	0	0	0	0	0
P6AS	B369	0	0	0	0	0	0	0	0	0	0	0	0	0	0	0	3.67975080197685e-09	0	0	0	8.51386030490364e-09	4.8073263730843e-09	5.86494880908461e-09	0	1.08736823244575e-08	1.91074687350221e-08	4.58247784200121e-08
P6AS	B37	0	1.27406716362686e-06	3.64019189607675e-07	3.40255325597678e-07	8.33731474851386e-08	6.22881346958489e-08	2.06717555705472e-08	0	4.08126608873354e-09	7.98259041732488e-09	3.83300419454082e-09	1.45275142803468e-08	2.46871807098912e-08	3.5271512715502e-08	4.67799695281036e-08	4.7836760425699e-08	2.59025617193197e-08	3.42676093696158e-08	3.56412315143238e-08	3.40554412196146e-08	4.8073263730843e-08	7.62443345180999e-08	9.81947647838828e-08	1.08736823244575e-07	1.52859749880177e-07	0
P6AS	B370	0	0	0	1.36102130239071e-07	2.08432868712847e-08	0	2.06717555705472e-08	2.05828931252828e-08	4.08126608873354e-09	0	7.66600838908163e-09	1.45275142803468e-08	7.05348020282607e-09	7.0543025431004e-09	1.07953775834085e-08	7.3595016039537e-09	3.70036595990281e-09	1.14225364565386e-08	0	4.25693015245182e-09	1.44219791192529e-08	3.51896928545076e-08	2.26603303347422e-08	3.26210469733725e-08	9.55373436751107e-08	1.37474335260036e-07
P6AS	B371	0	0	0	4.53673767463571e-08	0	2.0762711565283e-08	0	0	0	0	3.83300419454082e-09	7.26375714017339e-09	3.52674010141303e-09	3.5271512715502e-09	1.07953775834085e-08	2.20785048118611e-08	2.22021957594169e-08	8.75727795001292e-08	1.14843968212821e-07	2.59672739299561e-07	5.19191248293105e-07	1.09674542729882e-06	2.4699760064869e-06	4.67568339951673e-06	8.40728624340974e-06	1.29225875144434e-05
P6AS	B372	0	0	3.64019189607675e-07	2.26836883731785e-08	0	0	0	0	4.08126608873354e-09	0	0	0	0	3.5271512715502e-09	0	0	0	0	0	0	0	0	7.55344344491406e-09	1.08736823244575e-08	1.91074687350221e-08	0
P6AS	B373	0	0	0	0	0	0	0	0	0	3.99129520866244e-09	0	0	0	0	0	0	0	3.80751215217953e-09	0	4.25693015245182e-09	0	0	0	0	1.91074687350221e-08	4.58247784200121e-08
P6AS	B374	0	0	0	0	0	0	0	0	0	0	0	0	3.52674010141303e-09	0	0	3.67975080197685e-09	0	0	0	0	0	1.17298976181692e-08	3.77672172245703e-08	3.26210469733725e-08	1.33752281145155e-07	2.74948670520072e-07
P6AS	B375	0	0	0	0	0	0	0	0	0	3.99129520866244e-09	0	0	0	0	0	7.3595016039537e-09	3.70036595990281e-09	0	7.92027366984974e-09	0	9.6146527461686e-09	1.17298976181692e-08	3.02137737796562e-08	0	0	4.58247784200121e-08
P6AS	B376	0	0	0	0	0	0	0	0	0	0	0	0	0	0	3.59845919446951e-09	0	0	0	3.96013683492487e-09	1.70277206098073e-08	4.8073263730843e-09	1.75948464272538e-08	1.51068868898281e-08	4.349472929783e-08	0	4.58247784200121e-08
P6AS	B377	0	0	7.28038379215349e-07	2.94887948851321e-07	2.08432868712847e-08	8.30508462611319e-08	0	0	2.04063304436677e-08	3.99129520866244e-09	1.53320167781633e-08	1.81593928504335e-08	7.05348020282607e-09	1.05814538146506e-08	2.87876735557561e-08	2.57582556138379e-08	4.07040255589309e-08	3.04600972174362e-08	1.06923694542971e-07	2.17103437775043e-07	3.70164130727491e-07	8.56282526126353e-07	1.60133001032178e-06	2.75104162808775e-06	4.37561034032007e-06	4.85742651252128e-06
P6AS	B378	0	0	0	1.81469506985428e-07	0	0	0	0	0	0	3.83300419454082e-09	0	3.52674010141303e-09	3.5271512715502e-09	1.07953775834085e-08	7.3595016039537e-09	0	1.90375607608976e-08	4.35615051841736e-08	4.25693015245182e-08	6.73025692231802e-08	1.64218566654369e-07	2.94584294351648e-07	5.11063069249503e-07	7.06976343195819e-07	1.09979468208029e-06
P6AS	B379	0	0	3.64019189607675e-07	3.17571637224499e-07	8.33731474851386e-08	0	2.06717555705472e-08	2.05828931252828e-08	4.08126608873354e-09	7.98259041732488e-09	7.66600838908163e-09	3.6318785700867e-09	2.11604406084782e-08	1.7635756357751e-08	7.19691838893902e-09	1.83987540098842e-08	1.85018297995141e-08	2.28450729130772e-08	5.54419156889482e-08	1.02166323658844e-07	1.73063749431035e-07	4.34006211872261e-07	7.70451231381234e-07	1.41357870217948e-06	2.36932612314274e-06	3.29938404624087e-06
P6AS	B38	0	0	0	0	0	0	0	0	0	0	0	0	0	0	3.59845919446951e-09	0	0	0	0	0	0	0	0	0	0	0
P6AS	B381	0	0	0	0	0	0	0	0	0	0	0	0	0	0	0	0	0	0	0	0	0	0	7.55344344491406e-09	0	0	0
P6AS	B382	0	0	0	0	0	0	0	0	0	0	0	0	0	0	0	0	0	0	0	0	0	0	0	1.08736823244575e-08	0	0
P6AS	B387	0	0	0	0	0	0	0	0	0	0	3.83300419454082e-09	0	0	0	0	0	0	0	0	0	0	0	0	0	0	0
P6AS	B389	0	0	0	0	0	0	0	0	0	0	0	0	0	0	0	0	0	3.80751215217953e-09	3.96013683492487e-09	0	0	0	0	0	0	0
P6AS	B39	0	0	0	0	0	0	0	0	0	0	3.83300419454082e-09	0	3.52674010141303e-09	2.11629076293012e-08	1.07953775834085e-08	1.83987540098842e-08	1.11010978797084e-08	7.61502430435906e-09	1.98006841746243e-08	4.25693015245182e-09	1.44219791192529e-08	5.86494880908461e-09	1.51068868898281e-08	0	0	0
P6AS	B399	0	0	0	2.26836883731785e-08	0	0	0	0	0	0	0	0	0	1.05814538146506e-08	0	0	0	0	0	0	0	0	0	0	0	0
P6AS	B400	0	0	0	0	2.08432868712847e-08	0	0	2.05828931252828e-08	0	0	0	0	3.52674010141303e-09	0	3.59845919446951e-09	0	3.70036595990281e-09	7.61502430435906e-09	3.96013683492487e-09	8.51386030490364e-09	9.6146527461686e-09	5.86494880908461e-09	2.26603303347422e-08	0	5.73224062050664e-08	0
P6AS	B402	0	0	0	0	0	0	0	0	0	0	0	0	0	0	0	0	0	0	0	4.25693015245182e-09	4.8073263730843e-09	0	0	0	1.91074687350221e-08	0
P6AS	B408	0	0	0	0	0	2.0762711565283e-08	0	0	0	0	0	0	0	0	0	0	0	0	0	0	0	0	0	0	0	0
P6AS	B409	0	0	0	0	0	0	0	0	0	0	0	0	0	0	0	0	0	0	0	0	4.8073263730843e-09	0	0	0	0	0
P6AS	B419	0	0	0	0	0	0	0	0	0	0	0	0	0	0	0	0	0	0	0	0	0	0	0	0	1.91074687350221e-08	0
P6AS	B420	0	0	0	0	0	0	0	0	0	0	0	0	0	0	0	0	0	0	0	0	4.8073263730843e-09	0	0	0	0	0
P6AS	B427	0	0	0	0	0	0	0	0	0	0	0	0	0	0	0	0	0	0	0	4.25693015245182e-09	0	0	0	0	0	0
P6AS	B429	0	0	0	0	0	0	0	0	0	0	0	0	0	0	0	0	0	0	0	0	0	0	0	0	1.91074687350221e-08	0
P6AS	B431	0	0	0	0	0	0	0	0	0	0	0	0	0	0	0	0	0	0	3.96013683492487e-09	0	0	0	0	0	0	0
P6AS	B432	0	0	0	0	0	0	0	0	0	0	0	0	0	0	0	0	0	0	0	0	0	5.86494880908461e-09	0	0	0	0
P6AS	B439	0	0	0	0	0	0	0	0	0	0	0	0	0	0	0	0	0	0	3.96013683492487e-09	0	0	0	0	0	0	0
P6AS	B44	0	0	0	0	0	0	0	0	0	0	0	0	0	0	1.4393836777878e-08	1.47190032079074e-08	1.85018297995141e-08	2.66525850652567e-08	2.37608210095492e-08	3.40554412196146e-08	5.28805901039273e-08	3.51896928545076e-08	6.79809910042265e-08	3.26210469733725e-08	1.91074687350221e-08	0
P6AS	B440	0	0	0	0	0	0	0	0	0	3.99129520866244e-09	3.83300419454082e-09	0	0	3.5271512715502e-09	7.19691838893902e-09	1.83987540098842e-08	2.96029276792225e-08	4.94976579783339e-08	1.10883831377896e-07	2.21360367927495e-07	3.17283540623564e-07	5.57170136863038e-07	8.45985665830375e-07	1.07649455012129e-06	1.35663028018657e-06	7.79021233140205e-07
P6AS	B441	0	0	0	2.26836883731785e-08	2.08432868712847e-08	0	0	2.05828931252828e-08	0	0	1.14990125836224e-08	1.81593928504335e-08	1.05802203042391e-08	2.11629076293012e-08	6.11738063059816e-08	1.43510281277097e-07	2.44224153353586e-07	5.86356871435648e-07	1.4177289869031e-06	2.72017836741671e-06	5.24479307303497e-06	8.5745551588817e-06	1.31127778203708e-05	1.60713024755482e-05	1.54197272691629e-05	1.21435662813032e-05
P6AS	B442	0	0	0	0	0	2.0762711565283e-08	0	0	0	0	0	0	0	0	0	0	0	0	0	0	0	0	0	0	0	0
P6AS	B447	0	0	0	0	0	0	0	0	0	0	0	0	0	7.0543025431004e-09	0	0	3.70036595990281e-09	0	7.92027366984974e-09	4.25693015245182e-09	1.92293054923372e-08	4.10546416635923e-08	1.51068868898281e-08	5.43684116222875e-08	3.82149374700443e-08	4.58247784200121e-08
P6AS	B448	0	0	0	0	0	0	0	0	0	0	0	0	0	0	0	0	0	1.52300486087181e-08	1.58405473396995e-08	1.70277206098073e-08	3.84586109846744e-08	4.10546416635923e-08	1.13301651673711e-07	6.5242093946745e-08	1.52859749880177e-07	0
P6AS	B449	0	0	3.64019189607675e-07	0	0	0	0	0	0	3.99129520866244e-09	0	0	1.05802203042391e-08	3.5271512715502e-09	1.4393836777878e-08	2.20785048118611e-08	1.85018297995141e-08	5.33051701305134e-08	9.50432840381968e-08	1.44735625183362e-07	1.73063749431035e-07	3.049773380724e-07	4.00332502580445e-07	5.00189386925045e-07	5.73224062050664e-07	3.20773448940084e-07
P6AS	B45	0	0	0	2.26836883731785e-08	0	0	0	0	1.22437982662006e-08	1.19738856259873e-08	4.2163046139949e-08	3.6318785700867e-08	1.5164982436076e-07	3.10389311896418e-07	2.77081357974152e-07	2.35504051326518e-07	1.29512808596598e-07	1.21840388869745e-07	5.54419156889482e-08	4.25693015245182e-08	2.40366318654215e-08	3.51896928545076e-08	3.02137737796562e-08	3.26210469733725e-08	1.91074687350221e-08	0
P6AS	B450	0	0	0	0	0	0	0	0	0	0	0	0	0	3.5271512715502e-09	0	0	1.11010978797084e-08	3.80751215217953e-09	1.18804105047746e-08	2.55415809147109e-08	4.8073263730843e-08	1.29028873799861e-07	1.35961982008453e-07	2.1747364648915e-07	4.01256843435465e-07	3.20773448940084e-07
P6AS	B451	0	0	0	0	0	0	0	0	0	3.99129520866244e-09	0	2.90550285606936e-08	4.58476213183694e-08	7.40701767025542e-08	8.63630206672682e-08	7.72747668415138e-08	9.99098809173759e-08	1.25647901021924e-07	1.30684515552521e-07	1.48992555335814e-07	3.41320172488985e-07	5.57170136863038e-07	7.10023683821922e-07	7.93778809685398e-07	9.55373436751107e-07	6.87371676300181e-07
P6AS	B452	0	0	0	0	0	0	0	0	0	0	0	0	0	0	0	0	0	0	3.96013683492487e-09	0	0	0	7.55344344491406e-09	0	1.91074687350221e-08	0
P6AS	B453	0	0	0	0	0	0	0	0	0	0	0	0	0	0	0	0	0	0	3.96013683492487e-09	0	0	0	0	0	1.91074687350221e-08	0
P6AS	B457	0	0	0	0	0	0	0	0	0	0	0	0	3.52674010141303e-09	0	1.07953775834085e-08	3.67975080197685e-09	3.70036595990281e-09	3.80751215217953e-09	3.96013683492487e-09	1.70277206098073e-08	4.8073263730843e-09	4.10546416635923e-08	8.30878778940546e-08	1.52231552542405e-07	1.91074687350221e-08	1.37474335260036e-07
P6AS	B458	0	0	0	0	0	0	0	0	0	0	0	0	0	0	0	0	0	0	0	0	4.8073263730843e-09	0	0	1.08736823244575e-08	0	0
P6AS	B459	0	0	0	0	0	0	0	0	0	3.99129520866244e-09	2.29980251672449e-08	2.54231499906069e-08	6.34813218254346e-08	6.70158741594538e-08	7.55676430838597e-08	9.93532716533749e-08	5.55054893985422e-08	7.23427308914111e-08	7.52425998635725e-08	4.682623167697e-08	6.73025692231802e-08	1.05569078563523e-07	1.05748208228797e-07	1.7397891719132e-07	1.33752281145155e-07	2.2912389210006e-07
P6AS	B46	0	0	0	0	0	0	0	0	0	0	0	0	0	0	0	3.67975080197685e-09	7.40073191980562e-09	0	7.92027366984974e-09	4.25693015245182e-09	4.8073263730843e-09	0	7.55344344491406e-09	1.08736823244575e-08	0	0
P6AS	B460	0	0	0	0	0	0	0	0	0	0	3.83300419454082e-09	0	0	0	0	0	0	7.61502430435906e-09	0	8.51386030490364e-09	1.92293054923372e-08	1.17298976181692e-08	4.53206606694843e-08	6.5242093946745e-08	3.82149374700443e-08	0
P6AS	B461	0	0	0	0	0	0	0	0	0	0	3.83300419454082e-09	0	0	0	3.59845919446951e-09	0	0	3.80751215217953e-09	3.96013683492487e-09	4.25693015245182e-09	1.92293054923372e-08	0	1.51068868898281e-08	1.08736823244575e-08	0	0
P6AS	B462	0	0	0	2.26836883731785e-08	0	0	0	0	0	0	0	0	0	0	0	0	3.70036595990281e-09	0	3.96013683492487e-09	0	0	5.86494880908461e-09	1.51068868898281e-08	0	0	0
P6AS	B464	0	0	0	0	0	0	0	0	0	0	0	0	0	0	0	0	0	0	0	0	0	0	0	1.08736823244575e-08	0	0
P6AS	B465	0	0	0	0	0	0	0	0	0	0	3.83300419454082e-09	0	0	0	0	0	7.40073191980562e-09	0	3.96013683492487e-09	8.51386030490364e-09	1.44219791192529e-08	5.86494880908461e-09	2.26603303347422e-08	1.08736823244575e-08	0	0
P6AS	B469	0	0	0	0	0	0	0	0	0	0	0	0	0	0	0	0	3.70036595990281e-09	0	0	0	4.8073263730843e-09	0	0	0	0	0
P6AS	B47	0	0	0	0	0	0	0	0	0	0	0	0	0	0	0	3.67975080197685e-09	7.40073191980562e-09	3.80751215217953e-09	3.96013683492487e-09	0	0	0	0	1.08736823244575e-08	0	0
P6AS	B470	0	0	0	0	0	0	0	0	0	0	0	0	0	0	0	0	3.70036595990281e-09	0	0	0	0	0	0	0	0	0
P6AS	B471	0	0	0	0	0	0	0	0	0	0	0	0	0	0	0	0	0	3.80751215217953e-09	0	0	0	0	0	0	0	0
P6AS	B479	0	0	0	0	0	0	0	0	0	0	0	0	0	0	0	0	3.70036595990281e-09	3.80751215217953e-09	3.96013683492487e-09	4.25693015245182e-09	9.6146527461686e-09	5.86494880908461e-09	7.55344344491406e-09	1.08736823244575e-08	0	0
P6AS	B48	0	0	0	0	0	0	0	0	0	0	0	0	3.52674010141303e-09	0	3.59845919446951e-09	1.47190032079074e-08	3.70036595990281e-09	0	0	0	0	0	0	0	0	0
P6AS	B482	0	0	0	0	0	0	0	0	0	0	0	0	0	0	0	0	0	0	0	0	0	0	0	1.08736823244575e-08	0	0
P6AS	B484	0	0	0	0	0	0	0	0	0	0	0	0	0	3.5271512715502e-09	0	3.67975080197685e-09	0	3.80751215217953e-09	0	0	0	0	0	0	1.91074687350221e-08	0
P6AS	B487	0	0	0	0	0	0	0	0	0	0	0	0	0	0	0	0	3.70036595990281e-09	0	0	0	9.6146527461686e-09	2.9324744045423e-08	6.79809910042265e-08	9.78631409201175e-08	2.48397093555288e-07	1.37474335260036e-07
P6AS	B488	0	0	0	0	0	0	0	0	0	0	0	0	0	0	3.59845919446951e-09	0	0	3.80751215217953e-09	7.92027366984974e-09	0	2.88439582385058e-08	3.51896928545076e-08	3.77672172245703e-08	6.5242093946745e-08	3.82149374700443e-08	4.58247784200121e-08
P6AS	B49	0	0	8.00842217136884e-06	8.84663846553963e-07	6.2529860613854e-08	1.03813557826415e-07	2.06717555705472e-08	4.11657862505656e-08	2.85688626211348e-08	3.99129520866244e-08	4.2163046139949e-08	5.81100571213871e-08	9.52219827381519e-08	1.34031748318908e-07	1.54733745362189e-07	1.87667290900819e-07	2.51624885273391e-07	4.11211312435389e-07	6.81143535607077e-07	1.19194044268651e-06	2.48538773488458e-06	4.25795283539543e-06	8.02931038194364e-06	1.42445238450393e-05	2.14385799206948e-05	2.82738882851474e-05
P6AS	B50	0	0	0	0	2.08432868712847e-08	0	2.06717555705472e-08	0	8.16253217746708e-09	3.99129520866244e-09	1.53320167781633e-08	1.81593928504335e-08	2.46871807098912e-08	2.82172101724016e-08	7.19691838893902e-09	4.04772588217453e-08	4.44043915188337e-08	4.94976579783339e-08	2.77209578444741e-08	2.55415809147109e-08	2.40366318654215e-08	5.86494880908461e-09	3.77672172245703e-08	3.26210469733725e-08	1.91074687350221e-08	0
P6AS	B500	0	0	0	2.26836883731785e-08	2.08432868712847e-08	6.22881346958489e-08	8.26870222821887e-08	2.05828931252828e-08	3.67313947986019e-08	2.79390664606371e-08	4.59960503344898e-08	5.81100571213871e-08	3.52674010141303e-08	3.87986639870522e-08	5.75753471115121e-08	6.99152652375601e-08	6.29062213183478e-08	4.56901458261544e-08	2.37608210095492e-08	8.51386030490364e-09	4.32659373577587e-08	1.17298976181692e-08	1.51068868898281e-08	2.1747364648915e-08	0	0
P6AS	B508	0	0	0	2.26836883731785e-08	0	0	0	2.05828931252828e-08	0	0	7.66600838908163e-09	1.08956357102601e-08	7.05348020282607e-09	3.5271512715502e-09	0	1.47190032079074e-08	1.11010978797084e-08	0	3.96013683492487e-09	4.25693015245182e-09	4.8073263730843e-09	5.86494880908461e-09	0	1.08736823244575e-08	0	0
P6AS	B509	0	0	0	0	4.16865737425693e-08	0	0	0	1.22437982662006e-08	1.19738856259873e-08	2.68310293617857e-08	1.81593928504335e-08	4.23208812169564e-08	1.7635756357751e-08	3.59845919446951e-08	3.31177572177916e-08	3.70036595990281e-08	4.18826336739748e-08	2.77209578444741e-08	2.97985110671628e-08	1.92293054923372e-08	1.17298976181692e-08	1.51068868898281e-08	0	0	0
P6AS	B51	0	0	0	0	0	0	0	0	0	0	3.83300419454082e-09	0	0	3.5271512715502e-09	0	0	7.40073191980562e-09	3.80751215217953e-09	7.92027366984974e-09	4.25693015245182e-09	0	0	7.55344344491406e-09	0	0	0
P6AS	B518	0	0	0	0	0	0	0	0	0	0	0	0	0	0	0	0	0	3.80751215217953e-09	0	0	0	0	0	0	0	0
P6AS	B519	0	0	0	0	0	0	0	0	0	0	7.66600838908163e-09	3.6318785700867e-09	0	0	0	0	3.70036595990281e-09	3.80751215217953e-09	3.96013683492487e-09	4.25693015245182e-09	0	0	0	0	0	0
P6AS	B52	0	0	0	0	0	0	0	0	0	0	0	3.6318785700867e-09	0	0	0	0	0	0	0	8.51386030490364e-09	9.6146527461686e-09	0	0	0	0	0
P6AS	B528	0	0	0	0	0	0	0	0	0	0	0	0	0	0	0	0	7.40073191980562e-09	0	0	0	0	0	0	0	0	0
P6AS	B529	0	0	0	0	0	0	0	0	0	0	0	0	0	0	0	0	0	3.80751215217953e-09	3.96013683492487e-09	0	0	0	0	0	0	0
P6AS	B530	0	0	0	2.26836883731785e-08	0	0	0	0	0	0	0	0	0	0	0	0	0	0	0	0	0	0	0	0	0	0
P6AS	B54	0	0	0	2.26836883731785e-08	1.04216434356423e-07	6.22881346958489e-08	4.13435111410943e-08	4.11657862505656e-08	2.04063304436677e-08	2.79390664606371e-08	3.83300419454082e-08	6.90056928316472e-08	9.8748722839565e-08	9.17059330603052e-08	1.00756857445146e-07	1.25111527267213e-07	1.14711344756987e-07	1.02802828108847e-07	9.50432840381968e-08	1.31964834726006e-07	7.69172219693488e-08	9.38391809453537e-08	5.28741041143984e-08	1.41357870217948e-07	9.55373436751107e-08	9.16495568400241e-08
P6AS	B55	0	0	0	0	0	0	0	0	0	0	0	0	0	0	0	0	0	3.80751215217953e-09	0	0	0	0	0	0	0	0
P6AS	B559	0	0	0	0	0	0	0	0	0	0	0	0	0	0	0	0	0	3.80751215217953e-09	0	0	0	0	0	1.08736823244575e-08	0	0
P6AS	B569	0	0	0	0	0	0	2.06717555705472e-08	0	0	0	0	0	0	0	0	0	0	0	0	0	0	0	0	0	1.91074687350221e-08	0
P6AS	B571	0	0	0	0	0	0	0	0	0	0	0	3.6318785700867e-09	0	0	0	0	0	0	0	0	0	0	0	0	0	0
P6AS	B572	0	0	0	0	0	0	0	0	0	0	0	0	0	0	0	0	0	0	0	0	0	0	0	1.08736823244575e-08	0	0
P6AS	B573	0	0	0	0	0	0	0	0	0	0	0	0	0	0	0	0	0	0	0	0	0	5.86494880908461e-09	0	1.08736823244575e-08	0	4.58247784200121e-08
P6AS	B58	0	0	0	1.81469506985428e-07	2.08432868712847e-08	0	0	0	4.08126608873354e-09	7.98259041732488e-09	7.66600838908163e-09	9.80607213923408e-08	3.45620529938477e-07	6.34887228879036e-07	6.36927277421103e-07	5.44603118692574e-07	2.44224153353586e-07	1.25647901021924e-07	6.73223261937228e-08	4.682623167697e-08	9.6146527461686e-09	1.17298976181692e-08	0	0	0	0
P6AS	B582	0	0	0	0	0	0	0	0	4.08126608873354e-09	0	0	3.6318785700867e-09	3.52674010141303e-09	3.5271512715502e-09	1.79922959723475e-08	3.67975080197685e-09	0	1.52300486087181e-08	1.18804105047746e-08	1.27707904573555e-08	0	1.17298976181692e-08	0	1.08736823244575e-08	0	0
P6AS	B583	0	0	0	0	0	0	0	0	0	0	0	0	0	0	0	0	0	0	0	0	0	0	0	1.08736823244575e-08	3.82149374700443e-08	0
P6AS	B588	0	0	0	0	0	0	0	0	0	0	0	0	0	0	3.59845919446951e-09	3.67975080197685e-09	0	3.80751215217953e-09	0	0	0	0	0	0	0	0
P6AS	B589	0	0	0	0	0	0	0	0	0	0	0	0	0	1.05814538146506e-08	1.4393836777878e-08	3.67975080197685e-09	3.70036595990281e-09	3.80751215217953e-09	0	0	0	0	0	1.08736823244575e-08	0	0
P6AS	B59	0	0	0	1.5878581861225e-07	2.08432868712847e-08	2.0762711565283e-08	2.06717555705472e-08	4.11657862505656e-08	2.44875965324012e-08	1.19738856259873e-08	7.66600838908163e-09	8.3533207111994e-08	5.14904054806303e-07	9.38222238232354e-07	1.21987766692516e-06	9.86173214929795e-07	8.21481243098424e-07	6.28239505109622e-07	6.13821209413355e-07	1.08977411902767e-06	2.09118697229167e-06	3.3899404116509e-06	5.29496385488476e-06	5.85004109055814e-06	5.61759580809651e-06	3.75763183044099e-06
P6AS	B60	0	0	0	0	0	0	0	0	0	0	0	0	0	0	0	0	0	0	0	0	0	5.86494880908461e-09	0	0	0	0
P6AS	B64	0	0	0	0	0	0	0	0	0	0	0	0	0	3.5271512715502e-09	7.19691838893902e-09	0	0	0	0	0	0	0	0	0	0	0
P6AS	B650	0	0	0	0	0	0	0	0	0	3.99129520866244e-09	0	0	3.52674010141303e-09	0	0	0	0	0	0	4.25693015245182e-09	9.6146527461686e-09	0	1.51068868898281e-08	1.08736823244575e-08	0	0
P6AS	B651	0	0	0	0	0	0	0	0	0	0	0	0	0	0	0	3.67975080197685e-09	0	0	0	4.25693015245182e-09	0	0	0	1.08736823244575e-08	0	0
P6AS	B652	0	0	0	0	0	0	0	0	0	0	0	0	0	3.5271512715502e-09	3.59845919446951e-09	3.67975080197685e-09	7.40073191980562e-09	1.14225364565386e-08	1.98006841746243e-08	1.70277206098073e-08	3.36512846115901e-08	1.05569078563523e-07	1.43515425453367e-07	1.7397891719132e-07	5.3500912458062e-07	8.24846011560217e-07
P6AS	B653	0	0	0	0	0	0	0	0	0	0	0	0	0	0	0	3.67975080197685e-09	0	0	0	0	0	0	0	0	0	0
P6AS	B658	0	0	0	0	0	0	0	0	0	0	0	0	0	3.5271512715502e-09	1.07953775834085e-08	3.67975080197685e-09	7.40073191980562e-09	3.80751215217953e-09	7.92027366984974e-09	1.70277206098073e-08	4.8073263730843e-09	0	0	0	0	0
P6AS	B659	0	0	0	0	0	0	2.06717555705472e-08	0	2.44875965324012e-08	3.99129520866244e-08	9.19921006689796e-08	1.05324478532514e-07	1.26962643650869e-07	1.41086050862008e-07	2.44695225223927e-07	3.31177572177916e-07	3.8113769386999e-07	5.17821652696416e-07	5.18777925375158e-07	5.1508854844667e-07	6.00915796635538e-07	6.09954676144799e-07	5.81615145258382e-07	2.39221011138065e-07	2.48397093555288e-07	1.37474335260036e-07
P6AS	B66	0	0	0	0	0	0	0	0	0	0	0	0	0	0	0	0	0	0	0	4.25693015245182e-09	0	0	0	0	0	0
P6AS	B661	0	0	0	0	0	0	0	0	0	0	0	0	0	0	0	0	3.70036595990281e-09	0	0	0	0	0	0	0	1.91074687350221e-08	0
P6AS	B663	0	0	0	0	0	0	0	0	0	0	0	0	0	0	0	0	0	0	0	0	0	5.86494880908461e-09	7.55344344491406e-09	0	0	0
P6AS	B664	0	0	0	0	0	0	0	0	0	0	0	0	0	0	3.59845919446951e-09	3.67975080197685e-09	0	3.80751215217953e-09	0	0	9.6146527461686e-09	5.86494880908461e-09	0	0	0	4.58247784200121e-08
P6AS	B668	0	0	0	0	0	0	0	0	0	0	0	0	0	0	0	0	0	0	0	0	0	1.17298976181692e-08	0	0	0	0
P6AS	B669	0	0	0	0	0	0	0	0	0	0	0	0	0	0	0	3.67975080197685e-09	0	0	0	0	0	0	1.51068868898281e-08	0	0	0
P6AS	B67	0	0	0	0	0	0	0	0	0	0	0	0	0	0	3.59845919446951e-09	0	0	0	0	0	0	0	0	0	0	0
P6AS	B673	0	0	0	0	0	0	0	0	0	0	0	0	0	0	0	0	0	0	0	0	0	0	7.55344344491406e-09	0	0	0
P6AS	B675	0	0	0	0	0	0	0	0	0	0	0	0	0	0	0	0	0	0	0	0	0	0	0	1.08736823244575e-08	0	0
P6AS	B678	0	0	0	0	0	0	0	0	0	0	0	0	0	3.5271512715502e-09	3.59845919446951e-09	0	3.70036595990281e-09	3.80751215217953e-09	0	1.27707904573555e-08	1.44219791192529e-08	2.9324744045423e-08	3.77672172245703e-08	7.61157762712025e-08	1.14644812410133e-07	2.2912389210006e-07
P6AS	B679	0	0	0	0	0	0	0	0	0	0	0	0	0	3.5271512715502e-09	0	0	0	0	0	4.25693015245182e-09	4.8073263730843e-09	5.86494880908461e-09	1.51068868898281e-08	0	3.82149374700443e-08	0
P6AS	B680	0	0	0	0	0	0	0	0	0	0	0	0	0	0	0	0	0	0	0	0	0	0	0	0	1.91074687350221e-08	0
P6AS	B689	0	0	0	0	0	0	0	0	0	0	0	0	3.52674010141303e-09	0	0	0	3.70036595990281e-09	0	0	0	0	0	7.55344344491406e-09	0	1.91074687350221e-08	0
P6AS	B69	0	0	0	0	0	2.0762711565283e-08	0	0	0	0	0	0	0	0	0	0	0	7.61502430435906e-09	0	0	0	0	0	0	1.91074687350221e-08	0
P6AS	B690	0	0	0	0	0	0	0	0	0	3.99129520866244e-09	0	3.6318785700867e-09	0	0	3.59845919446951e-09	3.67975080197685e-09	3.70036595990281e-09	3.80751215217953e-09	0	1.27707904573555e-08	4.8073263730843e-09	1.17298976181692e-08	7.55344344491406e-09	1.08736823244575e-08	1.91074687350221e-08	0
P6AS	B699	0	0	0	0	0	0	0	0	0	0	0	0	0	0	0	0	0	0	0	0	0	5.86494880908461e-09	0	0	1.91074687350221e-08	0
P6AS	B719	0	0	0	0	0	0	0	0	0	0	0	0	0	0	0	3.67975080197685e-09	0	0	0	0	4.8073263730843e-09	0	0	0	0	0
P6AS	B74	0	0	0	0	0	0	0	0	0	0	0	0	0	0	0	0	7.40073191980562e-09	3.80751215217953e-09	0	0	0	0	0	0	0	0
P6AS	B740	0	0	0	0	0	0	0	0	0	0	0	0	0	0	0	0	0	0	0	0	0	0	0	1.08736823244575e-08	0	0
P6AS	B748	0	0	0	0	0	0	0	0	0	0	0	0	0	3.5271512715502e-09	0	3.67975080197685e-09	0	0	0	0	0	5.86494880908461e-09	0	0	0	0
P6AS	B749	0	0	0	0	0	0	0	0	0	3.99129520866244e-09	3.83300419454082e-09	3.6318785700867e-09	1.05802203042391e-08	7.0543025431004e-09	1.4393836777878e-08	3.67975080197685e-09	3.70036595990281e-09	1.52300486087181e-08	1.98006841746243e-08	2.97985110671628e-08	4.8073263730843e-09	3.51896928545076e-08	0	3.26210469733725e-08	3.82149374700443e-08	4.58247784200121e-08
P6AS	B75	0	0	0	0	0	0	0	0	0	0	0	0	0	3.5271512715502e-09	0	0	0	0	0	0	0	0	0	0	0	0
P6AS	B761	0	0	0	0	0	0	0	0	0	0	0	0	0	0	0	0	0	0	0	0	4.8073263730843e-09	0	0	0	0	0
P6AS	B769	0	0	0	0	2.08432868712847e-08	0	0	0	0	0	0	0	0	3.5271512715502e-09	0	0	0	3.80751215217953e-09	3.96013683492487e-09	0	0	0	0	0	0	0
P6AS	B77	0	0	0	2.26836883731785e-08	0	0	0	0	0	3.99129520866244e-09	0	0	0	0	0	0	0	0	0	0	0	0	0	0	0	0
P6AS	B770	0	0	0	0	6.2529860613854e-08	8.30508462611319e-08	8.26870222821887e-08	6.17486793758485e-08	2.04063304436677e-08	0	0	0	3.52674010141303e-09	0	0	0	0	0	0	0	0	0	0	0	0	0
P6AS	B778	0	0	0	2.26836883731785e-08	6.2529860613854e-08	1.03813557826415e-07	6.20152667116415e-08	6.17486793758485e-08	0	3.99129520866244e-09	0	0	3.52674010141303e-09	0	3.59845919446951e-09	0	3.70036595990281e-09	0	0	4.25693015245182e-09	4.8073263730843e-09	5.86494880908461e-09	2.26603303347422e-08	0	0	4.58247784200121e-08
P6AS	B779	0	0	3.64019189607675e-07	0	1.66746294970277e-07	2.49152538783396e-07	1.4470228899383e-07	6.17486793758485e-08	4.48939269760689e-08	1.19738856259873e-08	1.53320167781633e-08	7.26375714017339e-09	0	3.5271512715502e-09	0	0	0	3.80751215217953e-09	3.96013683492487e-09	0	4.8073263730843e-09	1.75948464272538e-08	0	0	0	0
P6AS	B780	0	0	0	0	0	0	0	0	0	0	0	0	0	0	0	0	0	0	0	0	0	0	7.55344344491406e-09	0	0	0
P6AS	B787	0	0	0	0	0	0	0	0	0	0	0	0	0	0	0	0	1.11010978797084e-08	2.28450729130772e-08	1.58405473396995e-08	1.27707904573555e-08	2.40366318654215e-08	4.10546416635923e-08	8.30878778940546e-08	9.78631409201175e-08	1.91074687350221e-07	1.83299113680048e-07
P6AS	B789	0	0	0	0	0	0	0	0	0	0	0	0	0	0	3.59845919446951e-09	3.67975080197685e-09	1.11010978797084e-08	7.61502430435906e-09	0	1.70277206098073e-08	2.88439582385058e-08	6.45144368999307e-08	6.79809910042265e-08	9.78631409201175e-08	5.73224062050664e-08	1.37474335260036e-07
P6AS	B79	0	0	0	0	0	0	0	0	8.16253217746708e-09	0	3.83300419454082e-09	0	0	0	0	0	3.70036595990281e-09	0	0	0	0	0	0	0	0	0
P6AS	B811	0	0	0	0	0	0	0	0	0	3.99129520866244e-09	0	7.26375714017339e-09	1.41069604056521e-08	7.0543025431004e-09	1.4393836777878e-08	0	1.11010978797084e-08	1.14225364565386e-08	3.96013683492487e-09	0	9.6146527461686e-09	5.86494880908461e-09	7.55344344491406e-09	0	0	0
P6AS	B82	0	0	0	0	0	0	0	0	0	0	3.83300419454082e-09	0	0	0	0	0	0	0	0	0	0	0	0	0	0	0
P6AS	B820	0	0	0	0	2.08432868712847e-08	4.15254231305659e-08	0	0	0	0	0	0	0	0	0	0	0	0	0	0	0	0	0	0	0	0
P6AS	B829	0	0	0	3.40255325597678e-07	1.64661966283149e-06	1.72330505991849e-06	7.02839689398604e-07	5.14572328132071e-07	2.69363561856414e-07	5.98694281299366e-08	3.06640335563265e-08	2.54231499906069e-08	3.52674010141303e-09	1.41086050862008e-08	1.4393836777878e-08	7.3595016039537e-09	1.11010978797084e-08	2.28450729130772e-08	1.18804105047746e-08	3.83123713720664e-08	2.88439582385058e-08	2.34597952363384e-08	6.04275475593125e-08	3.26210469733725e-08	5.73224062050664e-08	4.58247784200121e-08
P6AS	B83	0	0	0	0	4.16865737425693e-08	2.0762711565283e-08	0	0	0	0	0	0	0	0	0	0	0	0	0	0	4.8073263730843e-09	5.86494880908461e-09	7.55344344491406e-09	1.08736823244575e-08	0	0
P6AS	B832	0	0	0	0	0	0	0	0	0	0	0	0	0	0	0	0	0	0	3.96013683492487e-09	0	0	0	0	0	0	0
P6AS	B838	0	0	0	0	0	0	0	0	0	0	0	0	0	0	0	0	0	0	0	0	4.8073263730843e-09	0	0	0	0	0
P6AS	B839	0	0	0	0	0	2.0762711565283e-08	0	0	0	0	0	0	0	0	0	0	0	0	3.96013683492487e-09	0	0	5.86494880908461e-09	7.55344344491406e-09	0	1.91074687350221e-08	0
P6AS	B851	0	0	0	0	0	0	0	0	0	0	0	0	0	0	0	0	3.70036595990281e-09	0	0	0	4.8073263730843e-09	0	0	0	0	4.58247784200121e-08
P6AS	B852	0	0	0	0	0	0	0	0	0	0	0	0	0	0	0	0	0	3.80751215217953e-09	0	0	0	0	7.55344344491406e-09	0	0	0
P6AS	B86	0	0	0	9.07347534927141e-08	2.08432868712847e-08	0	0	0	0	0	0	0	0	3.5271512715502e-09	3.59845919446951e-09	0	0	0	0	4.25693015245182e-09	4.8073263730843e-09	1.75948464272538e-08	3.02137737796562e-08	1.63105234866863e-07	3.24826968495376e-07	5.49897341040145e-07
P6AS	B87	0	0	0	0	0	0	0	0	0	0	0	0	0	0	0	0	0	0	0	0	0	0	0	0	1.91074687350221e-08	0
P6AS	B871	0	0	0	0	2.08432868712847e-08	0	4.13435111410943e-08	0	0	0	0	3.6318785700867e-09	1.05802203042391e-08	0	3.59845919446951e-09	3.67975080197685e-09	3.70036595990281e-09	0	0	0	0	0	0	0	0	0
P6AS	B878	0	0	0	0	0	0	0	0	0	0	0	0	0	0	0	0	0	0	0	0	0	0	0	0	1.91074687350221e-08	0
P6AS	B879	0	0	0	0	0	0	0	0	0	0	0	0	0	0	0	0	0	0	0	0	0	0	7.55344344491406e-09	1.08736823244575e-08	5.73224062050664e-08	0
P6AS	B880	0	0	0	0	0	0	0	0	0	0	0	0	3.52674010141303e-09	0	0	0	0	0	0	0	0	0	0	1.08736823244575e-08	0	0
P6AS	B888	0	0	0	4.53673767463571e-08	0	0	0	0	4.08126608873354e-09	0	0	0	0	0	0	0	0	0	0	0	0	0	0	0	0	0
P6AS	B889	0	0	0	0	0	0	0	0	0	0	0	0	0	0	0	0	0	0	0	0	4.8073263730843e-09	0	7.55344344491406e-09	1.08736823244575e-08	3.82149374700443e-08	4.58247784200121e-08
P6AS	B89	0	0	0	2.04153195358607e-07	4.58552311168262e-07	3.5296609660981e-07	1.86045800134925e-07	1.02914465626414e-07	5.3056459153536e-08	3.99129520866244e-09	1.14990125836224e-08	0	1.41069604056521e-08	7.0543025431004e-09	1.07953775834085e-08	0	3.70036595990281e-09	7.61502430435906e-09	0	1.70277206098073e-08	4.8073263730843e-09	2.34597952363384e-08	3.77672172245703e-08	5.43684116222875e-08	1.91074687350221e-08	9.16495568400241e-08
P6AS	B90	0	0	0	0	0	0	0	0	0	3.99129520866244e-09	1.14990125836224e-08	3.6318785700867e-09	7.05348020282607e-09	2.46900589008514e-08	4.67799695281036e-08	8.83140192474444e-08	9.62095149574731e-08	1.44685461782822e-07	1.98006841746243e-07	2.63929669452013e-07	3.55742151608238e-07	5.04385597581276e-07	6.42042692817695e-07	7.8290512736094e-07	1.01269584295617e-06	4.5824778420012e-07
P6AS	B900	0	0	0	0	0	0	0	0	0	0	0	0	7.05348020282607e-09	3.5271512715502e-09	1.07953775834085e-08	0	1.85018297995141e-08	3.80751215217953e-09	0	1.27707904573555e-08	2.40366318654215e-08	1.75948464272538e-08	3.77672172245703e-08	1.08736823244575e-08	1.91074687350221e-08	0
P6AS	B901	0	0	0	0	0	0	0	0	0	0	0	0	0	0	3.59845919446951e-09	0	0	0	0	0	0	0	7.55344344491406e-09	1.08736823244575e-08	0	0
P6AS	B902	0	0	0	0	0	0	0	0	0	0	0	0	3.52674010141303e-09	0	0	3.67975080197685e-09	3.70036595990281e-09	7.61502430435906e-09	3.96013683492487e-09	1.70277206098073e-08	4.8073263730843e-08	5.27845392817615e-08	1.05748208228797e-07	6.5242093946745e-08	1.52859749880177e-07	9.16495568400241e-08
P6AS	B908	0	0	0	0	0	0	0	0	0	0	0	0	0	0	0	0	0	0	3.96013683492487e-09	4.25693015245182e-09	2.40366318654215e-08	4.69195904726769e-08	4.53206606694843e-08	9.78631409201175e-08	1.33752281145155e-07	9.16495568400241e-08
P6AS	B909	0	0	0	0	0	0	0	0	0	0	3.83300419454082e-09	0	2.11604406084782e-08	2.82172101724016e-08	5.03784287225731e-08	1.3983053047512e-07	3.66336230030378e-07	9.40455501588344e-07	2.08303197517048e-06	5.22325329705839e-06	1.32970647479512e-05	3.2022620497602e-05	6.32374285208205e-05	0.000104441718726414	0.000135854102706007	0.000133395929980655
P6AS	B91	0	0	0	0	0	0	0	0	0	0	7.66600838908163e-09	7.26375714017339e-09	1.05802203042391e-08	1.7635756357751e-08	2.51892143612866e-08	3.31177572177916e-08	6.29062213183478e-08	7.23427308914111e-08	1.10883831377896e-07	1.31964834726006e-07	2.06715034042625e-07	2.69787645217892e-07	4.98527267364328e-07	7.06789351089738e-07	8.0251368687093e-07	1.23726901734033e-06
P6AS	B92	0	0	0	0	0	0	0	0	0	0	0	0	0	0	0	0	0	0	0	0	0	0	0	2.1747364648915e-08	0	4.58247784200121e-08
P6AS	B94	0	0	0	0	0	0	0	0	0	0	0	0	0	0	0	0	0	3.80751215217953e-09	0	0	0	0	0	0	0	0
P6AS	B941	0	0	0	0	4.16865737425693e-08	6.22881346958489e-08	0	2.05828931252828e-08	2.44875965324012e-08	7.98259041732488e-09	3.83300419454082e-09	1.45275142803468e-08	7.05348020282607e-09	1.7635756357751e-08	3.23861327502256e-08	2.57582556138379e-08	2.96029276792225e-08	3.80751215217953e-08	7.12824630286476e-08	6.38539522867773e-08	1.05761180207855e-07	2.22868054745215e-07	2.11496416457594e-07	1.7397891719132e-07	3.63041905965421e-07	1.83299113680048e-07
P6AS	B942	0	0	0	0	0	0	0	0	4.08126608873354e-09	0	0	0	0	0	0	0	3.70036595990281e-09	0	3.96013683492487e-09	0	0	0	0	0	1.91074687350221e-08	0
P6AS	B948	0	0	0	2.26836883731785e-08	2.08432868712847e-08	8.30508462611319e-08	2.06717555705472e-08	0	1.22437982662006e-08	7.98259041732488e-09	2.29980251672449e-08	3.26869071307803e-08	1.41069604056521e-08	2.46900589008514e-08	1.4393836777878e-08	6.25557636336064e-08	5.55054893985422e-08	6.85352187392315e-08	1.26724378717596e-07	1.31964834726006e-07	2.35558992281131e-07	3.812216725905e-07	6.79809910042265e-07	1.23959978498816e-06	2.40754106061279e-06	1.87881591522049e-06
P6AS	B949	0	0	0	0	0	0	0	0	0	0	0	0	0	0	3.59845919446951e-09	0	0	0	0	0	0	0	0	0	0	0
P6AS	B981	0	0	0	0	0	0	0	0	0	0	0	0	0	0	0	0	0	3.80751215217953e-09	0	4.25693015245182e-09	4.8073263730843e-09	5.86494880908461e-09	0	0	3.82149374700443e-08	0
P6AS	B99	0	1.27406716362686e-06	5.09626865450744e-06	2.92619580014003e-06	7.50358327366248e-07	5.81355923827923e-07	2.68732822417113e-07	1.85246038127545e-07	1.02031652218339e-07	1.27721446677198e-07	1.18823130030765e-07	2.36072107055635e-07	5.67805156327498e-07	8.92369271702201e-07	1.20548383014729e-06	1.18855950903852e-06	1.09530832413123e-06	1.24505647376271e-06	1.50089186043653e-06	2.17103437775043e-06	3.32186252380125e-06	5.08491061747636e-06	8.36921533696478e-06	1.40922922924969e-05	2.48779242929988e-05	3.26272422350486e-05
P6AS	C00	0	0	0	0	0	0	0	0	0	0	0	0	0	0	0	3.67975080197685e-09	0	3.80751215217953e-09	3.96013683492487e-09	0	9.6146527461686e-09	5.86494880908461e-09	2.26603303347422e-08	2.1747364648915e-08	0	9.16495568400241e-08
P6AS	C000	0	0	0	0	0	0	0	0	0	0	0	3.6318785700867e-09	0	0	3.59845919446951e-09	0	3.70036595990281e-09	7.61502430435906e-09	1.98006841746243e-08	1.70277206098073e-08	2.40366318654215e-08	7.03793857090153e-08	1.05748208228797e-07	1.41357870217948e-07	4.01256843435465e-07	6.87371676300181e-07
P6AS	C001	0	0	0	0	0	0	0	0	0	0	0	0	0	3.5271512715502e-09	0	7.3595016039537e-09	1.11010978797084e-08	1.14225364565386e-08	3.96013683492487e-08	4.25693015245182e-08	8.17245483424331e-08	1.64218566654369e-07	3.32351511576219e-07	4.24073610653843e-07	9.17158499281062e-07	1.28309379576034e-06
P6AS	C002	0	0	0	0	0	0	0	0	0	0	0	0	0	0	0	0	0	0	3.96013683492487e-09	0	0	0	1.51068868898281e-08	0	0	0
P6AS	C003	0	0	0	0	0	0	0	0	0	0	0	0	0	0	0	0	0	0	0	0	4.8073263730843e-09	5.86494880908461e-09	7.55344344491406e-09	2.1747364648915e-08	5.73224062050664e-08	0
P6AS	C004	0	0	0	0	0	0	0	0	0	0	0	0	3.52674010141303e-09	0	0	0	0	0	0	4.25693015245182e-09	4.8073263730843e-09	5.86494880908461e-09	4.53206606694843e-08	2.1747364648915e-08	3.82149374700443e-08	4.58247784200121e-08
P6AS	C005	0	0	0	0	0	0	0	0	0	0	0	3.6318785700867e-09	0	0	0	0	0	3.80751215217953e-09	0	4.25693015245182e-09	0	0	0	1.08736823244575e-08	1.91074687350221e-08	0
P6AS	C006	0	0	0	0	0	0	0	0	0	0	0	0	0	0	0	0	0	0	0	0	4.8073263730843e-09	0	0	1.08736823244575e-08	0	4.58247784200121e-08
P6AS	C008	0	0	0	0	0	0	0	0	0	0	0	0	0	0	0	0	0	0	3.96013683492487e-09	0	0	1.75948464272538e-08	3.02137737796562e-08	5.43684116222875e-08	1.91074687350221e-08	4.58247784200121e-08
P6AS	C009	0	0	0	0	2.08432868712847e-08	0	0	2.05828931252828e-08	8.16253217746708e-09	7.98259041732488e-09	3.83300419454082e-09	3.6318785700867e-09	0	7.0543025431004e-09	7.19691838893902e-09	2.57582556138379e-08	7.40073191980562e-09	2.28450729130772e-08	4.35615051841736e-08	8.51386030490364e-08	1.68256423057951e-07	2.22868054745215e-07	4.45653163249929e-07	7.8290512736094e-07	1.52859749880177e-06	2.84113626204075e-06
P6AS	C01	0	0	0	0	0	0	0	4.11657862505656e-08	0	0	0	0	1.41069604056521e-08	2.11629076293012e-08	2.51892143612866e-08	7.3595016039537e-08	1.14711344756987e-07	2.36065753435131e-07	3.68292725648013e-07	5.44887059513833e-07	5.72071838397032e-07	8.85607270171776e-07	7.32684014156664e-07	8.698945859566e-07	8.40728624340974e-07	5.95722119460157e-07
P6AS	C02	0	0	0	0	0	0	0	0	0	0	7.66600838908163e-09	1.45275142803468e-08	5.99545817240216e-08	9.87602356034057e-08	1.72726041334536e-07	3.05419316564078e-07	3.14531106591739e-07	4.15018824587569e-07	4.87096830695759e-07	5.06574688141767e-07	4.71117984562262e-07	5.04385597581276e-07	5.81615145258382e-07	4.89315704600588e-07	3.82149374700443e-07	2.74948670520072e-07
P6AS	C020	0	0	0	0	0	0	0	0	0	0	0	3.6318785700867e-09	0	0	0	3.67975080197685e-09	3.70036595990281e-09	3.80751215217953e-09	7.92027366984974e-09	4.25693015245182e-09	1.44219791192529e-08	1.17298976181692e-08	0	2.1747364648915e-08	1.91074687350221e-08	0
P6AS	C021	0	0	0	0	0	0	0	0	4.08126608873354e-09	0	0	7.26375714017339e-09	4.23208812169564e-08	2.11629076293012e-08	3.59845919446951e-08	4.04772588217453e-08	1.11010978797084e-07	1.02802828108847e-07	1.66325747066844e-07	2.08589577470139e-07	2.74017603265805e-07	2.99112389263315e-07	5.2118759769907e-07	5.00189386925045e-07	8.40728624340974e-07	6.41546897880169e-07
P6AS	C022	0	0	0	0	0	0	0	0	0	0	0	0	0	0	1.07953775834085e-08	7.3595016039537e-09	3.70036595990281e-09	1.14225364565386e-08	7.92027366984974e-09	2.12846507622591e-08	2.40366318654215e-08	4.10546416635923e-08	3.77672172245703e-08	5.43684116222875e-08	1.91074687350221e-08	0
P6AS	C023	0	0	0	0	0	0	0	0	0	0	0	0	0	0	1.4393836777878e-08	0	0	1.14225364565386e-08	3.16810946793989e-08	3.40554412196146e-08	6.24952428500959e-08	2.34597952363384e-08	4.53206606694843e-08	4.349472929783e-08	0	0
P6AS	C024	0	0	0	0	0	0	0	0	0	0	0	3.6318785700867e-09	0	0	0	7.3595016039537e-09	1.11010978797084e-08	1.14225364565386e-08	1.18804105047746e-08	8.51386030490364e-09	1.44219791192529e-08	2.9324744045423e-08	1.51068868898281e-08	0	1.91074687350221e-08	0
P6AS	C028	0	0	0	0	0	0	0	0	0	0	3.83300419454082e-09	3.6318785700867e-09	3.52674010141303e-09	1.41086050862008e-08	1.07953775834085e-08	2.94380064158148e-08	9.99098809173759e-08	1.10417852413206e-07	1.78206157571619e-07	1.66020275945621e-07	2.25944339534962e-07	2.99112389263315e-07	3.39904955021133e-07	2.93589422760353e-07	4.20364312170487e-07	3.66598227360096e-07
P6AS	C029	0	0	0	0	2.08432868712847e-08	0	0	0	0	1.99564760433122e-08	4.59960503344898e-08	3.19605314167629e-07	7.54722381702389e-07	1.35089893700373e-06	1.87839569951308e-06	2.77085235388857e-06	4.22581792620901e-06	6.34712275768328e-06	9.22315868854002e-06	1.30006646855879e-05	1.68641009167797e-05	2.02516682377692e-05	2.70186672024576e-05	3.79708986770056e-05	5.27557211773961e-05	7.13491799999588e-05
P6AS	C03	0	0	0	0	0	0	0	0	0	0	0	0	0	3.5271512715502e-09	0	1.10392524059305e-08	2.22021957594169e-08	3.80751215217953e-08	6.73223261937228e-08	3.83123713720664e-08	4.32659373577587e-08	8.79742321362691e-08	1.13301651673711e-07	1.63105234866863e-07	5.73224062050664e-08	9.16495568400241e-08
P6AS	C030	0	0	0	2.26836883731785e-08	2.08432868712847e-08	0	0	0	0	3.99129520866244e-09	2.68310293617857e-08	3.6318785700867e-08	6.70080619268476e-08	9.87602356034057e-08	3.05869031529908e-07	5.74041125108388e-07	1.16931564332929e-06	1.99513636774207e-06	3.23939193096854e-06	4.81458800242301e-06	6.87928403988364e-06	9.80619440878947e-06	1.41551530157689e-05	2.11384384387454e-05	3.1985902662427e-05	4.46791589595117e-05
P6AS	C031	0	0	0	0	0	0	2.06717555705472e-08	0	0	7.98259041732488e-09	3.83300419454082e-09	3.6318785700867e-09	1.05802203042391e-08	4.58529665301526e-08	8.27645614727987e-08	1.47190032079074e-07	3.88538425789795e-07	7.76732479044624e-07	1.3860478922237e-06	2.42219325674509e-06	3.63914606442482e-06	5.20220959365805e-06	9.09434590767653e-06	1.45598606324486e-05	2.29289624820266e-05	3.23522935645285e-05
P6AS	C039	0	0	0	0	2.08432868712847e-08	2.0762711565283e-08	0	2.05828931252828e-08	8.16253217746708e-09	0	1.14990125836224e-08	2.90550285606936e-08	1.41069604056521e-08	1.7635756357751e-08	4.31815103336341e-08	6.99152652375601e-08	1.59115736275821e-07	3.16023508630901e-07	5.22738062210083e-07	7.91789008356039e-07	1.14895100316715e-06	1.73015989867996e-06	2.9533963869614e-06	5.26286224503743e-06	9.11426258660556e-06	1.27392884007633e-05
P6AS	C04	0	0	0	0	0	0	0	0	0	0	0	0	7.05348020282607e-09	0	3.59845919446951e-09	1.10392524059305e-08	1.11010978797084e-08	1.90375607608976e-08	3.16810946793989e-08	5.95970221343255e-08	2.88439582385058e-08	4.10546416635923e-08	3.77672172245703e-08	5.43684116222875e-08	0	0
P6AS	C040	0	0	0	0	0	0	0	0	0	0	0	0	0	0	3.59845919446951e-09	0	3.70036595990281e-09	3.80751215217953e-09	1.18804105047746e-08	1.70277206098073e-08	9.6146527461686e-09	1.75948464272538e-08	0	1.08736823244575e-08	1.91074687350221e-08	4.58247784200121e-08
P6AS	C041	0	0	0	0	0	0	0	0	0	0	0	0	0	0	0	0	3.70036595990281e-09	7.61502430435906e-09	7.92027366984974e-09	1.70277206098073e-08	3.84586109846744e-08	3.51896928545076e-08	3.77672172245703e-08	4.349472929783e-08	3.82149374700443e-08	0
P6AS	C048	0	0	0	0	0	0	0	0	0	0	0	0	0	0	0	0	0	0	0	8.51386030490364e-09	0	0	0	1.08736823244575e-08	0	4.58247784200121e-08
P6AS	C049	0	0	0	0	0	0	0	0	0	0	3.83300419454082e-09	7.26375714017339e-09	1.41069604056521e-08	3.17443614439518e-08	6.11738063059816e-08	2.17105297316634e-07	5.62455625905227e-07	1.18032876717565e-06	2.02759005948153e-06	2.88194171320988e-06	4.20160325007568e-06	5.13769515675812e-06	5.70284980091011e-06	6.31760943050981e-06	8.19710408732449e-06	8.66088312138228e-06
P6AS	C05	0	0	0	0	0	0	0	0	0	0	0	3.6318785700867e-09	0	3.5271512715502e-09	3.59845919446951e-09	1.83987540098842e-08	3.33032936391253e-08	1.52300486087181e-08	3.96013683492487e-08	7.2367812591681e-08	9.61465274616861e-08	9.38391809453537e-08	1.20855095118625e-07	3.26210469733725e-08	1.14644812410133e-07	4.58247784200121e-08
P6AS	C050	0	0	0	0	0	0	2.06717555705472e-08	0	0	0	3.83300419454082e-09	7.26375714017339e-09	1.05802203042391e-08	3.5271512715502e-09	1.07953775834085e-08	3.31177572177916e-08	6.29062213183478e-08	8.75727795001292e-08	1.70285883901769e-07	2.08589577470139e-07	2.93246908758142e-07	5.10250546390361e-07	6.42042692817695e-07	1.11998927941912e-06	1.87253193603217e-06	1.46639290944039e-06
P6AS	C051	0	0	0	0	0	0	0	0	0	3.99129520866244e-09	0	0	0	0	1.4393836777878e-08	1.83987540098842e-08	2.22021957594169e-08	3.42676093696158e-08	1.6236561023192e-07	2.59672739299561e-07	2.59595624146552e-07	4.80925802344938e-07	4.834203804745e-07	7.17663033414195e-07	6.68761405725775e-07	7.33196454720193e-07
P6AS	C052	0	0	0	0	0	0	0	0	0	0	0	0	0	0	3.59845919446951e-09	0	0	3.80751215217953e-09	0	1.27707904573555e-08	2.40366318654215e-08	1.75948464272538e-08	0	4.349472929783e-08	3.82149374700443e-08	4.58247784200121e-08
P6AS	C058	0	0	0	0	0	0	0	0	0	0	0	0	0	0	0	0	0	7.61502430435906e-09	3.96013683492487e-09	4.25693015245182e-09	0	5.86494880908461e-09	0	0	0	0
P6AS	C059	7.64440298176117e-06	0	0	0	0	0	0	0	0	0	7.66600838908163e-09	7.26375714017339e-09	1.76337005070652e-08	2.11629076293012e-08	2.51892143612866e-08	4.04772588217453e-08	9.62095149574731e-08	1.37070437478463e-07	3.16810946793989e-07	4.12922224787827e-07	5.96108470262453e-07	8.68012423744522e-07	1.2916388290803e-06	1.84852599515778e-06	2.35021865440772e-06	3.48268315992092e-06
P6AS	C06	0	0	0	0	0	0	0	0	8.16253217746708e-09	0	3.83300419454082e-09	3.6318785700867e-09	7.05348020282607e-09	1.05814538146506e-08	2.87876735557561e-08	2.57582556138379e-08	9.99098809173759e-08	1.86568095456797e-07	1.66325747066844e-07	2.68186599604465e-07	2.93246908758142e-07	4.28141263063176e-07	4.68313493584672e-07	3.4795783438264e-07	5.73224062050664e-07	2.74948670520072e-07
P6AS	C060	0	0	0	0	0	0	0	0	0	0	0	3.6318785700867e-09	0	1.7635756357751e-08	2.87876735557561e-08	5.88760128316296e-08	1.40613906476307e-07	4.22633848891928e-07	7.84107093315124e-07	1.33667606786987e-06	1.90370124374138e-06	3.09669297119667e-06	5.00793300397802e-06	7.35060925133327e-06	1.19421679593888e-05	1.59470228901642e-05
P6AS	C061	0	0	0	0	0	0	0	0	0	0	0	0	0	3.5271512715502e-09	0	0	3.70036595990281e-09	0	3.96013683492487e-09	8.51386030490364e-09	0	0	7.55344344491406e-09	2.1747364648915e-08	1.91074687350221e-08	0
P6AS	C062	0	0	0	0	0	0	0	0	0	0	0	0	0	0	0	1.10392524059305e-08	2.22021957594169e-08	4.18826336739748e-08	6.73223261937228e-08	1.36221764878458e-07	9.61465274616861e-08	1.75948464272538e-07	2.26603303347422e-07	1.84852599515778e-07	2.86612031025332e-07	1.37474335260036e-07
P6AS	C068	0	0	0	0	0	0	0	0	0	0	0	0	0	0	0	0	0	0	0	4.25693015245182e-09	1.44219791192529e-08	1.17298976181692e-08	4.53206606694843e-08	1.08736823244575e-08	0	0
P6AS	C069	0	0	0	0	0	0	0	0	4.08126608873354e-09	7.98259041732488e-09	1.91650209727041e-08	2.17912714205202e-08	1.76337005070652e-08	8.81787817887551e-08	1.40339908584311e-07	2.28144549722565e-07	5.51354528025519e-07	8.8715033145783e-07	1.35040666070938e-06	1.85602154646899e-06	2.80747860188123e-06	4.05854457588655e-06	6.04275475593125e-06	8.52496694237468e-06	1.51331152381375e-05	2.09419237379455e-05
P6AS	C07	0	0	0	0	0	0	2.06717555705472e-08	0	0	3.99129520866244e-09	3.06640335563265e-08	4.7214421411127e-08	1.19909163448043e-07	2.04574773749912e-07	3.52649001058012e-07	5.92439879118273e-07	9.76896613414342e-07	1.66007529835027e-06	2.61765044788534e-06	3.40554412196146e-06	4.58618935992243e-06	5.93532819479362e-06	7.49301589735475e-06	1.03843666198569e-05	1.47509658634371e-05	1.80549626974847e-05
P6AS	C08	0	0	0	0	0	0	0	0	0	0	0	3.6318785700867e-09	1.05802203042391e-08	3.5271512715502e-09	1.07953775834085e-08	3.67975080197685e-09	2.96029276792225e-08	5.71126822826929e-08	2.77209578444741e-08	6.38539522867773e-08	4.8073263730843e-08	9.38391809453537e-08	8.30878778940546e-08	8.698945859566e-08	9.55373436751107e-08	4.58247784200121e-08
P6AS	C080	0	0	0	0	0	2.0762711565283e-08	0	0	4.08126608873354e-09	0	7.66600838908163e-09	7.26375714017339e-09	2.46871807098912e-08	6.34887228879036e-08	1.79922959723475e-07	2.90700313356171e-07	5.29152332266102e-07	8.1100008841424e-07	1.16824036630284e-06	1.69851513082828e-06	2.25463606897654e-06	2.87968986526054e-06	3.66342007078332e-06	4.28423083583626e-06	5.42652112074629e-06	5.86557163776154e-06
P6AS	C081	0	0	0	0	0	0	0	0	0	0	0	3.6318785700867e-09	3.52674010141303e-09	0	1.4393836777878e-08	2.57582556138379e-08	1.85018297995141e-08	7.61502430435906e-08	5.9402052523873e-08	1.57506415640717e-07	1.68256423057951e-07	1.99408259508877e-07	2.7947740746182e-07	3.26210469733725e-07	3.43934437230398e-07	3.66598227360096e-07
P6AS	C088	0	0	0	0	0	0	0	0	0	0	0	0	0	0	0	0	0	0	3.96013683492487e-09	0	0	5.86494880908461e-09	3.02137737796562e-08	2.1747364648915e-08	1.91074687350221e-08	0
P6AS	C089	0	0	0	0	0	0	0	0	0	0	3.83300419454082e-09	7.26375714017339e-09	7.05348020282607e-09	2.46900589008514e-08	3.59845919446951e-08	4.41570096237222e-08	1.22112076676793e-07	1.75145559000258e-07	2.13847389085943e-07	2.63929669452013e-07	3.1247621425048e-07	4.34006211872261e-07	4.45653163249929e-07	4.56694657627215e-07	5.92331530785686e-07	9.16495568400241e-07
P6AS	C09	0	0	0	0	0	0	0	0	0	0	0	0	0	0	1.07953775834085e-08	2.57582556138379e-08	7.40073191980562e-08	1.10417852413206e-07	1.22764241882671e-07	1.44735625183362e-07	1.82678402177203e-07	2.05273208317961e-07	1.73729199233023e-07	1.52231552542405e-07	1.14644812410133e-07	9.16495568400241e-08
P6AS	C090	0	0	0	0	0	0	0	0	0	0	0	7.26375714017339e-09	0	7.0543025431004e-09	1.07953775834085e-08	1.47190032079074e-08	1.85018297995141e-08	4.56901458261544e-08	6.73223261937228e-08	1.70277206098073e-08	5.76879164770116e-08	2.34597952363384e-08	6.79809910042265e-08	9.78631409201175e-08	1.91074687350221e-08	4.58247784200121e-08
P6AS	C091	0	0	0	0	0	0	0	0	0	0	0	0	0	0	0	0	0	0	0	4.25693015245182e-09	4.8073263730843e-09	5.86494880908461e-09	7.55344344491406e-09	1.08736823244575e-08	0	4.58247784200121e-08
P6AS	C098	0	0	0	0	0	0	0	0	0	0	0	0	0	0	0	0	0	0	0	0	0	0	7.55344344491406e-09	0	0	0
P6AS	C099	0	0	0	0	0	0	0	0	0	0	0	1.08956357102601e-08	0	7.0543025431004e-09	3.59845919446951e-08	9.93532716533749e-08	2.55325251233294e-07	4.26441361044107e-07	6.73223261937228e-07	6.93879614849647e-07	7.5955756694732e-07	1.00290624635347e-06	9.51733874059171e-07	1.1526103263925e-06	1.62413484247688e-06	1.28309379576034e-06
P6AS	C10	0	0	0	0	0	0	0	0	0	0	0	0	0	0	0	2.57582556138379e-08	4.07040255589309e-08	9.13802916523087e-08	8.31628735334222e-08	1.14937114116199e-07	1.0095385383477e-07	1.58353617845284e-07	1.51068868898281e-07	1.3048418789349e-07	3.82149374700443e-08	4.58247784200121e-08
P6AS	C100	0	0	0	0	0	0	0	0	0	0	0	0	0	0	0	0	7.40073191980562e-09	0	3.96013683492487e-09	2.55415809147109e-08	2.40366318654215e-08	3.51896928545076e-08	3.02137737796562e-08	4.349472929783e-08	0	0
P6AS	C101	0	0	0	0	0	0	0	0	0	0	0	0	0	0	3.59845919446951e-09	0	0	0	7.92027366984974e-09	0	1.44219791192529e-08	5.86494880908461e-09	1.51068868898281e-08	0	0	0
P6AS	C102	0	0	0	0	0	0	0	0	0	0	0	0	0	0	0	1.10392524059305e-08	1.48014638396112e-08	4.18826336739748e-08	8.71230103683471e-08	1.74534136250525e-07	2.01907707669541e-07	1.99408259508877e-07	2.94584294351648e-07	1.63105234866863e-07	1.91074687350221e-07	4.58247784200121e-08
P6AS	C103	0	0	0	0	0	0	0	0	0	0	0	0	0	0	0	7.3595016039537e-09	0	7.61502430435906e-09	1.58405473396995e-08	2.12846507622591e-08	6.73025692231802e-08	3.51896928545076e-08	6.04275475593125e-08	1.08736823244575e-08	3.82149374700443e-08	0
P6AS	C104	0	0	0	0	0	0	0	0	0	0	0	0	3.52674010141303e-09	0	3.59845919446951e-09	0	7.40073191980562e-09	1.14225364565386e-08	1.58405473396995e-08	2.55415809147109e-08	4.8073263730843e-08	4.69195904726769e-08	2.26603303347422e-08	3.26210469733725e-08	7.64298749400885e-08	0
P6AS	C108	0	0	0	0	0	0	0	0	0	0	0	0	0	0	0	0	3.70036595990281e-09	3.80751215217953e-09	0	1.70277206098073e-08	9.6146527461686e-09	5.86494880908461e-09	1.51068868898281e-08	3.26210469733725e-08	0	0
P6AS	C109	0	0	0	0	0	0	2.06717555705472e-08	0	0	0	1.53320167781633e-08	1.45275142803468e-08	2.46871807098912e-08	7.40701767025542e-08	1.87119878112414e-07	6.25557636336064e-07	1.60225846063792e-06	3.5524088379835e-06	6.53026564079111e-06	1.01527784135976e-05	1.39075951973329e-05	1.66740494642275e-05	1.71085494027303e-05	1.86918599157424e-05	1.727315173646e-05	1.42056813102037e-05
P6AS	C11	0	0	0	2.26836883731785e-08	0	0	0	2.05828931252828e-08	4.08126608873354e-09	5.58781329212741e-08	1.80151197143418e-07	2.46967742765895e-07	2.46871807098912e-07	4.40893908943775e-07	1.0975300543132e-06	1.90611091542401e-06	2.33863128665858e-06	2.55484065411246e-06	2.28103881691672e-06	2.2093467491225e-06	1.67294957783334e-06	1.40172276537122e-06	8.83752883054945e-07	5.2193675157396e-07	4.77686718375553e-07	4.58247784200121e-08
P6AS	C110	0	0	0	0	0	0	0	0	0	0	0	0	0	0	0	3.67975080197685e-09	3.70036595990281e-09	7.61502430435906e-09	1.18804105047746e-08	8.51386030490364e-09	4.8073263730843e-09	5.86494880908461e-09	7.55344344491406e-09	1.08736823244575e-08	0	0
P6AS	C111	0	0	0	0	0	0	0	0	0	3.99129520866244e-09	0	3.6318785700867e-09	7.05348020282607e-09	1.41086050862008e-08	2.1590755166817e-08	2.94380064158148e-08	2.96029276792225e-08	5.33051701305134e-08	5.14817788540233e-08	7.66247427441328e-08	6.24952428500959e-08	2.34597952363384e-08	7.55344344491406e-08	1.3048418789349e-07	7.64298749400885e-08	0
P6AS	C112	0	0	0	0	0	0	0	0	0	3.99129520866244e-09	0	0	3.52674010141303e-09	0	0	7.3595016039537e-09	7.40073191980562e-09	7.61502430435906e-09	3.96013683492487e-09	1.70277206098073e-08	1.44219791192529e-08	1.75948464272538e-08	3.02137737796562e-08	2.1747364648915e-08	3.82149374700443e-08	0
P6AS	C113	0	0	0	0	0	0	0	0	0	0	0	0	0	0	0	0	3.70036595990281e-09	0	7.92027366984974e-09	1.70277206098073e-08	2.40366318654215e-08	1.17298976181692e-08	1.51068868898281e-08	1.08736823244575e-08	3.82149374700443e-08	0
P6AS	C118	0	0	0	0	0	0	0	0	0	0	0	0	0	3.5271512715502e-09	0	0	3.70036595990281e-09	0	0	0	4.8073263730843e-09	5.86494880908461e-09	0	0	0	0
P6AS	C119	0	0	0	0	0	0	4.13435111410943e-08	2.05828931252828e-08	2.44875965324012e-08	9.9782380216561e-08	2.72143297812398e-07	3.9587476413945e-07	6.17179517747281e-07	1.09694404545211e-06	2.25983237412685e-06	3.84901933886778e-06	6.10560383383964e-06	8.05669571401188e-06	9.08059376248272e-06	9.48018344951021e-06	1.0321329723012e-05	1.11961872765425e-05	1.15416615838287e-05	1.14499874876537e-05	1.02224957732368e-05	8.15681055876214e-06
P6AS	C12	0	0	0	0	0	0	0	0	0	0	0	0	0	3.5271512715502e-09	0	2.20785048118611e-08	6.29062213183478e-08	1.33262925326284e-07	1.98006841746243e-07	3.19269761433887e-07	3.60549477981323e-07	5.16115495199446e-07	5.96722032148211e-07	4.89315704600588e-07	2.6750456229031e-07	2.2912389210006e-07
P6AS	C13	0	0	0	0	0	0	0	0	0	0	0	3.6318785700867e-09	3.52674010141303e-09	1.05814538146506e-08	2.51892143612866e-08	3.67975080197685e-08	6.29062213183478e-08	2.20835704826413e-07	2.41568346930417e-07	2.93728180519176e-07	2.69210276892721e-07	3.87086621399584e-07	3.85225615690617e-07	2.1747364648915e-07	2.86612031025332e-07	1.37474335260036e-07
P6AS	C130	0	0	0	0	0	0	0	0	0	0	0	0	0	0	3.59845919446951e-09	0	3.70036595990281e-09	3.80751215217953e-09	7.92027366984974e-09	3.40554412196146e-08	2.88439582385058e-08	2.34597952363384e-08	3.77672172245703e-08	3.26210469733725e-08	3.82149374700443e-08	0
P6AS	C131	0	0	0	0	0	0	0	0	0	0	0	0	0	0	0	0	0	3.80751215217953e-09	3.96013683492487e-09	4.25693015245182e-09	3.36512846115901e-08	4.10546416635923e-08	3.02137737796562e-08	4.349472929783e-08	0	0
P6AS	C132	0	0	0	0	0	0	0	0	0	0	0	0	0	0	0	0	7.40073191980562e-09	2.66525850652567e-08	3.56412315143238e-08	5.53400919818737e-08	7.69172219693488e-08	7.62443345180999e-08	1.05748208228797e-07	1.19610505569033e-07	5.73224062050664e-08	0
P6AS	C138	0	0	0	0	0	0	0	0	0	0	0	0	0	0	0	0	0	7.61502430435906e-09	1.98006841746243e-08	8.51386030490364e-09	1.44219791192529e-08	1.17298976181692e-08	0	0	1.91074687350221e-08	0
P6AS	C139	0	0	0	0	0	0	0	0	0	0	0	7.26375714017339e-09	1.41069604056521e-08	4.23258152586024e-08	1.90718337306884e-07	7.32270409593393e-07	2.40893823989673e-06	5.52850764496468e-06	1.07834526015004e-05	1.74619274853574e-05	2.41375857192563e-05	2.92778244549504e-05	3.20870277539949e-05	3.37845309820895e-05	3.22916221621874e-05	2.41496582273463e-05
P6AS	C14	0	0	0	0	0	2.0762711565283e-08	0	0	0	0	3.83300419454082e-09	0	3.52674010141303e-09	7.0543025431004e-09	1.4393836777878e-08	1.83987540098842e-08	2.22021957594169e-08	2.66525850652567e-08	3.96013683492487e-08	6.81108824392291e-08	8.17245483424331e-08	4.69195904726769e-08	4.53206606694843e-08	3.26210469733725e-08	1.91074687350221e-08	0
P6AS	C140	0	0	0	0	2.08432868712847e-08	0	0	0	0	1.19738856259873e-08	5.74950629181122e-08	9.80607213923408e-08	1.05802203042391e-07	1.23450294504257e-07	3.23861327502256e-07	5.55642371098504e-07	1.13971271565007e-06	2.23500963332938e-06	3.89281450873115e-06	6.00227151495707e-06	8.5762702495824e-06	1.16829780276965e-05	1.51219937767179e-05	1.82786599874131e-05	2.17825143579252e-05	2.37372352215662e-05
P6AS	C142	0	0	0	0	0	0	0	0	0	0	0	0	0	0	0	0	3.70036595990281e-09	0	3.96013683492487e-09	0	0	0	0	1.08736823244575e-08	3.82149374700443e-08	0
P6AS	C148	0	0	0	0	0	0	0	0	0	0	0	0	0	1.41086050862008e-08	7.19691838893902e-09	0	1.48014638396112e-08	7.23427308914111e-08	1.50485199727145e-07	2.97985110671628e-07	3.41320172488985e-07	4.4573610949043e-07	6.57149579707523e-07	9.02515632929973e-07	1.0318033116912e-06	1.37474335260036e-06
P6AS	C15	0	0	0	0	0	0	0	0	0	0	0	2.17912714205202e-08	5.64278416226085e-08	2.46900589008514e-08	7.55676430838597e-08	3.12778818168032e-07	5.03249770546782e-07	9.06187892218728e-07	1.50881213410637e-06	1.89433391784106e-06	2.1729115206341e-06	3.03804348310583e-06	3.53501153221978e-06	3.03375736852364e-06	2.63683068543305e-06	9.62320346820253e-07
P6AS	C150	0	0	3.64019189607675e-07	0	0	0	0	0	0	0	0	0	3.52674010141303e-09	1.41086050862008e-08	5.39768879170426e-08	1.06712773257329e-07	2.73827081032808e-07	8.18615112718599e-07	1.80978253356066e-06	2.63078283421523e-06	3.72087061276725e-06	4.13478891040465e-06	4.31301620704593e-06	3.90365195448024e-06	3.9743534968846e-06	2.52036281310066e-06
P6AS	C151	0	0	0	0	0	0	0	0	0	0	0	0	3.52674010141303e-09	2.11629076293012e-08	6.47722655004511e-08	4.7836760425699e-07	1.60595882659782e-06	4.67943243502864e-06	9.71025551923578e-06	1.67765617308126e-05	2.29453687787314e-05	2.57471252718814e-05	2.38386675121488e-05	1.81699231641685e-05	1.2954863802345e-05	7.19449021194189e-06
P6AS	C152	0	0	0	0	0	0	0	0	0	0	0	0	0	0	3.59845919446951e-09	7.3595016039537e-09	4.44043915188337e-08	1.86568095456797e-07	3.16810946793989e-07	5.6191478012364e-07	6.48989060366381e-07	7.5071344756283e-07	9.29073543724429e-07	1.17435769104141e-06	5.54116593315642e-07	5.04072562620132e-07
P6AS	C153	0	0	0	0	0	0	0	0	0	0	0	0	3.52674010141303e-09	0	0	1.10392524059305e-08	5.18051234386394e-08	9.89953159566678e-08	2.45528483765342e-07	4.08665294635375e-07	5.57649859277779e-07	6.33414471381138e-07	6.79809910042265e-07	7.8290512736094e-07	5.73224062050664e-07	5.49897341040145e-07
P6AS	C154	0	0	0	0	0	0	0	0	0	0	0	0	0	0	7.19691838893902e-09	5.88760128316296e-08	1.92419029914946e-07	4.53093946109364e-07	1.00191461923599e-06	1.87730619723125e-06	2.78344197001581e-06	3.27264143546921e-06	3.36128233298676e-06	3.30559942663508e-06	2.92344271645839e-06	2.19958936416058e-06
P6AS	C155	0	0	0	0	0	0	0	0	0	0	0	0	7.05348020282607e-09	1.41086050862008e-08	2.87876735557561e-08	9.93532716533749e-08	3.58935498110573e-07	9.78530623110139e-07	1.88106499658931e-06	2.84362934183782e-06	4.14391533359867e-06	5.46613229006686e-06	5.86147211325331e-06	6.89391459370606e-06	5.65581074556655e-06	4.85742651252128e-06
P6AS	C158	0	0	0	0	0	0	0	0	0	0	3.83300419454082e-09	3.6318785700867e-09	0	7.0543025431004e-09	7.19691838893902e-09	3.67975080197685e-08	1.1841171071689e-07	3.61713654457055e-07	6.0986107257843e-07	9.83350865216371e-07	1.32201475259818e-06	1.36653307251671e-06	1.23876472496591e-06	1.04387350314792e-06	7.64298749400885e-07	3.66598227360096e-07
P6AS	C159	0	0	0	0	0	0	0	0	0	0	4.2163046139949e-08	7.99013285419073e-08	1.26962643650869e-07	3.63296580969671e-07	1.01836395203487e-06	4.33842619553071e-06	1.40724917455104e-05	3.73250416278159e-05	7.55158493051823e-05	0.000125392134570621	0.000178856577710601	0.000226750650856829	0.000260367195546188	0.000293034864961805	0.0003277313037431	0.00030436817826572
P6AS	C16	0	0	0	0	0	0	0	0	0	0	3.06640335563265e-08	9.07969642521674e-08	2.18657886287608e-07	5.43181295818731e-07	8.52834829089273e-07	1.56021434003818e-06	2.5051477548542e-06	3.68567176330978e-06	4.82740680177341e-06	5.3637319920893e-06	6.98985254646458e-06	9.53640676357157e-06	1.44497373101206e-05	1.81916705288174e-05	1.9852660015688e-05	1.17311432755231e-05
P6AS	C160	0	0	0	0	0	0	0	0	0	0	7.66600838908163e-09	5.08462999812137e-08	1.62230044665e-07	2.32791983922313e-07	5.39768879170426e-07	1.22535701705829e-06	2.3682342143378e-06	4.47763429096313e-06	7.69850600709394e-06	1.31028310092467e-05	2.22483064546342e-05	3.15182349000207e-05	4.23294970652984e-05	5.56732535012224e-05	6.68570331038424e-05	6.40172154527568e-05
P6AS	C161	0	0	0	0	0	0	0	0	0	0	0	0	1.05802203042391e-08	2.82172101724016e-08	4.67799695281036e-08	1.25111527267213e-07	2.81227812952614e-07	4.75939019022441e-07	7.5638613547065e-07	1.36221764878458e-06	2.01907707669541e-06	3.19053215214203e-06	3.66342007078332e-06	4.07763087167156e-06	3.43934437230398e-06	2.6578371483607e-06
P6AS	C162	0	0	0	0	0	0	0	0	0	3.99129520866244e-09	2.68310293617857e-08	1.01692599962427e-07	3.31513569532825e-07	8.7473351534445e-07	1.75244962770665e-06	3.23818070573963e-06	5.56535040369383e-06	9.22179443257882e-06	1.53732511931783e-05	2.41325370342494e-05	3.70981376210916e-05	5.10661092806997e-05	6.65987108538073e-05	8.11829122343997e-05	8.88497296178529e-05	8.09723834681613e-05
P6AS	C163	0	0	0	0	0	0	0	0	0	0	3.83300419454082e-09	2.17912714205202e-08	1.1638242334663e-07	2.50427740280064e-07	6.76510328560267e-07	1.36150779673143e-06	3.21931838511545e-06	6.68599133922725e-06	1.21061383043653e-05	2.11995121592101e-05	3.30359468358353e-05	4.84444771630389e-05	6.68706348178242e-05	9.27742575922714e-05	0.000122115832685526	0.000136512014913216
P6AS	C164	0	0	0	0	0	0	0	0	0	0	3.83300419454082e-09	7.26375714017339e-09	1.76337005070652e-08	2.46900589008514e-08	5.39768879170426e-08	1.03033022455352e-07	2.55325251233294e-07	5.86356871435648e-07	8.03907777489748e-07	1.57506415640717e-06	2.25944339534962e-06	3.26677648666013e-06	4.16194733814765e-06	5.96965159612717e-06	7.20351571310334e-06	6.91954154142182e-06
P6AS	C165	0	0	0	0	0	0	0	0	0	0	3.83300419454082e-09	7.26375714017339e-09	2.46871807098912e-08	2.11629076293012e-08	8.27645614727987e-08	1.36150779673143e-07	3.47834400230864e-07	7.00582236001033e-07	1.18408091364254e-06	1.92413242890822e-06	2.88439582385058e-06	4.39871160681346e-06	5.57444126234658e-06	7.62245130944471e-06	1.01078509608267e-05	1.08604724855429e-05
P6AS	C166	0	0	0	0	0	0	0	0	0	0	0	0	3.52674010141303e-09	3.5271512715502e-09	1.07953775834085e-08	1.10392524059305e-08	2.96029276792225e-08	6.4727706587052e-08	4.35615051841736e-08	8.08816728965846e-08	1.58641770311782e-07	2.63922696408807e-07	3.09691181241476e-07	4.349472929783e-07	5.3500912458062e-07	4.12423005780108e-07
P6AS	C168	0	0	0	0	0	0	0	0	0	0	7.66600838908163e-09	2.90550285606936e-08	1.69283524867826e-07	2.92753555538667e-07	7.55676430838597e-07	1.28423302988992e-06	2.69756678476915e-06	5.0221085287248e-06	8.30440694283745e-06	1.36477180687605e-05	2.08926404174244e-05	2.99816183120405e-05	3.83110651526041e-05	4.48756869530361e-05	4.37752108719357e-05	3.19398705587484e-05
P6AS	C169	0	0	0	4.53673767463571e-08	4.16865737425693e-08	6.22881346958489e-08	2.06717555705472e-08	2.05828931252828e-08	2.44875965324012e-08	5.18868377126117e-08	3.25805356535969e-07	1.52538899943641e-06	4.28146248311542e-06	1.00664897290043e-05	1.98958808862219e-05	3.69005410422238e-05	7.05955817830258e-05	0.000125126271857076	0.000215502726282941	0.000357799236243728	0.000566394385950419	0.000838370972463408	0.00117587475484355	0.00168088643476161	0.00239263723499947	0.00291303533938175
P6AS	C17	0	0	0	0	0	0	0	0	0	7.98259041732488e-09	7.66600838908163e-09	0	0	2.11629076293012e-08	1.79922959723475e-08	5.15165112276759e-08	5.9205855358445e-08	9.89953159566678e-08	1.98006841746243e-07	1.95818787012784e-07	2.06715034042625e-07	3.812216725905e-07	4.15439389470273e-07	3.80578881356013e-07	4.01256843435465e-07	4.5824778420012e-07
P6AS	C170	0	0	0	0	0	0	0	0	0	0	3.83300419454082e-09	2.17912714205202e-08	3.87941411155434e-08	8.11244792456547e-08	1.76324500529006e-07	5.15165112276759e-07	1.02870173685298e-06	2.0827091472422e-06	3.56412315143238e-06	6.0788962577012e-06	9.20603000445644e-06	1.37474400084943e-05	2.08021832472933e-05	2.88370055244613e-05	4.06224785306571e-05	4.59622527552721e-05
P6AS	C171	0	0	0	0	0	0	0	0	0	0	0	7.26375714017339e-09	3.17406609127173e-08	6.34887228879036e-08	8.99614798617377e-08	1.54549533683028e-07	2.84928178912517e-07	3.99788775978851e-07	4.91056967530684e-07	6.64081103782484e-07	7.83594198812741e-07	1.00290624635347e-06	9.06413213389687e-07	1.20697873801478e-06	1.18466306157137e-06	7.33196454720193e-07
P6AS	C172	0	0	0	0	0	0	0	0	0	0	3.83300419454082e-09	0	7.05348020282607e-09	2.82172101724016e-08	3.23861327502256e-08	5.51962620296527e-08	9.25091489975703e-08	1.18032876717565e-07	2.29687936425642e-07	3.40554412196146e-07	3.94200762592913e-07	5.63035085672122e-07	9.59287317504086e-07	1.18523137336587e-06	1.18466306157137e-06	1.23726901734033e-06
P6AS	C173	0	0	0	0	0	0	0	0	0	0	0	0	0	0	0	7.3595016039537e-09	0	0	1.58405473396995e-08	0	4.8073263730843e-09	5.86494880908461e-09	1.51068868898281e-08	0	0	4.58247784200121e-08
P6AS	C178	0	0	0	0	0	0	0	0	0	0	0	0	0	0	0	0	3.70036595990281e-09	3.80751215217953e-09	1.18804105047746e-08	2.55415809147109e-08	2.40366318654215e-08	2.34597952363384e-08	5.28741041143984e-08	2.1747364648915e-08	7.64298749400885e-08	4.58247784200121e-08
P6AS	C179	0	0	0	0	2.08432868712847e-08	0	0	0	1.22437982662006e-08	7.98259041732488e-09	1.53320167781633e-08	6.17419356914738e-08	7.75882822310867e-08	1.93993319935261e-07	3.59845919446951e-07	6.21877885534087e-07	1.04350320069259e-06	1.55727247024143e-06	2.25331785907225e-06	3.02667733839325e-06	3.80740248748277e-06	5.26672403055798e-06	6.48085447573626e-06	7.74206181501374e-06	9.57284183624609e-06	9.07330612716238e-06
P6AS	C18	0	1.27406716362686e-06	0	0	0	2.0762711565283e-08	0	0	4.08126608873354e-09	3.99129520866244e-09	4.98290545290306e-08	1.01692599962427e-07	2.60978767504565e-07	4.62056816573076e-07	6.80108787754737e-07	1.14808225021678e-06	1.80207822247267e-06	3.01554962452619e-06	3.99181792960427e-06	4.87418502455734e-06	6.11491914656323e-06	8.27544276961838e-06	1.15038943666041e-05	1.39400607399545e-05	1.67572500806144e-05	9.39407957610247e-06
P6AS	C180	0	0	0	0	0	0	0	0	4.08126608873354e-09	3.99129520866244e-09	2.29980251672449e-08	5.44781785513004e-08	8.46417624339128e-08	2.82172101724016e-07	5.50564256753835e-07	1.13336324700887e-06	2.39783714201702e-06	4.72131506870262e-06	8.52617460559324e-06	1.48354015812946e-05	2.33876428050551e-05	3.61574094080066e-05	5.43092583689321e-05	8.21615436436009e-05	0.000111912444381025	0.000131104691059654
P6AS	C181	0	0	0	0	0	0	0	0	0	0	1.91650209727041e-08	4.7214421411127e-08	1.05802203042391e-07	2.25737681379213e-07	4.06625888975054e-07	7.54348914405254e-07	1.04350320069259e-06	1.39735695984989e-06	1.85334403874484e-06	2.63078283421523e-06	3.38916509302443e-06	4.61571471274959e-06	6.20893051171936e-06	8.03565123777409e-06	9.76391652359631e-06	9.62320346820253e-06
P6AS	C182	0	0	0	0	0	0	0	0	0	7.98259041732488e-09	5.36620587235714e-08	9.07969642521674e-08	2.36291586794673e-07	5.2907269073253e-07	1.15870386061918e-06	2.46911278812647e-06	5.21381563750306e-06	9.91476164427549e-06	1.94601124068208e-05	3.49025703199525e-05	5.78561729000696e-05	8.89830033314317e-05	0.000135614523609987	0.000201424091378251	0.000298114727203815	0.000369805961849497
P6AS	C183	0	0	0	0	0	0	0	0	0	0	0	7.26375714017339e-09	0	3.5271512715502e-09	7.19691838893902e-09	2.20785048118611e-08	5.9205855358445e-08	9.13802916523087e-08	1.82166294406544e-07	3.06498970976531e-07	3.99008088965997e-07	6.33414471381138e-07	1.17078373396168e-06	1.68542076029091e-06	2.5030784042879e-06	1.92464069364051e-06
P6AS	C184	0	0	0	0	0	0	0	0	0	7.98259041732488e-09	9.19921006689796e-08	2.21544592775288e-07	3.24460089329999e-07	7.37174615753992e-07	1.30264222839796e-06	2.15265421915646e-06	3.45244144058932e-06	5.81787856853032e-06	1.01419104342426e-05	1.7317191860174e-05	2.72719625145072e-05	4.08904230969379e-05	6.19004690310707e-05	9.21544576997773e-05	0.000132166361240148	0.000157912186435362
P6AS	C185	0	0	0	0	0	0	0	0	0	0	0	3.6318785700867e-09	1.41069604056521e-08	1.41086050862008e-08	2.51892143612866e-08	2.94380064158148e-08	3.33032936391253e-08	7.61502430435906e-08	9.50432840381968e-08	1.91561856860332e-07	2.11522360415709e-07	4.34006211872261e-07	5.66508258368554e-07	8.48147221307685e-07	1.20377053030639e-06	8.24846011560217e-07
P6AS	C186	0	0	0	0	0	0	0	0	0	2.79390664606371e-08	4.59960503344898e-08	9.07969642521674e-08	1.62230044665e-07	4.23258152586024e-07	7.77267186005414e-07	1.2879127806919e-06	2.46814409525518e-06	4.20730092815838e-06	6.42334194624814e-06	1.16299331764984e-05	1.73544482068343e-05	2.4468566431501e-05	3.28650324288211e-05	4.33968661569099e-05	5.54880892065043e-05	6.40630402311768e-05
P6AS	C187	0	0	0	0	0	0	0	0	0	1.19738856259873e-08	5.74950629181122e-08	1.38011385663294e-07	4.86690133994999e-07	1.31915457555978e-06	3.00471342738204e-06	6.38804739223181e-06	1.24480310891131e-05	2.42005472392531e-05	4.20922944184164e-05	6.93751906945073e-05	0.000103564232055355	0.00014070012192994	0.000185399269355416	0.000230739538924988	0.000278625109094093	0.000296944564161678
P6AS	C188	0	0	0	0	0	0	0	0	0	0	0	0	0	1.05814538146506e-08	3.59845919446951e-08	5.15165112276759e-08	1.11010978797084e-07	2.20835704826413e-07	3.88093409822637e-07	5.78942500733448e-07	9.2781399000527e-07	1.48969699750749e-06	2.24337270313948e-06	3.06637841549702e-06	4.12721324676478e-06	4.44500350674117e-06
P6AS	C189	0	0	0	0	4.16865737425693e-08	2.0762711565283e-08	4.13435111410943e-08	6.17486793758485e-08	4.08126608873354e-08	7.58346089645863e-08	3.06640335563265e-07	7.99013285419073e-07	1.57997956543304e-06	3.12152887532193e-06	5.60999788417796e-06	9.89117015571377e-06	1.81946994248421e-05	3.36051022551365e-05	5.46340477746235e-05	8.76246502580683e-05	0.000134335928169468	0.000206059111458379	0.000316851845627255	0.000523154603994299	0.000919451395529265	0.00138271686404544
P6AS	C19	0	0	0	0	0	0	0	0	0	7.98259041732488e-09	1.14990125836224e-08	4.35825428410404e-08	1.55176564462173e-07	2.50427740280064e-07	4.71398154475506e-07	7.13871655583509e-07	1.39873833284326e-06	2.62718338500387e-06	4.07498080313769e-06	5.963959143585e-06	8.07150098040854e-06	1.05041233170705e-05	1.39965307034258e-05	1.68650812852336e-05	1.91074687350221e-05	1.27392884007633e-05
P6AS	C20	0	0	0	0	2.08432868712847e-08	0	4.13435111410943e-08	4.11657862505656e-08	4.08126608873354e-09	1.99564760433122e-08	9.19921006689796e-08	4.6124857840101e-07	1.19556489437902e-06	3.14621893422278e-06	6.5384003563511e-06	1.40419290603437e-05	3.00987767178495e-05	5.93210393309571e-05	0.000101565629405318	0.000158404627902885	0.000220512060733377	0.000285147946148885	0.000352927091520164	0.000458912888821404	0.000597700729500227	0.000690258637340641
P6AS	C21	0	0	0	0	0	0	0	0	0	0	0	0	3.52674010141303e-09	7.0543025431004e-09	1.79922959723475e-08	2.20785048118611e-08	3.70036595990281e-08	7.61502430435906e-08	7.92027366984974e-08	6.81108824392291e-08	9.61465274616861e-08	1.524886690362e-07	1.66175755788109e-07	1.84852599515778e-07	3.43934437230398e-07	1.83299113680048e-07
P6AS	C210	0	0	0	0	4.16865737425693e-08	0	2.06717555705472e-08	0	0	0	3.83300419454082e-09	1.45275142803468e-08	2.11604406084782e-08	4.58529665301526e-08	8.27645614727987e-08	1.2879127806919e-07	2.84928178912517e-07	4.68323994718082e-07	6.85103672442002e-07	1.09828797933257e-06	1.62968364047558e-06	2.37530426767927e-06	3.89757681757565e-06	6.31760943050981e-06	1.17319858033036e-05	1.74592405780246e-05
P6AS	C211	0	0	0	0	0	0	0	0	0	0	7.66600838908163e-09	7.26375714017339e-09	2.82139208113043e-08	7.40701767025542e-08	1.33142990195372e-07	2.94380064158148e-07	3.36733302351156e-07	6.01586920044366e-07	9.42512566712119e-07	1.23876667436348e-06	1.73544482068343e-06	2.44568365338828e-06	3.48213742810538e-06	5.48033589152658e-06	8.13978168111943e-06	9.85232736030259e-06
P6AS	C212	0	0	0	0	0	0	0	0	0	0	0	0	0	0	0	0	0	0	3.96013683492487e-09	0	4.8073263730843e-09	5.86494880908461e-09	0	0	0	0
P6AS	C218	0	0	0	0	0	0	0	0	0	0	0	7.26375714017339e-09	3.52674010141303e-09	3.87986639870522e-08	1.79922959723475e-08	2.94380064158148e-08	5.9205855358445e-08	1.10417852413206e-07	1.70285883901769e-07	3.23526691586338e-07	4.51888679069924e-07	5.51305188053953e-07	7.17577127266836e-07	1.27222083196153e-06	1.56681243627181e-06	2.38288847784063e-06
P6AS	C22	0	1.27406716362686e-06	3.64019189607675e-07	2.94887948851321e-07	2.08432868712847e-07	1.45338980956981e-07	2.06717555705472e-07	8.23315725011313e-08	4.08126608873354e-08	4.39042472952868e-08	6.89940755017347e-08	8.3533207111994e-08	2.64505507605978e-07	5.53762749633382e-07	1.27025609564774e-06	2.65678007902729e-06	4.84747940747268e-06	8.79535307153471e-06	1.12982703900406e-05	1.14681698307052e-05	1.3229762178728e-05	1.60347700440373e-05	1.73049389322981e-05	1.57233446411655e-05	1.40630969889763e-05	6.91954154142182e-06
P6AS	C220	0	0	7.28038379215349e-07	1.36102130239071e-07	1.25059721227708e-07	1.66101692522264e-07	1.03358777852736e-07	8.23315725011313e-08	1.18356716573273e-07	2.07547350850447e-07	4.06298444621327e-07	7.55430742578033e-07	1.66814806796837e-06	3.69645453258461e-06	8.54993904605955e-06	1.9863294829071e-05	4.6983546592886e-05	0.000101675804511802	0.000184981951696176	0.000338736703021049	0.00053756004236466	0.000748273628858251	0.000922441620379795	0.00106263060515761	0.00109468599129815	0.00098821134662756
P6AS	C221	0	0	0	0	0	0	0	0	0	3.99129520866244e-09	3.06640335563265e-08	4.7214421411127e-08	1.93970705577717e-07	4.23258152586024e-07	9.78780900895706e-07	2.04226169509715e-06	4.61435635199881e-06	9.74342359742742e-06	1.78087353466571e-05	3.06924663991776e-05	4.77511728638464e-05	7.03617908625881e-05	0.000100151106636116	0.000127798388359349	0.000153929768129338	0.000133258455645395
P6AS	C222	0	1.27406716362686e-06	0	8.84663846553963e-07	9.79634482950379e-07	1.10042371296e-06	8.68213733962981e-07	5.55738114382636e-07	2.57119763590213e-07	1.23730151468536e-07	8.4326092279898e-08	1.45275142803468e-08	1.41069604056521e-08	3.5271512715502e-09	7.19691838893902e-09	7.3595016039537e-09	7.40073191980562e-09	1.90375607608976e-08	1.98006841746243e-08	1.70277206098073e-08	2.40366318654215e-08	5.86494880908461e-09	3.02137737796562e-08	2.1747364648915e-08	0	0
P6AS	C223	0	0	0	0	0	0	0	0	0	3.99129520866244e-09	0	0	1.41069604056521e-08	2.11629076293012e-08	1.79922959723475e-08	4.04772588217453e-08	7.77076851579591e-08	9.51878038044882e-08	1.42564926057295e-07	2.29874228232398e-07	3.31705519742817e-07	5.27845392817615e-07	5.89168588703297e-07	6.30673574818535e-07	3.82149374700443e-07	9.16495568400241e-08
P6AS	C224	0	0	0	0	2.08432868712847e-08	0	0	0	4.08126608873354e-09	1.99564760433122e-08	1.14990125836224e-08	2.54231499906069e-08	1.41069604056521e-08	1.41086050862008e-08	3.23861327502256e-08	2.57582556138379e-08	4.44043915188337e-08	1.02802828108847e-07	1.26724378717596e-07	1.91561856860332e-07	3.07668887877395e-07	3.46031979735992e-07	5.28741041143984e-07	3.4795783438264e-07	3.43934437230398e-07	4.58247784200121e-08
P6AS	C227	0	0	0	0	2.08432868712847e-08	0	0	0	0	3.99129520866244e-09	3.83300419454082e-09	0	0	7.0543025431004e-09	3.95830511391646e-08	6.25557636336064e-08	9.62095149574731e-08	2.24643216978592e-07	3.20771083628914e-07	4.85290037379508e-07	8.02823504305078e-07	9.38391809453537e-07	1.01216142161848e-06	9.02515632929973e-07	1.10823318663128e-06	5.95722119460157e-07
P6AS	C229	0	0	0	3.17571637224499e-07	1.66746294970277e-07	1.86864404087547e-07	1.86045800134925e-07	8.23315725011313e-08	8.97878539521379e-08	9.57910850078985e-08	2.64477289423316e-07	3.48660342728323e-07	8.32310663933476e-07	1.6789240052579e-06	3.3753547244124e-06	5.722012497074e-06	9.13620355500004e-06	1.28693910743668e-05	1.74523230315139e-05	2.09355824897581e-05	2.3493403985263e-05	2.78233171502974e-05	3.07953889249146e-05	3.33278363244622e-05	3.87690540633599e-05	2.78614652793673e-05
P6AS	C23	0	0	0	0	0	2.0762711565283e-08	2.06717555705472e-08	0	8.16253217746708e-09	3.99129520866244e-09	7.66600838908163e-09	2.90550285606936e-08	9.52219827381519e-08	2.75117799180916e-07	8.24047155533517e-07	2.4948710437403e-06	5.62825662501218e-06	1.26523628816926e-05	2.35905351256474e-05	4.32418964886056e-05	7.49654474618766e-05	0.000126201968473883	0.000206005063073141	0.00031909908149353	0.000466986535883941	0.000563415650674048
P6AS	C24	0	0	0	0	0	2.0762711565283e-08	0	0	0	0	0	3.6318785700867e-09	1.05802203042391e-08	1.41086050862008e-08	2.87876735557561e-08	8.09545176434907e-08	1.81317932035238e-07	3.65521166609235e-07	6.96984082946777e-07	9.79093935063919e-07	1.50469315477539e-06	2.75066099146068e-06	4.37344375460524e-06	5.12150437481948e-06	5.178124027191e-06	4.67412739884123e-06
P6AS	C240	0	0	0	0	0	0	0	0	0	3.99129520866244e-09	2.68310293617857e-08	6.53738142615605e-08	1.48123084259347e-07	4.30312455129125e-07	9.75182441701237e-07	2.25200749080983e-06	5.85767931452615e-06	1.31511469736281e-05	2.75783929184168e-05	5.48462880841893e-05	0.000100540423766685	0.000171403128945498	0.000281713226721515	0.000461489951532301	0.000658615339827478	0.000821271678843456
P6AS	C241	0	0	0	2.26836883731785e-08	0	0	0	0	0	0	7.66600838908163e-09	0	1.41069604056521e-08	6.34887228879036e-08	8.27645614727987e-08	3.56935827791754e-07	1.02870173685298e-06	2.25785470624246e-06	4.16606395034096e-06	7.49645399846766e-06	1.21865723557687e-05	1.8574292878371e-05	2.85218024479955e-05	4.26574557588468e-05	6.19846285764118e-05	6.93328897494782e-05
P6AS	C248	0	0	0	0	0	0	0	0	0	0	0	0	0	0	0	3.67975080197685e-09	2.59025617193197e-08	8.37652673479496e-08	1.10883831377896e-07	2.17103437775043e-07	4.32659373577587e-07	7.15523754708322e-07	1.20855095118625e-06	1.80503126585995e-06	3.24826968495376e-06	3.16190971098083e-06
P6AS	C249	0	0	0	2.26836883731785e-08	0	0	0	2.05828931252828e-08	0	0	0	7.26375714017339e-09	3.52674010141303e-09	2.46900589008514e-08	3.95830511391646e-08	7.3595016039537e-08	2.03520127794655e-07	3.35061069391799e-07	6.81143535607077e-07	1.20045430299141e-06	2.0815723195455e-06	3.68318785210513e-06	6.39021315439729e-06	1.10259138769999e-05	2.08271409211741e-05	3.14816227745483e-05
P6AS	C25	0	0	0	0	0	0	0	2.05828931252828e-08	4.08126608873354e-09	0	0	3.6318785700867e-09	6.70080619268476e-08	1.58721807219759e-07	2.62687521196274e-07	6.80753898365717e-07	1.19891857100851e-06	2.29973733991644e-06	3.74628944583893e-06	4.52085982190384e-06	5.78321362682042e-06	8.07016956130042e-06	9.57776628815103e-06	9.79718777433621e-06	8.9805103054604e-06	5.40732385356142e-06
P6AS	C250	0	0	0	2.26836883731785e-08	0	0	0	0	0	3.99129520866244e-09	1.53320167781633e-08	3.26869071307803e-08	1.19909163448043e-07	2.92753555538667e-07	1.09393159511873e-06	2.75245359987868e-06	7.01959422593563e-06	1.49825603188264e-05	2.78793633178711e-05	4.96230347871309e-05	8.06236706029968e-05	0.000111744869659489	0.000156937894454979	0.000200673807297863	0.000236703322689454	0.000256206336146287
P6AS	C251	0	0	0	0	0	0	0	0	0	0	0	7.26375714017339e-09	7.05348020282607e-09	6.34887228879036e-08	1.83521418917945e-07	6.21877885534087e-07	1.68366651175578e-06	3.20973274428734e-06	6.93815973478837e-06	1.32262819836678e-05	2.18156470810566e-05	2.90901460930597e-05	3.84168133608329e-05	4.56368447157481e-05	4.50936262146522e-05	3.48268315992092e-05
P6AS	C252	0	0	0	0	0	0	0	0	0	3.99129520866244e-09	0	3.6318785700867e-09	1.05802203042391e-08	6.34887228879036e-08	2.1590755166817e-07	5.51962620296527e-07	1.20631930292832e-06	2.69191109159093e-06	5.52835102155512e-06	9.83350865216371e-06	1.52969125191543e-05	2.19876930852582e-05	2.9095864149809e-05	3.23818259622344e-05	3.41832615669546e-05	2.74490422735872e-05
P6AS	C253	0	0	0	0	0	0	0	0	0	0	0	0	3.52674010141303e-09	3.5271512715502e-09	1.4393836777878e-08	2.20785048118611e-08	8.88087830376675e-08	1.37070437478463e-07	2.13847389085943e-07	4.85290037379508e-07	9.03777358139849e-07	1.61286092249827e-06	2.64370520571992e-06	5.76305163196248e-06	7.43280533792361e-06	7.88186188824207e-06
P6AS	C254	0	0	0	0	0	0	0	0	0	0	7.66600838908163e-09	1.45275142803468e-08	1.41069604056521e-08	2.11629076293012e-08	7.55676430838597e-08	1.21431776465236e-07	1.88718663955043e-07	2.36065753435131e-07	2.69289304774891e-07	3.70352923263308e-07	5.38420553785442e-07	6.7446911304473e-07	6.34489249372781e-07	6.5242093946745e-07	5.92331530785686e-07	4.12423005780108e-07
P6AS	C257	0	0	0	0	0	0	0	0	0	0	0	0	0	0	7.19691838893902e-09	1.10392524059305e-08	2.59025617193197e-08	3.04600972174362e-08	4.75216420190984e-08	1.19194044268651e-07	1.49027117565613e-07	2.46327849981554e-07	3.09691181241476e-07	3.37084152058183e-07	4.20364312170487e-07	3.66598227360096e-07
P6AS	C258	0	0	0	0	0	0	0	0	0	7.98259041732488e-09	0	0	1.05802203042391e-08	6.34887228879036e-08	1.11552235028555e-07	2.75981310148264e-07	9.95398443213857e-07	1.81618329658964e-06	3.50472109890851e-06	5.9469314229752e-06	9.63388205166094e-06	1.31668100763949e-05	1.49256042471502e-05	1.58864498760324e-05	1.49802554882574e-05	1.24643397302433e-05
P6AS	C259	0	0	0	2.26836883731785e-08	0	0	2.06717555705472e-08	6.17486793758485e-08	2.44875965324012e-08	3.5921656877962e-08	8.81590964744388e-08	1.81593928504335e-07	5.50171455820433e-07	1.44965917260713e-06	3.74599602144276e-06	9.92796766373354e-06	2.39080644669321e-05	4.88389583760068e-05	9.20652611383333e-05	0.000157123291926997	0.000244221794405429	0.000354084554450865	0.00050669253972828	0.000699438741838404	0.000913241468190383	0.000994214392600581
P6AS	C26	0	0	0	2.26836883731785e-08	0	0	0	0	0	0	3.83300419454082e-09	3.6318785700867e-09	7.05348020282607e-09	2.11629076293012e-08	3.95830511391646e-08	2.57582556138379e-08	6.29062213183478e-08	9.51878038044882e-08	1.3860478922237e-07	1.61763345793169e-07	1.92293054923372e-07	3.049773380724e-07	3.92779059135531e-07	5.00189386925045e-07	4.58579249640531e-07	1.83299113680048e-07
P6AS	C260	0	0	0	0	0	2.0762711565283e-08	0	2.05828931252828e-08	4.08126608873354e-09	1.59651808346498e-08	3.44970377508673e-08	8.71650856820807e-08	1.72810264969239e-07	2.46900589008514e-07	4.24618184947402e-07	7.21231157187462e-07	1.08050686029162e-06	1.71338046848079e-06	2.3246003221009e-06	3.29486393799771e-06	4.17275929183718e-06	5.40161785316692e-06	6.35999938061764e-06	7.16575665181749e-06	8.13978168111943e-06	7.69856277456202e-06
P6AS	C261	0	0	0	0	0	0	2.06717555705472e-08	2.05828931252828e-08	0	0	7.66600838908163e-09	7.26375714017339e-09	1.76337005070652e-08	1.05814538146506e-08	2.1590755166817e-08	8.09545176434907e-08	5.18051234386394e-08	1.48492973935002e-07	2.05927115416093e-07	2.76700459909368e-07	4.95154616427683e-07	5.68900034481207e-07	8.98859769944773e-07	1.13086296174358e-06	1.39484521765662e-06	1.5122176878604e-06
P6AS	C268	0	0	0	0	0	0	0	0	0	3.99129520866244e-09	0	0	0	3.5271512715502e-09	1.07953775834085e-08	3.67975080197685e-08	5.9205855358445e-08	1.82760583304617e-07	3.36611630968614e-07	7.32191986221713e-07	1.19221694052491e-06	1.95302795342517e-06	2.66636553605466e-06	4.1972413772406e-06	5.88510037038682e-06	6.36964420038167e-06
P6AS	C269	0	0	0	2.26836883731785e-08	0	0	0	2.05828931252828e-08	0	7.98259041732488e-09	0	3.26869071307803e-08	4.93743614197825e-08	6.34887228879036e-08	1.69127582140067e-07	2.72301559346287e-07	6.43863677023089e-07	1.13083110919732e-06	2.2295570380627e-06	4.15902075894543e-06	7.81190535626199e-06	1.24043667312139e-05	1.96087391829969e-05	3.01962158150185e-05	4.41573602466361e-05	5.62270031213548e-05
P6AS	C30	0	0	0	0	0	2.0762711565283e-08	0	0	0	3.99129520866244e-09	3.83300419454082e-09	0	0	3.5271512715502e-09	1.07953775834085e-08	2.57582556138379e-08	1.85018297995141e-08	2.66525850652567e-08	6.33621893587979e-08	2.12846507622591e-08	4.8073263730843e-08	7.62443345180999e-08	7.55344344491406e-08	6.5242093946745e-08	7.64298749400885e-08	4.58247784200121e-08
P6AS	C300	0	0	0	0	0	2.0762711565283e-08	2.06717555705472e-08	0	0	2.39477712519746e-08	4.98290545290306e-08	7.62694499718206e-08	9.8748722839565e-08	1.34031748318908e-07	1.61930663751128e-07	3.09099067366055e-07	4.03339889629407e-07	6.51084578022699e-07	9.58353114051818e-07	1.33667606786987e-06	2.12483825690326e-06	2.72133624741526e-06	3.75406139212229e-06	4.98014650460154e-06	6.49653936990753e-06	8.84418223506233e-06
P6AS	C301	0	0	0	0	0	0	0	0	0	0	3.83300419454082e-09	0	1.05802203042391e-08	3.5271512715502e-09	2.1590755166817e-08	5.88760128316296e-08	7.77076851579591e-08	1.5991551039154e-07	1.5444533656207e-07	3.02242040824079e-07	4.75925310935346e-07	5.45440239244869e-07	9.89501091283742e-07	8.698945859566e-07	9.55373436751107e-07	1.05396990366028e-06
P6AS	C31	0	0	0	0	0	0	0	0	0	0	0	3.6318785700867e-09	7.05348020282607e-09	1.05814538146506e-08	2.87876735557561e-08	3.67975080197685e-08	6.29062213183478e-08	5.71126822826929e-08	7.92027366984974e-08	6.81108824392291e-08	8.65318747155175e-08	1.11434027372608e-07	1.58622312343195e-07	1.41357870217948e-07	1.14644812410133e-07	1.37474335260036e-07
P6AS	C310	0	0	0	0	0	0	0	2.05828931252828e-08	4.08126608873354e-09	3.99129520866244e-09	2.29980251672449e-08	2.54231499906069e-08	2.46871807098912e-08	8.11244792456547e-08	1.11552235028555e-07	2.72301559346287e-07	5.40253430145811e-07	8.75727795001292e-07	1.16824036630284e-06	1.88582005753616e-06	2.94208374032759e-06	3.87673116280493e-06	4.8870779088594e-06	6.75255672348811e-06	1.02416032419719e-05	1.40223821965237e-05
P6AS	C311	0	0	0	0	0	0	2.06717555705472e-08	0	0	0	7.66600838908163e-09	1.81593928504335e-08	3.52674010141303e-09	5.64344203448032e-08	6.47722655004511e-08	1.50869782881051e-07	1.62816102235724e-07	2.28450729130772e-07	3.60372451978163e-07	5.44887059513833e-07	5.09576595546936e-07	6.09954676144799e-07	8.83752883054945e-07	7.50284080387568e-07	9.55373436751107e-07	8.24846011560217e-07
P6AS	C312	0	0	0	0	0	0	0	0	0	0	0	0	3.52674010141303e-09	1.41086050862008e-08	7.19691838893902e-09	2.57582556138379e-08	4.81047574787366e-08	2.66525850652567e-08	6.73223261937228e-08	6.81108824392291e-08	6.73025692231802e-08	1.40758771418031e-07	9.81947647838828e-08	1.41357870217948e-07	1.91074687350221e-07	1.83299113680048e-07
P6AS	C313	0	0	0	0	0	0	2.06717555705472e-08	0	0	0	0	7.26375714017339e-09	0	2.11629076293012e-08	1.79922959723475e-08	4.04772588217453e-08	4.07040255589309e-08	8.37652673479496e-08	8.71230103683471e-08	1.66020275945621e-07	2.45173645027299e-07	2.22868054745215e-07	2.87030850906734e-07	2.71842058111438e-07	2.6750456229031e-07	2.2912389210006e-07
P6AS	C318	0	0	0	0	0	0	0	0	0	0	0	0	0	0	7.19691838893902e-09	7.3595016039537e-09	0	7.61502430435906e-09	7.92027366984974e-09	8.51386030490364e-09	1.44219791192529e-08	4.10546416635923e-08	2.26603303347422e-08	5.43684116222875e-08	1.91074687350221e-08	0
P6AS	C319	0	0	0	0	0	0	0	0	8.16253217746708e-09	1.99564760433122e-08	3.44970377508673e-08	3.99506642709537e-08	5.29011015211955e-08	6.34887228879036e-08	9.35599390562072e-08	1.65588786088958e-07	2.40523787393683e-07	2.93178435717824e-07	5.22738062210083e-07	7.27935056069262e-07	8.50896768035922e-07	1.27855884038044e-06	1.60888345376669e-06	2.13124173559367e-06	3.1909472787487e-06	4.07840527938107e-06
P6AS	C32	0	0	0	0	0	0	0	0	0	0	0	0	0	2.46900589008514e-08	3.59845919446951e-08	3.67975080197685e-08	7.40073191980562e-08	2.3987326558731e-07	4.23734641336961e-07	6.51310313325129e-07	7.06676976843392e-07	1.04982583682614e-06	1.36717326352944e-06	9.67757726876718e-07	7.45191280665863e-07	3.66598227360096e-07
P6AS	C320	0	0	0	0	0	0	0	0	0	0	3.83300419454082e-09	0	3.52674010141303e-09	7.0543025431004e-09	7.19691838893902e-09	1.47190032079074e-08	2.59025617193197e-08	7.61502430435906e-08	1.78206157571619e-07	3.15012831281435e-07	4.4708135269684e-07	6.51009317808392e-07	9.74394204393914e-07	1.34833660823273e-06	1.8152095298271e-06	1.19144423892031e-06
P6AS	C321	0	0	0	0	0	0	0	0	0	0	0	3.6318785700867e-09	3.52674010141303e-09	3.5271512715502e-09	1.79922959723475e-08	4.41570096237222e-08	6.66065872782506e-08	1.25647901021924e-07	3.60372451978163e-07	5.78942500733448e-07	7.64364893320404e-07	1.2199093522896e-06	1.17078373396168e-06	1.45707343147731e-06	1.92985434223724e-06	7.79021233140205e-07
P6AS	C322	0	0	0	0	0	0	0	0	0	0	0	0	0	3.5271512715502e-09	0	1.10392524059305e-08	3.70036595990281e-09	2.28450729130772e-08	3.96013683492487e-08	4.682623167697e-08	5.76879164770116e-08	7.62443345180999e-08	1.20855095118625e-07	1.84852599515778e-07	2.6750456229031e-07	2.2912389210006e-07
P6AS	C323	0	0	0	0	0	0	0	0	0	0	0	0	0	0	0	0	7.40073191980562e-09	7.61502430435906e-09	0	8.51386030490364e-09	1.44219791192529e-08	5.86494880908461e-09	2.26603303347422e-08	4.349472929783e-08	1.91074687350221e-08	0
P6AS	C328	0	0	0	0	0	0	0	0	0	0	0	0	0	0	0	0	3.70036595990281e-09	3.80751215217953e-09	1.18804105047746e-08	2.55415809147109e-08	3.36512846115901e-08	4.10546416635923e-08	6.04275475593125e-08	6.5242093946745e-08	5.73224062050664e-08	0
P6AS	C329	0	0	0	2.26836883731785e-08	2.08432868712847e-08	0	2.06717555705472e-08	0	1.22437982662006e-08	0	3.83300419454082e-09	2.90550285606936e-08	4.23208812169564e-08	5.64344203448032e-08	1.97915255695823e-07	6.32917137940018e-07	1.40983943072297e-06	3.32776562100491e-06	6.54610618813081e-06	1.15831069448214e-05	1.74313654288037e-05	2.45272159195918e-05	3.27894979943719e-05	4.23312452891131e-05	4.97176336485276e-05	4.68329235452523e-05
P6AS	C33	0	0	0	0	0	2.0762711565283e-08	0	0	0	3.99129520866244e-09	0	3.6318785700867e-09	7.05348020282607e-09	2.11629076293012e-08	4.67799695281036e-08	6.62355144355833e-08	1.66516468195627e-07	1.56107998239361e-07	3.72252862482938e-07	4.29949945397634e-07	5.67264512023948e-07	7.44848498753745e-07	9.51733874059171e-07	1.03299982082346e-06	9.74480905486129e-07	8.24846011560217e-07
P6AS	C34	7.64440298176117e-06	0	0	0	4.16865737425693e-08	0	0	0	2.04063304436677e-08	4.78955425039493e-08	1.30322142614388e-07	1.85225807074421e-07	3.84414671054021e-07	6.66631590322988e-07	1.61210971912234e-06	3.23450095493765e-06	5.99459285504256e-06	1.01127522761888e-05	1.43158946582534e-05	2.00331132974383e-05	2.64547170310829e-05	3.7013691934133e-05	4.26618485768746e-05	4.0950287633907e-05	3.44698735979799e-05	1.9063107822725e-05
P6AS	C340	0	0	0	0	2.08432868712847e-08	0	0	0	0	0	7.66600838908163e-09	3.6318785700867e-09	3.52674010141303e-09	2.46900589008514e-08	6.83707246949207e-08	1.61909035286981e-07	2.627259831531e-07	6.96774723848854e-07	1.49297158676668e-06	2.82660162122801e-06	4.54773074893775e-06	7.07312826375604e-06	8.69401340509608e-06	1.14391138053293e-05	1.28020040524648e-05	1.1502019383423e-05
P6AS	C341	0	0	0	0	0	2.0762711565283e-08	0	0	0	3.99129520866244e-09	7.66600838908163e-09	1.08956357102601e-08	8.46417624339128e-08	2.92753555538667e-07	8.96016339422908e-07	2.34768101166123e-06	5.16571088002433e-06	1.04668509063415e-05	2.11114894669845e-05	3.69416398629769e-05	6.17981805259987e-05	9.36339077370358e-05	0.000130478182067445	0.000142727954190829	0.00011649823687743	7.71231020808803e-05
P6AS	C342	0	0	0	0	0	0	0	0	4.08126608873354e-09	3.99129520866244e-09	0	0	7.05348020282607e-09	5.64344203448032e-08	8.99614798617377e-08	2.28144549722565e-07	4.66246110947754e-07	9.55685550197062e-07	1.76622102837649e-06	3.3842594711992e-06	5.49958137080844e-06	8.65666444220888e-06	1.22063646069811e-05	1.4211902798066e-05	1.14262663035432e-05	6.23216986512164e-06
P6AS	C343	0	0	0	0	0	0	0	0	4.08126608873354e-09	0	7.66600838908163e-09	3.26869071307803e-08	8.11150223324998e-08	1.93993319935261e-07	5.21776583198079e-07	1.25479502347411e-06	2.56065324425275e-06	5.66938559459532e-06	1.20586166623462e-05	2.44986330273602e-05	4.82751714385126e-05	8.0062416192814e-05	0.000115257993525944	0.000124547157344336	9.52507316440853e-05	5.72351482465951e-05
P6AS	C348	0	0	0	0	0	0	0	0	0	0	7.66600838908163e-09	0	0	1.41086050862008e-08	3.23861327502256e-08	9.56735208513981e-08	1.48014638396112e-07	3.61713654457055e-07	7.52425998635725e-07	1.2898498361929e-06	2.12483825690326e-06	3.49550949021443e-06	4.22992832915187e-06	4.00151509540036e-06	2.61772321669803e-06	1.5122176878604e-06
P6AS	C349	0	0	0	2.04153195358607e-07	1.45903008098993e-07	1.86864404087547e-07	1.4470228899383e-07	1.64663145002263e-07	1.30600514839473e-07	1.87590874807135e-07	5.74950629181122e-07	1.15856926385766e-06	2.25358692480293e-06	6.14429751504045e-06	1.51459147495222e-05	3.44167092508895e-05	7.35003690615496e-05	0.000149444851973047	0.000276433391625095	0.000497724530354819	0.000846579788952892	0.00131553147767291	0.0019108776761378	0.00262827775464462	0.00322067850010039	0.00307475098242597
P6AS	C37	0	0	0	2.26836883731785e-08	0	0	0	0	4.08126608873354e-09	1.59651808346498e-08	6.13280671126531e-08	1.01692599962427e-07	1.79863745172065e-07	3.31552219525719e-07	5.72155011920652e-07	1.04136947695945e-06	1.49124748184083e-06	2.2883148034599e-06	3.32651494133689e-06	4.30801331428124e-06	5.57649859277779e-06	7.38397055063752e-06	8.47496354519357e-06	8.17700910799204e-06	7.64298749400885e-06	5.13237518304135e-06
P6AS	C38	0	0	0	0	2.08432868712847e-08	0	0	0	8.16253217746708e-09	7.98259041732488e-09	3.44970377508673e-08	3.26869071307803e-08	3.52674010141303e-08	1.7635756357751e-08	3.59845919446951e-08	2.57582556138379e-08	3.70036595990281e-08	8.37652673479496e-08	7.12824630286476e-08	6.38539522867773e-08	1.20183159327108e-07	8.79742321362691e-08	1.20855095118625e-07	1.41357870217948e-07	1.14644812410133e-07	1.37474335260036e-07
P6AS	C380	0	0	0	0	2.08432868712847e-08	2.0762711565283e-08	2.06717555705472e-08	0	0	1.59651808346498e-08	3.83300419454082e-08	7.62694499718206e-08	1.05802203042391e-07	9.52330843318555e-08	1.40339908584311e-07	1.65588786088958e-07	1.77617566075335e-07	2.20835704826413e-07	2.69289304774891e-07	3.7460985341576e-07	3.7977878347366e-07	4.51601058299515e-07	5.5895481492364e-07	5.00189386925045e-07	6.68761405725775e-07	5.49897341040145e-07
P6AS	C381	0	0	0	0	0	0	0	2.05828931252828e-08	4.08126608873354e-09	0	4.2163046139949e-08	5.08462999812137e-08	6.70080619268476e-08	5.64344203448032e-08	2.51892143612866e-08	3.67975080197685e-08	3.70036595990281e-08	6.4727706587052e-08	8.31628735334222e-08	1.53249485488266e-07	2.25944339534962e-07	1.81813413081623e-07	3.1724462468639e-07	4.67568339951673e-07	4.01256843435465e-07	4.5824778420012e-07
P6AS	C382	0	0	0	2.26836883731785e-08	2.08432868712847e-08	0	2.06717555705472e-08	2.05828931252828e-08	1.22437982662006e-08	0	1.53320167781633e-08	7.26375714017339e-09	7.05348020282607e-09	0	7.19691838893902e-09	1.10392524059305e-08	1.85018297995141e-08	2.66525850652567e-08	4.35615051841736e-08	7.2367812591681e-08	8.65318747155175e-08	8.79742321362691e-08	1.73729199233023e-07	1.7397891719132e-07	1.71967218615199e-07	9.16495568400241e-08
P6AS	C383	0	0	0	2.26836883731785e-08	4.16865737425693e-08	0	0	8.23315725011313e-08	2.04063304436677e-08	7.58346089645863e-08	1.68652184559796e-07	2.97814042747109e-07	2.57452027403151e-07	2.85699252995566e-07	2.1590755166817e-07	3.60615578593731e-07	4.25542085388823e-07	5.82549359283468e-07	8.71230103683471e-07	1.27707904573555e-06	1.56718839762548e-06	1.9823526974706e-06	2.80988096150803e-06	2.93589422760353e-06	3.28648462242381e-06	3.34520882466088e-06
P6AS	C384	0	0	0	0	0	0	2.06717555705472e-08	4.11657862505656e-08	8.16253217746708e-09	0	7.66600838908163e-09	1.81593928504335e-08	0	2.46900589008514e-08	2.51892143612866e-08	4.41570096237222e-08	4.07040255589309e-08	1.18032876717565e-07	1.58405473396995e-07	2.72443529756917e-07	3.89393436219828e-07	6.56874266617476e-07	1.0197148650634e-06	1.32658924358382e-06	1.60502737374186e-06	1.78716635838047e-06
P6AS	C388	0	0	0	0	0	0	0	0	0	0	0	0	0	0	0	0	0	0	0	0	0	5.86494880908461e-09	2.26603303347422e-08	2.1747364648915e-08	0	0
P6AS	C39	0	0	0	0	0	0	0	0	0	0	0	0	0	0	3.59845919446951e-09	3.67975080197685e-09	0	0	3.96013683492487e-09	4.25693015245182e-09	1.92293054923372e-08	5.86494880908461e-09	7.55344344491406e-09	0	1.91074687350221e-08	0
P6AS	C390	0	0	0	0	0	0	0	0	0	0	0	0	0	0	3.59845919446951e-09	7.3595016039537e-09	3.70036595990281e-09	3.80751215217953e-09	7.92027366984974e-09	1.70277206098073e-08	1.44219791192529e-08	2.9324744045423e-08	3.02137737796562e-08	3.26210469733725e-08	1.91074687350221e-08	4.58247784200121e-08
P6AS	C398	0	0	0	0	0	0	0	0	0	0	0	0	0	0	0	0	3.70036595990281e-09	3.80751215217953e-09	1.58405473396995e-08	8.51386030490364e-09	3.36512846115901e-08	1.75948464272538e-08	6.79809910042265e-08	6.5242093946745e-08	3.82149374700443e-08	0
P6AS	C399	0	0	0	0	0	2.0762711565283e-08	0	0	0	0	7.66600838908163e-09	3.6318785700867e-09	0	0	3.59845919446951e-09	1.10392524059305e-08	3.70036595990281e-09	2.66525850652567e-08	2.77209578444741e-08	2.97985110671628e-08	5.76879164770116e-08	9.38391809453537e-08	7.55344344491406e-08	7.61157762712025e-08	7.64298749400885e-08	2.74948670520072e-07
P6AS	C40	0	0	0	0	0	0	0	0	0	7.98259041732488e-09	3.83300419454082e-08	2.54231499906069e-08	3.52674010141303e-09	0	1.79922959723475e-08	7.3595016039537e-09	1.85018297995141e-08	3.80751215217953e-09	2.37608210095492e-08	1.70277206098073e-08	1.92293054923372e-08	3.51896928545076e-08	1.51068868898281e-08	1.08736823244575e-08	3.82149374700443e-08	9.16495568400241e-08
P6AS	C400	0	0	0	0	2.08432868712847e-08	0	0	2.05828931252828e-08	3.26501287098683e-08	9.9782380216561e-08	2.29980251672449e-07	1.08956357102601e-07	1.09328943143804e-07	5.64344203448032e-08	7.19691838893902e-08	6.62355144355833e-08	7.40073191980562e-08	9.51878038044882e-08	9.50432840381968e-08	1.57506415640717e-07	2.06715034042625e-07	1.75948464272538e-07	2.56817077127078e-07	2.6096837578698e-07	4.01256843435465e-07	6.41546897880169e-07
P6AS	C401	0	0	0	0	0	0	0	0	0	0	1.14990125836224e-08	3.6318785700867e-09	3.52674010141303e-09	0	3.59845919446951e-09	1.10392524059305e-08	3.70036595990281e-09	7.61502430435906e-09	7.92027366984974e-09	0	2.40366318654215e-08	2.9324744045423e-08	7.55344344491406e-09	0	9.55373436751107e-08	4.58247784200121e-08
P6AS	C402	0	0	0	0	0	0	0	0	1.2651924875074e-07	6.02685576508028e-07	1.15373426255679e-06	6.64633778325865e-07	3.42093789837064e-07	2.43373437736964e-07	2.1950601086264e-07	2.53902805336403e-07	3.14531106591739e-07	3.2363853293526e-07	4.4749546234651e-07	5.02317757989315e-07	6.15337775754791e-07	7.68308293990084e-07	1.17078373396168e-06	1.07649455012129e-06	1.49038256133173e-06	2.01629025048053e-06
P6AS	C403	0	0	0	0	0	0	0	0	0	7.98259041732488e-09	1.53320167781633e-08	3.26869071307803e-08	0	7.0543025431004e-09	1.4393836777878e-08	1.47190032079074e-08	1.11010978797084e-08	1.14225364565386e-08	7.92027366984974e-09	1.70277206098073e-08	2.88439582385058e-08	5.27845392817615e-08	6.04275475593125e-08	6.5242093946745e-08	1.14644812410133e-07	1.37474335260036e-07
P6AS	C408	0	0	0	0	0	0	0	0	0	0	0	0	0	0	0	3.67975080197685e-09	0	0	0	4.25693015245182e-09	0	0	0	0	0	4.58247784200121e-08
P6AS	C409	0	0	0	0	0	0	2.06717555705472e-08	0	8.16253217746708e-09	7.98259041732488e-09	4.2163046139949e-08	2.90550285606936e-08	2.46871807098912e-08	1.7635756357751e-08	7.19691838893902e-09	2.20785048118611e-08	2.59025617193197e-08	2.28450729130772e-08	6.73223261937228e-08	2.12846507622591e-08	2.40366318654215e-08	5.86494880908461e-08	6.79809910042265e-08	6.5242093946745e-08	1.91074687350221e-08	1.37474335260036e-07
P6AS	C41	0	0	0	0	0	2.0762711565283e-08	4.13435111410943e-08	0	3.67313947986019e-08	7.98259041732488e-08	1.45654159392551e-07	9.44288428222541e-08	1.09328943143804e-07	6.34887228879036e-08	5.03784287225731e-08	8.83140192474444e-08	1.1841171071689e-07	1.40877949630643e-07	1.78206157571619e-07	1.66020275945621e-07	1.97100381296456e-07	1.81813413081623e-07	2.11496416457594e-07	1.41357870217948e-07	1.33752281145155e-07	1.83299113680048e-07
P6AS	C410	0	0	0	0	2.08432868712847e-08	0	8.26870222821887e-08	4.11657862505656e-08	4.08126608873354e-08	3.99129520866244e-08	5.36620587235714e-08	8.3533207111994e-08	1.12855683245217e-07	7.75973279741044e-08	2.1950601086264e-07	1.36150779673143e-07	2.92328910832322e-07	3.95981263826671e-07	6.45502304092753e-07	7.87532078203587e-07	8.70126073528259e-07	1.10847532491699e-06	1.5560093496523e-06	1.88114704213115e-06	2.54129334175794e-06	4.26170439306112e-06
P6AS	C411	0	0	0	2.26836883731785e-08	0	0	0	0	1.22437982662006e-08	1.19738856259873e-08	4.2163046139949e-08	4.35825428410404e-08	5.64278416226085e-08	6.70158741594538e-08	5.75753471115121e-08	1.32471028871167e-07	1.40613906476307e-07	2.09413168369874e-07	3.20771083628914e-07	4.00151434330471e-07	5.33613227412358e-07	7.09658805899238e-07	1.09524929951254e-06	1.47882079612622e-06	1.96806927970728e-06	2.33706369942061e-06
P6AS	C412	0	0	0	0	6.2529860613854e-08	4.15254231305659e-08	4.13435111410943e-08	2.05828931252828e-08	3.67313947986019e-08	4.78955425039493e-08	9.19921006689796e-08	1.16220114242774e-07	7.75882822310867e-08	1.05814538146506e-07	1.22347612611963e-07	1.3983053047512e-07	2.44224153353586e-07	3.2363853293526e-07	3.52452178308313e-07	4.4272073585499e-07	5.62457185650863e-07	7.5071344756283e-07	8.45985665830375e-07	8.80768268281058e-07	9.74480905486129e-07	8.70670789980229e-07
P6AS	C413	0	0	0	0	2.08432868712847e-08	2.0762711565283e-08	0	0	2.04063304436677e-08	4.78955425039493e-08	9.58251048635204e-08	9.07969642521674e-08	4.58476213183694e-08	3.87986639870522e-08	5.75753471115121e-08	2.57582556138379e-08	1.03610246877279e-07	1.18032876717565e-07	1.14843968212821e-07	1.8730492670788e-07	2.01907707669541e-07	2.9324744045423e-07	4.68313493584672e-07	5.87178845520705e-07	6.49653936990753e-07	6.41546897880169e-07
P6AS	C414	0	0	0	0	2.08432868712847e-08	8.30508462611319e-08	2.06717555705472e-08	4.11657862505656e-08	4.48939269760689e-08	9.17997897992361e-08	2.22314243283367e-07	1.99753321354768e-07	1.58703304563587e-07	1.58721807219759e-07	1.83521418917945e-07	2.0974579571268e-07	2.29422689513974e-07	3.73136190913594e-07	3.84133272987712e-07	5.27859338904026e-07	8.17245483424331e-07	1.26682894276228e-06	1.47292147175824e-06	1.68542076029091e-06	2.04449915464737e-06	1.74134157996046e-06
P6AS	C418	0	0	0	0	2.08432868712847e-08	0	0	0	0	7.98259041732488e-09	7.66600838908163e-09	1.08956357102601e-08	1.41069604056521e-08	7.0543025431004e-09	1.4393836777878e-08	1.10392524059305e-08	1.11010978797084e-08	1.14225364565386e-08	2.77209578444741e-08	8.51386030490364e-09	1.92293054923372e-08	5.86494880908461e-09	3.02137737796562e-08	6.5242093946745e-08	3.82149374700443e-08	4.58247784200121e-08
P6AS	C419	0	0	3.64019189607675e-07	1.13418441865893e-07	0	2.0762711565283e-07	2.68732822417113e-07	2.67577610628677e-07	5.22402059357893e-07	1.6364310355516e-06	2.69076894456765e-06	1.61255408511849e-06	1.28373339691434e-06	1.18512282724087e-06	1.35302065712053e-06	1.57125359244411e-06	2.32382982281897e-06	2.79471391969977e-06	3.73044889849923e-06	4.11219452726846e-06	4.78328974121888e-06	5.27258897936706e-06	4.91729168263905e-06	4.76267285811239e-06	4.54757755893527e-06	3.803456608861e-06
P6AS	C43	0	0	0	2.26836883731785e-08	0	0	0	0	0	0	1.14990125836224e-08	1.81593928504335e-08	3.87941411155434e-08	5.99615716163534e-08	7.55676430838597e-08	1.36150779673143e-07	1.33213174556501e-07	1.67530534695899e-07	1.78206157571619e-07	2.29874228232398e-07	2.88439582385058e-07	4.16411365445007e-07	4.30546276360101e-07	5.00189386925045e-07	4.77686718375553e-07	5.04072562620132e-07
P6AS	C430	0	0	0	0	0	0	0	0	0	0	0	1.08956357102601e-08	0	0	3.59845919446951e-09	0	1.11010978797084e-08	1.14225364565386e-08	2.37608210095492e-08	4.25693015245182e-09	9.6146527461686e-09	3.51896928545076e-08	3.02137737796562e-08	7.61157762712025e-08	1.33752281145155e-07	0
P6AS	C431	0	0	0	0	0	0	0	0	0	0	0	3.6318785700867e-09	1.05802203042391e-08	3.5271512715502e-09	7.19691838893902e-09	7.3595016039537e-09	1.48014638396112e-08	3.80751215217953e-08	4.75216420190984e-08	5.53400919818737e-08	5.76879164770116e-08	9.38391809453537e-08	1.28408538563539e-07	8.698945859566e-08	3.05719499760354e-07	1.83299113680048e-07
P6AS	C432	0	0	0	0	0	0	0	0	4.08126608873354e-09	0	0	1.45275142803468e-08	1.41069604056521e-08	0	0	1.47190032079074e-08	1.11010978797084e-08	2.66525850652567e-08	3.56412315143238e-08	3.40554412196146e-08	4.8073263730843e-08	6.45144368999307e-08	1.20855095118625e-07	1.19610505569033e-07	1.52859749880177e-07	1.37474335260036e-07
P6AS	C433	0	0	0	0	0	0	0	0	0	0	0	3.6318785700867e-09	7.05348020282607e-09	1.41086050862008e-08	2.51892143612866e-08	2.94380064158148e-08	7.40073191980562e-08	1.44685461782822e-07	1.90086568076394e-07	2.38388088537302e-07	3.74971457100576e-07	6.09954676144799e-07	9.97054534728656e-07	1.34833660823273e-06	1.91074687350221e-06	2.38288847784063e-06
P6AS	C434	0	0	0	0	0	0	0	0	1.63250643549342e-08	0	3.83300419454082e-09	3.6318785700867e-09	2.46871807098912e-08	3.17443614439518e-08	2.87876735557561e-08	5.51962620296527e-08	7.40073191980562e-08	9.13802916523087e-08	1.06923694542971e-07	1.70277206098073e-07	1.63449096684866e-07	2.63922696408807e-07	4.22992832915187e-07	5.11063069249503e-07	5.54116593315642e-07	5.04072562620132e-07
P6AS	C435	0	0	0	0	2.08432868712847e-08	2.0762711565283e-08	0	2.05828931252828e-08	4.08126608873354e-09	7.98259041732488e-09	2.29980251672449e-08	4.7214421411127e-08	7.40615421296737e-08	8.81787817887551e-08	1.29544531000902e-07	1.54549533683028e-07	2.73827081032808e-07	3.1983102078308e-07	3.96013683492487e-07	4.4272073585499e-07	5.76879164770116e-07	6.33414471381138e-07	6.87363353487179e-07	7.72031445036483e-07	1.10823318663128e-06	6.87371676300181e-07
P6AS	C436	0	0	0	0	0	0	0	0	0	0	0	0	2.46871807098912e-08	1.7635756357751e-08	5.03784287225731e-08	7.3595016039537e-08	9.25091489975703e-08	1.48492973935002e-07	1.94046704911319e-07	2.72443529756917e-07	3.36512846115901e-07	5.2198044400853e-07	7.70451231381234e-07	9.35136679903345e-07	8.78943561811018e-07	8.70670789980229e-07
P6AS	C437	0	0	0	0	0	0	0	0	0	0	1.14990125836224e-08	3.26869071307803e-08	3.17406609127173e-08	8.11244792456547e-08	1.11552235028555e-07	1.87667290900819e-07	2.3682342143378e-07	3.54098630152696e-07	6.25701619918129e-07	8.59899890795268e-07	1.12972169767481e-06	1.59526607607101e-06	2.22071237280473e-06	3.01201000387473e-06	4.10810577802976e-06	5.26984951830139e-06
P6AS	C438	0	0	0	0	0	0	0	0	0	0	0	0	0	0	7.19691838893902e-09	1.10392524059305e-08	7.40073191980562e-09	0	3.96013683492487e-09	8.51386030490364e-09	1.44219791192529e-08	0	2.26603303347422e-08	3.26210469733725e-08	0	4.58247784200121e-08
P6AS	C439	0	0	0	2.26836883731785e-08	0	2.0762711565283e-08	4.13435111410943e-08	0	2.85688626211348e-08	1.59651808346498e-08	4.98290545290306e-08	1.70698292794075e-07	2.36291586794673e-07	4.30312455129125e-07	6.26131899837694e-07	9.08898448088282e-07	1.26922552424666e-06	2.01036641635079e-06	2.36816182728507e-06	3.51622430592521e-06	4.92270220603833e-06	6.32241481619321e-06	8.74688750921048e-06	1.20589136978234e-05	1.70438621116397e-05	2.32331626589461e-05
P6AS	C44	0	0	0	2.26836883731785e-08	2.08432868712847e-08	0	0	0	4.08126608873354e-09	0	1.14990125836224e-08	3.6318785700867e-09	1.41069604056521e-08	1.7635756357751e-08	5.39768879170426e-08	8.83140192474444e-08	1.62816102235724e-07	2.3987326558731e-07	2.9305012578444e-07	3.10755901128983e-07	4.08622741712166e-07	4.75060853535853e-07	4.60760050139758e-07	8.37273538983228e-07	1.31841534271653e-06	1.55804246628041e-06
P6AS	C440	0	0	0	0	0	0	0	0	0	0	0	0	0	0	0	3.67975080197685e-09	7.40073191980562e-09	7.61502430435906e-09	0	8.51386030490364e-09	3.36512846115901e-08	7.62443345180999e-08	1.28408538563539e-07	1.95726281840235e-07	5.54116593315642e-07	1.23726901734033e-06
P6AS	C441	0	0	0	0	0	0	0	2.05828931252828e-08	0	0	3.83300419454082e-09	0	3.52674010141303e-09	1.7635756357751e-08	7.19691838893902e-09	3.67975080197685e-09	2.59025617193197e-08	2.66525850652567e-08	5.54419156889482e-08	7.66247427441328e-08	1.44219791192529e-07	2.63922696408807e-07	3.77672172245703e-07	7.50284080387568e-07	1.68145724868195e-06	3.34520882466088e-06
P6AS	C442	0	0	0	0	0	2.0762711565283e-08	0	2.05828931252828e-08	0	0	0	1.45275142803468e-08	1.76337005070652e-08	4.93801178017028e-08	1.33142990195372e-07	2.35504051326518e-07	3.95939157709601e-07	6.51084578022699e-07	6.33621893587979e-07	9.19496912929594e-07	1.04799714933238e-06	1.35480317489854e-06	1.99410906945731e-06	3.49045202615086e-06	6.01885265153197e-06	9.34825479768246e-06
P6AS	C443	0	0	0	0	0	0	0	2.05828931252828e-08	4.08126608873354e-09	0	0	7.26375714017339e-09	0	7.0543025431004e-09	1.07953775834085e-08	7.3595016039537e-09	5.18051234386394e-08	6.4727706587052e-08	9.50432840381968e-08	1.78791066402977e-07	2.40366318654215e-07	5.39575290435784e-07	1.20099750774134e-06	3.26210469733725e-06	8.92318789925534e-06	2.90529095182876e-05
P6AS	C444	0	0	0	0	0	0	0	0	0	3.99129520866244e-09	0	7.26375714017339e-09	7.05348020282607e-09	1.7635756357751e-08	2.87876735557561e-08	6.99152652375601e-08	1.07310612837182e-07	1.71338046848079e-07	2.8512985211459e-07	4.08665294635375e-07	6.29759754874044e-07	8.50417577317268e-07	1.20855095118625e-06	2.39221011138065e-06	4.8341895899606e-06	1.06313485934428e-05
P6AS	C445	0	0	0	0	0	2.0762711565283e-08	0	0	0	3.99129520866244e-09	3.83300419454082e-09	0	3.52674010141303e-09	2.82172101724016e-08	4.31815103336341e-08	1.17752025663259e-07	1.1841171071689e-07	2.17028192674233e-07	3.64332588813088e-07	5.49143989666285e-07	8.22052809797416e-07	1.16712481300784e-06	1.79771953988955e-06	2.64230480484317e-06	4.37561034032007e-06	7.83603710982206e-06
P6AS	C446	0	0	0	0	0	0	0	0	0	0	3.83300419454082e-09	3.6318785700867e-09	0	1.05814538146506e-08	7.19691838893902e-09	1.83987540098842e-08	1.11010978797084e-08	3.80751215217953e-08	9.90034208731217e-08	1.36221764878458e-07	1.68256423057951e-07	3.16707235690569e-07	4.98527267364328e-07	1.21785242033924e-06	2.52218587302292e-06	4.9490760693613e-06
P6AS	C447	0	0	0	0	0	0	0	0	0	0	3.83300419454082e-09	1.08956357102601e-08	7.05348020282607e-09	3.5271512715502e-09	1.79922959723475e-08	3.31177572177916e-08	1.03610246877279e-07	1.6372302254372e-07	2.73249441609816e-07	4.04408364482923e-07	4.75925310935346e-07	8.56282526126353e-07	1.35961982008453e-06	2.50094693462523e-06	4.68132984008042e-06	9.94397691714261e-06
P6AS	C448	0	0	0	0	0	0	0	0	0	0	0	0	0	0	0	3.67975080197685e-09	1.11010978797084e-08	1.52300486087181e-08	3.96013683492487e-09	3.83123713720664e-08	2.88439582385058e-08	2.34597952363384e-08	4.53206606694843e-08	1.63105234866863e-07	3.63041905965421e-07	4.5824778420012e-07
P6AS	C449	0	0	0	0	8.33731474851386e-08	0	4.13435111410943e-08	0	1.63250643549342e-08	1.59651808346498e-08	5.74950629181122e-08	6.90056928316472e-08	1.02275462940978e-07	1.09341689418056e-07	1.72726041334536e-07	3.20138319771986e-07	3.84838059829892e-07	7.00582236001033e-07	9.54392977216893e-07	1.38350229954684e-06	2.37962655467673e-06	3.72424249376873e-06	5.83125833947365e-06	1.04931034431015e-05	2.30627147631717e-05	4.72911713294524e-05
P6AS	C45	0	0	0	0	0	0	0	0	0	0	0	3.6318785700867e-09	0	1.05814538146506e-08	1.07953775834085e-08	2.20785048118611e-08	4.81047574787366e-08	3.04600972174362e-08	1.18804105047746e-07	1.06423253811296e-07	1.3460513844636e-07	1.17298976181692e-07	1.20855095118625e-07	1.08736823244575e-07	9.55373436751107e-08	1.37474335260036e-07
P6AS	C450	0	0	0	0	0	0	0	0	0	0	7.66600838908163e-09	1.45275142803468e-08	2.11604406084782e-08	7.40701767025542e-08	1.87119878112414e-07	4.15811840623384e-07	9.54694417654926e-07	2.39111763156874e-06	4.3799113394269e-06	8.53088802551345e-06	1.3172074262251e-05	1.76593608641538e-05	2.28869336380896e-05	2.54226692745816e-05	2.48397093555288e-05	2.04378511753254e-05
P6AS	C451	0	0	0	0	0	0	0	0	8.16253217746708e-09	0	1.14990125836224e-08	1.08956357102601e-08	1.76337005070652e-08	4.23258152586024e-08	5.75753471115121e-08	1.17752025663259e-07	2.40523787393683e-07	5.40666725609493e-07	6.93023946111852e-07	1.16214193161935e-06	1.61045433498324e-06	2.12311146888863e-06	2.60593798849535e-06	2.16386278256704e-06	1.49038256133173e-06	9.62320346820253e-07
P6AS	C452	0	0	0	0	0	0	0	0	0	0	7.66600838908163e-09	3.6318785700867e-09	1.41069604056521e-08	7.0543025431004e-09	2.87876735557561e-08	1.10392524059305e-08	4.07040255589309e-08	4.56901458261544e-08	7.52425998635725e-08	6.81108824392291e-08	1.15375832954023e-07	1.34893822608946e-07	1.96389529567766e-07	1.84852599515778e-07	1.33752281145155e-07	9.16495568400241e-08
P6AS	C457	0	0	0	0	0	0	0	0	0	0	0	3.6318785700867e-09	7.05348020282607e-09	3.5271512715502e-09	1.4393836777878e-08	1.47190032079074e-08	4.07040255589309e-08	6.09201944348725e-08	1.06923694542971e-07	1.53249485488266e-07	2.59595624146552e-07	3.28437133308738e-07	4.75866937029586e-07	5.32810433898418e-07	7.45191280665863e-07	8.70670789980229e-07
P6AS	C459	0	0	0	0	0	0	0	0	4.08126608873354e-09	0	3.83300419454082e-09	1.08956357102601e-08	1.76337005070652e-08	4.93801178017028e-08	8.99614798617377e-08	1.21431776465236e-07	3.73736961950184e-07	6.39662041566161e-07	9.62313250886743e-07	1.80068145448712e-06	2.87478117110441e-06	3.70078269853239e-06	5.54422748856692e-06	7.48109343922676e-06	8.99961777419542e-06	8.7525326782223e-06
P6AS	C46	0	0	0	0	0	0	0	0	0	0	3.83300419454082e-09	0	7.05348020282607e-09	3.5271512715502e-09	1.4393836777878e-08	3.67975080197685e-09	7.40073191980562e-09	0	0	4.25693015245182e-09	9.6146527461686e-09	1.17298976181692e-08	3.02137737796562e-08	4.349472929783e-08	7.64298749400885e-08	0
P6AS	C460	0	0	0	0	0	0	0	0	0	0	0	0	0	0	0	0	0	0	0	0	4.8073263730843e-09	1.17298976181692e-08	7.55344344491406e-09	2.1747364648915e-08	1.91074687350221e-08	9.16495568400241e-08
P6AS	C461	0	0	0	0	0	0	0	0	4.08126608873354e-09	0	0	0	0	0	0	0	1.48014638396112e-08	0	0	8.51386030490364e-09	0	0	0	0	0	0
P6AS	C462	0	0	0	0	0	0	0	0	0	0	0	0	0	0	0	0	0	0	0	0	0	5.86494880908461e-09	0	0	0	0
P6AS	C463	0	0	0	0	0	0	0	2.05828931252828e-08	0	0	0	0	0	0	0	3.67975080197685e-09	0	7.61502430435906e-09	3.96013683492487e-09	0	1.44219791192529e-08	0	0	0	0	0
P6AS	C467	0	0	0	0	0	0	0	0	0	0	0	0	0	0	0	3.67975080197685e-09	0	0	3.96013683492487e-09	0	4.8073263730843e-09	0	0	0	0	0
P6AS	C468	0	0	0	0	0	0	0	0	0	0	0	0	0	0	0	0	3.70036595990281e-09	0	7.92027366984974e-09	8.51386030490364e-09	9.6146527461686e-09	1.17298976181692e-08	7.55344344491406e-09	2.1747364648915e-08	5.73224062050664e-08	0
P6AS	C469	0	0	0	0	0	0	0	0	0	0	3.83300419454082e-09	3.6318785700867e-09	7.05348020282607e-09	7.0543025431004e-09	1.07953775834085e-08	3.67975080197685e-09	3.70036595990281e-09	3.80751215217953e-09	1.18804105047746e-08	1.27707904573555e-08	1.44219791192529e-08	2.9324744045423e-08	1.51068868898281e-08	5.43684116222875e-08	2.10182156085243e-07	9.16495568400241e-08
P6AS	C47	0	0	0	0	2.08432868712847e-08	0	0	0	8.16253217746708e-09	7.98259041732488e-09	1.53320167781633e-08	1.08956357102601e-08	3.87941411155434e-08	1.05814538146506e-08	1.79922959723475e-08	1.47190032079074e-08	2.96029276792225e-08	7.61502430435906e-09	3.96013683492487e-08	2.97985110671628e-08	1.44219791192529e-08	0	0	2.1747364648915e-08	1.91074687350221e-08	0
P6AS	C470	0	0	0	0	0	0	0	2.05828931252828e-08	8.16253217746708e-09	1.19738856259873e-08	1.91650209727041e-08	1.45275142803468e-08	2.46871807098912e-08	3.5271512715502e-08	2.87876735557561e-08	2.20785048118611e-08	5.18051234386394e-08	3.80751215217953e-08	1.58405473396995e-08	6.38539522867773e-08	7.21098955962645e-08	1.17298976181692e-07	6.79809910042265e-08	9.78631409201175e-08	7.64298749400885e-08	0
P6AS	C471	0	0	0	0	0	0	0	0	0	0	7.66600838908163e-09	3.6318785700867e-09	1.05802203042391e-08	0	1.4393836777878e-08	1.47190032079074e-08	1.85018297995141e-08	2.66525850652567e-08	2.77209578444741e-08	1.70277206098073e-08	6.24952428500959e-08	2.9324744045423e-08	3.77672172245703e-08	4.349472929783e-08	9.55373436751107e-08	9.16495568400241e-08
P6AS	C472	0	0	0	0	0	0	0	0	0	3.99129520866244e-09	2.29980251672449e-08	1.81593928504335e-08	2.11604406084782e-08	1.7635756357751e-08	3.59845919446951e-08	3.31177572177916e-08	3.33032936391253e-08	4.94976579783339e-08	1.98006841746243e-08	3.83123713720664e-08	7.69172219693488e-08	2.9324744045423e-08	6.04275475593125e-08	9.78631409201175e-08	1.52859749880177e-07	9.16495568400241e-08
P6AS	C473	0	0	0	0	0	0	0	0	8.16253217746708e-09	1.19738856259873e-08	1.14990125836224e-08	1.08956357102601e-08	1.41069604056521e-08	1.7635756357751e-08	2.1590755166817e-08	3.31177572177916e-08	2.59025617193197e-08	3.80751215217953e-08	2.37608210095492e-08	5.53400919818737e-08	6.24952428500959e-08	6.45144368999307e-08	7.55344344491406e-08	1.19610505569033e-07	5.73224062050664e-08	0
P6AS	C474	0	0	0	0	0	0	0	0	8.16253217746708e-09	7.98259041732488e-09	2.29980251672449e-08	2.90550285606936e-08	1.05802203042391e-08	3.5271512715502e-08	2.51892143612866e-08	2.94380064158148e-08	2.59025617193197e-08	6.09201944348725e-08	7.52425998635725e-08	5.95970221343255e-08	9.61465274616861e-08	7.03793857090153e-08	1.35961982008453e-07	7.61157762712025e-08	1.91074687350221e-08	4.58247784200121e-08
P6AS	C475	0	0	0	2.26836883731785e-08	0	0	0	0	0	7.98259041732488e-09	3.83300419454082e-09	2.17912714205202e-08	2.46871807098912e-08	3.17443614439518e-08	2.87876735557561e-08	2.20785048118611e-08	4.07040255589309e-08	2.28450729130772e-08	4.35615051841736e-08	2.97985110671628e-08	6.24952428500959e-08	4.69195904726769e-08	3.02137737796562e-08	3.26210469733725e-08	1.91074687350221e-08	0
P6AS	C476	0	0	0	0	0	0	0	2.05828931252828e-08	0	0	3.83300419454082e-09	1.08956357102601e-08	1.05802203042391e-08	1.41086050862008e-08	1.79922959723475e-08	7.3595016039537e-09	3.70036595990281e-09	3.04600972174362e-08	7.92027366984974e-09	2.55415809147109e-08	2.88439582385058e-08	2.34597952363384e-08	3.77672172245703e-08	4.349472929783e-08	5.73224062050664e-08	0
P6AS	C478	0	0	0	0	0	0	0	0	0	3.99129520866244e-09	0	0	7.05348020282607e-09	0	0	3.67975080197685e-09	0	0	0	4.25693015245182e-09	4.8073263730843e-09	5.86494880908461e-09	0	0	0	0
P6AS	C479	0	1.27406716362686e-06	0	2.26836883731785e-08	2.08432868712847e-08	0	8.26870222821887e-08	0	2.85688626211348e-08	6.78520185472615e-08	1.60986176170714e-07	1.56170778513728e-07	1.62230044665e-07	2.29264832650763e-07	2.48293684418396e-07	2.53902805336403e-07	2.70126715072905e-07	2.93178435717824e-07	2.8512985211459e-07	3.66095993110857e-07	3.26898193369733e-07	4.57466007108599e-07	4.45653163249929e-07	5.11063069249503e-07	6.68761405725775e-07	6.41546897880169e-07
P6AS	C48	0	0	0	0	0	0	0	0	4.08126608873354e-09	0	3.83300419454082e-09	1.81593928504335e-08	1.41069604056521e-08	4.58529665301526e-08	3.95830511391646e-08	5.51962620296527e-08	9.62095149574731e-08	1.06610340261027e-07	2.17807525920868e-07	2.21360367927495e-07	2.30751665908047e-07	3.34302082117823e-07	2.56817077127078e-07	2.71842058111438e-07	2.29289624820266e-07	1.37474335260036e-07
P6AS	C480	0	0	3.64019189607675e-07	1.36102130239071e-07	1.04216434356423e-07	2.0762711565283e-08	1.24030533423283e-07	1.64663145002263e-07	6.12189913310031e-08	2.79390664606371e-08	1.11157121641684e-07	1.08956357102601e-07	2.11604406084782e-07	2.78644950452466e-07	3.6704283783589e-07	6.21877885534087e-07	1.01019990705347e-06	1.51538983656745e-06	2.17015498553883e-06	3.0479619891555e-06	4.35543769401438e-06	5.31950856983974e-06	7.13045061199887e-06	8.25312488426324e-06	8.65568333696503e-06	6.00304597302158e-06
P6AS	C481	0	0	3.64019189607675e-07	0	2.08432868712847e-08	0	0	2.05828931252828e-08	4.08126608873354e-09	0	7.66600838908163e-09	2.90550285606936e-08	3.87941411155434e-08	4.93801178017028e-08	4.67799695281036e-08	8.46342684454675e-08	1.25812442636696e-07	2.62718338500387e-07	3.84133272987712e-07	5.19345478599122e-07	6.34567081247128e-07	7.44848498753745e-07	1.14812340362694e-06	1.3809576552061e-06	1.43306015512666e-06	6.87371676300181e-07
P6AS	C482	0	0	0	0	0	0	0	0	0	0	1.14990125836224e-08	1.81593928504335e-08	4.58476213183694e-08	4.58529665301526e-08	1.4753682697325e-07	2.53902805336403e-07	5.80957455704742e-07	1.10798603628424e-06	1.93650691227826e-06	3.269322357083e-06	4.90347290054599e-06	6.66258184712012e-06	7.81026052204114e-06	9.42748257530465e-06	8.0251368687093e-06	4.39917872832116e-06
P6AS	C488	0	0	0	0	0	0	0	0	0	0	0	0	0	3.5271512715502e-09	0	0	0	1.14225364565386e-08	0	4.25693015245182e-09	9.6146527461686e-09	5.86494880908461e-09	2.26603303347422e-08	0	0	0
P6AS	C49	7.64440298176117e-06	0	0	6.80510651195356e-08	1.04216434356423e-07	1.24576269391698e-07	8.26870222821887e-08	1.4408025187698e-07	9.38691200408714e-08	1.15747561051211e-07	1.91650209727041e-07	1.92489564214595e-07	1.30489383752282e-07	1.65776109762859e-07	2.1950601086264e-07	3.34857322979893e-07	4.07040255589309e-07	4.835540433268e-07	4.4749546234651e-07	4.55491526312345e-07	5.23998574666189e-07	5.27845392817615e-07	5.43847928033812e-07	4.24073610653843e-07	4.20364312170487e-07	4.12423005780108e-07
P6AS	C490	0	0	0	4.53673767463571e-08	6.2529860613854e-08	1.03813557826415e-07	4.13435111410943e-08	1.02914465626414e-07	6.53002574197366e-08	6.3860723338599e-08	1.14990125836224e-07	7.99013285419073e-08	1.02275462940978e-07	8.81787817887551e-08	1.4753682697325e-07	1.54549533683028e-07	1.66516468195627e-07	2.09413168369874e-07	3.52452178308313e-07	6.00227151495707e-07	1.04318982295929e-06	1.71256505225271e-06	3.09691181241476e-06	4.1972413772406e-06	6.97422608828308e-06	7.79021233140205e-06
P6AS	C491	7.64440298176117e-06	0	0	2.26836883731785e-08	0	4.15254231305659e-08	0	2.05828931252828e-08	2.85688626211348e-08	5.18868377126117e-08	1.07324117447143e-07	1.05324478532514e-07	1.55176564462173e-07	1.51667504676659e-07	6.47722655004511e-08	1.32471028871167e-07	1.85018297995141e-07	1.78953071152438e-07	1.94046704911319e-07	2.85214320214272e-07	5.09576595546936e-07	7.21388703517407e-07	1.0197148650634e-06	1.64192603099308e-06	2.10182156085243e-06	3.20773448940084e-06
P6AS	C492	0	0	0	2.26836883731785e-08	4.16865737425693e-08	2.0762711565283e-08	2.06717555705472e-08	4.11657862505656e-08	5.3056459153536e-08	8.78084945905737e-08	1.72485188754337e-07	3.15973435597543e-07	3.35040309634238e-07	4.79692572930827e-07	5.07382746420201e-07	5.81400626712342e-07	7.25271728140951e-07	8.98572867914369e-07	1.02963557708047e-06	1.53675178503511e-06	1.87004995912979e-06	2.77412078669702e-06	3.69363384456297e-06	5.43684116222875e-06	7.8531696500941e-06	9.85232736030259e-06
P6AS	C493	0	1.27406716362686e-06	0	2.26836883731785e-08	0	2.0762711565283e-08	2.06717555705472e-08	4.11657862505656e-08	1.22437982662006e-08	3.19303616692995e-08	8.4326092279898e-08	7.26375714017339e-08	1.19909163448043e-07	9.17059330603052e-08	1.25946071806433e-07	1.36150779673143e-07	2.1092085971446e-07	2.70333362804747e-07	3.64332588813088e-07	5.3637319920893e-07	8.65318747155174e-07	1.07915058087157e-06	1.38228015041927e-06	1.84852599515778e-06	2.10182156085243e-06	1.83299113680048e-06
P6AS	C494	0	0	0	2.26836883731785e-08	2.08432868712847e-08	4.15254231305659e-08	8.26870222821887e-08	1.02914465626414e-07	3.26501287098683e-08	2.79390664606371e-08	3.44970377508673e-08	5.08462999812137e-08	5.99545817240216e-08	7.0543025431004e-08	1.61930663751128e-07	1.36150779673143e-07	2.96029276792225e-07	4.37863897500646e-07	6.77183398772152e-07	8.55642960642816e-07	1.03838249658621e-06	1.47796709988932e-06	1.78261265299972e-06	2.50094693462523e-06	3.43934437230398e-06	2.24541414258059e-06
P6AS	C495	0	0	0	0	4.16865737425693e-08	6.22881346958489e-08	4.13435111410943e-08	4.11657862505656e-08	4.89751930648025e-08	5.58781329212741e-08	1.68652184559796e-07	1.63434535653901e-07	2.18657886287608e-07	1.55194655948209e-07	2.05112174084762e-07	2.83340811752217e-07	3.18231472551642e-07	4.26441361044107e-07	5.42538746384707e-07	7.91789008356039e-07	1.02876784384004e-06	1.55421143440742e-06	2.03187628668188e-06	2.39221011138065e-06	2.90433524772336e-06	4.12423005780108e-06
P6AS	C496	0	0	0	0	4.16865737425693e-08	2.0762711565283e-08	0	2.05828931252828e-08	1.22437982662006e-08	1.19738856259873e-08	2.29980251672449e-08	1.45275142803468e-08	2.11604406084782e-08	3.5271512715502e-08	6.47722655004511e-08	5.15165112276759e-08	7.03069532381534e-08	1.14225364565386e-07	1.66325747066844e-07	1.95818787012784e-07	3.17283540623564e-07	3.6949177497233e-07	6.57149579707523e-07	7.61157762712025e-07	1.16555559283635e-06	1.42056813102037e-06
P6AS	C498	0	0	0	0	0	0	0	0	4.08126608873354e-09	3.99129520866244e-09	7.66600838908163e-09	7.26375714017339e-09	1.41069604056521e-08	7.0543025431004e-09	1.07953775834085e-08	7.3595016039537e-09	1.48014638396112e-08	1.90375607608976e-08	1.98006841746243e-08	4.682623167697e-08	5.28805901039273e-08	7.03793857090153e-08	1.05748208228797e-07	9.78631409201175e-08	3.43934437230398e-07	3.20773448940084e-07
P6AS	C499	0	0	3.64019189607675e-07	3.85622702344035e-07	5.00238884910832e-07	6.22881346958489e-07	5.16793889263679e-07	5.76321007507919e-07	5.38727123712827e-07	5.38824853169429e-07	8.50926931188061e-07	7.6995825685838e-07	8.00570003020759e-07	9.20586481874603e-07	1.24506688128645e-06	1.46086106838481e-06	1.87978590763063e-06	2.52818806904721e-06	3.06118577339692e-06	3.86529257842625e-06	4.95154616427683e-06	6.515958126893e-06	8.35410845007495e-06	9.84068250363404e-06	1.26300368338496e-05	1.35641344123236e-05
P6AS	C50	0	0	0	0	0	0	2.06717555705472e-08	0	0	0	0	5.44781785513004e-08	3.80887930952608e-07	1.34031748318908e-06	2.93274424349265e-06	5.23996514201503e-06	7.60425204760028e-06	8.29276146744701e-06	7.85691148049094e-06	5.79793886763938e-06	4.38428165225288e-06	3.98816519017753e-06	3.24798068131305e-06	2.87065213365678e-06	3.1909472787487e-06	1.09979468208029e-06
P6AS	C500	0	0	0	0	0	0	0	0	4.08126608873354e-09	0	0	3.6318785700867e-09	3.52674010141303e-09	2.11629076293012e-08	3.95830511391646e-08	6.25557636336064e-08	1.51715004356015e-07	2.13220680522054e-07	2.45528483765342e-07	2.55415809147109e-07	4.32659373577587e-07	4.57466007108599e-07	8.38432222385461e-07	1.33746292590827e-06	2.63683068543305e-06	3.89510616570102e-06
P6AS	C501	0	0	0	0	0	0	0	0	0	0	0	0	1.05802203042391e-08	1.05814538146506e-08	3.23861327502256e-08	7.72747668415138e-08	1.40613906476307e-07	1.6372302254372e-07	2.17807525920868e-07	2.59672739299561e-07	2.74017603265805e-07	3.16707235690569e-07	2.56817077127078e-07	3.15336787409268e-07	2.86612031025332e-07	6.41546897880169e-07
P6AS	C502	0	0	0	0	0	0	0	0	0	0	0	0	0	3.17443614439518e-08	1.00756857445146e-07	1.87667290900819e-07	3.18231472551642e-07	3.57906142304876e-07	4.67296146521134e-07	3.32040551891242e-07	3.99008088965997e-07	2.9324744045423e-07	4.60760050139758e-07	5.00189386925045e-07	4.39471780905509e-07	5.04072562620132e-07
P6AS	C503	0	0	0	0	0	0	0	0	0	0	0	0	3.52674010141303e-09	1.41086050862008e-08	4.67799695281036e-08	5.51962620296527e-08	8.51084170777647e-08	1.5991551039154e-07	1.82166294406544e-07	1.14937114116199e-07	1.53834443938698e-07	1.58353617845284e-07	1.66175755788109e-07	1.95726281840235e-07	1.91074687350221e-07	2.74948670520072e-07
P6AS	C504	0	0	0	0	0	0	0	0	0	0	0	0	1.41069604056521e-08	5.64344203448032e-08	2.48293684418396e-07	4.56289099445129e-07	6.32762579143381e-07	9.671080866536e-07	1.04943626125509e-06	1.07274639841786e-06	1.03838249658621e-06	1.04982583682614e-06	1.09524929951254e-06	1.19610505569033e-06	1.71967218615199e-06	1.1456194605003e-06
P6AS	C505	0	0	0	0	0	0	0	0	0	0	0	0	7.05348020282607e-09	1.41086050862008e-08	4.67799695281036e-08	9.56735208513981e-08	1.88718663955043e-07	2.20835704826413e-07	2.25727799590717e-07	2.12846507622591e-07	2.06715034042625e-07	1.75948464272538e-07	2.64370520571992e-07	2.39221011138065e-07	3.05719499760354e-07	1.37474335260036e-07
P6AS	C506	0	0	0	0	0	0	0	0	0	0	0	0	0	3.5271512715502e-09	0	7.3595016039537e-09	1.48014638396112e-08	1.14225364565386e-08	1.98006841746243e-08	2.55415809147109e-08	1.44219791192529e-08	5.86494880908461e-08	2.26603303347422e-08	4.349472929783e-08	9.55373436751107e-08	0
P6AS	C508	0	0	0	0	0	0	0	0	0	0	0	3.6318785700867e-09	3.52674010141303e-09	4.23258152586024e-08	1.36741449389841e-07	1.61909035286981e-07	3.14531106591739e-07	4.34056385348466e-07	4.87096830695759e-07	3.57582132805953e-07	3.50934825235154e-07	3.812216725905e-07	3.32351511576219e-07	5.2193675157396e-07	3.82149374700443e-07	4.5824778420012e-07
P6AS	C509	0	0	0	0	0	0	0	0	1.22437982662006e-08	1.59651808346498e-08	8.81590964744388e-08	4.21297914130057e-07	2.69442943747956e-06	1.10893635977538e-05	2.77333250117765e-05	5.37758782200897e-05	8.96154628169263e-05	0.000129523948392843	0.00015442157574106	0.000160388357353927	0.000160285875931377	0.000161450310816481	0.00017976440054551	0.000223225824438788	0.000309789390600914	0.000414851719036369
P6AS	C51	0	0	0	0	0	0	0	0	0	0	0	3.6318785700867e-09	3.52674010141303e-09	0	3.59845919446951e-09	1.10392524059305e-08	2.22021957594169e-08	3.42676093696158e-08	4.35615051841736e-08	3.40554412196146e-08	6.24952428500959e-08	5.86494880908461e-08	9.06413213389687e-08	1.19610505569033e-07	1.14644812410133e-07	9.16495568400241e-08
P6AS	C510	0	0	0	0	0	0	0	0	0	0	0	0	0	3.5271512715502e-09	0	0	0	1.90375607608976e-08	1.98006841746243e-08	2.12846507622591e-08	2.40366318654215e-08	2.9324744045423e-08	5.28741041143984e-08	8.698945859566e-08	1.14644812410133e-07	9.16495568400241e-08
P6AS	C511	0	0	0	0	0	0	0	0	0	3.99129520866244e-09	0	0	0	0	7.19691838893902e-09	0	0	1.14225364565386e-08	7.92027366984974e-09	0	1.92293054923372e-08	5.86494880908461e-09	1.51068868898281e-08	0	0	0
P6AS	C512	0	0	0	0	0	0	0	0	0	0	0	0	0	0	0	0	0	0	0	8.51386030490364e-09	4.8073263730843e-09	5.86494880908461e-09	0	0	1.91074687350221e-08	1.37474335260036e-07
P6AS	C518	0	0	0	0	0	0	0	0	0	0	0	0	0	0	0	0	0	0	0	0	0	0	0	0	1.91074687350221e-08	0
P6AS	C519	0	0	0	0	0	0	0	0	0	0	3.83300419454082e-09	1.45275142803468e-08	2.11604406084782e-08	3.17443614439518e-08	9.35599390562072e-08	1.36150779673143e-07	1.70216834155529e-07	4.45478921805005e-07	6.21741483083204e-07	1.08977411902767e-06	1.72583016793726e-06	3.19053215214203e-06	5.39315861966864e-06	9.9276719622297e-06	1.96615853283378e-05	2.96944564161678e-05
P6AS	C52	0	0	0	0	0	0	0	2.05828931252828e-08	0	0	3.83300419454082e-09	7.26375714017339e-09	4.58476213183694e-08	6.70158741594538e-08	1.00756857445146e-07	2.06066044910704e-07	3.77437327910087e-07	6.05394432196545e-07	7.08864493451551e-07	9.45038493844304e-07	1.254712183375e-06	1.88264856771616e-06	3.24798068131305e-06	5.40422011525538e-06	8.27353396226458e-06	8.93583179190235e-06
P6AS	C53	0	0	0	0	0	0	0	0	0	3.99129520866244e-09	7.66600838908163e-09	2.17912714205202e-08	9.16952426367389e-08	3.03335009353317e-07	7.3408567567178e-07	1.27687352828597e-06	1.88718663955043e-06	2.42538524093836e-06	2.18599553287853e-06	1.74534136250525e-06	1.68737155695259e-06	1.9061083629525e-06	2.06964350390645e-06	2.13124173559367e-06	2.63683068543305e-06	7.79021233140205e-07
P6AS	C530	0	0	0	0	0	0	0	0	0	0	0	0	0	3.5271512715502e-09	2.87876735557561e-08	2.57582556138379e-08	1.48014638396112e-08	4.56901458261544e-08	5.54419156889482e-08	6.38539522867773e-08	5.76879164770116e-08	5.27845392817615e-08	1.13301651673711e-07	1.63105234866863e-07	1.14644812410133e-07	1.83299113680048e-07
P6AS	C531	0	0	0	0	0	0	0	0	0	0	0	0	0	7.0543025431004e-09	2.51892143612866e-08	2.57582556138379e-08	4.07040255589309e-08	3.80751215217953e-08	3.96013683492487e-08	1.27707904573555e-08	3.36512846115901e-08	2.9324744045423e-08	5.28741041143984e-08	5.43684116222875e-08	1.14644812410133e-07	9.16495568400241e-08
P6AS	C538	0	0	0	0	0	0	0	0	0	0	0	0	3.52674010141303e-09	0	7.19691838893902e-09	7.3595016039537e-09	7.40073191980562e-09	0	1.58405473396995e-08	0	4.8073263730843e-09	0	1.51068868898281e-08	1.08736823244575e-08	5.73224062050664e-08	0
P6AS	C539	0	0	0	0	0	0	0	0	0	7.98259041732488e-09	4.2163046139949e-08	2.57863378476155e-07	1.94323379587858e-06	5.77747378279923e-06	1.1151625043661e-05	1.69857297019251e-05	2.34122154283051e-05	2.81527448532154e-05	2.925353079959e-05	2.88832710843856e-05	3.14495291327175e-05	3.7916894050732e-05	5.02152920217887e-05	6.67970305191424e-05	9.15820976469611e-05	0.000100172965626146
P6AS	C54	0	0	0	0	0	0	0	0	0	0	0	1.08956357102601e-08	3.17406609127173e-08	6.70158741594538e-08	1.07953775834085e-07	2.28144549722565e-07	2.55325251233294e-07	6.85352187392315e-07	7.60346272305575e-07	7.27935056069262e-07	7.88401525185826e-07	6.15819624953884e-07	5.66508258368554e-07	5.6543148087179e-07	3.63041905965421e-07	1.83299113680048e-07
P6AS	C540	0	0	0	0	0	0	0	0	0	0	0	0	0	0	0	7.3595016039537e-09	0	0	0	0	4.8073263730843e-09	1.17298976181692e-08	7.55344344491406e-09	0	1.91074687350221e-08	0
P6AS	C541	0	0	0	0	0	0	0	0	0	0	7.66600838908163e-09	3.99506642709537e-08	7.05348020282607e-08	1.05814538146506e-07	3.52649001058012e-07	5.33563866286643e-07	8.51084170777647e-07	1.56107998239361e-06	2.27311854324687e-06	2.43496404720244e-06	2.25463606897654e-06	2.31078983077934e-06	2.43220878926233e-06	2.57706271089643e-06	2.38843359187777e-06	3.0244353757208e-06
P6AS	C542	0	0	0	0	0	0	0	0	0	0	0	0	0	7.0543025431004e-09	1.4393836777878e-08	7.3595016039537e-09	2.22021957594169e-08	3.80751215217953e-08	4.35615051841736e-08	3.40554412196146e-08	2.88439582385058e-08	9.38391809453537e-08	5.28741041143984e-08	8.698945859566e-08	0	0
P6AS	C543	0	0	0	0	0	0	0	0	0	0	0	0	0	0	0	1.47190032079074e-08	7.40073191980562e-09	7.61502430435906e-09	7.92027366984974e-09	1.27707904573555e-08	9.6146527461686e-09	1.75948464272538e-08	7.55344344491406e-09	1.08736823244575e-08	1.91074687350221e-08	4.58247784200121e-08
P6AS	C548	0	0	0	0	0	0	0	0	0	0	0	3.6318785700867e-09	0	0	0	0	0	3.80751215217953e-09	7.92027366984974e-09	1.27707904573555e-08	2.40366318654215e-08	2.9324744045423e-08	0	4.349472929783e-08	0	0
P6AS	C549	0	0	0	0	0	0	0	0	0	0	0	1.81593928504335e-08	1.79863745172065e-07	4.83219724202378e-07	1.14071156464683e-06	2.11953646193867e-06	4.40343549228435e-06	9.67488837868818e-06	1.68979038746244e-05	2.12803938321067e-05	2.64354877255906e-05	2.83218377990696e-05	3.28423720984863e-05	4.18745506314858e-05	4.93545917425622e-05	5.00864828130732e-05
P6AS	C55	0	0	0	0	0	0	0	0	0	1.19738856259873e-08	8.4326092279898e-08	2.50599621335982e-07	5.74858636530325e-07	9.52330843318555e-07	2.01873560809739e-06	3.80486232924406e-06	6.59775250650671e-06	1.0817142024342e-05	1.32585381233285e-05	1.43160561026955e-05	1.68400642849143e-05	2.35888241101383e-05	3.51839395664097e-05	6.02945684891168e-05	9.99511689529008e-05	0.000139169852061577
P6AS	C56	0	0	0	0	0	1.03813557826415e-07	8.26870222821887e-08	6.17486793758485e-08	5.3056459153536e-08	2.35486417311084e-07	7.78099851491786e-07	1.32563567808164e-06	1.96086749638565e-06	3.85517633980437e-06	7.60714273710854e-06	1.55211888827383e-05	2.99507620794534e-05	4.56482631924804e-05	5.5030061458116e-05	6.02100200762786e-05	6.44037514202104e-05	7.24907672802858e-05	8.93950031705579e-05	0.000120382537014069	0.000149707017538898	0.000163686108516283
P6AS	C57	0	0	0	0	0	0	0	0	0	0	0	0	3.52674010141303e-09	3.5271512715502e-09	3.59845919446951e-09	1.47190032079074e-08	7.40073191980562e-09	4.18826336739748e-08	1.98006841746243e-08	2.12846507622591e-08	1.92293054923372e-08	4.10546416635923e-08	6.79809910042265e-08	8.698945859566e-08	5.73224062050664e-08	0
P6AS	C570	0	0	0	0	0	0	0	0	0	0	0	3.6318785700867e-09	1.05802203042391e-08	1.41086050862008e-08	4.31815103336341e-08	1.14072274861282e-07	2.3682342143378e-07	5.97779407892186e-07	1.08507749276941e-06	1.34518992817478e-06	1.82197669539895e-06	2.35184447244293e-06	2.3113536941437e-06	2.0225049123491e-06	1.31841534271653e-06	6.87371676300181e-07
P6AS	C571	0	0	0	0	0	0	0	0	0	0	0	0	0	0	0	0	0	3.80751215217953e-09	3.96013683492487e-09	8.51386030490364e-09	4.8073263730843e-09	5.86494880908461e-09	0	2.1747364648915e-08	7.64298749400885e-08	0
P6AS	C573	0	0	0	0	0	0	0	0	0	0	0	0	0	0	0	0	3.70036595990281e-09	3.80751215217953e-09	0	0	0	0	0	0	0	0
P6AS	C574	0	0	0	0	0	0	0	0	0	0	0	3.6318785700867e-09	7.05348020282607e-09	7.0543025431004e-09	7.19691838893902e-09	3.67975080197685e-09	0	3.80751215217953e-08	3.16810946793989e-08	2.55415809147109e-08	5.28805901039273e-08	5.86494880908461e-08	9.81947647838828e-08	1.41357870217948e-07	1.91074687350221e-07	1.37474335260036e-07
P6AS	C577	0	0	0	0	0	0	0	0	0	0	0	0	0	0	0	0	3.70036595990281e-09	3.80751215217953e-09	7.92027366984974e-09	4.25693015245182e-09	0	5.86494880908461e-09	2.26603303347422e-08	2.1747364648915e-08	0	4.58247784200121e-08
P6AS	C578	0	0	0	0	0	0	0	0	0	0	0	3.6318785700867e-09	7.05348020282607e-09	3.17443614439518e-08	9.35599390562072e-08	1.2879127806919e-07	2.55325251233294e-07	4.41671409652825e-07	3.64332588813088e-07	5.40630129361381e-07	4.66310658189177e-07	3.63626826163246e-07	4.98527267364328e-07	9.02515632929973e-07	9.17158499281062e-07	1.60386724470042e-06
P6AS	C579	0	0	0	0	0	0	0	0	0	3.99129520866244e-09	0	3.6318785700867e-09	7.05348020282607e-09	1.7635756357751e-08	3.95830511391646e-08	9.19937700494212e-08	1.25812442636696e-07	1.48492973935002e-07	1.5444533656207e-07	1.4047869503091e-07	1.73063749431035e-07	1.70083515463454e-07	2.26603303347422e-07	4.89315704600588e-07	7.06976343195819e-07	1.00814512524026e-06
P6AS	C58	0	0	0	0	0	0	0	0	0	1.59651808346498e-08	2.68310293617857e-08	6.53738142615605e-08	1.23435903549456e-07	1.7283041230596e-07	2.26702929251579e-07	1.83987540098842e-07	1.70216834155529e-07	1.21840388869745e-07	9.1083147203272e-08	5.10831618294219e-08	1.44219791192529e-08	4.69195904726769e-08	3.02137737796562e-08	4.349472929783e-08	7.64298749400885e-08	0
P6AS	C60	0	0	0	0	0	0	0	0	0	0	0	0	3.52674010141303e-09	7.0543025431004e-09	2.1590755166817e-08	1.47190032079074e-08	2.96029276792225e-08	3.42676093696158e-08	5.54419156889482e-08	6.81108824392291e-08	3.84586109846744e-08	8.79742321362691e-08	7.55344344491406e-08	2.1747364648915e-08	3.82149374700443e-08	4.58247784200121e-08
P6AS	C600	0	0	0	0	0	0	0	0	0	0	0	0	0	0	0	0	0	0	0	4.25693015245182e-09	4.8073263730843e-09	5.86494880908461e-09	7.55344344491406e-09	0	0	0
P6AS	C601	0	0	0	0	0	0	0	0	0	0	0	0	0	0	0	3.67975080197685e-09	7.40073191980562e-09	7.61502430435906e-09	3.96013683492487e-09	1.27707904573555e-08	4.8073263730843e-09	1.75948464272538e-08	4.53206606694843e-08	2.1747364648915e-08	5.73224062050664e-08	1.83299113680048e-07
P6AS	C602	0	0	0	0	0	0	0	0	0	0	0	0	0	0	0	0	0	3.80751215217953e-09	0	4.25693015245182e-09	4.8073263730843e-09	5.86494880908461e-09	7.55344344491406e-09	0	0	0
P6AS	C608	0	0	0	0	0	0	0	0	0	0	0	0	0	0	0	0	0	0	0	0	0	5.86494880908461e-09	7.55344344491406e-09	0	0	0
P6AS	C609	0	0	0	0	0	0	0	0	0	0	7.66600838908163e-09	7.26375714017339e-09	2.11604406084782e-08	4.93801178017028e-08	1.00756857445146e-07	1.61909035286981e-07	3.10830740631836e-07	5.36859213457314e-07	6.61342851432453e-07	1.03017709689334e-06	1.93254520197989e-06	2.45741355100645e-06	3.71629417489772e-06	4.76267285811239e-06	7.06976343195819e-06	7.69856277456202e-06
P6AS	C61	0	0	0	0	4.16865737425693e-08	0	2.06717555705472e-08	2.05828931252828e-08	1.22437982662006e-08	1.19738856259873e-08	2.29980251672449e-08	8.71650856820807e-08	1.12855683245217e-07	1.23450294504257e-07	2.12309092473701e-07	4.82047355058967e-07	1.36173467324423e-06	4.86600053048544e-06	1.48307124467936e-05	3.96362766494789e-05	9.34544246927588e-05	0.000191226655920204	0.000349203243901822	0.000576218173737652	0.000840480227247419	0.000941836670866508
P6AS	C62	0	0	0	0	0	4.15254231305659e-08	4.13435111410943e-08	0	4.08126608873354e-09	1.19738856259873e-08	8.04930880853571e-08	1.19851992812861e-07	1.1638242334663e-07	7.0543025431004e-08	7.91661022783292e-08	6.99152652375601e-08	4.44043915188337e-08	4.18826336739748e-08	1.58405473396995e-08	2.55415809147109e-08	1.44219791192529e-08	4.10546416635923e-08	2.26603303347422e-08	1.08736823244575e-08	0	0
P6AS	C620	0	0	0	0	0	0	0	0	0	0	0	3.6318785700867e-09	0	0	1.07953775834085e-08	0	3.70036595990281e-09	0	0	4.25693015245182e-09	4.8073263730843e-09	0	0	0	0	0
P6AS	C621	0	0	0	0	0	0	0	0	0	0	0	3.6318785700867e-09	0	3.5271512715502e-09	3.59845919446951e-09	0	0	0	7.92027366984974e-09	4.25693015245182e-09	4.8073263730843e-09	1.17298976181692e-08	0	1.08736823244575e-08	0	0
P6AS	C629	0	0	0	0	1.25059721227708e-07	2.49152538783396e-07	2.48061066846566e-07	2.05828931252828e-07	3.67313947986019e-08	5.58781329212741e-08	2.18481239088827e-07	6.02891842634391e-07	9.83960488294236e-07	1.14985131452537e-06	1.00756857445146e-06	1.09288598818712e-06	7.77076851579591e-07	5.48281749913852e-07	4.11854230832186e-07	5.32116269056478e-07	4.18237394458334e-07	6.15819624953884e-07	7.55344344491406e-07	8.91641950605515e-07	9.55373436751107e-07	1.09979468208029e-06
P6AS	C63	0	0	0	0	0	0	0	0	0	0	3.83300419454082e-09	0	0	3.5271512715502e-09	0	0	1.11010978797084e-08	0	3.96013683492487e-09	1.27707904573555e-08	4.8073263730843e-09	1.17298976181692e-08	1.51068868898281e-08	1.08736823244575e-08	1.91074687350221e-08	0
P6AS	C630	0	0	0	0	0	0	0	0	0	0	3.83300419454082e-09	0	3.52674010141303e-09	0	3.59845919446951e-09	3.67975080197685e-09	3.70036595990281e-09	1.14225364565386e-08	7.92027366984974e-09	8.51386030490364e-09	4.8073263730843e-09	5.86494880908461e-09	1.51068868898281e-08	2.1747364648915e-08	3.82149374700443e-08	0
P6AS	C631	0	0	0	0	0	0	0	0	0	0	0	0	0	0	3.59845919446951e-09	7.3595016039537e-09	0	7.61502430435906e-09	1.18804105047746e-08	2.97985110671628e-08	4.32659373577587e-08	3.51896928545076e-08	2.26603303347422e-08	1.19610505569033e-07	9.55373436751107e-08	4.58247784200121e-08
P6AS	C632	0	0	0	2.26836883731785e-08	0	0	0	4.11657862505656e-08	0	0	3.83300419454082e-09	7.26375714017339e-09	1.76337005070652e-08	7.0543025431004e-09	2.1590755166817e-08	1.47190032079074e-08	2.22021957594169e-08	4.56901458261544e-08	7.12824630286476e-08	1.19194044268651e-07	1.15375832954023e-07	1.46623720227115e-07	2.34156746792336e-07	4.02326246004928e-07	4.96794187110575e-07	5.49897341040145e-07
P6AS	C637	0	0	0	0	0	0	0	0	0	0	3.83300419454082e-09	7.26375714017339e-09	3.52674010141303e-09	3.5271512715502e-09	7.19691838893902e-09	3.67975080197685e-09	3.70036595990281e-09	7.61502430435906e-09	1.98006841746243e-08	8.51386030490364e-09	3.36512846115901e-08	2.34597952363384e-08	3.02137737796562e-08	6.5242093946745e-08	5.73224062050664e-08	1.37474335260036e-07
P6AS	C638	0	0	0	0	0	0	0	0	0	0	0	3.6318785700867e-09	0	0	0	0	0	0	0	4.25693015245182e-09	9.6146527461686e-09	1.17298976181692e-08	2.26603303347422e-08	2.1747364648915e-08	1.91074687350221e-08	4.58247784200121e-08
P6AS	C639	0	0	0	2.26836883731785e-08	0	0	0	0	0	0	3.83300419454082e-09	3.6318785700867e-09	3.52674010141303e-09	7.0543025431004e-09	1.4393836777878e-08	1.10392524059305e-08	1.48014638396112e-08	1.52300486087181e-08	1.98006841746243e-08	3.40554412196146e-08	3.84586109846744e-08	5.86494880908461e-08	9.06413213389687e-08	1.3048418789349e-07	1.71967218615199e-07	4.58247784200121e-08
P6AS	C64	7.64440298176117e-06	0	0	9.98082288419856e-07	1.39650022037607e-06	1.49491523270037e-06	9.5090075624517e-07	7.82149938760747e-07	3.87720278429686e-07	2.23512531685097e-07	3.18139348146888e-07	3.7408349271893e-07	6.34813218254346e-07	9.13532179331502e-07	1.92517566904119e-06	4.16547790783779e-06	8.36652743534026e-06	1.54013866555662e-05	2.55230819010908e-05	3.9938518690303e-05	5.94666272350528e-05	8.20682286855209e-05	0.000112266829921758	0.000155950351897369	0.000203150607590755	0.000230636109787921
P6AS	C65	0	0	0	0	0	0	0	0	0	0	1.14990125836224e-08	3.6318785700867e-09	1.76337005070652e-08	4.58529665301526e-08	8.99614798617377e-08	4.30530843831291e-07	9.62095149574731e-07	2.37969509511221e-06	4.72444324406537e-06	9.25882308158271e-06	1.66910371673487e-05	2.64626490265898e-05	4.03882620999555e-05	5.90223476571553e-05	7.45573430040564e-05	7.72605764161403e-05
P6AS	C66	0	0	0	0	0	0	0	0	0	0	0	0	3.52674010141303e-09	2.11629076293012e-08	5.39768879170426e-08	1.83987540098842e-07	3.99639523669504e-07	1.22601891300181e-06	3.04930536289215e-06	7.16015651642396e-06	1.41095029050024e-05	2.4750083974337e-05	4.28280243326627e-05	6.62207253559462e-05	8.65759408383853e-05	9.64153337957053e-05
P6AS	C67	0	0	0	0	0	2.0762711565283e-08	2.06717555705472e-08	0	0	0	0	3.6318785700867e-09	1.41069604056521e-08	3.5271512715502e-08	4.31815103336341e-08	9.56735208513981e-08	2.07220493754557e-07	4.60708970413723e-07	7.12824630286476e-07	1.14085728085709e-06	1.30759277347893e-06	2.4398187045792e-06	3.19510657719865e-06	4.12112560096939e-06	5.13990908972095e-06	3.66598227360096e-06
P6AS	C670	0	0	0	0	0	0	0	0	0	0	0	0	0	0	3.59845919446951e-09	3.67975080197685e-09	7.40073191980562e-09	7.61502430435906e-09	3.96013683492487e-09	3.40554412196146e-08	6.24952428500959e-08	8.79742321362691e-08	2.26603303347422e-07	3.26210469733725e-07	5.73224062050664e-07	5.49897341040145e-07
P6AS	C671	0	0	0	0	0	0	0	0	0	0	0	3.6318785700867e-09	0	0	1.4393836777878e-08	3.67975080197685e-09	0	7.61502430435906e-09	3.96013683492487e-09	8.51386030490364e-09	2.40366318654215e-08	3.51896928545076e-08	9.81947647838828e-08	1.08736823244575e-07	2.86612031025332e-07	2.74948670520072e-07
P6AS	C672	0	0	0	0	0	0	0	2.05828931252828e-08	0	0	0	0	0	0	0	3.67975080197685e-09	1.48014638396112e-08	3.04600972174362e-08	1.02963557708047e-07	1.74534136250525e-07	2.16329686788794e-07	4.16411365445007e-07	8.15771892050718e-07	1.31571556125936e-06	1.77699459235706e-06	1.74134157996046e-06
P6AS	C673	0	0	0	0	0	0	0	0	0	0	3.83300419454082e-09	0	0	0	0	0	7.40073191980562e-09	3.80751215217953e-09	2.77209578444741e-08	8.51386030490364e-09	6.73025692231802e-08	8.21092833271845e-08	7.55344344491406e-08	2.06599964164693e-07	3.24826968495376e-07	4.12423005780108e-07
P6AS	C674	0	0	0	0	0	0	0	0	0	0	0	0	0	0	3.59845919446951e-09	0	7.40073191980562e-09	0	3.16810946793989e-08	6.38539522867773e-08	1.0095385383477e-07	1.75948464272538e-07	3.02137737796562e-07	6.41547257142993e-07	8.9805103054604e-07	9.62320346820253e-07
P6AS	C675	0	0	0	0	0	0	0	0	0	0	0	0	0	0	0	3.67975080197685e-09	3.70036595990281e-09	1.90375607608976e-08	2.37608210095492e-08	3.83123713720664e-08	5.76879164770116e-08	1.46623720227115e-07	2.7947740746182e-07	4.67568339951673e-07	5.92331530785686e-07	7.33196454720193e-07
P6AS	C676	0	0	0	0	0	0	0	0	0	0	0	0	0	0	0	3.67975080197685e-09	0	0	1.98006841746243e-08	2.55415809147109e-08	4.32659373577587e-08	1.58353617845284e-07	2.64370520571992e-07	4.45820975302758e-07	5.3500912458062e-07	5.49897341040145e-07
P6AS	C677	0	0	0	0	0	0	0	0	4.08126608873354e-09	0	3.83300419454082e-09	1.81593928504335e-08	6.70080619268476e-08	8.81787817887551e-08	1.11552235028555e-07	2.02386294108727e-07	2.84928178912517e-07	3.2363853293526e-07	4.31654915006811e-07	5.23602408751574e-07	5.96108470262453e-07	7.5071344756283e-07	6.79809910042265e-07	7.50284080387568e-07	9.93588374221151e-07	6.41546897880169e-07
P6AS	C678	0	0	0	0	0	0	0	0	0	0	0	0	0	0	3.59845919446951e-09	0	3.70036595990281e-08	9.51878038044882e-08	2.09887252251018e-07	3.66095993110857e-07	7.73979546066573e-07	1.58353617845284e-06	2.46242256304198e-06	3.24035733268834e-06	4.08899830929474e-06	4.44500350674117e-06
P6AS	C679	0	0	0	0	4.16865737425693e-08	6.22881346958489e-08	1.03358777852736e-07	2.05828931252828e-08	2.44875965324012e-08	1.59651808346498e-08	2.29980251672449e-08	2.90550285606936e-08	1.41069604056521e-07	2.75117799180916e-07	6.22533440643225e-07	1.36150779673143e-06	3.39323558523088e-06	7.49318391548931e-06	1.49217955939969e-05	2.97474279053333e-05	5.62505258914594e-05	9.99445926556108e-05	0.000180965398053251	0.000322752638754548	0.000527939361148661	0.000695574311637363
P6AS	C68	0	0	0	0	0	0	0	0	0	0	0	0	0	0	7.19691838893902e-09	3.67975080197685e-09	3.70036595990281e-09	7.61502430435906e-09	2.37608210095492e-08	2.55415809147109e-08	2.40366318654215e-08	4.10546416635923e-08	1.13301651673711e-07	1.08736823244575e-07	1.33752281145155e-07	4.58247784200121e-08
P6AS	C680	0	0	0	0	0	0	0	0	0	0	0	3.6318785700867e-09	3.52674010141303e-09	7.0543025431004e-09	7.19691838893902e-09	4.04772588217453e-08	1.03610246877279e-07	1.40877949630643e-07	2.81169715279666e-07	5.57657849971189e-07	9.08584684512933e-07	1.16712481300784e-06	1.89591430467343e-06	3.00113632155027e-06	3.91703109067954e-06	4.39917872832116e-06
P6AS	C681	0	0	0	0	0	0	0	0	0	0	0	0	0	0	0	0	3.70036595990281e-09	3.80751215217953e-09	0	0	4.8073263730843e-09	5.86494880908461e-09	7.55344344491406e-09	0	0	0
P6AS	C688	0	0	0	0	0	0	0	0	0	0	0	0	0	0	7.19691838893902e-09	3.67975080197685e-09	2.22021957594169e-08	8.75727795001292e-08	2.09887252251018e-07	4.85290037379508e-07	8.84548052647512e-07	1.74775474510721e-06	3.11957214274951e-06	6.19799892494078e-06	8.71300574317009e-06	9.94397691714261e-06
P6AS	C689	0	0	0	0	0	0	0	0	0	0	0	0	0	3.5271512715502e-09	3.59845919446951e-09	4.04772588217453e-08	6.29062213183478e-08	1.25647901021924e-07	3.84133272987712e-07	6.00227151495707e-07	1.02876784384004e-06	2.26973518911574e-06	3.77672172245703e-06	6.6003251709457e-06	8.75122068064014e-06	1.16853184971031e-05
P6AS	C69	0	0	0	0	6.2529860613854e-08	1.86864404087547e-07	4.34106866981491e-07	2.8816050375396e-07	7.75440556859373e-08	7.98259041732488e-09	7.66600838908163e-09	1.08956357102601e-08	0	3.5271512715502e-09	3.59845919446951e-09	1.47190032079074e-08	7.40073191980562e-09	7.61502430435906e-09	1.98006841746243e-08	1.27707904573555e-08	1.44219791192529e-08	1.75948464272538e-08	4.53206606694843e-08	5.43684116222875e-08	0	4.58247784200121e-08
P6AS	C690	0	0	0	0	0	2.0762711565283e-08	2.06717555705472e-08	0	0	0	0	0	3.52674010141303e-09	7.0543025431004e-09	7.19691838893902e-09	3.67975080197685e-09	7.40073191980562e-09	1.52300486087181e-08	1.18804105047746e-08	8.51386030490364e-09	0	1.17298976181692e-08	6.04275475593125e-08	7.61157762712025e-08	1.71967218615199e-07	1.83299113680048e-07
P6AS	C691	0	0	0	0	0	0	0	0	0	0	0	0	0	0	0	0	0	0	0	0	4.8073263730843e-09	5.86494880908461e-09	0	1.08736823244575e-08	0	4.58247784200121e-08
P6AS	C692	0	0	0	2.49520572104964e-07	4.37709024296978e-07	9.34322020437734e-07	1.46769464550885e-06	6.99818366259616e-07	1.9590077225921e-07	2.39477712519746e-08	1.53320167781633e-08	7.26375714017339e-09	1.76337005070652e-08	7.0543025431004e-09	1.79922959723475e-08	2.20785048118611e-08	2.22021957594169e-08	1.14225364565386e-08	1.98006841746243e-08	1.70277206098073e-08	2.40366318654215e-08	3.51896928545076e-08	3.77672172245703e-08	2.1747364648915e-08	5.73224062050664e-08	0
P6AS	C693	0	0	0	0	0	0	0	0	1.22437982662006e-08	0	0	3.6318785700867e-09	1.05802203042391e-08	1.05814538146506e-08	2.1590755166817e-08	3.31177572177916e-08	4.44043915188337e-08	4.18826336739748e-08	9.90034208731217e-08	1.19194044268651e-07	1.24990485700192e-07	5.86494880908461e-08	9.81947647838828e-08	1.3048418789349e-07	9.55373436751107e-08	1.37474335260036e-07
P6AS	C694	0	0	0	0	2.08432868712847e-08	0	6.20152667116415e-08	0	8.16253217746708e-09	0	0	3.6318785700867e-09	3.52674010141303e-09	0	1.4393836777878e-08	7.3595016039537e-09	2.59025617193197e-08	2.28450729130772e-08	1.98006841746243e-08	5.95970221343255e-08	2.88439582385058e-08	4.69195904726769e-08	4.53206606694843e-08	8.698945859566e-08	1.91074687350221e-07	2.74948670520072e-07
P6AS	C695	0	0	0	0	0	0	0	0	0	3.99129520866244e-09	3.83300419454082e-09	7.26375714017339e-09	2.46871807098912e-08	1.7635756357751e-08	2.1590755166817e-08	4.7836760425699e-08	4.44043915188337e-08	6.85352187392315e-08	1.06923694542971e-07	5.53400919818737e-08	1.77871075804119e-07	1.64218566654369e-07	1.13301651673711e-07	2.39221011138065e-07	3.24826968495376e-07	2.2912389210006e-07
P6AS	C696	0	0	0	0	0	2.0762711565283e-08	1.24030533423283e-07	0	4.08126608873354e-09	3.99129520866244e-09	0	1.08956357102601e-08	2.11604406084782e-08	1.7635756357751e-08	3.23861327502256e-08	5.51962620296527e-08	5.18051234386394e-08	7.23427308914111e-08	7.52425998635725e-08	1.19194044268651e-07	1.39412464819445e-07	2.46327849981554e-07	2.7947740746182e-07	4.67568339951673e-07	7.06976343195819e-07	8.70670789980229e-07
P6AS	C698	0	0	0	0	0	0	0	0	0	0	0	0	0	0	0	0	3.70036595990281e-09	0	0	1.70277206098073e-08	4.8073263730843e-09	0	1.51068868898281e-08	0	0	0
P6AS	C699	0	0	0	0	2.08432868712847e-08	1.66101692522264e-07	1.03358777852736e-07	8.23315725011313e-08	1.22437982662006e-08	0	7.66600838908163e-09	1.08956357102601e-08	1.05802203042391e-08	2.46900589008514e-08	1.79922959723475e-08	2.57582556138379e-08	2.96029276792225e-08	9.13802916523087e-08	9.90034208731217e-08	6.38539522867773e-08	8.65318747155175e-08	1.64218566654369e-07	3.32351511576219e-07	3.0446310508481e-07	4.39471780905509e-07	5.04072562620132e-07
P6AS	C70	0	0	0	0	0	0	0	0	4.08126608873354e-09	0	3.83300419454082e-09	7.26375714017339e-09	0	3.5271512715502e-09	1.07953775834085e-08	3.67975080197685e-09	3.70036595990281e-09	3.04600972174362e-08	3.56412315143238e-08	3.40554412196146e-08	3.36512846115901e-08	5.86494880908461e-09	2.26603303347422e-08	4.349472929783e-08	3.82149374700443e-08	0
P6AS	C700	0	0	0	0	2.08432868712847e-08	0	0	2.05828931252828e-08	0	7.98259041732488e-09	7.66600838908163e-09	2.90550285606936e-08	1.05802203042391e-08	1.7635756357751e-08	4.67799695281036e-08	5.15165112276759e-08	1.03610246877279e-07	1.40877949630643e-07	1.66325747066844e-07	2.72443529756917e-07	4.4708135269684e-07	6.09954676144799e-07	7.78004674826148e-07	8.80768268281058e-07	6.68761405725775e-07	5.49897341040145e-07
P6AS	C701	0	0	0	0	0	0	0	0	0	0	3.83300419454082e-09	3.6318785700867e-09	0	0	0	0	1.11010978797084e-08	0	3.96013683492487e-09	8.51386030490364e-09	4.8073263730843e-09	5.86494880908461e-09	7.55344344491406e-09	3.26210469733725e-08	1.91074687350221e-08	0
P6AS	C709	0	0	0	2.26836883731785e-08	2.08432868712847e-08	0	0	2.05828931252828e-08	1.63250643549342e-08	7.98259041732488e-09	1.53320167781633e-08	2.90550285606936e-08	3.52674010141303e-08	2.82172101724016e-08	8.63630206672682e-08	1.3983053047512e-07	2.03520127794655e-07	2.17028192674233e-07	3.0889067312414e-07	4.8954696753196e-07	6.87447671351055e-07	7.91768089226422e-07	9.66840760948999e-07	1.28309451428599e-06	1.08912571789626e-06	1.00814512524026e-06
P6AS	C71	7.64440298176117e-06	0	3.64019189607675e-07	3.40255325597678e-07	2.50119442455416e-07	4.77542366001508e-07	5.16793889263679e-07	4.73406541881505e-07	6.53002574197366e-07	5.0689449150013e-07	4.2163046139949e-07	2.65127135616329e-07	3.27986829431412e-07	3.63296580969671e-07	4.71398154475506e-07	6.14518383930134e-07	8.10380145218716e-07	1.06229589045809e-06	1.04943626125509e-06	1.12808649039973e-06	9.37428642751439e-07	1.14952996658058e-06	1.48802835864807e-06	1.29396819661044e-06	1.35663028018657e-06	5.04072562620132e-07
P6AS	C710	0	0	0	6.80510651195356e-08	6.2529860613854e-08	1.66101692522264e-07	2.06717555705472e-08	6.17486793758485e-08	1.51006845283141e-07	2.07547350850447e-07	1.878172055325e-07	1.77962049934248e-07	1.55176564462173e-07	2.04574773749912e-07	2.84278276363091e-07	3.23818070573963e-07	4.14440987509115e-07	5.82549359283468e-07	7.04904356616626e-07	9.40781563691853e-07	9.51850621870692e-07	1.36066812370763e-06	1.46536802831333e-06	1.17435769104141e-06	9.36265968016085e-07	6.87371676300181e-07
P6AS	C711	0	0	0	0	4.16865737425693e-08	6.22881346958489e-08	1.24030533423283e-07	1.02914465626414e-07	4.89751930648025e-08	9.57910850078985e-08	9.19921006689796e-08	1.52538899943641e-07	3.03299648721521e-07	5.89034262348884e-07	7.3408567567178e-07	9.93532716533749e-07	1.19891857100851e-06	1.50396730011091e-06	1.99194882796721e-06	2.27745763156172e-06	2.85555186561208e-06	3.31956102594189e-06	3.67852695767315e-06	3.79491513123567e-06	2.1591439670575e-06	2.06211502890054e-06
P6AS	C712	0	0	0	2.26836883731785e-08	2.08432868712847e-08	0	6.20152667116415e-08	4.11657862505656e-08	4.48939269760689e-08	4.78955425039493e-08	6.89940755017347e-08	6.17419356914738e-08	1.37542863955108e-07	2.25737681379213e-07	3.34656705085664e-07	5.26204364682689e-07	6.58665140862701e-07	8.56690234240394e-07	1.34248638703953e-06	1.80068145448712e-06	2.43731447115374e-06	2.79758058193336e-06	3.12712558619442e-06	2.40308379370511e-06	1.35663028018657e-06	9.16495568400241e-07
P6AS	C713	0	0	0	2.26836883731785e-08	2.08432868712847e-08	0	2.06717555705472e-08	2.05828931252828e-08	8.16253217746708e-09	4.39042472952868e-08	3.06640335563265e-08	6.90056928316472e-08	4.58476213183694e-08	8.11244792456547e-08	1.07953775834085e-07	1.2879127806919e-07	2.59025617193197e-07	3.46483605848337e-07	5.14817788540233e-07	6.7685189423984e-07	9.08584684512933e-07	1.37826297013488e-06	1.26897849874556e-06	1.16348400871695e-06	7.45191280665863e-07	3.20773448940084e-07
P6AS	C714	0	0	0	0	2.08432868712847e-08	0	2.06717555705472e-08	2.05828931252828e-08	8.16253217746708e-09	3.99129520866244e-09	1.53320167781633e-08	2.17912714205202e-08	2.46871807098912e-08	3.5271512715502e-08	3.95830511391646e-08	4.04772588217453e-08	1.03610246877279e-07	9.13802916523087e-08	2.21767662755793e-07	2.51158878994657e-07	3.4612749886207e-07	5.2198044400853e-07	5.74061701813468e-07	4.349472929783e-07	3.05719499760354e-07	1.37474335260036e-07
P6AS	C715	0	1.27406716362686e-06	0	1.36102130239071e-07	8.33731474851386e-08	4.15254231305659e-08	2.48061066846566e-07	1.85246038127545e-07	9.38691200408714e-08	7.58346089645863e-08	4.98290545290306e-08	5.44781785513004e-08	4.93743614197825e-08	3.5271512715502e-08	4.67799695281036e-08	5.51962620296527e-08	6.66065872782506e-08	6.85352187392315e-08	1.18804105047746e-07	8.08816728965846e-08	1.15375832954023e-07	1.58353617845284e-07	1.35961982008453e-07	1.19610505569033e-07	1.14644812410133e-07	4.58247784200121e-08
P6AS	C716	0	0	7.28038379215349e-07	4.53673767463571e-07	6.87828466752394e-07	7.88983039480753e-07	1.01291602295681e-06	8.85064404387161e-07	8.16253217746708e-07	7.82293860897838e-07	5.94115650153827e-07	2.54231499906069e-07	1.93970705577717e-07	1.55194655948209e-07	1.61930663751128e-07	1.72948287692912e-07	1.77617566075335e-07	2.13220680522054e-07	2.53448757435192e-07	4.38463805702538e-07	4.8073263730843e-07	8.79742321362691e-07	1.24631816841082e-06	1.48969447845068e-06	1.07001824916124e-06	5.49897341040145e-07
P6AS	C717	0	0	0	6.80510651195356e-08	4.16865737425693e-08	3.73728808175093e-07	3.92763355840396e-07	1.02914465626414e-06	1.49374338847648e-06	5.70755214838729e-07	2.52978276839694e-07	1.74330171364161e-07	1.83390485273478e-07	2.29264832650763e-07	2.69884439585213e-07	2.02386294108727e-07	2.25722323554072e-07	2.36065753435131e-07	2.69289304774891e-07	2.59672739299561e-07	3.41320172488985e-07	3.75356723781415e-07	4.60760050139758e-07	2.93589422760353e-07	2.86612031025332e-07	1.37474335260036e-07
P6AS	C718	0	0	0	4.53673767463571e-08	4.16865737425693e-08	4.15254231305659e-08	8.26870222821887e-08	6.17486793758485e-08	3.67313947986019e-08	9.17997897992361e-08	6.89940755017347e-08	7.26375714017339e-08	7.05348020282607e-08	1.26977445775807e-07	1.25946071806433e-07	1.58229284485005e-07	2.70126715072905e-07	3.38868581543978e-07	4.67296146521134e-07	6.25768732410418e-07	8.07630830678163e-07	9.0320211659903e-07	9.51733874059171e-07	6.9591566876528e-07	4.01256843435465e-07	1.37474335260036e-07
P6AS	C719	7.64440298176117e-06	1.27406716362686e-06	0	9.07347534927141e-07	1.04216434356423e-06	1.20423727078641e-06	1.095603045239e-06	1.4408025187698e-06	1.53047478327508e-06	1.69230916847287e-06	1.80534497562872e-06	1.75782922792196e-06	2.3805495684538e-06	3.28377783381324e-06	4.50527091147582e-06	5.722012497074e-06	7.05289751957476e-06	9.34363482144856e-06	1.21695004937241e-05	1.57676692846815e-05	2.0070587607627e-05	2.39407210386834e-05	2.86804247603387e-05	3.0946499895406e-05	2.81644089154226e-05	2.06211502890054e-05
P6AS	C72	0	0	0	0	0	0	2.06717555705472e-08	0	4.08126608873354e-09	3.99129520866244e-09	0	1.08956357102601e-08	1.05802203042391e-08	1.05814538146506e-08	0	7.3595016039537e-09	2.22021957594169e-08	7.61502430435906e-09	1.98006841746243e-08	1.27707904573555e-08	0	1.75948464272538e-08	1.51068868898281e-08	2.1747364648915e-08	5.73224062050664e-08	0
P6AS	C720	0	0	0	9.07347534927141e-08	4.16865737425693e-08	2.0762711565283e-08	4.13435111410943e-08	2.05828931252828e-08	2.85688626211348e-08	1.07764970633886e-07	8.81590964744388e-08	7.62694499718206e-08	1.02275462940978e-07	9.87602356034057e-08	8.99614798617377e-08	1.06712773257329e-07	1.36913540516404e-07	1.94183119761156e-07	1.82166294406544e-07	2.3413115838485e-07	2.30751665908047e-07	3.10842286881484e-07	3.85225615690617e-07	3.37084152058183e-07	3.05719499760354e-07	2.74948670520072e-07
P6AS	C721	0	0	0	0	0	0	0	0	0	0	3.83300419454082e-09	3.6318785700867e-09	3.52674010141303e-09	7.0543025431004e-09	7.19691838893902e-09	3.67975080197685e-09	0	0	3.96013683492487e-09	4.25693015245182e-09	1.44219791192529e-08	1.17298976181692e-08	7.55344344491406e-09	1.08736823244575e-08	1.91074687350221e-08	0
P6AS	C722	0	0	0	0	0	0	0	0	0	0	0	0	3.52674010141303e-09	0	3.59845919446951e-09	1.10392524059305e-08	1.11010978797084e-08	1.14225364565386e-08	0	1.70277206098073e-08	2.88439582385058e-08	2.34597952363384e-08	1.51068868898281e-08	4.349472929783e-08	5.73224062050664e-08	4.58247784200121e-08
P6AS	C723	0	0	0	0	0	2.0762711565283e-08	0	0	1.22437982662006e-08	2.79390664606371e-08	2.68310293617857e-08	3.6318785700867e-09	7.05348020282607e-09	3.5271512715502e-09	1.07953775834085e-08	7.3595016039537e-09	1.11010978797084e-08	7.61502430435906e-09	3.96013683492487e-09	1.70277206098073e-08	4.32659373577587e-08	1.75948464272538e-08	3.77672172245703e-08	4.349472929783e-08	1.91074687350221e-08	4.58247784200121e-08
P6AS	C724	0	0	0	0	0	0	0	0	0	0	0	0	3.52674010141303e-09	1.41086050862008e-08	0	0	1.11010978797084e-08	1.14225364565386e-08	3.16810946793989e-08	2.12846507622591e-08	1.44219791192529e-08	2.34597952363384e-08	4.53206606694843e-08	8.698945859566e-08	1.52859749880177e-07	9.16495568400241e-08
P6AS	C725	0	0	0	0	2.08432868712847e-08	0	2.06717555705472e-08	0	0	0	7.66600838908163e-09	3.6318785700867e-09	7.05348020282607e-09	7.0543025431004e-09	3.59845919446951e-09	2.94380064158148e-08	7.40073191980562e-09	2.28450729130772e-08	1.98006841746243e-08	2.97985110671628e-08	2.40366318654215e-08	0	2.26603303347422e-08	4.349472929783e-08	7.64298749400885e-08	0
P6AS	C728	0	0	0	0	0	0	2.06717555705472e-08	0	4.08126608873354e-09	3.99129520866244e-09	0	1.08956357102601e-08	3.52674010141303e-09	1.05814538146506e-08	3.59845919446951e-09	3.67975080197685e-09	7.40073191980562e-09	0	3.96013683492487e-09	1.27707904573555e-08	1.92293054923372e-08	1.75948464272538e-08	0	1.08736823244575e-08	1.91074687350221e-08	0
P6AS	C729	0	0	0	0	2.08432868712847e-08	2.0762711565283e-08	0	0	4.08126608873354e-09	1.59651808346498e-08	1.14990125836224e-08	7.26375714017339e-09	7.05348020282607e-09	0	7.19691838893902e-09	1.47190032079074e-08	1.48014638396112e-08	1.90375607608976e-08	2.37608210095492e-08	2.97985110671628e-08	2.88439582385058e-08	4.69195904726769e-08	6.79809910042265e-08	7.61157762712025e-08	0	0
P6AS	C73	0	0	0	0	0	0	0	2.05828931252828e-08	8.16253217746708e-09	3.5921656877962e-08	5.74950629181122e-08	1.41643264233381e-07	2.08077665983369e-07	2.78644950452466e-07	5.54162715948304e-07	1.25111527267213e-06	2.41263860585663e-06	4.82031038465928e-06	8.12620078526583e-06	1.36094056973885e-05	2.06330447932778e-05	3.18232122380931e-05	4.9573249328971e-05	7.39954082179333e-05	0.000106715212885099	0.000134724848554835
P6AS	C74	0	0	1.09205756882302e-06	2.04153195358607e-07	1.87589581841562e-07	4.98305077566791e-07	5.99480911545868e-07	4.93989435006788e-07	2.81607360122614e-07	5.58781329212741e-08	2.29980251672449e-08	2.17912714205202e-08	1.41069604056521e-08	7.0543025431004e-09	1.79922959723475e-08	3.31177572177916e-08	3.70036595990281e-08	6.09201944348725e-08	4.75216420190984e-08	7.66247427441328e-08	5.28805901039273e-08	6.45144368999307e-08	1.13301651673711e-07	5.43684116222875e-08	9.55373436751107e-08	9.16495568400241e-08
P6AS	C740	0	0	3.64019189607675e-07	2.26836883731785e-08	0	0	2.06717555705472e-08	4.11657862505656e-08	3.67313947986019e-08	1.99564760433122e-08	2.29980251672449e-08	1.81593928504335e-08	4.58476213183694e-08	5.2907269073253e-08	6.47722655004511e-08	5.88760128316296e-08	8.51084170777647e-08	1.14225364565386e-07	1.82166294406544e-07	2.04332647317687e-07	2.59595624146552e-07	2.11138157127046e-07	2.7947740746182e-07	3.0446310508481e-07	2.6750456229031e-07	4.58247784200121e-08
P6AS	C741	0	0	0	0	0	4.15254231305659e-08	2.06717555705472e-08	0	8.16253217746708e-09	3.99129520866244e-09	1.14990125836224e-08	1.08956357102601e-08	3.17406609127173e-08	4.58529665301526e-08	6.83707246949207e-08	1.14072274861282e-07	1.33213174556501e-07	1.67530534695899e-07	2.01966978581168e-07	2.3413115838485e-07	2.40366318654215e-07	2.40462901172469e-07	2.4171019023725e-07	2.28347328813608e-07	1.91074687350221e-07	9.16495568400241e-08
P6AS	C749	0	1.27406716362686e-06	3.27617270646907e-06	1.29297023727118e-06	2.14685854774232e-06	2.57457623409509e-06	2.33590837947183e-06	2.57286164066035e-06	1.83656973993009e-06	5.70755214838729e-07	1.99316218116122e-07	1.52538899943641e-07	1.23435903549456e-07	2.08101925021462e-07	2.37498306834988e-07	3.23818070573963e-07	4.66246110947754e-07	6.24431992957443e-07	9.06871335197795e-07	1.2898498361929e-06	1.75948145254885e-06	2.39876406291561e-06	2.94584294351648e-06	4.28423083583626e-06	5.02526427731082e-06	5.49897341040145e-06
P6AS	C75	0	0	0	0	0	2.0762711565283e-08	4.13435111410943e-08	0	2.44875965324012e-08	1.19738856259873e-08	3.06640335563265e-08	7.26375714017339e-09	1.76337005070652e-08	1.05814538146506e-08	1.79922959723475e-08	3.67975080197685e-09	2.22021957594169e-08	2.28450729130772e-08	2.77209578444741e-08	3.40554412196146e-08	2.88439582385058e-08	2.34597952363384e-08	3.02137737796562e-08	3.26210469733725e-08	0	0
P6AS	C750	0	0	0	0	0	0	0	0	0	0	0	0	3.52674010141303e-09	7.0543025431004e-09	1.79922959723475e-08	2.20785048118611e-08	2.96029276792225e-08	4.18826336739748e-08	5.54419156889482e-08	5.95970221343255e-08	7.69172219693488e-08	9.97041297544383e-08	8.30878778940546e-08	1.41357870217948e-07	2.10182156085243e-07	3.66598227360096e-07
P6AS	C751	0	0	0	0	0	0	0	0	8.16253217746708e-09	1.19738856259873e-08	1.14990125836224e-08	2.17912714205202e-08	2.11604406084782e-08	2.46900589008514e-08	3.23861327502256e-08	4.7836760425699e-08	7.77076851579591e-08	7.99577551957701e-08	7.52425998635725e-08	1.4047869503091e-07	1.73063749431035e-07	1.524886690362e-07	2.26603303347422e-07	3.0446310508481e-07	3.43934437230398e-07	9.16495568400241e-08
P6AS	C752	0	0	0	0	0	0	0	0	0	0	1.14990125836224e-08	1.45275142803468e-08	2.11604406084782e-08	1.7635756357751e-08	7.19691838893902e-09	2.94380064158148e-08	2.22021957594169e-08	2.66525850652567e-08	2.37608210095492e-08	4.25693015245182e-08	2.40366318654215e-08	2.34597952363384e-08	3.77672172245703e-08	2.1747364648915e-08	5.73224062050664e-08	1.37474335260036e-07
P6AS	C753	0	0	0	4.53673767463571e-08	1.04216434356423e-07	2.28389827218113e-07	1.4470228899383e-07	1.02914465626414e-07	5.3056459153536e-08	8.78084945905737e-08	1.18823130030765e-07	1.34379507093208e-07	8.11150223324998e-08	6.34887228879036e-08	4.67799695281036e-08	6.25557636336064e-08	2.22021957594169e-08	7.23427308914111e-08	4.75216420190984e-08	7.66247427441328e-08	2.88439582385058e-08	4.69195904726769e-08	2.26603303347422e-08	4.349472929783e-08	1.91074687350221e-08	4.58247784200121e-08
P6AS	C754	0	0	0	0	0	0	0	0	0	0	0	0	0	0	0	0	0	0	7.92027366984974e-09	1.27707904573555e-08	9.6146527461686e-09	0	7.55344344491406e-09	2.1747364648915e-08	1.91074687350221e-08	0
P6AS	C755	0	0	0	0	0	0	0	0	0	0	0	7.26375714017339e-09	7.05348020282607e-09	1.05814538146506e-08	1.79922959723475e-08	1.47190032079074e-08	2.22021957594169e-08	3.04600972174362e-08	3.96013683492487e-08	4.25693015245182e-08	7.69172219693488e-08	5.86494880908461e-08	5.28741041143984e-08	5.43684116222875e-08	9.55373436751107e-08	0
P6AS	C758	0	0	0	0	0	0	0	0	0	0	0	0	3.52674010141303e-09	0	3.59845919446951e-09	0	3.70036595990281e-09	3.80751215217953e-09	0	4.25693015245182e-09	0	0	0	0	0	0
P6AS	C759	0	0	0	0	0	0	0	0	0	0	0	3.6318785700867e-09	1.05802203042391e-08	3.5271512715502e-09	1.4393836777878e-08	7.3595016039537e-09	7.40073191980562e-09	3.80751215217953e-09	2.77209578444741e-08	3.40554412196146e-08	6.73025692231802e-08	5.27845392817615e-08	4.53206606694843e-08	2.1747364648915e-08	0	0
P6AS	C76	0	0	0	2.26836883731785e-08	2.08432868712847e-08	2.0762711565283e-08	8.26870222821887e-08	0	4.08126608873354e-09	1.99564760433122e-08	3.83300419454082e-09	1.45275142803468e-08	3.52674010141303e-08	5.2907269073253e-08	5.75753471115121e-08	1.36150779673143e-07	1.59115736275821e-07	2.17028192674233e-07	2.25727799590717e-07	2.08589577470139e-07	2.88439582385058e-07	2.81517542836061e-07	3.02137737796562e-07	3.69705199031555e-07	4.96794187110575e-07	1.83299113680048e-07
P6AS	C760	7.64440298176117e-06	0	0	1.36102130239071e-07	2.08432868712847e-08	8.30508462611319e-08	6.20152667116415e-08	2.05828931252828e-08	3.26501287098683e-08	3.5921656877962e-08	1.11157121641684e-07	1.23483871382948e-07	1.30489383752282e-07	2.04574773749912e-07	3.20262868307786e-07	5.88760128316296e-07	9.32492221895509e-07	1.27170905882796e-06	1.74246020736694e-06	2.20508981897004e-06	2.61037822058478e-06	3.43686000212358e-06	4.05619912991885e-06	5.41509379757984e-06	9.03783271166547e-06	1.36099591907436e-05
P6AS	C761	0	0	0	0	4.16865737425693e-08	0	0	0	8.16253217746708e-09	7.98259041732488e-09	3.83300419454082e-08	3.6318785700867e-08	2.11604406084782e-08	2.46900589008514e-08	3.59845919446951e-08	4.04772588217453e-08	1.11010978797084e-07	1.44685461782822e-07	1.90086568076394e-07	3.06498970976531e-07	3.70164130727491e-07	5.74764983290292e-07	7.78004674826148e-07	1.51144184309959e-06	2.12092902958746e-06	2.61201236994069e-06
P6AS	C762	0	0	0	6.80510651195356e-08	6.2529860613854e-08	1.03813557826415e-07	4.13435111410943e-08	8.23315725011313e-08	4.08126608873354e-08	3.19303616692995e-08	8.81590964744388e-08	5.44781785513004e-08	1.02275462940978e-07	1.05814538146506e-07	1.72726041334536e-07	2.64942057742333e-07	3.58935498110573e-07	5.6351179852257e-07	7.52425998635725e-07	1.03017709689334e-06	1.63929829322175e-06	2.42222385815194e-06	3.78427516590194e-06	7.28536715738653e-06	1.26873592400547e-05	2.09877485163655e-05
P6AS	C763	1.52888059635223e-05	0	0	0	4.16865737425693e-08	2.0762711565283e-08	8.26870222821887e-08	2.05828931252828e-08	8.16253217746708e-09	1.99564760433122e-08	1.14990125836224e-08	3.26869071307803e-08	5.29011015211955e-08	6.34887228879036e-08	8.99614798617377e-08	1.21431776465236e-07	2.18321591634266e-07	3.31253557239619e-07	4.4749546234651e-07	6.17254872105514e-07	9.03777358139849e-07	1.30201863561678e-06	2.12251760802085e-06	3.19686260339051e-06	6.03796012026699e-06	7.46943888246196e-06
P6AS	C764	0	0	0	0	0	0	0	0	4.08126608873354e-09	3.99129520866244e-09	1.14990125836224e-08	1.45275142803468e-08	1.41069604056521e-08	1.7635756357751e-08	7.19691838893902e-09	1.10392524059305e-08	7.40073191980562e-09	4.18826336739748e-08	5.9402052523873e-08	3.83123713720664e-08	7.21098955962645e-08	1.34893822608946e-07	7.55344344491406e-08	2.28347328813608e-07	2.48397093555288e-07	8.24846011560217e-07
P6AS	C765	0	0	0	2.26836883731785e-08	6.2529860613854e-08	2.0762711565283e-08	0	0	0	2.39477712519746e-08	2.68310293617857e-08	3.26869071307803e-08	4.23208812169564e-08	1.7635756357751e-08	5.75753471115121e-08	5.51962620296527e-08	7.77076851579591e-08	1.56107998239361e-07	1.34644652387446e-07	1.8730492670788e-07	2.35558992281131e-07	2.46327849981554e-07	4.45653163249929e-07	6.74168304116365e-07	1.08912571789626e-06	1.46639290944039e-06
P6AS	C767	0	0	0	2.26836883731785e-08	0	0	2.06717555705472e-08	0	0	3.99129520866244e-09	7.66600838908163e-09	3.6318785700867e-09	7.05348020282607e-09	7.0543025431004e-09	1.07953775834085e-08	3.67975080197685e-09	1.48014638396112e-08	2.28450729130772e-08	4.75216420190984e-08	6.81108824392291e-08	9.13392010886017e-08	2.05273208317961e-07	2.7947740746182e-07	5.00189386925045e-07	1.14644812410133e-06	9.62320346820253e-07
P6AS	C768	0	0	0	0	0	2.0762711565283e-08	0	0	0	0	0	3.6318785700867e-09	3.52674010141303e-09	3.5271512715502e-09	0	7.3595016039537e-09	3.70036595990281e-09	1.14225364565386e-08	7.92027366984974e-09	2.55415809147109e-08	1.44219791192529e-08	1.75948464272538e-08	1.51068868898281e-08	7.61157762712025e-08	7.64298749400885e-08	0
P6AS	C77	0	0	0	0	0	0	0	0	0	0	0	0	0	7.0543025431004e-09	0	3.67975080197685e-09	3.70036595990281e-09	3.80751215217953e-09	1.18804105047746e-08	2.12846507622591e-08	1.92293054923372e-08	1.17298976181692e-08	0	1.08736823244575e-08	0	0
P6AS	C770	0	0	0	0	0	0	0	0	0	0	3.83300419454082e-09	3.6318785700867e-09	3.52674010141303e-09	0	7.19691838893902e-09	7.3595016039537e-09	3.70036595990281e-08	7.99577551957701e-08	8.71230103683471e-08	2.38388088537302e-07	2.21137013161878e-07	3.10842286881484e-07	4.98527267364328e-07	5.32810433898418e-07	8.0251368687093e-07	8.70670789980229e-07
P6AS	C771	0	0	0	0	0	0	0	0	0	0	0	0	3.52674010141303e-09	7.0543025431004e-09	3.59845919446951e-09	3.67975080197685e-09	1.85018297995141e-08	1.14225364565386e-08	3.16810946793989e-08	4.682623167697e-08	5.28805901039273e-08	1.23163924990777e-07	9.06413213389687e-08	7.61157762712025e-08	7.64298749400885e-08	0
P6AS	C772	0	0	0	0	0	0	0	0	0	0	0	0	0	0	3.59845919446951e-09	1.47190032079074e-08	1.11010978797084e-08	1.14225364565386e-08	1.98006841746243e-08	3.40554412196146e-08	2.88439582385058e-08	8.79742321362691e-08	1.05748208228797e-07	1.52231552542405e-07	1.33752281145155e-07	9.16495568400241e-08
P6AS	C773	0	0	0	0	0	0	0	0	0	0	0	0	0	0	7.19691838893902e-09	0	3.70036595990281e-09	0	3.96013683492487e-09	4.25693015245182e-09	4.8073263730843e-09	5.86494880908461e-09	4.53206606694843e-08	1.08736823244575e-08	7.64298749400885e-08	1.37474335260036e-07
P6AS	C774	0	0	0	0	0	0	0	0	0	0	0	0	0	0	0	0	0	3.80751215217953e-09	7.92027366984974e-09	0	4.8073263730843e-09	1.17298976181692e-08	3.02137737796562e-08	5.43684116222875e-08	1.91074687350221e-08	0
P6AS	C775	0	0	0	0	0	0	0	0	0	0	0	0	0	0	3.59845919446951e-09	0	0	0	0	4.25693015245182e-09	4.8073263730843e-09	0	0	0	0	0
P6AS	C778	0	0	0	0	0	0	0	0	0	0	0	0	0	0	0	0	3.70036595990281e-09	3.80751215217953e-09	7.92027366984974e-09	8.51386030490364e-09	3.36512846115901e-08	4.69195904726769e-08	5.28741041143984e-08	7.61157762712025e-08	3.82149374700443e-08	0
P6AS	C779	0	0	0	0	0	0	2.06717555705472e-08	0	8.16253217746708e-09	3.99129520866244e-09	7.66600838908163e-09	1.45275142803468e-08	3.87941411155434e-08	2.11629076293012e-08	3.23861327502256e-08	4.41570096237222e-08	1.03610246877279e-07	1.40877949630643e-07	1.94046704911319e-07	2.38388088537302e-07	3.50934825235154e-07	5.39575290435784e-07	6.64703023152437e-07	9.46010362227803e-07	9.17158499281062e-07	1.60386724470042e-06
P6AS	C78	0	0	0	0	0	0	0	0	8.16253217746708e-09	1.59651808346498e-08	0	7.26375714017339e-09	2.82139208113043e-08	4.23258152586024e-08	6.11738063059816e-08	1.10392524059305e-07	1.73917200115432e-07	2.32258241282951e-07	2.89089988949515e-07	2.76700459909368e-07	3.70164130727491e-07	3.98816519017753e-07	3.39904955021133e-07	3.15336787409268e-07	4.96794187110575e-07	0
P6AS	C780	0	0	3.64019189607675e-07	0	0	0	0	0	0	0	7.66600838908163e-09	1.08956357102601e-08	3.87941411155434e-08	4.23258152586024e-08	5.39768879170426e-08	1.10392524059305e-07	1.70216834155529e-07	3.61713654457055e-07	6.49462440927678e-07	1.11957263009483e-06	1.87485728550288e-06	3.41926515569633e-06	6.02764786904142e-06	1.09063033714309e-05	1.93367583598424e-05	2.56618759152067e-05
P6AS	C781	0	0	0	0	0	0	0	0	0	0	0	0	0	3.5271512715502e-09	0	0	0	1.14225364565386e-08	1.58405473396995e-08	1.27707904573555e-08	1.44219791192529e-08	4.69195904726769e-08	3.02137737796562e-08	5.43684116222875e-08	1.91074687350221e-08	4.58247784200121e-08
P6AS	C782	0	0	0	0	0	0	0	0	4.08126608873354e-09	3.99129520866244e-09	1.14990125836224e-08	7.26375714017339e-09	1.76337005070652e-08	3.5271512715502e-08	7.91661022783292e-08	1.10392524059305e-07	2.07220493754557e-07	4.0740380028321e-07	6.21741483083204e-07	9.87607795368823e-07	1.99984777120307e-06	3.80635177709591e-06	6.49596136262609e-06	1.28309451428599e-05	2.4190055418538e-05	3.48268315992092e-05
P6AS	C783	0	0	0	0	0	0	0	0	0	0	0	0	0	0	7.19691838893902e-09	0	1.48014638396112e-08	0	0	8.51386030490364e-09	0	1.75948464272538e-08	2.26603303347422e-08	0	5.73224062050664e-08	1.37474335260036e-07
P6AS	C784	0	0	0	0	0	0	0	0	0	0	0	0	0	0	3.59845919446951e-09	0	0	1.14225364565386e-08	0	1.70277206098073e-08	2.88439582385058e-08	1.17298976181692e-08	6.04275475593125e-08	6.5242093946745e-08	9.55373436751107e-08	1.37474335260036e-07
P6AS	C785	0	0	0	0	0	0	0	0	0	0	0	0	0	3.5271512715502e-09	7.19691838893902e-09	1.47190032079074e-08	7.40073191980562e-09	6.4727706587052e-08	8.71230103683471e-08	7.66247427441328e-08	2.16329686788794e-07	2.69787645217892e-07	4.38099719805015e-07	5.11063069249503e-07	5.73224062050664e-07	1.00814512524026e-06
P6AS	C786	0	0	0	0	0	0	0	0	0	0	7.66600838908163e-09	1.45275142803468e-08	3.52674010141303e-08	9.87602356034057e-08	1.72726041334536e-07	3.16458568970009e-07	6.58665140862701e-07	1.29455413174104e-06	2.14639416452928e-06	3.51622430592521e-06	5.77840630044733e-06	9.69476038141686e-06	1.49482645774849e-05	2.39221011138065e-05	3.67054474399775e-05	4.1975497032731e-05
P6AS	C787	0	0	0	0	0	0	0	0	4.08126608873354e-09	0	0	1.81593928504335e-08	4.23208812169564e-08	8.11244792456547e-08	1.33142990195372e-07	2.0974579571268e-07	5.21751600346297e-07	1.3212067168063e-06	2.07115156466571e-06	3.72481388339534e-06	6.73506424869111e-06	1.1993820314578e-05	2.21542496239329e-05	3.93844773791851e-05	6.68188181663724e-05	8.88542453564034e-05
P6AS	C788	0	0	0	0	0	0	0	0	0	0	0	0	0	1.05814538146506e-08	1.07953775834085e-08	2.94380064158148e-08	9.99098809173759e-08	1.56107998239361e-07	1.86126431241469e-07	3.32040551891242e-07	4.99961942800767e-07	7.5071344756283e-07	1.0725889691778e-06	1.39183133753056e-06	2.1591439670575e-06	2.19958936416058e-06
P6AS	C79	0	1.27406716362686e-06	0	4.53673767463571e-08	2.08432868712847e-08	2.0762711565283e-08	0	2.05828931252828e-08	6.53002574197366e-08	1.59651808346498e-07	3.25805356535969e-07	1.92489564214595e-07	9.8748722839565e-08	1.41086050862008e-07	1.72726041334536e-07	3.82694083405592e-07	4.10740621549212e-07	4.15018824587569e-07	4.59375872851285e-07	5.10831618294219e-07	4.66310658189177e-07	5.68900034481207e-07	3.02137737796562e-07	3.26210469733725e-07	3.43934437230398e-07	0
P6AS	C790	0	0	0	0	0	0	0	0	0	0	0	0	0	0	7.19691838893902e-09	1.10392524059305e-08	1.11010978797084e-08	1.90375607608976e-08	7.92027366984974e-09	1.70277206098073e-08	2.40366318654215e-08	6.45144368999307e-08	1.20855095118625e-07	8.698945859566e-08	1.91074687350221e-07	9.16495568400241e-08
P6AS	C791	0	0	0	0	0	0	0	0	0	0	0	0	0	0	0	3.67975080197685e-09	7.40073191980562e-09	3.80751215217953e-09	5.54419156889482e-08	5.53400919818737e-08	1.15375832954023e-07	2.11138157127046e-07	4.00332502580445e-07	9.02515632929973e-07	1.10823318663128e-06	1.78716635838047e-06
P6AS	C792	0	0	0	0	0	0	0	0	0	0	0	0	0	0	0	0	3.70036595990281e-09	7.61502430435906e-09	1.98006841746243e-08	2.97985110671628e-08	5.28805901039273e-08	7.62443345180999e-08	1.58622312343195e-07	4.24073610653843e-07	5.54116593315642e-07	6.41546897880169e-07
P6AS	C793	0	0	0	0	0	0	0	0	0	3.99129520866244e-09	0	1.08956357102601e-08	2.11604406084782e-08	1.41086050862008e-08	2.87876735557561e-08	1.06712773257329e-07	1.92419029914946e-07	3.73136190913594e-07	6.61342851432453e-07	1.08977411902767e-06	1.68256423057951e-06	3.06736822715125e-06	4.31301620704593e-06	6.05664105472283e-06	7.98692193123925e-06	7.05701587668186e-06
P6AS	C794	0	0	0	0	0	2.0762711565283e-08	0	0	0	0	3.83300419454082e-09	7.26375714017339e-09	3.52674010141303e-09	0	7.19691838893902e-09	2.94380064158148e-08	4.44043915188337e-08	1.25647901021924e-07	1.78206157571619e-07	2.42645018689754e-07	3.4612749886207e-07	4.51601058299515e-07	4.834203804745e-07	4.89315704600588e-07	4.01256843435465e-07	3.66598227360096e-07
P6AS	C795	0	0	0	0	0	0	0	0	0	3.99129520866244e-09	3.83300419454082e-09	7.26375714017339e-09	1.76337005070652e-08	2.82172101724016e-08	5.03784287225731e-08	1.65588786088958e-07	2.99729642752128e-07	5.33051701305134e-07	9.66273387721668e-07	1.47289783274833e-06	2.27867270084196e-06	3.81808167471408e-06	5.68018947057537e-06	7.676819721067e-06	8.90408043052031e-06	9.57737868978252e-06
P6AS	C796	0	0	0	0	0	0	0	0	0	0	0	0	0	0	7.19691838893902e-09	1.47190032079074e-08	2.22021957594169e-08	2.66525850652567e-08	2.77209578444741e-08	4.25693015245182e-08	3.36512846115901e-08	2.9324744045423e-08	3.77672172245703e-08	1.19610505569033e-07	5.73224062050664e-08	4.58247784200121e-08
P6AS	C797	0	0	0	0	0	0	0	0	0	0	0	0	0	0	0	0	0	3.80751215217953e-09	7.92027366984974e-09	1.70277206098073e-08	2.40366318654215e-08	3.51896928545076e-08	4.53206606694843e-08	8.698945859566e-08	1.14644812410133e-07	9.16495568400241e-08
P6AS	C798	0	0	0	0	0	0	0	0	0	1.19738856259873e-08	3.83300419454082e-09	1.45275142803468e-08	1.76337005070652e-08	3.87986639870522e-08	7.19691838893902e-08	1.91347041702796e-07	2.55325251233294e-07	4.56901458261543e-07	6.81143535607077e-07	6.85365754544743e-07	9.6146527461686e-07	1.39585781656214e-06	2.03187628668188e-06	2.39221011138065e-06	2.36932612314274e-06	3.25355926782086e-06
P6AS	C80	0	2.54813432725372e-06	0	2.72204260478142e-07	2.29276155584131e-07	2.49152538783396e-07	3.10076333558208e-07	3.08743396879242e-07	2.12225836614144e-07	4.11103406492231e-07	8.50926931188061e-07	9.33392792512281e-07	1.05802203042391e-06	1.69655976161565e-06	2.59808753840698e-06	4.55185174204536e-06	7.57464911992106e-06	1.1898475475561e-05	1.70602694848563e-05	2.36515039270223e-05	3.25263702402884e-05	4.79283616678394e-05	6.58358130658709e-05	8.90772056019559e-05	0.000124313191590054	0.000127851131791834
P6AS	C800	0	0	0	0	0	0	0	0	0	0	3.83300419454082e-09	1.45275142803468e-08	1.76337005070652e-08	3.87986639870522e-08	1.07953775834085e-07	2.02386294108727e-07	4.10740621549212e-07	5.06399116239877e-07	9.0291119836287e-07	1.33241913771742e-06	2.62480019970403e-06	3.8884610604231e-06	6.05030819937616e-06	1.02103877026656e-05	1.59929513312135e-05	2.2866564431586e-05
P6AS	C809	0	2.54813432725372e-06	7.28038379215349e-07	2.04153195358607e-07	1.87589581841562e-07	2.49152538783396e-07	2.48061066846566e-07	1.02914465626414e-07	1.46925579194407e-07	1.71625693972485e-07	3.37304369119592e-07	4.68512335541184e-07	5.74858636530325e-07	9.41749389503904e-07	1.65888968865044e-06	3.16090593889811e-06	4.57735269239978e-06	7.7749398147506e-06	1.22249424094131e-05	2.08930131882335e-05	3.02044316020887e-05	4.25443386610998e-05	7.20598504644801e-05	0.000126221704422303	0.000222047894169692	0.000283792852755135
P6AS	C81	0	0	0	2.26836883731785e-08	0	0	0	0	8.16253217746708e-09	1.99564760433122e-08	8.4326092279898e-08	1.45275142803468e-07	1.41069604056521e-07	7.40701767025542e-08	1.00756857445146e-07	8.09545176434907e-08	6.66065872782506e-08	1.71338046848079e-07	1.26724378717596e-07	1.02166323658844e-07	1.10568506580939e-07	1.11434027372608e-07	1.81282642677937e-07	7.61157762712025e-08	0	4.58247784200121e-08
P6AS	C810	0	0	0	0	0	0	0	0	4.08126608873354e-09	0	0	0	3.52674010141303e-09	0	0	0	3.70036595990281e-09	0	0	8.51386030490364e-09	4.8073263730843e-09	1.75948464272538e-08	2.26603303347422e-08	0	3.82149374700443e-08	4.58247784200121e-08
P6AS	C811	0	0	0	0	0	0	0	0	0	0	3.83300419454082e-09	1.45275142803468e-08	1.05802203042391e-08	1.05814538146506e-08	7.19691838893902e-09	7.3595016039537e-09	3.70036595990281e-09	0	1.18804105047746e-08	8.51386030490364e-09	3.36512846115901e-08	5.27845392817615e-08	2.26603303347422e-08	8.698945859566e-08	1.91074687350221e-08	0
P6AS	C812	0	0	0	0	0	0	0	0	0	0	0	0	3.52674010141303e-09	7.0543025431004e-09	0	0	1.11010978797084e-08	7.61502430435906e-09	1.58405473396995e-08	1.70277206098073e-08	1.92293054923372e-08	9.97041297544383e-08	6.04275475593125e-08	6.5242093946745e-08	3.82149374700443e-08	9.16495568400241e-08
P6AS	C813	0	0	0	0	0	0	0	0	0	0	3.83300419454082e-09	0	0	3.5271512715502e-09	0	0	0	3.80751215217953e-09	1.18804105047746e-08	4.25693015245182e-09	4.8073263730843e-09	1.75948464272538e-08	3.02137737796562e-08	1.08736823244575e-08	3.82149374700443e-08	4.58247784200121e-08
P6AS	C814	0	0	0	0	0	0	0	0	0	0	0	0	0	0	0	0	0	0	0	0	0	0	0	1.08736823244575e-08	0	0
P6AS	C817	0	0	0	0	0	0	0	0	0	0	0	3.6318785700867e-09	3.52674010141303e-09	3.5271512715502e-09	7.19691838893902e-09	0	7.40073191980562e-09	0	0	8.51386030490364e-09	4.8073263730843e-09	1.17298976181692e-08	3.77672172245703e-08	6.5242093946745e-08	9.55373436751107e-08	0
P6AS	C819	0	0	0	0	2.08432868712847e-08	0	0	0	2.04063304436677e-08	4.39042472952868e-08	2.10815230699745e-07	3.30500949877889e-07	4.26735552270977e-07	3.80932337327422e-07	3.56247460252481e-07	4.12132089821407e-07	4.7364684286756e-07	6.05394432196545e-07	7.88067230150049e-07	1.10680183963747e-06	1.65852759871408e-06	2.84450017240604e-06	4.35833686771541e-06	5.46946220920212e-06	5.80867049544673e-06	3.57433271676094e-06
P6AS	C82	0	0	0	0	0	0	0	0	0	0	0	0	3.52674010141303e-09	7.0543025431004e-09	3.59845919446951e-09	1.83987540098842e-08	1.85018297995141e-08	4.18826336739748e-08	3.16810946793989e-08	5.53400919818737e-08	7.69172219693488e-08	6.45144368999307e-08	1.43515425453367e-07	1.08736823244575e-07	1.14644812410133e-07	0
P6AS	C820	0	0	0	0	0	0	0	2.05828931252828e-08	0	0	0	0	0	0	0	3.67975080197685e-09	7.40073191980562e-09	7.61502430435906e-09	1.18804105047746e-08	4.25693015245182e-09	1.44219791192529e-08	5.86494880908461e-09	7.55344344491406e-09	2.1747364648915e-08	1.91074687350221e-08	9.16495568400241e-08
P6AS	C821	0	0	0	0	0	0	0	0	0	0	0	0	0	0	3.59845919446951e-09	0	7.40073191980562e-09	3.80751215217953e-09	7.92027366984974e-09	1.27707904573555e-08	1.92293054923372e-08	1.17298976181692e-08	3.02137737796562e-08	1.08736823244575e-08	1.91074687350221e-08	0
P6AS	C822	0	0	0	0	0	0	0	0	0	0	0	3.6318785700867e-09	0	3.5271512715502e-09	0	1.10392524059305e-08	0	7.61502430435906e-09	2.77209578444741e-08	2.12846507622591e-08	1.44219791192529e-08	3.51896928545076e-08	3.77672172245703e-08	5.43684116222875e-08	1.14644812410133e-07	4.58247784200121e-08
P6AS	C823	0	0	0	0	0	0	0	0	0	0	0	0	0	0	0	0	0	0	0	0	4.8073263730843e-09	1.17298976181692e-08	0	0	0	0
P6AS	C824	0	0	0	0	0	0	0	0	0	0	0	0	0	0	0	0	0	0	3.96013683492487e-09	0	4.8073263730843e-09	5.86494880908461e-09	0	0	0	0
P6AS	C827	0	0	0	0	0	0	0	0	0	0	0	3.6318785700867e-09	3.52674010141303e-09	3.5271512715502e-09	3.59845919446951e-09	1.47190032079074e-08	1.11010978797084e-08	1.14225364565386e-08	1.58405473396995e-08	1.27707904573555e-08	2.40366318654215e-08	9.38391809453537e-08	1.73729199233023e-07	3.0446310508481e-07	4.77686718375553e-07	5.04072562620132e-07
P6AS	C829	0	0	0	0	0	0	0	0	0	0	7.66600838908163e-09	0	3.52674010141303e-09	1.05814538146506e-08	2.51892143612866e-08	6.62355144355833e-08	1.22112076676793e-07	2.62718338500387e-07	4.23734641336961e-07	6.51310313325129e-07	8.65318747155174e-07	1.25509904514411e-06	1.32185260285996e-06	1.57668393704634e-06	1.85342446729715e-06	1.32891857418035e-06
P6AS	C83	0	0	0	4.53673767463571e-08	2.08432868712847e-08	8.30508462611319e-08	8.26870222821887e-08	6.17486793758485e-08	6.93815235084702e-08	9.9782380216561e-08	1.07324117447143e-07	1.19851992812861e-07	1.30489383752282e-07	6.70158741594538e-08	1.58332204556658e-07	2.0974579571268e-07	2.66426349113002e-07	3.76943703065773e-07	5.82140114733956e-07	6.17254872105514e-07	9.99923885601535e-07	1.2961536868077e-06	1.51068868898281e-06	1.65279971331754e-06	9.93588374221151e-07	6.87371676300181e-07
P6AS	C830	0	0	0	0	0	0	0	0	0	0	0	0	0	3.5271512715502e-09	1.4393836777878e-08	7.3595016039537e-09	7.40073191980562e-09	1.90375607608976e-08	4.35615051841736e-08	4.682623167697e-08	7.21098955962645e-08	1.75948464272538e-07	1.88836086122851e-07	2.71842058111438e-07	3.05719499760354e-07	1.37474335260036e-07
P6AS	C831	0	0	0	0	0	2.0762711565283e-08	0	0	0	0	0	0	3.52674010141303e-09	0	3.59845919446951e-09	7.3595016039537e-09	1.85018297995141e-08	3.42676093696158e-08	4.75216420190984e-08	1.19194044268651e-07	2.30751665908047e-07	2.287330035543e-07	5.43847928033812e-07	5.54557798547333e-07	5.73224062050664e-07	3.20773448940084e-07
P6AS	C832	0	0	0	0	0	0	0	0	0	0	0	7.26375714017339e-09	0	3.5271512715502e-09	0	3.67975080197685e-09	0	1.14225364565386e-08	3.96013683492487e-09	2.55415809147109e-08	4.32659373577587e-08	2.34597952363384e-08	4.53206606694843e-08	1.08736823244575e-08	1.91074687350221e-08	4.58247784200121e-08
P6AS	C833	0	0	0	0	2.08432868712847e-08	2.0762711565283e-08	4.13435111410943e-08	2.05828931252828e-08	2.04063304436677e-08	2.79390664606371e-08	6.89940755017347e-08	8.3533207111994e-08	1.1638242334663e-07	2.04574773749912e-07	2.23104470057109e-07	4.12132089821407e-07	6.66065872782506e-07	1.16129120641476e-06	2.31668004843105e-06	3.47365500440069e-06	5.7880209531935e-06	8.79742321362691e-06	1.40569582509851e-05	2.01924280765176e-05	2.09608932023193e-05	1.48930529865039e-05
P6AS	C834	0	0	0	0	0	0	0	0	0	0	0	0	0	0	0	3.67975080197685e-09	1.48014638396112e-08	3.04600972174362e-08	2.77209578444741e-08	6.81108824392291e-08	1.20183159327108e-07	1.87678361890707e-07	3.02137737796562e-07	2.6096837578698e-07	2.10182156085243e-07	9.16495568400241e-08
P6AS	C835	0	0	0	0	0	0	0	2.05828931252828e-08	1.63250643549342e-08	4.39042472952868e-08	1.03491113252602e-07	1.01692599962427e-07	9.52219827381519e-08	1.34031748318908e-07	9.35599390562072e-08	8.46342684454675e-08	7.03069532381534e-08	6.4727706587052e-08	8.31628735334222e-08	9.79093935063919e-08	1.15375832954023e-07	1.70083515463454e-07	1.73729199233023e-07	1.19610505569033e-07	1.71967218615199e-07	9.16495568400241e-08
P6AS	C836	0	0	0	0	0	0	0	0	0	0	0	0	0	3.5271512715502e-09	0	3.67975080197685e-09	0	0	0	8.51386030490364e-09	0	5.86494880908461e-09	7.55344344491406e-09	1.08736823244575e-08	0	0
P6AS	C837	0	0	0	0	0	0	2.06717555705472e-08	1.23497358751697e-07	8.97878539521379e-08	6.3860723338599e-08	1.03491113252602e-07	4.35825428410404e-08	7.40615421296737e-08	5.99615716163534e-08	1.07953775834085e-07	9.19937700494212e-08	1.33213174556501e-07	1.29455413174104e-07	2.53448757435192e-07	2.72443529756917e-07	4.42274026323756e-07	4.98520648772192e-07	7.93111561715976e-07	8.15526174334313e-07	5.15901655845598e-07	7.33196454720193e-07
P6AS	C838	0	0	0	0	0	0	0	0	0	0	0	0	3.52674010141303e-09	0	3.59845919446951e-09	3.67975080197685e-09	2.96029276792225e-08	6.4727706587052e-08	1.4652506289222e-07	2.59672739299561e-07	5.57649859277779e-07	8.68012423744522e-07	1.41249392419893e-06	2.2508522411627e-06	1.83431699856212e-06	1.64969202312043e-06
P6AS	C839	0	0	0	0	0	0	0	0	8.16253217746708e-09	0	3.83300419454082e-09	0	0	3.5271512715502e-09	1.07953775834085e-08	1.10392524059305e-08	1.11010978797084e-08	4.18826336739748e-08	9.1083147203272e-08	1.70277206098073e-07	1.92293054923372e-07	3.87086621399584e-07	6.64703023152437e-07	9.1338931525443e-07	8.59836093075996e-07	6.41546897880169e-07
P6AS	C84	0	0	0	0	0	0	0	2.05828931252828e-08	2.44875965324012e-08	2.79390664606371e-08	3.44970377508673e-08	3.99506642709537e-08	7.05348020282607e-08	7.0543025431004e-08	6.11738063059816e-08	1.03033022455352e-07	1.1841171071689e-07	1.56107998239361e-07	2.01966978581168e-07	2.00075717165236e-07	1.97100381296456e-07	2.63922696408807e-07	3.77672172245703e-07	3.0446310508481e-07	1.91074687350221e-07	0
P6AS	C840	0	0	0	0	0	0	0	0	0	0	0	0	1.76337005070652e-08	3.87986639870522e-08	6.47722655004511e-08	9.19937700494212e-08	1.48014638396112e-07	1.90375607608976e-07	2.8512985211459e-07	3.70352923263308e-07	5.28805901039273e-07	6.62739215426561e-07	9.89501091283742e-07	1.09824191477021e-06	1.8152095298271e-06	2.19958936416058e-06
P6AS	C841	0	0	0	0	0	0	0	0	0	0	0	3.6318785700867e-09	3.52674010141303e-09	1.05814538146506e-08	1.07953775834085e-08	0	2.59025617193197e-08	1.52300486087181e-08	3.96013683492487e-08	7.2367812591681e-08	1.05761180207855e-07	1.58353617845284e-07	1.58622312343195e-07	3.26210469733725e-07	3.43934437230398e-07	4.5824778420012e-07
P6AS	C843	0	0	0	0	0	0	0	0	0	0	0	0	0	0	0	0	3.70036595990281e-09	0	0	0	9.6146527461686e-09	5.86494880908461e-09	1.51068868898281e-08	0	0	0
P6AS	C844	0	0	0	0	0	0	4.13435111410943e-08	2.05828931252828e-08	8.16253217746708e-09	1.59651808346498e-08	2.29980251672449e-08	1.81593928504335e-08	2.82139208113043e-08	2.82172101724016e-08	5.75753471115121e-08	1.14072274861282e-07	1.55415370315918e-07	2.47488289891669e-07	4.5541573601636e-07	6.12997941953062e-07	1.01434586472079e-06	1.55421143440742e-06	1.70707821855058e-06	2.4574522053274e-06	1.9871767484423e-06	1.23726901734033e-06
P6AS	C845	0	0	0	0	0	6.22881346958489e-08	2.06717555705472e-08	2.05828931252828e-08	2.44875965324012e-08	2.79390664606371e-08	3.83300419454082e-08	6.53738142615605e-08	6.34813218254346e-08	8.46516305172048e-08	1.11552235028555e-07	2.02386294108727e-07	2.44224153353586e-07	2.74140874956926e-07	5.50459020054557e-07	8.89698401862431e-07	1.21144624601724e-06	1.80640423319806e-06	2.54551044093604e-06	3.26210469733725e-06	3.42023690356896e-06	4.12423005780108e-06
P6AS	C846	0	0	0	0	0	0	0	0	0	1.19738856259873e-08	1.14990125836224e-08	3.6318785700867e-09	0	3.5271512715502e-09	3.59845919446951e-09	0	3.70036595990281e-09	1.90375607608976e-08	1.18804105047746e-08	1.70277206098073e-08	4.8073263730843e-09	4.10546416635923e-08	6.79809910042265e-08	3.26210469733725e-08	3.82149374700443e-08	4.58247784200121e-08
P6AS	C847	0	0	0	0	0	0	0	0	0	0	3.83300419454082e-09	0	0	0	0	0	0	1.52300486087181e-08	3.96013683492487e-09	8.51386030490364e-09	9.6146527461686e-09	3.51896928545076e-08	2.26603303347422e-08	0	0	0
P6AS	C848	0	0	0	0	0	0	0	0	0	0	0	3.6318785700867e-09	0	0	0	0	1.11010978797084e-08	3.80751215217953e-09	3.96013683492487e-09	8.51386030490364e-09	4.8073263730843e-09	5.86494880908461e-09	2.26603303347422e-08	1.08736823244575e-07	1.33752281145155e-07	4.58247784200121e-08
P6AS	C849	0	0	0	0	0	0	0	0	0	0	0	0	7.05348020282607e-09	0	3.59845919446951e-09	3.67975080197685e-09	1.48014638396112e-08	1.90375607608976e-08	1.18804105047746e-08	1.70277206098073e-08	9.6146527461686e-09	5.27845392817615e-08	4.53206606694843e-08	8.698945859566e-08	9.55373436751107e-08	1.37474335260036e-07
P6AS	C85	0	0	0	1.5878581861225e-07	4.16865737425693e-08	1.66101692522264e-07	2.27389311276019e-07	1.4408025187698e-07	1.42844313105674e-07	2.87373255023696e-07	3.60302394286837e-07	4.3945730698049e-07	4.62002953285107e-07	4.86746875473928e-07	6.08139603865347e-07	8.79460441672467e-07	1.00649954109356e-06	1.38212691124117e-06	1.6236561023192e-06	1.94116014951803e-06	2.12003093053018e-06	2.30492488197025e-06	2.19049859902508e-06	1.76153653656212e-06	1.87253193603217e-06	4.5824778420012e-07
P6AS	C850	0	0	0	0	0	0	0	0	4.08126608873354e-09	1.19738856259873e-08	7.66600838908163e-09	1.08956357102601e-08	7.05348020282607e-09	1.41086050862008e-08	3.23861327502256e-08	4.04772588217453e-08	8.51084170777647e-08	7.99577551957701e-08	6.33621893587979e-08	1.23450974421103e-07	1.3460513844636e-07	9.38391809453537e-08	1.66175755788109e-07	2.50094693462523e-07	2.86612031025332e-07	3.66598227360096e-07
P6AS	C851	0	0	0	0	0	0	0	0	4.08126608873354e-09	7.98259041732488e-09	1.91650209727041e-08	2.90550285606936e-08	2.11604406084782e-08	3.87986639870522e-08	5.03784287225731e-08	9.19937700494212e-08	9.99098809173759e-08	1.78953071152438e-07	3.52452178308313e-07	4.81033107227056e-07	9.23006663632186e-07	1.62459082011644e-06	2.63615176227501e-06	4.01238877772482e-06	5.57938087062646e-06	3.71180705202098e-06
P6AS	C852	0	0	0	0	0	0	0	0	0	0	7.66600838908163e-09	0	1.05802203042391e-08	0	3.59845919446951e-09	0	0	0	3.96013683492487e-09	0	0	0	7.55344344491406e-09	0	0	0
P6AS	C857	0	0	0	4.53673767463571e-08	2.08432868712847e-08	6.22881346958489e-08	2.06717555705472e-08	2.05828931252828e-08	0	2.79390664606371e-08	3.06640335563265e-08	3.99506642709537e-08	1.41069604056521e-08	3.17443614439518e-08	3.95830511391646e-08	2.94380064158148e-08	7.03069532381534e-08	8.37652673479496e-08	1.42564926057295e-07	1.74534136250525e-07	2.30751665908047e-07	2.87382491645146e-07	4.30546276360101e-07	6.0892621016962e-07	6.68761405725775e-07	1.83299113680048e-07
P6AS	C859	0	0	0	2.49520572104964e-07	4.58552311168262e-07	5.6059321226264e-07	8.47541978392434e-07	7.20401259384899e-07	7.87684355125573e-07	1.18541467697274e-06	1.97016415599398e-06	2.61858444903251e-06	3.05415692782369e-06	3.83401343217507e-06	5.36530265895404e-06	8.87555893436816e-06	1.51603993377218e-05	2.50648524977978e-05	3.95934480755788e-05	6.33175790875684e-05	0.000101242293417155	0.000164975145050741	0.000256809523683633	0.000387831627466426	0.000508602602788819	0.000505630605086413
P6AS	C86	0	0	0	0	0	0	0	0	0	0	3.83300419454082e-09	7.26375714017339e-09	0	1.05814538146506e-08	7.19691838893902e-09	1.47190032079074e-08	2.22021957594169e-08	1.52300486087181e-08	3.16810946793989e-08	2.55415809147109e-08	5.28805901039273e-08	4.69195904726769e-08	1.13301651673711e-07	6.5242093946745e-08	1.91074687350221e-08	4.58247784200121e-08
P6AS	C860	0	0	0	0	0	0	0	0	0	0	3.83300419454082e-09	0	3.52674010141303e-09	7.0543025431004e-09	1.07953775834085e-08	2.94380064158148e-08	2.96029276792225e-08	5.71126822826929e-08	7.92027366984974e-08	6.81108824392291e-08	4.8073263730843e-08	1.05569078563523e-07	1.43515425453367e-07	8.698945859566e-08	1.33752281145155e-07	3.20773448940084e-07
P6AS	C861	0	0	0	0	0	0	0	0	0	0	0	0	0	0	0	0	3.70036595990281e-09	7.61502430435906e-09	1.18804105047746e-08	4.25693015245182e-09	1.92293054923372e-08	0	0	0	0	0
P6AS	C862	0	0	0	0	0	0	0	0	0	0	0	0	0	0	3.59845919446951e-09	0	1.11010978797084e-08	1.52300486087181e-08	2.77209578444741e-08	2.97985110671628e-08	1.92293054923372e-08	5.86494880908461e-08	1.51068868898281e-08	3.26210469733725e-08	0	0
P6AS	C863	0	0	0	0	0	0	0	0	0	3.99129520866244e-09	0	3.6318785700867e-09	0	0	0	0	0	0	3.96013683492487e-09	0	4.8073263730843e-09	0	7.55344344491406e-09	0	1.91074687350221e-08	0
P6AS	C864	0	0	0	0	0	0	0	0	0	0	0	0	3.52674010141303e-09	0	0	0	3.70036595990281e-09	0	0	4.25693015245182e-09	0	0	0	1.08736823244575e-08	0	0
P6AS	C865	0	0	0	0	0	0	0	0	0	0	0	0	0	0	0	3.67975080197685e-09	1.48014638396112e-08	5.33051701305134e-08	7.52425998635725e-08	7.66247427441328e-08	1.58641770311782e-07	2.46327849981554e-07	3.24798068131305e-07	5.2193675157396e-07	4.58579249640531e-07	1.83299113680048e-07
P6AS	C866	0	0	0	0	0	0	0	0	0	0	0	0	0	0	0	0	0	0	0	0	4.8073263730843e-09	0	1.51068868898281e-08	0	0	0
P6AS	C88	0	0	0	0	0	0	0	0	0	0	0	0	0	3.5271512715502e-09	0	0	0	7.61502430435906e-09	0	1.70277206098073e-08	1.44219791192529e-08	2.34597952363384e-08	1.51068868898281e-08	2.1747364648915e-08	0	1.37474335260036e-07
P6AS	C880	0	0	0	0	0	0	0	0	0	0	0	0	3.52674010141303e-09	0	1.07953775834085e-08	2.94380064158148e-08	3.70036595990281e-08	1.48492973935002e-07	2.09887252251018e-07	5.49143989666285e-07	1.20663891964416e-06	2.48087334624279e-06	4.21482144226204e-06	6.74168304116365e-06	8.40728624340974e-06	7.56108843930199e-06
P6AS	C881	0	0	0	0	0	0	0	0	0	0	0	0	0	0	0	0	0	0	0	0	0	0	7.55344344491406e-09	0	0	0
P6AS	C882	0	0	0	0	0	0	0	0	0	0	0	0	0	0	0	0	0	0	0	0	2.40366318654215e-08	1.75948464272538e-08	3.02137737796562e-08	2.1747364648915e-08	5.73224062050664e-08	4.58247784200121e-08
P6AS	C883	0	0	0	0	0	0	0	0	0	0	0	3.6318785700867e-09	0	0	3.59845919446951e-09	0	0	0	7.92027366984974e-09	0	4.8073263730843e-09	5.86494880908461e-09	0	0	0	0
P6AS	C884	0	0	0	0	0	0	0	0	0	0	0	0	0	0	0	0	0	7.61502430435906e-09	3.96013683492487e-09	8.51386030490364e-09	3.36512846115901e-08	4.10546416635923e-08	1.51068868898281e-07	1.41357870217948e-07	2.48397093555288e-07	9.16495568400241e-08
P6AS	C887	0	0	0	0	0	0	0	0	0	0	0	0	0	0	0	0	0	0	0	0	0	5.86494880908461e-09	7.55344344491406e-09	0	0	0
P6AS	C889	0	0	0	0	0	0	0	0	0	0	0	0	0	0	0	0	0	0	3.96013683492487e-09	0	0	5.86494880908461e-09	7.55344344491406e-09	2.1747364648915e-08	1.91074687350221e-08	0
P6AS	C90	0	0	0	0	0	2.0762711565283e-08	0	0	0	0	0	3.6318785700867e-09	1.41069604056521e-08	2.82172101724016e-08	3.23861327502256e-08	1.43510281277097e-07	3.44134034270962e-07	5.21629164848595e-07	8.39549009004072e-07	1.12808649039973e-06	1.36528068995594e-06	1.80053928438897e-06	1.69197133166075e-06	1.71804180726429e-06	1.16555559283635e-06	6.87371676300181e-07
P6AS	C900	0	0	0	0	0	2.0762711565283e-08	2.06717555705472e-08	0	4.08126608873354e-09	0	7.66600838908163e-09	1.81593928504335e-08	3.17406609127173e-08	1.23450294504257e-07	5.00185828031262e-07	1.27687352828597e-06	3.56345241938641e-06	7.86632010640291e-06	1.56702614557977e-05	2.91003745221607e-05	5.1034576776663e-05	8.17925760914939e-05	0.00012263015432818	0.000172576212171465	0.000209436964804578	0.000193288915375611
P6AS	C901	0	0	0	0	0	0	2.06717555705472e-08	0	0	0	0	0	0	1.41086050862008e-08	1.4393836777878e-08	8.09545176434907e-08	1.11010978797084e-07	1.5991551039154e-07	3.20771083628914e-07	5.32116269056478e-07	7.21098955962645e-07	9.32526860644453e-07	9.21520100279515e-07	1.17435769104141e-06	9.93588374221151e-07	8.70670789980229e-07
P6AS	C902	0	0	0	0	0	0	0	0	0	3.99129520866244e-09	0	7.26375714017339e-09	1.76337005070652e-08	1.41086050862008e-08	4.31815103336341e-08	8.83140192474444e-08	1.51715004356015e-07	2.70333362804747e-07	4.43535325511585e-07	6.7685189423984e-07	8.36474788916669e-07	1.15539491538967e-06	1.58622312343195e-06	1.63105234866863e-06	1.66234977994693e-06	1.60386724470042e-06
P6AS	C903	0	0	0	0	0	0	0	0	0	0	0	0	0	0	3.59845919446951e-09	0	3.70036595990281e-09	1.52300486087181e-08	2.37608210095492e-08	1.27707904573555e-08	1.44219791192529e-08	7.62443345180999e-08	9.81947647838828e-08	1.63105234866863e-07	1.91074687350221e-07	1.83299113680048e-07
P6AS	C91	0	0	0	3.85622702344035e-07	2.29276155584131e-07	6.02118635393206e-07	7.85526711680793e-07	8.85064404387161e-07	9.14203603876313e-07	8.54137174653762e-07	7.74266847297245e-07	4.97567364101877e-07	2.71558987808804e-07	2.57482042823165e-07	2.950736539465e-07	2.24464798920588e-07	3.58935498110573e-07	3.46483605848337e-07	4.19774504502036e-07	3.36297482043694e-07	3.7977878347366e-07	4.86790751154023e-07	4.15439389470273e-07	4.24073610653843e-07	4.01256843435465e-07	1.37474335260036e-07
P6AS	C910	0	0	3.64019189607675e-07	1.61054187449568e-06	3.06396317007884e-06	3.03135588853131e-06	4.29972515867381e-06	4.42532202193581e-06	4.19146027312935e-06	3.84361728594193e-06	4.07831646299143e-06	3.24689944165751e-06	2.59568071463999e-06	2.44784298245584e-06	2.46494454821161e-06	2.78925110789845e-06	3.43393961078981e-06	4.08926805144081e-06	5.3026232219644e-06	6.78128973285575e-06	8.67241677704408e-06	1.02636604158981e-05	1.20099750774134e-05	1.2667839907993e-05	1.17128783345686e-05	9.62320346820253e-06
P6AS	C911	0	0	0	4.53673767463571e-08	2.08432868712847e-08	2.0762711565283e-08	6.20152667116415e-08	2.05828931252828e-08	1.63250643549342e-08	1.99564760433122e-08	1.91650209727041e-08	3.26869071307803e-08	2.11604406084782e-08	3.17443614439518e-08	6.11738063059816e-08	1.2879127806919e-07	2.627259831531e-07	5.10206628392057e-07	8.83110514188246e-07	1.5282379247302e-06	2.80747860188123e-06	4.85031266511297e-06	7.53078311457932e-06	1.18196926866853e-05	1.80565579545959e-05	1.97504794990252e-05
P6AS	C912	0	0	0	0	0	0	0	0	0	0	0	3.6318785700867e-09	0	0	3.59845919446951e-09	0	7.40073191980562e-09	7.61502430435906e-09	7.92027366984974e-09	1.27707904573555e-08	1.44219791192529e-08	5.86494880908461e-09	3.77672172245703e-08	3.26210469733725e-08	1.91074687350221e-08	0
P6AS	C913	0	0	0	0	0	2.0762711565283e-08	0	0	4.08126608873354e-09	0	0	0	0	7.0543025431004e-09	7.19691838893902e-09	3.67975080197685e-09	2.59025617193197e-08	5.71126822826929e-08	4.75216420190984e-08	8.51386030490364e-08	1.77871075804119e-07	2.75652594026977e-07	2.56817077127078e-07	3.80578881356013e-07	3.24826968495376e-07	3.20773448940084e-07
P6AS	C914	0	0	0	0	0	0	0	0	0	0	0	0	0	0	3.59845919446951e-09	1.10392524059305e-08	7.40073191980562e-09	4.56901458261544e-08	6.33621893587979e-08	3.83123713720664e-08	9.13392010886017e-08	1.46623720227115e-07	2.0394297301268e-07	3.15336787409268e-07	4.77686718375553e-07	6.41546897880169e-07
P6AS	C915	0	0	0	0	0	0	0	2.05828931252828e-08	0	0	2.29980251672449e-08	1.81593928504335e-08	6.34813218254346e-08	1.30504597047357e-07	4.92988909642323e-07	1.30631153470178e-06	2.98249496368167e-06	5.40285974394275e-06	8.32420762701207e-06	1.18385227539685e-05	1.68737155695259e-05	2.18058796721766e-05	2.66032278129873e-05	2.8141089855696e-05	2.65020591354757e-05	2.3004038766846e-05
P6AS	C916	0	0	0	0	0	0	0	0	0	0	0	0	0	0	0	0	0	0	3.96013683492487e-09	8.51386030490364e-09	1.92293054923372e-08	2.34597952363384e-08	2.26603303347422e-08	2.1747364648915e-08	7.64298749400885e-08	0
P6AS	C917	0	0	0	0	2.08432868712847e-08	0	0	0	4.08126608873354e-09	7.98259041732488e-09	7.66600838908163e-09	3.6318785700867e-09	0	0	0	0	7.40073191980562e-09	3.80751215217953e-09	0	2.12846507622591e-08	1.44219791192529e-08	4.10546416635923e-08	3.02137737796562e-08	5.43684116222875e-08	3.82149374700443e-08	0
P6AS	C918	0	0	0	0	0	0	0	0	4.08126608873354e-09	0	0	0	3.52674010141303e-09	0	0	0	0	7.61502430435906e-09	3.96013683492487e-09	4.25693015245182e-09	4.8073263730843e-09	0	7.55344344491406e-09	1.08736823244575e-08	1.91074687350221e-08	0
P6AS	C919	0	0	0	1.13418441865893e-07	6.2529860613854e-08	1.03813557826415e-07	1.24030533423283e-07	8.23315725011313e-08	4.08126608873354e-08	6.3860723338599e-08	6.13280671126531e-08	5.44781785513004e-08	4.23208812169564e-08	5.64344203448032e-08	5.03784287225731e-08	5.88760128316296e-08	6.29062213183478e-08	1.10417852413206e-07	1.3860478922237e-07	1.66020275945621e-07	2.21137013161878e-07	3.92951570208669e-07	5.81615145258382e-07	7.06789351089738e-07	1.08912571789626e-06	1.5122176878604e-06
P6AS	C92	0	0	3.64019189607675e-07	5.44408520956285e-07	3.75179163683124e-07	1.32881354017811e-06	9.92244267386264e-07	4.32240755630939e-07	4.20370407139555e-07	5.82729100464716e-07	5.97948654348367e-07	6.71897535466039e-07	7.51195641600976e-07	7.47756069568643e-07	9.5359168653442e-07	1.16280125342468e-06	1.15451417948968e-06	1.42400954491514e-06	1.61177569181442e-06	1.58357801671208e-06	1.93735252835297e-06	2.17003105936131e-06	2.4699760064869e-06	2.12036805326921e-06	1.41395268639164e-06	2.2912389210006e-07
P6AS	C920	0	0	2.18411513764605e-06	1.29297023727118e-06	2.12601526087104e-06	3.30127113887999e-06	2.64598471303004e-06	1.99654063315243e-06	1.74270061988922e-06	2.00363019474854e-06	3.10473339757806e-06	3.33406452733959e-06	3.6537027450639e-06	4.47595496359721e-06	5.26454580150889e-06	7.22703057508253e-06	1.0050193947096e-05	1.46665368101955e-05	2.12382138457021e-05	3.3927733315041e-05	5.25392699314383e-05	7.80448738024889e-05	0.000108067115366385	0.000125917241317218	0.000128211115211999	9.22911037379043e-05
P6AS	C921	0	0	0	2.04153195358607e-07	2.50119442455416e-07	2.49152538783396e-07	3.72091600269849e-07	2.46994717503394e-07	2.12225836614144e-07	2.23512531685097e-07	3.44970377508673e-07	7.30007592587426e-07	7.97043262919346e-07	1.22392149122792e-06	1.37820987148182e-06	1.64116885768167e-06	2.32753018877887e-06	2.84040406552593e-06	3.45323932005449e-06	4.61025535510532e-06	6.02357994547463e-06	8.42793143865458e-06	1.18513527650702e-05	1.93442808552099e-05	2.70179607913213e-05	3.36353873602888e-05
P6AS	C922	0	0	0	0	0	2.0762711565283e-08	0	0	0	3.99129520866244e-09	0	0	3.52674010141303e-09	0	0	3.67975080197685e-09	0	7.61502430435906e-09	3.96013683492487e-09	0	1.92293054923372e-08	5.86494880908461e-08	9.81947647838828e-08	4.349472929783e-08	7.64298749400885e-08	4.58247784200121e-08
P6AS	C923	0	0	0	0	2.08432868712847e-08	0	0	0	4.08126608873354e-09	7.98259041732488e-09	1.14990125836224e-08	7.26375714017339e-09	7.05348020282607e-09	1.41086050862008e-08	1.4393836777878e-08	2.20785048118611e-08	2.22021957594169e-08	3.04600972174362e-08	4.75216420190984e-08	3.83123713720664e-08	7.69172219693488e-08	9.38391809453537e-08	7.55344344491406e-08	1.08736823244575e-07	1.14644812410133e-07	4.58247784200121e-08
P6AS	C924	0	0	0	0	0	0	4.13435111410943e-08	0	3.26501287098683e-08	8.38171993819112e-08	1.30322142614388e-07	1.45275142803468e-07	2.57452027403151e-07	2.78644950452466e-07	3.70641297030359e-07	5.11485361474782e-07	7.14170630261243e-07	7.65309942588085e-07	1.02963557708047e-06	1.17065579192425e-06	1.55276641850623e-06	1.86505372128891e-06	2.26603303347422e-06	2.82715740435895e-06	2.19735890452755e-06	1.64969202312043e-06
P6AS	C925	0	0	0	2.26836883731785e-08	0	6.22881346958489e-08	4.13435111410943e-08	8.23315725011313e-08	3.26501287098683e-08	3.99129520866244e-08	4.59960503344898e-08	6.17419356914738e-08	5.64278416226085e-08	3.87986639870522e-08	6.11738063059816e-08	1.03033022455352e-07	1.85018297995141e-07	1.82760583304617e-07	2.73249441609816e-07	3.61839062958405e-07	5.72071838397032e-07	8.38687679699099e-07	1.11035618640237e-06	1.51144184309959e-06	1.77699459235706e-06	1.05396990366028e-06
P6AS	C926	0	0	0	0	0	0	0	0	0	0	0	0	0	0	0	0	7.40073191980562e-09	3.80751215217953e-09	0	0	9.6146527461686e-09	0	7.55344344491406e-09	0	0	0
P6AS	C927	0	0	0	6.80510651195356e-08	6.2529860613854e-08	2.0762711565283e-08	2.06717555705472e-08	2.05828931252828e-08	4.08126608873354e-09	1.19738856259873e-08	1.91650209727041e-08	1.45275142803468e-08	2.11604406084782e-08	5.2907269073253e-08	6.47722655004511e-08	8.09545176434907e-08	1.29512808596598e-07	3.84558727370132e-07	6.21741483083204e-07	1.37498843924194e-06	2.62480019970403e-06	4.574660071086e-06	7.72717264414708e-06	9.90592459758078e-06	1.09294721164327e-05	7.56108843930199e-06
P6AS	C928	0	0	0	0	0	0	0	0	0	0	7.66600838908163e-09	3.6318785700867e-09	3.52674010141303e-09	1.05814538146506e-08	0	2.57582556138379e-08	5.55054893985422e-08	6.09201944348725e-08	1.34644652387446e-07	3.23526691586338e-07	9.51850621870692e-07	1.29028873799861e-06	2.06209006046154e-06	2.85977845133232e-06	3.03808752886852e-06	1.83299113680048e-06
P6AS	C929	0	0	0	3.62939013970857e-07	2.91806016197985e-07	3.5296609660981e-07	2.27389311276019e-07	3.08743396879242e-07	4.08126608873354e-08	4.39042472952868e-08	4.59960503344898e-08	4.7214421411127e-08	8.11150223324998e-08	3.5271512715502e-08	7.55676430838597e-08	7.72747668415138e-08	1.96119395874849e-07	2.05605656217695e-07	4.4749546234651e-07	7.10907335459454e-07	1.14895100316715e-06	2.10551662246137e-06	3.45947709777064e-06	4.82791495205913e-06	5.63670327683153e-06	5.45314863198143e-06
P6AS	C93	0	0	0	0	2.08432868712847e-08	0	2.06717555705472e-08	0	8.16253217746708e-09	0	0	0	0	7.0543025431004e-09	3.59845919446951e-09	1.47190032079074e-08	1.48014638396112e-08	3.04600972174362e-08	1.18804105047746e-08	2.97985110671628e-08	1.44219791192529e-08	7.03793857090153e-08	6.04275475593125e-08	6.5242093946745e-08	3.82149374700443e-08	0
P6AS	C930	0	0	0	1.5878581861225e-07	6.2529860613854e-08	1.45338980956981e-07	4.13435111410943e-08	6.17486793758485e-08	4.48939269760689e-08	5.18868377126117e-08	6.89940755017347e-08	6.17419356914738e-08	5.64278416226085e-08	4.58529665301526e-08	6.11738063059816e-08	8.83140192474444e-08	7.77076851579591e-08	1.75145559000258e-07	2.41568346930417e-07	3.2778362173879e-07	5.4803520653161e-07	6.92063959471984e-07	1.04992863884305e-06	1.51144184309959e-06	1.77699459235706e-06	1.60386724470042e-06
P6AS	C931	0	0	0	2.26836883731785e-08	0	0	0	0	0	0	0	0	0	0	3.59845919446951e-09	1.47190032079074e-08	7.40073191980562e-09	3.42676093696158e-08	5.54419156889482e-08	9.79093935063919e-08	2.59595624146552e-07	4.22276314254092e-07	1.03482175195323e-06	1.35921029055719e-06	1.89163940476719e-06	1.83299113680048e-06
P6AS	C933	0	0	0	2.26836883731785e-08	0	4.15254231305659e-08	2.06717555705472e-08	0	1.22437982662006e-08	3.99129520866244e-09	3.83300419454082e-09	0	0	0	0	0	0	0	0	0	0	5.86494880908461e-09	0	0	0	0
P6AS	C937	0	0	0	0	0	0	0	2.05828931252828e-08	0	0	0	0	0	0	0	0	0	0	0	0	0	0	0	0	0	0
P6AS	C939	0	0	0	0	0	0	2.06717555705472e-08	0	0	3.99129520866244e-09	0	3.6318785700867e-09	3.52674010141303e-09	7.0543025431004e-09	7.19691838893902e-09	1.10392524059305e-08	0	7.61502430435906e-09	7.92027366984974e-09	4.25693015245182e-09	1.92293054923372e-08	1.75948464272538e-08	6.04275475593125e-08	1.95726281840235e-07	2.86612031025332e-07	2.74948670520072e-07
P6AS	C94	0	0	0	2.26836883731785e-08	2.08432868712847e-08	0	0	2.05828931252828e-08	4.08126608873354e-09	0	0	0	3.52674010141303e-09	3.5271512715502e-09	1.4393836777878e-08	1.10392524059305e-08	3.70036595990281e-09	1.90375607608976e-08	1.98006841746243e-08	2.12846507622591e-08	1.44219791192529e-08	2.9324744045423e-08	3.77672172245703e-08	3.26210469733725e-08	3.82149374700443e-08	0
P6AS	C940	0	0	0	2.26836883731785e-08	0	0	2.06717555705472e-08	0	4.08126608873354e-09	0	3.83300419454082e-09	1.08956357102601e-08	7.05348020282607e-09	3.5271512715502e-09	1.07953775834085e-08	1.47190032079074e-08	2.59025617193197e-08	6.85352187392315e-08	1.02963557708047e-07	1.57506415640717e-07	2.64402950519637e-07	3.28437133308738e-07	5.89168588703297e-07	5.6543148087179e-07	3.82149374700443e-07	3.66598227360096e-07
P6AS	C942	0	0	0	1.13418441865893e-07	1.25059721227708e-07	8.30508462611319e-08	1.86045800134925e-07	1.02914465626414e-07	8.16253217746708e-09	0	3.83300419454082e-09	3.6318785700867e-09	7.05348020282607e-09	7.0543025431004e-09	3.59845919446951e-09	1.47190032079074e-08	1.85018297995141e-08	5.33051701305134e-08	5.9402052523873e-08	8.93955332014883e-08	1.24990485700192e-07	1.64218566654369e-07	1.81282642677937e-07	2.6096837578698e-07	2.86612031025332e-07	9.16495568400241e-08
P6AS	C943	0	0	0	0	0	0	0	0	0	0	0	0	0	0	3.59845919446951e-09	0	0	0	3.96013683492487e-09	4.25693015245182e-09	4.8073263730843e-09	0	7.55344344491406e-09	0	0	0
P6AS	C944	0	0	0	0	0	0	0	0	0	0	3.83300419454082e-09	0	0	0	3.59845919446951e-09	0	3.70036595990281e-09	3.80751215217953e-09	1.58405473396995e-08	2.12846507622591e-08	3.36512846115901e-08	4.10546416635923e-08	4.53206606694843e-08	5.43684116222875e-08	5.73224062050664e-08	0
P6AS	C945	0	0	0	0	0	0	0	0	0	0	0	0	7.05348020282607e-09	0	7.19691838893902e-09	7.3595016039537e-09	1.11010978797084e-08	3.42676093696158e-08	2.77209578444741e-08	5.10831618294219e-08	5.28805901039273e-08	1.05569078563523e-07	9.81947647838828e-08	8.698945859566e-08	0	0
P6AS	C946	0	0	0	0	0	0	0	0	4.08126608873354e-09	0	0	0	0	0	3.59845919446951e-09	3.67975080197685e-09	7.40073191980562e-09	1.52300486087181e-08	7.92027366984974e-09	2.12846507622591e-08	4.32659373577587e-08	1.11434027372608e-07	2.11496416457594e-07	3.0446310508481e-07	4.39471780905509e-07	4.12423005780108e-07
P6AS	C947	0	0	0	0	0	0	0	0	4.08126608873354e-09	1.19738856259873e-08	3.83300419454082e-09	7.26375714017339e-09	1.05802203042391e-08	1.41086050862008e-08	7.19691838893902e-09	1.10392524059305e-08	2.96029276792225e-08	1.90375607608976e-08	1.58405473396995e-08	2.12846507622591e-08	4.8073263730843e-09	4.69195904726769e-08	3.77672172245703e-08	4.349472929783e-08	1.91074687350221e-08	0
P6AS	C95	7.64440298176117e-06	1.40147387998955e-05	2.18411513764605e-06	7.03194339568535e-07	3.1264930306927e-07	4.77542366001508e-07	5.58137400404774e-07	3.29326290004525e-07	4.16289141050821e-07	3.07329731067008e-07	3.41137373314133e-07	2.36072107055635e-07	2.3276484669326e-07	2.11629076293012e-07	2.48293684418396e-07	2.87020562554194e-07	3.66336230030378e-07	3.1983102078308e-07	3.72252862482938e-07	4.85290037379508e-07	5.81686491143201e-07	6.51009317808392e-07	8.53539109275289e-07	8.37273538983228e-07	1.14644812410133e-06	5.04072562620132e-07
P6AS	C950	0	2.54813432725372e-06	7.28038379215349e-07	1.54249080937614e-06	1.14638077792066e-06	1.26652540548226e-06	1.01291602295681e-06	8.85064404387161e-07	7.2646536379457e-07	7.862851561065e-07	9.54418044440663e-07	9.62447821072974e-07	7.30035200992498e-07	7.19538859396241e-07	8.52834829089273e-07	1.01193147054363e-06	1.25812442636696e-06	1.82760583304617e-06	2.44736456398357e-06	3.69927230248063e-06	5.52842532904695e-06	8.51590567079085e-06	1.28635141866886e-05	2.05077648639268e-05	2.96165765392843e-05	3.50101307128892e-05
P6AS	C951	0	0	0	0	0	2.0762711565283e-08	0	2.05828931252828e-08	1.63250643549342e-08	1.59651808346498e-08	2.29980251672449e-08	1.08956357102601e-08	1.05802203042391e-08	7.0543025431004e-09	1.07953775834085e-08	3.67975080197685e-08	3.33032936391253e-08	6.09201944348725e-08	1.10883831377896e-07	1.10680183963747e-07	1.63449096684866e-07	3.63626826163246e-07	5.51401371478726e-07	1.14173664406804e-06	2.19735890452755e-06	2.97861059730078e-06
P6AS	C952	0	0	0	0	0	0	0	0	0	0	0	0	0	0	0	0	0	0	0	0	0	1.17298976181692e-08	7.55344344491406e-09	0	0	0
P6AS	C957	0	0	0	0	0	0	0	0	0	0	0	0	0	3.5271512715502e-09	3.59845919446951e-09	3.67975080197685e-09	3.70036595990281e-09	0	0	0	0	0	0	0	0	0
P6AS	C959	1.52888059635223e-05	1.01925373090149e-05	3.64019189607675e-06	1.97348088846653e-06	2.35529141645517e-06	2.44999996470339e-06	2.191206090478e-06	1.95537484690187e-06	1.62434390331595e-06	1.50471829366574e-06	1.6060287575126e-06	1.28931689238078e-06	1.10386965174228e-06	1.15690561706847e-06	1.29904376920349e-06	1.62277010367179e-06	1.7095690734751e-06	2.08651665939438e-06	2.9780228998635e-06	3.68650151202328e-06	5.29286633676582e-06	7.88249119940971e-06	1.20855095118625e-05	2.00401965239752e-05	3.16228607564616e-05	4.02341554527706e-05
P6AS	C96	0	0	0	0	4.16865737425693e-08	0	2.06717555705472e-08	0	4.08126608873354e-09	3.99129520866244e-09	1.14990125836224e-08	0	0	7.0543025431004e-09	1.07953775834085e-08	3.67975080197685e-09	1.11010978797084e-08	7.61502430435906e-09	1.58405473396995e-08	1.27707904573555e-08	1.92293054923372e-08	5.86494880908461e-09	7.55344344491406e-08	8.698945859566e-08	5.73224062050664e-08	0
P6AS	C960	0	0	0	0	4.16865737425693e-08	0	0	0	4.08126608873354e-09	7.98259041732488e-09	0	0	0	0	0	0	0	0	0	0	4.8073263730843e-09	0	0	0	0	0
P6AS	C961	0	0	0	2.26836883731785e-08	1.04216434356423e-07	0	2.06717555705472e-08	2.05828931252828e-08	4.08126608873354e-09	1.19738856259873e-08	3.44970377508673e-08	1.81593928504335e-08	3.17406609127173e-08	3.5271512715502e-08	4.67799695281036e-08	5.15165112276759e-08	1.33213174556501e-07	1.75145559000258e-07	2.29687936425642e-07	3.91637574025568e-07	5.86493817516285e-07	6.27549522572053e-07	8.91306326499859e-07	7.72031445036483e-07	8.40728624340974e-07	1.00814512524026e-06
P6AS	C962	0	0	0	0	0	0	0	0	0	0	0	0	3.52674010141303e-09	0	0	0	0	0	0	0	0	0	7.55344344491406e-09	0	1.91074687350221e-08	0
P6AS	C963	0	0	0	0	0	0	0	0	0	0	0	0	0	0	0	0	0	0	0	0	4.8073263730843e-09	0	0	0	0	0
P6AS	C964	0	0	0	0	0	0	0	0	0	0	0	0	7.05348020282607e-09	0	3.59845919446951e-09	0	7.40073191980562e-09	3.80751215217953e-09	0	8.51386030490364e-09	3.84586109846744e-08	2.34597952363384e-08	5.28741041143984e-08	6.5242093946745e-08	1.14644812410133e-07	0
P6AS	C966	0	0	0	4.53673767463571e-08	4.16865737425693e-08	6.22881346958489e-08	8.26870222821887e-08	0	4.08126608873354e-09	7.98259041732488e-09	3.83300419454082e-09	3.6318785700867e-09	3.52674010141303e-09	3.5271512715502e-09	1.79922959723475e-08	2.57582556138379e-08	1.85018297995141e-08	1.52300486087181e-08	1.98006841746243e-08	1.27707904573555e-08	3.36512846115901e-08	4.69195904726769e-08	6.04275475593125e-08	2.1747364648915e-08	1.14644812410133e-07	4.58247784200121e-08
P6AS	C967	0	0	0	0	0	0	0	0	0	0	3.83300419454082e-09	3.6318785700867e-09	0	0	7.19691838893902e-09	3.67975080197685e-09	3.70036595990281e-09	1.52300486087181e-08	1.58405473396995e-08	2.12846507622591e-08	2.88439582385058e-08	3.51896928545076e-08	8.30878778940546e-08	3.26210469733725e-08	1.33752281145155e-07	0
P6AS	C968	0	0	0	4.53673767463571e-08	0	2.0762711565283e-08	0	0	0	3.99129520866244e-09	1.14990125836224e-08	3.6318785700867e-09	7.05348020282607e-09	0	2.1590755166817e-08	7.3595016039537e-09	2.22021957594169e-08	3.04600972174362e-08	3.96013683492487e-08	8.93955332014883e-08	9.61465274616861e-08	1.93543310699792e-07	3.09691181241476e-07	4.67568339951673e-07	4.39471780905509e-07	3.66598227360096e-07
P6AS	C969	0	1.27406716362686e-06	0	2.26836883731785e-08	0	0	0	0	8.16253217746708e-09	1.19738856259873e-08	1.91650209727041e-08	7.26375714017339e-09	0	1.05814538146506e-08	1.07953775834085e-08	2.94380064158148e-08	5.55054893985422e-08	7.23427308914111e-08	1.34644652387446e-07	1.57506415640717e-07	2.93246908758142e-07	3.92951570208669e-07	5.81615145258382e-07	9.67757726876718e-07	1.20377053030639e-06	1.64969202312043e-06
P6AS	C97	0	0	0	4.53673767463571e-08	2.08432868712847e-08	4.15254231305659e-08	0	4.11657862505656e-08	3.26501287098683e-08	1.99564760433122e-08	4.2163046139949e-08	6.53738142615605e-08	6.70080619268476e-08	1.09341689418056e-07	1.94316796501353e-07	5.22524613880713e-07	1.01019990705347e-06	1.81999080874181e-06	2.80377687912681e-06	3.80995248644438e-06	5.56688394003162e-06	8.4983108243636e-06	1.16323029051677e-05	1.50491763370492e-05	2.04258840777387e-05	2.01629025048053e-05
P6AS	D000	0	0	0	0	0	0	0	0	0	0	0	0	0	0	0	0	0	0	0	0	0	5.86494880908461e-09	0	0	0	0
P6AS	D001	0	0	0	0	0	0	0	0	0	0	0	0	0	0	0	3.67975080197685e-09	0	0	0	8.51386030490364e-09	0	5.86494880908461e-09	1.51068868898281e-08	1.08736823244575e-08	0	0
P6AS	D002	0	0	0	0	0	0	0	0	0	0	0	0	0	0	3.59845919446951e-09	0	3.70036595990281e-09	0	3.96013683492487e-09	4.25693015245182e-09	0	5.86494880908461e-09	0	0	5.73224062050664e-08	0
P6AS	D01	0	0	0	0	0	0	0	0	0	0	0	0	0	0	0	3.67975080197685e-09	3.70036595990281e-09	1.14225364565386e-08	1.58405473396995e-08	1.27707904573555e-08	0	2.9324744045423e-08	4.53206606694843e-08	4.349472929783e-08	7.64298749400885e-08	4.58247784200121e-08
P6AS	D010	0	0	0	0	0	0	0	0	0	0	0	0	0	0	0	0	3.70036595990281e-09	3.80751215217953e-09	3.96013683492487e-09	8.51386030490364e-09	1.92293054923372e-08	0	7.55344344491406e-09	2.1747364648915e-08	7.64298749400885e-08	9.16495568400241e-08
P6AS	D011	0	0	0	0	0	0	0	0	0	0	0	0	0	0	0	0	0	0	0	0	0	0	7.55344344491406e-09	1.08736823244575e-08	1.91074687350221e-08	0
P6AS	D012	0	0	0	0	0	0	0	0	0	0	0	0	0	0	0	0	0	0	3.96013683492487e-09	0	0	0	7.55344344491406e-09	0	0	4.58247784200121e-08
P6AS	D014	0	0	0	0	0	0	0	0	0	0	0	0	0	0	0	0	0	0	3.96013683492487e-09	0	4.8073263730843e-09	0	7.55344344491406e-09	0	1.91074687350221e-08	0
P6AS	D015	0	0	0	0	0	0	0	0	0	0	0	0	0	0	3.59845919446951e-09	7.3595016039537e-09	1.11010978797084e-08	1.52300486087181e-08	3.96013683492487e-09	1.70277206098073e-08	1.92293054923372e-08	0	1.51068868898281e-08	4.349472929783e-08	1.14644812410133e-07	9.16495568400241e-08
P6AS	D017	0	0	0	0	0	0	0	0	0	0	0	0	0	0	0	3.67975080197685e-09	0	3.80751215217953e-09	3.96013683492487e-09	0	9.6146527461686e-09	1.17298976181692e-08	7.55344344491406e-09	1.08736823244575e-08	1.91074687350221e-08	0
P6AS	D019	0	0	0	0	0	0	0	0	0	0	0	3.6318785700867e-09	0	0	3.59845919446951e-09	3.67975080197685e-09	0	0	3.96013683492487e-09	4.25693015245182e-09	0	0	0	1.08736823244575e-08	0	4.58247784200121e-08
P6AS	D02	0	0	0	0	0	0	0	0	0	0	0	0	0	0	0	0	7.40073191980562e-09	3.80751215217953e-09	0	8.51386030490364e-09	1.44219791192529e-08	5.86494880908461e-09	0	1.08736823244575e-08	1.91074687350221e-08	4.58247784200121e-08
P6AS	D020	0	0	0	0	0	0	0	0	0	0	0	0	0	0	0	0	0	3.80751215217953e-09	0	0	0	5.86494880908461e-09	0	1.08736823244575e-08	0	0
P6AS	D021	0	0	0	0	0	0	0	0	0	0	0	0	0	0	0	0	0	0	0	0	4.8073263730843e-09	0	7.55344344491406e-09	0	0	0
P6AS	D022	0	0	0	0	0	0	0	0	0	3.99129520866244e-09	0	3.6318785700867e-09	3.52674010141303e-09	0	7.19691838893902e-09	7.3595016039537e-09	7.40073191980562e-09	1.90375607608976e-08	2.77209578444741e-08	4.25693015245182e-08	1.92293054923372e-08	7.03793857090153e-08	3.02137737796562e-08	7.61157762712025e-08	3.82149374700443e-08	4.58247784200121e-08
P6AS	D023	0	0	0	0	0	0	0	0	0	0	0	0	0	0	0	0	3.70036595990281e-09	0	3.96013683492487e-09	0	9.6146527461686e-09	0	0	1.08736823244575e-08	0	0
P6AS	D024	0	0	0	0	0	0	0	0	0	0	0	0	0	0	0	0	3.70036595990281e-09	0	7.92027366984974e-09	0	1.44219791192529e-08	5.86494880908461e-09	7.55344344491406e-09	0	0	0
P6AS	D03	0	0	0	0	0	0	0	0	0	0	0	0	0	0	0	0	0	0	3.96013683492487e-09	0	0	0	0	0	0	0
P6AS	D033	0	0	0	0	0	0	0	0	0	0	0	0	0	0	0	0	0	0	3.96013683492487e-09	4.25693015245182e-09	0	0	0	0	0	0
P6AS	D035	0	0	0	0	0	0	0	0	0	0	0	0	0	0	0	0	0	0	0	4.25693015245182e-09	0	0	0	0	0	0
P6AS	D037	0	0	0	0	0	0	0	0	0	0	0	0	0	0	0	7.3595016039537e-09	3.70036595990281e-09	0	0	0	4.8073263730843e-09	5.86494880908461e-09	0	0	1.91074687350221e-08	0
P6AS	D038	0	0	0	0	0	0	0	0	0	0	0	0	0	0	0	0	7.40073191980562e-09	3.80751215217953e-09	3.96013683492487e-09	0	0	0	7.55344344491406e-09	1.08736823244575e-08	0	0
P6AS	D043	0	0	0	0	0	0	0	0	0	0	0	0	0	0	0	0	3.70036595990281e-09	0	0	0	0	0	0	1.08736823244575e-08	1.91074687350221e-08	4.58247784200121e-08
P6AS	D044	0	0	0	0	0	0	0	0	0	0	0	0	0	0	0	0	0	0	0	0	0	0	0	1.08736823244575e-08	1.91074687350221e-08	0
P6AS	D045	0	0	0	0	0	0	0	0	0	0	0	0	0	0	0	0	0	0	0	0	0	5.86494880908461e-09	1.51068868898281e-08	1.08736823244575e-08	3.82149374700443e-08	0
P6AS	D046	0	0	0	0	0	0	0	0	0	0	0	0	0	0	0	0	0	0	0	0	0	0	0	0	0	0
P6AS	D047	0	0	0	0	0	0	0	0	0	0	0	0	0	0	0	0	0	0	0	0	4.8073263730843e-09	5.86494880908461e-09	7.55344344491406e-09	2.1747364648915e-08	0	9.16495568400241e-08
P6AS	D048	0	0	0	0	0	0	0	0	0	0	0	0	0	0	0	0	0	3.80751215217953e-09	0	0	0	0	0	0	0	4.58247784200121e-08
P6AS	D049	0	0	0	0	0	0	0	0	0	0	0	0	0	0	0	0	0	3.80751215217953e-09	3.96013683492487e-09	0	2.40366318654215e-08	2.9324744045423e-08	2.26603303347422e-08	8.698945859566e-08	2.48397093555288e-07	6.87371676300181e-07
P6AS	D05	0	0	0	0	0	0	0	0	0	0	0	0	3.52674010141303e-09	0	0	0	1.11010978797084e-08	3.80751215217953e-09	0	1.27707904573555e-08	4.8073263730843e-09	0	0	0	0	0
P6AS	D051	0	0	0	0	2.08432868712847e-08	0	0	0	0	0	0	0	0	3.5271512715502e-09	0	0	0	7.61502430435906e-09	0	0	9.6146527461686e-09	0	0	1.08736823244575e-08	1.91074687350221e-08	0
P6AS	D057	0	0	0	0	0	0	0	0	0	0	0	0	0	0	0	0	0	0	0	0	0	0	7.55344344491406e-09	0	0	0
P6AS	D059	0	0	0	0	0	0	0	0	0	0	0	0	0	0	7.19691838893902e-09	2.20785048118611e-08	1.48014638396112e-08	2.66525850652567e-08	1.58405473396995e-08	1.27707904573555e-08	2.88439582385058e-08	5.86494880908461e-09	3.02137737796562e-08	1.08736823244575e-08	1.91074687350221e-08	0
P6AS	D06	0	0	0	0	0	0	0	0	0	0	0	0	0	0	0	0	0	0	0	0	0	0	7.55344344491406e-09	0	0	0
P6AS	D060	0	0	0	0	0	0	0	0	0	0	0	0	0	0	0	0	3.70036595990281e-09	0	3.96013683492487e-09	0	0	0	0	0	0	0
P6AS	D067	0	0	0	0	0	0	0	0	0	0	0	0	0	0	0	0	0	0	0	0	0	0	0	1.08736823244575e-08	0	0
P6AS	D069	0	0	0	0	0	0	0	0	0	0	0	0	7.05348020282607e-09	0	7.19691838893902e-09	3.67975080197685e-09	2.59025617193197e-08	1.90375607608976e-08	3.96013683492487e-09	8.51386030490364e-09	0	5.86494880908461e-09	2.26603303347422e-08	3.26210469733725e-08	0	0
P6AS	D070	0	0	0	0	0	0	0	0	0	0	0	0	0	0	0	0	0	0	0	0	4.8073263730843e-09	0	0	0	0	0
P6AS	D071	0	0	0	0	0	0	0	0	0	0	0	0	0	0	0	0	0	0	0	4.25693015245182e-09	4.8073263730843e-09	5.86494880908461e-09	0	0	3.82149374700443e-08	4.58247784200121e-08
P6AS	D073	0	0	0	0	0	0	0	0	0	0	0	0	0	0	0	0	3.70036595990281e-09	0	0	0	9.6146527461686e-09	0	0	0	0	0
P6AS	D075	0	0	0	0	0	0	0	0	0	0	0	0	0	0	0	0	0	0	3.96013683492487e-09	4.25693015245182e-09	4.8073263730843e-09	2.34597952363384e-08	0	1.08736823244575e-08	1.91074687350221e-08	4.58247784200121e-08
P6AS	D076	0	0	0	0	0	0	0	0	0	0	0	0	0	0	0	3.67975080197685e-09	0	0	0	0	4.8073263730843e-09	0	0	1.08736823244575e-08	0	0
P6AS	D09	0	0	0	0	0	0	0	0	0	0	3.83300419454082e-09	0	0	0	0	7.3595016039537e-09	1.11010978797084e-08	1.14225364565386e-08	1.18804105047746e-08	1.70277206098073e-08	3.84586109846744e-08	2.9324744045423e-08	5.28741041143984e-08	2.1747364648915e-08	7.64298749400885e-08	0
P6AS	D090	0	0	0	0	0	0	0	0	0	0	0	0	0	0	0	0	0	0	0	4.25693015245182e-09	4.8073263730843e-09	1.17298976181692e-08	1.51068868898281e-08	3.26210469733725e-08	3.82149374700443e-08	9.16495568400241e-08
P6AS	D091	0	0	0	0	0	0	0	0	0	0	0	0	0	0	0	0	0	0	0	0	4.8073263730843e-09	1.17298976181692e-08	7.55344344491406e-09	0	0	0
P6AS	D093	0	0	0	0	0	0	0	0	0	0	0	0	0	0	0	0	0	0	3.96013683492487e-09	0	0	0	0	0	0	0
P6AS	D097	0	0	0	0	0	0	0	0	0	0	3.83300419454082e-09	0	7.05348020282607e-09	7.0543025431004e-09	7.19691838893902e-09	1.10392524059305e-08	1.48014638396112e-08	2.28450729130772e-08	7.92027366984974e-09	1.27707904573555e-08	9.6146527461686e-09	2.34597952363384e-08	3.02137737796562e-08	1.08736823244575e-08	0	0
P6AS	D099	0	0	0	0	0	0	0	0	0	0	0	0	0	3.5271512715502e-09	0	0	7.40073191980562e-09	0	7.92027366984974e-09	2.12846507622591e-08	9.6146527461686e-09	5.86494880908461e-09	0	1.08736823244575e-08	3.82149374700443e-08	0
P6AS	D100	0	0	0	0	0	0	0	0	0	0	0	0	0	0	0	0	0	0	0	0	0	0	0	0	0	1.37474335260036e-07
P6AS	D101	0	0	0	0	0	0	0	0	0	0	0	0	0	0	0	0	0	0	0	0	0	0	7.55344344491406e-09	0	1.91074687350221e-08	0
P6AS	D102	0	0	0	0	0	0	0	0	0	0	0	0	0	0	0	0	0	0	0	0	0	0	0	0	1.91074687350221e-08	0
P6AS	D103	0	0	0	0	0	0	0	0	0	0	0	0	0	0	0	0	0	0	0	0	0	0	7.55344344491406e-09	3.26210469733725e-08	1.33752281145155e-07	9.16495568400241e-08
P6AS	D106	0	0	0	0	0	0	0	0	0	3.99129520866244e-09	3.83300419454082e-09	0	0	0	7.19691838893902e-09	0	0	0	3.96013683492487e-09	0	0	0	0	0	0	0
P6AS	D107	0	0	0	0	0	0	0	0	0	0	0	0	0	0	0	0	0	0	0	0	4.8073263730843e-09	5.86494880908461e-09	0	0	0	0
P6AS	D109	0	0	0	0	0	0	0	0	0	0	0	0	0	0	0	3.67975080197685e-09	0	0	3.96013683492487e-09	0	0	0	7.55344344491406e-09	0	1.91074687350221e-08	0
P6AS	D11	0	0	0	0	0	0	0	0	0	0	0	0	0	0	0	0	0	3.80751215217953e-09	7.92027366984974e-09	0	0	5.86494880908461e-09	0	0	0	0
P6AS	D110	0	0	0	0	0	0	0	0	0	0	0	0	0	0	0	0	0	3.80751215217953e-09	3.96013683492487e-09	4.25693015245182e-09	4.8073263730843e-09	0	1.51068868898281e-08	2.1747364648915e-08	3.82149374700443e-08	4.58247784200121e-08
P6AS	D117	0	0	0	2.26836883731785e-08	0	0	0	0	0	0	0	0	0	0	0	0	7.40073191980562e-09	0	7.92027366984974e-09	0	0	1.75948464272538e-08	0	1.08736823244575e-08	0	0
P6AS	D119	0	0	0	0	0	0	0	0	0	0	0	0	0	0	0	0	0	0	0	0	4.8073263730843e-09	0	0	0	1.91074687350221e-08	0
P6AS	D12	0	0	0	0	0	0	0	0	0	0	0	0	0	0	0	0	0	0	7.92027366984974e-09	0	0	5.86494880908461e-09	0	1.08736823244575e-08	0	0
P6AS	D120	0	0	0	0	0	0	0	0	4.08126608873354e-09	0	0	0	0	0	0	0	0	3.80751215217953e-09	0	0	9.6146527461686e-09	0	7.55344344491406e-09	2.1747364648915e-08	3.82149374700443e-08	4.58247784200121e-08
P6AS	D121	0	0	0	0	0	0	0	0	0	0	0	0	0	0	3.59845919446951e-09	0	0	0	0	4.25693015245182e-09	1.44219791192529e-08	5.86494880908461e-09	3.02137737796562e-08	3.26210469733725e-08	1.71967218615199e-07	1.37474335260036e-07
P6AS	D122	0	0	0	0	0	0	0	0	0	0	0	0	0	0	3.59845919446951e-09	0	0	3.80751215217953e-09	0	4.25693015245182e-09	0	5.86494880908461e-09	0	0	3.82149374700443e-08	0
P6AS	D123	0	0	0	0	0	0	0	0	0	0	0	0	0	0	0	3.67975080197685e-09	0	0	0	0	0	0	0	0	1.91074687350221e-08	0
P6AS	D124	0	0	0	0	0	0	0	0	0	0	0	0	0	0	0	0	0	0	0	0	0	5.86494880908461e-09	0	0	0	0
P6AS	D125	0	0	0	0	0	0	0	0	0	0	0	0	0	0	0	0	0	3.80751215217953e-09	3.96013683492487e-09	0	0	0	7.55344344491406e-09	0	1.91074687350221e-08	4.58247784200121e-08
P6AS	D126	0	0	0	0	0	0	2.06717555705472e-08	0	0	0	0	1.45275142803468e-08	7.05348020282607e-09	1.7635756357751e-08	2.1590755166817e-08	1.83987540098842e-08	2.96029276792225e-08	2.28450729130772e-08	5.54419156889482e-08	4.25693015245182e-08	8.17245483424331e-08	9.97041297544383e-08	1.73729199233023e-07	2.39221011138065e-07	5.15901655845598e-07	7.79021233140205e-07
P6AS	D127	0	0	0	0	0	0	0	0	0	0	0	0	0	0	0	0	0	0	0	0	4.8073263730843e-09	0	0	0	0	0
P6AS	D128	0	0	0	0	0	0	0	0	0	0	0	0	0	0	3.59845919446951e-09	0	3.70036595990281e-09	3.80751215217953e-09	3.96013683492487e-09	8.51386030490364e-09	4.8073263730843e-09	1.75948464272538e-08	2.26603303347422e-08	0	7.64298749400885e-08	2.2912389210006e-07
P6AS	D129	0	0	0	0	0	0	0	0	0	0	0	0	0	0	3.59845919446951e-09	3.67975080197685e-09	0	0	0	0	4.8073263730843e-09	5.86494880908461e-09	7.55344344491406e-09	0	0	0
P6AS	D13	0	0	0	0	0	0	0	0	0	0	0	3.6318785700867e-09	0	3.5271512715502e-09	0	7.3595016039537e-09	0	0	0	8.51386030490364e-09	9.6146527461686e-09	0	0	2.1747364648915e-08	3.82149374700443e-08	4.58247784200121e-08
P6AS	D130	0	0	0	0	0	0	0	0	0	0	0	0	0	0	0	0	0	0	0	4.25693015245182e-09	9.6146527461686e-09	1.17298976181692e-08	1.51068868898281e-08	5.43684116222875e-08	5.73224062050664e-08	0
P6AS	D131	0	0	0	0	0	0	0	0	0	0	3.83300419454082e-09	0	0	0	0	3.67975080197685e-09	3.70036595990281e-09	7.61502430435906e-09	1.58405473396995e-08	2.97985110671628e-08	3.36512846115901e-08	4.69195904726769e-08	1.43515425453367e-07	3.37084152058183e-07	8.9805103054604e-07	1.1456194605003e-06
P6AS	D132	0	0	0	0	0	0	0	0	0	0	3.83300419454082e-09	0	0	3.5271512715502e-09	0	0	3.70036595990281e-09	3.80751215217953e-09	7.92027366984974e-09	4.25693015245182e-09	1.44219791192529e-08	1.17298976181692e-08	4.53206606694843e-08	7.61157762712025e-08	1.91074687350221e-08	9.16495568400241e-08
P6AS	D133	0	0	0	0	0	0	0	0	0	0	0	3.6318785700867e-09	0	0	0	0	3.70036595990281e-09	7.61502430435906e-09	3.96013683492487e-09	4.25693015245182e-09	0	5.86494880908461e-09	0	5.43684116222875e-08	5.73224062050664e-08	9.16495568400241e-08
P6AS	D134	0	0	0	2.26836883731785e-08	0	0	0	0	8.16253217746708e-09	0	0	0	7.05348020282607e-09	3.5271512715502e-09	7.19691838893902e-09	2.20785048118611e-08	3.70036595990281e-08	7.61502430435906e-08	1.30684515552521e-07	1.44735625183362e-07	2.16329686788794e-07	2.52192798790638e-07	2.7947740746182e-07	3.26210469733725e-07	4.01256843435465e-07	9.62320346820253e-07
P6AS	D135	0	0	0	0	0	0	0	0	0	0	0	0	0	0	3.59845919446951e-09	1.10392524059305e-08	3.70036595990281e-09	0	4.35615051841736e-08	2.97985110671628e-08	4.32659373577587e-08	5.27845392817615e-08	1.58622312343195e-07	1.63105234866863e-07	3.05719499760354e-07	5.49897341040145e-07
P6AS	D136	0	0	0	0	0	0	0	0	0	0	0	0	0	0	0	3.67975080197685e-09	7.40073191980562e-09	1.14225364565386e-08	7.92027366984974e-09	2.12846507622591e-08	5.28805901039273e-08	7.03793857090153e-08	1.35961982008453e-07	1.52231552542405e-07	6.3054646825573e-07	6.41546897880169e-07
P6AS	D137	0	0	0	0	0	2.0762711565283e-08	0	0	0	0	0	3.6318785700867e-09	0	1.41086050862008e-08	7.19691838893902e-09	1.47190032079074e-08	1.85018297995141e-08	1.14225364565386e-08	1.98006841746243e-08	7.2367812591681e-08	9.13392010886017e-08	1.05569078563523e-07	1.81282642677937e-07	3.4795783438264e-07	7.64298749400885e-07	1.05396990366028e-06
P6AS	D139	0	0	0	0	2.08432868712847e-08	0	0	0	0	0	0	0	0	0	0	3.67975080197685e-09	3.70036595990281e-09	1.14225364565386e-08	2.37608210095492e-08	1.27707904573555e-08	5.28805901039273e-08	5.86494880908461e-08	1.13301651673711e-07	1.08736823244575e-07	7.64298749400885e-08	1.37474335260036e-07
P6AS	D14	0	0	0	0	0	0	0	0	0	0	0	3.6318785700867e-09	0	0	0	0	3.70036595990281e-09	0	0	0	4.8073263730843e-09	0	0	1.08736823244575e-08	0	0
P6AS	D140	0	0	0	0	0	0	0	0	0	0	0	0	0	0	3.59845919446951e-09	3.67975080197685e-09	0	0	3.96013683492487e-09	8.51386030490364e-09	1.44219791192529e-08	0	3.02137737796562e-08	3.26210469733725e-08	5.73224062050664e-08	1.83299113680048e-07
P6AS	D141	0	0	0	4.53673767463571e-08	0	0	0	2.05828931252828e-08	4.08126608873354e-09	0	0	0	0	0	0	0	0	1.14225364565386e-08	3.96013683492487e-09	0	4.8073263730843e-09	5.86494880908461e-09	7.55344344491406e-09	2.1747364648915e-08	0	9.16495568400241e-08
P6AS	D142	0	0	0	0	0	0	0	0	8.16253217746708e-09	0	0	3.6318785700867e-09	0	0	0	0	0	0	0	4.25693015245182e-09	0	5.86494880908461e-09	7.55344344491406e-09	3.26210469733725e-08	0	0
P6AS	D143	0	0	0	0	0	0	0	0	0	0	1.14990125836224e-08	7.26375714017339e-09	3.52674010141303e-09	1.05814538146506e-08	1.4393836777878e-08	1.47190032079074e-08	2.59025617193197e-08	2.66525850652567e-08	9.50432840381968e-08	8.08816728965846e-08	1.68256423057951e-07	1.99408259508877e-07	4.07885946025359e-07	5.11063069249503e-07	6.11438999520708e-07	7.33196454720193e-07
P6AS	D144	0	0	0	0	0	0	0	0	0	0	0	0	0	0	0	0	0	0	0	4.25693015245182e-09	4.8073263730843e-09	0	0	0	0	4.58247784200121e-08
P6AS	D15	0	0	0	0	0	0	0	0	0	0	3.83300419454082e-09	7.26375714017339e-09	0	3.5271512715502e-09	3.59845919446951e-09	1.10392524059305e-08	7.40073191980562e-09	3.80751215217953e-09	1.18804105047746e-08	1.27707904573555e-08	9.6146527461686e-09	1.17298976181692e-08	2.26603303347422e-08	3.26210469733725e-08	1.91074687350221e-08	0
P6AS	D150	0	0	0	0	0	0	0	2.05828931252828e-08	0	3.99129520866244e-09	1.91650209727041e-08	2.54231499906069e-08	3.52674010141303e-08	2.82172101724016e-08	7.55676430838597e-08	9.93532716533749e-08	1.36913540516404e-07	2.62718338500387e-07	3.12850809959065e-07	5.02317757989315e-07	5.52842532904695e-07	8.50417577317268e-07	1.13301651673711e-06	1.28309451428599e-06	1.66234977994693e-06	2.01629025048053e-06
P6AS	D151	0	1.27406716362686e-06	0	0	2.08432868712847e-08	0	0	0	0	0	0	7.26375714017339e-09	7.05348020282607e-09	7.0543025431004e-09	1.07953775834085e-08	1.10392524059305e-08	1.48014638396112e-08	2.28450729130772e-08	6.73223261937228e-08	9.79093935063919e-08	7.21098955962645e-08	1.99408259508877e-07	3.47458398466047e-07	7.28536715738653e-07	1.18466306157137e-06	2.01629025048053e-06
P6AS	D152	0	0	0	0	0	0	0	0	0	0	0	0	3.52674010141303e-09	0	0	3.67975080197685e-09	0	0	3.96013683492487e-09	1.27707904573555e-08	9.6146527461686e-09	1.17298976181692e-08	3.02137737796562e-08	4.349472929783e-08	3.82149374700443e-08	4.58247784200121e-08
P6AS	D157	0	0	0	0	0	0	0	0	0	0	0	0	0	0	0	0	0	0	0	0	4.8073263730843e-09	0	7.55344344491406e-09	1.08736823244575e-08	1.91074687350221e-08	0
P6AS	D159	0	0	0	0	0	0	0	0	0	0	3.83300419454082e-09	3.6318785700867e-09	3.52674010141303e-09	0	0	0	0	0	3.96013683492487e-09	0	0	0	0	0	1.91074687350221e-08	4.58247784200121e-08
P6AS	D16	0	0	0	0	0	0	2.06717555705472e-08	0	0	3.99129520866244e-09	0	0	0	0	3.59845919446951e-09	7.3595016039537e-09	0	7.61502430435906e-09	7.92027366984974e-09	4.25693015245182e-09	0	0	0	0	0	0
P6AS	D162	0	0	0	0	0	0	0	0	0	0	0	0	0	0	0	0	0	0	0	0	4.8073263730843e-09	5.86494880908461e-09	7.55344344491406e-09	0	1.91074687350221e-08	0
P6AS	D164	0	0	0	0	0	0	0	0	0	0	0	3.6318785700867e-09	0	3.5271512715502e-09	0	0	3.70036595990281e-09	0	7.92027366984974e-09	4.25693015245182e-09	1.44219791192529e-08	2.34597952363384e-08	2.26603303347422e-08	4.349472929783e-08	7.64298749400885e-08	4.58247784200121e-08
P6AS	D165	0	0	0	0	0	0	0	0	0	3.99129520866244e-09	0	0	7.05348020282607e-09	0	0	3.67975080197685e-09	1.48014638396112e-08	1.14225364565386e-08	3.96013683492487e-09	4.25693015245182e-09	3.84586109846744e-08	1.17298976181692e-08	2.26603303347422e-08	6.5242093946745e-08	3.82149374700443e-08	1.83299113680048e-07
P6AS	D166	0	0	0	2.26836883731785e-08	0	0	0	0	0	0	3.83300419454082e-09	0	0	0	0	0	1.11010978797084e-08	3.80751215217953e-09	3.96013683492487e-09	0	4.8073263730843e-09	5.86494880908461e-09	7.55344344491406e-09	1.08736823244575e-08	0	0
P6AS	D167	0	0	0	0	0	0	0	0	0	0	3.83300419454082e-09	0	0	0	0	0	0	3.80751215217953e-09	0	0	0	0	0	0	0	0
P6AS	D168	0	0	3.64019189607675e-07	0	2.08432868712847e-08	0	0	0	0	0	0	0	0	0	0	0	0	0	0	0	0	1.17298976181692e-08	1.51068868898281e-08	1.08736823244575e-08	1.91074687350221e-08	0
P6AS	D169	0	0	0	0	2.08432868712847e-08	0	0	0	0	7.98259041732488e-09	3.83300419454082e-09	0	3.52674010141303e-09	0	0	3.67975080197685e-09	3.70036595990281e-09	7.61502430435906e-09	3.96013683492487e-09	4.25693015245182e-09	4.8073263730843e-09	2.9324744045423e-08	1.51068868898281e-08	5.43684116222875e-08	5.73224062050664e-08	4.58247784200121e-08
P6AS	D17	0	0	0	0	0	0	2.06717555705472e-08	0	0	0	3.83300419454082e-09	0	0	0	3.59845919446951e-09	3.67975080197685e-09	0	3.80751215217953e-09	0	0	0	5.86494880908461e-09	0	1.08736823244575e-08	0	0
P6AS	D170	0	0	0	0	0	0	0	0	0	0	0	0	0	0	0	0	0	0	0	1.27707904573555e-08	0	0	1.51068868898281e-08	1.08736823244575e-08	1.91074687350221e-08	0
P6AS	D172	0	0	0	0	0	0	0	0	0	0	0	0	0	0	0	0	0	0	0	4.25693015245182e-09	0	0	0	0	0	0
P6AS	D174	0	0	0	0	0	0	0	0	0	0	0	0	3.52674010141303e-09	0	0	7.3595016039537e-09	0	0	3.96013683492487e-09	4.25693015245182e-09	0	0	0	1.08736823244575e-08	0	0
P6AS	D175	0	0	0	0	0	0	0	0	0	0	0	0	1.05802203042391e-08	0	3.59845919446951e-09	3.67975080197685e-09	7.40073191980562e-09	3.80751215217953e-09	7.92027366984974e-09	8.51386030490364e-09	4.8073263730843e-09	0	7.55344344491406e-09	3.26210469733725e-08	7.64298749400885e-08	1.37474335260036e-07
P6AS	D176	0	0	0	0	0	0	0	0	0	0	0	0	0	0	0	3.67975080197685e-09	0	0	0	0	0	0	0	0	0	0
P6AS	D177	0	0	0	0	0	0	0	0	0	0	0	3.6318785700867e-09	1.76337005070652e-08	7.0543025431004e-09	2.1590755166817e-08	2.20785048118611e-08	2.59025617193197e-08	3.80751215217953e-09	1.98006841746243e-08	1.27707904573555e-08	2.88439582385058e-08	2.9324744045423e-08	3.02137737796562e-08	5.43684116222875e-08	7.64298749400885e-08	9.16495568400241e-08
P6AS	D179	0	0	0	0	0	2.0762711565283e-08	0	0	0	3.99129520866244e-09	0	3.6318785700867e-09	7.05348020282607e-09	1.05814538146506e-08	1.07953775834085e-08	7.3595016039537e-09	2.22021957594169e-08	1.52300486087181e-08	7.92027366984974e-09	8.51386030490364e-09	1.44219791192529e-08	1.17298976181692e-08	2.26603303347422e-08	0	5.73224062050664e-08	0
P6AS	D18	0	2.54813432725372e-06	1.4560767584307e-06	3.62939013970857e-07	2.08432868712847e-08	0	2.06717555705472e-08	0	4.08126608873354e-09	0	1.14990125836224e-08	7.26375714017339e-09	3.52674010141303e-09	7.0543025431004e-09	7.19691838893902e-09	1.10392524059305e-08	7.40073191980562e-09	7.61502430435906e-09	3.96013683492487e-09	8.51386030490364e-09	9.6146527461686e-09	2.9324744045423e-08	7.55344344491406e-09	1.08736823244575e-08	7.64298749400885e-08	0
P6AS	D180	6.11552238540893e-05	1.40147387998955e-05	6.55234541293814e-06	8.84663846553963e-07	1.25059721227708e-07	1.45338980956981e-07	4.13435111410943e-08	4.11657862505656e-08	4.89751930648025e-08	1.59651808346498e-08	5.74950629181122e-08	3.99506642709537e-08	4.23208812169564e-08	5.99615716163534e-08	8.27645614727987e-08	8.46342684454675e-08	8.88087830376675e-08	1.71338046848079e-07	2.01966978581168e-07	2.59672739299561e-07	3.41320172488985e-07	5.45440239244869e-07	6.79809910042265e-07	1.11998927941912e-06	1.31841534271653e-06	1.37474335260036e-06
P6AS	D181	6.11552238540893e-05	2.54813432725372e-06	1.82009594803837e-06	4.30990079090392e-07	1.66746294970277e-07	8.30508462611319e-08	8.26870222821887e-08	8.23315725011313e-08	2.04063304436677e-08	3.19303616692995e-08	1.14990125836224e-08	0	7.05348020282607e-09	1.7635756357751e-08	7.19691838893902e-09	1.83987540098842e-08	1.11010978797084e-08	1.14225364565386e-08	0	8.51386030490364e-09	2.40366318654215e-08	2.34597952363384e-08	6.04275475593125e-08	0	7.64298749400885e-08	1.37474335260036e-07
P6AS	D19	0	0	0	0	0	0	0	0	0	0	0	0	0	0	0	0	0	3.80751215217953e-09	0	0	0	5.86494880908461e-09	0	0	0	0
P6AS	D190	0	0	0	0	0	0	0	0	0	0	0	0	0	0	0	0	0	0	0	0	0	5.86494880908461e-09	0	1.08736823244575e-08	0	0
P6AS	D191	0	0	0	0	0	0	0	0	4.08126608873354e-09	0	0	0	0	0	0	0	0	0	0	4.25693015245182e-09	0	5.86494880908461e-09	0	0	0	0
P6AS	D199	0	0	0	0	0	0	0	0	0	0	0	0	0	0	0	0	0	0	0	0	0	5.86494880908461e-09	0	0	0	0
P6AS	D20	0	0	0	0	0	0	0	0	0	0	0	0	0	0	0	0	0	0	3.96013683492487e-09	0	0	0	7.55344344491406e-09	1.08736823244575e-08	1.91074687350221e-08	0
P6AS	D200	0	0	0	0	0	0	0	0	0	0	0	0	0	3.5271512715502e-09	0	0	0	0	1.18804105047746e-08	2.12846507622591e-08	4.8073263730843e-09	2.34597952363384e-08	3.02137737796562e-08	4.349472929783e-08	3.82149374700443e-08	4.58247784200121e-08
P6AS	D201	0	0	0	0	0	0	0	0	0	0	0	0	0	0	0	0	7.40073191980562e-09	3.80751215217953e-09	0	0	2.40366318654215e-08	5.86494880908461e-09	1.51068868898281e-08	8.698945859566e-08	9.55373436751107e-08	9.16495568400241e-08
P6AS	D21	7.64440298176117e-06	0	0	2.26836883731785e-08	0	0	0	2.05828931252828e-08	8.16253217746708e-09	0	1.53320167781633e-08	7.26375714017339e-09	3.52674010141303e-09	1.05814538146506e-08	1.07953775834085e-08	3.67975080197685e-09	1.48014638396112e-08	1.14225364565386e-08	1.58405473396995e-08	4.25693015245182e-09	4.8073263730843e-09	1.17298976181692e-08	7.55344344491406e-09	2.1747364648915e-08	0	0
P6AS	D210	0	0	0	0	0	0	0	0	0	0	0	0	0	0	0	0	3.70036595990281e-09	0	0	4.25693015245182e-09	0	5.86494880908461e-09	7.55344344491406e-09	0	1.91074687350221e-08	0
P6AS	D212	0	0	0	0	0	0	0	0	0	0	0	0	0	0	0	0	0	0	0	0	0	0	1.51068868898281e-08	0	0	0
P6AS	D213	0	0	0	0	0	0	0	0	4.08126608873354e-09	3.99129520866244e-09	0	0	0	0	0	3.67975080197685e-09	7.40073191980562e-09	3.80751215217953e-09	0	4.25693015245182e-09	0	0	0	4.349472929783e-08	0	4.58247784200121e-08
P6AS	D214	0	0	0	0	0	0	0	0	0	0	0	0	0	0	0	3.67975080197685e-09	3.70036595990281e-09	0	3.96013683492487e-09	1.27707904573555e-08	4.8073263730843e-09	5.86494880908461e-09	7.55344344491406e-09	6.5242093946745e-08	3.82149374700443e-08	9.16495568400241e-08
P6AS	D215	0	0	0	0	0	0	0	0	0	0	0	0	0	0	3.59845919446951e-09	0	0	0	3.96013683492487e-09	4.25693015245182e-09	0	1.75948464272538e-08	1.51068868898281e-08	2.1747364648915e-08	1.91074687350221e-08	0
P6AS	D216	0	0	0	0	0	0	0	0	0	0	0	0	0	0	0	0	0	0	0	0	0	0	0	1.08736823244575e-08	0	0
P6AS	D219	0	0	0	6.80510651195356e-08	0	0	0	0	8.16253217746708e-09	1.59651808346498e-08	3.83300419454082e-09	3.6318785700867e-09	1.05802203042391e-08	2.82172101724016e-08	2.87876735557561e-08	4.41570096237222e-08	4.81047574787366e-08	7.23427308914111e-08	8.31628735334222e-08	4.682623167697e-08	2.40366318654215e-08	5.27845392817615e-08	9.06413213389687e-08	6.5242093946745e-08	3.82149374700443e-08	4.58247784200121e-08
P6AS	D22	0	0	0	0	0	0	0	0	0	0	0	0	0	0	0	0	0	0	3.96013683492487e-09	0	0	0	0	0	0	0
P6AS	D220	0	0	0	2.26836883731785e-08	0	0	0	0	0	0	0	0	0	0	0	0	0	0	0	0	0	0	0	0	0	0
P6AS	D225	0	0	0	0	0	0	0	0	0	0	0	0	0	0	0	0	0	0	0	0	0	0	7.55344344491406e-09	0	0	0
P6AS	D229	0	0	0	0	0	0	0	0	0	0	0	0	3.52674010141303e-09	3.5271512715502e-09	0	0	3.70036595990281e-09	0	0	0	0	0	0	0	1.91074687350221e-08	0
P6AS	D23	0	0	0	0	0	0	4.13435111410943e-08	0	0	0	7.66600838908163e-09	7.26375714017339e-09	0	7.0543025431004e-09	7.19691838893902e-09	2.94380064158148e-08	3.33032936391253e-08	2.28450729130772e-08	1.98006841746243e-08	3.40554412196146e-08	5.76879164770116e-08	2.9324744045423e-08	3.02137737796562e-08	5.43684116222875e-08	1.91074687350221e-08	0
P6AS	D231	0	0	0	0	0	0	0	0	0	0	0	0	0	0	0	0	0	0	0	0	0	0	0	0	0	4.58247784200121e-08
P6AS	D232	0	0	0	0	0	0	0	0	0	0	0	0	0	0	0	3.67975080197685e-09	0	0	0	0	0	0	0	0	0	0
P6AS	D233	0	0	0	0	0	0	0	0	0	0	0	0	0	0	0	0	0	0	0	0	0	0	0	0	0	4.58247784200121e-08
P6AS	D234	0	0	0	0	0	0	0	0	0	0	0	0	0	0	0	0	0	3.80751215217953e-09	3.96013683492487e-09	0	0	5.86494880908461e-09	0	0	0	0
P6AS	D235	0	0	0	0	0	0	0	0	0	0	3.83300419454082e-09	0	0	0	3.59845919446951e-09	0	0	0	0	4.25693015245182e-09	4.8073263730843e-09	0	7.55344344491406e-09	1.08736823244575e-08	0	0
P6AS	D237	0	0	0	0	0	0	0	0	0	0	0	0	0	0	0	0	0	0	0	0	0	0	0	0	0	4.58247784200121e-08
P6AS	D239	0	0	3.64019189607675e-07	0	0	0	0	0	0	0	3.83300419454082e-09	0	3.52674010141303e-09	0	0	3.67975080197685e-09	7.40073191980562e-09	1.14225364565386e-08	3.96013683492487e-09	4.25693015245182e-09	1.92293054923372e-08	2.34597952363384e-08	0	1.08736823244575e-08	7.64298749400885e-08	4.58247784200121e-08
P6AS	D24	0	0	0	0	0	0	0	0	0	0	0	0	0	3.5271512715502e-09	7.19691838893902e-09	0	7.40073191980562e-09	1.14225364565386e-08	0	4.25693015245182e-09	4.8073263730843e-09	0	0	0	0	4.58247784200121e-08
P6AS	D25	0	0	0	0	0	0	0	0	0	0	0	0	0	0	1.07953775834085e-08	3.67975080197685e-09	1.11010978797084e-08	1.14225364565386e-08	3.96013683492487e-09	8.51386030490364e-09	0	0	0	0	0	4.58247784200121e-08
P6AS	D250	0	0	0	0	0	0	0	0	0	0	0	0	0	3.5271512715502e-09	0	3.67975080197685e-09	3.70036595990281e-09	7.61502430435906e-09	0	0	0	0	7.55344344491406e-09	0	0	0
P6AS	D252	0	0	0	0	0	0	0	0	0	0	0	0	0	0	0	0	0	3.80751215217953e-09	3.96013683492487e-09	0	0	0	0	0	0	0
P6AS	D259	0	0	0	0	0	0	0	0	0	0	3.83300419454082e-09	1.81593928504335e-08	2.46871807098912e-08	4.23258152586024e-08	1.15150694223024e-07	2.50223054534426e-07	4.14440987509115e-07	3.38868581543978e-07	2.21767662755793e-07	1.8730492670788e-07	2.11522360415709e-07	2.69787645217892e-07	4.834203804745e-07	5.87178845520705e-07	9.93588374221151e-07	1.1456194605003e-06
P6AS	D261	0	0	0	0	0	0	0	0	0	0	0	0	0	0	0	3.67975080197685e-09	0	3.80751215217953e-09	0	0	0	0	0	0	0	0
P6AS	D269	0	0	0	0	0	0	0	0	0	0	3.83300419454082e-09	0	0	0	1.07953775834085e-08	1.10392524059305e-08	1.48014638396112e-08	1.52300486087181e-08	7.92027366984974e-09	0	1.44219791192529e-08	0	3.02137737796562e-08	2.1747364648915e-08	1.91074687350221e-08	4.58247784200121e-08
P6AS	D27	0	0	0	0	0	0	0	0	0	0	1.91650209727041e-08	0	1.41069604056521e-08	2.11629076293012e-08	2.1590755166817e-08	1.83987540098842e-08	3.70036595990281e-08	3.80751215217953e-08	4.75216420190984e-08	4.682623167697e-08	1.05761180207855e-07	1.58353617845284e-07	3.47458398466047e-07	7.72031445036483e-07	1.60502737374186e-06	5.13237518304135e-06
P6AS	D280	0	0	0	0	0	0	0	0	0	0	0	0	3.52674010141303e-09	0	0	0	0	0	0	0	0	0	0	0	0	0
P6AS	D281	0	0	0	0	0	0	0	0	0	0	0	0	0	0	0	0	0	0	0	0	0	0	7.55344344491406e-09	0	0	0
P6AS	D282	0	0	0	0	0	0	0	0	0	0	0	0	0	0	3.59845919446951e-09	0	0	0	0	0	0	0	0	1.08736823244575e-08	1.91074687350221e-08	0
P6AS	D289	0	0	0	0	0	0	0	0	0	0	0	0	3.52674010141303e-09	0	0	0	0	0	0	0	0	0	0	0	0	0
P6AS	D29	0	0	0	0	0	0	0	0	0	0	0	0	0	0	0	0	0	0	0	0	4.8073263730843e-09	1.17298976181692e-08	7.55344344491406e-09	1.08736823244575e-08	0	0
P6AS	D291	0	0	0	0	0	0	0	0	0	0	0	0	0	3.5271512715502e-09	0	0	3.70036595990281e-09	7.61502430435906e-09	1.18804105047746e-08	1.27707904573555e-08	4.8073263730843e-08	5.27845392817615e-08	1.51068868898281e-07	2.6096837578698e-07	9.55373436751107e-08	1.83299113680048e-07
P6AS	D292	0	0	0	0	0	0	0	0	0	0	0	0	0	0	0	0	0	0	3.96013683492487e-09	0	4.8073263730843e-09	0	7.55344344491406e-09	0	0	4.58247784200121e-08
P6AS	D294	0	0	0	0	0	0	0	0	0	0	0	0	0	0	0	0	0	0	0	0	0	1.17298976181692e-08	0	0	0	0
P6AS	D297	0	0	0	0	0	0	0	0	0	0	0	0	0	0	0	0	0	0	0	0	0	0	0	1.08736823244575e-08	0	0
P6AS	D299	0	0	0	0	0	0	0	0	0	0	0	0	0	0	0	0	0	3.80751215217953e-09	0	0	0	0	0	1.08736823244575e-08	0	0
P6AS	D30	0	0	0	0	0	0	0	0	0	0	0	0	0	0	0	0	0	0	0	0	0	0	0	1.08736823244575e-08	1.91074687350221e-08	4.58247784200121e-08
P6AS	D300	0	0	0	0	0	0	0	0	4.08126608873354e-09	0	0	0	0	0	3.59845919446951e-09	3.67975080197685e-09	1.11010978797084e-08	3.80751215217953e-09	2.37608210095492e-08	2.12846507622591e-08	9.6146527461686e-09	2.34597952363384e-08	2.26603303347422e-08	9.78631409201175e-08	1.71967218615199e-07	2.74948670520072e-07
P6AS	D301	0	0	0	0	0	0	0	0	0	0	0	0	0	0	0	0	0	3.80751215217953e-09	0	0	0	0	0	1.08736823244575e-08	0	0
P6AS	D302	0	0	0	0	0	0	0	0	0	0	0	0	0	0	0	0	0	0	0	0	4.8073263730843e-09	0	0	0	1.91074687350221e-08	0
P6AS	D303	0	0	0	0	0	0	0	0	0	0	0	0	0	0	0	0	0	0	0	0	1.92293054923372e-08	0	7.55344344491406e-09	3.26210469733725e-08	3.82149374700443e-08	4.58247784200121e-08
P6AS	D304	0	0	0	0	0	0	0	0	0	0	0	0	0	0	0	0	0	0	0	0	4.8073263730843e-09	0	0	0	0	0
P6AS	D309	0	0	0	0	0	0	0	0	0	0	0	0	0	0	0	0	0	0	0	0	0	5.86494880908461e-09	0	0	0	4.58247784200121e-08
P6AS	D31	0	0	0	0	0	0	0	0	0	0	3.83300419454082e-09	0	0	0	0	0	0	0	0	0	0	0	0	0	0	0
P6AS	D311	0	0	0	0	0	0	0	0	0	0	0	0	0	0	0	0	0	0	0	0	0	0	0	1.08736823244575e-08	0	0
P6AS	D313	0	0	0	0	0	0	0	0	0	0	3.83300419454082e-09	0	0	0	0	0	0	0	0	4.25693015245182e-09	0	0	7.55344344491406e-09	0	0	0
P6AS	D314	0	0	0	0	0	0	0	0	0	0	0	0	0	0	0	0	3.70036595990281e-09	0	0	0	0	0	7.55344344491406e-09	0	0	0
P6AS	D315	0	0	0	0	0	0	0	0	0	0	0	0	0	0	0	0	0	0	0	0	4.8073263730843e-09	0	0	0	0	0
P6AS	D316	0	0	0	0	0	0	0	0	0	0	0	0	0	0	0	0	0	0	0	4.25693015245182e-09	0	0	0	0	0	0
P6AS	D319	0	0	0	0	0	0	0	0	0	0	0	0	0	0	0	3.67975080197685e-09	0	3.80751215217953e-09	0	0	4.8073263730843e-09	0	7.55344344491406e-09	0	0	0
P6AS	D32	0	0	3.64019189607675e-07	2.26836883731785e-08	4.16865737425693e-08	2.0762711565283e-08	4.13435111410943e-08	2.05828931252828e-08	0	1.59651808346498e-08	3.83300419454082e-09	7.26375714017339e-09	2.82139208113043e-08	3.87986639870522e-08	4.67799695281036e-08	1.03033022455352e-07	1.4431427243621e-07	1.71338046848079e-07	1.82166294406544e-07	2.42645018689754e-07	2.06715034042625e-07	3.46031979735992e-07	4.15439389470273e-07	3.26210469733725e-07	5.15901655845598e-07	1.83299113680048e-07
P6AS	D320	0	0	0	0	0	0	0	0	0	3.99129520866244e-09	1.91650209727041e-08	1.08956357102601e-08	1.41069604056521e-08	2.82172101724016e-08	6.11738063059816e-08	1.21431776465236e-07	1.73917200115432e-07	2.74140874956926e-07	4.6333600968621e-07	7.27935056069262e-07	1.10087773943631e-06	1.82399907962531e-06	2.77211374428346e-06	5.07800964552165e-06	8.0251368687093e-06	8.79835745664231e-06
P6AS	D321	0	0	0	0	0	0	0	0	0	0	0	0	0	0	3.59845919446951e-09	3.67975080197685e-09	0	0	0	8.51386030490364e-09	9.6146527461686e-09	5.86494880908461e-09	7.55344344491406e-08	2.1747364648915e-08	0	9.16495568400241e-08
P6AS	D329	0	0	0	2.26836883731785e-08	4.16865737425693e-08	2.0762711565283e-08	0	0	8.16253217746708e-09	3.99129520866244e-09	1.14990125836224e-08	2.17912714205202e-08	4.23208812169564e-08	5.2907269073253e-08	7.19691838893902e-08	1.47190032079074e-07	1.99819761834752e-07	2.24643216978592e-07	3.60372451978163e-07	4.51234596159893e-07	8.55704094409006e-07	1.54248153678925e-06	2.63615176227501e-06	5.00189386925045e-06	9.43908955510093e-06	1.08146477071228e-05
P6AS	D33	0	0	0	6.80510651195356e-08	0	0	2.06717555705472e-08	0	4.08126608873354e-09	0	3.83300419454082e-09	1.81593928504335e-08	0	2.11629076293012e-08	2.87876735557561e-08	1.83987540098842e-08	1.11010978797084e-08	1.14225364565386e-08	2.37608210095492e-08	1.70277206098073e-08	3.84586109846744e-08	1.75948464272538e-08	5.28741041143984e-08	8.698945859566e-08	1.52859749880177e-07	0
P6AS	D330	0	0	0	0	6.2529860613854e-08	0	0	0	0	3.99129520866244e-09	0	7.26375714017339e-09	1.76337005070652e-08	0	1.79922959723475e-08	3.67975080197685e-09	7.40073191980562e-09	7.61502430435906e-09	1.98006841746243e-08	2.55415809147109e-08	3.36512846115901e-08	4.69195904726769e-08	4.53206606694843e-08	5.43684116222875e-08	1.33752281145155e-07	4.58247784200121e-08
P6AS	D331	0	0	0	0	0	2.0762711565283e-08	2.06717555705472e-08	2.05828931252828e-08	4.08126608873354e-09	0	0	0	7.05348020282607e-09	1.05814538146506e-08	0	3.67975080197685e-09	1.48014638396112e-08	1.52300486087181e-08	1.18804105047746e-08	1.27707904573555e-08	2.88439582385058e-08	3.51896928545076e-08	4.53206606694843e-08	6.5242093946745e-08	5.73224062050664e-08	2.2912389210006e-07
P6AS	D332	0	1.27406716362686e-06	0	6.80510651195356e-08	4.16865737425693e-08	8.30508462611319e-08	1.03358777852736e-07	4.11657862505656e-08	7.34627895972037e-08	7.18433137559239e-08	7.66600838908163e-08	7.62694499718206e-08	5.64278416226085e-08	1.02287386874956e-07	1.69127582140067e-07	1.80307789296866e-07	4.10740621549212e-07	4.64516482565903e-07	4.43535325511585e-07	4.682623167697e-07	6.39374407620212e-07	6.92063959471984e-07	9.29073543724429e-07	8.91641950605515e-07	9.74480905486129e-07	8.70670789980229e-07
P6AS	D333	0	0	0	0	0	0	0	0	4.08126608873354e-09	7.98259041732488e-09	7.66600838908163e-09	1.08956357102601e-08	2.46871807098912e-08	2.82172101724016e-08	2.1590755166817e-08	1.47190032079074e-08	1.85018297995141e-08	7.61502430435906e-09	3.16810946793989e-08	5.95970221343255e-08	6.24952428500959e-08	1.23163924990777e-07	1.66175755788109e-07	1.95726281840235e-07	2.86612031025332e-07	1.83299113680048e-07
P6AS	D334	0	0	0	0	0	0	0	0	0	0	0	7.26375714017339e-09	3.52674010141303e-09	3.5271512715502e-09	3.59845919446951e-09	7.3595016039537e-09	0	3.80751215217953e-09	7.92027366984974e-09	4.25693015245182e-09	0	0	1.51068868898281e-08	2.1747364648915e-08	3.82149374700443e-08	4.58247784200121e-08
P6AS	D337	0	0	0	0	0	0	0	0	0	0	0	0	0	0	0	0	3.70036595990281e-09	0	0	0	0	5.86494880908461e-09	0	3.26210469733725e-08	0	0
P6AS	D339	0	0	0	0	0	0	0	0	0	3.99129520866244e-09	0	0	0	3.5271512715502e-09	3.59845919446951e-09	0	3.70036595990281e-09	3.80751215217953e-09	0	0	0	5.86494880908461e-09	0	0	0	0
P6AS	D34	0	0	0	0	0	0	0	0	0	0	0	0	0	0	3.59845919446951e-09	7.3595016039537e-09	7.40073191980562e-09	7.61502430435906e-09	3.96013683492487e-09	8.51386030490364e-09	0	2.9324744045423e-08	1.51068868898281e-08	3.26210469733725e-08	7.64298749400885e-08	2.2912389210006e-07
P6AS	D35	0	0	0	0	0	0	0	0	0	7.98259041732488e-09	7.66600838908163e-09	1.45275142803468e-08	1.41069604056521e-08	1.41086050862008e-08	1.79922959723475e-08	1.83987540098842e-08	2.59025617193197e-08	4.94976579783339e-08	4.75216420190984e-08	2.55415809147109e-08	7.21098955962645e-08	5.86494880908461e-08	7.55344344491406e-08	4.349472929783e-08	9.55373436751107e-08	0
P6AS	D350	0	0	0	0	0	0	0	0	8.16253217746708e-09	0	3.83300419454082e-09	7.26375714017339e-09	2.82139208113043e-08	3.5271512715502e-08	2.87876735557561e-08	6.62355144355833e-08	5.18051234386394e-08	4.94976579783339e-08	1.10883831377896e-07	1.19194044268651e-07	1.87485728550288e-07	1.64218566654369e-07	3.32351511576219e-07	3.37084152058183e-07	4.58579249640531e-07	2.74948670520072e-07
P6AS	D351	0	0	0	0	0	0	0	0	0	0	0	0	0	3.5271512715502e-09	0	3.67975080197685e-09	3.70036595990281e-09	3.80751215217953e-09	0	0	0	0	7.55344344491406e-09	3.26210469733725e-08	1.14644812410133e-07	0
P6AS	D352	0	0	0	0	0	0	0	0	4.08126608873354e-09	0	3.83300419454082e-09	3.6318785700867e-09	2.46871807098912e-08	2.82172101724016e-08	3.59845919446951e-08	6.25557636336064e-08	1.03610246877279e-07	1.40877949630643e-07	1.82166294406544e-07	2.59672739299561e-07	2.93246908758142e-07	4.63330955917684e-07	6.87363353487179e-07	7.06789351089738e-07	7.06976343195819e-07	5.49897341040145e-07
P6AS	D353	0	0	0	0	0	0	0	0	4.08126608873354e-09	3.99129520866244e-09	0	0	0	3.5271512715502e-09	0	3.67975080197685e-09	0	0	0	4.25693015245182e-09	4.8073263730843e-09	0	0	0	0	0
P6AS	D354	0	0	0	0	0	0	0	0	0	0	0	3.6318785700867e-09	0	0	0	0	0	0	3.96013683492487e-09	0	0	0	0	1.08736823244575e-08	0	0
P6AS	D356	0	0	0	0	0	0	0	0	0	0	0	0	0	0	0	0	0	0	0	0	0	0	7.55344344491406e-09	0	0	0
P6AS	D357	0	0	0	0	0	0	0	0	0	0	0	0	0	0	0	0	0	0	0	0	0	0	0	1.08736823244575e-08	0	4.58247784200121e-08
P6AS	D358	0	0	0	0	0	0	0	0	0	0	0	0	0	0	0	0	0	0	0	0	4.8073263730843e-09	0	0	0	0	4.58247784200121e-08
P6AS	D359	0	0	0	0	0	0	0	0	0	3.99129520866244e-09	0	0	0	0	0	0	3.70036595990281e-09	3.80751215217953e-09	0	0	0	0	7.55344344491406e-09	1.08736823244575e-08	3.82149374700443e-08	0
P6AS	D36	0	0	0	0	0	0	2.06717555705472e-08	0	4.08126608873354e-09	7.98259041732488e-09	7.66600838908163e-09	1.08956357102601e-08	1.41069604056521e-08	1.41086050862008e-08	1.79922959723475e-08	2.94380064158148e-08	1.48014638396112e-08	1.52300486087181e-08	1.18804105047746e-08	2.55415809147109e-08	9.6146527461686e-09	1.75948464272538e-08	2.26603303347422e-08	2.1747364648915e-08	1.91074687350221e-08	0
P6AS	D360	0	0	0	2.26836883731785e-08	0	2.0762711565283e-08	0	0	0	0	0	0	0	0	3.59845919446951e-09	3.67975080197685e-09	0	7.61502430435906e-09	3.96013683492487e-09	0	2.88439582385058e-08	2.34597952363384e-08	1.51068868898281e-08	5.43684116222875e-08	9.55373436751107e-08	1.37474335260036e-07
P6AS	D361	0	0	0	0	0	0	2.06717555705472e-08	0	4.08126608873354e-09	7.98259041732488e-09	1.91650209727041e-08	2.90550285606936e-08	3.17406609127173e-08	3.87986639870522e-08	4.31815103336341e-08	1.83987540098842e-08	5.9205855358445e-08	2.66525850652567e-08	3.16810946793989e-08	3.40554412196146e-08	6.24952428500959e-08	9.97041297544383e-08	1.88836086122851e-07	3.15336787409268e-07	2.29289624820266e-07	3.66598227360096e-07
P6AS	D367	0	0	3.64019189607675e-07	4.53673767463571e-08	2.08432868712847e-08	0	2.06717555705472e-08	0	0	3.99129520866244e-09	3.83300419454082e-09	1.08956357102601e-08	1.41069604056521e-08	3.5271512715502e-09	7.19691838893902e-09	1.47190032079074e-08	3.70036595990281e-08	1.14225364565386e-08	2.77209578444741e-08	3.40554412196146e-08	2.88439582385058e-08	7.62443345180999e-08	1.51068868898281e-07	1.08736823244575e-07	3.05719499760354e-07	3.66598227360096e-07
P6AS	D369	0	0	1.82009594803837e-06	2.26836883731785e-08	4.16865737425693e-08	0	0	0	8.16253217746708e-09	3.99129520866244e-09	3.83300419454082e-09	3.6318785700867e-09	0	7.0543025431004e-09	7.19691838893902e-09	7.3595016039537e-09	1.11010978797084e-08	3.80751215217953e-09	1.18804105047746e-08	2.97985110671628e-08	2.40366318654215e-08	7.03793857090153e-08	8.30878778940546e-08	1.08736823244575e-07	3.82149374700443e-08	4.12423005780108e-07
P6AS	D37	0	1.27406716362686e-06	3.64019189607675e-07	0	4.16865737425693e-08	0	0	0	4.08126608873354e-09	3.99129520866244e-09	7.66600838908163e-09	2.17912714205202e-08	2.11604406084782e-08	4.23258152586024e-08	5.03784287225731e-08	1.03033022455352e-07	1.51715004356015e-07	1.97990631913336e-07	2.61369031105041e-07	3.53325202653501e-07	3.94200762592913e-07	5.04385597581276e-07	5.51401371478726e-07	4.89315704600588e-07	5.92331530785686e-07	2.74948670520072e-07
P6AS	D370	3.05776119270447e-05	1.27406716362686e-06	0	6.80510651195356e-08	0	2.0762711565283e-08	0	0	8.16253217746708e-09	1.19738856259873e-08	1.53320167781633e-08	3.6318785700867e-08	3.52674010141303e-08	3.5271512715502e-08	7.55676430838597e-08	1.58229284485005e-07	3.92238791749698e-07	7.15812284609751e-07	1.05339639809001e-06	1.43884239152872e-06	2.17771884700719e-06	2.96179914858773e-06	4.01843191269428e-06	6.15450419564295e-06	1.1216084147458e-05	1.96130051637652e-05
P6AS	D371	0	0	0	2.26836883731785e-08	2.08432868712847e-08	0	0	0	0	3.99129520866244e-09	3.83300419454082e-09	0	7.05348020282607e-09	4.23258152586024e-08	4.67799695281036e-08	1.03033022455352e-07	1.25812442636696e-07	2.89370923565644e-07	4.83136693860834e-07	7.7050435759378e-07	1.1345290240479e-06	2.11724652007954e-06	3.44437021088081e-06	6.55683044164787e-06	1.37191625517459e-05	2.47453803468065e-05
P6AS	D372	0	0	0	0	0	0	0	0	0	3.99129520866244e-09	3.83300419454082e-09	0	1.05802203042391e-08	1.05814538146506e-08	3.95830511391646e-08	1.10392524059305e-07	1.51715004356015e-07	2.55103314196028e-07	3.36611630968614e-07	6.51310313325129e-07	9.32621316378355e-07	1.50729184393474e-06	2.65125864916483e-06	4.77354654043684e-06	7.37548293171854e-06	1.23268653949832e-05
P6AS	D373	0	0	0	0	0	0	0	0	0	0	0	0	0	3.5271512715502e-09	0	3.67975080197685e-09	1.11010978797084e-08	1.52300486087181e-08	3.96013683492487e-09	1.27707904573555e-08	1.92293054923372e-08	4.10546416635923e-08	6.04275475593125e-08	9.78631409201175e-08	2.29289624820266e-07	3.66598227360096e-07
P6AS	D374	0	0	0	2.26836883731785e-08	0	0	0	0	0	0	3.83300419454082e-09	1.81593928504335e-08	1.76337005070652e-08	4.93801178017028e-08	7.55676430838597e-08	1.10392524059305e-07	1.70216834155529e-07	2.55103314196028e-07	4.3957518867666e-07	5.74685570580996e-07	9.47043295497608e-07	1.48383204869841e-06	2.86275506562243e-06	6.5242093946745e-06	1.4712750925967e-05	2.85946617340875e-05
P6AS	D375	0	0	0	2.26836883731785e-08	0	0	0	0	0	0	0	3.6318785700867e-09	7.05348020282607e-09	1.41086050862008e-08	2.1590755166817e-08	4.7836760425699e-08	7.77076851579591e-08	1.02802828108847e-07	1.5444533656207e-07	3.19269761433887e-07	4.4708135269684e-07	7.09658805899238e-07	1.03482175195323e-06	1.76153653656212e-06	4.10810577802976e-06	5.72809730250151e-06
P6AS	D376	1.52888059635223e-05	5.09626865450744e-06	1.4560767584307e-06	4.76357455836749e-07	1.25059721227708e-07	1.66101692522264e-07	6.20152667116415e-08	2.05828931252828e-08	4.08126608873354e-08	1.59651808346498e-08	2.29980251672449e-08	3.26869071307803e-08	9.52219827381519e-08	9.87602356034057e-08	2.51892143612866e-07	3.974130866135e-07	6.54964774902798e-07	1.23744144945835e-06	2.21767662755793e-06	4.00577127345716e-06	6.59084445749858e-06	1.16419233860329e-05	2.08928245686323e-05	3.91343826857225e-05	7.6850239252259e-05	0.000125422418535573
P6AS	D377	0	0	0	2.26836883731785e-08	2.08432868712847e-08	0	0	2.05828931252828e-08	8.16253217746708e-09	3.99129520866244e-09	1.14990125836224e-08	4.35825428410404e-08	3.52674010141303e-08	6.34887228879036e-08	8.63630206672682e-08	2.57582556138379e-07	3.44134034270962e-07	5.6731931067475e-07	9.74193661391518e-07	1.5112102041204e-06	2.27386537446888e-06	3.76529713543232e-06	6.69235089219386e-06	1.3548608176274e-05	2.65975964791508e-05	4.24795695953512e-05
P6AS	D379	0	0	0	0	0	0	0	0	0	3.99129520866244e-09	7.66600838908163e-09	3.6318785700867e-09	1.76337005070652e-08	2.46900589008514e-08	3.59845919446951e-08	1.03033022455352e-07	1.55415370315918e-07	2.28450729130772e-07	3.96013683492487e-07	5.70428640428544e-07	7.5955756694732e-07	1.31374853323495e-06	1.87325397433869e-06	3.53394675544869e-06	6.1334974639421e-06	9.39407957610247e-06
P6AS	D38	0	0	0	2.26836883731785e-08	0	0	4.13435111410943e-08	0	1.22437982662006e-08	3.99129520866244e-08	9.19921006689796e-08	8.71650856820807e-08	4.23208812169564e-08	2.46900589008514e-08	2.51892143612866e-08	3.31177572177916e-08	3.33032936391253e-08	5.33051701305134e-08	6.73223261937228e-08	8.51386030490364e-08	9.13392010886017e-08	9.38391809453537e-08	1.28408538563539e-07	2.1747364648915e-07	3.05719499760354e-07	4.12423005780108e-07
P6AS	D380	1.52888059635223e-05	0	0	2.26836883731785e-08	0	0	0	0	4.08126608873354e-09	0	3.83300419454082e-09	7.26375714017339e-09	1.05802203042391e-08	3.5271512715502e-09	1.79922959723475e-08	2.20785048118611e-08	7.77076851579591e-08	1.10417852413206e-07	1.58405473396995e-07	2.59672739299561e-07	3.55742151608238e-07	4.69195904726769e-07	6.94916796932093e-07	1.17435769104141e-06	1.9871767484423e-06	2.97861059730078e-06
P6AS	D381	0	1.27406716362686e-06	3.64019189607675e-07	1.13418441865893e-07	6.2529860613854e-08	8.30508462611319e-08	0	0	3.67313947986019e-08	6.3860723338599e-08	8.4326092279898e-08	1.08956357102601e-07	1.58703304563587e-07	2.29264832650763e-07	2.9147519475203e-07	5.33563866286643e-07	8.51084170777647e-07	1.33262925326284e-06	2.10679279618003e-06	3.29060700784526e-06	5.22075644116955e-06	8.88539744576318e-06	1.62172430762305e-05	3.09356262130816e-05	5.6978471767836e-05	8.31261480539019e-05
P6AS	D382	0	0	0	0	0	0	0	0	0	0	0	0	0	7.0543025431004e-09	1.07953775834085e-08	1.10392524059305e-08	1.11010978797084e-08	1.52300486087181e-08	2.77209578444741e-08	1.31964834726006e-07	1.97100381296456e-07	3.46031979735992e-07	7.70451231381234e-07	1.42445238450393e-06	2.36932612314274e-06	2.42871325626064e-06
P6AS	D383	7.64440298176117e-06	0	3.64019189607675e-07	4.53673767463571e-08	4.16865737425693e-08	2.0762711565283e-08	8.26870222821887e-08	8.23315725011313e-08	2.04063304436677e-08	3.19303616692995e-08	1.57153171976173e-07	1.45275142803468e-07	1.1638242334663e-07	7.75973279741044e-08	1.04355316639616e-07	2.0974579571268e-07	3.03430008712031e-07	4.0359628813103e-07	7.32625314461101e-07	9.79093935063919e-07	1.8075547162797e-06	2.89141976287871e-06	4.93995201297379e-06	9.17738788184213e-06	1.48273957383772e-05	2.12168724084656e-05
P6AS	D384	0	0	0	2.26836883731785e-08	0	0	2.06717555705472e-08	0	4.08126608873354e-09	0	0	3.6318785700867e-09	0	3.5271512715502e-09	3.59845919446951e-09	1.47190032079074e-08	2.59025617193197e-08	3.42676093696158e-08	6.33621893587979e-08	8.08816728965846e-08	1.05761180207855e-07	1.81813413081623e-07	1.66175755788109e-07	4.02326246004928e-07	4.01256843435465e-07	6.87371676300181e-07
P6AS	D385	0	0	0	0	0	0	2.06717555705472e-08	0	4.08126608873354e-09	7.98259041732488e-09	0	1.08956357102601e-08	1.76337005070652e-08	3.5271512715502e-09	7.19691838893902e-09	2.57582556138379e-08	5.18051234386394e-08	9.51878038044882e-08	1.06923694542971e-07	1.74534136250525e-07	1.92293054923372e-07	3.812216725905e-07	6.04275475593125e-07	9.24262997578888e-07	1.94896181097226e-06	2.88696104046076e-06
P6AS	D386	0	0	0	0	0	0	0	0	0	0	0	3.6318785700867e-09	0	0	0	0	3.70036595990281e-09	7.61502430435906e-09	3.96013683492487e-09	8.51386030490364e-09	9.6146527461686e-09	0	1.51068868898281e-08	4.349472929783e-08	5.73224062050664e-08	4.58247784200121e-08
P6AS	D39	0	0	0	0	0	0	0	0	0	7.98259041732488e-09	0	1.08956357102601e-08	2.46871807098912e-08	2.46900589008514e-08	1.79922959723475e-08	3.67975080197685e-08	7.40073191980562e-08	4.94976579783339e-08	8.71230103683471e-08	5.53400919818737e-08	1.49027117565613e-07	6.45144368999307e-08	1.20855095118625e-07	8.698945859566e-08	5.73224062050664e-08	9.16495568400241e-08
P6AS	D390	0	0	0	0	0	0	0	0	0	3.99129520866244e-09	0	3.6318785700867e-09	7.05348020282607e-09	7.0543025431004e-09	5.39768879170426e-08	8.83140192474444e-08	1.03610246877279e-07	2.01798144065515e-07	2.21767662755793e-07	1.95818787012784e-07	1.73063749431035e-07	3.57761877354161e-07	4.90973823919414e-07	6.19799892494078e-07	1.22287799904142e-06	3.20773448940084e-06
P6AS	D391	0	0	0	0	4.16865737425693e-08	4.15254231305659e-08	0	0	1.22437982662006e-08	1.19738856259873e-08	4.59960503344898e-08	9.07969642521674e-08	5.29011015211955e-08	9.17059330603052e-08	1.22347612611963e-07	2.57582556138379e-07	3.84838059829892e-07	3.84558727370132e-07	4.79176557025909e-07	5.19345478599122e-07	7.9320885155891e-07	1.25509904514411e-06	2.57572421471569e-06	5.34985170363309e-06	1.36427326768058e-05	2.78156405009473e-05
P6AS	D392	0	0	0	0	0	0	0	0	0	0	3.83300419454082e-09	2.54231499906069e-08	4.23208812169564e-08	2.11629076293012e-08	1.79922959723475e-08	1.47190032079074e-08	3.70036595990281e-09	1.14225364565386e-08	0	0	0	0	7.55344344491406e-09	0	0	0
P6AS	D397	0	0	0	0	0	0	0	0	0	0	0	7.26375714017339e-09	0	3.5271512715502e-09	0	0	0	3.80751215217953e-09	3.96013683492487e-09	8.51386030490364e-09	2.40366318654215e-08	1.75948464272538e-08	3.02137737796562e-08	6.5242093946745e-08	2.48397093555288e-07	6.41546897880169e-07
P6AS	D399	0	0	0	0	0	0	0	0	0	0	0	0	0	0	0	3.67975080197685e-09	3.70036595990281e-09	0	1.18804105047746e-08	1.27707904573555e-08	4.8073263730843e-09	2.34597952363384e-08	3.77672172245703e-08	3.26210469733725e-08	9.55373436751107e-08	1.83299113680048e-07
P6AS	D40	0	0	0	0	0	0	0	0	4.08126608873354e-09	0	1.53320167781633e-08	2.90550285606936e-08	2.82139208113043e-08	7.0543025431004e-09	1.4393836777878e-08	7.3595016039537e-09	7.40073191980562e-09	1.14225364565386e-08	3.96013683492487e-09	4.25693015245182e-09	0	5.86494880908461e-09	7.55344344491406e-09	3.26210469733725e-08	3.82149374700443e-08	0
P6AS	D400	0	0	0	0	0	0	0	0	0	0	0	0	0	7.0543025431004e-09	3.59845919446951e-09	0	3.70036595990281e-09	3.04600972174362e-08	3.56412315143238e-08	1.27707904573555e-07	2.25944339534962e-07	4.34006211872261e-07	8.98859769944773e-07	1.42445238450393e-06	2.40754106061279e-06	3.89510616570102e-06
P6AS	D401	0	0	0	2.26836883731785e-08	2.08432868712847e-08	4.15254231305659e-08	2.06717555705472e-08	0	0	0	2.68310293617857e-08	9.44288428222541e-08	2.36291586794673e-07	2.53954891551615e-07	2.37498306834988e-07	2.53902805336403e-07	1.59115736275821e-07	1.5991551039154e-07	1.30684515552521e-07	1.02166323658844e-07	7.69172219693488e-08	1.23163924990777e-07	1.43515425453367e-07	2.71842058111438e-07	4.58579249640531e-07	9.16495568400241e-07
P6AS	D407	0	0	0	0	0	0	0	2.05828931252828e-08	4.08126608873354e-09	0	3.83300419454082e-09	0	0	0	0	0	3.70036595990281e-09	7.61502430435906e-09	0	8.51386030490364e-09	1.92293054923372e-08	2.34597952363384e-08	2.26603303347422e-08	3.26210469733725e-08	7.64298749400885e-08	9.16495568400241e-08
P6AS	D409	0	0	0	0	0	0	0	0	0	0	0	3.6318785700867e-09	0	0	0	7.3595016039537e-09	7.40073191980562e-09	7.61502430435906e-09	1.18804105047746e-08	2.12846507622591e-08	4.32659373577587e-08	4.10546416635923e-08	8.30878778940546e-08	5.43684116222875e-08	1.52859749880177e-07	3.66598227360096e-07
P6AS	D41	0	0	0	2.26836883731785e-08	0	2.0762711565283e-08	0	0	8.16253217746708e-09	0	3.83300419454082e-09	3.6318785700867e-09	0	0	3.59845919446951e-09	3.67975080197685e-09	1.85018297995141e-08	3.04600972174362e-08	3.16810946793989e-08	5.10831618294219e-08	5.28805901039273e-08	8.79742321362691e-08	8.30878778940546e-08	7.61157762712025e-08	1.91074687350221e-07	1.37474335260036e-07
P6AS	D410	0	1.27406716362686e-06	0	4.53673767463571e-08	6.2529860613854e-08	6.22881346958489e-08	2.06717555705472e-08	0	4.08126608873354e-09	3.99129520866244e-09	7.66600838908163e-09	1.08956357102601e-08	2.82139208113043e-08	3.5271512715502e-08	7.19691838893902e-08	1.32471028871167e-07	1.33213174556501e-07	2.89370923565644e-07	4.75216420190984e-07	6.81108824392292e-07	1.01434586472079e-06	1.88264856771616e-06	3.05914459519019e-06	6.03489369007391e-06	1.18657380844487e-05	2.16751201926657e-05
P6AS	D411	0	0	0	0	0	0	0	0	0	0	0	0	0	0	1.07953775834085e-08	1.47190032079074e-08	5.18051234386394e-08	1.33262925326284e-07	1.94046704911319e-07	3.53325202653501e-07	7.40328261454983e-07	1.23163924990777e-06	1.9865556260124e-06	3.28385206198617e-06	5.82777796418175e-06	8.66088312138228e-06
P6AS	D412	0	0	0	0	0	0	0	0	0	0	3.83300419454082e-09	0	0	3.5271512715502e-09	3.59845919446951e-09	3.67975080197685e-09	7.40073191980562e-09	6.85352187392315e-08	1.70285883901769e-07	3.87380643873116e-07	7.06676976843392e-07	1.28442378918953e-06	2.22826581624965e-06	4.22986242421397e-06	8.44550118087978e-06	1.28767627360234e-05
P6AS	D413	0	0	0	0	0	0	0	0	0	0	0	0	0	0	0	3.67975080197685e-09	3.70036595990281e-09	0	1.18804105047746e-08	2.55415809147109e-08	1.92293054923372e-08	5.27845392817615e-08	6.79809910042265e-08	1.52231552542405e-07	3.24826968495376e-07	5.04072562620132e-07
P6AS	D414	0	0	0	0	0	0	2.06717555705472e-08	0	0	0	0	3.6318785700867e-09	3.52674010141303e-09	1.7635756357751e-08	5.39768879170426e-08	6.25557636336064e-08	1.25812442636696e-07	1.97990631913336e-07	3.40571767803539e-07	7.10907335459454e-07	1.31240009985201e-06	2.99112389263315e-06	5.52912060167709e-06	1.27657030489131e-05	2.49734616366739e-05	4.77952438920726e-05
P6AS	D417	0	0	0	0	0	0	0	0	0	0	0	0	0	0	0	0	0	0	0	8.51386030490364e-09	4.8073263730843e-09	5.86494880908461e-09	0	1.08736823244575e-08	7.64298749400885e-08	0
P6AS	D419	0	0	0	0	0	0	0	0	0	0	0	3.6318785700867e-09	0	7.0543025431004e-09	0	3.67975080197685e-09	0	3.80751215217953e-09	1.58405473396995e-08	3.40554412196146e-08	1.92293054923372e-08	9.38391809453537e-08	1.43515425453367e-07	3.15336787409268e-07	4.96794187110575e-07	7.79021233140205e-07
P6AS	D42	0	0	0	0	0	0	0	0	0	0	3.83300419454082e-09	0	3.52674010141303e-09	0	0	3.67975080197685e-09	7.40073191980562e-09	0	3.96013683492487e-09	1.27707904573555e-08	1.92293054923372e-08	2.34597952363384e-08	3.02137737796562e-08	2.1747364648915e-08	5.73224062050664e-08	4.58247784200121e-08
P6AS	D420	0	0	0	0	0	0	0	0	0	0	0	0	0	1.05814538146506e-08	0	7.3595016039537e-09	2.59025617193197e-08	2.28450729130772e-08	1.58405473396995e-08	3.83123713720664e-08	6.24952428500959e-08	5.27845392817615e-08	1.66175755788109e-07	1.52231552542405e-07	2.48397093555288e-07	1.37474335260036e-07
P6AS	D421	0	0	0	0	0	0	0	0	0	0	0	0	3.52674010141303e-09	0	0	0	0	0	0	4.25693015245182e-09	4.8073263730843e-09	0	0	3.26210469733725e-08	0	9.16495568400241e-08
P6AS	D429	0	0	0	0	0	0	0	0	0	0	3.83300419454082e-09	1.45275142803468e-08	7.05348020282607e-09	7.0543025431004e-09	3.59845919446951e-09	2.20785048118611e-08	2.22021957594169e-08	3.04600972174362e-08	4.35615051841736e-08	8.51386030490364e-08	9.61465274616861e-08	1.17298976181692e-07	3.09691181241476e-07	4.13199928329385e-07	6.49653936990753e-07	1.00814512524026e-06
P6AS	D43	0	2.54813432725372e-06	7.28038379215349e-07	6.12459586075821e-07	3.1264930306927e-07	7.47457616350187e-07	4.13435111410943e-07	3.70492076255091e-07	4.16289141050821e-07	4.15094701700894e-07	3.41137373314133e-07	3.23237192737716e-07	3.45620529938477e-07	4.26785303857574e-07	4.3901202172528e-07	6.54995642751879e-07	6.47564042982992e-07	7.42464869675008e-07	7.643064091405e-07	7.02393475154551e-07	8.268601361705e-07	8.44552628508184e-07	8.91306326499859e-07	8.04652492009855e-07	9.36265968016085e-07	4.5824778420012e-07
P6AS	D430	0	1.27406716362686e-06	0	2.26836883731785e-07	3.33492589940555e-07	8.30508462611319e-08	1.86045800134925e-07	1.85246038127545e-07	1.3876304701694e-07	1.6364310355516e-07	1.878172055325e-07	1.77962049934248e-07	3.1387986902576e-07	4.16203850042924e-07	4.71398154475506e-07	6.58675393553856e-07	7.14170630261243e-07	9.89953159566678e-07	1.27912419768073e-06	1.6261473182366e-06	2.27386537446888e-06	2.43395375577011e-06	3.09691181241476e-06	3.16424155641713e-06	3.0189800601335e-06	2.10793980732055e-06
P6AS	D431	0	0	3.64019189607675e-07	1.81469506985428e-07	3.33492589940555e-07	4.15254231305659e-07	4.13435111410943e-07	8.0273283188603e-07	1.14683577093412e-06	4.35051177744206e-07	2.26147247477908e-07	1.85225807074421e-07	2.01024185780543e-07	2.01047622478362e-07	2.51892143612866e-07	2.64942057742333e-07	3.5523513215067e-07	4.68323994718082e-07	5.26698199045007e-07	7.32191986221713e-07	9.99923885601535e-07	1.47796709988932e-06	2.72679308361398e-06	4.43646238837866e-06	7.01244102575312e-06	8.52340878612224e-06
P6AS	D432	3.82220149088058e-05	5.09626865450744e-06	4.00421108568442e-06	1.88274613497382e-06	1.81336595780177e-06	2.13855929122415e-06	1.46769464550885e-06	1.79071170189961e-06	2.06920190698791e-06	1.80805672952408e-06	1.83984201337959e-06	1.85225807074421e-06	2.3276484669326e-06	2.68768926892125e-06	3.61285303124739e-06	4.50769473242164e-06	6.36832981699274e-06	8.43363941707766e-06	1.14962772317869e-05	1.53802886408084e-05	2.15464368041638e-05	3.22220287571108e-05	4.93541994690685e-05	8.10306806818573e-05	0.000122230477497937	0.000140223821965237
P6AS	D433	0	0	0	0	0	0	0	0	4.08126608873354e-09	7.98259041732488e-09	7.66600838908163e-09	3.6318785700867e-09	3.52674010141303e-09	1.41086050862008e-08	1.07953775834085e-08	1.83987540098842e-08	2.96029276792225e-08	4.56901458261544e-08	7.12824630286476e-08	5.10831618294219e-08	1.0095385383477e-07	1.46623720227115e-07	2.19049859902508e-07	5.98052527845163e-07	8.0251368687093e-07	7.33196454720193e-07
P6AS	D434	0	0	0	4.53673767463571e-08	8.33731474851386e-08	2.0762711565283e-08	2.06717555705472e-08	2.05828931252828e-08	3.67313947986019e-08	3.99129520866244e-08	5.36620587235714e-08	7.62694499718206e-08	8.46417624339128e-08	8.46516305172048e-08	6.83707246949207e-08	1.03033022455352e-07	1.40613906476307e-07	2.17028192674233e-07	2.25727799590717e-07	2.93728180519176e-07	4.85539963681515e-07	7.38983549944661e-07	1.14812340362694e-06	1.79415758353549e-06	2.3311111856727e-06	2.6578371483607e-06
P6AS	D437	0	0	0	0	0	0	0	0	4.08126608873354e-09	3.99129520866244e-09	0	3.6318785700867e-09	3.52674010141303e-09	3.5271512715502e-09	0	3.67975080197685e-09	7.40073191980562e-09	0	1.18804105047746e-08	1.70277206098073e-08	2.88439582385058e-08	1.75948464272538e-08	4.53206606694843e-08	2.1747364648915e-08	1.91074687350221e-08	4.58247784200121e-08
P6AS	D439	0	0	0	0	0	0	2.06717555705472e-08	0	4.08126608873354e-09	0	0	3.6318785700867e-09	3.52674010141303e-09	3.5271512715502e-09	0	1.47190032079074e-08	1.85018297995141e-08	2.28450729130772e-08	1.98006841746243e-08	4.25693015245182e-09	3.36512846115901e-08	2.9324744045423e-08	4.53206606694843e-08	1.08736823244575e-08	9.55373436751107e-08	4.58247784200121e-08
P6AS	D44	0	0	0	6.80510651195356e-08	4.16865737425693e-08	4.15254231305659e-08	4.13435111410943e-08	2.05828931252828e-08	3.67313947986019e-08	7.98259041732488e-08	9.96581090580612e-08	6.53738142615605e-08	7.05348020282607e-08	4.58529665301526e-08	6.83707246949207e-08	8.09545176434907e-08	6.29062213183478e-08	8.37652673479496e-08	8.71230103683471e-08	7.66247427441328e-08	7.69172219693488e-08	7.62443345180999e-08	6.04275475593125e-08	8.698945859566e-08	1.14644812410133e-07	4.58247784200121e-08
P6AS	D440	0	0	0	0	0	0	0	0	0	0	0	7.26375714017339e-09	7.05348020282607e-09	7.0543025431004e-09	7.19691838893902e-09	1.10392524059305e-08	2.96029276792225e-08	9.13802916523087e-08	9.50432840381968e-08	1.53249485488266e-07	2.11522360415709e-07	3.28437133308738e-07	7.40237457601578e-07	1.85939967748223e-06	4.45204021526016e-06	8.56923356454225e-06
P6AS	D441	0	0	0	2.26836883731785e-08	2.08432868712847e-08	0	0	0	8.16253217746708e-09	7.98259041732488e-09	7.66600838908163e-09	7.26375714017339e-09	0	1.7635756357751e-08	2.1590755166817e-08	5.51962620296527e-08	3.70036595990281e-08	9.13802916523087e-08	9.90034208731217e-08	2.00075717165236e-07	2.59595624146552e-07	5.27845392817615e-07	9.36626987169343e-07	1.89202072445561e-06	2.96165765392843e-06	3.71180705202098e-06
P6AS	D442	0	0	0	0	0	0	0	0	0	0	0	0	0	0	0	3.67975080197685e-09	7.40073191980562e-09	0	1.18804105047746e-08	8.51386030490364e-09	1.92293054923372e-08	3.51896928545076e-08	1.20855095118625e-07	2.06599964164693e-07	2.10182156085243e-07	4.12423005780108e-07
P6AS	D443	0	0	0	0	0	0	0	0	8.16253217746708e-09	1.99564760433122e-08	1.91650209727041e-08	1.81593928504335e-08	4.23208812169564e-08	3.87986639870522e-08	2.87876735557561e-08	1.06712773257329e-07	8.88087830376675e-08	1.75145559000258e-07	1.98006841746243e-07	3.2778362173879e-07	4.4708135269684e-07	7.03793857090153e-07	1.20099750774134e-06	1.663673395642e-06	2.44575599808283e-06	2.47453803468065e-06
P6AS	D444	0	0	0	0	2.08432868712847e-08	2.0762711565283e-08	2.06717555705472e-08	8.23315725011313e-08	9.38691200408714e-08	1.11756265842548e-07	1.11157121641684e-07	6.53738142615605e-08	7.75882822310867e-08	6.70158741594538e-08	9.71583982506767e-08	7.3595016039537e-08	7.77076851579591e-08	1.25647901021924e-07	1.26724378717596e-07	2.21360367927495e-07	2.06715034042625e-07	2.34597952363384e-07	3.85225615690617e-07	2.50094693462523e-07	4.20364312170487e-07	2.2912389210006e-07
P6AS	D445	0	0	0	9.07347534927141e-08	4.16865737425693e-08	0	8.26870222821887e-08	4.11657862505656e-08	2.04063304436677e-08	4.78955425039493e-08	8.04930880853571e-08	6.53738142615605e-08	3.52674010141303e-08	4.93801178017028e-08	3.23861327502256e-08	4.7836760425699e-08	4.07040255589309e-08	1.52300486087181e-08	4.75216420190984e-08	4.682623167697e-08	4.8073263730843e-08	4.10546416635923e-08	6.79809910042265e-08	9.78631409201175e-08	0	9.16495568400241e-08
P6AS	D446	0	0	0	0	0	0	0	0	0	0	0	0	0	0	0	3.67975080197685e-09	0	7.61502430435906e-09	0	0	4.8073263730843e-09	2.34597952363384e-08	0	0	3.82149374700443e-08	0
P6AS	D447	0	0	0	0	0	0	0	0	0	0	0	1.45275142803468e-08	1.05802203042391e-08	3.5271512715502e-09	3.59845919446951e-09	1.83987540098842e-08	1.11010978797084e-08	0	3.96013683492487e-09	8.51386030490364e-09	1.44219791192529e-08	2.9324744045423e-08	3.02137737796562e-08	1.08736823244575e-08	5.73224062050664e-08	0
P6AS	D448	0	0	0	2.26836883731785e-08	0	0	0	0	0	0	0	3.6318785700867e-09	0	0	3.59845919446951e-09	7.3595016039537e-09	7.40073191980562e-09	1.52300486087181e-08	1.58405473396995e-08	8.51386030490364e-09	1.92293054923372e-08	2.34597952363384e-08	3.02137737796562e-08	1.08736823244575e-08	3.82149374700443e-08	0
P6AS	D449	0	0	0	0	0	0	0	0	0	0	0	3.6318785700867e-09	0	0	3.59845919446951e-09	7.3595016039537e-09	1.11010978797084e-08	3.80751215217953e-09	1.58405473396995e-08	1.27707904573555e-08	9.6146527461686e-09	1.75948464272538e-08	3.02137737796562e-08	0	0	4.58247784200121e-08
P6AS	D45	0	0	0	0	0	0	0	2.05828931252828e-08	4.08126608873354e-09	3.99129520866244e-09	7.66600838908163e-09	1.45275142803468e-08	7.05348020282607e-09	7.0543025431004e-09	5.03784287225731e-08	3.67975080197685e-08	5.9205855358445e-08	9.89953159566678e-08	1.50485199727145e-07	3.02242040824079e-07	4.95154616427683e-07	9.20796963026284e-07	1.58622312343195e-06	2.23997855883825e-06	3.05719499760354e-06	2.70366192678071e-06
P6AS	D46	0	1.27406716362686e-06	3.64019189607675e-07	4.53673767463571e-08	2.08432868712847e-08	2.0762711565283e-08	4.13435111410943e-08	2.05828931252828e-08	8.16253217746708e-09	1.99564760433122e-08	1.91650209727041e-08	2.54231499906069e-08	3.17406609127173e-08	4.58529665301526e-08	4.67799695281036e-08	1.25111527267213e-07	1.25812442636696e-07	2.09413168369874e-07	3.16810946793989e-07	4.38463805702538e-07	7.06676976843392e-07	1.10261037610791e-06	1.29919227252522e-06	1.52231552542405e-06	1.26109293651146e-06	2.2912389210006e-07
P6AS	D460	0	0	0	0	0	0	0	0	0	0	0	0	0	0	0	0	0	3.80751215217953e-09	3.96013683492487e-09	0	0	5.86494880908461e-09	2.26603303347422e-08	3.26210469733725e-08	0	0
P6AS	D461	0	0	0	0	0	0	0	0	0	0	0	0	0	3.5271512715502e-09	0	0	3.70036595990281e-09	0	0	0	9.6146527461686e-09	1.17298976181692e-08	1.51068868898281e-08	6.5242093946745e-08	1.91074687350221e-08	0
P6AS	D462	0	0	0	0	0	0	0	0	0	0	7.66600838908163e-09	0	0	1.41086050862008e-08	1.4393836777878e-08	1.83987540098842e-08	3.33032936391253e-08	5.71126822826929e-08	1.18804105047746e-07	1.70277206098073e-07	3.17283540623564e-07	4.98520648772192e-07	7.47790901046492e-07	8.48147221307685e-07	7.26083811930841e-07	2.2912389210006e-07
P6AS	D463	0	0	0	0	0	0	0	0	0	0	0	0	3.52674010141303e-09	0	0	0	0	0	0	4.25693015245182e-09	0	1.17298976181692e-08	1.51068868898281e-08	1.08736823244575e-08	0	4.58247784200121e-08
P6AS	D464	0	0	0	0	0	2.0762711565283e-08	0	0	0	0	0	0	3.52674010141303e-09	3.5271512715502e-09	3.59845919446951e-09	3.67975080197685e-09	3.70036595990281e-09	1.90375607608976e-08	1.58405473396995e-08	2.12846507622591e-08	1.05761180207855e-07	1.40758771418031e-07	3.47458398466047e-07	5.98052527845163e-07	1.45216762386168e-06	2.52036281310066e-06
P6AS	D465	0	0	0	0	0	0	0	0	0	0	0	0	0	0	3.59845919446951e-09	1.47190032079074e-08	3.70036595990281e-09	1.14225364565386e-08	3.96013683492487e-09	3.83123713720664e-08	4.8073263730843e-08	7.62443345180999e-08	1.58622312343195e-07	7.61157762712025e-08	3.82149374700443e-08	9.16495568400241e-08
P6AS	D467	0	0	0	0	0	0	0	0	4.08126608873354e-09	0	0	0	3.52674010141303e-09	0	7.19691838893902e-09	1.10392524059305e-08	3.70036595990281e-09	2.28450729130772e-08	2.77209578444741e-08	4.25693015245182e-08	9.13392010886017e-08	8.79742321362691e-08	1.51068868898281e-07	1.7397891719132e-07	9.55373436751107e-08	1.37474335260036e-07
P6AS	D469	0	0	0	1.5878581861225e-07	1.04216434356423e-07	2.69915250348679e-07	1.24030533423283e-07	2.26411824378111e-07	1.63250643549342e-07	1.39695332303185e-07	2.60644285228776e-07	2.61495257046242e-07	3.42093789837064e-07	3.84459488598972e-07	6.80108787754737e-07	1.04136947695945e-06	1.64666285215675e-06	3.29349801163529e-06	6.16197291514309e-06	1.23280697215005e-05	2.42000809621064e-05	4.60691728953596e-05	8.34806569531902e-05	0.00014090117556032	0.00021130949674061	0.000239846890250343
P6AS	D47	7.64440298176117e-06	0	0	0	0	2.0762711565283e-08	0	0	4.08126608873354e-09	7.98259041732488e-09	0	1.08956357102601e-08	7.05348020282607e-09	1.7635756357751e-08	1.4393836777878e-08	3.31177572177916e-08	4.44043915188337e-08	7.99577551957701e-08	1.34644652387446e-07	1.66020275945621e-07	2.40366318654215e-07	4.10546416635923e-07	4.68313493584672e-07	5.32810433898418e-07	4.58579249640531e-07	2.74948670520072e-07
P6AS	D470	0	0	0	0	0	0	0	0	0	0	7.66600838908163e-09	7.26375714017339e-09	0	0	0	0	3.70036595990281e-09	3.80751215217953e-09	1.18804105047746e-08	8.51386030490364e-09	0	0	1.51068868898281e-08	0	1.91074687350221e-08	0
P6AS	D471	2.29332089452835e-05	1.14666044726417e-05	7.28038379215349e-06	1.20223548377846e-06	0	0	2.06717555705472e-08	0	0	0	1.14990125836224e-08	3.6318785700867e-09	1.76337005070652e-08	1.7635756357751e-08	3.23861327502256e-08	5.51962620296527e-08	4.44043915188337e-08	1.78953071152438e-07	2.81169715279666e-07	4.85290037379508e-07	1.03838249658621e-06	1.87678361890707e-06	3.34617544609693e-06	4.94752545762816e-06	7.14619330689828e-06	6.64459287090175e-06
P6AS	D472	0	0	0	0	0	0	0	0	0	0	0	0	0	0	3.59845919446951e-09	1.10392524059305e-08	3.70036595990281e-09	0	1.18804105047746e-08	2.97985110671628e-08	6.24952428500959e-08	1.17298976181692e-07	2.71923964016906e-07	7.06789351089738e-07	1.26109293651146e-06	1.05396990366028e-06
P6AS	D473	0	0	0	0	0	0	0	0	0	0	0	0	0	3.5271512715502e-09	7.19691838893902e-09	2.20785048118611e-08	1.11010978797084e-08	5.71126822826929e-08	9.90034208731217e-08	2.00075717165236e-07	4.23044720831419e-07	8.03497986844591e-07	1.57866967998704e-06	2.77278899273666e-06	5.82777796418175e-06	7.88186188824207e-06
P6AS	D474	0	0	0	2.26836883731785e-08	0	0	0	0	0	0	0	0	0	3.5271512715502e-09	1.07953775834085e-08	0	1.48014638396112e-08	1.14225364565386e-08	7.12824630286476e-08	9.36524633539401e-08	2.06715034042625e-07	2.34597952363384e-07	6.49596136262609e-07	5.98052527845163e-07	5.92331530785686e-07	5.49897341040145e-07
P6AS	D475	0	0	0	0	0	0	0	0	0	0	0	0	0	0	0	0	3.70036595990281e-09	0	0	4.25693015245182e-09	4.8073263730843e-09	1.75948464272538e-08	0	2.1747364648915e-08	3.82149374700443e-08	4.58247784200121e-08
P6AS	D477	0	0	0	2.26836883731785e-08	0	2.0762711565283e-08	0	0	0	0	7.66600838908163e-09	3.6318785700867e-09	1.05802203042391e-08	1.05814538146506e-08	1.4393836777878e-08	0	2.96029276792225e-08	2.28450729130772e-08	3.16810946793989e-08	1.19194044268651e-07	1.44219791192529e-07	2.17003105936131e-07	2.26603303347422e-07	3.69705199031555e-07	3.24826968495376e-07	1.37474335260036e-07
P6AS	D479	0	0	3.64019189607675e-07	0	4.16865737425693e-08	4.15254231305659e-08	0	4.11657862505656e-08	4.08126608873354e-09	0	1.14990125836224e-08	3.6318785700867e-09	7.05348020282607e-09	1.7635756357751e-08	1.79922959723475e-08	1.83987540098842e-08	2.22021957594169e-08	1.52300486087181e-08	4.35615051841736e-08	7.66247427441328e-08	1.10568506580939e-07	2.46327849981554e-07	3.77672172245703e-07	7.3941039806311e-07	1.07001824916124e-06	6.87371676300181e-07
P6AS	D48	7.64440298176117e-06	2.54813432725372e-06	2.18411513764605e-06	6.12459586075821e-07	1.25059721227708e-07	1.86864404087547e-07	1.24030533423283e-07	1.23497358751697e-07	8.97878539521379e-08	6.3860723338599e-08	1.878172055325e-07	1.19851992812861e-07	1.48123084259347e-07	1.26977445775807e-07	1.29544531000902e-07	1.69268536890935e-07	1.85018297995141e-07	2.55103314196028e-07	2.33648073260567e-07	2.68186599604465e-07	3.55742151608238e-07	3.10842286881484e-07	3.47458398466047e-07	2.1747364648915e-07	3.24826968495376e-07	1.37474335260036e-07
P6AS	D480	0.000175821268580507	6.3703358181343e-06	2.18411513764605e-06	6.80510651195356e-08	4.16865737425693e-08	4.15254231305659e-08	2.06717555705472e-08	4.11657862505656e-08	8.16253217746708e-09	1.59651808346498e-08	1.53320167781633e-08	2.90550285606936e-08	4.58476213183694e-08	6.34887228879036e-08	7.55676430838597e-08	8.46342684454675e-08	1.66516468195627e-07	2.17028192674233e-07	4.3957518867666e-07	6.25768732410418e-07	9.18199337259102e-07	1.47210215108024e-06	2.43220878926233e-06	4.40384134140529e-06	7.5092352128637e-06	9.62320346820253e-06
P6AS	D481	0	0	3.64019189607675e-07	4.53673767463571e-08	0	0	2.06717555705472e-08	0	4.08126608873354e-09	1.59651808346498e-08	1.53320167781633e-08	5.44781785513004e-08	4.93743614197825e-08	8.11244792456547e-08	8.63630206672682e-08	1.2879127806919e-07	1.81317932035238e-07	1.82760583304617e-07	2.01966978581168e-07	3.15012831281435e-07	3.7977878347366e-07	4.69195904726769e-07	7.02470240377007e-07	1.33746292590827e-06	2.19735890452755e-06	2.74948670520072e-06
P6AS	D482	0	0	0	0	0	0	2.06717555705472e-08	0	4.08126608873354e-09	7.98259041732488e-09	1.53320167781633e-08	7.26375714017339e-09	7.05348020282607e-09	7.0543025431004e-09	0	7.3595016039537e-09	1.85018297995141e-08	1.14225364565386e-08	1.98006841746243e-08	2.97985110671628e-08	3.36512846115901e-08	3.51896928545076e-08	4.53206606694843e-08	5.43684116222875e-08	3.82149374700443e-08	0
P6AS	D483	1.52888059635223e-05	1.27406716362686e-06	0	6.80510651195356e-08	2.08432868712847e-08	4.15254231305659e-08	4.13435111410943e-08	0	0	3.99129520866244e-09	1.14990125836224e-08	3.26869071307803e-08	4.93743614197825e-08	4.93801178017028e-08	8.27645614727987e-08	1.25111527267213e-07	2.07220493754557e-07	2.89370923565644e-07	5.78179977899031e-07	8.93955332014883e-07	1.49027117565613e-06	2.5512527319518e-06	4.32056965049084e-06	7.35060925133327e-06	1.17510932720386e-05	1.32433609633835e-05
[truncated: 6,912 more rows]
