# Supplementary material for: Database of age trajectories of mortality in 110 countries and web application: Data report
Source: Front Public Health. 2022 Jul 29;10:911589. doi: 10.3389/fpubh.2022.911589 (PMC9374568; doi:10.3389/fpubh.2022.911589)
Supplement: Supplementary file 1 [file Data_Sheet_1.zip › ATM_Dolejs/Data/yICD10_P6SA.txt]

Country	Filter	Infant deaths at age 0 day	Infant deaths at age 1-6 days	Infant deaths at age 7-27 days	Infant deaths at age 28-364 days	Deaths at age 1 year	Deaths at age 2 years	Deaths at age 3 years	Deaths at age 4 years	Deaths at age 5-9 years	Deaths at age 10-14 years	Deaths at age 15-19 years	Deaths at age 20-24 years	Deaths at age 25-29 years	Deaths at age 30-34 years	Deaths at age 35-39 years	Deaths at age 40-44 years	Deaths at age 45-49 years	Deaths at age 50-54 years	Deaths at age 55-59 years	Deaths at age 60-64 years	Deaths at age 65-69 years	Deaths at age 70-74 years	Deaths at age 75-79 years	Deaths at age 80-84 years	Deaths at age 85-89 years	Deaths at age 90-94 years
P6SA	A000	0	0	4.88898433257864e-07	4.56982215062989e-08	2.8041107141425e-08	1.39505394227178e-08	0	0	0	0	8.27876541486803e-09	2.80221515668579e-09	0	6.19010357129638e-09	6.79314153425812e-09	7.43172337321182e-09	4.13776922773052e-09	9.61057563119378e-09	0	1.46596084365812e-08	1.90113936517896e-08	1.13564655872784e-07	8.9359871809332e-08	5.89300610963301e-08	1.27942558908752e-07	2.10711608924311e-07
P6SA	A001	0	0	0	0	0	0	0	0	0	0	0	0	0	0	0	3.71586168660591e-09	0	0	0	0	0	0	0	2.94650305481651e-08	0	0
P6SA	A009	0	8.55572258201262e-07	5.37788276583651e-06	1.34048116418477e-06	4.76698821404226e-07	2.09258091340766e-07	8.32344577337504e-08	2.75787039674889e-08	1.90095154437852e-08	5.41480692979302e-09	1.10383538864907e-08	1.96155060968005e-08	1.15202360376554e-08	1.23802071425928e-08	3.05691369041615e-08	4.45903402392709e-08	5.37909999604967e-08	3.84423025247751e-08	1.28200501481902e-07	1.68585497020684e-07	3.80227873035792e-07	7.31861115624605e-07	1.59060571820611e-06	3.59473372687614e-06	7.03684073998138e-06	1.39069661890045e-05
P6SA	A010	0	0	0	3.50353031548291e-07	2.243288571314e-07	2.23208630763484e-07	1.52596505845209e-07	1.241041678537e-07	5.15972562045599e-08	8.12221039468953e-08	6.62301233189442e-08	5.04398728203442e-08	6.33612982071045e-08	5.26158803560192e-08	7.13279861097103e-08	1.48634467464236e-08	5.79287691882272e-08	9.13004684963409e-08	1.22373205959997e-07	1.97904713893846e-07	1.99619633343791e-07	2.77602492133471e-07	4.4679935904666e-07	7.95555824800457e-07	7.67655353452514e-07	1.8964044803188e-06
P6SA	A011	0	0	0	0	0	0	0	0	0	0	0	2.80221515668579e-09	0	3.09505178564819e-09	0	0	0	1.44158634467907e-08	0	0	0	0	0	0	0	0
P6SA	A012	0	0	0	0	0	0	0	0	0	0	0	0	0	0	0	0	0	0	0	0	0	0	1.78719743618664e-08	0	0	0
P6SA	A014	0	0	0	1.52327405020996e-08	0	0	0	1.37893519837445e-08	2.71564506339789e-09	2.70740346489651e-09	0	0	5.76011801882768e-09	0	0	0	1.24133076831915e-08	0	1.74818865657139e-08	1.46596084365812e-08	2.85170904776844e-08	0	1.78719743618664e-08	0	0	2.10711608924311e-07
P6SA	A020	0	0	0	1.67560145523096e-07	8.41233214242751e-08	2.79010788454355e-08	1.38724096222917e-08	0	5.43129012679578e-09	2.70740346489651e-09	1.37979423581134e-08	1.12088606267432e-08	4.03208261317938e-08	1.23802071425928e-08	1.35862830685162e-08	1.85793084330296e-08	2.89643845941136e-08	3.36370147091782e-08	1.10718614916188e-07	6.59682379646154e-08	1.23574058736632e-07	2.01892721551615e-07	4.4679935904666e-07	3.24115336029816e-07	7.03684073998138e-07	1.26426965354587e-06
P6SA	A021	0	0	2.44449216628932e-07	9.13964430125978e-08	2.8041107141425e-08	1.39505394227178e-08	1.38724096222917e-08	1.37893519837445e-08	5.43129012679578e-09	8.12221039468953e-09	1.10383538864907e-08	2.80221515668579e-09	1.7280354056483e-08	0	1.69828538356453e-08	1.11475850598177e-08	2.48266153663831e-08	2.88317268935813e-08	3.49637731314277e-08	3.6649021091453e-08	3.80227873035792e-08	1.00946360775808e-07	1.78719743618664e-07	3.53580366577981e-07	7.67655353452514e-07	2.10711608924311e-06
P6SA	A022	0	0	0	1.67560145523096e-07	1.40205535707125e-08	0	0	0	0	0	2.75958847162268e-09	0	0	0	6.79314153425812e-09	7.43172337321182e-09	0	4.80528781559689e-09	1.16545910438092e-08	0	0	2.52365901939519e-08	1.78719743618664e-08	5.89300610963301e-08	0	2.10711608924311e-07
P6SA	A028	0	0	0	0	0	0	0	0	0	0	0	0	0	3.09505178564819e-09	0	0	8.27553845546103e-09	0	5.82729552190462e-09	0	0	1.2618295096976e-08	0	0	0	0
P6SA	A029	0	0	0	1.52327405020996e-08	2.8041107141425e-08	4.18516182681533e-08	1.38724096222917e-08	1.37893519837445e-08	0	2.70740346489651e-09	0	2.80221515668579e-09	0	6.19010357129638e-09	0	1.48634467464236e-08	4.13776922773052e-09	9.61057563119378e-09	5.82729552190462e-09	0	9.50569682589479e-09	2.52365901939519e-08	1.25103820533065e-07	1.1786012219266e-07	2.55885117817505e-07	2.10711608924311e-07
P6SA	A030	0	0	0	3.04654810041993e-08	0	0	0	0	0	0	0	0	0	0	3.39657076712906e-09	0	0	0	0	0	1.90113936517896e-08	2.52365901939519e-08	0	0	0	0
P6SA	A031	0	0	0	6.09309620083985e-08	0	0	0	0	2.71564506339789e-09	0	0	0	0	0	0	0	0	4.80528781559689e-09	0	0	0	0	0	2.94650305481651e-08	0	0
P6SA	A038	0	0	0	0	0	0	0	0	0	0	0	0	0	0	0	0	0	4.80528781559689e-09	0	0	0	0	0	0	6.39712794543762e-08	0
P6SA	A039	0	0	2.44449216628932e-07	3.04654810041993e-07	4.20616607121376e-08	4.18516182681533e-08	4.16172288668752e-08	4.13680559512334e-08	1.35782253169894e-08	2.70740346489651e-09	0	5.60443031337158e-09	0	9.28515535694457e-09	1.35862830685162e-08	7.43172337321182e-09	8.27553845546103e-09	4.80528781559689e-09	1.74818865657139e-08	2.19894126548718e-08	4.75284841294739e-08	5.04731803879038e-08	1.78719743618664e-07	1.7679018328899e-07	3.83827676726257e-07	1.05355804462155e-06
P6SA	A040	0	0	0	6.09309620083985e-08	2.8041107141425e-08	0	0	0	0	2.70740346489651e-09	2.75958847162268e-09	2.80221515668579e-09	0	0	3.39657076712906e-09	3.71586168660591e-09	8.27553845546103e-09	0	5.82729552190462e-09	7.3298042182906e-09	2.85170904776844e-08	7.57097705818557e-08	1.25103820533065e-07	1.47325152740825e-07	2.55885117817505e-07	1.05355804462155e-06
P6SA	A041	0	0	0	3.04654810041993e-08	1.40205535707125e-08	0	0	0	0	0	0	2.80221515668579e-09	0	0	3.39657076712906e-09	0	0	4.80528781559689e-09	0	7.3298042182906e-09	0	0	0	5.89300610963301e-08	2.55885117817505e-07	0
P6SA	A042	0	0	2.44449216628932e-07	4.56982215062989e-08	1.40205535707125e-08	0	0	0	0	0	0	0	0	0	0	0	0	0	5.82729552190462e-09	0	1.90113936517896e-08	1.2618295096976e-08	0	5.89300610963301e-08	6.39712794543762e-08	2.10711608924311e-07
P6SA	A043	0	0	0	0	1.40205535707125e-08	1.39505394227178e-08	0	0	2.71564506339789e-09	0	0	0	0	0	0	0	0	0	0	7.3298042182906e-09	9.50569682589479e-09	2.52365901939519e-08	7.14878974474657e-08	2.94650305481651e-08	6.39712794543762e-08	0
P6SA	A044	0	0	2.44449216628932e-07	2.58956588535694e-07	7.01027678535626e-08	0	0	1.37893519837445e-08	0	0	2.75958847162268e-09	2.80221515668579e-09	5.76011801882768e-09	3.09505178564819e-09	1.35862830685162e-08	1.11475850598177e-08	1.24133076831915e-08	2.40264390779844e-08	4.07910686533323e-08	2.93192168731624e-08	1.90113936517896e-08	6.30914754848798e-08	2.32335666704263e-07	1.7679018328899e-07	6.39712794543762e-07	2.52853930709173e-06
P6SA	A045	0	0	0	0	0	0	1.38724096222917e-08	0	0	0	0	0	0	0	0	0	0	0	5.82729552190462e-09	0	0	0	0	0	1.27942558908752e-07	0
P6SA	A046	0	0	0	1.52327405020996e-08	0	0	0	0	0	0	0	0	0	3.09505178564819e-09	0	3.71586168660591e-09	0	0	0	7.3298042182906e-09	0	1.2618295096976e-08	1.78719743618664e-08	2.94650305481651e-08	6.39712794543762e-08	0
P6SA	A047	0	4.27786129100631e-06	2.93339059954719e-06	3.36643565096402e-06	2.52369964272825e-07	4.18516182681533e-08	1.38724096222917e-08	2.75787039674889e-08	1.08625802535916e-08	1.0829613859586e-08	1.10383538864907e-08	8.40664547005737e-09	1.44002950470692e-08	1.54752589282409e-08	1.69828538356453e-08	2.97268934928473e-08	9.51686922378019e-08	1.68185073545891e-07	3.26328549226659e-07	4.54447861534017e-07	7.41444352419794e-07	1.66561495280083e-06	3.05610761587916e-06	6.48230672059632e-06	1.22824856552402e-05	2.2335430545977e-05
P6SA	A048	0	1.71114451640252e-06	4.88898433257864e-07	7.31171544100782e-07	1.121644285657e-07	4.18516182681533e-08	0	0	5.43129012679578e-09	0	0	2.80221515668579e-09	2.88005900941384e-09	3.09505178564819e-09	6.79314153425812e-09	7.43172337321182e-09	1.65510769109221e-08	1.44158634467907e-08	2.33091820876185e-08	5.86384337463248e-08	1.42585452388422e-07	1.89274426454639e-07	2.32335666704263e-07	3.24115336029816e-07	7.03684073998138e-07	2.10711608924311e-06
P6SA	A049	2.05337341968303e-05	5.98900580740884e-06	4.15563668269185e-06	7.92102506109181e-06	2.25730912488472e-06	6.13823734599581e-07	2.49703373201251e-07	2.06840279756167e-07	1.16772737726109e-07	6.22702796926197e-08	4.69130040175855e-08	3.92310121936011e-08	8.64017702824152e-08	1.0213670892639e-07	1.39259401452291e-07	1.93224807703507e-07	1.94475153703334e-07	3.17148995829395e-07	6.52657098453317e-07	9.7486396103265e-07	1.37832603975474e-06	3.02839082327423e-06	4.98628084696073e-06	1.06368760278876e-05	2.07266945432179e-05	4.38280146562567e-05
P6SA	A050	0	0	0	1.52327405020996e-08	0	1.39505394227178e-08	0	1.37893519837445e-08	2.71564506339789e-09	0	2.75958847162268e-09	0	5.76011801882768e-09	9.28515535694457e-09	3.39657076712906e-09	0	0	4.80528781559689e-09	5.82729552190462e-09	7.3298042182906e-09	0	0	1.78719743618664e-08	2.94650305481651e-08	1.27942558908752e-07	0
P6SA	A051	0	0	0	1.82792886025196e-07	0	0	1.38724096222917e-08	0	5.43129012679578e-09	2.70740346489651e-09	0	8.40664547005737e-09	2.88005900941384e-09	0	6.79314153425812e-09	1.48634467464236e-08	8.27553845546103e-09	4.80528781559689e-09	1.74818865657139e-08	7.3298042182906e-09	4.75284841294739e-08	2.52365901939519e-08	0	5.89300610963301e-08	0	0
P6SA	A052	5.13343354920758e-06	5.98900580740884e-06	4.27786129100631e-05	3.56446127749131e-06	8.41233214242751e-08	2.79010788454355e-08	0	2.75787039674889e-08	2.71564506339789e-09	8.12221039468953e-09	8.27876541486803e-09	2.80221515668579e-09	0	9.28515535694457e-09	2.03794246027744e-08	2.60110318062414e-08	1.65510769109221e-08	1.92211512623876e-08	5.24456596971416e-08	4.39788253097436e-08	1.23574058736632e-07	1.2618295096976e-07	1.96591717980531e-07	3.24115336029816e-07	2.55885117817505e-07	6.32134826772933e-07
P6SA	A053	0	0	0	0	0	0	0	0	0	0	0	2.80221515668579e-09	0	0	0	0	0	0	0	0	0	0	0	0	0	0
P6SA	A054	0	0	0	3.04654810041993e-08	0	0	0	0	0	0	0	0	0	0	0	0	0	0	0	0	0	1.2618295096976e-08	0	0	0	0
P6SA	A058	0	0	0	0	0	1.39505394227178e-08	0	0	0	2.70740346489651e-09	8.27876541486803e-09	5.60443031337158e-09	2.88005900941384e-09	0	0	7.43172337321182e-09	0	0	0	0	2.85170904776844e-08	2.52365901939519e-08	0	0	0	2.10711608924311e-07
P6SA	A059	1.54003006476227e-05	2.56671677460379e-06	7.33347649886796e-07	6.24542360586085e-07	2.66390517843538e-07	1.67406473072613e-07	1.10979276978334e-07	8.27361119024667e-08	5.43129012679578e-08	4.87332623681372e-08	3.86342386027175e-08	3.92310121936011e-08	7.48815342447599e-08	5.57109321416674e-08	5.7741703041194e-08	7.06013720455123e-08	9.10309230100714e-08	1.00911044127535e-07	1.45682388047616e-07	1.39266280147521e-07	2.56653814299159e-07	3.91167148006254e-07	5.71903179579725e-07	7.95555824800457e-07	1.47133942745065e-06	4.21423217848622e-06
P6SA	A060	1.54003006476227e-05	8.55572258201262e-07	4.15563668269185e-06	6.61100937791124e-06	1.97689805347047e-06	6.13823734599581e-07	1.52596505845209e-07	1.93050927772422e-07	5.43129012679578e-08	2.70740346489651e-08	1.65575308297361e-08	6.44509486037732e-08	3.74407671223799e-08	5.26158803560192e-08	8.49142691782265e-08	1.33771020717813e-07	1.94475153703334e-07	2.35459102964248e-07	3.49637731314277e-07	4.10469036224274e-07	9.125468952859e-07	1.50157711654014e-06	2.78802800045116e-06	5.12691531538072e-06	1.27942558908752e-05	2.44425466352201e-05
P6SA	A061	0	0	2.44449216628932e-07	1.52327405020996e-07	8.41233214242751e-08	1.39505394227178e-08	2.77448192445835e-08	0	2.71564506339789e-09	5.41480692979302e-09	5.51917694324535e-09	2.80221515668579e-09	5.76011801882768e-09	1.85703107138891e-08	2.71725661370325e-08	1.11475850598177e-08	1.65510769109221e-08	1.92211512623876e-08	4.6618364175237e-08	5.86384337463248e-08	1.14068361910737e-07	1.76656131357663e-07	2.68079615427996e-07	6.18765641511467e-07	9.59569191815642e-07	2.31782769816742e-06
P6SA	A062	0	0	0	4.56982215062989e-08	2.8041107141425e-08	0	2.77448192445835e-08	0	0	0	2.75958847162268e-09	0	8.64017702824152e-09	3.09505178564819e-09	3.39657076712906e-09	3.71586168660591e-09	0	4.80528781559689e-09	1.74818865657139e-08	1.46596084365812e-08	0	3.78548852909279e-08	1.78719743618664e-08	5.89300610963301e-08	1.91913838363128e-07	4.21423217848622e-07
P6SA	A063	0	0	0	0	0	0	0	0	0	0	0	2.80221515668579e-09	0	3.09505178564819e-09	0	0	4.13776922773052e-09	4.80528781559689e-09	0	0	9.50569682589479e-09	2.52365901939519e-08	3.57439487237328e-08	0	1.27942558908752e-07	0
P6SA	A064	0	0	2.44449216628932e-07	1.52327405020996e-08	2.8041107141425e-08	2.79010788454355e-08	1.38724096222917e-08	2.75787039674889e-08	5.43129012679578e-09	2.70740346489651e-09	8.27876541486803e-09	8.40664547005737e-09	8.64017702824152e-09	2.16653624995373e-08	3.05691369041615e-08	2.60110318062414e-08	4.13776922773052e-08	5.76634537871627e-08	8.74094328285693e-08	6.59682379646154e-08	7.60455746071583e-08	1.38801246066735e-07	1.25103820533065e-07	3.83045397126146e-07	2.55885117817505e-07	1.68569287139449e-06
P6SA	A065	0	0	0	0	1.40205535707125e-08	0	0	0	2.71564506339789e-09	0	8.27876541486803e-09	2.80221515668579e-09	0	3.09505178564819e-09	0	1.48634467464236e-08	0	9.61057563119378e-09	1.74818865657139e-08	1.46596084365812e-08	1.90113936517896e-08	2.52365901939519e-08	1.78719743618664e-08	8.83950916444952e-08	1.91913838363128e-07	2.10711608924311e-07
P6SA	A066	0	0	0	4.56982215062989e-08	1.40205535707125e-08	0	0	1.37893519837445e-08	5.43129012679578e-09	5.41480692979302e-09	2.75958847162268e-09	2.80221515668579e-09	2.88005900941384e-09	3.09505178564819e-09	0	0	4.13776922773052e-09	9.61057563119378e-09	1.16545910438092e-08	1.46596084365812e-08	9.50569682589479e-09	0	5.36159230855992e-08	2.94650305481651e-08	6.39712794543762e-08	2.10711608924311e-07
P6SA	A068	0	0	0	2.58956588535694e-07	0	2.79010788454355e-08	0	0	2.71564506339789e-09	5.41480692979302e-09	2.75958847162268e-09	5.60443031337158e-09	2.88005900941384e-09	3.09505178564819e-09	6.79314153425812e-09	0	8.27553845546103e-09	4.80528781559689e-09	1.16545910438092e-08	3.6649021091453e-08	2.85170904776844e-08	3.78548852909279e-08	5.36159230855992e-08	8.83950916444952e-08	6.39712794543762e-08	6.32134826772933e-07
P6SA	A069	0	5.98900580740884e-06	1.46669529977359e-06	2.90945343590103e-06	4.20616607121376e-07	1.11604315381742e-07	4.16172288668752e-08	1.37893519837445e-08	3.53033858241725e-08	1.35370173244825e-08	1.93171193013587e-08	1.68132909401147e-08	3.74407671223799e-08	3.09505178564819e-08	4.41554199726778e-08	7.06013720455123e-08	8.27553845546103e-08	8.6495180680744e-08	1.22373205959997e-07	1.97904713893846e-07	2.56653814299159e-07	6.05678164654846e-07	1.09019043607385e-06	1.97415704672706e-06	4.79784595907821e-06	9.06059918374537e-06
P6SA	A070	1.02668670984152e-05	0	0	0	0	0	0	0	0	0	0	0	0	0	0	0	0	0	0	0	0	0	0	0	0	0
P6SA	A071	0	0	0	6.09309620083985e-08	2.8041107141425e-08	2.79010788454355e-08	0	1.37893519837445e-08	0	0	0	2.80221515668579e-09	0	0	3.39657076712906e-09	3.71586168660591e-09	4.13776922773052e-09	4.80528781559689e-09	0	2.93192168731624e-08	0	1.2618295096976e-08	3.57439487237328e-08	2.94650305481651e-08	6.39712794543762e-08	2.10711608924311e-07
P6SA	A072	0	0	0	1.52327405020996e-08	0	0	0	0	0	0	0	5.60443031337158e-09	0	0	1.01897123013872e-08	0	4.13776922773052e-09	0	0	0	0	0	0	0	0	0
P6SA	A073	0	8.55572258201262e-07	0	0	0	0	0	0	0	0	0	0	0	3.09505178564819e-09	0	0	0	0	0	7.3298042182906e-09	0	0	0	0	0	0
P6SA	A078	1.02668670984152e-05	0	0	3.04654810041993e-08	0	0	0	0	0	0	2.75958847162268e-09	0	0	3.09505178564819e-09	0	0	4.13776922773052e-09	4.80528781559689e-09	0	7.3298042182906e-09	2.85170904776844e-08	0	1.25103820533065e-07	1.47325152740825e-07	6.39712794543762e-08	4.21423217848622e-07
P6SA	A079	0	0	0	1.67560145523096e-07	1.26184982136413e-07	2.79010788454355e-08	2.77448192445835e-08	0	2.71564506339789e-09	0	2.75958847162268e-09	5.60443031337158e-09	0	3.09505178564819e-09	6.79314153425812e-09	7.43172337321182e-09	0	9.61057563119378e-09	1.74818865657139e-08	2.93192168731624e-08	3.80227873035792e-08	1.13564655872784e-07	2.14463692342397e-07	2.35720244385321e-07	5.75741515089385e-07	1.05355804462155e-06
P6SA	A080	5.13343354920758e-06	0	4.88898433257864e-07	6.39775101088184e-07	1.26184982136413e-07	2.79010788454355e-08	5.5489638489167e-08	0	5.43129012679578e-09	0	0	0	2.88005900941384e-09	0	0	0	4.13776922773052e-09	0	1.16545910438092e-08	7.3298042182906e-09	9.50569682589479e-09	5.04731803879038e-08	3.57439487237328e-08	1.1786012219266e-07	1.27942558908752e-07	8.42846435697244e-07
P6SA	A081	0	0	0	1.06629183514697e-07	2.8041107141425e-08	1.39505394227178e-08	1.38724096222917e-08	0	2.71564506339789e-09	0	5.51917694324535e-09	0	2.88005900941384e-09	3.09505178564819e-09	3.39657076712906e-09	0	4.13776922773052e-09	9.61057563119378e-09	1.16545910438092e-08	7.3298042182906e-09	2.85170904776844e-08	8.83280656788317e-08	1.07231846171198e-07	2.94650305481651e-07	7.03684073998138e-07	8.42846435697244e-07
P6SA	A082	0	0	0	0	1.40205535707125e-08	1.39505394227178e-08	0	0	0	0	0	0	0	3.09505178564819e-09	3.39657076712906e-09	3.71586168660591e-09	0	0	0	0	9.50569682589479e-09	0	1.78719743618664e-08	2.94650305481651e-08	0	2.10711608924311e-07
P6SA	A083	0	0	1.46669529977359e-06	8.3780072761548e-07	9.81438749949876e-08	1.39505394227178e-08	1.38724096222917e-08	0	1.08625802535916e-08	0	2.75958847162268e-09	5.60443031337158e-09	8.64017702824152e-09	6.19010357129638e-09	3.39657076712906e-09	3.71586168660591e-09	4.13776922773052e-09	1.44158634467907e-08	3.49637731314277e-08	6.59682379646154e-08	1.14068361910737e-07	1.51419541163711e-07	3.39567512875462e-07	6.48230672059632e-07	1.02354047127002e-06	2.10711608924311e-06
P6SA	A084	0	8.55572258201262e-07	2.68894138291825e-06	2.05641996778345e-06	4.34637160692088e-07	1.2555485480446e-07	0	1.37893519837445e-08	2.98720956973768e-08	2.16592277191721e-08	1.10383538864907e-08	8.40664547005737e-09	1.44002950470692e-08	1.85703107138891e-08	3.05691369041615e-08	2.22951701196355e-08	7.86176153268798e-08	8.6495180680744e-08	1.39855092525711e-07	1.97904713893846e-07	3.61216479384002e-07	8.32807476400413e-07	1.57273374384424e-06	2.50452759659403e-06	5.94932898925698e-06	1.13784268819128e-05
P6SA	A085	0	0	1.71114451640253e-06	1.44711034769946e-06	4.48657714262801e-07	1.39505394227177e-07	9.71068673560422e-08	5.51574079349778e-08	1.62938703803873e-08	2.16592277191721e-08	2.20767077729814e-08	1.12088606267432e-08	2.88005900941384e-08	2.78554660708337e-08	6.45348445754521e-08	4.45903402392709e-08	5.79287691882272e-08	8.16898928651471e-08	1.74818865657139e-07	3.29841189823077e-07	7.03421565116214e-07	1.28706609989155e-06	2.03740507725277e-06	3.18222329920183e-06	5.24564491525885e-06	1.20105617086857e-05
P6SA	A09	0.000272071978108001	0.000173681168414856	0.000191648185837083	0.000291600351431693	7.7056962424636e-05	1.82194044860694e-05	7.85178384621713e-06	4.37122457884699e-06	2.0557433129922e-06	8.96150546880745e-07	7.78203948997595e-07	1.05923732922723e-06	1.11170277763374e-06	1.47324464996854e-06	1.92245905419505e-06	2.45618457484651e-06	3.55848153584824e-06	4.46891766850511e-06	6.76549010093126e-06	1.10166957400908e-05	1.93440930406959e-05	3.42586711882897e-05	6.52684503695361e-05	0.0001228397123553	0.000249487989872067	0.000547007336767511
P6SA	A090	7.18680696889061e-05	1.11224393566164e-05	1.24669100480755e-05	1.20643304776629e-05	4.26224828549661e-06	1.15789477208557e-06	4.99406746402503e-07	2.482083357074e-07	1.27635317979701e-07	5.14406658330337e-08	4.96725924892082e-08	8.68686698572595e-08	6.62413572165184e-08	9.59466053550939e-08	1.18879976849517e-07	2.4524687131599e-07	2.15163999841987e-07	4.85334069375286e-07	6.81793576062841e-07	1.10680043696188e-06	1.54942858262085e-06	2.82649810172261e-06	5.71903179579725e-06	1.27583582273555e-05	2.61642532968399e-05	5.79456924541855e-05
P6SA	A099	9.24018038857364e-05	3.85007516190568e-05	5.47566245248808e-05	6.5896835412083e-05	1.85632129276234e-05	5.56626522966438e-06	2.66350264748001e-06	1.72366899796806e-06	8.79869000540916e-07	5.55017710303784e-07	4.11178682271779e-07	5.324208797703e-07	6.48013277118114e-07	9.99701726764365e-07	1.28050717920766e-06	1.7576025777646e-06	2.65644784420299e-06	4.06046820417937e-06	6.07786922934652e-06	9.93188471578376e-06	1.70437144088294e-05	3.17476304639915e-05	5.78515810093616e-05	0.000119834279239387	0.000260618992497128	0.000585356849591736
P6SA	A150	0	0	0	1.06629183514697e-07	7.01027678535626e-08	6.97526971135887e-08	1.38724096222917e-08	1.37893519837445e-08	1.90095154437852e-08	2.43666311840686e-08	1.1314312733653e-07	3.47474679429038e-07	5.64491565845113e-07	6.03535098201397e-07	7.67624993371168e-07	1.04044127224966e-06	1.39442822974518e-06	1.47522335938824e-06	2.06868991027614e-06	2.23559028657863e-06	2.53802105251391e-06	3.82334341438371e-06	4.80756110334206e-06	5.71621592634402e-06	8.57215144688641e-06	1.15891384908371e-05
P6SA	A151	0	0	0	1.52327405020996e-08	0	0	0	0	0	1.0829613859586e-08	5.51917694324535e-09	1.96155060968005e-08	4.89610031600353e-08	4.64257767847228e-08	5.7741703041194e-08	1.0032826553836e-07	7.86176153268798e-08	1.34548058836713e-07	1.04891319394283e-07	1.61255692802393e-07	1.80608239692001e-07	2.77602492133471e-07	3.93183435961061e-07	3.83045397126146e-07	6.39712794543762e-07	6.32134826772933e-07
P6SA	A152	0	0	0	1.52327405020996e-08	0	0	0	0	0	2.70740346489651e-09	1.10383538864907e-08	4.48354425069726e-08	4.32008851412076e-08	2.78554660708337e-08	8.83108399453556e-08	1.04044127224966e-07	1.48959692198299e-07	2.59485542042232e-07	1.74818865657139e-07	2.4188353920359e-07	3.61216479384002e-07	3.40693967618351e-07	4.64671333408527e-07	5.59835580415136e-07	8.95597912361266e-07	6.32134826772933e-07
P6SA	A153	0	0	0	1.06629183514697e-07	2.8041107141425e-08	0	1.38724096222917e-08	0	1.08625802535916e-08	5.14406658330337e-08	2.04209546900078e-07	4.03518982562754e-07	4.83849913581525e-07	5.78774683916212e-07	6.38555304220263e-07	8.99238528158631e-07	1.20409084526958e-06	1.42717048123228e-06	1.6374700416552e-06	1.77381262082633e-06	2.24334445091117e-06	3.14195547914701e-06	4.45012161610474e-06	5.00905519318806e-06	6.65301306325512e-06	8.63917596589675e-06
P6SA	A154	0	0	0	0	0	0	0	0	0	0	2.75958847162268e-09	5.60443031337158e-09	5.76011801882768e-09	0	0	7.43172337321182e-09	8.27553845546103e-09	1.44158634467907e-08	2.91364776095231e-08	2.93192168731624e-08	2.85170904776844e-08	2.52365901939519e-08	8.9359871809332e-08	8.83950916444952e-08	1.27942558908752e-07	0
P6SA	A155	0	0	0	0	0	0	0	0	0	2.70740346489651e-09	0	2.80221515668579e-09	0	3.09505178564819e-09	6.79314153425812e-09	0	4.13776922773052e-09	9.61057563119378e-09	5.82729552190462e-09	0	1.90113936517896e-08	0	3.57439487237328e-08	5.89300610963301e-08	0	0
P6SA	A156	0	0	0	1.52327405020996e-08	0	0	0	0	0	2.70740346489651e-09	2.75958847162268e-09	0	8.64017702824152e-09	6.19010357129638e-09	6.79314153425812e-09	1.48634467464236e-08	3.31021538218441e-08	3.84423025247751e-08	3.49637731314277e-08	3.6649021091453e-08	5.70341809553687e-08	5.04731803879038e-08	1.07231846171198e-07	2.65185274933486e-07	3.19856397271881e-07	1.05355804462155e-06
P6SA	A157	0	0	0	0	0	0	0	0	0	0	0	8.40664547005737e-09	1.15202360376554e-08	6.19010357129638e-09	1.69828538356453e-08	1.48634467464236e-08	2.48266153663831e-08	4.80528781559689e-08	5.24456596971416e-08	4.39788253097436e-08	8.55512714330531e-08	7.57097705818557e-08	1.78719743618664e-07	1.1786012219266e-07	1.91913838363128e-07	0
P6SA	A158	0	0	0	0	0	0	0	0	0	0	1.10383538864907e-08	2.80221515668579e-09	5.76011801882768e-09	1.23802071425928e-08	0	2.22951701196355e-08	2.48266153663831e-08	3.36370147091782e-08	4.6618364175237e-08	5.86384337463248e-08	5.70341809553687e-08	6.30914754848798e-08	1.78719743618664e-08	1.47325152740825e-07	1.91913838363128e-07	0
P6SA	A159	0	0	0	1.52327405020996e-08	1.40205535707125e-08	2.79010788454355e-08	0	1.37893519837445e-08	1.35782253169894e-08	1.62444207893791e-08	4.41534155459628e-08	1.54121833617718e-07	2.07364248677797e-07	2.13558573209725e-07	2.68329090603196e-07	3.4557513685435e-07	4.22052461228513e-07	5.81439825687223e-07	5.94384143234271e-07	6.45022771209573e-07	1.01710956037074e-06	1.3627758704734e-06	2.03740507725277e-06	2.32773741330504e-06	4.15813316453445e-06	4.21423217848622e-06
P6SA	A160	0	0	0	1.52327405020996e-08	1.40205535707125e-08	1.39505394227178e-08	0	1.37893519837445e-08	0	5.41480692979302e-09	1.65575308297361e-08	4.20332273502869e-08	4.32008851412076e-08	7.42812428555566e-08	9.51039814796137e-08	1.07759988911571e-07	1.48959692198299e-07	2.1623795170186e-07	1.68991570135234e-07	2.93192168731624e-07	3.51710782558107e-07	4.41640328394158e-07	8.22110820645855e-07	1.03127606918578e-06	1.21545430963315e-06	8.42846435697244e-07
P6SA	A161	0	0	0	0	0	0	0	0	0	5.41480692979302e-09	1.65575308297361e-08	2.80221515668579e-08	1.44002950470692e-08	3.40455696421301e-08	8.15176984110974e-08	5.20220636124828e-08	8.27553845546103e-08	1.20132195389922e-07	1.28200501481902e-07	2.85862364513333e-07	3.23193692080423e-07	3.02839082327423e-07	5.00415282132259e-07	7.07160733155962e-07	1.02354047127002e-06	8.42846435697244e-07
P6SA	A162	0	0	0	1.38617938569107e-06	1.03752096423273e-06	6.41724813445017e-07	3.74555059801877e-07	3.03365743642378e-07	3.74759018748909e-07	5.22528868725026e-07	2.38980361642524e-06	5.71651891963901e-06	7.72143820423851e-06	1.00496331479997e-05	1.32737985579404e-05	1.83786519019528e-05	2.36721777518463e-05	3.07250102929265e-05	3.46898902418982e-05	4.26374711377964e-05	5.36881756726538e-05	6.88327997540038e-05	9.1236429117328e-05	0.000120335184758706	0.000160759825268847	0.000206075953527976
P6SA	A163	0	0	0	3.04654810041993e-08	1.40205535707125e-08	2.79010788454355e-08	0	0	8.14693519019366e-09	0	2.75958847162268e-09	1.68132909401147e-08	1.15202360376554e-08	1.85703107138891e-08	3.39657076712906e-08	4.83062019258769e-08	6.62043076436883e-08	8.16898928651471e-08	4.6618364175237e-08	5.86384337463248e-08	7.60455746071583e-08	1.38801246066735e-07	1.25103820533065e-07	2.65185274933486e-07	3.19856397271881e-07	1.05355804462155e-06
P6SA	A164	0	0	0	0	0	1.39505394227178e-08	0	0	0	2.70740346489651e-09	8.27876541486803e-09	1.4011075783429e-08	5.76011801882768e-09	1.85703107138891e-08	1.35862830685162e-08	2.97268934928473e-08	2.89643845941136e-08	9.61057563119378e-09	8.15821373066647e-08	1.39266280147521e-07	1.04562665084843e-07	1.2618295096976e-07	1.25103820533065e-07	1.7679018328899e-07	5.11770235635009e-07	2.10711608924311e-07
P6SA	A165	0	0	0	0	0	0	1.38724096222917e-08	0	2.71564506339789e-09	5.41480692979302e-09	6.62301233189442e-08	9.80775304840027e-08	7.2001475235346e-08	1.23802071425928e-07	1.32466259918033e-07	2.67542041435626e-07	2.93781615168867e-07	3.98838888694542e-07	5.76902256668557e-07	6.74341988082735e-07	9.03041198460005e-07	1.41324905086131e-06	2.10889297470024e-06	2.94650305481651e-06	4.54196084126071e-06	9.90344561944261e-06
P6SA	A167	0	0	0	3.04654810041993e-08	1.40205535707125e-08	4.18516182681533e-08	0	0	1.08625802535916e-08	0	0	8.40664547005737e-09	1.15202360376554e-08	1.85703107138891e-08	2.37759953699034e-08	4.83062019258769e-08	4.55154615050357e-08	6.24687416027595e-08	5.24456596971416e-08	6.59682379646154e-08	8.55512714330531e-08	1.13564655872784e-07	1.07231846171198e-07	2.06255213837156e-07	1.27942558908752e-07	2.10711608924311e-07
P6SA	A168	0	0	0	0	0	0	0	0	0	5.41480692979302e-09	0	2.80221515668579e-09	2.88005900941384e-09	1.23802071425928e-08	2.03794246027744e-08	1.48634467464236e-08	4.13776922773052e-08	2.40264390779844e-08	5.24456596971416e-08	4.39788253097436e-08	7.60455746071583e-08	2.52365901939519e-08	1.42975794894931e-07	8.83950916444952e-08	4.47798956180633e-07	0
P6SA	A169	5.13343354920758e-06	0	2.44449216628932e-07	4.1128399355669e-07	3.92575499979951e-07	1.39505394227177e-07	1.66468915467501e-07	1.10314815869956e-07	7.87537068385388e-08	1.73273821753377e-07	5.93311521398876e-07	1.45434966631993e-06	1.5811523961682e-06	2.22534223388105e-06	2.62554920299076e-06	3.31826448613908e-06	4.49775515054307e-06	5.58854972953918e-06	6.85289953375983e-06	8.89838232100479e-06	1.07224260196093e-05	1.4170345393904e-05	1.94625800800725e-05	2.49274158437477e-05	3.30731514779125e-05	4.19316101759379e-05
P6SA	A170	0	0	2.44449216628932e-07	6.09309620083985e-07	5.18760482116363e-07	2.5110970960892e-07	3.05193011690418e-07	2.34418983723656e-07	1.33066608106497e-07	1.27247962850136e-07	2.2628625467306e-07	4.00716767406068e-07	3.34086845092006e-07	4.51877560704636e-07	5.09485615069359e-07	4.42187540706104e-07	5.71012153426811e-07	6.58324430736774e-07	6.9344816710665e-07	7.91618855575385e-07	1.05513234767432e-06	1.05993678814598e-06	1.32252610277811e-06	1.20806625247477e-06	1.15148303017877e-06	1.26426965354587e-06
P6SA	A171	0	0	0	0	1.40205535707125e-08	0	0	0	2.71564506339789e-09	8.12221039468953e-09	1.10383538864907e-08	1.68132909401147e-08	1.15202360376554e-08	1.85703107138891e-08	3.39657076712906e-09	1.48634467464236e-08	2.89643845941136e-08	1.92211512623876e-08	3.49637731314277e-08	0	3.80227873035792e-08	2.52365901939519e-08	1.78719743618664e-08	2.94650305481651e-08	6.39712794543762e-08	0
P6SA	A178	0	0	0	2.13258367029395e-07	2.52369964272825e-07	2.37159170186202e-07	1.66468915467501e-07	1.37893519837444e-07	9.23319321555282e-08	9.47591212713778e-08	1.43498600524379e-07	2.40990503474978e-07	2.1024430768721e-07	2.01178366067132e-07	2.61535949068938e-07	2.11804116136537e-07	2.3999061520837e-07	2.1623795170186e-07	4.48701755186656e-07	3.88479623569402e-07	4.65779144468845e-07	3.02839082327423e-07	4.64671333408527e-07	7.07160733155962e-07	8.95597912361266e-07	0
P6SA	A179	0	0	0	0	2.8041107141425e-08	2.79010788454355e-08	4.16172288668752e-08	4.13680559512334e-08	8.14693519019366e-09	8.12221039468953e-09	2.48362962446041e-08	6.16487334470874e-08	3.16806491035523e-08	4.02356732134265e-08	7.81211276439684e-08	5.20220636124828e-08	7.03420768714188e-08	1.00911044127535e-07	1.57336979091425e-07	1.09947063274359e-07	2.3764242064737e-07	2.14511016648591e-07	1.78719743618664e-07	2.65185274933486e-07	3.83827676726257e-07	2.10711608924311e-07
P6SA	A180	0	0	0	4.56982215062989e-08	0	0	2.77448192445835e-08	0	2.71564506339789e-09	8.12221039468953e-09	5.51917694324535e-09	2.24177212534863e-08	3.16806491035523e-08	3.71406214277783e-08	5.4345132274065e-08	6.68855103589064e-08	1.03444230693263e-07	1.82600936992682e-07	2.97192071617136e-07	3.95809427787692e-07	4.3726205399116e-07	6.30914754848798e-07	5.71903179579725e-07	5.30370549866971e-07	1.21545430963315e-06	1.05355804462155e-06
P6SA	A181	0	0	0	0	0	0	0	0	2.71564506339789e-09	5.41480692979302e-09	5.51917694324535e-09	3.36265818802295e-08	4.60809441506215e-08	6.19010357129638e-08	8.83108399453556e-08	9.66124038517537e-08	1.19995307604185e-07	1.537692100991e-07	1.68991570135234e-07	2.71202756076752e-07	2.28136723821475e-07	3.15457377424399e-07	6.07647128303458e-07	7.66090794252292e-07	9.59569191815642e-07	8.42846435697244e-07
P6SA	A182	0	0	0	4.56982215062989e-08	4.20616607121376e-08	0	1.38724096222917e-08	0	8.14693519019366e-09	8.12221039468953e-09	2.75958847162268e-08	5.60443031337158e-08	4.60809441506215e-08	6.19010357129638e-08	7.13279861097103e-08	6.31696486723005e-08	9.51686922378019e-08	1.34548058836713e-07	1.39855092525711e-07	1.46596084365812e-07	2.47148117473265e-07	3.28075672521375e-07	4.4679935904666e-07	3.24115336029816e-07	1.02354047127002e-06	2.31782769816742e-06
P6SA	A183	0	0	0	4.56982215062989e-08	9.81438749949876e-08	1.39505394227178e-08	6.93620481114587e-08	4.13680559512334e-08	3.53033858241725e-08	3.24888415787581e-08	1.65575308297361e-07	1.90550630654634e-07	2.2464460273428e-07	2.50699194637503e-07	3.09087939808744e-07	2.71257903122232e-07	3.43434845901633e-07	4.13254752141332e-07	3.84601504445705e-07	6.23033358554701e-07	8.07984230201057e-07	1.00946360775808e-06	8.39982795007721e-07	1.14913619137844e-06	1.5992819863594e-06	1.47498126247018e-06
P6SA	A184	0	0	0	0	0	0	0	0	0	0	5.51917694324535e-09	5.60443031337158e-09	1.15202360376554e-08	6.19010357129638e-09	3.39657076712906e-09	3.71586168660591e-09	8.27553845546103e-09	9.61057563119378e-09	1.16545910438092e-08	2.19894126548718e-08	5.70341809553687e-08	5.04731803879038e-08	7.14878974474657e-08	5.89300610963301e-08	6.39712794543762e-08	6.32134826772933e-07
P6SA	A185	0	0	0	0	0	0	0	0	0	2.70740346489651e-09	0	0	2.88005900941384e-09	0	0	0	0	0	0	7.3298042182906e-09	0	0	0	0	0	0
P6SA	A187	0	0	0	0	0	0	0	0	0	0	0	2.80221515668579e-09	0	0	3.39657076712906e-09	3.71586168660591e-09	8.27553845546103e-09	1.44158634467907e-08	1.74818865657139e-08	2.93192168731624e-08	9.50569682589479e-09	2.52365901939519e-08	1.78719743618664e-08	2.94650305481651e-08	6.39712794543762e-08	0
P6SA	A188	0	0	0	1.52327405020996e-08	1.40205535707125e-08	0	0	0	1.08625802535916e-08	5.41480692979302e-09	2.20767077729814e-08	3.08243667235437e-08	4.03208261317938e-08	7.11861910699084e-08	8.49142691782265e-08	1.26339297344601e-07	1.24133076831916e-07	9.61057563119378e-08	2.56401002963803e-07	3.15181581386496e-07	3.13687995254528e-07	4.16403738200206e-07	4.82543307770393e-07	5.59835580415136e-07	7.03684073998138e-07	1.47498126247018e-06
P6SA	A190	0	0	0	1.52327405020996e-08	2.8041107141425e-08	1.39505394227178e-08	0	1.37893519837445e-08	5.43129012679578e-09	0	5.51917694324535e-09	1.4011075783429e-08	2.88005900941384e-08	2.47604142851855e-08	4.41554199726778e-08	5.57379252990887e-08	6.20665384159578e-08	2.40264390779844e-08	5.82729552190462e-08	5.86384337463248e-08	7.60455746071583e-08	1.00946360775808e-07	5.36159230855992e-08	5.89300610963301e-08	5.11770235635009e-07	6.32134826772933e-07
P6SA	A191	0	0	0	3.04654810041993e-08	1.40205535707125e-08	1.39505394227178e-08	1.38724096222917e-08	1.37893519837445e-08	1.08625802535916e-08	1.35370173244825e-08	1.10383538864907e-08	2.24177212534863e-08	3.45607081129661e-08	4.02356732134265e-08	4.07588492055487e-08	2.60110318062414e-08	5.79287691882272e-08	5.28581659715658e-08	9.90640238723785e-08	6.59682379646154e-08	7.60455746071583e-08	1.13564655872784e-07	1.78719743618664e-07	8.83950916444952e-08	3.19856397271881e-07	0
P6SA	A192	0	0	0	0	0	0	0	0	2.71564506339789e-09	2.70740346489651e-09	8.27876541486803e-09	1.68132909401147e-08	1.44002950470692e-08	2.78554660708337e-08	1.69828538356453e-08	7.43172337321182e-09	3.31021538218441e-08	6.72740294183564e-08	5.24456596971416e-08	7.3298042182906e-08	6.65398777812635e-08	1.00946360775808e-07	1.25103820533065e-07	1.1786012219266e-07	1.27942558908752e-07	0
P6SA	A198	0	0	0	1.52327405020996e-08	0	1.39505394227178e-08	0	0	0	0	2.48362962446041e-08	5.60443031337158e-08	5.4721121178863e-08	3.09505178564819e-08	3.05691369041615e-08	2.97268934928473e-08	5.79287691882272e-08	6.24687416027595e-08	9.32367283504739e-08	9.52874548377778e-08	1.14068361910737e-07	1.38801246066735e-07	1.07231846171198e-07	2.35720244385321e-07	1.91913838363128e-07	0
P6SA	A199	0	0	0	7.31171544100782e-07	4.34637160692088e-07	2.5110970960892e-07	2.08086144334376e-07	2.20629631739911e-07	1.5479176861368e-07	2.11177470261928e-07	5.07764278778573e-07	9.77973089683341e-07	1.18370425286909e-06	1.31849206068613e-06	1.49788770830392e-06	1.62754741873339e-06	1.98612922931065e-06	2.37861746872046e-06	2.81458373707993e-06	3.36438013619539e-06	3.8212901240097e-06	4.70662407117203e-06	6.50539866771937e-06	7.77876806471558e-06	9.01995040306704e-06	1.03248688372912e-05
P6SA	A200	0	0	0	0	0	0	0	0	0	0	2.75958847162268e-09	0	0	0	0	0	0	0	0	0	9.50569682589479e-09	0	0	0	0	0
P6SA	A207	0	0	0	1.52327405020996e-08	0	0	0	0	0	0	0	0	0	0	0	0	0	0	0	0	9.50569682589479e-09	1.2618295096976e-08	0	2.94650305481651e-08	0	0
P6SA	A209	0	0	0	0	0	0	0	0	0	0	0	0	0	0	0	0	0	0	0	0	0	0	0	0	6.39712794543762e-08	4.21423217848622e-07
P6SA	A210	0	0	2.44449216628932e-07	0	0	0	0	0	0	0	0	0	0	0	0	0	0	0	0	0	0	0	0	2.94650305481651e-08	0	0
P6SA	A212	0	0	0	0	0	0	0	0	0	0	0	2.80221515668579e-09	0	3.09505178564819e-09	0	0	8.27553845546103e-09	0	0	0	1.90113936517896e-08	1.2618295096976e-08	5.36159230855992e-08	2.94650305481651e-08	0	0
P6SA	A213	0	0	0	0	0	0	0	0	0	0	0	0	0	0	0	0	0	0	0	7.3298042182906e-09	9.50569682589479e-09	0	0	2.94650305481651e-08	0	2.10711608924311e-07
P6SA	A217	0	0	0	0	0	1.39505394227178e-08	0	0	0	0	0	0	0	3.09505178564819e-09	0	0	0	9.61057563119378e-09	0	0	0	0	1.78719743618664e-08	2.94650305481651e-08	0	0
P6SA	A219	0	0	0	0	0	0	0	0	0	0	2.75958847162268e-09	0	5.76011801882768e-09	3.09505178564819e-09	0	1.11475850598177e-08	1.24133076831915e-08	2.40264390779844e-08	3.49637731314277e-08	9.52874548377778e-08	1.14068361910737e-07	1.2618295096976e-07	2.68079615427996e-07	2.65185274933486e-07	7.03684073998138e-07	0
P6SA	A220	0	8.55572258201262e-07	0	0	0	0	0	0	0	0	0	0	0	0	0	0	0	0	0	0	0	1.2618295096976e-08	0	0	0	0
P6SA	A221	0	0	0	1.52327405020996e-08	0	0	0	0	0	0	0	2.80221515668579e-09	0	0	0	0	0	4.80528781559689e-09	0	0	0	0	1.78719743618664e-08	0	0	0
P6SA	A222	0	0	0	0	0	0	0	0	0	0	0	0	0	0	3.39657076712906e-09	0	0	0	0	0	0	0	0	2.94650305481651e-08	0	0
P6SA	A227	0	8.55572258201262e-07	0	0	0	0	0	0	0	0	2.75958847162268e-09	0	0	3.09505178564819e-09	3.39657076712906e-09	3.71586168660591e-09	0	0	5.82729552190462e-09	2.93192168731624e-08	9.50569682589479e-09	1.2618295096976e-08	1.78719743618664e-08	0	1.27942558908752e-07	0
P6SA	A229	0	8.55572258201262e-07	0	0	0	0	0	0	0	0	0	0	0	0	0	3.71586168660591e-09	4.13776922773052e-09	4.80528781559689e-09	0	7.3298042182906e-09	0	1.2618295096976e-08	0	0	0	2.10711608924311e-07
P6SA	A230	0	0	0	0	0	0	0	0	0	0	0	2.80221515668579e-09	0	0	0	0	0	0	0	0	0	1.2618295096976e-08	0	0	0	0
P6SA	A231	0	8.55572258201262e-07	0	0	0	0	0	0	0	0	0	0	0	0	0	0	0	0	0	0	0	0	0	2.94650305481651e-08	0	0
P6SA	A238	0	0	0	0	0	0	0	0	0	0	0	0	0	6.19010357129638e-09	3.39657076712906e-09	0	0	0	0	0	0	0	0	0	0	0
P6SA	A239	0	0	0	0	0	0	0	0	0	2.70740346489651e-09	5.51917694324535e-09	8.40664547005737e-09	5.76011801882768e-09	6.19010357129638e-09	1.35862830685162e-08	0	8.27553845546103e-09	9.61057563119378e-09	4.6618364175237e-08	3.6649021091453e-08	2.85170904776844e-08	8.83280656788317e-08	7.14878974474657e-08	5.89300610963301e-08	1.27942558908752e-07	0
P6SA	A240	5.13343354920758e-06	0	0	0	0	0	0	0	0	0	0	0	0	0	0	0	0	0	0	0	0	0	0	0	6.39712794543762e-08	0
P6SA	A241	0	0	0	0	0	0	0	0	0	0	0	0	0	0	0	0	0	0	0	7.3298042182906e-09	0	0	3.57439487237328e-08	0	6.39712794543762e-08	0
P6SA	A243	0	0	0	0	0	0	0	0	0	0	0	0	2.88005900941384e-09	0	0	0	0	0	0	0	0	0	0	0	0	0
P6SA	A244	0	0	0	1.52327405020996e-08	0	0	0	0	0	0	0	0	0	0	0	0	0	4.80528781559689e-09	0	0	9.50569682589479e-09	0	0	0	0	0
P6SA	A250	0	0	0	0	0	0	0	0	0	0	0	0	0	3.09505178564819e-09	0	0	0	0	0	0	0	0	0	0	0	0
P6SA	A251	0	0	0	0	0	0	0	0	0	0	0	0	0	0	0	0	0	0	0	0	0	1.2618295096976e-08	1.78719743618664e-08	2.94650305481651e-08	6.39712794543762e-08	0
P6SA	A259	0	0	0	0	0	0	0	0	0	0	0	2.80221515668579e-09	0	0	3.39657076712906e-09	0	0	4.80528781559689e-09	0	0	0	0	1.78719743618664e-08	0	0	0
P6SA	A260	0	0	0	0	0	0	0	0	0	0	0	0	0	0	0	3.71586168660591e-09	0	1.92211512623876e-08	1.16545910438092e-08	2.19894126548718e-08	2.85170904776844e-08	0	3.57439487237328e-08	1.1786012219266e-07	2.55885117817505e-07	4.21423217848622e-07
P6SA	A267	0	0	0	0	0	0	0	0	0	0	0	0	0	3.09505178564819e-09	1.01897123013872e-08	1.11475850598177e-08	3.72399230495746e-08	5.28581659715658e-08	5.24456596971416e-08	1.02617259056068e-07	1.52091149214317e-07	1.89274426454639e-07	3.03823564151729e-07	4.41975458222476e-07	7.67655353452514e-07	1.68569287139449e-06
P6SA	A268	0	0	0	0	0	0	0	0	0	0	0	0	0	0	3.39657076712906e-09	0	0	0	1.16545910438092e-08	2.19894126548718e-08	6.65398777812635e-08	5.04731803879038e-08	1.78719743618664e-08	5.89300610963301e-08	1.27942558908752e-07	4.21423217848622e-07
P6SA	A269	0	0	0	0	0	0	0	0	0	0	0	0	0	0	3.39657076712906e-09	0	4.13776922773052e-09	1.44158634467907e-08	1.74818865657139e-08	7.3298042182906e-09	1.90113936517896e-08	3.78548852909279e-08	3.57439487237328e-08	5.89300610963301e-08	2.55885117817505e-07	8.42846435697244e-07
P6SA	A270	0	0	0	1.52327405020996e-08	1.40205535707125e-08	4.18516182681533e-08	2.77448192445835e-08	1.37893519837445e-08	1.35782253169894e-08	4.60258589032407e-08	1.02104773450039e-07	1.28901897207546e-07	1.32482714433037e-07	1.20707019640279e-07	1.83414821424969e-07	3.00984796615079e-07	2.441283844361e-07	3.07538420198201e-07	4.07910686533323e-07	3.15181581386496e-07	3.70722176209897e-07	4.92113508782062e-07	1.96591717980531e-07	1.7679018328899e-07	2.55885117817505e-07	0
P6SA	A278	0	0	0	0	0	0	0	0	0	2.70740346489651e-09	5.51917694324535e-09	8.40664547005737e-09	0	9.28515535694457e-09	2.71725661370325e-08	1.11475850598177e-08	4.13776922773052e-09	1.92211512623876e-08	1.16545910438092e-08	0	9.50569682589479e-09	6.30914754848798e-08	7.14878974474657e-08	2.94650305481651e-08	0	0
P6SA	A279	0	0	0	3.04654810041993e-08	8.41233214242751e-08	5.5802157690871e-08	5.5489638489167e-08	2.75787039674889e-08	4.34503210143662e-08	1.92225646007652e-07	5.85032755984008e-07	6.22091764784245e-07	6.9697428027815e-07	8.17093671411122e-07	1.00878151783733e-06	1.30798331368528e-06	1.5185613065771e-06	1.75873534050846e-06	1.95797129535995e-06	1.84711066300923e-06	1.85361088104948e-06	1.69085154299478e-06	1.48337387203491e-06	1.1786012219266e-06	8.3162663290689e-07	8.42846435697244e-07
P6SA	A280	5.13343354920758e-06	0	0	0	0	0	0	0	0	0	0	0	0	0	0	0	0	0	0	0	0	0	0	0	0	2.10711608924311e-07
P6SA	A281	0	0	0	0	0	1.39505394227178e-08	0	0	0	0	0	0	0	0	0	0	0	0	0	0	0	0	1.78719743618664e-08	0	6.39712794543762e-08	0
P6SA	A288	0	0	0	1.52327405020996e-08	0	0	0	0	0	0	0	0	0	0	0	0	0	4.80528781559689e-09	5.82729552190462e-09	7.3298042182906e-09	0	0	0	0	6.39712794543762e-08	0
P6SA	A289	0	0	0	0	0	0	0	0	0	0	0	0	2.88005900941384e-09	6.19010357129638e-09	0	0	0	0	5.82729552190462e-09	7.3298042182906e-09	9.50569682589479e-09	0	0	5.89300610963301e-08	6.39712794543762e-08	0
P6SA	A300	0	0	0	0	0	0	0	0	0	0	2.75958847162268e-09	0	5.76011801882768e-09	3.09505178564819e-09	3.39657076712906e-09	3.71586168660591e-09	1.65510769109221e-08	5.28581659715658e-08	5.24456596971416e-08	5.13086295280342e-08	8.55512714330531e-08	3.78548852909279e-08	1.07231846171198e-07	2.06255213837156e-07	1.27942558908752e-07	2.10711608924311e-07
P6SA	A301	0	0	0	0	0	0	0	0	0	0	0	0	2.88005900941384e-09	0	6.79314153425812e-09	1.11475850598177e-08	4.13776922773052e-09	2.40264390779844e-08	3.49637731314277e-08	3.6649021091453e-08	1.90113936517896e-08	5.04731803879038e-08	1.78719743618664e-08	1.1786012219266e-07	3.83827676726257e-07	2.10711608924311e-07
P6SA	A302	0	0	0	0	0	0	0	0	0	0	0	0	0	3.09505178564819e-09	0	0	0	0	0	0	0	0	0	0	0	2.10711608924311e-07
P6SA	A303	0	0	0	0	0	0	0	0	0	0	0	0	0	6.19010357129638e-09	6.79314153425812e-09	0	4.13776922773052e-09	9.61057563119378e-09	1.74818865657139e-08	2.93192168731624e-08	4.75284841294739e-08	3.78548852909279e-08	0	5.89300610963301e-08	1.27942558908752e-07	6.32134826772933e-07
P6SA	A304	0	0	0	0	0	0	0	0	0	0	2.75958847162268e-09	0	0	0	0	3.71586168660591e-09	4.13776922773052e-09	0	5.82729552190462e-09	7.3298042182906e-09	9.50569682589479e-09	1.2618295096976e-08	0	2.94650305481651e-08	0	0
P6SA	A305	0	0	0	0	0	0	0	0	0	2.70740346489651e-09	2.75958847162268e-09	1.68132909401147e-08	1.7280354056483e-08	2.47604142851855e-08	2.37759953699034e-08	2.97268934928473e-08	3.31021538218441e-08	7.20793172339533e-08	4.07910686533323e-08	6.59682379646154e-08	1.52091149214317e-07	2.39747606842543e-07	3.57439487237328e-07	4.12510427674311e-07	5.75741515089385e-07	6.32134826772933e-07
P6SA	A308	0	0	0	0	0	0	0	0	0	2.70740346489651e-09	5.51917694324535e-09	2.80221515668579e-09	5.76011801882768e-09	0	1.35862830685162e-08	1.11475850598177e-08	1.65510769109221e-08	9.61057563119378e-09	5.82729552190462e-09	7.3298042182906e-09	4.75284841294739e-08	6.30914754848798e-08	3.57439487237328e-08	2.06255213837156e-07	3.19856397271881e-07	2.10711608924311e-07
P6SA	A309	0	0	0	0	0	0	0	0	2.71564506339789e-09	8.12221039468953e-09	4.13938270743402e-08	1.0648417595406e-07	1.38242832451864e-07	2.35223935709262e-07	2.71725661370325e-07	4.05028923840044e-07	4.26190230456243e-07	7.11182596708339e-07	1.08387696707426e-06	1.21674750023624e-06	2.08174760487096e-06	2.6750785605589e-06	3.18121143641222e-06	4.3018944600321e-06	7.35669713725326e-06	9.06059918374537e-06
P6SA	A310	1.02668670984152e-05	0	4.88898433257864e-07	9.13964430125978e-08	2.8041107141425e-08	0	1.38724096222917e-08	1.37893519837445e-08	2.71564506339789e-09	2.70740346489651e-09	5.51917694324535e-09	2.24177212534863e-08	1.7280354056483e-08	3.71406214277783e-08	3.39657076712906e-08	6.31696486723005e-08	9.93064614655324e-08	1.537692100991e-07	2.15609934310471e-07	2.85862364513333e-07	5.22813325424213e-07	8.07570886206461e-07	1.21529425660692e-06	1.62057668014908e-06	3.13459269326443e-06	6.95348309450226e-06
P6SA	A311	0	0	0	0	0	0	0	0	0	0	0	0	0	0	0	0	0	0	0	0	9.50569682589479e-09	0	1.78719743618664e-08	0	0	0
P6SA	A318	0	0	0	0	0	1.39505394227178e-08	0	0	0	2.70740346489651e-09	0	0	2.88005900941384e-09	3.09505178564819e-09	1.01897123013872e-08	7.43172337321182e-09	4.13776922773052e-09	9.61057563119378e-09	1.74818865657139e-08	1.46596084365812e-08	3.80227873035792e-08	6.30914754848798e-08	5.36159230855992e-08	2.94650305481651e-08	6.39712794543762e-08	0
P6SA	A319	0	8.55572258201262e-07	7.33347649886796e-07	9.13964430125978e-08	1.40205535707125e-08	0	0	0	1.35782253169894e-08	2.70740346489651e-09	0	1.68132909401147e-08	3.74407671223799e-08	4.64257767847228e-08	5.4345132274065e-08	1.0032826553836e-07	6.62043076436883e-08	1.3935334665231e-07	1.04891319394283e-07	1.83245105457265e-07	2.09125330169685e-07	2.27129311745567e-07	5.71903179579725e-07	9.72346008089447e-07	1.5992819863594e-06	2.52853930709173e-06
P6SA	A321	0	0	0	4.56982215062989e-08	1.40205535707125e-08	2.79010788454355e-08	0	2.75787039674889e-08	1.35782253169894e-08	2.70740346489651e-09	5.51917694324535e-09	5.60443031337158e-09	2.01604130658969e-08	1.23802071425928e-08	6.79314153425812e-09	2.97268934928473e-08	2.06888461386526e-08	3.36370147091782e-08	4.6618364175237e-08	8.06278464011966e-08	1.04562665084843e-07	1.00946360775808e-07	1.96591717980531e-07	1.7679018328899e-07	1.91913838363128e-07	2.10711608924311e-07
P6SA	A327	0	0	2.44449216628932e-07	1.52327405020996e-08	1.40205535707125e-08	0	0	0	0	0	2.75958847162268e-09	0	0	3.09505178564819e-09	0	0	0	1.44158634467907e-08	5.82729552190462e-09	2.19894126548718e-08	5.70341809553687e-08	0	7.14878974474657e-08	0	0	2.10711608924311e-07
P6SA	A328	0	0	0	0	0	0	0	0	0	0	0	0	0	0	3.39657076712906e-09	3.71586168660591e-09	4.13776922773052e-09	0	5.82729552190462e-09	7.3298042182906e-09	0	0	3.57439487237328e-08	2.94650305481651e-08	0	0
P6SA	A329	0	0	0	0	0	0	0	0	0	2.70740346489651e-09	0	0	2.88005900941384e-09	3.09505178564819e-09	0	7.43172337321182e-09	4.13776922773052e-09	3.36370147091782e-08	5.82729552190462e-09	1.46596084365812e-08	3.80227873035792e-08	5.04731803879038e-08	5.36159230855992e-08	8.83950916444952e-08	1.27942558908752e-07	2.10711608924311e-07
P6SA	A33	0	1.79670174222265e-05	1.54003006476227e-05	1.21861924016797e-07	0	0	0	0	0	0	0	0	0	0	0	0	0	0	0	0	0	0	0	0	0	0
P6SA	A34	0	0	0	0	0	0	0	0	0	0	0	0	2.88005900941384e-09	3.09505178564819e-09	0	0	0	0	0	0	0	0	0	0	0	0
P6SA	A35	5.13343354920758e-06	0	2.44449216628932e-07	7.61637025104981e-08	5.60822142828501e-08	6.97526971135887e-08	8.32344577337504e-08	5.51574079349778e-08	1.05910157472518e-07	1.40784980174618e-07	8.83068310919257e-08	8.12642395438879e-08	9.50419473106568e-08	2.04273417852781e-07	3.73622784384197e-07	4.42187540706104e-07	4.8411899964447e-07	7.35209035786324e-07	9.55676465592358e-07	1.37800319303863e-06	1.72053112548696e-06	2.0441638057101e-06	2.68079615427996e-06	2.68131777988302e-06	3.58239164944507e-06	3.37138574278897e-06
P6SA	A362	0	0	0	1.52327405020996e-08	0	0	0	0	0	0	0	0	0	0	0	0	0	0	0	0	0	0	0	0	0	0
P6SA	A368	0	0	0	0	0	0	0	0	2.71564506339789e-09	0	0	0	0	0	3.39657076712906e-09	0	0	0	5.82729552190462e-09	0	0	0	0	0	0	0
P6SA	A369	0	6.8445780656101e-06	1.22224608314466e-06	7.61637025104981e-08	0	0	0	1.37893519837445e-08	5.43129012679578e-09	2.70740346489651e-09	0	8.40664547005737e-09	0	0	6.79314153425812e-09	0	0	0	1.16545910438092e-08	0	0	0	0	0	0	0
P6SA	A370	0	0	2.20004294966039e-06	1.75176515774146e-06	2.8041107141425e-08	1.39505394227178e-08	0	0	2.71564506339789e-09	0	0	0	0	0	0	0	4.13776922773052e-09	0	0	0	0	1.2618295096976e-08	0	2.94650305481651e-08	1.27942558908752e-07	2.10711608924311e-07
P6SA	A371	0	0	2.44449216628932e-07	3.04654810041993e-07	0	0	0	0	0	0	0	0	0	0	0	0	0	0	0	0	0	0	0	2.94650305481651e-08	0	0
P6SA	A378	0	8.55572258201262e-07	4.88898433257864e-07	4.1128399355669e-07	0	0	0	0	0	0	0	0	0	3.09505178564819e-09	0	0	0	0	0	0	0	0	0	0	0	0
P6SA	A379	4.10674683936606e-05	5.13343354920758e-06	1.98003865469435e-05	2.28338780126473e-05	5.46801589257788e-07	1.11604315381742e-07	8.32344577337504e-08	1.37893519837445e-08	5.43129012679578e-09	5.41480692979302e-09	2.75958847162268e-09	0	0	0	3.39657076712906e-09	3.71586168660591e-09	0	0	0	7.3298042182906e-09	0	2.52365901939519e-08	5.36159230855992e-08	2.94650305481651e-08	6.39712794543762e-08	2.10711608924311e-07
P6SA	A38	0	0	0	0	1.40205535707125e-08	1.39505394227178e-08	0	1.37893519837445e-08	1.08625802535916e-08	2.70740346489651e-09	2.75958847162268e-09	0	0	0	0	0	0	0	5.82729552190462e-09	0	2.85170904776844e-08	1.2618295096976e-08	5.36159230855992e-08	2.94650305481651e-08	1.27942558908752e-07	4.21423217848622e-07
P6SA	A390	0	1.71114451640252e-06	2.93339059954719e-06	2.90945343590103e-06	9.53397642808452e-07	6.8357643171317e-07	6.65875661870004e-07	7.58414359105945e-07	3.93768534192694e-07	2.76155153419444e-07	3.5046773589608e-07	2.88628161138636e-07	2.16004425706038e-07	2.19748676781021e-07	1.83414821424969e-07	2.89837211555261e-07	4.0136361508986e-07	3.50786010538573e-07	2.85537480573326e-07	3.73820015132821e-07	2.85170904776844e-07	2.90220787230447e-07	3.21695538513595e-07	4.41975458222476e-07	3.19856397271881e-07	1.05355804462155e-06
P6SA	A391	0	8.55572258201262e-07	0	6.39775101088184e-07	2.94431624984963e-07	2.09258091340766e-07	8.32344577337504e-08	1.241041678537e-07	4.8881611141162e-08	2.97814381138616e-08	3.03554731878494e-08	1.68132909401147e-08	1.7280354056483e-08	2.16653624995373e-08	2.37759953699034e-08	1.11475850598177e-08	4.13776922773052e-08	1.92211512623876e-08	4.6618364175237e-08	3.6649021091453e-08	2.85170904776844e-08	6.30914754848798e-08	3.57439487237328e-08	2.94650305481651e-08	6.39712794543762e-08	0
P6SA	A392	0	1.71114451640252e-06	1.22224608314466e-06	1.66036871472886e-06	1.0094798570913e-06	6.8357643171317e-07	4.16172288668752e-07	4.68837967447311e-07	2.28114185325423e-07	1.40784980174618e-07	1.71094485240606e-07	1.00879745640688e-07	7.48815342447599e-08	6.19010357129638e-08	5.7741703041194e-08	7.80330954187242e-08	1.11719769148724e-07	1.15326907574325e-07	1.10718614916188e-07	8.79576506194872e-08	5.70341809553687e-08	1.64037836260687e-07	1.96591717980531e-07	5.89300610963301e-08	2.55885117817505e-07	2.10711608924311e-07
P6SA	A393	0	0	0	1.52327405020996e-08	1.40205535707125e-08	0	0	0	1.08625802535916e-08	2.70740346489651e-09	0	2.80221515668579e-09	5.76011801882768e-09	3.09505178564819e-09	0	3.71586168660591e-09	0	0	5.82729552190462e-09	7.3298042182906e-09	1.90113936517896e-08	0	0	0	0	0
P6SA	A394	5.13343354920758e-06	1.71114451640252e-06	3.91118746606291e-06	6.36728552987765e-06	2.86019292842535e-06	2.30183900474843e-06	1.81728566052022e-06	1.6133541820981e-06	8.82584645604314e-07	5.00869641005854e-07	4.08419093800156e-07	2.97034806608694e-07	2.1024430768721e-07	1.91893210710188e-07	2.00397675260615e-07	2.00656531076719e-07	2.19301769069717e-07	2.35459102964248e-07	2.85537480573326e-07	2.56543147640171e-07	2.09125330169685e-07	2.14511016648591e-07	2.5020764106613e-07	2.06255213837156e-07	5.75741515089385e-07	2.10711608924311e-07
P6SA	A395	0	0	0	1.52327405020996e-08	1.40205535707125e-08	0	0	0	0	0	2.75958847162268e-09	0	0	0	0	0	4.13776922773052e-09	0	0	0	0	0	0	0	0	0
P6SA	A398	0	0	2.44449216628932e-07	6.09309620083985e-08	1.40205535707125e-08	1.39505394227178e-08	1.38724096222917e-08	1.37893519837445e-08	8.14693519019366e-09	1.0829613859586e-08	1.10383538864907e-08	5.60443031337158e-09	8.64017702824152e-09	9.28515535694457e-09	3.39657076712906e-09	3.71586168660591e-09	8.27553845546103e-09	9.61057563119378e-09	0	7.3298042182906e-09	2.85170904776844e-08	5.04731803879038e-08	0	0	0	0
P6SA	A399	5.13343354920758e-06	0	9.77796866515729e-07	6.39775101088184e-07	4.34637160692088e-07	2.65060249031637e-07	2.49703373201251e-07	1.241041678537e-07	8.69006420287324e-08	8.66369108766883e-08	5.24321809608309e-08	5.88465182904016e-08	4.03208261317938e-08	3.09505178564819e-08	4.07588492055487e-08	3.71586168660591e-08	4.55154615050357e-08	3.36370147091782e-08	7.57548417847601e-08	1.46596084365812e-08	7.60455746071583e-08	3.78548852909279e-08	5.36159230855992e-08	1.1786012219266e-07	2.55885117817505e-07	0
P6SA	A400	0	0	0	6.09309620083985e-08	8.41233214242751e-08	5.5802157690871e-08	1.38724096222917e-08	1.37893519837445e-08	1.08625802535916e-08	1.62444207893791e-08	2.75958847162268e-09	0	5.76011801882768e-09	3.09505178564819e-09	6.79314153425812e-09	3.71586168660591e-09	4.13776922773052e-09	9.61057563119378e-09	2.91364776095231e-08	1.46596084365812e-08	4.75284841294739e-08	6.30914754848798e-08	8.9359871809332e-08	3.24115336029816e-07	5.11770235635009e-07	1.05355804462155e-06
P6SA	A401	0	0	0	1.67560145523096e-07	0	0	0	0	5.43129012679578e-09	5.41480692979302e-09	2.75958847162268e-09	2.80221515668579e-09	0	0	0	0	8.27553845546103e-09	9.61057563119378e-09	0	7.3298042182906e-09	2.85170904776844e-08	5.04731803879038e-08	1.78719743618664e-08	1.1786012219266e-07	3.83827676726257e-07	4.21423217848622e-07
P6SA	A402	0	0	0	3.04654810041993e-08	0	0	0	0	0	0	0	0	0	0	3.39657076712906e-09	0	0	0	5.82729552190462e-09	7.3298042182906e-09	9.50569682589479e-09	0	0	2.94650305481651e-08	6.39712794543762e-08	2.10711608924311e-07
P6SA	A403	0	0	0	3.9605125305459e-07	1.121644285657e-07	9.76537759590243e-08	2.77448192445835e-08	2.75787039674889e-08	1.08625802535916e-08	1.62444207893791e-08	8.27876541486803e-09	5.60443031337158e-09	1.15202360376554e-08	2.47604142851855e-08	3.73622784384197e-08	5.20220636124828e-08	7.03420768714188e-08	1.34548058836713e-07	1.34027797003806e-07	1.97904713893846e-07	3.32699388906318e-07	5.2996839407299e-07	9.82958589902653e-07	1.29646134411926e-06	3.96621932617132e-06	8.42846435697244e-06
P6SA	A408	0	0	0	6.09309620083985e-08	2.8041107141425e-08	0	0	0	2.71564506339789e-09	8.12221039468953e-09	1.10383538864907e-08	5.60443031337158e-09	8.64017702824152e-09	6.19010357129638e-09	1.35862830685162e-08	3.71586168660591e-09	4.13776922773052e-09	2.40264390779844e-08	3.49637731314277e-08	7.3298042182906e-08	8.55512714330531e-08	1.51419541163711e-07	1.96591717980531e-07	2.65185274933486e-07	1.91913838363128e-07	8.42846435697244e-07
P6SA	A409	0	0	0	5.63611398577686e-07	1.54226089277838e-07	5.5802157690871e-08	6.93620481114587e-08	2.75787039674889e-08	4.34503210143662e-08	3.51962450436546e-08	7.17493002621896e-08	3.92310121936011e-08	6.62413572165184e-08	4.64257767847228e-08	8.49142691782265e-08	1.41202744091025e-07	1.24133076831916e-07	1.72990361361488e-07	2.91364776095231e-07	4.32458448879145e-07	7.22432958768004e-07	1.07255508324296e-06	2.41271653885197e-06	4.3902895516766e-06	9.21186424143017e-06	2.12818725013554e-05
P6SA	A410	0	0	0	8.2256798711338e-07	7.01027678535626e-08	5.5802157690871e-08	6.93620481114587e-08	1.37893519837445e-08	1.62938703803873e-08	5.95628762277232e-08	2.48362962446041e-08	1.4011075783429e-08	2.30404720753107e-08	1.54752589282409e-08	3.39657076712906e-08	4.83062019258769e-08	6.20665384159578e-08	1.10521619758728e-07	1.92300752222852e-07	3.37170994041368e-07	4.84790538120634e-07	5.55204984266942e-07	8.04238846283988e-07	1.56164661905275e-06	2.30296606035754e-06	8.42846435697244e-06
P6SA	A411	0	0	0	4.2651673405879e-07	1.40205535707125e-08	2.79010788454355e-08	1.38724096222917e-08	0	2.71564506339789e-09	1.89518242542756e-08	2.75958847162268e-09	2.80221515668579e-09	0	2.16653624995373e-08	1.35862830685162e-08	2.60110318062414e-08	2.48266153663831e-08	1.44158634467907e-08	4.07910686533323e-08	2.19894126548718e-08	1.61596846040211e-07	1.13564655872784e-07	4.4679935904666e-07	4.12510427674311e-07	1.08751175072439e-06	1.8964044803188e-06
P6SA	A412	0	0	2.44449216628932e-07	1.88885982226035e-06	5.18760482116363e-07	3.06911867299791e-07	1.52596505845209e-07	2.20629631739911e-07	1.62938703803873e-07	2.40958908375789e-07	1.32460246637888e-07	9.52753153273169e-08	1.09442242357726e-07	1.26897123211576e-07	1.32466259918033e-07	1.89508946016902e-07	2.15163999841987e-07	4.08449464325735e-07	5.4193848353713e-07	7.18320813392479e-07	1.13117792228148e-06	1.53943200183107e-06	2.93100379534609e-06	4.86173004044724e-06	9.33980680033892e-06	1.74890635407178e-05
P6SA	A413	0	0	0	7.61637025104981e-08	2.8041107141425e-08	0	0	0	0	0	2.75958847162268e-09	0	0	0	0	3.71586168660591e-09	0	1.92211512623876e-08	5.82729552190462e-09	0	1.90113936517896e-08	3.78548852909279e-08	3.57439487237328e-08	1.47325152740825e-07	3.83827676726257e-07	6.32134826772933e-07
P6SA	A414	0	0	0	4.56982215062989e-08	0	0	0	0	2.71564506339789e-09	2.70740346489651e-09	8.27876541486803e-09	5.60443031337158e-09	0	9.28515535694457e-09	1.35862830685162e-08	2.60110318062414e-08	4.13776922773052e-09	9.61057563119378e-09	2.91364776095231e-08	3.6649021091453e-08	8.55512714330531e-08	1.13564655872784e-07	2.85951589789863e-07	5.59835580415136e-07	1.15148303017877e-06	1.47498126247018e-06
P6SA	A415	0	8.55572258201262e-07	2.44449216628932e-07	1.31001568318057e-06	1.6824664284855e-07	8.37032365363065e-08	5.5489638489167e-08	2.75787039674889e-08	2.4440805570581e-08	2.16592277191721e-08	5.51917694324535e-09	2.80221515668579e-08	1.15202360376554e-08	3.40455696421301e-08	4.07588492055487e-08	4.0874478552665e-08	9.93064614655324e-08	1.34548058836713e-07	2.09782638788566e-07	3.81149819351111e-07	5.32319022250108e-07	8.20189181303437e-07	1.51911782075864e-06	2.4455975354977e-06	4.09416188508007e-06	8.00704113912382e-06
P6SA	A418	0	0	2.44449216628932e-07	3.24457372694722e-06	2.38349410702113e-07	1.39505394227177e-07	5.5489638489167e-08	6.89467599187222e-08	5.15972562045599e-08	4.33184554383441e-08	6.34705348473216e-08	1.09286391110746e-07	1.38242832451864e-07	2.07368469638429e-07	2.85311944438841e-07	4.01313062153439e-07	5.66874384199081e-07	1.07157918287811e-06	1.6374700416552e-06	3.07851777168205e-06	5.00950222724655e-06	8.80756997768921e-06	1.65673202334502e-05	3.55053618105389e-05	7.11360627532663e-05	0.000138858950281121
P6SA	A419	5.13343354920758e-05	5.73233412994846e-05	1.61336482975095e-05	0.000249481823943388	4.29028939263803e-05	1.90982884697006e-05	1.1555717215369e-05	8.71487045372649e-06	5.44758399717616e-06	5.06013707589158e-06	7.23564097259466e-06	9.34258533239042e-06	1.09298239407255e-05	1.42805689389807e-05	1.99854223937874e-05	2.77760661073792e-05	4.05170362779372e-05	6.47848903298772e-05	0.000101942707860199	0.000169186540966584	0.000283307788198968	0.000481640323851572	0.000855728004420526	0.00158100514412289	0.00308092078980221	0.00589065373908804
P6SA	A420	0	0	0	0	0	0	0	0	0	0	0	2.80221515668579e-09	2.88005900941384e-09	6.19010357129638e-09	6.79314153425812e-09	7.43172337321182e-09	4.13776922773052e-09	1.44158634467907e-08	1.74818865657139e-08	2.93192168731624e-08	1.90113936517896e-08	7.57097705818557e-08	8.9359871809332e-08	3.83045397126146e-07	2.55885117817505e-07	4.21423217848622e-07
P6SA	A421	0	0	0	1.52327405020996e-08	0	0	0	0	2.71564506339789e-09	2.70740346489651e-09	0	0	0	3.09505178564819e-09	0	1.11475850598177e-08	0	0	5.82729552190462e-09	2.93192168731624e-08	0	2.52365901939519e-08	1.78719743618664e-08	5.89300610963301e-08	1.27942558908752e-07	2.10711608924311e-07
P6SA	A422	0	0	0	0	0	0	0	0	0	0	0	0	0	0	0	0	4.13776922773052e-09	0	0	0	0	0	1.78719743618664e-08	0	0	0
P6SA	A427	0	0	0	9.13964430125978e-08	2.8041107141425e-08	0	0	1.37893519837445e-08	0	1.0829613859586e-08	0	5.60443031337158e-09	0	0	3.39657076712906e-09	1.85793084330296e-08	8.27553845546103e-09	2.40264390779844e-08	1.16545910438092e-08	4.39788253097436e-08	9.50569682589479e-08	7.57097705818557e-08	1.60847769256798e-07	2.94650305481651e-07	7.67655353452514e-07	1.8964044803188e-06
P6SA	A428	0	0	0	0	0	0	0	0	0	0	0	0	0	3.09505178564819e-09	0	0	0	0	1.16545910438092e-08	7.3298042182906e-09	1.90113936517896e-08	2.52365901939519e-08	5.36159230855992e-08	5.89300610963301e-08	6.39712794543762e-08	0
P6SA	A429	0	0	2.44449216628932e-07	1.52327405020996e-08	0	1.39505394227178e-08	0	0	0	0	0	5.60443031337158e-09	2.88005900941384e-09	0	6.79314153425812e-09	7.43172337321182e-09	4.13776922773052e-09	9.61057563119378e-09	5.82729552190462e-09	4.39788253097436e-08	2.85170904776844e-08	5.04731803879038e-08	1.60847769256798e-07	2.06255213837156e-07	2.55885117817505e-07	8.42846435697244e-07
P6SA	A430	0	0	0	0	0	0	0	0	0	0	2.75958847162268e-09	2.80221515668579e-09	0	3.09505178564819e-09	0	0	1.65510769109221e-08	1.92211512623876e-08	1.74818865657139e-08	2.93192168731624e-08	4.75284841294739e-08	8.83280656788317e-08	7.14878974474657e-08	5.89300610963301e-08	6.39712794543762e-08	0
P6SA	A431	0	0	0	1.52327405020996e-08	1.40205535707125e-08	0	0	0	0	0	0	0	0	0	0	0	4.13776922773052e-09	0	0	0	0	0	0	0	0	0
P6SA	A438	0	0	0	0	0	0	0	0	0	0	0	0	2.88005900941384e-09	0	3.39657076712906e-09	0	4.13776922773052e-09	1.44158634467907e-08	5.82729552190462e-09	0	1.90113936517896e-08	0	1.78719743618664e-08	0	6.39712794543762e-08	0
P6SA	A439	0	0	0	0	0	0	0	0	2.71564506339789e-09	2.70740346489651e-09	0	5.60443031337158e-09	2.88005900941384e-09	0	0	1.48634467464236e-08	4.13776922773052e-09	1.44158634467907e-08	1.16545910438092e-08	2.93192168731624e-08	4.75284841294739e-08	1.2618295096976e-08	1.42975794894931e-07	8.83950916444952e-08	1.91913838363128e-07	0
P6SA	A440	0	0	0	9.13964430125978e-08	5.60822142828501e-08	1.39505394227178e-08	1.38724096222917e-08	1.37893519837445e-08	1.35782253169894e-08	8.12221039468953e-09	1.37979423581134e-08	0	2.88005900941384e-09	3.09505178564819e-09	6.79314153425812e-09	0	8.27553845546103e-09	0	5.82729552190462e-09	1.46596084365812e-08	9.50569682589479e-09	0	3.57439487237328e-08	0	6.39712794543762e-08	0
P6SA	A441	0	0	0	0	0	0	0	0	0	0	0	0	0	0	0	0	0	4.80528781559689e-09	0	0	9.50569682589479e-09	0	1.78719743618664e-08	2.94650305481651e-08	0	0
P6SA	A448	0	0	0	0	0	0	0	0	5.43129012679578e-09	5.41480692979302e-09	0	2.80221515668579e-09	2.88005900941384e-09	0	0	1.11475850598177e-08	0	4.80528781559689e-09	5.82729552190462e-09	0	0	0	0	0	6.39712794543762e-08	0
P6SA	A449	0	0	2.44449216628932e-07	1.37094664518897e-07	8.41233214242751e-08	6.97526971135887e-08	5.5489638489167e-08	1.10314815869956e-07	2.71564506339789e-08	4.87332623681372e-08	7.7268477205435e-08	5.324208797703e-08	3.16806491035523e-08	2.47604142851855e-08	3.39657076712906e-08	3.71586168660591e-08	5.37909999604967e-08	3.36370147091782e-08	4.6618364175237e-08	8.06278464011966e-08	1.33079755562527e-07	2.39747606842543e-07	3.21695538513595e-07	6.48230672059632e-07	8.3162663290689e-07	2.94996252494035e-06
P6SA	A46	0	0	0	1.82792886025196e-07	1.40205535707125e-08	1.39505394227178e-08	0	2.75787039674889e-08	1.08625802535916e-08	1.35370173244825e-08	4.13938270743402e-08	9.80775304840027e-08	1.35362773442451e-07	2.41414039280559e-07	3.94002208986971e-07	9.66124038517537e-07	1.6137299988149e-06	2.7726510695994e-06	4.56277239365132e-06	6.91200537784804e-06	1.0209118391011e-05	1.6239745789808e-05	2.57177711067258e-05	4.42270108527958e-05	8.50178303948659e-05	0.000164565766569887
P6SA	A480	5.13343354920758e-06	0	0	0	1.40205535707125e-08	0	1.38724096222917e-08	0	0	0	1.65575308297361e-08	1.4011075783429e-08	1.44002950470692e-08	3.09505178564819e-08	2.37759953699034e-08	5.57379252990887e-08	8.68931537823409e-08	1.20132195389922e-07	2.15609934310471e-07	3.81149819351111e-07	5.89353203205477e-07	7.69716000915533e-07	1.07231846171198e-06	1.91522698563073e-06	3.00665013435568e-06	5.89992504988071e-06
P6SA	A481	0	0	0	0	0	0	0	0	0	0	0	0	0	0	0	0	4.13776922773052e-09	4.80528781559689e-09	1.16545910438092e-08	2.19894126548718e-08	0	1.2618295096976e-08	0	8.83950916444952e-08	6.39712794543762e-08	0
P6SA	A482	0	0	0	0	0	0	0	0	0	0	0	0	0	0	0	0	0	9.61057563119378e-09	0	0	0	0	1.78719743618664e-08	0	0	0
P6SA	A483	1.02668670984152e-05	5.98900580740884e-06	1.71114451640253e-06	4.87447696067188e-07	1.6824664284855e-07	1.2555485480446e-07	2.77448192445835e-08	1.10314815869956e-07	5.70285463313557e-08	4.06110519734476e-08	5.24321809608309e-08	6.44509486037732e-08	9.21618883012429e-08	1.26897123211576e-07	1.15483406082388e-07	2.52678594689202e-07	2.77230538257945e-07	4.08449464325735e-07	5.88556847712367e-07	8.64916897758291e-07	1.42585452388422e-06	2.01892721551615e-06	3.73524264163008e-06	5.53942574305503e-06	1.03633472716089e-05	1.58033706693233e-05
P6SA	A484	0	0	0	0	0	0	0	0	0	0	0	0	0	0	0	0	0	0	0	0	0	1.2618295096976e-08	0	0	0	0
P6SA	A488	1.02668670984152e-05	0	0	1.32524842368267e-06	4.48657714262801e-07	2.5110970960892e-07	1.24851686600626e-07	5.51574079349778e-08	6.51754815215493e-08	9.74665247362743e-08	1.71094485240606e-07	1.62528479087776e-07	1.98724071649555e-07	1.82608055353243e-07	2.8870851520597e-07	3.23279966734714e-07	4.09639153545321e-07	7.78456626126696e-07	9.61503761114262e-07	1.31936475929231e-06	2.50950396203622e-06	3.96214466045045e-06	7.47048528326016e-06	1.62941618931353e-05	3.16018120504618e-05	6.8481272900401e-05
P6SA	A490	0	8.55572258201262e-07	2.93339059954719e-06	4.56982215062989e-07	9.81438749949876e-08	4.18516182681533e-08	2.77448192445835e-08	1.37893519837445e-08	2.17251605071831e-08	2.43666311840686e-08	1.93171193013587e-08	3.08243667235437e-08	2.88005900941384e-08	1.54752589282409e-08	3.73622784384197e-08	5.20220636124828e-08	5.37909999604967e-08	1.10521619758728e-07	1.34027797003806e-07	1.75915301238974e-07	2.56653814299159e-07	3.78548852909279e-07	7.68494897560256e-07	1.09020613028211e-06	2.04708094254004e-06	4.63565539633484e-06
P6SA	A491	0	0	7.33347649886796e-07	2.74189329037793e-07	1.40205535707125e-08	1.39505394227178e-08	1.38724096222917e-08	0	2.71564506339789e-09	1.35370173244825e-08	0	1.4011075783429e-08	2.88005900941384e-09	6.19010357129638e-09	6.79314153425812e-09	7.43172337321182e-09	2.48266153663831e-08	1.44158634467907e-08	2.91364776095231e-08	2.93192168731624e-08	1.14068361910737e-07	2.01892721551615e-07	2.85951589789863e-07	4.71440488770641e-07	1.27942558908752e-06	2.52853930709173e-06
P6SA	A492	0	0	0	4.56982215062989e-08	0	1.39505394227178e-08	1.38724096222917e-08	0	0	0	0	0	2.88005900941384e-09	0	3.39657076712906e-09	0	4.13776922773052e-09	0	0	0	0	0	1.78719743618664e-08	0	0	0
P6SA	A493	0	0	0	1.52327405020996e-08	2.8041107141425e-08	0	1.38724096222917e-08	0	0	0	2.75958847162268e-09	2.80221515668579e-09	0	0	3.39657076712906e-09	0	4.13776922773052e-09	9.61057563119378e-09	5.82729552190462e-09	0	0	6.30914754848798e-08	0	2.94650305481651e-08	0	0
P6SA	A498	0	8.55572258201262e-07	4.88898433257864e-06	6.70240582092384e-07	2.8041107141425e-08	2.79010788454355e-08	2.77448192445835e-08	0	1.08625802535916e-08	1.35370173244825e-08	5.51917694324535e-09	5.60443031337158e-09	1.44002950470692e-08	3.09505178564819e-09	2.03794246027744e-08	2.60110318062414e-08	1.65510769109221e-08	5.76634537871627e-08	1.10718614916188e-07	1.2460667171094e-07	3.04182298428633e-07	2.90220787230447e-07	7.32750948836523e-07	1.03127606918578e-06	2.04708094254004e-06	5.68921344095639e-06
P6SA	A499	5.13343354920758e-06	8.55572258201262e-06	4.15563668269185e-06	1.52327405020996e-06	2.38349410702113e-07	1.53455933649895e-07	5.5489638489167e-08	9.65254638862111e-08	3.53033858241725e-08	4.87332623681372e-08	4.96725924892082e-08	5.60443031337158e-08	7.48815342447599e-08	6.80911392842602e-08	9.17074107124846e-08	1.11475850598177e-07	1.86199615247873e-07	2.9312255675141e-07	5.3028389249332e-07	5.71724729026667e-07	1.1026608318038e-06	1.9432174449343e-06	3.48503500056395e-06	7.27786254539677e-06	1.55450209074134e-05	3.13960297297223e-05
P6SA	A500	0.000236137943263548	5.73233412994846e-05	7.33347649886796e-06	9.29197170628077e-07	1.40205535707125e-08	0	0	0	0	0	0	0	0	0	0	0	0	0	0	0	0	0	0	0	6.39712794543762e-08	0
P6SA	A501	1.02668670984152e-05	4.27786129100631e-06	4.88898433257864e-07	0	0	0	0	0	0	0	0	0	0	0	0	0	0	0	0	0	9.50569682589479e-09	0	0	0	0	0
P6SA	A502	0.00103695357693993	0.000296883573595838	4.81564956758996e-05	1.90409256276245e-06	7.01027678535626e-08	0	0	0	0	0	0	0	0	0	0	0	0	0	0	0	0	0	0	0	0	0
P6SA	A504	0	8.55572258201262e-07	2.44449216628932e-07	4.56982215062989e-08	0	1.39505394227178e-08	0	0	0	2.70740346489651e-09	1.37979423581134e-08	1.4011075783429e-08	2.30404720753107e-08	1.23802071425928e-08	1.35862830685162e-08	1.11475850598177e-08	1.24133076831915e-08	1.44158634467907e-08	5.82729552190462e-09	7.3298042182906e-09	0	0	0	0	0	0
P6SA	A505	0	0	0	0	0	0	0	0	0	8.12221039468953e-09	2.75958847162268e-09	0	0	0	0	0	4.13776922773052e-09	0	0	0	0	0	0	0	0	0
P6SA	A506	0	0	0	0	0	0	0	0	0	0	0	0	0	0	0	0	0	0	0	0	9.50569682589479e-09	0	0	0	0	0
P6SA	A507	0	0	2.44449216628932e-07	0	0	0	0	0	0	0	0	0	0	0	0	0	0	0	0	0	0	0	0	0	0	0
P6SA	A509	0.00112422194727646	0.000379018510383159	5.0600987842189e-05	2.36107477782544e-06	5.60822142828501e-08	2.79010788454355e-08	0	1.37893519837445e-08	0	1.0829613859586e-08	2.75958847162268e-09	2.80221515668579e-09	1.15202360376554e-08	6.19010357129638e-09	0	0	4.13776922773052e-09	0	5.82729552190462e-09	7.3298042182906e-09	1.90113936517896e-08	0	0	5.89300610963301e-08	1.27942558908752e-07	0
P6SA	A510	0	0	0	0	0	0	0	0	0	0	0	0	0	0	0	0	0	1.44158634467907e-08	5.82729552190462e-09	0	0	0	0	0	0	0
P6SA	A512	0	0	0	0	0	0	0	0	0	0	0	0	0	0	0	0	0	4.80528781559689e-09	0	0	9.50569682589479e-09	0	3.57439487237328e-08	0	0	0
P6SA	A513	0	0	0	0	0	0	0	0	0	0	0	0	0	0	0	3.71586168660591e-09	0	0	0	7.3298042182906e-09	9.50569682589479e-09	0	0	0	0	0
P6SA	A514	0	0	0	0	0	0	0	0	0	0	2.75958847162268e-09	0	2.88005900941384e-09	3.09505178564819e-09	0	0	4.13776922773052e-09	0	0	0	9.50569682589479e-09	0	0	2.94650305481651e-08	0	0
P6SA	A515	0	0	0	0	0	0	0	0	0	0	0	0	2.88005900941384e-09	0	0	0	0	0	0	0	0	0	0	0	0	0
P6SA	A519	0	0	0	1.52327405020996e-08	0	0	0	0	0	0	0	2.80221515668579e-09	2.88005900941384e-09	3.09505178564819e-09	0	0	0	9.61057563119378e-09	5.82729552190462e-09	7.3298042182906e-09	0	3.78548852909279e-08	3.57439487237328e-08	1.1786012219266e-07	1.27942558908752e-07	4.21423217848622e-07
P6SA	A520	0	0	0	0	0	0	0	0	0	2.70740346489651e-09	2.75958847162268e-09	5.60443031337158e-09	2.88005900941384e-09	1.23802071425928e-08	1.01897123013872e-08	1.85793084330296e-08	1.65510769109221e-08	2.40264390779844e-08	1.16545910438092e-08	2.93192168731624e-08	5.70341809553687e-08	7.57097705818557e-08	1.42975794894931e-07	1.47325152740825e-07	1.91913838363128e-07	4.21423217848622e-07
P6SA	A521	0	0	0	0	2.8041107141425e-08	0	0	0	2.71564506339789e-09	2.70740346489651e-09	1.65575308297361e-08	1.12088606267432e-08	8.64017702824152e-09	9.28515535694457e-09	6.79314153425812e-09	1.11475850598177e-08	2.06888461386526e-08	6.72740294183564e-08	7.57548417847601e-08	7.3298042182906e-08	1.61596846040211e-07	2.27129311745567e-07	1.78719743618664e-07	3.24115336029816e-07	3.19856397271881e-07	1.26426965354587e-06
P6SA	A522	0	0	0	0	0	0	0	0	0	0	0	0	0	0	0	0	0	0	5.82729552190462e-09	0	0	1.2618295096976e-08	0	0	0	0
P6SA	A523	0	0	0	3.04654810041993e-08	0	0	1.38724096222917e-08	0	0	0	5.51917694324535e-09	1.4011075783429e-08	1.7280354056483e-08	3.09505178564819e-08	3.73622784384197e-08	4.83062019258769e-08	6.20665384159578e-08	1.10521619758728e-07	1.45682388047616e-07	1.53925888584103e-07	5.70341809553687e-08	2.01892721551615e-07	3.39567512875462e-07	3.24115336029816e-07	5.75741515089385e-07	6.32134826772933e-07
P6SA	A527	5.13343354920758e-06	0	2.44449216628932e-07	1.52327405020996e-08	0	0	0	0	0	0	0	0	5.76011801882768e-09	3.09505178564819e-09	3.39657076712906e-09	1.85793084330296e-08	4.13776922773052e-09	4.80528781559689e-09	1.74818865657139e-08	2.93192168731624e-08	9.50569682589479e-09	3.78548852909279e-08	7.14878974474657e-08	1.47325152740825e-07	2.55885117817505e-07	4.21423217848622e-07
P6SA	A528	0	0	0	0	0	0	0	0	0	0	0	0	0	0	0	0	0	0	0	0	9.50569682589479e-09	1.2618295096976e-08	0	0	0	0
P6SA	A529	0	0	0	0	0	0	0	0	0	0	2.75958847162268e-09	0	0	3.09505178564819e-09	6.79314153425812e-09	1.48634467464236e-08	2.06888461386526e-08	1.44158634467907e-08	2.33091820876185e-08	4.39788253097436e-08	6.65398777812635e-08	6.30914754848798e-08	5.36159230855992e-08	1.47325152740825e-07	1.27942558908752e-07	4.21423217848622e-07
P6SA	A530	5.13343354920758e-06	0	0	1.52327405020996e-08	0	0	0	0	0	0	0	0	0	0	0	0	0	0	5.82729552190462e-09	7.3298042182906e-09	0	1.2618295096976e-08	0	0	6.39712794543762e-08	0
P6SA	A539	5.13343354920758e-06	1.71114451640252e-06	4.88898433257864e-07	3.04654810041993e-08	0	0	0	0	0	0	8.27876541486803e-09	1.68132909401147e-08	1.44002950470692e-08	3.40455696421301e-08	1.35862830685162e-08	1.11475850598177e-08	2.06888461386526e-08	2.40264390779844e-08	2.33091820876185e-08	4.39788253097436e-08	5.70341809553687e-08	1.00946360775808e-07	1.96591717980531e-07	2.94650305481651e-08	2.55885117817505e-07	0
P6SA	A540	0	0	0	0	0	0	0	0	0	0	0	0	0	0	0	0	0	4.80528781559689e-09	0	0	9.50569682589479e-09	2.52365901939519e-08	1.78719743618664e-08	5.89300610963301e-08	6.39712794543762e-08	0
P6SA	A541	0	0	0	0	0	0	0	0	0	0	0	2.80221515668579e-09	0	0	3.39657076712906e-09	0	0	0	5.82729552190462e-09	0	0	1.2618295096976e-08	0	0	0	0
P6SA	A542	0	0	0	0	0	0	0	0	0	0	2.75958847162268e-09	2.80221515668579e-09	0	0	3.39657076712906e-09	0	4.13776922773052e-09	9.61057563119378e-09	5.82729552190462e-09	7.3298042182906e-09	9.50569682589479e-09	0	0	5.89300610963301e-08	6.39712794543762e-08	0
P6SA	A543	0	0	0	0	0	0	0	0	0	0	0	0	0	0	0	0	0	0	0	0	0	0	0	2.94650305481651e-08	0	0
P6SA	A544	0	0	0	0	0	0	0	0	0	0	2.75958847162268e-09	2.80221515668579e-09	0	0	0	0	0	9.61057563119378e-09	0	0	0	0	0	0	0	0
P6SA	A548	0	0	2.44449216628932e-07	0	0	0	0	0	0	0	2.75958847162268e-09	0	0	0	6.79314153425812e-09	3.71586168660591e-09	8.27553845546103e-09	0	5.82729552190462e-09	0	0	2.52365901939519e-08	1.78719743618664e-08	2.94650305481651e-08	6.39712794543762e-08	0
P6SA	A549	0	0	0	0	0	0	0	0	0	0	0	0	2.88005900941384e-09	0	0	0	4.13776922773052e-09	4.80528781559689e-09	0	0	0	0	1.78719743618664e-08	0	0	2.10711608924311e-07
P6SA	A55	0	0	0	0	0	0	0	0	0	0	0	0	2.88005900941384e-09	3.09505178564819e-09	0	3.71586168660591e-09	4.13776922773052e-09	0	5.82729552190462e-09	2.19894126548718e-08	0	1.2618295096976e-08	5.36159230855992e-08	2.94650305481651e-08	6.39712794543762e-08	0
P6SA	A560	0	0	0	4.56982215062989e-08	1.40205535707125e-08	0	0	0	0	0	0	0	0	0	0	0	0	4.80528781559689e-09	1.16545910438092e-08	0	4.75284841294739e-08	1.13564655872784e-07	1.42975794894931e-07	4.41975458222476e-07	8.95597912361266e-07	6.32134826772933e-07
P6SA	A561	0	0	0	1.52327405020996e-08	0	0	0	0	0	0	0	0	2.88005900941384e-09	0	0	0	0	0	0	0	0	1.2618295096976e-08	0	0	6.39712794543762e-08	2.10711608924311e-07
P6SA	A562	0	0	0	1.52327405020996e-08	0	0	0	0	0	0	2.75958847162268e-09	8.40664547005737e-09	0	0	0	0	8.27553845546103e-09	9.61057563119378e-09	1.16545910438092e-08	7.3298042182906e-09	5.70341809553687e-08	8.83280656788317e-08	2.14463692342397e-07	5.30370549866971e-07	8.3162663290689e-07	2.31782769816742e-06
P6SA	A564	0	0	0	0	0	0	0	0	0	0	0	0	0	0	0	0	0	0	0	0	0	0	0	2.94650305481651e-08	0	0
P6SA	A568	0	0	0	1.52327405020996e-08	0	0	0	0	2.71564506339789e-09	0	0	0	0	0	0	0	4.13776922773052e-09	0	0	0	0	0	0	0	0	2.10711608924311e-07
P6SA	A57	0	0	0	0	0	0	0	0	0	0	0	0	0	0	3.39657076712906e-09	0	4.13776922773052e-09	0	0	0	9.50569682589479e-09	0	0	2.94650305481651e-08	1.27942558908752e-07	2.10711608924311e-07
P6SA	A58	0	0	0	0	0	0	0	0	0	0	2.75958847162268e-09	0	0	0	0	3.71586168660591e-09	0	0	0	0	0	0	0	0	0	0
P6SA	A590	0	0	0	0	0	0	0	0	0	0	2.75958847162268e-09	0	0	0	3.39657076712906e-09	0	0	0	5.82729552190462e-09	0	0	1.2618295096976e-08	0	0	0	0
P6SA	A599	1.02668670984152e-05	0	0	0	0	0	0	0	0	0	0	2.80221515668579e-09	0	0	0	0	0	4.80528781559689e-09	5.82729552190462e-09	0	0	1.2618295096976e-08	1.78719743618664e-08	2.94650305481651e-08	0	0
P6SA	A600	0	0	0	0	0	0	0	0	0	2.70740346489651e-09	0	0	0	0	0	3.71586168660591e-09	4.13776922773052e-09	9.61057563119378e-09	0	7.3298042182906e-09	0	1.2618295096976e-08	1.78719743618664e-08	5.89300610963301e-08	0	0
P6SA	A601	0	0	0	0	0	0	0	0	0	0	0	0	0	0	0	0	0	0	0	0	0	1.2618295096976e-08	0	0	0	0
P6SA	A609	0	0	2.44449216628932e-07	0	1.40205535707125e-08	0	0	0	0	0	2.75958847162268e-09	0	0	0	0	0	0	4.80528781559689e-09	0	0	9.50569682589479e-09	0	1.78719743618664e-08	0	0	0
P6SA	A630	5.13343354920758e-06	0	0	0	0	0	0	0	2.71564506339789e-09	0	2.75958847162268e-09	0	0	3.09505178564819e-09	6.79314153425812e-09	3.71586168660591e-09	0	9.61057563119378e-09	0	0	9.50569682589479e-09	0	1.78719743618664e-08	0	0	0
P6SA	A638	0	0	0	0	0	0	0	0	0	0	2.75958847162268e-09	0	0	0	0	3.71586168660591e-09	0	0	0	0	0	1.2618295096976e-08	0	0	0	0
P6SA	A64	0	0	0	0	0	0	0	0	0	0	0	0	2.88005900941384e-09	0	0	3.71586168660591e-09	4.13776922773052e-09	4.80528781559689e-09	1.16545910438092e-08	7.3298042182906e-09	1.90113936517896e-08	2.52365901939519e-08	5.36159230855992e-08	1.47325152740825e-07	3.83827676726257e-07	0
P6SA	A65	0	0	0	0	0	0	0	0	0	0	0	0	0	0	0	0	0	0	0	0	0	1.2618295096976e-08	1.78719743618664e-08	0	0	0
P6SA	A660	0	0	0	0	0	0	0	0	0	0	0	0	0	0	0	0	0	0	5.82729552190462e-09	0	0	0	0	0	0	0
P6SA	A661	0	0	0	0	0	0	0	1.37893519837445e-08	0	0	0	0	0	0	0	0	0	0	0	7.3298042182906e-09	0	0	0	0	0	0
P6SA	A664	0	0	0	0	0	0	0	0	0	0	0	0	0	0	0	0	0	0	0	0	0	0	0	2.94650305481651e-08	0	0
P6SA	A665	0	0	0	0	0	0	0	0	0	0	0	0	0	0	0	0	0	0	5.82729552190462e-09	0	0	0	0	0	0	0
P6SA	A666	0	0	0	0	0	0	0	0	0	0	0	0	0	0	3.39657076712906e-09	0	4.13776922773052e-09	0	0	0	0	1.2618295096976e-08	0	0	0	0
P6SA	A669	0	0	0	0	0	0	0	0	0	0	0	0	0	0	3.39657076712906e-09	0	0	0	0	7.3298042182906e-09	0	0	0	2.94650305481651e-08	0	0
P6SA	A670	0	0	0	0	0	0	0	0	0	0	0	0	0	0	0	3.71586168660591e-09	0	0	0	0	0	0	0	0	0	0
P6SA	A671	0	0	0	0	0	0	0	0	0	0	0	0	0	0	0	0	4.13776922773052e-09	4.80528781559689e-09	0	0	0	0	0	0	0	0
P6SA	A680	0	0	0	0	0	0	0	0	2.71564506339789e-09	0	0	0	0	0	0	0	0	0	0	0	0	0	0	0	0	0
P6SA	A681	0	0	0	0	0	0	0	0	0	0	0	0	0	0	0	0	0	4.80528781559689e-09	0	0	0	0	0	0	0	0
P6SA	A689	0	8.55572258201262e-07	0	4.56982215062989e-08	2.8041107141425e-08	1.39505394227178e-08	0	1.37893519837445e-08	2.71564506339789e-09	2.70740346489651e-09	0	0	2.88005900941384e-09	0	6.79314153425812e-09	3.71586168660591e-09	4.13776922773052e-09	4.80528781559689e-09	1.74818865657139e-08	7.3298042182906e-09	0	1.2618295096976e-08	0	1.1786012219266e-07	6.39712794543762e-08	0
P6SA	A690	0	0	0	0	1.40205535707125e-08	0	0	0	0	0	2.75958847162268e-09	0	2.88005900941384e-09	0	0	7.43172337321182e-09	0	4.80528781559689e-09	1.74818865657139e-08	7.3298042182906e-09	9.50569682589479e-09	2.52365901939519e-08	5.36159230855992e-08	2.94650305481651e-08	1.27942558908752e-07	2.10711608924311e-07
P6SA	A691	0	0	0	1.52327405020996e-08	0	0	0	0	2.71564506339789e-09	2.70740346489651e-09	0	8.40664547005737e-09	2.88005900941384e-09	0	0	3.71586168660591e-09	0	0	5.82729552190462e-09	7.3298042182906e-09	9.50569682589479e-09	0	0	2.94650305481651e-08	0	0
P6SA	A692	0	0	0	0	0	0	0	0	0	0	5.51917694324535e-09	2.80221515668579e-09	0	0	1.01897123013872e-08	3.71586168660591e-09	0	0	0	2.19894126548718e-08	9.50569682589479e-09	2.52365901939519e-08	3.57439487237328e-08	0	0	2.10711608924311e-07
P6SA	A698	5.13343354920758e-06	0	0	0	0	0	0	0	0	0	2.75958847162268e-09	0	0	3.09505178564819e-09	0	7.43172337321182e-09	0	0	1.74818865657139e-08	1.46596084365812e-08	4.75284841294739e-08	5.04731803879038e-08	3.57439487237328e-08	1.7679018328899e-07	6.39712794543762e-08	6.32134826772933e-07
P6SA	A699	1.02668670984152e-05	0	0	1.52327405020996e-08	0	0	0	0	0	0	0	0	0	0	0	0	0	4.80528781559689e-09	5.82729552190462e-09	2.93192168731624e-08	9.50569682589479e-09	3.78548852909279e-08	1.78719743618664e-08	2.94650305481651e-08	6.39712794543762e-08	6.32134826772933e-07
P6SA	A70	0	0	0	0	0	0	0	0	2.71564506339789e-09	0	0	0	0	0	0	0	4.13776922773052e-09	0	0	0	0	0	1.78719743618664e-08	8.83950916444952e-08	6.39712794543762e-08	0
P6SA	A710	0	0	0	0	0	0	0	0	0	0	0	0	0	0	0	0	0	4.80528781559689e-09	0	7.3298042182906e-09	0	0	0	0	6.39712794543762e-08	0
P6SA	A719	0	0	0	0	0	0	0	0	0	0	0	0	0	3.09505178564819e-09	0	0	0	0	0	0	0	0	1.78719743618664e-08	0	0	0
P6SA	A740	0	0	0	1.52327405020996e-08	0	0	0	0	0	0	0	0	0	0	0	0	0	0	0	0	0	0	0	0	0	0
P6SA	A748	0	0	0	0	0	0	0	0	0	2.70740346489651e-09	0	0	0	0	0	0	0	0	0	0	9.50569682589479e-09	0	0	0	0	0
P6SA	A749	5.13343354920758e-06	0	0	6.09309620083985e-08	0	0	0	0	0	0	0	0	0	0	0	0	0	0	0	7.3298042182906e-09	9.50569682589479e-09	1.2618295096976e-08	0	0	0	0
P6SA	A752	0	0	0	0	0	0	0	0	0	0	0	0	0	0	0	3.71586168660591e-09	0	0	0	0	0	0	0	0	0	0
P6SA	A759	0	0	0	0	1.40205535707125e-08	0	0	0	2.71564506339789e-09	0	0	2.80221515668579e-09	0	3.09505178564819e-09	6.79314153425812e-09	3.71586168660591e-09	4.13776922773052e-09	0	0	0	0	1.2618295096976e-08	1.78719743618664e-08	0	6.39712794543762e-08	0
P6SA	A770	0	0	0	0	1.40205535707125e-08	1.39505394227178e-08	1.38724096222917e-08	2.75787039674889e-08	1.35782253169894e-08	1.89518242542756e-08	2.75958847162268e-08	3.64287970369153e-08	2.59205310847246e-08	2.47604142851855e-08	4.75519907398068e-08	4.45903402392709e-08	6.20665384159578e-08	5.76634537871627e-08	9.90640238723785e-08	6.59682379646154e-08	5.70341809553687e-08	6.30914754848798e-08	1.78719743618664e-08	0	6.39712794543762e-08	0
P6SA	A778	0	0	0	0	0	0	0	0	0	0	0	0	0	0	0	3.71586168660591e-09	0	0	0	0	0	0	0	0	0	0
P6SA	A779	5.13343354920758e-06	0	0	0	0	1.39505394227178e-08	0	0	1.90095154437852e-08	8.12221039468953e-09	8.27876541486803e-09	1.96155060968005e-08	2.88005900941384e-09	2.47604142851855e-08	3.39657076712906e-09	1.11475850598177e-08	2.06888461386526e-08	3.36370147091782e-08	3.49637731314277e-08	7.3298042182906e-09	4.75284841294739e-08	1.2618295096976e-08	0	0	0	0
P6SA	A78	0	0	0	0	0	0	0	0	2.71564506339789e-09	0	0	0	0	0	0	0	0	0	0	0	9.50569682589479e-09	0	0	0	0	0
P6SA	A791	0	0	0	0	0	0	0	0	0	0	0	0	2.88005900941384e-09	0	0	0	0	0	0	0	0	0	0	0	0	0
P6SA	A798	0	0	0	0	0	1.39505394227178e-08	0	0	0	8.12221039468953e-09	0	2.80221515668579e-09	0	0	0	0	4.13776922773052e-09	0	1.16545910438092e-08	0	9.50569682589479e-09	0	0	0	0	0
P6SA	A799	0	8.55572258201262e-07	0	0	0	0	0	0	2.71564506339789e-09	0	5.51917694324535e-09	0	2.88005900941384e-09	0	6.79314153425812e-09	7.43172337321182e-09	8.27553845546103e-09	4.80528781559689e-09	5.82729552190462e-09	0	1.90113936517896e-08	0	3.57439487237328e-08	0	0	0
P6SA	A803	0	0	0	3.04654810041993e-08	1.40205535707125e-08	0	0	0	2.71564506339789e-09	2.70740346489651e-09	2.75958847162268e-09	0	2.88005900941384e-09	0	0	0	0	0	0	0	0	0	0	0	6.39712794543762e-08	0
P6SA	A809	0	0	0	0	0	0	0	0	2.71564506339789e-09	0	0	0	0	0	0	3.71586168660591e-09	4.13776922773052e-09	0	0	0	0	0	0	0	0	0
P6SA	A810	0	0	0	0	1.40205535707125e-08	0	0	1.37893519837445e-08	0	0	5.51917694324535e-09	2.80221515668579e-09	8.64017702824152e-09	5.26158803560192e-08	8.49142691782265e-08	2.19235839509749e-07	5.25496691921776e-07	1.12924263666527e-06	1.893871044619e-06	2.6533891270212e-06	2.71862929220591e-06	2.39747606842543e-06	1.62634966692984e-06	1.2669963135711e-06	7.67655353452514e-07	0
P6SA	A811	0	0	0	1.52327405020996e-08	0	0	0	1.37893519837445e-08	1.08625802535916e-08	3.51962450436546e-08	3.58746501310948e-08	1.4011075783429e-08	2.88005900941384e-09	9.28515535694457e-09	0	0	8.27553845546103e-09	9.61057563119378e-09	5.82729552190462e-09	2.19894126548718e-08	2.85170904776844e-08	0	1.78719743618664e-08	5.89300610963301e-08	6.39712794543762e-08	0
P6SA	A812	0	8.55572258201262e-07	0	6.09309620083985e-08	1.40205535707125e-08	1.39505394227178e-08	0	1.37893519837445e-08	2.71564506339789e-09	5.41480692979302e-09	2.75958847162268e-09	5.60443031337158e-09	2.59205310847246e-08	4.9520828570371e-08	7.47245568768393e-08	8.17489571053301e-08	6.20665384159578e-08	6.24687416027595e-08	8.74094328285693e-08	9.52874548377778e-08	6.65398777812635e-08	7.57097705818557e-08	3.57439487237328e-08	1.1786012219266e-07	6.39712794543762e-08	0
P6SA	A818	0	0	0	0	0	0	0	1.37893519837445e-08	0	0	0	2.80221515668579e-09	0	0	0	0	0	0	1.16545910438092e-08	0	0	0	0	0	0	0
P6SA	A819	0	0	2.44449216628932e-07	0	5.60822142828501e-08	0	0	1.37893519837445e-08	5.43129012679578e-09	2.70740346489651e-09	2.75958847162268e-09	5.60443031337158e-09	0	3.09505178564819e-09	1.69828538356453e-08	7.43172337321182e-09	4.55154615050357e-08	4.3247590340372e-08	8.15821373066647e-08	7.3298042182906e-08	4.75284841294739e-08	1.64037836260687e-07	1.25103820533065e-07	5.89300610963301e-08	6.39712794543762e-08	0
P6SA	A820	0	0	0	0	0	1.39505394227178e-08	2.77448192445835e-08	1.37893519837445e-08	5.43129012679578e-09	8.12221039468953e-09	0	8.40664547005737e-09	0	0	0	3.71586168660591e-09	0	0	0	0	0	0	0	0	0	0
P6SA	A821	0	0	0	0	0	0	0	0	1.35782253169894e-08	5.41480692979302e-09	2.75958847162268e-09	0	0	0	0	0	0	0	0	7.3298042182906e-09	0	0	0	0	0	0
P6SA	A829	0	0	0	1.52327405020996e-08	0	1.39505394227178e-08	0	1.37893519837445e-08	2.17251605071831e-08	8.12221039468953e-09	5.51917694324535e-09	2.80221515668579e-09	1.15202360376554e-08	1.54752589282409e-08	1.01897123013872e-08	3.71586168660591e-09	8.27553845546103e-09	9.61057563119378e-09	5.82729552190462e-09	1.46596084365812e-08	9.50569682589479e-09	1.2618295096976e-08	0	0	0	0
P6SA	A833	0	0	0	0	0	0	0	0	0	0	0	0	0	0	0	0	0	0	0	0	0	1.2618295096976e-08	0	0	0	0
P6SA	A838	0	0	0	0	0	1.39505394227178e-08	0	0	2.71564506339789e-09	0	0	0	2.88005900941384e-09	0	0	0	0	0	0	0	0	0	0	0	0	0
P6SA	A839	0	0	0	0	1.40205535707125e-08	0	0	0	5.43129012679578e-09	2.70740346489651e-09	2.75958847162268e-09	0	0	3.09505178564819e-09	3.39657076712906e-09	3.71586168660591e-09	0	4.80528781559689e-09	0	0	0	1.2618295096976e-08	1.78719743618664e-08	0	0	0
P6SA	A840	0	0	0	0	0	0	0	0	0	0	0	0	0	0	0	0	0	4.80528781559689e-09	0	0	0	0	0	0	6.39712794543762e-08	0
P6SA	A841	0	0	0	0	0	0	0	0	0	0	0	0	2.88005900941384e-09	0	0	3.71586168660591e-09	0	0	0	0	0	0	0	2.94650305481651e-08	0	0
P6SA	A849	0	0	0	0	0	0	0	0	0	0	0	0	0	0	0	0	4.13776922773052e-09	0	0	1.46596084365812e-08	0	0	0	0	0	0
P6SA	A850	0	0	0	0	0	2.79010788454355e-08	0	0	2.71564506339789e-09	2.70740346489651e-09	0	2.80221515668579e-09	5.76011801882768e-09	0	0	3.71586168660591e-09	0	0	0	7.3298042182906e-09	9.50569682589479e-09	1.2618295096976e-08	0	0	0	0
P6SA	A851	0	0	0	0	0	0	0	0	0	2.70740346489651e-09	0	2.80221515668579e-09	0	0	0	0	0	0	0	0	0	2.52365901939519e-08	0	0	0	0
P6SA	A852	0	0	0	0	0	1.39505394227178e-08	0	0	0	0	2.75958847162268e-09	0	0	0	0	0	4.13776922773052e-09	0	0	0	9.50569682589479e-09	0	1.78719743618664e-08	0	0	0
P6SA	A858	0	0	0	4.56982215062989e-08	5.60822142828501e-08	1.39505394227178e-08	1.38724096222917e-08	1.37893519837445e-08	2.71564506339789e-09	1.35370173244825e-08	1.10383538864907e-08	0	1.44002950470692e-08	1.54752589282409e-08	1.35862830685162e-08	1.48634467464236e-08	4.13776922773052e-09	2.40264390779844e-08	1.16545910438092e-08	1.46596084365812e-08	0	3.78548852909279e-08	3.57439487237328e-08	2.94650305481651e-08	6.39712794543762e-08	0
P6SA	A86	0	8.55572258201262e-07	1.95559373303146e-06	2.86375521439473e-06	1.48617867849553e-06	1.24159800862188e-06	9.84941083182714e-07	7.85993063073434e-07	6.24598364581514e-07	4.0340311626958e-07	4.2221703615827e-07	4.76376576636584e-07	5.99052273958079e-07	5.01398389275007e-07	5.97796455014715e-07	7.06013720455123e-07	7.11696307169649e-07	7.35209035786324e-07	8.97403510373312e-07	9.8219376525094e-07	1.2832690714958e-06	1.24921121460062e-06	1.75145348746291e-06	2.41613250494954e-06	3.58239164944507e-06	5.26779022310777e-06
P6SA	A870	0	8.55572258201262e-07	0	6.09309620083985e-08	1.40205535707125e-08	1.39505394227178e-08	0	0	0	2.70740346489651e-09	0	0	0	3.09505178564819e-09	6.79314153425812e-09	3.71586168660591e-09	4.13776922773052e-09	0	1.16545910438092e-08	0	0	0	0	0	0	0
P6SA	A871	0	0	0	0	0	0	0	0	0	2.70740346489651e-09	0	0	0	0	0	0	4.13776922773052e-09	0	0	0	0	0	0	0	0	0
P6SA	A872	0	0	0	2.13258367029395e-07	4.20616607121376e-08	5.5802157690871e-08	2.77448192445835e-08	1.37893519837445e-08	1.35782253169894e-08	1.0829613859586e-08	1.93171193013587e-08	8.40664547005737e-09	2.88005900941384e-08	2.78554660708337e-08	2.37759953699034e-08	4.45903402392709e-08	2.48266153663831e-08	4.3247590340372e-08	2.91364776095231e-08	5.86384337463248e-08	2.85170904776844e-08	2.52365901939519e-08	3.57439487237328e-08	1.1786012219266e-07	6.39712794543762e-08	2.10711608924311e-07
P6SA	A878	0	0	0	1.52327405020996e-08	2.8041107141425e-08	0	0	0	0	2.70740346489651e-09	2.75958847162268e-09	0	8.64017702824152e-09	3.09505178564819e-09	1.01897123013872e-08	3.71586168660591e-09	8.27553845546103e-09	9.61057563119378e-09	0	7.3298042182906e-09	0	0	0	2.94650305481651e-08	0	0
P6SA	A879	0	8.55572258201262e-07	1.95559373303146e-06	1.00536087313858e-06	4.48657714262801e-07	2.09258091340766e-07	1.94213734712084e-07	9.65254638862111e-08	8.14693519019366e-08	7.58072970171023e-08	8.83068310919257e-08	9.24731001706311e-08	1.29602655423623e-07	9.28515535694457e-08	1.15483406082388e-07	1.70929637583872e-07	1.86199615247873e-07	2.49874966411038e-07	2.09782638788566e-07	2.85862364513333e-07	3.23193692080423e-07	2.64984197036495e-07	5.89775153941592e-07	6.18765641511467e-07	9.59569191815642e-07	1.26426965354587e-06
P6SA	A880	0	0	0	1.52327405020996e-08	0	0	0	0	0	0	0	0	0	3.09505178564819e-09	0	0	0	0	0	0	0	0	0	0	0	0
P6SA	A881	0	0	0	0	0	0	0	0	0	0	0	0	0	0	0	0	0	0	5.82729552190462e-09	0	0	0	0	0	0	0
P6SA	A888	0	0	2.44449216628932e-07	1.52327405020996e-08	1.40205535707125e-08	0	0	0	0	0	0	2.80221515668579e-09	0	0	0	0	4.13776922773052e-09	4.80528781559689e-09	1.16545910438092e-08	7.3298042182906e-09	1.90113936517896e-08	0	3.57439487237328e-08	0	0	0
P6SA	A89	1.54003006476227e-05	0	2.44449216628932e-07	1.37094664518897e-07	0	2.79010788454355e-08	1.38724096222917e-08	2.75787039674889e-08	1.08625802535916e-08	1.35370173244825e-08	8.27876541486803e-09	3.36265818802295e-08	1.7280354056483e-08	3.09505178564819e-08	2.71725661370325e-08	4.83062019258769e-08	4.55154615050357e-08	6.24687416027595e-08	7.57548417847601e-08	8.79576506194872e-08	1.04562665084843e-07	6.30914754848798e-08	1.78719743618664e-07	2.35720244385321e-07	3.83827676726257e-07	0
P6SA	A90	0	1.71114451640252e-06	2.44449216628932e-07	1.31001568318057e-06	4.76698821404226e-07	3.34812946145226e-07	2.63575782823543e-07	3.03365743642378e-07	3.23161762544349e-07	3.00521784603513e-07	3.03554731878495e-07	2.4659493378835e-07	3.19686550044936e-07	4.17831991062506e-07	4.14381633589745e-07	5.49947529617675e-07	6.62043076436883e-07	8.40925367729455e-07	1.03143130737712e-06	1.23873691289111e-06	1.59695706675032e-06	2.47318583900729e-06	3.37780315439275e-06	4.95012513209173e-06	9.9155483154283e-06	1.58033706693233e-05
P6SA	A91	1.02668670984152e-05	0	7.33347649886796e-07	4.0062107520522e-06	1.05154151780344e-06	1.00443883843568e-06	9.5719626393813e-07	1.54440742217938e-06	1.24648108409963e-06	7.79732197890195e-07	6.78858764019179e-07	6.86542713388019e-07	7.08494516315805e-07	8.41854085696308e-07	7.77814705672555e-07	8.84375081412207e-07	9.5996246083348e-07	1.16768493919004e-06	1.30531419690663e-06	1.61255692802393e-06	1.73954251913875e-06	2.44794924881333e-06	3.18121143641222e-06	3.83045397126146e-06	5.82138643034823e-06	8.63917596589675e-06
P6SA	A920	0	0	2.44449216628932e-07	6.09309620083985e-08	1.40205535707125e-08	0	0	0	5.43129012679578e-09	2.70740346489651e-09	5.51917694324535e-09	5.60443031337158e-09	0	6.19010357129638e-09	1.01897123013872e-08	3.71586168660591e-09	4.13776922773052e-09	1.92211512623876e-08	5.82729552190462e-09	2.19894126548718e-08	3.80227873035792e-08	3.78548852909279e-08	1.42975794894931e-07	1.1786012219266e-07	5.75741515089385e-07	4.21423217848622e-07
P6SA	A922	0	0	0	0	0	0	0	0	0	0	2.75958847162268e-09	2.80221515668579e-09	0	0	0	0	0	0	0	0	0	1.2618295096976e-08	0	0	6.39712794543762e-08	0
P6SA	A923	0	0	0	0	0	0	0	0	0	0	0	0	0	0	0	3.71586168660591e-09	0	0	0	0	0	0	0	0	0	0
P6SA	A928	0	0	0	1.52327405020996e-08	0	0	0	0	0	0	2.75958847162268e-09	0	0	0	6.79314153425812e-09	3.71586168660591e-09	4.13776922773052e-09	0	0	0	0	1.2618295096976e-08	0	0	0	0
P6SA	A929	0	0	0	0	0	0	0	0	0	0	2.75958847162268e-09	0	0	3.09505178564819e-09	0	0	0	4.80528781559689e-09	0	1.46596084365812e-08	0	0	0	5.89300610963301e-08	6.39712794543762e-08	0
P6SA	A931	0	0	0	0	0	0	0	0	0	0	0	0	0	0	0	0	0	0	0	7.3298042182906e-09	0	0	1.78719743618664e-08	2.94650305481651e-08	0	0
P6SA	A932	0	0	0	0	0	0	0	0	0	0	0	0	0	0	0	3.71586168660591e-09	0	0	0	0	0	0	0	0	0	0
P6SA	A938	0	0	0	0	0	0	0	0	0	0	0	0	0	0	0	0	0	4.80528781559689e-09	0	0	0	0	0	0	0	0
P6SA	A94	0	0	0	3.04654810041993e-08	2.8041107141425e-08	0	5.5489638489167e-08	4.13680559512334e-08	2.98720956973768e-08	3.51962450436546e-08	6.89897117905669e-08	6.7253163760459e-08	3.45607081129661e-08	6.80911392842602e-08	7.13279861097103e-08	9.66124038517537e-08	8.68931537823409e-08	7.20793172339533e-08	4.07910686533323e-08	5.86384337463248e-08	7.60455746071583e-08	8.83280656788317e-08	3.57439487237328e-08	5.89300610963301e-08	6.39712794543762e-08	0
P6SA	A950	0	0	0	0	2.8041107141425e-08	0	0	0	2.71564506339789e-09	5.41480692979302e-09	1.65575308297361e-08	2.52199364101721e-08	8.64017702824152e-09	1.54752589282409e-08	1.69828538356453e-08	7.43172337321182e-09	8.27553845546103e-09	9.61057563119378e-09	5.82729552190462e-09	7.3298042182906e-09	0	0	0	0	0	0
P6SA	A951	0	0	0	0	0	0	0	0	0	0	0	0	2.88005900941384e-09	0	0	0	0	0	0	0	0	0	0	0	0	0
P6SA	A959	0	8.55572258201262e-07	2.44449216628932e-07	0	0	0	0	1.37893519837445e-08	0	8.12221039468953e-09	3.03554731878494e-08	3.92310121936011e-08	4.32008851412076e-08	2.47604142851855e-08	5.7741703041194e-08	3.34427551794532e-08	1.24133076831915e-08	1.92211512623876e-08	0	2.93192168731624e-08	9.50569682589479e-09	3.78548852909279e-08	0	0	0	0
P6SA	A960	0	0	0	3.04654810041993e-08	0	0	0	0	5.43129012679578e-09	0	2.75958847162268e-09	2.80221515668579e-09	0	6.19010357129638e-09	3.39657076712906e-09	0	1.24133076831915e-08	4.80528781559689e-09	1.16545910438092e-08	2.93192168731624e-08	1.90113936517896e-08	1.2618295096976e-08	3.57439487237328e-08	2.94650305481651e-08	3.19856397271881e-07	0
P6SA	A962	0	0	0	0	0	0	0	0	0	0	0	0	0	0	0	0	0	4.80528781559689e-09	0	0	0	0	0	0	0	0
P6SA	A968	0	0	0	1.52327405020996e-08	0	1.39505394227178e-08	2.77448192445835e-08	1.37893519837445e-08	1.35782253169894e-08	2.16592277191721e-08	3.03554731878494e-08	3.92310121936011e-08	2.01604130658969e-08	2.78554660708337e-08	4.07588492055487e-08	3.71586168660591e-08	2.48266153663831e-08	6.24687416027595e-08	2.91364776095231e-08	4.39788253097436e-08	1.90113936517896e-08	2.52365901939519e-08	0	8.83950916444952e-08	6.39712794543762e-08	2.10711608924311e-07
P6SA	A969	0	0	0	0	1.40205535707125e-08	0	0	0	0	5.41480692979302e-09	0	2.80221515668579e-09	5.76011801882768e-09	0	6.79314153425812e-09	1.48634467464236e-08	1.24133076831915e-08	0	2.91364776095231e-08	1.46596084365812e-08	2.85170904776844e-08	0	1.78719743618664e-08	8.83950916444952e-08	6.39712794543762e-08	4.21423217848622e-07
P6SA	A970	0	0	0	0	0	0	0	0	0	0	0	0	2.88005900941384e-09	0	3.39657076712906e-09	7.43172337321182e-09	0	4.80528781559689e-09	0	0	0	0	3.57439487237328e-08	1.1786012219266e-07	1.91913838363128e-07	2.10711608924311e-07
P6SA	A971	0	0	0	0	1.40205535707125e-08	0	0	0	0	2.70740346489651e-09	0	0	2.88005900941384e-09	6.19010357129638e-09	6.79314153425812e-09	7.43172337321182e-09	0	9.61057563119378e-09	5.82729552190462e-09	7.3298042182906e-09	1.90113936517896e-08	2.52365901939519e-08	0	5.89300610963301e-08	0	0
P6SA	A972	0	0	0	0	0	1.39505394227178e-08	0	0	2.71564506339789e-09	2.70740346489651e-09	0	1.68132909401147e-08	2.88005900941384e-09	9.28515535694457e-09	3.39657076712906e-09	0	1.65510769109221e-08	4.80528781559689e-09	0	3.6649021091453e-08	3.80227873035792e-08	5.04731803879038e-08	8.9359871809332e-08	8.83950916444952e-08	1.91913838363128e-07	2.10711608924311e-07
P6SA	A979	0	0	0	3.04654810041993e-08	0	0	0	0	8.14693519019366e-09	8.12221039468953e-09	0	1.12088606267432e-08	8.64017702824152e-09	1.23802071425928e-08	1.01897123013872e-08	1.85793084330296e-08	1.65510769109221e-08	2.40264390779844e-08	5.82729552190462e-09	2.93192168731624e-08	2.85170904776844e-08	2.52365901939519e-08	3.57439487237328e-08	2.94650305481651e-08	2.55885117817505e-07	2.10711608924311e-07
P6SA	A980	0	0	0	0	0	0	0	0	0	0	0	2.80221515668579e-09	0	0	0	0	0	0	0	0	0	0	1.78719743618664e-08	0	0	0
P6SA	A983	0	0	0	0	0	0	0	0	0	0	0	0	0	3.09505178564819e-09	0	0	0	0	1.16545910438092e-08	0	0	0	0	0	0	0
P6SA	A984	0	0	0	0	0	0	0	0	0	0	0	0	0	0	3.39657076712906e-09	0	4.13776922773052e-09	0	0	0	0	1.2618295096976e-08	0	0	0	0
P6SA	A985	0	0	0	0	0	0	0	0	1.62938703803873e-08	3.24888415787581e-08	4.69130040175855e-08	7.00553789171448e-08	1.1232230136714e-07	8.97565017837975e-08	7.13279861097103e-08	8.91806804785419e-08	9.93064614655324e-08	7.20793172339533e-08	5.82729552190462e-08	7.3298042182906e-09	6.65398777812635e-08	7.57097705818557e-08	3.57439487237328e-08	0	6.39712794543762e-08	0
P6SA	A988	0	0	0	3.04654810041993e-08	1.40205535707125e-08	0	0	1.37893519837445e-08	1.08625802535916e-08	1.62444207893791e-08	2.48362962446041e-08	3.36265818802295e-08	2.30404720753107e-08	3.09505178564819e-08	3.05691369041615e-08	3.34427551794532e-08	1.24133076831915e-08	5.28581659715658e-08	1.16545910438092e-08	3.6649021091453e-08	1.90113936517896e-08	1.2618295096976e-08	7.14878974474657e-08	1.1786012219266e-07	0	0
P6SA	A99	5.13343354920758e-06	0	2.44449216628932e-07	1.98025626527295e-07	7.01027678535626e-08	5.5802157690871e-08	5.5489638489167e-08	6.89467599187222e-08	3.80190308875704e-08	6.22702796926197e-08	5.51917694324535e-08	5.88465182904016e-08	6.33612982071045e-08	6.80911392842602e-08	8.83108399453556e-08	1.07759988911571e-07	1.40684153742838e-07	8.16898928651471e-08	1.63164274613329e-07	8.79576506194872e-08	1.33079755562527e-07	2.14511016648591e-07	7.14878974474657e-08	2.06255213837156e-07	3.19856397271881e-07	2.10711608924311e-07
P6SA	B000	0	0	2.44449216628932e-07	0	0	0	0	0	0	2.70740346489651e-09	2.75958847162268e-09	0	2.88005900941384e-09	0	0	0	0	0	0	0	0	0	0	0	0	0
P6SA	B001	0	0	0	0	0	0	0	0	2.71564506339789e-09	0	2.75958847162268e-09	2.80221515668579e-09	2.88005900941384e-09	0	0	0	4.13776922773052e-09	0	5.82729552190462e-09	7.3298042182906e-09	0	5.04731803879038e-08	1.78719743618664e-08	1.1786012219266e-07	0	6.32134826772933e-07
P6SA	B002	0	0	0	4.56982215062989e-08	2.8041107141425e-08	4.18516182681533e-08	0	1.37893519837445e-08	5.43129012679578e-09	0	0	0	0	0	0	0	0	0	0	0	0	2.52365901939519e-08	1.78719743618664e-08	0	0	0
P6SA	B003	0	0	0	3.04654810041993e-08	1.40205535707125e-08	0	1.38724096222917e-08	0	0	5.41480692979302e-09	1.10383538864907e-08	5.60443031337158e-09	1.15202360376554e-08	0	3.39657076712906e-09	1.48634467464236e-08	1.24133076831915e-08	1.44158634467907e-08	2.33091820876185e-08	1.46596084365812e-08	1.90113936517896e-08	3.78548852909279e-08	8.9359871809332e-08	0	1.27942558908752e-07	4.21423217848622e-07
P6SA	B004	0	8.55572258201262e-07	7.33347649886796e-07	5.02680436569288e-07	2.10308303560688e-07	1.53455933649895e-07	8.32344577337504e-08	9.65254638862111e-08	6.24598364581514e-08	4.87332623681372e-08	7.7268477205435e-08	1.0648417595406e-07	9.50419473106568e-08	8.04713464268529e-08	1.05293693781001e-07	1.11475850598177e-07	1.6137299988149e-07	2.21043239517457e-07	2.56401002963803e-07	3.44500798259658e-07	4.75284841294739e-07	8.58044066594365e-07	1.21529425660692e-06	1.65004171069724e-06	2.9426788549013e-06	3.37138574278897e-06
P6SA	B007	0	0	2.44449216628932e-07	1.37094664518897e-07	1.40205535707125e-08	0	0	0	5.43129012679578e-09	0	2.75958847162268e-09	2.80221515668579e-09	2.88005900941384e-09	0	6.79314153425812e-09	7.43172337321182e-09	0	0	5.82729552190462e-09	2.19894126548718e-08	9.50569682589479e-09	7.57097705818557e-08	8.9359871809332e-08	8.83950916444952e-08	2.55885117817505e-07	6.32134826772933e-07
P6SA	B008	0	0	0	0	0	0	0	0	0	0	0	2.80221515668579e-09	0	0	3.39657076712906e-09	0	0	0	0	0	9.50569682589479e-09	0	3.57439487237328e-08	2.94650305481651e-08	0	0
P6SA	B009	0	8.55572258201262e-07	0	3.04654810041993e-08	1.40205535707125e-08	1.39505394227178e-08	0	0	2.71564506339789e-09	0	2.75958847162268e-09	2.80221515668579e-09	5.76011801882768e-09	6.19010357129638e-09	3.39657076712906e-09	1.85793084330296e-08	1.65510769109221e-08	4.80528781559689e-09	1.74818865657139e-08	4.39788253097436e-08	6.65398777812635e-08	2.52365901939519e-08	8.9359871809332e-08	2.06255213837156e-07	5.11770235635009e-07	8.42846435697244e-07
P6SA	B010	0	0	0	4.56982215062989e-08	2.8041107141425e-08	2.79010788454355e-08	2.77448192445835e-08	0	8.14693519019366e-09	8.12221039468953e-09	2.75958847162268e-09	0	0	0	3.39657076712906e-09	0	4.13776922773052e-09	0	0	7.3298042182906e-09	0	1.2618295096976e-08	0	2.94650305481651e-08	6.39712794543762e-08	2.10711608924311e-07
P6SA	B011	0	0	4.88898433257864e-07	1.37094664518897e-07	2.243288571314e-07	9.76537759590243e-08	5.5489638489167e-08	1.51682871821189e-07	7.60380617751409e-08	3.51962450436546e-08	2.20767077729814e-08	1.4011075783429e-08	5.76011801882768e-09	1.54752589282409e-08	2.03794246027744e-08	1.11475850598177e-08	2.06888461386526e-08	1.44158634467907e-08	2.91364776095231e-08	1.46596084365812e-08	6.65398777812635e-08	5.04731803879038e-08	8.9359871809332e-08	5.89300610963301e-08	6.39712794543762e-08	0
P6SA	B012	5.13343354920758e-06	8.55572258201262e-07	7.33347649886796e-07	1.75176515774146e-06	1.21978816065199e-06	8.78883983631218e-07	7.76854938848338e-07	4.964166714148e-07	2.74280151403187e-07	1.24540559385239e-07	1.04864361921662e-07	1.23297466894175e-07	1.35362773442451e-07	1.73322899996299e-07	2.98898227507357e-07	2.48962733002596e-07	4.0136361508986e-07	3.45980722722976e-07	3.67119617879991e-07	4.54447861534017e-07	8.07984230201057e-07	9.08517246982268e-07	1.12593438479758e-06	1.32592637466743e-06	2.30296606035754e-06	5.26779022310777e-06
P6SA	B018	0	0	4.88898433257864e-07	1.99548900577505e-06	1.80865141062192e-06	1.12999369324014e-06	8.18472167715213e-07	7.58414359105945e-07	3.44886923051532e-07	1.24540559385239e-07	7.7268477205435e-08	5.04398728203442e-08	5.76011801882768e-08	6.19010357129638e-08	9.17074107124846e-08	1.15191712284783e-07	9.51686922378019e-08	1.10521619758728e-07	8.15821373066647e-08	1.68585497020684e-07	2.1863102699558e-07	2.64984197036495e-07	3.21695538513595e-07	6.77695702607797e-07	5.75741515089385e-07	1.68569287139449e-06
P6SA	B019	5.13343354920758e-06	0	7.33347649886796e-07	1.96502352477085e-06	1.37401424992983e-06	1.07419153554927e-06	7.07492890736879e-07	6.75678247203478e-07	2.47123700769208e-07	1.0829613859586e-07	5.51917694324535e-08	3.64287970369153e-08	5.4721121178863e-08	4.33307249990747e-08	7.13279861097103e-08	3.34427551794532e-08	9.93064614655324e-08	8.6495180680744e-08	9.90640238723785e-08	1.31936475929231e-07	8.55512714330531e-08	1.64037836260687e-07	3.21695538513595e-07	3.53580366577981e-07	5.75741515089385e-07	2.73925091601604e-06
P6SA	B020	0	0	0	6.09309620083985e-08	0	0	0	0	0	2.70740346489651e-09	5.51917694324535e-09	5.60443031337158e-09	2.01604130658969e-08	1.54752589282409e-08	6.79314153425812e-09	1.48634467464236e-08	1.24133076831915e-08	3.36370147091782e-08	4.07910686533323e-08	2.93192168731624e-08	6.65398777812635e-08	1.64037836260687e-07	4.64671333408527e-07	5.30370549866971e-07	7.03684073998138e-07	1.05355804462155e-06
P6SA	B021	0	0	0	1.52327405020996e-08	0	0	0	0	0	0	0	0	2.88005900941384e-09	0	3.39657076712906e-09	3.71586168660591e-09	1.65510769109221e-08	4.80528781559689e-09	1.74818865657139e-08	2.19894126548718e-08	9.50569682589479e-09	5.04731803879038e-08	3.57439487237328e-08	2.94650305481651e-08	3.19856397271881e-07	4.21423217848622e-07
P6SA	B022	0	0	0	0	0	0	0	0	0	0	0	0	0	3.09505178564819e-09	0	3.71586168660591e-09	8.27553845546103e-09	0	5.82729552190462e-09	7.3298042182906e-09	0	3.78548852909279e-08	7.14878974474657e-08	8.83950916444952e-08	3.83827676726257e-07	1.26426965354587e-06
P6SA	B023	0	0	0	0	0	0	0	0	0	2.70740346489651e-09	0	2.80221515668579e-09	0	6.19010357129638e-09	0	0	0	0	5.82729552190462e-09	0	9.50569682589479e-09	3.78548852909279e-08	7.14878974474657e-08	1.1786012219266e-07	3.83827676726257e-07	1.47498126247018e-06
P6SA	B027	0	0	2.44449216628932e-07	0	0	0	0	0	0	0	2.75958847162268e-09	5.60443031337158e-09	2.88005900941384e-09	0	3.39657076712906e-09	3.71586168660591e-09	0	0	2.33091820876185e-08	1.46596084365812e-08	9.50569682589479e-09	1.2618295096976e-08	3.57439487237328e-08	1.47325152740825e-07	4.47798956180633e-07	1.05355804462155e-06
P6SA	B028	0	0	0	1.52327405020996e-08	0	1.39505394227178e-08	0	0	2.71564506339789e-09	0	2.75958847162268e-09	2.80221515668579e-09	8.64017702824152e-09	2.47604142851855e-08	6.79314153425812e-09	1.11475850598177e-08	0	3.36370147091782e-08	1.74818865657139e-08	5.13086295280342e-08	8.55512714330531e-08	1.64037836260687e-07	4.4679935904666e-07	6.77695702607797e-07	1.21545430963315e-06	3.58209735171329e-06
P6SA	B029	0	0	2.44449216628932e-07	0	0	0	0	1.37893519837445e-08	0	0	5.51917694324535e-09	5.60443031337158e-09	1.44002950470692e-08	6.19010357129638e-09	3.39657076712906e-08	2.22951701196355e-08	3.31021538218441e-08	7.68846050495502e-08	8.15821373066647e-08	1.53925888584103e-07	2.09125330169685e-07	5.9305986955787e-07	1.16167833352132e-06	2.62238771878669e-06	6.52507050434637e-06	1.39069661890045e-05
P6SA	B050	0	0	0	0	0	0	0	0	0	2.70740346489651e-09	0	0	2.88005900941384e-09	0	0	0	0	0	0	0	0	0	0	0	0	0
P6SA	B052	0	0	0	1.52327405020996e-08	1.40205535707125e-08	0	0	0	2.71564506339789e-09	0	0	0	0	0	0	0	0	0	5.82729552190462e-09	0	0	0	0	0	0	0
P6SA	B054	0	0	0	0	1.40205535707125e-08	0	0	0	0	0	0	0	0	0	0	0	0	0	0	0	0	0	0	0	0	0
P6SA	B059	0	0	0	1.52327405020996e-08	0	0	0	0	5.43129012679578e-09	2.70740346489651e-09	0	0	0	0	0	0	0	0	0	0	0	0	0	0	0	0
P6SA	B060	0	0	0	1.52327405020996e-08	0	0	0	0	2.71564506339789e-09	1.0829613859586e-08	2.75958847162268e-09	0	2.88005900941384e-09	0	0	0	0	0	0	7.3298042182906e-09	0	0	0	0	0	0
P6SA	B068	0	0	0	3.04654810041993e-08	1.40205535707125e-08	0	0	0	5.43129012679578e-09	0	8.27876541486803e-09	2.80221515668579e-09	0	0	0	0	0	0	0	0	0	0	0	0	0	0
P6SA	B069	0	0	0	1.52327405020996e-08	0	0	1.38724096222917e-08	0	5.43129012679578e-09	2.70740346489651e-09	2.75958847162268e-09	2.80221515668579e-09	0	0	0	7.43172337321182e-09	0	0	0	0	0	0	0	0	0	0
P6SA	B081	0	0	0	0	0	0	0	0	0	0	0	0	2.88005900941384e-09	0	0	0	0	0	0	0	0	0	0	0	0	0
P6SA	B082	0	0	2.44449216628932e-07	0	0	0	0	0	0	0	0	0	0	0	0	0	8.27553845546103e-09	0	0	0	0	0	1.78719743618664e-08	0	0	0
P6SA	B083	0	0	0	1.52327405020996e-08	0	0	0	0	0	0	0	0	0	0	0	0	0	0	0	0	9.50569682589479e-09	6.30914754848798e-08	0	2.94650305481651e-08	6.39712794543762e-08	2.10711608924311e-07
P6SA	B084	0	0	0	0	0	0	0	0	0	0	0	0	0	0	0	0	4.13776922773052e-09	0	0	0	0	0	0	0	0	0
P6SA	B085	0	0	0	0	0	0	0	0	0	0	0	0	0	0	0	0	0	0	5.82729552190462e-09	0	0	0	0	0	0	0
P6SA	B088	5.13343354920758e-06	0	0	0	0	0	0	0	0	0	0	0	0	0	0	0	0	0	0	0	9.50569682589479e-09	0	0	0	0	0
P6SA	B09	1.02668670984152e-05	0	0	3.04654810041993e-08	1.40205535707125e-08	0	0	1.37893519837445e-08	0	0	2.75958847162268e-09	8.40664547005737e-09	0	0	0	0	4.13776922773052e-09	9.61057563119378e-09	5.82729552190462e-09	1.46596084365812e-08	0	5.04731803879038e-08	1.78719743618664e-08	2.94650305481651e-08	1.27942558908752e-07	0
P6SA	B150	0	0	2.44449216628932e-07	0	7.01027678535626e-08	2.79010788454355e-08	0	5.51574079349778e-08	3.25877407607747e-08	4.06110519734476e-08	2.20767077729814e-08	1.96155060968005e-08	2.30404720753107e-08	3.71406214277783e-08	2.71725661370325e-08	2.60110318062414e-08	3.31021538218441e-08	2.40264390779844e-08	5.82729552190462e-08	1.53925888584103e-07	1.23574058736632e-07	1.2618295096976e-07	1.96591717980531e-07	2.65185274933486e-07	3.19856397271881e-07	1.05355804462155e-06
P6SA	B159	0	0	0	2.13258367029395e-07	1.82267196419263e-07	2.37159170186202e-07	2.49703373201251e-07	4.13680559512333e-07	1.5479176861368e-07	1.21833155920343e-07	6.89897117905669e-08	1.14890821424117e-07	6.62413572165184e-08	6.4996087498612e-08	8.15176984110974e-08	9.66124038517537e-08	1.6137299988149e-07	1.72990361361488e-07	2.2726452535428e-07	2.27223930767009e-07	3.42205085732212e-07	4.16403738200206e-07	6.43391077027191e-07	1.1786012219266e-06	2.17502350144879e-06	3.16067413386466e-06
P6SA	B160	0	0	0	0	1.40205535707125e-08	0	0	0	2.71564506339789e-09	5.41480692979302e-09	1.37979423581134e-08	2.80221515668579e-09	1.7280354056483e-08	2.78554660708337e-08	3.05691369041615e-08	2.97268934928473e-08	4.55154615050357e-08	5.76634537871627e-08	4.07910686533323e-08	7.3298042182906e-08	5.70341809553687e-08	6.30914754848798e-08	1.07231846171198e-07	5.89300610963301e-08	6.39712794543762e-08	0
P6SA	B161	0	0	0	0	0	0	0	0	0	0	1.10383538864907e-08	5.60443031337158e-09	1.7280354056483e-08	1.85703107138891e-08	3.05691369041615e-08	3.34427551794532e-08	2.06888461386526e-08	1.92211512623876e-08	2.91364776095231e-08	2.93192168731624e-08	1.90113936517896e-08	3.78548852909279e-08	5.36159230855992e-08	5.89300610963301e-08	6.39712794543762e-08	2.10711608924311e-07
P6SA	B162	0	0	0	3.04654810041993e-08	0	1.39505394227178e-08	1.38724096222917e-08	1.37893519837445e-08	1.35782253169894e-08	8.12221039468953e-09	3.03554731878494e-08	5.324208797703e-08	9.50419473106568e-08	1.51657537496761e-07	1.76621679890711e-07	2.6382617974902e-07	4.05501384317591e-07	5.38192235346851e-07	6.1769332532189e-07	6.0837375011812e-07	5.98858900031372e-07	8.70662361691341e-07	9.29342666817053e-07	8.54485885896787e-07	1.21545430963315e-06	1.68569287139449e-06
P6SA	B169	0	0	4.88898433257864e-07	3.35120291046192e-07	1.54226089277838e-07	9.76537759590243e-08	1.10979276978334e-07	9.65254638862111e-08	1.00478867345722e-07	1.32662769779929e-07	2.2628625467306e-07	3.22254743018866e-07	3.77287730233213e-07	5.137785964176e-07	7.947975595082e-07	9.51260591771114e-07	1.40270376820065e-06	1.64821372074973e-06	2.41250034606851e-06	2.85862364513333e-06	3.50760212875518e-06	4.11356420161416e-06	4.71820123153273e-06	4.65547482661008e-06	6.01330026871136e-06	5.26779022310777e-06
P6SA	B170	0	0	0	0	0	0	0	0	0	0	5.51917694324535e-09	0	2.88005900941384e-09	3.09505178564819e-09	1.35862830685162e-08	2.22951701196355e-08	8.27553845546103e-09	5.28581659715658e-08	2.33091820876185e-08	2.93192168731624e-08	1.90113936517896e-08	6.30914754848798e-08	1.07231846171198e-07	2.94650305481651e-08	6.39712794543762e-08	0
P6SA	B171	0	0	0	6.09309620083985e-08	0	2.79010788454355e-08	1.38724096222917e-08	2.75787039674889e-08	1.08625802535916e-08	1.62444207893791e-08	1.10383538864907e-08	5.60443031337158e-08	8.92818292918291e-08	3.2498043749306e-07	7.30262714932748e-07	1.54951432331467e-06	2.80540753640129e-06	4.4737229563207e-06	5.36693917567415e-06	6.29630182351163e-06	6.34980547969772e-06	7.45741240231279e-06	8.27472412954415e-06	8.04395333964906e-06	7.29272585779888e-06	6.32134826772933e-06
P6SA	B172	0	0	0	0	1.40205535707125e-08	1.39505394227178e-08	0	0	0	0	2.75958847162268e-09	0	0	3.09505178564819e-09	1.69828538356453e-08	7.43172337321182e-09	2.06888461386526e-08	3.84423025247751e-08	7.57548417847601e-08	1.46596084365812e-08	1.04562665084843e-07	6.30914754848798e-08	8.9359871809332e-08	5.89300610963301e-08	6.39712794543762e-08	2.10711608924311e-07
P6SA	B178	0	0	0	3.04654810041993e-08	2.8041107141425e-08	2.79010788454355e-08	4.16172288668752e-08	1.37893519837445e-08	1.90095154437852e-08	1.89518242542756e-08	2.20767077729814e-08	3.08243667235437e-08	4.60809441506215e-08	4.64257767847228e-08	8.49142691782265e-08	7.43172337321183e-08	9.93064614655324e-08	1.10521619758728e-07	1.68991570135234e-07	1.75915301238974e-07	3.04182298428633e-07	3.91167148006254e-07	3.57439487237328e-07	5.00905519318806e-07	3.19856397271881e-07	8.42846435697244e-07
P6SA	B179	0	0	0	0	0	2.79010788454355e-08	1.38724096222917e-08	1.37893519837445e-08	8.14693519019366e-09	5.41480692979302e-09	2.75958847162268e-09	2.80221515668579e-09	5.76011801882768e-09	6.19010357129638e-09	1.69828538356453e-08	1.48634467464236e-08	4.55154615050357e-08	3.36370147091782e-08	4.6618364175237e-08	5.13086295280342e-08	5.70341809553687e-08	7.57097705818557e-08	1.07231846171198e-07	1.7679018328899e-07	3.83827676726257e-07	8.42846435697244e-07
P6SA	B180	0	0	0	0	0	0	0	0	0	2.70740346489651e-09	1.93171193013587e-08	5.88465182904016e-08	4.89610031600353e-08	8.97565017837975e-08	6.45348445754521e-08	5.94537869856946e-08	7.44798460991493e-08	7.68846050495502e-08	1.10718614916188e-07	8.79576506194872e-08	9.50569682589479e-08	1.2618295096976e-07	5.36159230855992e-08	1.1786012219266e-07	1.91913838363128e-07	4.21423217848622e-07
P6SA	B181	0	0	0	4.56982215062989e-08	1.40205535707125e-08	1.39505394227178e-08	4.16172288668752e-08	4.13680559512334e-08	1.35782253169894e-08	2.43666311840686e-08	9.93451849784164e-08	9.80775304840027e-08	1.52643127498934e-07	3.2498043749306e-07	4.24571345891133e-07	7.32024752261365e-07	1.30339730673511e-06	1.859646384636e-06	2.63976487142279e-06	2.79998521138701e-06	3.66919897479539e-06	3.81072511928674e-06	3.93183435961061e-06	4.09563924619495e-06	4.09416188508007e-06	5.05707861418346e-06
P6SA	B182	0	0	0	1.52327405020996e-08	1.40205535707125e-08	0	0	0	8.14693519019366e-09	5.41480692979302e-09	2.48362962446041e-08	6.44509486037732e-08	1.98724071649555e-07	4.54972612490284e-07	1.17181691465953e-06	2.66055696760983e-06	5.95011214947648e-06	1.08167028729086e-05	1.61532631867196e-05	1.91381188139568e-05	1.97338266105576e-05	2.1526811435441e-05	2.31263348242551e-05	2.13621471474197e-05	1.82318146444972e-05	1.60140822782476e-05
P6SA	B188	0	0	0	0	0	0	0	0	2.71564506339789e-09	2.70740346489651e-09	2.75958847162268e-09	0	2.88005900941384e-09	9.28515535694457e-09	0	2.22951701196355e-08	3.31021538218441e-08	4.80528781559689e-08	5.24456596971416e-08	4.39788253097436e-08	9.50569682589479e-08	3.78548852909279e-08	3.57439487237328e-08	8.83950916444952e-08	0	0
P6SA	B189	0	0	0	4.56982215062989e-08	2.8041107141425e-08	1.39505394227178e-08	2.77448192445835e-08	1.37893519837445e-08	2.71564506339789e-09	1.0829613859586e-08	2.48362962446041e-08	3.92310121936011e-08	5.4721121178863e-08	5.26158803560192e-08	1.01897123013872e-07	1.56066190837448e-07	2.77230538257945e-07	3.26759571460588e-07	5.59420370102844e-07	7.91618855575385e-07	8.26995623852847e-07	8.70662361691341e-07	1.03657451298825e-06	1.35539140521559e-06	1.3433968685419e-06	8.42846435697244e-07
P6SA	B190	0	0	2.44449216628932e-07	9.13964430125978e-08	1.40205535707125e-07	5.5802157690871e-08	1.24851686600626e-07	9.65254638862111e-08	7.60380617751409e-08	7.03924900873092e-08	9.65855965067937e-08	5.60443031337158e-08	8.64017702824152e-08	1.17611967854631e-07	1.01897123013872e-07	1.48634467464237e-07	2.23439538297448e-07	2.54680254226635e-07	2.68055594007613e-07	2.56543147640171e-07	4.84790538120634e-07	5.9305986955787e-07	4.82543307770393e-07	5.59835580415136e-07	1.02354047127002e-06	1.26426965354587e-06
P6SA	B199	0	0	0	7.92102506109181e-07	7.71130446389189e-07	5.44071037485992e-07	5.96513613758545e-07	3.17155095626122e-07	3.06867892163961e-07	3.00521784603513e-07	4.38774566988006e-07	3.36265818802295e-07	4.66569559525042e-07	5.07588492846303e-07	5.87606742713327e-07	7.7289923081403e-07	8.77207076278869e-07	1.18690609045243e-06	1.20625017303426e-06	1.70784438286171e-06	2.09125330169685e-06	2.39747606842543e-06	2.6093082568325e-06	3.44740857413531e-06	3.96621932617132e-06	7.37490631235088e-06
P6SA	B200	0	0	4.88898433257864e-07	2.43723848033594e-07	1.54226089277838e-07	1.2555485480446e-07	4.16172288668752e-08	5.51574079349778e-08	6.24598364581514e-08	1.32662769779929e-07	6.15388229171857e-07	3.10765660876454e-06	7.40175165419357e-06	1.14083608818992e-05	1.32941779825431e-05	1.30575379667332e-05	1.14988606838631e-05	8.54860702394686e-06	5.9321868412989e-06	4.30259507613658e-06	2.69961789855412e-06	1.71608813318873e-06	1.14380635915945e-06	6.18765641511467e-07	8.3162663290689e-07	8.42846435697244e-07
P6SA	B201	0	8.55572258201262e-07	0	1.24908472117217e-06	4.90719374974938e-07	1.95307551918049e-07	1.38724096222917e-08	1.37893519837444e-07	1.05910157472518e-07	1.29955366315032e-07	3.17352674236608e-07	1.29182118723215e-06	3.32070803785416e-06	5.34824948560007e-06	6.7795552511896e-06	7.34625855441989e-06	7.04248322559734e-06	5.63179731987955e-06	4.58608157573894e-06	3.60626367539898e-06	2.87072044142023e-06	1.9432174449343e-06	1.64422164129171e-06	1.06074109973394e-06	7.67655353452514e-07	4.21423217848622e-07
P6SA	B202	0	0	0	1.06629183514697e-07	4.20616607121376e-08	1.39505394227178e-08	0	0	8.14693519019366e-09	8.12221039468953e-09	1.93171193013587e-08	6.7253163760459e-08	1.78563658583658e-07	3.21885385707412e-07	3.36260505945777e-07	3.08416519988291e-07	2.52403922891562e-07	1.82600936992682e-07	1.5150968356952e-07	1.75915301238974e-07	9.50569682589479e-08	5.04731803879038e-08	0	0	0	0
P6SA	B203	0	0	2.44449216628932e-07	7.61637025104981e-08	0	0	0	2.75787039674889e-08	8.14693519019366e-09	1.0829613859586e-08	2.75958847162268e-08	1.65330694244462e-07	4.52169264477973e-07	8.41854085696308e-07	1.20917919309795e-06	1.48262881295576e-06	1.73786307564682e-06	1.31664886147355e-06	1.05474048946474e-06	6.30363162772992e-07	3.51710782558107e-07	2.27129311745567e-07	2.85951589789863e-07	8.83950916444952e-08	2.55885117817505e-07	0
P6SA	B204	0	0	2.44449216628932e-07	2.43723848033594e-07	2.8041107141425e-08	1.39505394227178e-08	0	0	5.43129012679578e-09	2.70740346489651e-09	2.75958847162268e-08	1.28901897207546e-07	3.02406195988453e-07	4.45687457133339e-07	5.09485615069359e-07	5.72242699737311e-07	4.34465768911704e-07	3.65201873985363e-07	2.62228298485708e-07	1.90574909675556e-07	1.14068361910737e-07	8.83280656788317e-08	7.14878974474657e-08	0	0	0
P6SA	B205	0	0	0	6.09309620083985e-08	0	1.39505394227178e-08	1.38724096222917e-08	2.75787039674889e-08	8.14693519019366e-09	1.89518242542756e-08	9.93451849784164e-08	6.05278473844131e-07	1.47459021281989e-06	2.10154016245512e-06	2.24852984783944e-06	2.21093770353052e-06	1.65924546031994e-06	1.17729551482124e-06	9.55676465592358e-07	5.79054533244957e-07	3.70722176209897e-07	1.64037836260687e-07	8.9359871809332e-08	2.94650305481651e-08	6.39712794543762e-08	4.21423217848622e-07
P6SA	B206	5.13343354920758e-06	0	2.44449216628932e-07	9.44429911130177e-07	1.54226089277838e-07	1.11604315381742e-07	4.16172288668752e-08	0	4.07346759509683e-08	4.33184554383441e-08	2.15247900786569e-07	1.19654587190483e-06	3.09030331710105e-06	4.88089666596719e-06	5.48885835968056e-06	5.52548632798299e-06	4.97773638095981e-06	3.8538408281087e-06	3.04184826243421e-06	2.29422872032496e-06	1.47338300801369e-06	9.84227017564124e-07	6.9700700011279e-07	3.53580366577981e-07	4.47798956180633e-07	2.10711608924311e-07
P6SA	B207	0	0	0	2.40677299933174e-06	5.74842696399213e-07	3.48763485567944e-07	2.91320602068127e-07	2.34418983723656e-07	1.57507413677078e-07	2.59910732630065e-07	8.00280656770576e-07	3.43831799725347e-06	8.85330139493815e-06	1.50419516782502e-05	1.91974179758134e-05	2.14999757187018e-05	2.02088649082358e-05	1.63043415583202e-05	1.2586958327314e-05	9.38214939941197e-06	7.26235237498362e-06	4.89589849762667e-06	3.16333946205035e-06	2.74024784097935e-06	2.36693733981192e-06	1.8964044803188e-06
P6SA	B208	5.13343354920758e-06	5.13343354920758e-06	1.95559373303146e-06	2.52863492334854e-06	7.85150999959901e-07	3.62714024990662e-07	3.60682650179585e-07	3.17155095626122e-07	1.46644833423486e-07	2.00347856402342e-07	8.19597776071935e-07	4.25096039269234e-06	1.05208555613888e-05	1.57878591585914e-05	1.81308947549349e-05	1.76317637029451e-05	1.55414612193558e-05	1.22006257638005e-05	9.42273685891977e-06	7.02928224534069e-06	4.5627344764295e-06	3.43217626637746e-06	2.64505220555623e-06	2.29827238275688e-06	2.11105222199441e-06	2.31782769816742e-06
P6SA	B209	5.13343354920758e-06	1.71114451640252e-06	1.46669529977359e-06	5.17913177071387e-07	1.121644285657e-07	6.97526971135887e-08	4.16172288668752e-08	4.13680559512334e-08	2.17251605071831e-08	2.43666311840686e-08	7.17493002621896e-08	3.81101261309268e-07	1.01090071230426e-06	1.51038527139632e-06	1.65752653435898e-06	1.54951432331467e-06	1.13788653762589e-06	1.01391572909094e-06	8.56612441719979e-07	7.03661204955898e-07	5.51330415901898e-07	4.79495213685086e-07	2.68079615427996e-07	2.94650305481651e-07	2.55885117817505e-07	4.21423217848622e-07
P6SA	B210	0	0	2.44449216628932e-07	0	0	0	1.38724096222917e-08	0	1.08625802535916e-08	2.70740346489651e-09	3.03554731878494e-08	2.49397148945035e-07	6.56653454146356e-07	9.56371001765291e-07	9.20470677891975e-07	8.62079911292572e-07	6.20665384159577e-07	4.03644176510139e-07	3.55465026836182e-07	2.12564322330427e-07	2.09125330169685e-07	1.76656131357663e-07	1.42975794894931e-07	2.06255213837156e-07	5.11770235635009e-07	4.21423217848622e-07
P6SA	B211	0	0	0	0	0	0	2.77448192445835e-08	1.37893519837445e-08	8.14693519019366e-09	1.35370173244825e-08	1.65575308297361e-08	7.00553789171448e-08	1.46883009480106e-07	2.47604142851855e-07	2.5474280753468e-07	2.52678594689202e-07	2.27577307525178e-07	1.68185073545891e-07	1.5150968356952e-07	1.02617259056068e-07	3.80227873035792e-08	1.2618295096976e-08	1.78719743618664e-08	2.94650305481651e-08	0	0
P6SA	B212	0	0	0	0	0	0	2.77448192445835e-08	0	2.4440805570581e-08	2.43666311840686e-08	2.48362962446041e-08	1.54121833617718e-07	4.92490090609767e-07	8.60424396410197e-07	1.13105806545398e-06	1.33399434549152e-06	1.18753976835866e-06	9.08199397147812e-07	6.52657098453317e-07	4.8376707840718e-07	3.04182298428633e-07	1.00946360775808e-07	1.42975794894931e-07	1.1786012219266e-07	0	2.10711608924311e-07
P6SA	B213	0	0	0	0	0	0	0	1.37893519837445e-08	8.14693519019366e-09	2.70740346489651e-09	5.51917694324535e-09	5.60443031337158e-08	1.44002950470692e-07	1.82608055353243e-07	2.71725661370325e-07	2.52678594689202e-07	3.26883768990711e-07	2.69096117673426e-07	2.15609934310471e-07	2.05234518112137e-07	2.28136723821475e-07	1.38801246066735e-07	5.36159230855992e-08	8.83950916444952e-08	1.27942558908752e-07	0
P6SA	B217	0	0	0	0	0	0	0	0	2.71564506339789e-09	0	1.10383538864907e-08	5.60443031337158e-08	8.06416522635876e-08	2.04273417852781e-07	2.78518802904583e-07	3.19564105048108e-07	3.55848153584824e-07	3.36370147091782e-07	2.44746411919994e-07	1.68585497020684e-07	1.42585452388422e-07	1.2618295096976e-07	1.60847769256798e-07	8.83950916444952e-08	0	0
P6SA	B218	0	0	0	0	0	1.39505394227178e-08	1.38724096222917e-08	0	8.14693519019366e-09	1.62444207893791e-08	2.48362962446041e-08	1.45715188147661e-07	4.00328202308524e-07	9.71846260693532e-07	1.11747178238546e-06	1.44175433440309e-06	1.48959692198299e-06	1.5473026766222e-06	1.49761494912949e-06	1.00418317790581e-06	8.55512714330531e-07	6.18296459751822e-07	3.03823564151729e-07	2.35720244385321e-07	3.19856397271881e-07	1.05355804462155e-06
P6SA	B219	5.13343354920758e-06	0	0	0	0	0	0	1.37893519837445e-08	0	0	0	1.96155060968005e-08	8.64017702824152e-08	1.76417951781947e-07	2.61535949068938e-07	2.19235839509749e-07	2.56541692119292e-07	2.40264390779844e-07	2.68055594007613e-07	2.34553734985299e-07	2.75665207950949e-07	1.00946360775808e-07	3.57439487237328e-08	0	0	0
P6SA	B220	5.13343354920758e-06	0	2.44449216628932e-07	1.52327405020996e-08	2.8041107141425e-08	4.18516182681533e-08	2.77448192445835e-08	0	1.90095154437852e-08	3.51962450436546e-08	4.96725924892082e-08	2.21374997378177e-07	5.61611506835699e-07	9.43990794622698e-07	1.05973007934427e-06	1.14448539947462e-06	8.11002768635181e-07	6.29492703843192e-07	3.96256095489514e-07	4.17798840442564e-07	2.3764242064737e-07	2.64984197036495e-07	1.07231846171198e-07	8.83950916444952e-08	0	0
P6SA	B221	0	0	0	3.04654810041993e-08	1.40205535707125e-08	0	0	2.75787039674889e-08	2.71564506339789e-09	0	8.27876541486803e-09	1.96155060968005e-08	8.64017702824152e-08	9.59466053550939e-08	9.51039814796137e-08	1.11475850598177e-07	9.51686922378019e-08	1.00911044127535e-07	1.22373205959997e-07	8.79576506194872e-08	5.70341809553687e-08	2.52365901939519e-08	1.78719743618664e-08	0	0	0
P6SA	B222	0	0	0	1.21861924016797e-07	9.81438749949876e-08	1.39505394227178e-08	6.93620481114587e-08	1.37893519837445e-08	3.80190308875704e-08	4.06110519734476e-08	8.27876541486803e-08	3.30661388488923e-07	8.87058174899463e-07	1.32468216425743e-06	1.8817002049895e-06	2.09203012955913e-06	1.88682276784512e-06	1.58093969133138e-06	1.55006060882663e-06	1.06282161165214e-06	1.01710956037074e-06	8.95898951885293e-07	8.57854769369588e-07	7.95555824800457e-07	1.40736814799628e-06	5.26779022310777e-06
P6SA	B227	0	8.55572258201262e-07	0	8.53033468117579e-07	3.92575499979951e-07	1.95307551918049e-07	1.10979276978334e-07	5.51574079349778e-08	1.05910157472518e-07	1.86810839077859e-07	3.31150616594721e-07	1.37028321161935e-06	3.78151747936037e-06	5.95797468737277e-06	7.70342249984871e-06	8.53533429413378e-06	7.85762376346025e-06	6.30934290187871e-06	5.19794760553892e-06	3.91411545256718e-06	2.68060650490233e-06	1.9432174449343e-06	1.19742228224505e-06	9.42880977541282e-07	7.03684073998138e-07	1.05355804462155e-06
P6SA	B230	0	0	0	3.04654810041993e-08	1.40205535707125e-08	2.79010788454355e-08	1.38724096222917e-08	2.75787039674889e-08	0	0	5.51917694324535e-09	7.56598092305163e-08	1.46883009480106e-07	1.73322899996299e-07	2.24173670630518e-07	1.96940669390113e-07	1.77924076792412e-07	1.63379785730294e-07	6.99275462628554e-08	5.86384337463248e-08	3.80227873035792e-08	7.57097705818557e-08	1.78719743618664e-08	5.89300610963301e-08	0	2.10711608924311e-07
P6SA	B231	0	8.55572258201262e-07	0	0	0	0	0	0	0	0	2.75958847162268e-09	0	8.64017702824152e-09	1.85703107138891e-08	1.35862830685162e-08	1.85793084330296e-08	8.27553845546103e-09	9.61057563119378e-09	0	0	9.50569682589479e-09	0	0	0	0	0
P6SA	B232	0	0	0	1.06629183514697e-07	1.40205535707125e-08	0	4.16172288668752e-08	1.37893519837445e-08	1.62938703803873e-08	2.70740346489651e-09	1.93171193013587e-08	1.23297466894175e-07	2.90885959950798e-07	5.23063751774544e-07	6.55538158055909e-07	7.7289923081403e-07	5.66874384199081e-07	4.42086479034914e-07	3.96256095489514e-07	3.15181581386496e-07	2.1863102699558e-07	1.51419541163711e-07	1.07231846171198e-07	2.94650305481651e-08	6.39712794543762e-08	0
P6SA	B238	1.02668670984152e-05	1.9678161938629e-05	1.46669529977359e-06	1.47757582870366e-06	5.32781035687076e-07	1.67406473072613e-07	1.94213734712084e-07	1.37893519837444e-07	9.50475772189261e-08	9.47591212713778e-08	3.28391028123099e-07	2.01759491281377e-06	4.76361760157049e-06	6.81220898021167e-06	7.61850823067048e-06	7.30909993755383e-06	6.54595091826968e-06	5.34828533875934e-06	4.56859968917322e-06	3.75285975976479e-06	2.80418056363896e-06	2.10725528119498e-06	1.32252610277811e-06	1.2669963135711e-06	1.53531070690503e-06	1.26426965354587e-06
P6SA	B24	3.08006012952455e-05	1.88225896804278e-05	3.66673824943398e-06	3.30550468895562e-06	1.14968539279843e-06	6.41724813445017e-07	4.0229987904646e-07	3.58523151577356e-07	3.09583537227359e-07	2.51788522235375e-07	9.85173084369296e-07	5.68849676807215e-06	1.36572398226404e-05	2.07894628441989e-05	2.49036568645903e-05	2.38298209962037e-05	2.16529463687138e-05	1.67608439008019e-05	1.44225564167139e-05	1.05329286616836e-05	8.36501320678741e-06	6.58675004062145e-06	4.414377667381e-06	4.18403433783944e-06	3.51842036999069e-06	6.11063665880502e-06
P6SA	B250	0	0	0	3.9605125305459e-07	5.60822142828501e-08	5.5802157690871e-08	1.38724096222917e-08	0	8.14693519019366e-09	5.41480692979302e-09	1.65575308297361e-08	5.60443031337158e-09	1.44002950470692e-08	1.85703107138891e-08	1.01897123013872e-08	1.11475850598177e-08	2.48266153663831e-08	3.84423025247751e-08	2.33091820876185e-08	7.3298042182906e-08	1.90113936517896e-08	7.57097705818557e-08	3.57439487237328e-08	8.83950916444952e-08	6.39712794543762e-08	0
P6SA	B251	0	0	0	4.1128399355669e-07	4.20616607121376e-08	1.39505394227178e-08	1.38724096222917e-08	0	2.71564506339789e-09	0	5.51917694324535e-09	2.80221515668579e-09	8.64017702824152e-09	3.09505178564819e-09	6.79314153425812e-09	7.43172337321182e-09	8.27553845546103e-09	9.61057563119378e-09	5.82729552190462e-09	1.46596084365812e-08	9.50569682589479e-09	1.2618295096976e-08	3.57439487237328e-08	0	0	0
P6SA	B252	0	0	0	0	0	0	0	0	0	2.70740346489651e-09	0	0	0	3.09505178564819e-09	0	0	4.13776922773052e-09	0	1.16545910438092e-08	7.3298042182906e-09	0	0	1.78719743618664e-08	2.94650305481651e-08	0	0
P6SA	B258	0	0	0	1.98025626527295e-07	5.60822142828501e-08	1.39505394227178e-08	1.38724096222917e-08	1.37893519837445e-08	1.62938703803873e-08	2.70740346489651e-09	2.75958847162268e-09	0	1.44002950470692e-08	9.28515535694457e-09	1.01897123013872e-08	1.11475850598177e-08	2.48266153663831e-08	3.36370147091782e-08	3.49637731314277e-08	2.19894126548718e-08	1.90113936517896e-08	2.52365901939519e-08	5.36159230855992e-08	5.89300610963301e-08	0	0
P6SA	B259	0	8.55572258201262e-07	0	2.16304915129815e-06	2.10308303560688e-07	2.79010788454355e-08	5.5489638489167e-08	6.89467599187222e-08	2.98720956973768e-08	2.43666311840686e-08	3.58746501310948e-08	2.24177212534863e-08	3.16806491035523e-08	3.09505178564819e-08	4.41554199726778e-08	8.91806804785419e-08	6.62043076436883e-08	7.68846050495502e-08	1.5150968356952e-07	1.61255692802393e-07	7.60455746071583e-08	7.57097705818557e-08	1.25103820533065e-07	8.83950916444952e-08	5.11770235635009e-07	0
P6SA	B260	0	0	0	0	0	0	0	0	2.71564506339789e-09	0	0	0	0	0	0	0	0	0	0	0	0	0	0	0	0	0
P6SA	B261	0	0	0	0	1.40205535707125e-08	1.39505394227178e-08	0	0	0	2.70740346489651e-09	0	5.60443031337158e-09	2.88005900941384e-09	0	0	0	0	0	0	0	0	0	0	0	0	0
P6SA	B262	0	0	0	1.52327405020996e-08	0	0	0	0	2.71564506339789e-09	8.12221039468953e-09	0	0	0	0	0	0	0	0	5.82729552190462e-09	0	0	1.2618295096976e-08	0	2.94650305481651e-08	6.39712794543762e-08	0
P6SA	B263	0	0	0	0	1.40205535707125e-08	0	0	0	5.43129012679578e-09	2.70740346489651e-09	0	0	0	0	0	0	0	0	0	0	0	0	0	0	0	2.10711608924311e-07
P6SA	B268	0	0	0	1.52327405020996e-08	5.60822142828501e-08	2.79010788454355e-08	1.38724096222917e-08	2.75787039674889e-08	8.14693519019366e-09	0	5.51917694324535e-09	0	0	0	6.79314153425812e-09	3.71586168660591e-09	8.27553845546103e-09	0	5.82729552190462e-09	1.46596084365812e-08	1.90113936517896e-08	2.52365901939519e-08	7.14878974474657e-08	2.94650305481651e-08	1.27942558908752e-07	4.21423217848622e-07
P6SA	B269	0	0	0	3.04654810041993e-08	2.8041107141425e-08	1.39505394227178e-08	1.38724096222917e-08	1.37893519837445e-08	8.14693519019366e-09	2.70740346489651e-09	0	0	0	0	0	0	0	9.61057563119378e-09	0	7.3298042182906e-09	4.75284841294739e-08	2.52365901939519e-08	3.57439487237328e-08	2.35720244385321e-07	3.19856397271881e-07	8.42846435697244e-07
P6SA	B270	0	0	0	1.37094664518897e-07	5.60822142828501e-08	4.18516182681533e-08	2.77448192445835e-08	4.13680559512334e-08	8.14693519019366e-09	5.41480692979302e-09	8.27876541486803e-09	5.60443031337158e-09	8.64017702824152e-09	0	1.35862830685162e-08	0	1.24133076831915e-08	0	1.16545910438092e-08	0	9.50569682589479e-09	1.2618295096976e-08	0	5.89300610963301e-08	6.39712794543762e-08	0
P6SA	B271	0	0	0	0	0	1.39505394227178e-08	0	0	0	2.70740346489651e-09	2.75958847162268e-09	5.60443031337158e-09	0	3.09505178564819e-09	3.39657076712906e-09	0	4.13776922773052e-09	0	1.16545910438092e-08	0	0	0	3.57439487237328e-08	0	0	0
P6SA	B278	0	0	0	1.52327405020996e-08	0	1.39505394227178e-08	0	0	0	0	0	0	0	0	6.79314153425812e-09	0	0	0	1.16545910438092e-08	7.3298042182906e-09	2.85170904776844e-08	1.2618295096976e-08	1.78719743618664e-08	5.89300610963301e-08	6.39712794543762e-08	2.10711608924311e-07
P6SA	B279	5.13343354920758e-06	0	0	1.06629183514697e-07	9.81438749949876e-08	4.18516182681533e-08	2.77448192445835e-08	2.75787039674889e-08	1.35782253169894e-08	1.62444207893791e-08	8.27876541486803e-09	1.12088606267432e-08	5.76011801882768e-09	1.54752589282409e-08	2.03794246027744e-08	2.22951701196355e-08	8.27553845546103e-09	1.44158634467907e-08	0	2.93192168731624e-08	3.80227873035792e-08	3.78548852909279e-08	7.14878974474657e-08	1.7679018328899e-07	6.39712794543762e-08	2.10711608924311e-07
P6SA	B300	0	0	0	0	0	0	0	0	0	0	0	0	0	0	0	0	0	4.80528781559689e-09	0	0	0	0	0	0	0	0
P6SA	B302	0	0	0	0	0	0	0	0	0	0	0	0	0	0	0	0	0	0	0	0	0	1.2618295096976e-08	0	0	0	0
P6SA	B303	0	0	0	1.52327405020996e-08	0	0	0	0	0	0	0	0	0	0	0	0	0	0	0	0	0	0	0	0	0	0
P6SA	B309	0	0	0	0	0	0	0	0	0	0	0	0	0	0	0	0	0	0	0	0	0	0	0	0	1.27942558908752e-07	0
P6SA	B330	0	0	0	0	0	0	0	0	0	0	0	0	0	3.09505178564819e-09	0	3.71586168660591e-09	0	0	0	0	9.50569682589479e-09	0	0	0	0	0
P6SA	B331	0	0	0	0	0	0	0	0	0	0	0	0	0	0	0	0	4.13776922773052e-09	0	0	0	0	0	0	0	0	0
P6SA	B332	0	8.55572258201262e-07	4.88898433257864e-07	3.50353031548291e-07	5.60822142828501e-08	1.39505394227178e-08	1.38724096222917e-08	0	8.14693519019366e-09	1.62444207893791e-08	1.10383538864907e-08	2.52199364101721e-08	2.59205310847246e-08	3.09505178564819e-09	1.01897123013872e-08	1.85793084330296e-08	2.48266153663831e-08	2.40264390779844e-08	0	1.46596084365812e-08	3.80227873035792e-08	1.2618295096976e-08	5.36159230855992e-08	0	6.39712794543762e-08	2.10711608924311e-07
P6SA	B333	0	0	2.44449216628932e-07	3.04654810041993e-08	0	0	0	0	0	0	8.27876541486803e-09	1.4011075783429e-08	7.77615932541737e-08	1.20707019640279e-07	1.12086835315259e-07	1.44918605777631e-07	1.28270846059646e-07	2.21043239517457e-07	1.86473456700948e-07	1.90574909675556e-07	2.47148117473265e-07	1.2618295096976e-07	1.78719743618664e-07	1.47325152740825e-07	2.55885117817505e-07	2.10711608924311e-07
P6SA	B334	0	0	0	0	1.40205535707125e-08	1.39505394227178e-08	2.77448192445835e-08	0	2.17251605071831e-08	1.89518242542756e-08	5.79513579040762e-08	5.04398728203442e-08	9.21618883012429e-08	1.05231760712038e-07	8.83108399453556e-08	1.22623435657995e-07	7.44798460991493e-08	1.29742771021116e-07	1.16545910438092e-07	9.52874548377778e-08	8.55512714330531e-08	8.83280656788317e-08	7.14878974474657e-08	5.89300610963301e-08	0	0
P6SA	B338	1.02668670984152e-05	0	0	4.56982215062989e-08	0	0	0	0	1.08625802535916e-08	0	5.51917694324535e-09	8.40664547005737e-09	1.44002950470692e-08	9.28515535694457e-09	1.35862830685162e-08	7.43172337321182e-09	8.27553845546103e-09	1.44158634467907e-08	2.91364776095231e-08	3.6649021091453e-08	4.75284841294739e-08	5.04731803879038e-08	1.07231846171198e-07	8.83950916444952e-08	6.39712794543762e-08	0
P6SA	B340	5.13343354920758e-06	8.55572258201262e-07	0	2.74189329037793e-07	2.8041107141425e-08	4.18516182681533e-08	1.38724096222917e-08	0	2.71564506339789e-09	5.41480692979302e-09	0	2.80221515668579e-09	5.76011801882768e-09	0	3.39657076712906e-09	0	4.13776922773052e-09	0	0	0	9.50569682589479e-09	0	3.57439487237328e-08	0	6.39712794543762e-08	2.10711608924311e-07
P6SA	B341	0	0	2.44449216628932e-07	1.37094664518897e-07	2.8041107141425e-08	0	0	0	5.43129012679578e-09	0	0	0	0	0	3.39657076712906e-09	0	4.13776922773052e-09	1.92211512623876e-08	5.82729552190462e-09	0	1.90113936517896e-08	5.04731803879038e-08	5.36159230855992e-08	2.06255213837156e-07	2.55885117817505e-07	4.21423217848622e-07
P6SA	B342	0	0	0	0	0	0	0	0	0	0	0	0	0	0	0	0	0	0	0	0	0	0	1.78719743618664e-08	2.94650305481651e-08	0	0
P6SA	B343	0	0	0	3.04654810041993e-08	0	0	0	0	0	2.70740346489651e-09	0	0	0	0	0	0	0	4.80528781559689e-09	5.82729552190462e-09	0	0	0	0	2.94650305481651e-08	0	0
P6SA	B348	5.13343354920758e-06	0	0	9.13964430125978e-08	4.20616607121376e-08	1.39505394227178e-08	0	1.37893519837445e-08	0	2.70740346489651e-09	2.75958847162268e-09	0	8.64017702824152e-09	3.09505178564819e-09	3.39657076712906e-09	7.43172337321182e-09	4.13776922773052e-09	4.80528781559689e-09	0	2.19894126548718e-08	9.50569682589479e-09	8.83280656788317e-08	3.57439487237328e-08	1.7679018328899e-07	1.27942558908752e-07	1.47498126247018e-06
P6SA	B349	1.02668670984152e-05	2.56671677460379e-06	1.22224608314466e-06	1.38617938569107e-06	4.76698821404226e-07	2.09258091340766e-07	1.38724096222917e-07	1.37893519837444e-07	7.87537068385388e-08	4.06110519734476e-08	4.96725924892082e-08	9.24731001706311e-08	1.18082419385967e-07	1.0213670892639e-07	1.39259401452291e-07	1.59782052524054e-07	1.48959692198299e-07	1.97016800439472e-07	2.73882889529517e-07	2.85862364513333e-07	3.42205085732212e-07	5.9305986955787e-07	1.44762992331118e-06	2.50452759659403e-06	6.01330026871136e-06	1.70676403228692e-05
P6SA	B358	0	0	0	0	0	0	0	0	0	0	0	0	0	0	0	0	0	0	0	0	0	0	1.78719743618664e-08	0	0	0
P6SA	B359	0	0	0	0	0	0	0	0	0	2.70740346489651e-09	0	0	0	0	0	0	0	0	0	0	0	0	0	0	6.39712794543762e-08	0
P6SA	B360	0	0	2.44449216628932e-07	0	0	0	0	0	0	0	0	0	0	0	0	0	0	0	0	0	0	0	0	0	0	0
P6SA	B368	0	0	0	0	0	0	0	0	0	0	0	0	0	0	3.39657076712906e-09	0	0	0	0	0	0	0	0	0	0	0
P6SA	B369	0	8.55572258201262e-07	0	1.52327405020996e-08	0	0	0	0	0	0	0	0	0	0	0	7.43172337321182e-09	4.13776922773052e-09	0	0	1.46596084365812e-08	0	2.52365901939519e-08	0	0	1.91913838363128e-07	0
P6SA	B370	0	0	0	1.98025626527295e-07	4.20616607121376e-08	1.39505394227178e-08	1.38724096222917e-08	0	0	2.70740346489651e-09	0	8.40664547005737e-09	2.88005900941384e-09	9.28515535694457e-09	1.35862830685162e-08	1.48634467464236e-08	2.06888461386526e-08	2.88317268935813e-08	1.16545910438092e-08	2.93192168731624e-08	4.75284841294739e-08	1.51419541163711e-07	1.07231846171198e-07	1.7679018328899e-07	5.75741515089385e-07	1.26426965354587e-06
P6SA	B371	0	0	0	1.37094664518897e-07	0	2.79010788454355e-08	2.77448192445835e-08	1.37893519837445e-08	2.71564506339789e-09	2.70740346489651e-09	0	8.40664547005737e-09	2.88005900941384e-09	9.28515535694457e-09	2.03794246027744e-08	3.34427551794532e-08	3.31021538218441e-08	3.84423025247751e-08	6.41002507409508e-08	6.59682379646154e-08	1.14068361910737e-07	2.27129311745567e-07	2.85951589789863e-07	2.94650305481651e-07	6.39712794543762e-07	2.52853930709173e-06
P6SA	B372	0	0	0	0	1.40205535707125e-08	0	0	0	0	0	0	0	0	0	0	0	0	4.80528781559689e-09	0	0	0	3.78548852909279e-08	0	5.89300610963301e-08	0	4.21423217848622e-07
P6SA	B373	0	0	0	0	1.40205535707125e-08	0	0	0	0	0	0	0	0	0	0	0	4.13776922773052e-09	0	0	0	1.90113936517896e-08	0	1.78719743618664e-08	5.89300610963301e-08	6.39712794543762e-08	0
P6SA	B374	0	0	0	1.52327405020996e-08	0	0	0	0	0	0	0	2.80221515668579e-09	0	0	0	0	0	0	0	0	1.90113936517896e-08	1.2618295096976e-08	0	2.94650305481651e-08	0	4.21423217848622e-07
P6SA	B375	0	0	0	1.52327405020996e-07	0	0	0	0	0	0	0	0	0	9.28515535694457e-09	1.69828538356453e-08	0	1.24133076831915e-08	4.80528781559689e-09	1.16545910438092e-08	2.19894126548718e-08	0	1.2618295096976e-08	1.78719743618664e-08	2.94650305481651e-08	0	0
P6SA	B376	0	0	0	2.43723848033594e-07	2.8041107141425e-08	0	0	0	0	2.70740346489651e-09	0	0	0	0	0	7.43172337321182e-09	8.27553845546103e-09	1.44158634467907e-08	0	7.3298042182906e-09	5.70341809553687e-08	2.52365901939519e-08	3.57439487237328e-08	1.7679018328899e-07	0	0
P6SA	B377	0	0	9.77796866515729e-07	1.87362708175825e-06	1.6824664284855e-07	9.76537759590243e-08	2.77448192445835e-08	5.51574079349778e-08	8.14693519019366e-09	8.12221039468953e-09	8.27876541486803e-09	2.80221515668579e-09	1.44002950470692e-08	1.23802071425928e-08	2.71725661370325e-08	1.85793084330296e-08	3.31021538218441e-08	7.20793172339533e-08	6.99275462628554e-08	1.83245105457265e-07	2.85170904776844e-07	4.41640328394158e-07	7.68494897560256e-07	9.42880977541282e-07	1.53531070690503e-06	2.52853930709173e-06
P6SA	B378	0	0	9.77796866515729e-07	5.17913177071387e-07	7.01027678535626e-08	1.39505394227178e-08	1.38724096222917e-08	0	5.43129012679578e-09	5.41480692979302e-09	5.51917694324535e-09	8.40664547005737e-09	3.45607081129661e-08	9.28515535694457e-09	4.07588492055487e-08	5.94537869856946e-08	6.62043076436883e-08	5.28581659715658e-08	9.32367283504739e-08	1.61255692802393e-07	1.71102542866106e-07	2.90220787230447e-07	5.00415282132259e-07	8.54485885896787e-07	1.21545430963315e-06	3.37138574278897e-06
P6SA	B379	0	0	4.88898433257864e-07	1.00536087313858e-06	5.60822142828501e-08	5.5802157690871e-08	4.16172288668752e-08	0	5.43129012679578e-09	5.41480692979302e-09	1.65575308297361e-08	8.40664547005737e-09	2.01604130658969e-08	2.16653624995373e-08	2.37759953699034e-08	4.45903402392709e-08	5.79287691882272e-08	5.76634537871627e-08	1.22373205959997e-07	1.31936475929231e-07	1.90113936517896e-07	2.64984197036495e-07	4.11055410322927e-07	1.03127606918578e-06	1.27942558908752e-06	1.68569287139449e-06
P6SA	B380	0	0	0	1.52327405020996e-08	0	0	0	0	0	0	0	0	0	3.09505178564819e-09	0	0	0	0	5.82729552190462e-09	0	0	1.2618295096976e-08	0	0	0	0
P6SA	B381	0	0	0	0	0	0	0	0	0	0	0	0	0	0	3.39657076712906e-09	0	0	1.44158634467907e-08	1.16545910438092e-08	0	9.50569682589479e-09	1.2618295096976e-08	0	0	6.39712794543762e-08	0
P6SA	B382	0	0	0	0	0	0	0	0	0	0	0	2.80221515668579e-09	0	3.09505178564819e-09	3.39657076712906e-09	0	1.24133076831915e-08	0	5.82729552190462e-09	7.3298042182906e-09	0	1.2618295096976e-08	1.78719743618664e-08	5.89300610963301e-08	0	4.21423217848622e-07
P6SA	B384	0	0	0	0	0	0	0	0	0	0	0	0	0	0	0	0	0	0	5.82729552190462e-09	0	0	0	0	0	0	0
P6SA	B387	0	0	0	0	0	0	0	0	0	0	0	2.80221515668579e-09	0	6.19010357129638e-09	0	7.43172337321182e-09	4.13776922773052e-09	9.61057563119378e-09	5.82729552190462e-09	7.3298042182906e-09	1.90113936517896e-08	3.78548852909279e-08	0	0	0	0
P6SA	B388	0	0	0	0	0	0	0	0	0	0	0	0	0	0	0	3.71586168660591e-09	0	0	0	0	0	0	0	0	0	0
P6SA	B389	0	0	0	0	0	0	0	0	0	0	0	0	0	3.09505178564819e-09	6.79314153425812e-09	0	8.27553845546103e-09	9.61057563119378e-09	0	2.19894126548718e-08	1.90113936517896e-08	0	0	0	0	0
P6SA	B390	0	0	0	0	0	0	0	0	0	0	2.75958847162268e-09	0	2.88005900941384e-09	0	0	3.71586168660591e-09	4.13776922773052e-09	1.92211512623876e-08	0	1.46596084365812e-08	0	2.52365901939519e-08	1.78719743618664e-08	8.83950916444952e-08	6.39712794543762e-08	0
P6SA	B391	0	0	0	0	0	0	0	0	0	2.70740346489651e-09	0	0	2.88005900941384e-09	0	3.39657076712906e-09	3.71586168660591e-09	0	0	1.16545910438092e-08	0	1.90113936517896e-08	2.52365901939519e-08	7.14878974474657e-08	2.94650305481651e-08	6.39712794543762e-08	0
P6SA	B392	0	0	0	0	1.40205535707125e-08	0	1.38724096222917e-08	0	2.71564506339789e-09	5.41480692979302e-09	2.75958847162268e-09	2.80221515668579e-09	2.30404720753107e-08	2.16653624995373e-08	2.71725661370325e-08	5.20220636124828e-08	5.79287691882272e-08	6.24687416027595e-08	1.10718614916188e-07	3.6649021091453e-08	1.33079755562527e-07	1.38801246066735e-07	1.07231846171198e-07	5.89300610963301e-08	1.27942558908752e-07	1.05355804462155e-06
P6SA	B393	5.13343354920758e-06	0	0	3.04654810041993e-08	1.40205535707125e-08	0	0	0	8.14693519019366e-09	1.0829613859586e-08	0	1.12088606267432e-08	4.89610031600353e-08	3.40455696421301e-08	4.75519907398068e-08	3.71586168660591e-08	4.13776922773052e-08	3.36370147091782e-08	4.6618364175237e-08	5.13086295280342e-08	4.75284841294739e-08	5.04731803879038e-08	5.36159230855992e-08	2.94650305481651e-08	1.27942558908752e-07	0
P6SA	B394	0	0	0	1.52327405020996e-08	0	0	0	0	0	2.70740346489651e-09	0	0	0	0	0	0	0	0	0	7.3298042182906e-09	0	0	0	0	0	0
P6SA	B399	0	0	0	1.06629183514697e-07	2.8041107141425e-08	2.79010788454355e-08	1.38724096222917e-08	4.13680559512334e-08	1.08625802535916e-08	5.41480692979302e-09	1.37979423581134e-08	2.80221515668579e-08	3.74407671223799e-08	5.26158803560192e-08	7.13279861097103e-08	1.18907573971389e-07	7.03420768714188e-08	8.6495180680744e-08	9.90640238723785e-08	8.06278464011966e-08	1.23574058736632e-07	1.51419541163711e-07	2.68079615427996e-07	1.7679018328899e-07	3.19856397271881e-07	2.10711608924311e-07
P6SA	B400	0	0	0	0	0	0	0	0	0	0	0	0	2.88005900941384e-09	0	6.79314153425812e-09	3.71586168660591e-09	1.65510769109221e-08	1.92211512623876e-08	1.16545910438092e-08	2.93192168731624e-08	3.80227873035792e-08	5.04731803879038e-08	3.57439487237328e-08	5.89300610963301e-08	1.91913838363128e-07	2.10711608924311e-07
P6SA	B401	0	0	0	0	0	0	0	0	0	2.70740346489651e-09	0	0	0	0	0	0	2.48266153663831e-08	9.61057563119378e-09	1.16545910438092e-08	5.13086295280342e-08	9.50569682589479e-09	1.2618295096976e-08	3.57439487237328e-08	0	6.39712794543762e-08	0
P6SA	B402	0	0	0	0	0	1.39505394227178e-08	1.38724096222917e-08	0	0	0	2.75958847162268e-09	2.80221515668579e-09	2.88005900941384e-09	0	1.69828538356453e-08	5.57379252990887e-08	5.37909999604967e-08	1.24937483205519e-07	1.39855092525711e-07	1.97904713893846e-07	1.80608239692001e-07	2.52365901939519e-07	2.5020764106613e-07	3.83045397126146e-07	2.55885117817505e-07	4.21423217848622e-07
P6SA	B403	0	0	0	0	0	0	0	0	0	0	0	0	0	3.09505178564819e-09	0	0	0	0	5.82729552190462e-09	0	0	0	0	0	0	0
P6SA	B407	0	0	0	0	0	0	1.38724096222917e-08	0	0	0	1.10383538864907e-08	1.4011075783429e-08	1.15202360376554e-08	1.23802071425928e-08	1.69828538356453e-08	1.85793084330296e-08	3.72399230495746e-08	4.80528781559689e-08	4.07910686533323e-08	5.13086295280342e-08	6.65398777812635e-08	5.04731803879038e-08	8.9359871809332e-08	0	0	0
P6SA	B408	0	0	0	0	1.40205535707125e-08	0	0	0	0	0	0	0	0	6.19010357129638e-09	3.39657076712906e-09	7.43172337321182e-09	4.13776922773052e-09	1.92211512623876e-08	0	0	0	2.52365901939519e-08	0	0	0	0
P6SA	B409	0	0	0	0	2.8041107141425e-08	0	0	1.37893519837445e-08	0	2.70740346489651e-09	0	1.4011075783429e-08	2.88005900941384e-09	1.54752589282409e-08	1.35862830685162e-08	4.45903402392709e-08	8.68931537823409e-08	1.20132195389922e-07	8.74094328285693e-08	1.2460667171094e-07	1.14068361910737e-07	1.2618295096976e-07	1.42975794894931e-07	1.1786012219266e-07	2.55885117817505e-07	2.10711608924311e-07
P6SA	B410	0	0	0	0	0	0	0	0	0	0	2.75958847162268e-09	5.60443031337158e-09	1.15202360376554e-08	1.54752589282409e-08	5.7741703041194e-08	5.57379252990887e-08	1.90337384475604e-07	2.40264390779844e-07	3.08846662660945e-07	3.22511385604786e-07	3.51710782558107e-07	4.54258623491134e-07	4.28927384684794e-07	2.65185274933486e-07	5.75741515089385e-07	2.10711608924311e-07
P6SA	B417	0	0	0	0	0	0	0	0	1.08625802535916e-08	1.35370173244825e-08	2.20767077729814e-08	2.52199364101721e-08	4.60809441506215e-08	2.16653624995373e-08	3.05691369041615e-08	7.06013720455123e-08	7.86176153268798e-08	1.34548058836713e-07	1.80646161179043e-07	2.12564322330427e-07	1.23574058736632e-07	1.00946360775808e-07	1.78719743618664e-07	2.35720244385321e-07	6.39712794543762e-08	2.10711608924311e-07
P6SA	B418	0	0	0	0	0	0	1.38724096222917e-08	0	0	0	2.75958847162268e-09	2.80221515668579e-09	2.88005900941384e-09	1.54752589282409e-08	6.79314153425812e-09	3.71586168660591e-09	8.27553845546103e-09	3.36370147091782e-08	2.91364776095231e-08	5.13086295280342e-08	3.80227873035792e-08	1.2618295096976e-08	5.36159230855992e-08	5.89300610963301e-08	0	0
P6SA	B419	0	0	0	0	0	0	1.38724096222917e-08	0	1.08625802535916e-08	2.70740346489651e-09	8.27876541486803e-09	1.4011075783429e-08	1.15202360376554e-08	3.09505178564819e-08	3.73622784384197e-08	5.20220636124828e-08	1.36546384515107e-07	1.63379785730294e-07	3.08846662660945e-07	1.90574909675556e-07	2.47148117473265e-07	2.52365901939519e-07	2.14463692342397e-07	2.65185274933486e-07	2.55885117817505e-07	2.10711608924311e-07
P6SA	B420	0	0	0	0	0	0	0	0	0	0	0	0	0	0	0	0	0	4.80528781559689e-09	0	7.3298042182906e-09	0	1.2618295096976e-08	0	2.94650305481651e-08	0	0
P6SA	B427	0	0	0	0	0	0	0	0	0	0	2.75958847162268e-09	0	0	3.09505178564819e-09	3.39657076712906e-09	7.43172337321182e-09	4.13776922773052e-09	9.61057563119378e-09	0	2.19894126548718e-08	9.50569682589479e-09	0	1.78719743618664e-08	2.94650305481651e-08	0	0
P6SA	B428	0	0	0	0	0	0	0	0	0	0	0	0	0	0	0	0	0	0	5.82729552190462e-09	0	0	0	0	0	0	0
P6SA	B429	0	0	0	0	0	0	0	0	0	0	0	2.80221515668579e-09	0	0	0	3.71586168660591e-09	8.27553845546103e-09	4.80528781559689e-09	5.82729552190462e-09	0	9.50569682589479e-09	0	0	0	0	0
P6SA	B430	0	0	0	0	0	0	0	0	0	0	0	0	0	0	0	0	0	0	0	0	0	1.2618295096976e-08	0	0	0	0
P6SA	B431	0	0	0	1.52327405020996e-08	1.40205535707125e-08	0	0	0	5.43129012679578e-09	5.41480692979302e-09	1.65575308297361e-08	5.60443031337158e-09	0	6.19010357129638e-09	1.01897123013872e-08	7.43172337321182e-09	4.13776922773052e-09	2.40264390779844e-08	5.82729552190462e-09	7.3298042182906e-09	2.85170904776844e-08	5.04731803879038e-08	5.36159230855992e-08	8.83950916444952e-08	0	4.21423217848622e-07
P6SA	B432	0	0	0	0	0	0	0	0	0	0	0	0	0	0	0	0	0	0	5.82729552190462e-09	0	0	0	1.78719743618664e-08	0	0	0
P6SA	B439	0	0	0	0	0	0	0	0	0	0	5.51917694324535e-09	0	2.88005900941384e-09	3.09505178564819e-09	3.39657076712906e-09	0	0	4.80528781559689e-09	5.82729552190462e-09	1.46596084365812e-08	2.85170904776844e-08	1.2618295096976e-08	3.57439487237328e-08	0	6.39712794543762e-08	4.21423217848622e-07
P6SA	B440	0	0	0	0	0	0	0	0	2.71564506339789e-09	0	2.75958847162268e-09	5.60443031337158e-09	5.76011801882768e-09	3.09505178564819e-09	1.35862830685162e-08	1.11475850598177e-08	3.72399230495746e-08	4.3247590340372e-08	5.82729552190462e-08	5.13086295280342e-08	8.55512714330531e-08	1.2618295096976e-07	1.78719743618664e-07	1.7679018328899e-07	1.27942558908752e-07	2.10711608924311e-07
P6SA	B441	0	0	0	1.52327405020996e-08	2.8041107141425e-08	2.79010788454355e-08	0	0	2.71564506339789e-09	2.70740346489651e-09	1.10383538864907e-08	1.12088606267432e-08	2.59205310847246e-08	3.71406214277783e-08	2.71725661370325e-08	5.57379252990887e-08	1.19995307604185e-07	1.34548058836713e-07	2.73882889529517e-07	3.00521972949915e-07	3.51710782558107e-07	3.28075672521375e-07	6.25519102665324e-07	6.18765641511467e-07	5.11770235635009e-07	4.21423217848622e-07
P6SA	B447	0	0	0	0	0	0	0	0	2.71564506339789e-09	5.41480692979302e-09	2.75958847162268e-09	0	0	3.09505178564819e-09	0	7.43172337321182e-09	2.06888461386526e-08	1.92211512623876e-08	3.49637731314277e-08	7.3298042182906e-09	6.65398777812635e-08	2.52365901939519e-08	3.57439487237328e-08	5.89300610963301e-08	0	0
P6SA	B448	0	0	0	0	0	0	0	0	2.71564506339789e-09	0	2.75958847162268e-09	8.40664547005737e-09	0	0	1.69828538356453e-08	7.43172337321182e-09	8.27553845546103e-09	1.44158634467907e-08	1.74818865657139e-08	1.46596084365812e-08	3.80227873035792e-08	1.2618295096976e-08	5.36159230855992e-08	5.89300610963301e-08	0	0
P6SA	B449	0	0	0	0	0	2.79010788454355e-08	1.38724096222917e-08	0	0	2.70740346489651e-09	5.51917694324535e-09	2.80221515668579e-09	1.7280354056483e-08	1.23802071425928e-08	2.71725661370325e-08	7.43172337321182e-09	3.31021538218441e-08	5.76634537871627e-08	1.10718614916188e-07	1.09947063274359e-07	1.42585452388422e-07	1.89274426454639e-07	8.9359871809332e-08	1.1786012219266e-07	1.27942558908752e-07	0
P6SA	B450	0	0	0	1.52327405020996e-08	1.40205535707125e-08	0	0	0	2.71564506339789e-09	0	5.51917694324535e-09	5.60443031337158e-09	2.88005900941384e-09	3.40455696421301e-08	2.71725661370325e-08	2.60110318062414e-08	4.13776922773052e-08	6.24687416027595e-08	9.90640238723785e-08	1.02617259056068e-07	8.55512714330531e-08	1.2618295096976e-07	2.68079615427996e-07	1.7679018328899e-07	0	0
P6SA	B451	0	0	0	6.09309620083985e-08	0	0	0	2.75787039674889e-08	2.71564506339789e-08	5.68554727628267e-08	8.27876541486803e-08	1.42912972990975e-07	2.93766018960212e-07	5.10683544631951e-07	6.1477930885036e-07	5.79674423110522e-07	6.28940922615039e-07	6.10271552580805e-07	7.98339486500933e-07	6.37692966991282e-07	7.88972836549267e-07	6.5615134504275e-07	7.68494897560256e-07	5.00905519318806e-07	1.27942558908752e-07	2.10711608924311e-07
P6SA	B452	0	0	0	0	0	0	0	0	0	0	0	0	0	0	0	0	0	0	0	0	0	1.2618295096976e-08	1.78719743618664e-08	0	0	0
P6SA	B453	0	0	0	0	0	0	0	0	0	0	0	0	0	0	0	0	0	0	0	0	0	0	0	2.94650305481651e-08	0	0
P6SA	B457	0	0	0	0	0	0	0	0	0	2.70740346489651e-09	2.75958847162268e-09	1.96155060968005e-08	3.45607081129661e-08	2.47604142851855e-08	6.11382738083231e-08	6.68855103589064e-08	3.72399230495746e-08	3.84423025247751e-08	7.57548417847601e-08	7.3298042182906e-08	4.75284841294739e-08	1.13564655872784e-07	1.78719743618664e-08	2.94650305481651e-08	6.39712794543762e-08	0
P6SA	B458	0	0	0	0	0	0	0	0	0	2.70740346489651e-09	0	5.60443031337158e-09	0	3.09505178564819e-09	1.69828538356453e-08	1.11475850598177e-08	0	2.40264390779844e-08	1.74818865657139e-08	2.19894126548718e-08	9.50569682589479e-09	1.2618295096976e-08	3.57439487237328e-08	0	0	0
P6SA	B459	0	0	2.44449216628932e-07	1.52327405020996e-08	0	0	0	0	0	8.12221039468953e-09	1.37979423581134e-08	2.52199364101721e-08	3.74407671223799e-08	5.88059839273156e-08	6.11382738083231e-08	4.45903402392709e-08	7.86176153268798e-08	5.28581659715658e-08	6.99275462628554e-08	5.86384337463248e-08	8.55512714330531e-08	1.13564655872784e-07	7.14878974474657e-08	2.94650305481651e-08	6.39712794543762e-08	0
P6SA	B460	0	0	0	0	1.40205535707125e-08	0	0	0	0	0	0	2.80221515668579e-09	2.88005900941384e-09	0	3.39657076712906e-09	3.71586168660591e-09	0	9.61057563119378e-09	1.16545910438092e-08	1.46596084365812e-08	4.75284841294739e-08	3.78548852909279e-08	1.78719743618664e-08	0	1.27942558908752e-07	0
P6SA	B461	0	0	0	0	0	0	0	0	0	2.70740346489651e-09	0	0	5.76011801882768e-09	0	3.39657076712906e-09	1.11475850598177e-08	1.24133076831915e-08	1.92211512623876e-08	4.6618364175237e-08	2.19894126548718e-08	4.75284841294739e-08	6.30914754848798e-08	8.9359871809332e-08	2.94650305481651e-08	0	0
P6SA	B462	0	0	0	0	0	0	0	0	0	0	2.75958847162268e-09	0	0	0	0	0	0	0	0	0	0	0	0	0	0	2.10711608924311e-07
P6SA	B463	0	0	0	0	0	0	0	0	0	0	0	0	0	3.09505178564819e-09	0	0	0	0	5.82729552190462e-09	2.19894126548718e-08	9.50569682589479e-09	1.2618295096976e-08	1.78719743618664e-08	0	0	0
P6SA	B464	0	0	0	0	0	1.39505394227178e-08	0	0	0	0	2.75958847162268e-09	2.80221515668579e-09	0	0	3.39657076712906e-09	0	4.13776922773052e-09	4.80528781559689e-09	1.16545910438092e-08	0	0	1.2618295096976e-08	1.78719743618664e-08	0	0	0
P6SA	B465	0	0	0	0	0	1.39505394227178e-08	0	0	2.71564506339789e-09	5.41480692979302e-09	2.75958847162268e-09	2.80221515668579e-09	5.76011801882768e-09	6.19010357129638e-09	6.79314153425812e-09	1.48634467464236e-08	3.72399230495746e-08	3.84423025247751e-08	7.57548417847601e-08	5.86384337463248e-08	9.50569682589479e-08	8.83280656788317e-08	5.36159230855992e-08	8.83950916444952e-08	6.39712794543762e-08	0
P6SA	B468	0	0	0	0	0	1.39505394227178e-08	0	0	0	0	2.75958847162268e-09	0	0	0	0	0	0	0	0	7.3298042182906e-09	0	0	1.78719743618664e-08	0	0	0
P6SA	B469	0	0	0	0	0	0	0	0	0	0	2.75958847162268e-09	0	0	0	0	3.71586168660591e-09	0	0	0	0	0	0	0	2.94650305481651e-08	6.39712794543762e-08	0
P6SA	B470	0	0	0	0	0	0	0	0	0	0	0	0	0	0	0	0	4.13776922773052e-09	0	0	0	0	0	1.78719743618664e-08	0	0	0
P6SA	B471	0	0	0	0	0	0	0	0	0	0	0	0	0	0	0	3.71586168660591e-09	0	4.80528781559689e-09	0	0	0	1.2618295096976e-08	0	0	0	0
P6SA	B479	0	0	0	1.52327405020996e-08	0	0	0	0	0	0	0	5.60443031337158e-09	5.76011801882768e-09	1.23802071425928e-08	2.03794246027744e-08	0	1.65510769109221e-08	3.84423025247751e-08	1.16545910438092e-08	2.19894126548718e-08	3.80227873035792e-08	1.2618295096976e-08	1.78719743618664e-08	5.89300610963301e-08	0	0
P6SA	B480	0	0	0	0	0	0	0	0	0	0	0	0	0	0	0	0	0	0	0	0	9.50569682589479e-09	0	1.78719743618664e-08	5.89300610963301e-08	0	2.10711608924311e-07
P6SA	B482	0	0	0	0	0	0	0	0	0	0	0	0	0	0	0	0	0	0	0	0	0	1.2618295096976e-08	0	0	0	0
P6SA	B484	0	0	0	0	0	0	0	0	0	0	0	0	0	0	0	0	0	0	0	0	0	1.2618295096976e-08	0	0	0	0
P6SA	B487	0	0	2.44449216628932e-07	1.52327405020996e-08	0	0	0	0	2.71564506339789e-09	0	2.75958847162268e-09	0	5.76011801882768e-09	1.23802071425928e-08	6.79314153425812e-09	1.11475850598177e-08	1.24133076831915e-08	4.80528781559689e-09	5.82729552190462e-09	1.46596084365812e-08	1.90113936517896e-08	2.52365901939519e-08	3.57439487237328e-08	2.94650305481651e-08	0	2.10711608924311e-07
P6SA	B488	0	0	2.44449216628932e-07	2.13258367029395e-07	0	0	0	0	2.71564506339789e-09	0	5.51917694324535e-09	5.60443031337158e-09	1.7280354056483e-08	1.54752589282409e-08	2.03794246027744e-08	3.34427551794532e-08	4.13776922773052e-08	3.36370147091782e-08	6.41002507409508e-08	1.46596084365812e-07	1.23574058736632e-07	1.38801246066735e-07	1.78719743618664e-07	3.83045397126146e-07	4.47798956180633e-07	2.10711608924311e-07
P6SA	B49	0	0	6.60012884898117e-06	2.51340218284644e-06	1.40205535707125e-07	6.97526971135887e-08	8.32344577337504e-08	1.37893519837445e-08	2.4440805570581e-08	1.89518242542756e-08	2.75958847162268e-08	3.64287970369153e-08	3.16806491035523e-08	6.19010357129638e-08	7.81211276439684e-08	1.26339297344601e-07	1.19995307604185e-07	2.1623795170186e-07	2.33091820876185e-07	3.6649021091453e-07	3.99239266687581e-07	7.94952591109485e-07	1.03657451298825e-06	2.00362207727522e-06	2.36693733981192e-06	3.7928089606376e-06
P6SA	B500	0	0	0	2.13258367029395e-07	8.41233214242751e-08	8.37032365363065e-08	1.52596505845209e-07	1.10314815869956e-07	4.8881611141162e-08	6.49776831575162e-08	5.79513579040762e-08	3.08243667235437e-08	4.60809441506215e-08	6.80911392842602e-08	2.71725661370325e-08	5.57379252990887e-08	3.72399230495746e-08	6.24687416027595e-08	6.41002507409508e-08	5.86384337463248e-08	7.60455746071583e-08	1.00946360775808e-07	8.9359871809332e-08	5.89300610963301e-08	1.91913838363128e-07	0
P6SA	B508	0	0	0	4.56982215062989e-08	2.8041107141425e-08	2.79010788454355e-08	2.77448192445835e-08	0	1.08625802535916e-08	1.35370173244825e-08	8.27876541486803e-09	1.96155060968005e-08	5.76011801882768e-09	3.09505178564819e-08	1.01897123013872e-08	1.11475850598177e-08	8.27553845546103e-09	9.61057563119378e-09	1.16545910438092e-08	7.3298042182906e-09	4.75284841294739e-08	2.52365901939519e-08	1.78719743618664e-08	2.94650305481651e-08	0	0
P6SA	B509	1.02668670984152e-05	0	2.44449216628932e-07	4.56982215062989e-07	2.243288571314e-07	1.53455933649895e-07	1.10979276978334e-07	8.27361119024667e-08	5.70285463313557e-08	5.41480692979302e-08	9.10664195635483e-08	1.03681960797374e-07	1.35362773442451e-07	1.05231760712038e-07	1.22276547616646e-07	1.59782052524054e-07	1.65510769109221e-07	1.24937483205519e-07	1.57336979091425e-07	1.83245105457265e-07	1.71102542866106e-07	1.51419541163711e-07	1.60847769256798e-07	8.83950916444952e-08	3.19856397271881e-07	6.32134826772933e-07
P6SA	B510	0	0	0	1.52327405020996e-08	0	0	0	0	2.71564506339789e-09	0	0	2.80221515668579e-09	0	0	0	0	0	0	0	0	9.50569682589479e-09	0	0	0	0	0
P6SA	B518	0	0	0	1.21861924016797e-07	4.20616607121376e-08	2.79010788454355e-08	1.38724096222917e-08	2.75787039674889e-08	1.08625802535916e-08	8.12221039468953e-09	1.37979423581134e-08	8.40664547005737e-09	1.44002950470692e-08	9.28515535694457e-09	3.05691369041615e-08	1.48634467464236e-08	1.65510769109221e-08	1.92211512623876e-08	0	2.19894126548718e-08	1.90113936517896e-08	3.78548852909279e-08	1.78719743618664e-08	8.83950916444952e-08	0	2.10711608924311e-07
P6SA	B519	0	0	0	1.82792886025196e-07	1.82267196419263e-07	5.5802157690871e-08	6.93620481114587e-08	5.51574079349778e-08	4.8881611141162e-08	1.89518242542756e-08	4.96725924892082e-08	6.16487334470874e-08	6.62413572165184e-08	5.88059839273156e-08	4.07588492055487e-08	3.71586168660591e-08	7.03420768714188e-08	8.16898928651471e-08	7.57548417847601e-08	8.06278464011966e-08	5.70341809553687e-08	1.13564655872784e-07	1.60847769256798e-07	3.53580366577981e-07	8.3162663290689e-07	8.42846435697244e-07
P6SA	B520	0	0	0	0	0	0	0	0	0	0	0	0	2.88005900941384e-09	0	0	0	0	0	0	0	0	0	0	0	0	0
P6SA	B528	0	0	0	1.52327405020996e-08	0	0	0	1.37893519837445e-08	0	5.41480692979302e-09	0	2.80221515668579e-09	2.88005900941384e-09	3.09505178564819e-09	3.39657076712906e-09	0	8.27553845546103e-09	9.61057563119378e-09	5.82729552190462e-09	0	0	0	0	0	0	2.10711608924311e-07
P6SA	B529	0	0	0	0	0	0	0	0	0	0	5.51917694324535e-09	0	0	6.19010357129638e-09	3.39657076712906e-09	0	0	4.80528781559689e-09	0	0	0	0	0	5.89300610963301e-08	0	2.10711608924311e-07
P6SA	B538	0	0	0	0	1.40205535707125e-08	0	0	0	2.71564506339789e-09	2.70740346489651e-09	0	2.80221515668579e-09	2.88005900941384e-09	0	3.39657076712906e-09	3.71586168660591e-09	4.13776922773052e-09	0	0	0	0	1.2618295096976e-08	0	0	0	0
P6SA	B54	5.13343354920758e-06	0	7.33347649886796e-07	5.02680436569288e-07	3.36493285697101e-07	2.09258091340766e-07	1.10979276978334e-07	1.51682871821189e-07	1.16772737726109e-07	7.85147004819988e-08	1.29700658166266e-07	1.17693036580803e-07	1.1232230136714e-07	1.11421864283335e-07	1.22276547616646e-07	1.37486882404419e-07	9.10309230100714e-08	1.92211512623876e-07	1.74818865657139e-07	1.90574909675556e-07	6.65398777812635e-08	1.76656131357663e-07	3.21695538513595e-07	5.00905519318806e-07	6.39712794543762e-07	2.31782769816742e-06
P6SA	B550	0	0	2.44449216628932e-07	4.84401147966768e-06	3.78554946409238e-06	9.20735601899372e-07	7.90727348470629e-07	4.13680559512333e-07	1.9281079950125e-07	1.43492383639515e-07	2.3732460855955e-07	3.13848097548809e-07	4.26248733393249e-07	4.11641887491209e-07	5.29865039672133e-07	7.20877167201547e-07	7.53073999446954e-07	7.54430187048711e-07	1.00229482976759e-06	9.52874548377778e-07	8.84029804808215e-07	1.56466859202502e-06	1.53698979512051e-06	1.29646134411926e-06	2.30296606035754e-06	2.94996252494035e-06
P6SA	B551	0	0	0	0	1.40205535707125e-08	0	1.38724096222917e-08	0	0	0	2.75958847162268e-09	2.80221515668579e-09	8.64017702824152e-09	9.28515535694457e-09	1.01897123013872e-08	2.22951701196355e-08	4.13776922773052e-08	6.24687416027595e-08	9.32367283504739e-08	1.46596084365812e-07	2.28136723821475e-07	3.02839082327423e-07	5.89775153941592e-07	8.54485885896787e-07	1.02354047127002e-06	1.8964044803188e-06
P6SA	B552	0	0	0	0	2.8041107141425e-08	0	0	0	0	0	0	0	1.44002950470692e-08	6.19010357129638e-09	1.69828538356453e-08	1.48634467464236e-08	4.55154615050357e-08	5.76634537871627e-08	2.91364776095231e-08	5.13086295280342e-08	9.50569682589479e-08	1.13564655872784e-07	1.78719743618664e-07	3.83045397126146e-07	5.75741515089385e-07	6.32134826772933e-07
P6SA	B559	0	0	0	5.48378658075587e-07	3.92575499979951e-07	1.39505394227177e-07	1.24851686600626e-07	1.37893519837445e-08	1.90095154437852e-08	1.0829613859586e-08	3.03554731878494e-08	4.20332273502869e-08	3.16806491035523e-08	9.90416571407421e-08	5.7741703041194e-08	8.17489571053301e-08	1.15857538376454e-07	7.68846050495502e-08	2.38919116398089e-07	2.85862364513333e-07	3.23193692080423e-07	4.92113508782062e-07	8.04238846283988e-07	8.83950916444952e-07	1.47133942745065e-06	1.47498126247018e-06
P6SA	B560	0	0	0	0	0	0	0	0	2.71564506339789e-09	0	0	0	0	0	0	7.43172337321182e-09	0	0	0	0	0	0	0	0	0	0
P6SA	B561	0	0	0	0	0	0	0	0	0	2.70740346489651e-09	0	0	0	0	0	0	0	0	0	0	0	0	1.78719743618664e-08	0	0	0
P6SA	B569	0	0	0	0	0	0	0	0	0	0	0	0	0	0	3.39657076712906e-09	0	4.13776922773052e-09	4.80528781559689e-09	0	7.3298042182906e-09	2.85170904776844e-08	0	0	2.94650305481651e-08	6.39712794543762e-08	0
P6SA	B570	0	0	2.44449216628932e-07	4.56982215062989e-08	0	1.39505394227178e-08	0	1.37893519837445e-08	2.71564506339789e-09	8.12221039468953e-09	0	1.68132909401147e-08	3.45607081129661e-08	6.4996087498612e-08	1.76621679890711e-07	2.86121349868655e-07	4.59292384278087e-07	6.72740294183564e-07	1.07222237603045e-06	1.87642987988239e-06	2.33840141917012e-06	3.63406898792907e-06	4.55735346227594e-06	6.92428217881879e-06	1.02993759921546e-05	1.17998500997614e-05
P6SA	B571	0	0	0	1.52327405020996e-08	0	0	1.38724096222917e-08	1.37893519837445e-08	2.71564506339789e-09	0	5.51917694324535e-09	8.40664547005737e-09	5.76011801882768e-09	3.71406214277783e-08	3.39657076712906e-08	4.83062019258769e-08	8.68931537823409e-08	1.48963922283504e-07	2.09782638788566e-07	3.88479623569402e-07	5.60836112727793e-07	6.94006230333677e-07	8.75726743731454e-07	1.29646134411926e-06	1.79119582472253e-06	2.73925091601604e-06
P6SA	B572	5.13343354920758e-06	4.27786129100631e-06	2.20004294966039e-06	2.13258367029395e-07	8.41233214242751e-08	4.18516182681533e-08	2.77448192445835e-08	1.37893519837445e-08	2.98720956973768e-08	4.60258589032407e-08	9.93451849784164e-08	3.02639236922065e-07	6.8257398523108e-07	1.84774591603197e-06	4.02833292981507e-06	6.90035515202718e-06	1.13209366070707e-05	1.99083074200179e-05	3.31340023375497e-05	4.96374341662639e-05	7.16919654608985e-05	9.92933641181038e-05	0.000135809133175823	0.000182918909643009	0.000254221864551691	0.000357577600344556
P6SA	B573	0	0	0	1.52327405020996e-08	0	0	0	0	2.71564506339789e-09	0	2.75958847162268e-09	2.52199364101721e-08	4.60809441506215e-08	1.05231760712038e-07	2.58139378301809e-07	4.49619264079315e-07	8.35829384001564e-07	1.58574497914697e-06	3.14673958182849e-06	4.9915966726559e-06	8.55512714330531e-06	1.44858027713284e-05	2.1410625285516e-05	3.00248661285802e-05	4.27967859549777e-05	5.56278647560181e-05
P6SA	B574	0	0	0	1.52327405020996e-08	0	0	0	0	0	2.70740346489651e-09	0	5.60443031337158e-09	0	1.85703107138891e-08	3.05691369041615e-08	8.17489571053301e-08	8.68931537823409e-08	1.97016800439472e-07	2.85537480573326e-07	4.03139232005983e-07	5.32319022250108e-07	9.21135542079244e-07	1.42975794894931e-06	2.41613250494954e-06	3.19856397271881e-06	4.21423217848622e-06
P6SA	B575	0	0	0	3.04654810041993e-08	1.40205535707125e-08	0	0	0	0	0	2.75958847162268e-09	5.60443031337158e-09	1.44002950470692e-08	2.16653624995373e-08	6.11382738083231e-08	7.43172337321183e-08	1.11719769148724e-07	2.06627376070666e-07	3.72946913401896e-07	7.3298042182906e-07	8.9353550163411e-07	1.51419541163711e-06	1.85868533363411e-06	3.06436317700917e-06	4.0301906056257e-06	5.47850183203208e-06
P6SA	B580	0	0	0	0	0	0	0	0	0	0	0	0	2.88005900941384e-09	0	3.39657076712906e-09	3.71586168660591e-09	0	4.80528781559689e-09	5.82729552190462e-09	0	2.85170904776844e-08	0	0	0	6.39712794543762e-08	0
P6SA	B581	0	0	0	1.52327405020996e-08	1.40205535707125e-08	0	0	0	0	2.70740346489651e-09	0	0	0	0	3.39657076712906e-09	3.71586168660591e-09	0	0	0	0	0	1.2618295096976e-08	0	0	6.39712794543762e-08	0
P6SA	B582	0	0	0	2.28491107531494e-07	4.20616607121376e-08	2.79010788454355e-08	2.77448192445835e-08	0	1.90095154437852e-08	2.43666311840686e-08	1.93171193013587e-08	7.56598092305163e-08	2.07364248677797e-07	2.81649712493985e-07	3.15881081343003e-07	4.57050987452527e-07	2.93781615168867e-07	2.78706693304619e-07	2.33091820876185e-07	2.12564322330427e-07	1.90113936517896e-07	1.38801246066735e-07	7.14878974474657e-08	5.89300610963301e-08	1.27942558908752e-07	2.10711608924311e-07
P6SA	B583	0	0	0	1.37094664518897e-07	2.8041107141425e-08	1.39505394227178e-08	2.77448192445835e-08	0	8.14693519019366e-09	2.70740346489651e-09	8.27876541486803e-09	2.80221515668579e-09	8.64017702824152e-09	2.16653624995373e-08	1.69828538356453e-08	3.71586168660591e-08	1.65510769109221e-08	1.44158634467907e-08	1.74818865657139e-08	1.46596084365812e-08	0	2.52365901939519e-08	0	0	0	0
P6SA	B588	0	0	0	3.04654810041993e-08	2.8041107141425e-08	1.39505394227178e-08	1.38724096222917e-08	1.37893519837445e-08	0	1.0829613859586e-08	1.37979423581134e-08	3.64287970369153e-08	4.03208261317938e-08	8.66614499981493e-08	8.49142691782265e-08	8.5464818791936e-08	7.44798460991493e-08	5.76634537871627e-08	5.82729552190462e-08	5.13086295280342e-08	6.65398777812635e-08	6.30914754848798e-08	1.78719743618664e-08	0	0	0
P6SA	B589	0	1.71114451640252e-06	4.88898433257864e-07	6.70240582092384e-07	1.96287749989975e-07	4.18516182681533e-08	2.77448192445835e-08	5.51574079349778e-08	4.07346759509683e-08	3.24888415787581e-08	3.86342386027175e-08	4.48354425069726e-08	8.92818292918291e-08	1.33087226782872e-07	1.73225109123582e-07	1.33771020717813e-07	2.11026230614256e-07	1.15326907574325e-07	1.10718614916188e-07	1.31936475929231e-07	1.04562665084843e-07	3.78548852909279e-08	1.78719743618664e-08	5.89300610963301e-08	6.39712794543762e-08	0
P6SA	B59	0	0	0	1.21861924016797e-07	1.40205535707125e-08	1.39505394227178e-08	0	0	5.43129012679578e-09	2.70740346489651e-09	8.27876541486803e-09	7.56598092305163e-08	1.1232230136714e-07	2.568892982088e-07	3.36260505945777e-07	2.86121349868655e-07	3.10332692079789e-07	3.17148995829395e-07	2.50573707441899e-07	2.63872951858462e-07	2.3764242064737e-07	3.28075672521375e-07	3.75311461599195e-07	3.24115336029816e-07	3.19856397271881e-07	4.21423217848622e-07
P6SA	B600	0	0	0	0	0	0	0	0	0	0	0	0	0	3.09505178564819e-09	0	3.71586168660591e-09	0	0	0	0	0	0	1.78719743618664e-08	0	6.39712794543762e-08	0
P6SA	B601	0	0	0	0	0	0	0	0	0	0	2.75958847162268e-09	0	0	3.09505178564819e-09	0	0	0	0	0	0	9.50569682589479e-09	0	0	0	0	0
P6SA	B602	0	0	0	0	0	1.39505394227178e-08	0	0	1.62938703803873e-08	1.62444207893791e-08	2.75958847162268e-09	0	0	3.09505178564819e-09	0	3.71586168660591e-09	0	0	0	0	0	0	0	0	0	0
P6SA	B608	0	0	0	0	0	0	0	0	0	0	0	0	0	0	3.39657076712906e-09	0	0	0	0	0	0	0	0	0	0	0
P6SA	B64	0	0	0	0	0	0	0	0	0	0	0	2.80221515668579e-09	0	0	6.79314153425812e-09	3.71586168660591e-09	0	0	0	2.93192168731624e-08	9.50569682589479e-09	3.78548852909279e-08	1.78719743618664e-08	0	0	2.10711608924311e-07
P6SA	B650	0	0	0	0	0	0	0	1.37893519837445e-08	0	0	2.75958847162268e-09	8.40664547005737e-09	8.64017702824152e-09	9.28515535694457e-09	2.71725661370325e-08	1.85793084330296e-08	2.06888461386526e-08	6.24687416027595e-08	1.04891319394283e-07	1.61255692802393e-07	1.61596846040211e-07	2.39747606842543e-07	2.68079615427996e-07	2.35720244385321e-07	1.91913838363128e-07	6.32134826772933e-07
P6SA	B651	0	0	0	0	0	0	0	0	2.71564506339789e-09	8.12221039468953e-09	4.13938270743402e-08	4.48354425069726e-08	1.1232230136714e-07	2.10463521424077e-07	4.07588492055487e-07	4.9049374263198e-07	7.86176153268798e-07	1.25898540768638e-06	2.08034450131995e-06	2.98323031684427e-06	4.24904648117497e-06	5.31230223582688e-06	6.50539866771937e-06	7.07160733155962e-06	8.57215144688641e-06	9.90344561944261e-06
P6SA	B652	0	0	0	0	0	0	0	0	0	0	0	0	0	0	3.39657076712906e-09	0	8.27553845546103e-09	4.80528781559689e-09	0	0	3.80227873035792e-08	0	0	0	0	0
P6SA	B658	0	0	0	0	0	0	0	0	0	0	0	5.60443031337158e-09	8.64017702824152e-09	1.85703107138891e-08	2.71725661370325e-08	3.34427551794532e-08	2.89643845941136e-08	8.16898928651471e-08	8.15821373066647e-08	1.31936475929231e-07	1.90113936517896e-07	3.28075672521375e-07	3.93183435961061e-07	4.12510427674311e-07	3.19856397271881e-07	6.32134826772933e-07
P6SA	B659	0	0	0	0	0	1.39505394227178e-08	0	0	2.71564506339789e-09	1.0829613859586e-08	1.93171193013587e-08	4.20332273502869e-08	5.4721121178863e-08	1.29992174997224e-07	1.15483406082388e-07	2.93553073241867e-07	3.26883768990711e-07	6.4871385510558e-07	8.79921623807598e-07	1.27538593398256e-06	1.87262227470127e-06	2.37223947823148e-06	2.75228405172743e-06	3.18222329920183e-06	3.96621932617132e-06	6.11063665880502e-06
P6SA	B661	0	0	0	0	0	0	0	0	0	0	0	0	0	0	0	0	0	4.80528781559689e-09	0	0	0	0	0	0	0	0
P6SA	B663	0	0	0	0	0	0	0	0	0	0	0	0	0	0	0	0	0	4.80528781559689e-09	0	7.3298042182906e-09	0	0	1.78719743618664e-08	0	0	0
P6SA	B668	0	0	0	0	0	0	0	0	0	0	0	0	0	0	0	0	0	0	5.82729552190462e-09	0	0	1.2618295096976e-08	0	5.89300610963301e-08	0	0
P6SA	B669	0	0	0	0	0	0	0	0	0	0	0	0	0	0	0	3.71586168660591e-09	0	0	0	0	0	0	1.78719743618664e-08	0	0	0
P6SA	B670	0	0	0	0	0	0	0	0	5.43129012679578e-09	0	5.51917694324535e-09	1.12088606267432e-08	8.64017702824152e-09	3.09505178564819e-09	0	0	2.06888461386526e-08	9.61057563119378e-09	1.16545910438092e-08	5.13086295280342e-08	2.85170904776844e-08	6.30914754848798e-08	1.78719743618664e-07	1.1786012219266e-07	5.11770235635009e-07	2.10711608924311e-07
P6SA	B671	0	0	0	0	0	0	0	2.75787039674889e-08	3.25877407607747e-08	1.35370173244825e-08	1.65575308297361e-08	1.4011075783429e-08	2.88005900941384e-08	2.16653624995373e-08	5.09485615069359e-08	4.45903402392709e-08	3.72399230495746e-08	3.36370147091782e-08	5.82729552190462e-08	3.6649021091453e-08	1.23574058736632e-07	1.76656131357663e-07	1.60847769256798e-07	2.06255213837156e-07	3.19856397271881e-07	4.21423217848622e-07
P6SA	B672	0	0	0	0	0	0	0	0	0	0	0	0	2.88005900941384e-09	6.19010357129638e-09	6.79314153425812e-09	0	0	4.80528781559689e-09	0	0	1.90113936517896e-08	1.2618295096976e-08	1.78719743618664e-08	0	0	0
P6SA	B673	0	0	0	0	0	0	0	0	2.71564506339789e-09	5.41480692979302e-09	5.51917694324535e-09	2.80221515668579e-09	0	0	0	7.43172337321182e-09	1.24133076831915e-08	9.61057563119378e-09	1.74818865657139e-08	7.3298042182906e-09	3.80227873035792e-08	6.30914754848798e-08	3.57439487237328e-08	5.89300610963301e-08	1.27942558908752e-07	4.21423217848622e-07
P6SA	B674	0	0	0	0	0	0	0	0	0	0	0	0	2.88005900941384e-09	0	3.39657076712906e-09	0	0	0	0	0	9.50569682589479e-09	0	0	2.94650305481651e-08	0	2.10711608924311e-07
P6SA	B675	0	0	0	0	0	0	0	0	0	0	0	2.80221515668579e-09	0	3.09505178564819e-09	3.39657076712906e-09	3.71586168660591e-09	4.13776922773052e-09	0	0	7.3298042182906e-09	0	0	1.78719743618664e-08	0	6.39712794543762e-08	0
P6SA	B676	0	0	0	0	0	0	0	0	0	2.70740346489651e-09	2.75958847162268e-09	0	0	0	0	0	4.13776922773052e-09	4.80528781559689e-09	1.16545910438092e-08	2.19894126548718e-08	2.85170904776844e-08	1.2618295096976e-08	1.78719743618664e-08	8.83950916444952e-08	6.39712794543762e-08	0
P6SA	B677	0	0	0	0	0	0	0	0	0	0	0	0	0	0	0	0	0	0	5.82729552190462e-09	0	0	0	0	0	0	0
P6SA	B678	0	0	0	0	0	0	0	0	1.62938703803873e-08	2.43666311840686e-08	1.65575308297361e-08	3.92310121936011e-08	3.45607081129661e-08	1.85703107138891e-08	2.71725661370325e-08	7.06013720455123e-08	5.79287691882272e-08	9.61057563119378e-08	2.50573707441899e-07	2.71202756076752e-07	4.46767750817055e-07	6.18296459751822e-07	8.75726743731454e-07	1.23753128302293e-06	1.53531070690503e-06	2.73925091601604e-06
P6SA	B679	0	0	0	1.52327405020996e-08	0	0	4.16172288668752e-08	2.75787039674889e-08	5.15972562045599e-08	5.41480692979302e-08	2.20767077729814e-08	7.28575940738306e-08	6.62413572165184e-08	7.73762946412047e-08	1.22276547616646e-07	1.52350329150842e-07	1.40684153742838e-07	2.11432663886263e-07	2.73882889529517e-07	4.25128644660855e-07	6.7490447463853e-07	8.32807476400413e-07	1.25103820533065e-06	1.73843680234174e-06	2.75076501653818e-06	2.73925091601604e-06
P6SA	B680	0	0	0	0	0	0	1.38724096222917e-08	0	0	0	0	0	5.76011801882768e-09	0	0	0	0	0	0	0	0	0	1.78719743618664e-08	2.94650305481651e-08	0	0
P6SA	B689	0	0	0	0	0	0	0	0	0	0	0	0	0	0	3.39657076712906e-09	0	4.13776922773052e-09	4.80528781559689e-09	5.82729552190462e-09	7.3298042182906e-09	0	0	0	2.94650305481651e-08	6.39712794543762e-08	0
P6SA	B690	0	0	0	0	2.8041107141425e-08	0	0	1.37893519837445e-08	1.35782253169894e-08	4.60258589032407e-08	7.17493002621896e-08	1.03681960797374e-07	2.90885959950798e-07	3.46645799992597e-07	4.72123336630939e-07	5.9082200817034e-07	6.74456384120074e-07	7.15987884523936e-07	8.50785146198075e-07	9.16225527286325e-07	1.25475198101811e-06	1.38801246066735e-06	1.34039807713998e-06	1.91522698563073e-06	2.11105222199441e-06	2.10711608924311e-06
P6SA	B691	0	0	0	0	0	0	0	0	0	0	0	0	0	0	0	0	0	0	0	0	0	1.2618295096976e-08	0	0	0	0
P6SA	B698	0	0	0	0	0	0	0	0	2.71564506339789e-09	0	2.75958847162268e-09	0	2.88005900941384e-09	0	3.39657076712906e-09	3.71586168660591e-09	4.13776922773052e-09	1.92211512623876e-08	1.16545910438092e-08	2.19894126548718e-08	9.50569682589479e-09	6.30914754848798e-08	5.36159230855992e-08	2.94650305481651e-08	0	0
P6SA	B699	0	0	0	0	0	0	0	0	5.43129012679578e-09	1.35370173244825e-08	8.27876541486803e-09	2.52199364101721e-08	4.03208261317938e-08	6.4996087498612e-08	1.01897123013872e-07	1.04044127224966e-07	8.68931537823409e-08	8.16898928651471e-08	1.16545910438092e-07	1.75915301238974e-07	1.80608239692001e-07	2.39747606842543e-07	2.14463692342397e-07	4.12510427674311e-07	4.47798956180633e-07	1.26426965354587e-06
P6SA	B718	0	0	0	0	0	0	0	0	0	0	0	0	0	3.09505178564819e-09	0	0	0	0	0	0	0	0	0	0	0	0
P6SA	B719	0	0	0	0	0	0	0	0	0	2.70740346489651e-09	0	0	0	3.09505178564819e-09	0	0	0	0	0	0	0	0	3.57439487237328e-08	0	0	2.10711608924311e-07
P6SA	B72	0	0	0	0	0	0	0	0	0	0	0	0	0	0	0	0	0	0	0	0	0	1.2618295096976e-08	0	2.94650305481651e-08	0	0
P6SA	B73	0	8.55572258201262e-07	0	0	0	0	0	0	0	0	0	2.80221515668579e-09	0	0	0	0	0	0	0	0	0	1.2618295096976e-08	1.78719743618664e-08	0	0	0
P6SA	B740	0	0	0	0	1.40205535707125e-08	0	0	0	0	0	0	0	0	3.09505178564819e-09	0	0	0	0	5.82729552190462e-09	7.3298042182906e-09	9.50569682589479e-09	1.2618295096976e-08	1.78719743618664e-08	0	0	0
P6SA	B742	0	0	0	0	0	0	0	0	0	0	0	0	0	0	0	0	4.13776922773052e-09	0	0	0	0	0	0	0	0	0
P6SA	B743	0	0	0	0	0	0	0	0	0	0	0	0	0	0	0	0	0	0	0	0	0	0	0	0	0	0
P6SA	B744	0	0	0	0	0	0	0	0	0	0	0	0	0	0	0	0	0	0	0	0	0	0	0	0	0	0
P6SA	B748	0	0	0	0	0	0	0	0	0	0	0	0	0	0	0	3.71586168660591e-09	0	4.80528781559689e-09	0	0	9.50569682589479e-09	0	0	0	0	2.10711608924311e-07
P6SA	B749	0	0	0	0	0	0	1.38724096222917e-08	0	0	0	2.75958847162268e-09	0	0	3.09505178564819e-09	1.69828538356453e-08	1.85793084330296e-08	2.48266153663831e-08	1.44158634467907e-08	5.24456596971416e-08	3.6649021091453e-08	9.50569682589479e-08	7.57097705818557e-08	5.36159230855992e-08	1.7679018328899e-07	3.83827676726257e-07	2.10711608924311e-07
P6SA	B75	5.13343354920758e-06	0	0	0	0	0	0	0	0	0	0	2.80221515668579e-09	2.88005900941384e-09	0	3.39657076712906e-09	3.71586168660591e-09	4.13776922773052e-09	0	1.16545910438092e-08	0	1.90113936517896e-08	1.2618295096976e-08	1.78719743618664e-08	0	0	0
P6SA	B760	0	0	0	1.52327405020996e-08	4.20616607121376e-08	1.39505394227178e-08	1.38724096222917e-08	0	0	0	0	0	2.88005900941384e-09	0	0	0	4.13776922773052e-09	0	0	0	0	0	1.78719743618664e-08	0	0	0
P6SA	B761	0	0	0	1.52327405020996e-08	0	0	0	0	0	0	0	0	0	0	0	0	0	0	0	0	0	0	0	0	0	0
P6SA	B768	0	0	0	0	0	0	0	0	0	0	0	0	0	0	0	0	0	0	0	0	0	0	0	0	1.27942558908752e-07	0
P6SA	B769	0	0	0	3.04654810041993e-08	2.8041107141425e-08	0	0	0	0	0	5.51917694324535e-09	0	0	6.19010357129638e-09	0	3.71586168660591e-09	4.13776922773052e-09	0	0	7.3298042182906e-09	9.50569682589479e-09	0	0	0	0	0
P6SA	B770	0	0	0	4.41749474560889e-07	1.09360317851558e-06	7.53329128826759e-07	5.13279156024794e-07	3.17155095626122e-07	1.11341447599313e-07	3.79036485085511e-08	2.48362962446041e-08	1.4011075783429e-08	1.7280354056483e-08	9.28515535694457e-09	1.35862830685162e-08	1.11475850598177e-08	1.24133076831915e-08	1.44158634467907e-08	1.16545910438092e-08	1.46596084365812e-08	6.65398777812635e-08	5.04731803879038e-08	1.25103820533065e-07	2.06255213837156e-07	6.39712794543762e-08	1.47498126247018e-06
P6SA	B778	0	0	0	2.13258367029395e-07	6.58966017823489e-07	3.06911867299791e-07	2.49703373201251e-07	1.37893519837444e-07	5.43129012679578e-08	2.43666311840686e-08	1.65575308297361e-08	5.60443031337158e-09	8.64017702824152e-09	9.28515535694457e-09	6.79314153425812e-09	3.71586168660591e-09	0	9.61057563119378e-09	5.82729552190462e-09	1.46596084365812e-08	2.85170904776844e-08	3.78548852909279e-08	1.07231846171198e-07	1.1786012219266e-07	1.91913838363128e-07	0
P6SA	B779	0	0	0	3.50353031548291e-07	1.51421978563695e-06	1.1020926143947e-06	5.27151565647086e-07	2.34418983723656e-07	1.24919672916303e-07	2.97814381138616e-08	2.75958847162268e-08	1.68132909401147e-08	1.7280354056483e-08	1.23802071425928e-08	1.35862830685162e-08	7.43172337321182e-09	1.65510769109221e-08	1.92211512623876e-08	2.91364776095231e-08	1.46596084365812e-08	4.75284841294739e-08	8.83280656788317e-08	8.9359871809332e-08	1.1786012219266e-07	1.27942558908752e-07	4.21423217848622e-07
P6SA	B780	0	0	0	3.04654810041993e-08	0	0	0	0	2.71564506339789e-09	2.70740346489651e-09	0	2.80221515668579e-09	0	9.28515535694457e-09	0	7.43172337321182e-09	4.13776922773052e-09	1.92211512623876e-08	1.16545910438092e-08	2.19894126548718e-08	9.50569682589479e-09	6.30914754848798e-08	1.78719743618664e-08	2.94650305481651e-08	0	0
P6SA	B781	0	0	0	0	0	0	0	0	0	0	0	2.80221515668579e-09	0	0	0	0	0	0	0	0	0	0	0	0	0	0
P6SA	B787	0	0	0	0	4.20616607121376e-08	0	0	0	5.43129012679578e-09	2.70740346489651e-09	1.10383538864907e-08	1.4011075783429e-08	1.44002950470692e-08	2.47604142851855e-08	2.03794246027744e-08	2.22951701196355e-08	3.31021538218441e-08	4.80528781559689e-08	3.49637731314277e-08	2.93192168731624e-08	6.65398777812635e-08	5.04731803879038e-08	7.14878974474657e-08	1.1786012219266e-07	0	0
P6SA	B789	0	0	0	0	4.20616607121376e-08	0	1.38724096222917e-08	0	2.71564506339789e-09	2.70740346489651e-09	2.75958847162268e-09	5.60443031337158e-09	2.01604130658969e-08	3.09505178564819e-09	1.69828538356453e-08	7.43172337321182e-09	3.72399230495746e-08	2.40264390779844e-08	1.74818865657139e-08	5.86384337463248e-08	6.65398777812635e-08	2.52365901939519e-08	5.36159230855992e-08	2.94650305481651e-08	0	0
P6SA	B79	0	0	0	0	0	0	0	0	0	0	0	0	0	0	0	3.71586168660591e-09	0	0	0	0	0	0	0	0	0	0
P6SA	B80	0	0	2.44449216628932e-07	4.56982215062989e-08	0	1.39505394227178e-08	0	1.37893519837445e-08	2.71564506339789e-09	0	0	0	0	3.09505178564819e-09	0	0	4.13776922773052e-09	0	2.33091820876185e-08	0	1.90113936517896e-08	3.78548852909279e-08	8.9359871809332e-08	1.1786012219266e-07	2.55885117817505e-07	4.21423217848622e-07
P6SA	B811	0	0	0	0	0	0	0	0	0	0	0	0	0	0	0	0	0	0	0	7.3298042182906e-09	0	1.2618295096976e-08	0	2.94650305481651e-08	0	0
P6SA	B812	0	0	0	0	0	0	0	0	0	0	0	0	0	0	0	0	0	0	0	7.3298042182906e-09	0	0	0	0	0	0
P6SA	B813	0	0	0	0	0	0	0	0	0	0	0	0	0	0	0	0	0	4.80528781559689e-09	0	0	0	0	0	0	0	0
P6SA	B814	0	0	0	0	0	0	0	0	0	0	0	0	0	0	0	3.71586168660591e-09	0	0	0	0	0	0	0	2.94650305481651e-08	6.39712794543762e-08	0
P6SA	B818	0	0	0	0	0	0	0	0	0	0	0	0	0	0	0	3.71586168660591e-09	0	0	0	0	0	0	0	0	1.27942558908752e-07	0
P6SA	B820	0	0	0	4.56982215062989e-08	1.40205535707125e-07	4.18516182681533e-08	2.77448192445835e-08	1.37893519837445e-08	8.14693519019366e-09	0	5.51917694324535e-09	5.60443031337158e-09	0	0	6.79314153425812e-09	0	4.13776922773052e-09	4.80528781559689e-09	0	1.46596084365812e-08	9.50569682589479e-09	2.52365901939519e-08	1.78719743618664e-08	5.89300610963301e-08	6.39712794543762e-08	0
P6SA	B829	0	0	2.44449216628932e-07	1.88885982226035e-06	3.22472732126388e-06	1.82752066437603e-06	7.62982529226046e-07	4.964166714148e-07	2.8242708659338e-07	5.95628762277232e-08	4.69130040175855e-08	1.4011075783429e-08	2.01604130658969e-08	3.09505178564819e-08	2.71725661370325e-08	4.0874478552665e-08	2.89643845941136e-08	3.36370147091782e-08	4.6618364175237e-08	1.09947063274359e-07	1.04562665084843e-07	2.27129311745567e-07	2.85951589789863e-07	5.59835580415136e-07	9.59569191815642e-07	1.26426965354587e-06
P6SA	B830	0	0	0	0	2.8041107141425e-08	0	0	0	2.71564506339789e-09	5.41480692979302e-09	5.51917694324535e-09	0	2.88005900941384e-09	0	3.39657076712906e-09	0	0	0	0	0	0	0	0	0	0	0
P6SA	B831	0	0	0	0	0	0	0	0	0	0	0	0	0	0	3.39657076712906e-09	0	0	0	0	0	0	0	0	0	0	0
P6SA	B838	0	0	0	0	0	0	0	0	0	0	0	2.80221515668579e-09	0	0	0	0	0	0	5.82729552190462e-09	0	0	0	0	0	0	0
P6SA	B839	0	0	0	1.52327405020996e-07	3.22472732126388e-07	2.23208630763484e-07	9.71068673560422e-08	5.51574079349778e-08	2.71564506339789e-08	5.41480692979302e-09	0	2.80221515668579e-09	5.76011801882768e-09	0	3.39657076712906e-09	0	4.13776922773052e-09	9.61057563119378e-09	1.16545910438092e-08	2.19894126548718e-08	1.90113936517896e-08	1.2618295096976e-08	3.57439487237328e-08	1.1786012219266e-07	0	2.10711608924311e-07
P6SA	B851	0	0	0	0	0	0	0	0	0	0	0	0	0	0	3.39657076712906e-09	0	0	0	0	0	0	1.2618295096976e-08	0	0	0	0
P6SA	B853	0	0	0	0	0	0	0	0	0	0	0	0	0	0	0	0	0	0	0	0	9.50569682589479e-09	0	0	0	0	0
P6SA	B86	0	0	2.44449216628932e-07	4.2651673405879e-07	4.20616607121376e-08	0	0	0	2.71564506339789e-09	5.41480692979302e-09	2.75958847162268e-09	0	0	6.19010357129638e-09	1.69828538356453e-08	7.43172337321182e-09	2.48266153663831e-08	9.61057563119378e-09	1.74818865657139e-08	2.93192168731624e-08	3.80227873035792e-08	6.30914754848798e-08	1.25103820533065e-07	2.35720244385321e-07	5.75741515089385e-07	4.21423217848622e-07
P6SA	B870	0	0	0	3.04654810041993e-08	0	0	0	0	0	0	5.51917694324535e-09	2.80221515668579e-09	2.88005900941384e-09	0	6.79314153425812e-09	0	4.13776922773052e-09	9.61057563119378e-09	5.82729552190462e-08	1.46596084365812e-08	5.70341809553687e-08	1.76656131357663e-07	1.78719743618664e-07	2.65185274933486e-07	7.03684073998138e-07	1.05355804462155e-06
P6SA	B871	0	0	0	0	0	0	0	0	0	0	2.75958847162268e-09	2.80221515668579e-09	2.88005900941384e-09	0	3.39657076712906e-09	3.71586168660591e-09	0	4.80528781559689e-09	1.16545910438092e-08	7.3298042182906e-09	3.80227873035792e-08	8.83280656788317e-08	1.78719743618664e-08	2.94650305481651e-08	1.91913838363128e-07	6.32134826772933e-07
P6SA	B872	0	0	0	0	0	0	0	0	0	0	0	0	0	0	0	0	4.13776922773052e-09	0	5.82729552190462e-09	2.19894126548718e-08	9.50569682589479e-09	5.04731803879038e-08	5.36159230855992e-08	1.1786012219266e-07	1.91913838363128e-07	4.21423217848622e-07
P6SA	B873	0	0	0	0	0	0	1.38724096222917e-08	0	0	2.70740346489651e-09	0	2.80221515668579e-09	2.88005900941384e-09	3.09505178564819e-09	3.39657076712906e-09	7.43172337321182e-09	0	1.92211512623876e-08	1.16545910438092e-08	2.93192168731624e-08	2.85170904776844e-08	7.57097705818557e-08	2.85951589789863e-07	4.71440488770641e-07	3.83827676726257e-07	1.47498126247018e-06
P6SA	B874	0	0	0	0	0	0	0	0	0	0	0	0	0	0	0	0	0	0	5.82729552190462e-09	0	0	3.78548852909279e-08	0	0	0	4.21423217848622e-07
P6SA	B878	0	0	0	1.52327405020996e-08	0	0	0	0	2.71564506339789e-09	5.41480692979302e-09	5.51917694324535e-09	2.80221515668579e-09	5.76011801882768e-09	6.19010357129638e-09	6.79314153425812e-09	1.11475850598177e-08	1.65510769109221e-08	1.92211512623876e-08	2.33091820876185e-08	5.86384337463248e-08	1.52091149214317e-07	1.00946360775808e-07	1.25103820533065e-07	5.89300610963301e-07	1.27942558908752e-06	1.47498126247018e-06
P6SA	B879	0	0	0	1.52327405020996e-08	0	1.39505394227178e-08	0	0	5.43129012679578e-09	2.70740346489651e-09	8.27876541486803e-09	1.12088606267432e-08	5.76011801882768e-09	9.28515535694457e-09	1.01897123013872e-08	1.48634467464236e-08	4.13776922773052e-08	3.84423025247751e-08	9.90640238723785e-08	1.02617259056068e-07	2.56653814299159e-07	2.27129311745567e-07	5.71903179579725e-07	9.13415946993117e-07	1.79119582472253e-06	2.52853930709173e-06
P6SA	B880	0	0	0	0	0	1.39505394227178e-08	0	0	0	0	0	0	0	0	0	3.71586168660591e-09	0	0	0	0	9.50569682589479e-09	0	0	2.94650305481651e-08	6.39712794543762e-08	0
P6SA	B881	0	0	0	0	0	1.39505394227178e-08	0	0	0	0	0	0	0	0	0	0	0	9.61057563119378e-09	5.82729552190462e-09	0	1.90113936517896e-08	1.2618295096976e-08	3.57439487237328e-08	0	0	0
P6SA	B882	0	0	0	0	0	1.39505394227178e-08	0	0	0	0	0	0	0	0	3.39657076712906e-09	0	0	0	0	0	0	0	0	0	0	2.10711608924311e-07
P6SA	B888	0	0	0	1.52327405020996e-08	1.40205535707125e-08	0	0	0	0	2.70740346489651e-09	0	0	0	0	0	0	0	4.80528781559689e-09	0	0	0	0	0	0	6.39712794543762e-08	0
P6SA	B889	0	0	0	1.52327405020996e-08	2.8041107141425e-08	2.79010788454355e-08	1.38724096222917e-08	2.75787039674889e-08	2.71564506339789e-09	2.70740346489651e-09	0	0	8.64017702824152e-09	3.09505178564819e-09	3.39657076712906e-09	1.85793084330296e-08	8.27553845546103e-09	9.61057563119378e-09	1.74818865657139e-08	2.19894126548718e-08	1.04562665084843e-07	5.04731803879038e-08	8.9359871809332e-08	1.47325152740825e-07	4.47798956180633e-07	0
P6SA	B89	0	0	2.44449216628932e-07	6.09309620083985e-08	1.96287749989975e-07	1.2555485480446e-07	9.71068673560422e-08	1.37893519837445e-08	2.71564506339789e-08	8.12221039468953e-09	8.27876541486803e-09	2.80221515668579e-09	5.76011801882768e-09	1.23802071425928e-08	6.79314153425812e-09	7.43172337321182e-09	8.27553845546103e-09	1.44158634467907e-08	2.33091820876185e-08	2.19894126548718e-08	0	2.52365901939519e-08	8.9359871809332e-08	5.89300610963301e-08	5.11770235635009e-07	2.10711608924311e-07
P6SA	B900	0	0	0	0	0	1.39505394227178e-08	0	0	5.43129012679578e-09	2.70740346489651e-09	1.37979423581134e-08	5.60443031337158e-09	2.30404720753107e-08	1.23802071425928e-08	3.05691369041615e-08	2.60110318062414e-08	2.89643845941136e-08	3.36370147091782e-08	4.6618364175237e-08	9.52874548377778e-08	1.23574058736632e-07	1.64037836260687e-07	2.14463692342397e-07	3.83045397126146e-07	3.83827676726257e-07	1.05355804462155e-06
P6SA	B901	0	0	0	0	0	0	0	0	0	0	0	2.80221515668579e-09	2.88005900941384e-09	0	3.39657076712906e-09	7.43172337321182e-09	0	4.80528781559689e-09	5.82729552190462e-09	1.46596084365812e-08	0	3.78548852909279e-08	3.57439487237328e-08	8.83950916444952e-08	6.39712794543762e-08	0
P6SA	B902	0	0	0	0	0	0	0	0	0	0	0	0	0	3.09505178564819e-09	0	3.71586168660591e-09	4.13776922773052e-09	9.61057563119378e-09	1.16545910438092e-08	1.46596084365812e-08	1.90113936517896e-08	5.04731803879038e-08	0	2.94650305481651e-08	4.47798956180633e-07	0
P6SA	B908	0	0	0	0	0	0	1.38724096222917e-08	0	2.71564506339789e-09	0	0	0	2.88005900941384e-09	0	2.03794246027744e-08	1.11475850598177e-08	3.31021538218441e-08	1.92211512623876e-08	3.49637731314277e-08	1.46596084365812e-08	7.60455746071583e-08	3.78548852909279e-08	3.57439487237328e-08	8.83950916444952e-08	3.19856397271881e-07	4.21423217848622e-07
P6SA	B909	0	0	0	1.52327405020996e-08	5.60822142828501e-08	2.79010788454355e-08	1.38724096222917e-08	1.37893519837445e-08	1.62938703803873e-08	3.24888415787581e-08	1.2418148122302e-07	2.74617085355207e-07	4.52169264477973e-07	6.93291599985195e-07	9.71419239398911e-07	1.56437777006109e-06	2.46611045972739e-06	3.20512697300312e-06	5.40773024432749e-06	7.35179363094547e-06	1.24049343577927e-05	1.79936888082877e-05	2.75764564403599e-05	4.09269274314013e-05	6.52507050434637e-05	9.60844936694858e-05
P6SA	B91	0	0	0	0	0	1.39505394227178e-08	1.38724096222917e-08	0	1.90095154437852e-08	4.60258589032407e-08	6.89897117905669e-08	8.96708850139453e-08	8.92818292918291e-08	1.14516916068983e-07	1.35862830685162e-07	1.52350329150842e-07	3.31021538218441e-07	4.13254752141332e-07	4.37047164142847e-07	5.86384337463248e-07	5.89353203205477e-07	6.05678164654846e-07	8.93598718093321e-07	8.25020855348622e-07	1.02354047127002e-06	2.31782769816742e-06
P6SA	B92	0	0	0	0	0	0	0	0	0	0	2.75958847162268e-09	2.80221515668579e-09	1.44002950470692e-08	2.16653624995373e-08	5.09485615069359e-08	2.97268934928473e-08	5.37909999604967e-08	8.6495180680744e-08	1.74818865657139e-07	2.63872951858462e-07	3.04182298428633e-07	5.67823279363918e-07	6.79135025750924e-07	1.14913619137844e-06	1.98310966308566e-06	3.58209735171329e-06
P6SA	B940	0	0	0	0	0	0	0	0	0	0	0	0	0	0	3.39657076712906e-09	0	0	0	0	0	0	1.2618295096976e-08	1.78719743618664e-08	0	0	0
P6SA	B941	0	0	0	0	4.20616607121376e-08	0	0	1.37893519837445e-08	1.62938703803873e-08	1.35370173244825e-08	2.20767077729814e-08	2.52199364101721e-08	1.15202360376554e-08	2.16653624995373e-08	1.69828538356453e-08	7.43172337321182e-09	2.06888461386526e-08	1.92211512623876e-08	4.07910686533323e-08	3.6649021091453e-08	2.85170904776844e-08	5.04731803879038e-08	8.9359871809332e-08	8.83950916444952e-08	2.55885117817505e-07	2.10711608924311e-07
P6SA	B942	0	0	0	0	0	1.39505394227178e-08	0	1.37893519837445e-08	0	1.0829613859586e-08	1.10383538864907e-08	3.08243667235437e-08	3.16806491035523e-08	5.26158803560192e-08	9.51039814796137e-08	1.41202744091025e-07	2.52403922891562e-07	4.75723493744092e-07	6.75966280540936e-07	9.30885135722906e-07	1.04562665084843e-06	1.32492098518247e-06	1.62634966692984e-06	2.26880735220871e-06	1.79119582472253e-06	8.42846435697244e-07
P6SA	B948	0	0	0	4.56982215062989e-08	4.20616607121376e-08	1.39505394227178e-08	2.77448192445835e-08	2.75787039674889e-08	1.35782253169894e-08	4.06110519734476e-08	5.24321809608309e-08	4.76376576636584e-08	2.88005900941384e-08	2.78554660708337e-08	6.45348445754521e-08	8.91806804785419e-08	1.03444230693263e-07	1.537692100991e-07	2.33091820876185e-07	1.68585497020684e-07	3.23193692080423e-07	4.29022033297182e-07	6.61263051389057e-07	6.18765641511467e-07	1.79119582472253e-06	1.47498126247018e-06
P6SA	B949	0	0	0	0	0	1.39505394227178e-08	1.38724096222917e-08	0	5.43129012679578e-09	5.41480692979302e-09	5.51917694324535e-09	5.60443031337158e-09	5.76011801882768e-09	0	1.01897123013872e-08	1.11475850598177e-08	1.65510769109221e-08	9.61057563119378e-09	5.82729552190462e-09	7.3298042182906e-09	4.75284841294739e-08	3.78548852909279e-08	1.78719743618664e-08	1.1786012219266e-07	6.39712794543762e-08	4.21423217848622e-07
P6SA	B99	5.13343354920758e-06	8.55572258201262e-06	1.19780116148177e-05	1.70606693623516e-06	3.08452178555675e-07	1.53455933649895e-07	1.10979276978334e-07	2.75787039674889e-08	5.43129012679578e-08	5.95628762277232e-08	1.07623950393284e-07	8.96708850139453e-08	9.50419473106568e-08	1.33087226782872e-07	1.42655972219421e-07	1.8207722264369e-07	3.1860823053525e-07	3.41175434907379e-07	4.07910686533323e-07	6.89001596519316e-07	8.07984230201057e-07	1.61514177241292e-06	2.93100379534609e-06	5.18584537647705e-06	1.3433968685419e-05	2.80246439869334e-05
P6SA	C000	0	0	0	0	1.40205535707125e-08	0	0	0	0	0	0	0	0	0	6.79314153425812e-09	3.71586168660591e-09	8.27553845546103e-09	2.88317268935813e-08	2.91364776095231e-08	6.59682379646154e-08	4.75284841294739e-08	1.2618295096976e-07	2.32335666704263e-07	5.00905519318806e-07	4.47798956180633e-07	1.05355804462155e-06
P6SA	C001	0	0	0	0	0	0	0	0	0	0	0	0	2.88005900941384e-09	3.09505178564819e-09	1.01897123013872e-08	1.11475850598177e-08	2.06888461386526e-08	4.80528781559689e-08	1.04891319394283e-07	1.2460667171094e-07	1.52091149214317e-07	2.52365901939519e-07	5.00415282132259e-07	7.66090794252292e-07	1.72722454526816e-06	2.31782769816742e-06
P6SA	C002	0	0	0	0	0	0	0	0	0	0	0	0	0	3.09505178564819e-09	0	3.71586168660591e-09	8.27553845546103e-09	2.40264390779844e-08	1.74818865657139e-08	7.3298042182906e-09	1.90113936517896e-08	3.78548852909279e-08	5.36159230855992e-08	0	1.91913838363128e-07	0
P6SA	C003	0	0	0	0	0	0	0	0	0	0	0	0	0	3.09505178564819e-09	0	3.71586168660591e-09	0	9.61057563119378e-09	0	1.46596084365812e-08	1.90113936517896e-08	7.57097705818557e-08	3.57439487237328e-08	1.47325152740825e-07	6.39712794543762e-08	2.10711608924311e-07
P6SA	C004	0	0	0	0	0	0	0	0	0	0	0	0	0	0	0	7.43172337321182e-09	4.13776922773052e-09	9.61057563119378e-09	1.74818865657139e-08	1.46596084365812e-08	4.75284841294739e-08	5.04731803879038e-08	7.14878974474657e-08	8.83950916444952e-08	4.47798956180633e-07	2.10711608924311e-07
P6SA	C005	0	0	0	1.52327405020996e-08	0	0	0	0	0	0	0	0	0	3.09505178564819e-09	0	0	4.13776922773052e-09	9.61057563119378e-09	4.07910686533323e-08	5.13086295280342e-08	1.90113936517896e-08	2.52365901939519e-08	1.07231846171198e-07	2.65185274933486e-07	1.27942558908752e-07	4.21423217848622e-07
P6SA	C006	0	0	0	0	0	0	0	0	0	0	0	0	0	0	0	3.71586168660591e-09	4.13776922773052e-09	0	5.82729552190462e-09	1.46596084365812e-08	2.85170904776844e-08	2.52365901939519e-08	1.78719743618664e-08	2.94650305481651e-08	6.39712794543762e-08	4.21423217848622e-07
P6SA	C008	0	0	0	0	0	0	0	0	0	0	0	0	0	0	0	0	8.27553845546103e-09	4.80528781559689e-09	2.91364776095231e-08	1.46596084365812e-08	4.75284841294739e-08	6.30914754848798e-08	3.57439487237328e-08	5.89300610963301e-08	2.55885117817505e-07	0
P6SA	C009	0	0	0	4.56982215062989e-08	1.40205535707125e-08	0	0	0	0	0	8.27876541486803e-09	5.60443031337158e-09	8.64017702824152e-09	3.09505178564819e-09	3.39657076712906e-08	3.71586168660591e-08	1.15857538376454e-07	1.537692100991e-07	3.43810435792373e-07	4.10469036224274e-07	7.12927261942109e-07	8.58044066594365e-07	1.55486176948238e-06	2.68131777988302e-06	4.86181723853259e-06	1.01141572283669e-05
P6SA	C01	0	0	0	0	0	1.39505394227178e-08	1.38724096222917e-08	1.37893519837445e-08	0	5.41480692979302e-09	1.37979423581134e-08	2.24177212534863e-08	4.03208261317938e-08	1.14516916068983e-07	2.61535949068938e-07	9.14101974905054e-07	2.18887992146944e-06	3.95955716005184e-06	5.4193848353713e-06	6.33295084460308e-06	7.06273274163983e-06	7.89905273070695e-06	8.02451648847802e-06	8.6037889200642e-06	1.03633472716089e-05	1.15891384908371e-05
P6SA	C020	0	0	0	0	0	0	0	0	2.71564506339789e-09	0	0	0	0	3.09505178564819e-09	3.39657076712906e-09	7.43172337321182e-09	2.48266153663831e-08	7.20793172339533e-08	4.6618364175237e-08	1.09947063274359e-07	5.70341809553687e-08	8.83280656788317e-08	1.78719743618664e-07	3.24115336029816e-07	1.91913838363128e-07	2.10711608924311e-07
P6SA	C021	0	0	0	0	0	0	0	0	0	0	0	5.60443031337158e-09	5.76011801882768e-09	0	6.79314153425812e-09	1.85793084330296e-08	1.24133076831915e-08	6.72740294183564e-08	6.99275462628554e-08	6.59682379646154e-08	1.04562665084843e-07	1.64037836260687e-07	1.60847769256798e-07	1.7679018328899e-07	3.19856397271881e-07	6.32134826772933e-07
P6SA	C022	0	0	0	0	0	0	0	0	0	0	0	0	0	0	0	3.71586168660591e-09	3.31021538218441e-08	2.40264390779844e-08	6.99275462628554e-08	5.86384337463248e-08	9.50569682589479e-08	1.00946360775808e-07	5.36159230855992e-08	2.94650305481651e-08	0	2.10711608924311e-07
P6SA	C023	0	0	0	0	0	0	0	0	0	0	0	0	2.88005900941384e-09	0	0	3.71586168660591e-09	8.27553845546103e-09	1.44158634467907e-08	1.74818865657139e-08	1.46596084365812e-08	2.85170904776844e-08	2.52365901939519e-08	7.14878974474657e-08	5.89300610963301e-08	6.39712794543762e-08	0
P6SA	C024	0	0	0	0	0	0	0	0	0	0	0	0	0	3.09505178564819e-09	3.39657076712906e-09	7.43172337321182e-09	1.24133076831915e-08	3.84423025247751e-08	3.49637731314277e-08	8.06278464011966e-08	7.60455746071583e-08	8.83280656788317e-08	1.07231846171198e-07	1.7679018328899e-07	1.27942558908752e-07	4.21423217848622e-07
P6SA	C028	0	0	0	1.52327405020996e-08	0	0	0	0	0	0	0	0	0	3.09505178564819e-09	2.71725661370325e-08	3.71586168660591e-08	9.51686922378019e-08	2.30653815148651e-07	2.91364776095231e-07	3.22511385604786e-07	2.66159511125054e-07	3.53312262715327e-07	4.4679935904666e-07	6.48230672059632e-07	8.95597912361266e-07	4.21423217848622e-07
P6SA	C029	0	0	0	4.56982215062989e-08	1.40205535707125e-08	1.39505394227178e-08	1.38724096222917e-08	0	1.62938703803873e-08	1.35370173244825e-08	3.03554731878494e-08	1.34506327520918e-07	2.18884484715452e-07	4.76637974989821e-07	9.81608951700298e-07	2.16263150160464e-06	5.05221622705896e-06	8.47652770671291e-06	1.24937215989635e-05	1.46376190239263e-05	1.74999878564723e-05	1.96593037610885e-05	2.2876127183189e-05	3.02605863729655e-05	4.10695614097095e-05	5.81564040631098e-05
P6SA	C030	0	0	0	0	0	0	0	0	0	0	0	5.60443031337158e-09	5.76011801882768e-09	0	3.39657076712906e-09	1.11475850598177e-08	2.48266153663831e-08	9.61057563119378e-09	5.24456596971416e-08	5.86384337463248e-08	5.70341809553687e-08	1.51419541163711e-07	1.60847769256798e-07	2.65185274933486e-07	5.75741515089385e-07	4.21423217848622e-07
P6SA	C031	0	0	0	0	0	0	0	0	2.71564506339789e-09	0	0	2.80221515668579e-09	5.76011801882768e-09	3.09505178564819e-09	6.79314153425812e-09	1.48634467464236e-08	2.89643845941136e-08	4.80528781559689e-08	5.82729552190462e-08	8.79576506194872e-08	1.23574058736632e-07	2.14511016648591e-07	2.14463692342397e-07	1.47325152740825e-07	5.75741515089385e-07	1.05355804462155e-06
P6SA	C039	0	0	0	0	0	1.39505394227178e-08	0	0	1.08625802535916e-08	2.43666311840686e-08	1.93171193013587e-08	1.4011075783429e-08	2.30404720753107e-08	3.09505178564819e-08	4.07588492055487e-08	8.91806804785419e-08	1.32408615287377e-07	3.02733132382604e-07	3.49637731314277e-07	5.49735316371795e-07	7.31938655593899e-07	1.03470019795203e-06	1.17955030788318e-06	1.53218158850458e-06	2.55885117817505e-06	5.26779022310777e-06
P6SA	C040	0	0	0	0	0	0	0	0	0	0	0	0	0	0	6.79314153425812e-09	1.11475850598177e-08	2.48266153663831e-08	2.88317268935813e-08	6.41002507409508e-08	5.86384337463248e-08	5.70341809553687e-08	1.38801246066735e-07	7.14878974474657e-08	1.47325152740825e-07	1.27942558908752e-07	4.21423217848622e-07
P6SA	C041	0	0	0	0	0	0	0	1.37893519837445e-08	0	0	0	0	0	3.09505178564819e-09	3.39657076712906e-09	7.43172337321182e-09	1.65510769109221e-08	4.3247590340372e-08	1.74818865657139e-08	2.93192168731624e-08	5.70341809553687e-08	6.30914754848798e-08	5.36159230855992e-08	1.1786012219266e-07	1.91913838363128e-07	4.21423217848622e-07
P6SA	C048	0	0	0	0	0	0	0	0	0	0	0	0	0	3.09505178564819e-09	0	2.60110318062414e-08	4.96532307327662e-08	1.24937483205519e-07	9.90640238723785e-08	1.31936475929231e-07	1.04562665084843e-07	1.2618295096976e-07	1.25103820533065e-07	2.65185274933486e-07	4.47798956180633e-07	4.21423217848622e-07
P6SA	C049	0	0	0	1.06629183514697e-07	4.20616607121376e-08	0	0	0	0	8.12221039468953e-09	1.10383538864907e-08	1.4011075783429e-08	2.88005900941384e-08	4.33307249990747e-08	1.8001825065784e-07	4.71914434198951e-07	1.21650415295277e-06	2.20082181954337e-06	3.22832171913516e-06	4.39055272675607e-06	4.5532287796036e-06	4.74447895646296e-06	5.55818402654045e-06	7.01267727046329e-06	1.00434908743371e-05	1.85426215853394e-05
P6SA	C050	0	0	0	0	0	0	0	0	0	2.70740346489651e-09	0	0	1.7280354056483e-08	6.19010357129638e-09	3.39657076712906e-08	4.45903402392709e-08	4.96532307327662e-08	1.34548058836713e-07	1.92300752222852e-07	2.85862364513333e-07	3.51710782558107e-07	4.41640328394158e-07	1.05444648735012e-06	1.06074109973394e-06	2.11105222199441e-06	1.8964044803188e-06
P6SA	C051	0	0	0	0	0	0	0	0	2.71564506339789e-09	0	2.75958847162268e-09	0	2.88005900941384e-09	3.09505178564819e-09	2.03794246027744e-08	7.80330954187242e-08	1.73786307564682e-07	3.7000716180096e-07	5.3028389249332e-07	6.81671792301026e-07	7.31938655593899e-07	7.57097705818557e-07	9.4721464117892e-07	1.35539140521559e-06	1.91913838363128e-06	2.52853930709173e-06
P6SA	C052	0	0	0	0	0	0	0	0	0	2.70740346489651e-09	0	0	5.76011801882768e-09	3.09505178564819e-09	3.39657076712906e-09	7.43172337321182e-09	3.31021538218441e-08	5.28581659715658e-08	1.10718614916188e-07	1.31936475929231e-07	1.23574058736632e-07	1.76656131357663e-07	1.78719743618664e-07	1.1786012219266e-07	2.55885117817505e-07	4.21423217848622e-07
P6SA	C058	0	0	0	0	0	0	0	0	0	0	0	0	0	0	6.79314153425812e-09	1.48634467464236e-08	2.06888461386526e-08	6.72740294183564e-08	6.99275462628554e-08	9.52874548377778e-08	7.60455746071583e-08	1.13564655872784e-07	2.14463692342397e-07	1.7679018328899e-07	4.47798956180633e-07	6.32134826772933e-07
P6SA	C059	5.13343354920758e-06	0	0	1.52327405020996e-08	2.8041107141425e-08	0	1.38724096222917e-08	0	0	2.70740346489651e-09	1.37979423581134e-08	2.52199364101721e-08	6.91214162259322e-08	4.02356732134265e-08	1.39259401452291e-07	3.15848243361503e-07	6.4135423029823e-07	1.29742771021116e-06	1.95214399983805e-06	2.79998521138701e-06	3.20341983032654e-06	4.52996793981437e-06	5.30797638547432e-06	8.72164904225686e-06	1.1386887742879e-05	1.49605242336261e-05
P6SA	C060	0	0	0	0	0	1.39505394227178e-08	0	0	0	0	0	2.80221515668579e-09	2.88005900941384e-09	9.28515535694457e-09	2.37759953699034e-08	2.97268934928473e-08	9.93064614655324e-08	1.87406224808279e-07	2.50573707441899e-07	2.85862364513333e-07	3.70722176209897e-07	6.18296459751822e-07	8.57854769369588e-07	1.06074109973394e-06	1.85516710417691e-06	4.00352056956191e-06
P6SA	C061	0	0	0	0	0	0	0	0	0	0	2.75958847162268e-09	0	0	3.09505178564819e-09	3.39657076712906e-09	3.71586168660591e-09	8.27553845546103e-09	3.36370147091782e-08	3.49637731314277e-08	5.86384337463248e-08	6.65398777812635e-08	1.00946360775808e-07	8.9359871809332e-08	1.1786012219266e-07	3.83827676726257e-07	4.21423217848622e-07
P6SA	C062	0	0	0	0	0	0	0	0	0	0	0	0	2.88005900941384e-09	6.19010357129638e-09	0	4.0874478552665e-08	1.07581999920993e-07	1.68185073545891e-07	2.62228298485708e-07	2.85862364513333e-07	3.70722176209897e-07	2.90220787230447e-07	3.39567512875462e-07	3.24115336029816e-07	4.47798956180633e-07	8.42846435697244e-07
P6SA	C068	0	0	0	1.52327405020996e-08	0	0	1.38724096222917e-08	0	0	0	2.75958847162268e-09	5.60443031337158e-09	5.76011801882768e-09	9.28515535694457e-09	1.69828538356453e-08	5.57379252990887e-08	9.93064614655324e-08	1.77795649177085e-07	2.2726452535428e-07	3.22511385604786e-07	4.27756357165265e-07	4.79495213685086e-07	4.82543307770393e-07	1.14913619137844e-06	2.04708094254004e-06	3.37138574278897e-06
P6SA	C069	0	8.55572258201262e-07	0	3.04654810041993e-08	1.40205535707125e-08	4.18516182681533e-08	0	1.37893519837445e-08	1.08625802535916e-08	5.41480692979302e-09	2.48362962446041e-08	3.64287970369153e-08	6.33612982071045e-08	1.98083314281484e-07	5.50244464274908e-07	1.42689088765667e-06	3.36814415137264e-06	6.08349437454566e-06	9.12554478730263e-06	1.05842372912116e-05	1.28231850181321e-05	1.55205029692804e-05	2.03561787981658e-05	2.98186109147431e-05	4.5739464809879e-05	8.57596248321945e-05
P6SA	C07	0	0	0	0	0	1.39505394227178e-08	2.77448192445835e-08	2.75787039674889e-08	1.62938703803873e-08	2.16592277191721e-08	3.86342386027175e-08	4.76376576636584e-08	8.64017702824152e-08	1.57847641068058e-07	2.75122232137454e-07	5.64810976364099e-07	1.03858007616036e-06	1.8548410968204e-06	2.97774801169326e-06	4.39055272675607e-06	5.53231555267077e-06	8.13880033754949e-06	1.09912642325478e-05	1.82683189398623e-05	3.00025300641024e-05	5.07814977507589e-05
P6SA	C080	0	0	0	0	0	0	0	0	0	2.70740346489651e-09	2.75958847162268e-09	2.80221515668579e-09	1.15202360376554e-08	2.16653624995373e-08	3.73622784384197e-08	1.04044127224966e-07	1.07581999920993e-07	2.25848527333054e-07	3.49637731314277e-07	4.39788253097436e-07	5.51330415901898e-07	6.5615134504275e-07	1.03657451298825e-06	1.20806625247477e-06	1.72722454526816e-06	8.42846435697244e-07
P6SA	C081	0	0	0	0	0	0	1.38724096222917e-08	0	0	0	0	0	0	0	0	3.71586168660591e-09	1.65510769109221e-08	1.44158634467907e-08	1.74818865657139e-08	3.6649021091453e-08	3.80227873035792e-08	2.52365901939519e-08	5.36159230855992e-08	5.89300610963301e-08	0	0
P6SA	C088	0	0	0	0	0	0	0	0	0	0	0	0	2.88005900941384e-09	3.09505178564819e-09	0	7.43172337321182e-09	1.65510769109221e-08	9.61057563119378e-09	2.33091820876185e-08	3.6649021091453e-08	4.75284841294739e-08	1.2618295096976e-08	8.9359871809332e-08	8.83950916444952e-08	1.91913838363128e-07	2.10711608924311e-07
P6SA	C089	0	0	0	0	1.40205535707125e-08	0	0	0	0	2.70740346489651e-09	1.37979423581134e-08	5.60443031337158e-09	2.01604130658969e-08	4.9520828570371e-08	8.83108399453556e-08	9.66124038517537e-08	1.44821922970568e-07	4.18060039956929e-07	4.77838232796179e-07	6.52352575427863e-07	9.125468952859e-07	1.05993678814598e-06	1.32252610277811e-06	1.82683189398623e-06	2.81473629599255e-06	3.37138574278897e-06
P6SA	C090	0	0	0	0	0	1.39505394227178e-08	0	0	2.71564506339789e-09	0	0	0	2.88005900941384e-09	6.19010357129638e-09	1.01897123013872e-08	1.85793084330296e-08	8.68931537823409e-08	1.63379785730294e-07	1.68991570135234e-07	2.12564322330427e-07	1.99619633343791e-07	1.38801246066735e-07	1.25103820533065e-07	1.47325152740825e-07	1.91913838363128e-07	6.32134826772933e-07
P6SA	C091	0	0	0	0	1.40205535707125e-08	0	1.38724096222917e-08	0	2.71564506339789e-09	0	0	2.80221515668579e-09	0	6.19010357129638e-09	6.79314153425812e-09	1.11475850598177e-08	4.13776922773052e-09	5.76634537871627e-08	5.24456596971416e-08	1.09947063274359e-07	1.23574058736632e-07	1.2618295096976e-07	1.07231846171198e-07	2.94650305481651e-08	0	0
P6SA	C098	0	0	0	0	0	0	0	0	0	0	0	0	0	0	3.39657076712906e-09	7.43172337321182e-09	1.65510769109221e-08	2.88317268935813e-08	7.57548417847601e-08	6.59682379646154e-08	6.65398777812635e-08	1.2618295096976e-08	1.78719743618664e-08	1.1786012219266e-07	0	0
P6SA	C099	0	0	0	0	0	0	0	0	5.43129012679578e-09	0	5.51917694324535e-09	1.4011075783429e-08	1.44002950470692e-08	5.26158803560192e-08	1.01897123013872e-07	3.97597200466833e-07	1.06754446075447e-06	1.80678821866443e-06	2.72717430425136e-06	3.56228485008923e-06	3.87832430496507e-06	3.9873812506444e-06	3.46716302620208e-06	4.12510427674311e-06	5.3735874741676e-06	7.7963295301995e-06
P6SA	C100	0	0	0	0	0	0	0	0	0	0	0	0	2.88005900941384e-09	3.09505178564819e-09	3.39657076712906e-09	1.85793084330296e-08	5.37909999604967e-08	8.6495180680744e-08	1.22373205959997e-07	9.52874548377778e-08	1.71102542866106e-07	1.38801246066735e-07	2.68079615427996e-07	2.65185274933486e-07	3.19856397271881e-07	2.10711608924311e-07
P6SA	C101	0	0	0	0	0	0	0	0	0	2.70740346489651e-09	0	0	2.88005900941384e-09	0	3.39657076712906e-09	3.71586168660591e-09	1.24133076831915e-08	2.88317268935813e-08	2.33091820876185e-08	4.39788253097436e-08	4.75284841294739e-08	3.78548852909279e-08	1.25103820533065e-07	2.06255213837156e-07	3.19856397271881e-07	0
P6SA	C102	0	0	0	1.52327405020996e-08	0	0	0	0	0	0	0	0	8.64017702824152e-09	3.09505178564819e-09	1.01897123013872e-08	7.43172337321182e-09	4.55154615050357e-08	6.72740294183564e-08	9.90640238723785e-08	1.1727686749265e-07	9.50569682589479e-08	1.64037836260687e-07	3.57439487237328e-08	5.89300610963301e-08	1.91913838363128e-07	4.21423217848622e-07
P6SA	C103	0	0	0	0	0	0	0	0	0	0	0	0	0	6.19010357129638e-09	0	7.43172337321182e-09	2.48266153663831e-08	4.3247590340372e-08	2.33091820876185e-08	3.6649021091453e-08	6.65398777812635e-08	2.52365901939519e-08	7.14878974474657e-08	5.89300610963301e-08	0	0
P6SA	C104	0	0	0	0	0	0	0	0	0	0	0	0	0	3.09505178564819e-09	3.39657076712906e-09	3.71586168660591e-09	8.27553845546103e-09	1.92211512623876e-08	4.6618364175237e-08	3.6649021091453e-08	5.70341809553687e-08	7.57097705818557e-08	7.14878974474657e-08	1.1786012219266e-07	2.55885117817505e-07	4.21423217848622e-07
P6SA	C108	0	0	0	0	0	0	0	0	0	0	0	5.60443031337158e-09	5.76011801882768e-09	0	1.35862830685162e-08	5.57379252990887e-08	1.24133076831916e-07	2.01822088255069e-07	4.13737982055228e-07	3.88479623569402e-07	4.84790538120634e-07	3.78548852909279e-07	3.93183435961061e-07	5.30370549866971e-07	3.83827676726257e-07	1.26426965354587e-06
P6SA	C109	1.02668670984152e-05	0	4.88898433257864e-07	1.52327405020996e-08	0	0	0	0	8.14693519019366e-09	1.62444207893791e-08	3.03554731878494e-08	8.68686698572595e-08	9.21618883012429e-08	2.19748676781021e-07	7.67624993371168e-07	2.73487420134195e-06	6.41768007221003e-06	1.21862099003537e-05	1.72254855627501e-05	1.8236552895107e-05	1.92870588597405e-05	1.9911669663028e-05	2.21433762343525e-05	2.35130943774357e-05	3.05143002997374e-05	4.08780521313163e-05
P6SA	C110	0	0	0	0	0	0	0	0	5.43129012679578e-09	5.41480692979302e-09	1.10383538864907e-08	2.80221515668579e-09	1.15202360376554e-08	3.09505178564819e-09	2.03794246027744e-08	3.71586168660591e-09	2.48266153663831e-08	3.84423025247751e-08	6.41002507409508e-08	8.06278464011966e-08	1.04562665084843e-07	1.13564655872784e-07	8.9359871809332e-08	1.7679018328899e-07	1.91913838363128e-07	2.10711608924311e-07
P6SA	C111	0	0	0	0	1.40205535707125e-08	0	0	0	0	0	5.51917694324535e-09	1.12088606267432e-08	5.76011801882768e-09	4.64257767847228e-08	5.09485615069359e-08	8.91806804785419e-08	1.32408615287377e-07	2.11432663886263e-07	2.91364776095231e-07	2.05234518112137e-07	3.89733569861686e-07	4.0378544310323e-07	4.28927384684794e-07	5.89300610963301e-07	5.75741515089385e-07	6.32134826772933e-07
P6SA	C112	0	0	0	0	0	0	0	0	0	2.70740346489651e-09	5.51917694324535e-09	0	0	0	0	7.43172337321182e-09	0	2.88317268935813e-08	1.74818865657139e-08	3.6649021091453e-08	3.80227873035792e-08	6.30914754848798e-08	8.9359871809332e-08	5.89300610963301e-08	0	0
P6SA	C113	0	0	0	0	0	0	1.38724096222917e-08	1.37893519837445e-08	2.71564506339789e-09	2.70740346489651e-09	1.37979423581134e-08	1.4011075783429e-08	1.15202360376554e-08	2.16653624995373e-08	3.39657076712906e-08	8.17489571053301e-08	1.07581999920993e-07	1.58574497914697e-07	2.56401002963803e-07	3.88479623569402e-07	4.5627344764295e-07	4.79495213685086e-07	8.22110820645855e-07	7.95555824800457e-07	1.02354047127002e-06	2.10711608924311e-06
P6SA	C118	0	0	0	0	0	0	0	0	0	2.70740346489651e-09	8.27876541486803e-09	5.60443031337158e-09	2.88005900941384e-09	3.09505178564819e-09	1.01897123013872e-08	1.48634467464236e-08	2.89643845941136e-08	4.80528781559689e-08	6.99275462628554e-08	9.52874548377778e-08	8.55512714330531e-08	1.13564655872784e-07	8.9359871809332e-08	1.7679018328899e-07	3.83827676726257e-07	8.42846435697244e-07
P6SA	C119	0	0	0	0	1.40205535707125e-08	1.39505394227178e-08	5.5489638489167e-08	2.75787039674889e-08	3.80190308875704e-08	1.40784980174618e-07	3.72544443669061e-07	3.61485755212467e-07	2.59205310847246e-07	3.31170541064356e-07	4.61933624329552e-07	8.10057847680089e-07	1.44821922970568e-06	1.89808868716077e-06	2.6455921669447e-06	3.04919855480889e-06	3.6406818843177e-06	3.9369080702565e-06	4.45012161610474e-06	4.86173004044724e-06	6.01330026871136e-06	1.05355804462155e-05
P6SA	C12	0	0	0	1.52327405020996e-08	0	0	0	0	0	0	2.75958847162268e-09	2.80221515668579e-09	2.88005900941384e-09	1.23802071425928e-08	3.05691369041615e-08	1.04044127224966e-07	2.73092769030214e-07	5.7182925005603e-07	7.98339486500933e-07	9.96853373687521e-07	1.07414374132611e-06	1.18611973911574e-06	1.28678215405438e-06	1.1786012219266e-06	1.72722454526816e-06	1.47498126247018e-06
P6SA	C130	0	0	0	0	0	0	0	0	0	0	0	2.80221515668579e-09	0	0	0	1.48634467464236e-08	2.06888461386526e-08	4.80528781559689e-08	4.07910686533323e-08	5.86384337463248e-08	3.80227873035792e-08	6.30914754848798e-08	1.78719743618664e-08	0	1.91913838363128e-07	2.10711608924311e-07
P6SA	C131	0	0	0	0	0	0	0	0	0	0	0	0	0	3.09505178564819e-09	3.39657076712906e-09	0	2.06888461386526e-08	9.61057563119378e-09	4.07910686533323e-08	3.6649021091453e-08	1.90113936517896e-08	7.57097705818557e-08	8.9359871809332e-08	8.83950916444952e-08	6.39712794543762e-08	0
P6SA	C132	0	0	0	0	0	0	0	0	0	0	0	2.80221515668579e-09	0	0	3.39657076712906e-09	3.71586168660591e-09	2.89643845941136e-08	3.36370147091782e-08	5.82729552190462e-08	8.79576506194872e-08	6.65398777812635e-08	1.00946360775808e-07	1.07231846171198e-07	1.47325152740825e-07	2.55885117817505e-07	2.10711608924311e-07
P6SA	C138	0	0	0	0	0	0	0	0	0	0	0	2.80221515668579e-09	0	3.09505178564819e-09	3.39657076712906e-09	2.22951701196355e-08	4.55154615050357e-08	7.20793172339533e-08	1.39855092525711e-07	8.79576506194872e-08	2.28136723821475e-07	1.2618295096976e-07	7.14878974474657e-08	1.47325152740825e-07	3.19856397271881e-07	0
P6SA	C139	0	0	2.44449216628932e-07	0	0	0	0	2.75787039674889e-08	2.71564506339789e-09	5.41480692979302e-09	2.75958847162268e-09	1.96155060968005e-08	4.32008851412076e-08	5.88059839273156e-08	2.10587387562002e-07	6.01969593230158e-07	1.64269438340902e-06	3.08018948979761e-06	4.37629893695037e-06	5.86384337463248e-06	6.3878282670013e-06	6.46056708965169e-06	6.59475853952871e-06	6.60016684278898e-06	7.42066841670763e-06	8.00704113912382e-06
P6SA	C140	0	0	0	3.04654810041993e-08	2.8041107141425e-08	1.39505394227178e-08	4.16172288668752e-08	0	2.98720956973768e-08	2.70740346489651e-08	7.7268477205435e-08	8.68686698572595e-08	1.46883009480106e-07	2.2284372856667e-07	4.48347341261036e-07	1.55694604668788e-06	3.50469053588775e-06	6.60246545863012e-06	9.77237459023405e-06	1.35747974122742e-05	1.57509396405077e-05	1.9394319564052e-05	2.32514386447882e-05	2.75792685930825e-05	3.57599452149963e-05	5.09922093596832e-05
P6SA	C142	0	0	0	0	0	0	0	0	0	0	2.75958847162268e-09	0	0	9.28515535694457e-09	0	0	8.27553845546103e-09	2.88317268935813e-08	2.91364776095231e-08	2.93192168731624e-08	5.70341809553687e-08	8.83280656788317e-08	8.9359871809332e-08	2.94650305481651e-08	1.27942558908752e-07	0
P6SA	C148	0	0	0	1.52327405020996e-08	0	1.39505394227178e-08	1.38724096222917e-08	0	0	5.41480692979302e-09	5.51917694324535e-09	8.40664547005737e-09	5.76011801882768e-09	1.54752589282409e-08	5.4345132274065e-08	7.06013720455123e-08	2.60679461347023e-07	3.94033600878945e-07	5.65247665624748e-07	7.47640030265641e-07	9.98098166718953e-07	1.12302826363086e-06	1.37614202586371e-06	1.70897177179357e-06	2.36693733981192e-06	3.37138574278897e-06
P6SA	C150	0	0	2.44449216628932e-07	0	0	0	0	0	0	0	5.51917694324535e-09	2.80221515668579e-09	5.76011801882768e-09	2.47604142851855e-08	4.75519907398068e-08	9.28965421651478e-08	3.02057153624328e-07	5.33386947531255e-07	6.23520620843794e-07	8.5025728932171e-07	1.17870640641095e-06	1.28706609989155e-06	1.75145348746291e-06	2.62238771878669e-06	2.87870757544693e-06	4.21423217848622e-06
P6SA	C151	0	0	0	0	0	0	0	0	0	0	0	0	0	3.09505178564819e-09	6.79314153425812e-09	4.45903402392709e-08	5.37909999604967e-08	1.34548058836713e-07	1.98128047744757e-07	2.12564322330427e-07	3.70722176209897e-07	4.6687691858811e-07	5.36159230855992e-07	6.77695702607797e-07	1.21545430963315e-06	1.47498126247018e-06
P6SA	C152	0	0	0	1.52327405020996e-08	0	0	0	0	0	2.70740346489651e-09	0	1.12088606267432e-08	0	2.16653624995373e-08	6.79314153425812e-09	3.71586168660591e-08	7.44798460991493e-08	1.00911044127535e-07	2.91364776095231e-07	2.85862364513333e-07	6.17870293683161e-07	6.43533049945773e-07	8.04238846283988e-07	1.2669963135711e-06	1.40736814799628e-06	1.8964044803188e-06
P6SA	C153	0	0	0	0	0	0	0	0	0	0	0	0	0	1.23802071425928e-08	2.03794246027744e-08	1.11475850598177e-08	6.62043076436883e-08	1.44158634467907e-07	2.15609934310471e-07	2.56543147640171e-07	3.89733569861686e-07	5.17350098976014e-07	3.21695538513595e-07	7.36625763704127e-07	1.3433968685419e-06	8.42846435697244e-07
P6SA	C154	0	0	0	0	0	0	0	0	0	0	2.75958847162268e-09	0	0	0	2.03794246027744e-08	4.45903402392709e-08	1.11719769148724e-07	2.88317268935813e-07	3.37983140270468e-07	5.64394924808376e-07	8.55512714330531e-07	9.84227017564124e-07	1.16167833352132e-06	1.38485643576376e-06	1.27942558908752e-06	1.8964044803188e-06
P6SA	C155	0	0	0	0	0	0	0	0	0	0	2.75958847162268e-09	0	2.88005900941384e-09	3.09505178564819e-09	3.05691369041615e-08	9.28965421651478e-08	1.40684153742838e-07	2.9312255675141e-07	4.13737982055228e-07	9.16225527286325e-07	1.12167222545559e-06	1.45110393615223e-06	2.0195331028909e-06	2.12148219946789e-06	3.26253525217318e-06	5.05707861418346e-06
P6SA	C158	0	0	0	0	0	0	0	0	0	0	0	0	8.64017702824152e-09	1.54752589282409e-08	3.73622784384197e-08	1.0032826553836e-07	3.31021538218441e-07	5.8624511350282e-07	8.15821373066647e-07	1.21674750023624e-06	1.29277476832169e-06	1.46372223124921e-06	1.85868533363411e-06	2.26880735220871e-06	2.43090861926629e-06	2.52853930709173e-06
P6SA	C159	0	8.55572258201262e-07	0	6.09309620083985e-08	2.8041107141425e-08	0	0	1.37893519837445e-08	1.08625802535916e-08	2.43666311840686e-08	8.83068310919257e-08	1.68132909401147e-07	4.14728497355593e-07	9.37800691051401e-07	3.09087939808744e-06	1.05567630516474e-05	2.62210435961283e-05	5.27908919421474e-05	8.2112421199158e-05	0.000116859068652207	0.000159648178190903	0.000206687673688466	0.000269956172735992	0.000352195510142217	0.000463343977088047	0.000603056624741378
P6SA	C160	0	0	0	0	0	0	0	0	2.71564506339789e-09	0	2.75958847162268e-09	2.24177212534863e-08	6.33612982071045e-08	1.26897123211576e-07	2.37759953699034e-07	4.60766849139133e-07	1.10064661457632e-06	2.08549491196905e-06	3.46724083553325e-06	5.76122611557641e-06	8.91634362268931e-06	1.28958975891094e-05	1.65137043103646e-05	2.18630526667385e-05	2.81473629599255e-05	3.43459922546627e-05
P6SA	C161	0	0	0	0	1.40205535707125e-08	1.39505394227178e-08	0	0	5.43129012679578e-09	0	1.10383538864907e-08	1.96155060968005e-08	2.01604130658969e-08	8.35663982125011e-08	1.97001104493485e-07	3.08416519988291e-07	4.67567922733548e-07	7.49624899233114e-07	1.02560401185521e-06	2.02302596424821e-06	2.85170904776844e-06	4.21451056238997e-06	6.38029484718631e-06	9.39934474486466e-06	1.33060261265102e-05	1.68569287139449e-05
P6SA	C162	0	0	0	1.52327405020996e-08	0	0	0	0	0	0	2.75958847162268e-09	1.12088606267432e-08	3.16806491035523e-08	5.57109321416674e-08	1.15483406082388e-07	1.48634467464237e-07	2.56541692119292e-07	4.3247590340372e-07	6.46829802931413e-07	1.02617259056068e-06	1.60646276357622e-06	2.34700288803753e-06	2.98461971843169e-06	4.77333494880274e-06	6.65301306325512e-06	9.48202240159399e-06
P6SA	C163	0	0	0	0	0	1.39505394227178e-08	0	0	0	0	5.51917694324535e-09	8.40664547005737e-09	1.44002950470692e-08	4.02356732134265e-08	4.07588492055487e-08	1.04044127224966e-07	1.6137299988149e-07	2.64290829857829e-07	5.3028389249332e-07	8.13608268230257e-07	1.06463804450022e-06	2.23343823216474e-06	2.93100379534609e-06	3.94831409345412e-06	5.82138643034823e-06	8.21775274804813e-06
P6SA	C164	0	0	0	3.04654810041993e-08	0	0	0	0	0	0	0	0	2.88005900941384e-09	6.19010357129638e-09	1.01897123013872e-08	2.97268934928473e-08	6.62043076436883e-08	7.20793172339533e-08	9.32367283504739e-08	3.29841189823077e-07	3.32699388906318e-07	6.30914754848798e-07	1.00083056426452e-06	1.50271655795642e-06	2.6867937370838e-06	1.47498126247018e-06
P6SA	C165	0	0	0	0	0	0	0	0	0	0	0	5.60443031337158e-09	1.44002950470692e-08	2.47604142851855e-08	3.05691369041615e-08	4.83062019258769e-08	9.51686922378019e-08	1.44158634467907e-07	1.86473456700948e-07	2.34553734985299e-07	4.75284841294739e-07	5.42586689169966e-07	1.10806241043572e-06	1.11967116083027e-06	1.85516710417691e-06	2.10711608924311e-06
P6SA	C166	0	0	0	0	0	0	0	0	0	0	0	0	2.88005900941384e-09	0	1.35862830685162e-08	1.11475850598177e-08	1.24133076831915e-08	3.36370147091782e-08	5.24456596971416e-08	8.06278464011966e-08	1.80608239692001e-07	1.76656131357663e-07	3.75311461599195e-07	4.41975458222476e-07	4.47798956180633e-07	8.42846435697244e-07
P6SA	C168	0	0	0	0	0	0	0	0	0	0	2.75958847162268e-09	8.40664547005737e-09	3.74407671223799e-08	7.42812428555566e-08	9.85005522467427e-08	1.93224807703507e-07	4.0136361508986e-07	5.91050401318417e-07	9.61503761114262e-07	1.37800319303863e-06	1.8155880937459e-06	3.2555201350198e-06	4.37863371865727e-06	4.80279997935091e-06	6.78095562216387e-06	8.84988757482106e-06
P6SA	C169	5.13343354920758e-06	8.55572258201262e-07	4.88898433257864e-07	2.74189329037793e-07	1.6824664284855e-07	1.81357012495331e-07	1.52596505845209e-07	2.482083357074e-07	7.60380617751409e-08	1.62444207893791e-07	7.11973825678651e-07	2.11287022814109e-06	5.1178648597284e-06	1.11514715836904e-05	2.05152874334595e-05	3.56536928829837e-05	6.17272413392838e-05	0.000103573173577375	0.000166345977968289	0.000262905417701647	0.000404191734733872	0.000593564601361749	0.000816838588209104	0.00108805518305209	0.00143148532035058	0.00185489429336071
P6SA	C170	0	0	0	0	1.40205535707125e-08	0	0	0	2.71564506339789e-09	2.70740346489651e-09	1.10383538864907e-08	3.36265818802295e-08	7.2001475235346e-08	1.51657537496761e-07	3.94002208986971e-07	6.50275795156035e-07	1.3158106144183e-06	2.36420160527367e-06	3.79939668028181e-06	5.81253474510445e-06	7.89923406231857e-06	1.12933741117935e-05	1.65137043103646e-05	2.00656858033004e-05	2.84672193571974e-05	3.53995502992842e-05
P6SA	C171	0	0	0	0	0	0	0	0	0	0	2.75958847162268e-09	2.80221515668579e-09	0	2.78554660708337e-08	1.35862830685162e-08	3.71586168660591e-08	5.37909999604967e-08	1.537692100991e-07	1.28200501481902e-07	1.83245105457265e-07	2.3764242064737e-07	4.41640328394158e-07	6.07647128303458e-07	5.59835580415136e-07	1.02354047127002e-06	1.05355804462155e-06
P6SA	C172	0	0	0	0	0	1.39505394227178e-08	0	1.37893519837445e-08	0	0	2.75958847162268e-09	8.40664547005737e-09	1.15202360376554e-08	6.19010357129638e-09	3.73622784384197e-08	4.45903402392709e-08	5.79287691882272e-08	1.34548058836713e-07	2.15609934310471e-07	3.15181581386496e-07	3.32699388906318e-07	4.79495213685086e-07	1.10806241043572e-06	1.20806625247477e-06	1.53531070690503e-06	2.10711608924311e-06
P6SA	C173	0	0	0	0	0	0	0	0	0	0	0	0	0	3.09505178564819e-09	0	0	4.13776922773052e-09	0	2.33091820876185e-08	5.86384337463248e-08	4.75284841294739e-08	1.76656131357663e-07	1.60847769256798e-07	3.24115336029816e-07	3.19856397271881e-07	2.10711608924311e-07
P6SA	C178	0	0	0	0	0	0	0	1.37893519837445e-08	0	0	5.51917694324535e-09	2.80221515668579e-09	5.76011801882768e-09	6.19010357129638e-09	1.69828538356453e-08	3.34427551794532e-08	4.96532307327662e-08	9.13004684963409e-08	1.16545910438092e-07	2.19894126548718e-07	2.75665207950949e-07	4.79495213685086e-07	5.54031205217859e-07	6.18765641511467e-07	1.5992819863594e-06	1.47498126247018e-06
P6SA	C179	0	0	2.44449216628932e-07	0	1.40205535707125e-08	0	4.16172288668752e-08	2.75787039674889e-08	1.35782253169894e-08	1.35370173244825e-08	3.58746501310948e-08	5.88465182904016e-08	8.92818292918291e-08	1.76417951781947e-07	2.5474280753468e-07	4.64482710825739e-07	8.73069307051139e-07	1.2349589686084e-06	2.24350877593328e-06	3.23977346448445e-06	4.53421738595181e-06	6.33438413868193e-06	9.54363430923666e-06	1.22869177385848e-05	1.77840156883166e-05	2.63389511155389e-05
P6SA	C180	0	0	2.44449216628932e-07	3.04654810041993e-08	0	0	0	0	0	5.41480692979302e-09	1.37979423581134e-08	2.52199364101721e-08	4.60809441506215e-08	9.28515535694457e-08	1.59638826055066e-07	2.86121349868655e-07	5.17221153466315e-07	8.88978245885424e-07	1.46847847151996e-06	2.27956911188838e-06	3.84030151766149e-06	5.96845358086963e-06	9.32917061689427e-06	1.44083999380527e-05	2.12384647788529e-05	3.28710109921925e-05
P6SA	C181	0	0	0	0	1.40205535707125e-08	0	0	0	0	0	0	1.96155060968005e-08	2.01604130658969e-08	4.64257767847228e-08	4.41554199726778e-08	1.26339297344601e-07	1.98612922931065e-07	2.45069678595441e-07	3.37983140270468e-07	4.39788253097436e-07	7.12927261942109e-07	7.94952591109485e-07	1.14380635915945e-06	1.2669963135711e-06	1.66325326581378e-06	2.73925091601604e-06
P6SA	C182	0	0	0	1.52327405020996e-08	0	0	1.38724096222917e-08	1.37893519837445e-08	0	2.70740346489651e-09	8.27876541486803e-09	3.08243667235437e-08	2.88005900941384e-08	6.4996087498612e-08	1.25673118383775e-07	2.60110318062414e-07	4.13776922773052e-07	7.20793172339533e-07	1.22955935512187e-06	2.02302596424821e-06	3.66919897479539e-06	5.40063030150571e-06	8.43557189880095e-06	1.37307042354449e-05	1.95752115130391e-05	2.97103368583278e-05
P6SA	C183	0	0	0	3.04654810041993e-08	0	0	0	0	2.71564506339789e-09	1.0829613859586e-08	5.51917694324535e-09	1.68132909401147e-08	1.44002950470692e-08	1.85703107138891e-08	2.71725661370325e-08	6.68855103589064e-08	8.68931537823409e-08	2.1623795170186e-07	4.31219868620942e-07	5.20416099498633e-07	7.03421565116214e-07	1.14826485382481e-06	1.48337387203491e-06	2.4455975354977e-06	3.00665013435568e-06	5.26779022310777e-06
P6SA	C184	0	0	0	0	0	0	0	0	0	2.70740346489651e-09	8.27876541486803e-09	1.4011075783429e-08	2.30404720753107e-08	7.42812428555566e-08	9.17074107124846e-08	1.85793084330296e-07	3.10332692079789e-07	4.46891766850511e-07	6.70138985019031e-07	1.12146004539846e-06	1.59695706675032e-06	2.44794924881333e-06	3.62801079545888e-06	4.9795901626399e-06	7.74052481397952e-06	1.24319849265343e-05
P6SA	C185	0	0	0	1.52327405020996e-08	0	0	0	0	0	0	0	0	5.76011801882768e-09	0	1.69828538356453e-08	3.34427551794532e-08	5.79287691882272e-08	1.00911044127535e-07	1.34027797003806e-07	2.19894126548718e-07	2.94676601602738e-07	3.91167148006254e-07	6.79135025750924e-07	7.95555824800457e-07	1.85516710417691e-06	2.10711608924311e-06
P6SA	C186	0	0	0	0	0	0	0	0	0	0	2.75958847162268e-09	2.24177212534863e-08	1.7280354056483e-08	1.54752589282409e-08	5.7741703041194e-08	1.22623435657995e-07	3.1860823053525e-07	5.0936050845327e-07	7.45893826803791e-07	1.01884278634239e-06	1.49239440166548e-06	2.68769685565588e-06	3.77098659035381e-06	5.39210059031421e-06	8.76406528524953e-06	1.222127331761e-05
P6SA	C187	0	0	0	0	0	0	0	0	5.43129012679578e-09	2.70740346489651e-09	3.03554731878494e-08	4.48354425069726e-08	1.61283304527175e-07	2.81649712493985e-07	5.46847893507779e-07	9.3639714502469e-07	1.70062315259724e-06	2.98408373348567e-06	4.78420962348369e-06	7.46907049843812e-06	1.09410570466049e-05	1.74637204142147e-05	2.55747953118308e-05	3.92474206901559e-05	5.24564491525885e-05	6.99562541628712e-05
P6SA	C188	0	0	0	0	0	0	0	0	0	0	5.51917694324535e-09	1.4011075783429e-08	2.59205310847246e-08	9.28515535694457e-09	6.45348445754521e-08	9.28965421651478e-08	1.5723523065376e-07	2.97927844567007e-07	4.42874459664751e-07	8.20938072448547e-07	1.21672919371453e-06	1.46372223124921e-06	2.10889297470024e-06	2.94650305481651e-06	4.0301906056257e-06	4.00352056956191e-06
P6SA	C189	0	0	9.77796866515729e-07	9.13964430125978e-08	8.41233214242751e-08	4.18516182681533e-08	2.77448192445835e-08	4.13680559512334e-08	4.8881611141162e-08	1.27247962850136e-07	6.23666994586725e-07	1.53281169070713e-06	2.97798101573391e-06	5.85583797844637e-06	1.06210767888126e-05	1.83600725935198e-05	3.30856027449332e-05	5.83602205204242e-05	9.83705757052719e-05	0.000160837893961951	0.00024470515338901	0.000369917939062947	0.00055097509760198	0.000825845876203971	0.00122632942714039	0.0016597753434968
P6SA	C19	0	0	0	1.52327405020996e-08	0	0	0	0	8.14693519019366e-09	1.89518242542756e-08	3.58746501310948e-08	1.00879745640688e-07	2.30404720753107e-07	3.89976524991672e-07	9.37453531727621e-07	1.54579846162806e-06	2.78471869026264e-06	4.60346572734182e-06	7.27829210685887e-06	1.08994188725981e-05	1.59125364865479e-05	2.27886409451386e-05	3.37244156208419e-05	4.60833077773302e-05	6.54426188818268e-05	8.1334681044784e-05
P6SA	C20	0	0	2.44449216628932e-07	1.52327405020996e-08	2.8041107141425e-08	1.39505394227178e-08	1.38724096222917e-08	0	0	4.33184554383441e-08	2.62160904804154e-07	6.97751574014762e-07	1.60707292725292e-06	2.81030702136856e-06	4.85369962622743e-06	8.08199916836786e-06	1.39442822974518e-05	2.30846026661274e-05	3.84077047848734e-05	5.5237404589038e-05	7.824139057394e-05	0.000109249198949618	0.000151250519024475	0.000211765174549662	0.0002887023841776	0.000395294978342007
P6SA	C210	0	0	0	0	1.40205535707125e-08	0	0	1.37893519837445e-08	0	2.70740346489651e-09	8.27876541486803e-09	1.4011075783429e-08	2.88005900941384e-08	1.05231760712038e-07	1.93604533726356e-07	3.15848243361503e-07	5.95838768793194e-07	1.0763844706937e-06	1.54423331330472e-06	2.39684597938103e-06	2.85170904776844e-06	4.12618249671114e-06	5.61179994962605e-06	6.7474919955298e-06	1.04912898305177e-05	1.70676403228692e-05
P6SA	C211	0	0	0	0	0	0	0	0	0	5.41480692979302e-09	5.51917694324535e-09	5.60443031337158e-09	2.88005900941384e-08	8.35663982125011e-08	1.83414821424969e-07	2.82405488182049e-07	6.04114307248655e-07	9.56252275303781e-07	1.52675142673901e-06	1.68585497020684e-06	2.3669185096478e-06	2.68769685565588e-06	3.80673053907755e-06	4.80279997935091e-06	5.30961619471322e-06	6.95348309450226e-06
P6SA	C212	5.13343354920758e-06	0	0	0	0	0	0	0	0	0	0	2.80221515668579e-09	0	0	3.39657076712906e-09	3.71586168660591e-09	1.24133076831915e-08	1.92211512623876e-08	4.07910686533323e-08	5.86384337463248e-08	5.70341809553687e-08	7.57097705818557e-08	1.42975794894931e-07	1.7679018328899e-07	1.91913838363128e-07	0
P6SA	C218	0	0	0	1.52327405020996e-08	0	0	0	0	2.71564506339789e-09	0	5.51917694324535e-09	5.60443031337158e-09	2.30404720753107e-08	5.26158803560192e-08	8.15176984110974e-08	1.30055159031207e-07	2.77230538257945e-07	5.14165796268867e-07	7.28411940238078e-07	1.08481102430701e-06	1.44486591753601e-06	1.88012596944942e-06	2.96674774406982e-06	4.27242942948394e-06	6.20521410707449e-06	1.01141572283669e-05
P6SA	C220	0	0	4.88898433257864e-07	1.52327405020996e-07	2.243288571314e-07	1.53455933649895e-07	2.3583096357896e-07	9.65254638862111e-08	1.08625802535916e-07	2.03055259867238e-07	3.69784855197439e-07	4.73574361479899e-07	6.10572509995734e-07	8.8827986248103e-07	1.34504202378311e-06	2.5750921488179e-06	5.73908591886223e-06	1.17873710116592e-05	2.08850271505062e-05	3.26909268135761e-05	4.38117566705491e-05	5.97602455792781e-05	7.06479146524579e-05	8.11761591601948e-05	8.66810836606797e-05	9.27131079266968e-05
P6SA	C221	0	0	0	0	0	1.39505394227178e-08	0	2.75787039674889e-08	2.71564506339789e-09	8.12221039468953e-09	3.03554731878494e-08	4.76376576636584e-08	9.79220063200706e-08	3.43550748206949e-07	5.94399884247585e-07	1.11847436766838e-06	2.36266622903412e-06	4.43047536598033e-06	7.79109411278648e-06	1.19769000926868e-05	1.75855391279054e-05	2.38107228479936e-05	3.18299863384841e-05	4.20171335616834e-05	5.20086501964078e-05	5.66814228006396e-05
P6SA	C222	0	8.55572258201262e-07	2.44449216628932e-07	1.05105909464487e-06	1.14968539279843e-06	9.34686141322089e-07	7.35237709981462e-07	4.55048615463567e-07	1.52076123550282e-07	7.30998935522057e-08	3.86342386027175e-08	2.80221515668579e-08	8.64017702824152e-09	6.19010357129638e-09	2.37759953699034e-08	3.71586168660591e-09	2.06888461386526e-08	5.76634537871627e-08	6.41002507409508e-08	1.31936475929231e-07	1.90113936517896e-07	2.27129311745567e-07	2.14463692342397e-07	6.48230672059632e-07	2.55885117817505e-07	6.32134826772933e-07
P6SA	C223	0	0	0	0	0	0	1.38724096222917e-08	1.37893519837445e-08	2.71564506339789e-09	5.41480692979302e-09	0	5.60443031337158e-09	1.7280354056483e-08	1.23802071425928e-08	1.35862830685162e-08	1.11475850598177e-08	2.89643845941136e-08	5.28581659715658e-08	2.91364776095231e-08	1.02617259056068e-07	9.50569682589479e-08	1.89274426454639e-07	1.60847769256798e-07	2.35720244385321e-07	6.39712794543762e-08	4.21423217848622e-07
P6SA	C224	0	0	0	0	0	0	0	0	2.71564506339789e-09	8.12221039468953e-09	1.10383538864907e-08	0	2.88005900941384e-09	3.09505178564819e-09	1.01897123013872e-08	2.60110318062414e-08	2.06888461386526e-08	6.72740294183564e-08	8.15821373066647e-08	1.1727686749265e-07	1.33079755562527e-07	1.89274426454639e-07	3.03823564151729e-07	2.35720244385321e-07	5.75741515089385e-07	2.10711608924311e-07
P6SA	C227	0	8.55572258201262e-07	0	6.09309620083985e-08	0	0	1.38724096222917e-08	1.37893519837445e-08	2.71564506339789e-09	2.43666311840686e-08	1.10383538864907e-08	3.64287970369153e-08	4.32008851412076e-08	4.64257767847228e-08	6.79314153425812e-08	1.04044127224966e-07	1.73786307564682e-07	4.42086479034914e-07	6.29347916365699e-07	1.09947063274359e-06	1.49239440166548e-06	2.20820164197079e-06	2.77015602608929e-06	3.47687360468348e-06	3.83827676726257e-06	5.89992504988071e-06
P6SA	C229	1.54003006476227e-05	5.13343354920758e-06	7.33347649886796e-07	8.3780072761548e-07	7.01027678535626e-07	5.16169958640557e-07	2.63575782823543e-07	3.44733799593611e-07	1.84663864311056e-07	3.03229188068409e-07	7.7268477205435e-07	1.35066770552255e-06	1.71651516961065e-06	2.99601012850745e-06	5.2714778305843e-06	1.06570913171858e-05	2.00888696006317e-05	3.78848891381659e-05	6.44906795409184e-05	0.000102837153182617	0.000154790767112871	0.00022152678872251	0.000302000622766819	0.000392032231443336	0.000503517940585395	0.000632345538381857
P6SA	C23	0	0	0	1.52327405020996e-08	5.60822142828501e-08	1.39505394227178e-08	0	1.37893519837445e-08	1.08625802535916e-08	8.12221039468953e-09	2.20767077729814e-08	6.44509486037732e-08	1.26722596414209e-07	4.9520828570371e-07	1.78319965274276e-06	4.68570158681006e-06	9.64514006983983e-06	1.91010190669976e-05	3.19394067555592e-05	4.99599455518687e-05	7.15778970989878e-05	9.67444685085146e-05	0.00012783823261043	0.000158934374776802	0.000204260295297823	0.000236839848430925
P6SA	C240	0	0	0	3.04654810041993e-08	0	0	0	0	5.43129012679578e-09	0	5.51917694324535e-09	1.12088606267432e-08	6.62413572165184e-08	1.17611967854631e-07	3.56639930548551e-07	7.76615092500636e-07	1.53925015271575e-06	3.21473754863432e-06	5.26204785627987e-06	8.63450936914633e-06	1.28041736244803e-05	1.95331208101188e-05	2.70402972095039e-05	3.39731802220343e-05	4.97056841360503e-05	6.8481272900401e-05
P6SA	C241	0	0	0	0	0	0	0	0	2.71564506339789e-09	2.70740346489651e-09	8.27876541486803e-09	1.12088606267432e-08	2.30404720753107e-08	5.88059839273156e-08	1.15483406082388e-07	3.23279966734714e-07	6.82731922575535e-07	1.40794932996989e-06	2.29595443563042e-06	3.76018956398308e-06	6.12166875587624e-06	8.41640282968296e-06	1.28856935149057e-05	1.71191827484839e-05	2.65480809735661e-05	3.7295954779603e-05
P6SA	C248	0	0	0	0	0	0	0	0	0	2.70740346489651e-09	2.75958847162268e-09	0	2.88005900941384e-09	9.28515535694457e-09	5.09485615069359e-08	1.07759988911571e-07	2.35852845980639e-07	3.50786010538573e-07	6.64311689497127e-07	1.16543887070821e-06	1.4543716143619e-06	2.11987357629196e-06	2.69866812864183e-06	3.88938403235779e-06	4.79784595907821e-06	7.7963295301995e-06
P6SA	C249	0	8.55572258201262e-07	2.44449216628932e-07	3.04654810041993e-08	2.8041107141425e-08	0	1.38724096222917e-08	4.13680559512334e-08	1.90095154437852e-08	5.41480692979302e-09	2.75958847162268e-08	3.64287970369153e-08	1.52643127498934e-07	3.65216110706486e-07	8.42349550248007e-07	1.97683841727435e-06	4.4605152274935e-06	9.06277282021573e-06	1.63863550075958e-05	2.58009108483829e-05	4.03802001164011e-05	6.02902139733511e-05	8.5088469936846e-05	0.00012107181052241	0.000171251115099365	0.000233257751079212
P6SA	C250	0	0	0	1.52327405020996e-08	1.40205535707125e-08	1.39505394227178e-08	1.38724096222917e-08	0	8.14693519019366e-09	1.62444207893791e-08	3.86342386027175e-08	4.48354425069726e-08	1.32482714433037e-07	2.568892982088e-07	5.94399884247585e-07	1.49006053632897e-06	3.38883299751129e-06	6.60246545863012e-06	1.14797721781521e-05	1.83464999583814e-05	2.75760264919208e-05	4.02018881789654e-05	5.51350409063579e-05	7.53420831116581e-05	0.000108431318675168	0.000153398051296898
P6SA	C251	0	0	0	0	0	0	0	0	0	2.70740346489651e-09	2.75958847162268e-09	0	2.88005900941384e-09	1.23802071425928e-08	3.39657076712906e-09	4.0874478552665e-08	1.28270846059646e-07	2.06627376070666e-07	2.56401002963803e-07	5.42405512153504e-07	8.07984230201057e-07	1.07255508324296e-06	1.46550189767305e-06	2.12148219946789e-06	3.19856397271881e-06	5.05707861418346e-06
P6SA	C252	0	0	0	0	0	0	0	0	0	0	2.75958847162268e-09	0	2.88005900941384e-09	1.23802071425928e-08	1.01897123013872e-08	4.45903402392709e-08	9.51686922378019e-08	1.68185073545891e-07	3.72946913401896e-07	5.42405512153504e-07	7.60455746071583e-07	1.27444780479457e-06	1.37614202586371e-06	1.73843680234174e-06	2.04708094254004e-06	2.94996252494035e-06
P6SA	C253	0	0	0	0	0	0	1.38724096222917e-08	0	0	0	0	2.80221515668579e-09	0	3.09505178564819e-09	1.69828538356453e-08	1.48634467464236e-08	2.06888461386526e-08	6.24687416027595e-08	1.16545910438092e-07	5.86384337463248e-08	1.42585452388422e-07	1.51419541163711e-07	3.93183435961061e-07	2.65185274933486e-07	3.83827676726257e-07	1.05355804462155e-06
P6SA	C254	0	0	2.44449216628932e-07	0	1.40205535707125e-08	1.39505394227178e-08	0	0	8.14693519019366e-09	0	2.75958847162268e-09	1.96155060968005e-08	2.30404720753107e-08	2.16653624995373e-08	5.7741703041194e-08	8.5464818791936e-08	1.53097461426029e-07	2.06627376070666e-07	3.26328549226659e-07	4.32458448879145e-07	6.17870293683161e-07	9.08517246982268e-07	1.10806241043572e-06	1.50271655795642e-06	1.72722454526816e-06	4.00352056956191e-06
P6SA	C257	0	0	0	0	0	0	0	0	0	0	0	0	0	3.09505178564819e-09	2.37759953699034e-08	3.34427551794532e-08	9.10309230100714e-08	1.05716331943132e-07	2.21437229832376e-07	3.81149819351111e-07	6.5589308098674e-07	7.06624525430653e-07	1.03657451298825e-06	1.35539140521559e-06	2.87870757544693e-06	1.68569287139449e-06
P6SA	C258	0	0	0	0	0	0	0	0	2.71564506339789e-09	2.70740346489651e-09	0	5.60443031337158e-09	2.88005900941384e-09	3.09505178564819e-08	1.35862830685162e-08	8.91806804785419e-08	1.24133076831916e-07	2.40264390779844e-07	4.37047164142847e-07	6.96331400737607e-07	1.18821210323685e-06	1.46372223124921e-06	2.0731490259765e-06	2.5339926271422e-06	3.07062141381006e-06	3.16067413386466e-06
P6SA	C259	0	0	2.44449216628932e-07	4.56982215062989e-08	5.60822142828501e-08	1.39505394227178e-08	5.5489638489167e-08	5.51574079349778e-08	4.07346759509683e-08	2.16592277191721e-08	1.98690369956833e-07	4.0632119771944e-07	8.66897761833566e-07	1.83536570888938e-06	4.6872676586381e-06	1.05753423600804e-05	2.30515123676867e-05	4.70870153050339e-05	8.50726873242856e-05	0.000136048496095692	0.000207138639533073	0.000296227095696607	0.000411394977835803	0.000549228169417797	0.000719293066185006	0.000917859768474298
P6SA	C260	0	8.55572258201262e-07	0	6.09309620083985e-08	2.8041107141425e-08	1.39505394227178e-08	5.5489638489167e-08	2.75787039674889e-08	1.62938703803873e-08	3.51962450436546e-08	8.83068310919257e-08	2.35386073161606e-07	3.83047848252041e-07	8.32568930339363e-07	1.51487056213956e-06	2.82033902013389e-06	5.12669607315811e-06	8.68796037059917e-06	1.37524174316949e-05	2.1615592639739e-05	3.2709102777904e-05	4.96782277967943e-05	7.46691088838779e-05	0.00011464843386291	0.000167220924493739	0.0002522217958824
P6SA	C261	5.13343354920758e-06	0	0	1.52327405020996e-08	0	1.39505394227178e-08	0	0	5.43129012679578e-09	2.70740346489651e-09	8.27876541486803e-09	2.80221515668579e-09	1.15202360376554e-08	2.47604142851855e-08	2.71725661370325e-08	8.5464818791936e-08	7.03420768714188e-08	1.92211512623876e-07	2.85537480573326e-07	5.27745903716923e-07	7.79467139723373e-07	1.03470019795203e-06	1.67996559001544e-06	2.82864293262385e-06	3.71033420835382e-06	8.00704113912382e-06
P6SA	C268	0	0	0	0	0	0	0	0	0	5.41480692979302e-09	0	1.12088606267432e-08	2.01604130658969e-08	4.02356732134265e-08	6.11382738083231e-08	2.15519977823143e-07	3.39297076673902e-07	5.95855689134014e-07	1.06639508050855e-06	1.54658869005932e-06	2.16729887630401e-06	3.54574092225024e-06	5.39733625728366e-06	7.01267727046329e-06	9.14789296197579e-06	9.90344561944261e-06
P6SA	C269	0	0	0	1.52327405020996e-08	1.40205535707125e-08	1.39505394227178e-08	1.38724096222917e-08	1.37893519837445e-08	8.14693519019366e-09	1.62444207893791e-08	3.58746501310948e-08	1.45715188147661e-07	2.1024430768721e-07	4.51877560704636e-07	6.18175879617489e-07	1.14076953778802e-06	2.01509361390476e-06	3.51266539320132e-06	5.71657690698843e-06	9.02298899271573e-06	1.31844014975161e-05	2.0441638057101e-05	2.97925812612313e-05	4.55824022580114e-05	6.62742455147337e-05	0.000102827265155064
P6SA	C300	0	0	0	1.52327405020996e-08	2.8041107141425e-08	2.79010788454355e-08	2.77448192445835e-08	4.13680559512334e-08	2.4440805570581e-08	2.43666311840686e-08	3.86342386027175e-08	3.64287970369153e-08	7.2001475235346e-08	8.97565017837975e-08	1.4605254298655e-07	2.34099286256172e-07	2.89643845941136e-07	3.45980722722976e-07	7.51721122325696e-07	6.67012183864445e-07	1.13117792228148e-06	1.6782332478978e-06	2.03740507725277e-06	3.50633863523164e-06	4.60593212071508e-06	1.222127331761e-05
P6SA	C301	0	0	0	0	2.8041107141425e-08	0	0	0	2.71564506339789e-09	2.70740346489651e-09	2.75958847162268e-09	0	2.88005900941384e-09	1.23802071425928e-08	1.01897123013872e-08	3.71586168660591e-08	2.89643845941136e-08	1.24937483205519e-07	1.22373205959997e-07	1.68585497020684e-07	3.23193692080423e-07	2.90220787230447e-07	4.4679935904666e-07	7.66090794252292e-07	1.40736814799628e-06	1.68569287139449e-06
P6SA	C310	0	0	0	0	0	0	0	1.37893519837445e-08	2.71564506339789e-09	5.41480692979302e-09	1.37979423581134e-08	3.08243667235437e-08	5.18410621694491e-08	8.66614499981493e-08	1.66431967589324e-07	2.82405488182049e-07	4.30327999683974e-07	7.2559846015513e-07	1.0081221252895e-06	1.25339652132769e-06	1.57794567309853e-06	2.03154551061313e-06	2.59143628247063e-06	3.38847851303898e-06	4.0301906056257e-06	7.58561792127519e-06
P6SA	C311	0	0	0	0	0	0	0	1.37893519837445e-08	0	0	1.37979423581134e-08	2.80221515668579e-09	1.15202360376554e-08	6.19010357129638e-09	2.03794246027744e-08	2.22951701196355e-08	7.03420768714188e-08	4.3247590340372e-08	1.10718614916188e-07	9.52874548377778e-08	1.71102542866106e-07	1.2618295096976e-07	2.14463692342397e-07	3.53580366577981e-07	1.91913838363128e-07	2.10711608924311e-07
P6SA	C312	0	0	0	0	0	0	0	0	0	0	0	2.80221515668579e-09	2.88005900941384e-09	3.09505178564819e-09	0	3.71586168660591e-09	3.31021538218441e-08	1.44158634467907e-08	4.6618364175237e-08	2.19894126548718e-08	6.65398777812635e-08	5.04731803879038e-08	1.07231846171198e-07	1.47325152740825e-07	1.91913838363128e-07	4.21423217848622e-07
P6SA	C313	0	0	0	0	0	0	0	0	0	0	0	2.80221515668579e-09	2.88005900941384e-09	3.09505178564819e-09	1.69828538356453e-08	2.60110318062414e-08	2.48266153663831e-08	5.28581659715658e-08	6.41002507409508e-08	8.06278464011966e-08	7.60455746071583e-08	1.51419541163711e-07	1.42975794894931e-07	1.7679018328899e-07	0	0
P6SA	C318	0	0	0	0	0	0	0	0	0	2.70740346489651e-09	0	5.60443031337158e-09	2.88005900941384e-09	1.23802071425928e-08	6.79314153425812e-09	1.11475850598177e-08	1.65510769109221e-08	4.80528781559689e-08	8.15821373066647e-08	7.3298042182906e-08	4.75284841294739e-08	1.13564655872784e-07	2.68079615427996e-07	2.35720244385321e-07	3.83827676726257e-07	1.05355804462155e-06
P6SA	C319	0	0	0	0	0	0	2.77448192445835e-08	4.13680559512334e-08	1.08625802535916e-08	1.0829613859586e-08	2.75958847162268e-08	1.68132909401147e-08	5.76011801882768e-08	8.66614499981493e-08	9.85005522467427e-08	2.15519977823143e-07	3.64123692040285e-07	4.61307630297301e-07	7.63375713369505e-07	8.35597680885128e-07	1.25475198101811e-06	1.6277600675099e-06	2.0195331028909e-06	3.1232932381055e-06	4.47798956180633e-06	7.16419470342657e-06
P6SA	C320	0	0	2.44449216628932e-07	0	0	1.39505394227178e-08	0	0	0	0	2.75958847162268e-09	0	1.15202360376554e-08	1.54752589282409e-08	5.4345132274065e-08	1.15191712284783e-07	2.73092769030214e-07	5.95855689134014e-07	1.07804967155235e-06	1.42198201834838e-06	1.60646276357622e-06	1.95583574003127e-06	3.10972353896476e-06	3.27061839084632e-06	4.66990340016946e-06	6.74277148557795e-06
P6SA	C321	0	0	0	0	0	0	0	0	0	0	0	0	2.88005900941384e-09	9.28515535694457e-09	1.35862830685162e-08	1.07759988911571e-07	1.98612922931065e-07	4.3247590340372e-07	7.6920300889141e-07	1.0115129821241e-06	1.19771780006274e-06	1.57728688712199e-06	1.42975794894931e-06	1.47325152740825e-06	1.72722454526816e-06	1.05355804462155e-06
P6SA	C322	0	0	0	0	0	0	0	0	0	0	2.75958847162268e-09	0	0	0	6.79314153425812e-09	2.60110318062414e-08	3.31021538218441e-08	3.36370147091782e-08	6.99275462628554e-08	9.52874548377778e-08	1.71102542866106e-07	1.76656131357663e-07	2.32335666704263e-07	3.24115336029816e-07	1.27942558908752e-07	4.21423217848622e-07
P6SA	C323	0	0	0	0	0	0	0	0	0	0	2.75958847162268e-09	2.80221515668579e-09	2.88005900941384e-09	0	3.39657076712906e-09	4.0874478552665e-08	7.86176153268798e-08	1.24937483205519e-07	2.79710185051422e-07	2.85862364513333e-07	3.80227873035792e-07	5.17350098976014e-07	6.07647128303458e-07	6.48230672059632e-07	1.02354047127002e-06	4.21423217848622e-07
P6SA	C328	0	0	0	0	0	0	1.38724096222917e-08	0	0	0	0	2.80221515668579e-09	5.76011801882768e-09	9.28515535694457e-09	2.03794246027744e-08	9.66124038517537e-08	2.60679461347023e-07	4.51697054666107e-07	6.29347916365699e-07	9.16225527286325e-07	1.07414374132611e-06	1.00946360775808e-06	1.17955030788318e-06	1.47325152740825e-06	1.72722454526816e-06	2.52853930709173e-06
P6SA	C329	5.13343354920758e-06	0	7.33347649886796e-07	7.61637025104981e-08	1.40205535707125e-08	4.18516182681533e-08	1.38724096222917e-08	2.75787039674889e-08	2.4440805570581e-08	2.70740346489651e-08	8.83068310919257e-08	1.48517403304347e-07	1.69923481555417e-07	4.48782508918988e-07	1.37221458992014e-06	4.84919950102072e-06	1.43663347586804e-05	2.95813517928144e-05	4.90716555899588e-05	6.65839415189518e-05	8.35835921900929e-05	9.97980959219828e-05	0.000108179060812377	0.000123664733210649	0.000140033130725629	0.000166883594268054
P6SA	C33	0	0	0	1.52327405020996e-08	2.8041107141425e-08	0	0	1.37893519837445e-08	0	0	8.27876541486803e-09	1.12088606267432e-08	1.15202360376554e-08	3.71406214277783e-08	5.7741703041194e-08	1.37486882404419e-07	3.51710384357094e-07	5.52608098793642e-07	1.00229482976759e-06	1.21674750023624e-06	1.6349798540539e-06	2.17034675667986e-06	2.62718023119436e-06	3.27061839084632e-06	4.15813316453445e-06	6.53205987665364e-06
P6SA	C340	0	0	0	0	0	1.39505394227178e-08	0	0	2.71564506339789e-09	1.35370173244825e-08	1.10383538864907e-08	1.68132909401147e-08	2.30404720753107e-08	4.33307249990747e-08	8.83108399453556e-08	1.93224807703507e-07	4.75843461189009e-07	9.70668138750571e-07	1.89969834014091e-06	2.93192168731624e-06	3.86881860813918e-06	5.60252302305732e-06	6.64837446261431e-06	8.54485885896787e-06	1.11310026250615e-05	1.15891384908371e-05
P6SA	C341	0	0	0	0	0	0	0	0	2.71564506339789e-09	8.12221039468953e-09	8.27876541486803e-09	5.60443031337158e-09	2.30404720753107e-08	3.40455696421301e-08	5.4345132274065e-08	9.28965421651478e-08	3.84812538178938e-07	6.19882128211999e-07	1.18876828646854e-06	1.91307890097385e-06	2.68060650490233e-06	3.88643488986859e-06	4.64671333408527e-06	5.74568095689219e-06	5.43755875362197e-06	7.7963295301995e-06
P6SA	C342	0	0	0	1.52327405020996e-08	0	0	0	0	0	0	2.75958847162268e-09	2.80221515668579e-09	5.76011801882768e-09	3.09505178564819e-09	3.73622784384197e-08	8.91806804785419e-08	1.40684153742838e-07	2.45069678595441e-07	4.42874459664751e-07	8.06278464011966e-07	1.07414374132611e-06	1.40063075576433e-06	2.0195331028909e-06	2.29827238275688e-06	2.23899478090317e-06	3.7928089606376e-06
P6SA	C343	0	0	0	0	1.40205535707125e-08	0	0	0	5.43129012679578e-09	5.41480692979302e-09	8.27876541486803e-09	2.80221515668579e-09	8.64017702824152e-09	3.09505178564819e-09	3.05691369041615e-08	4.45903402392709e-08	8.68931537823409e-08	1.92211512623876e-07	3.9042879996761e-07	5.71724729026667e-07	9.79086773067163e-07	1.2618295096976e-06	1.82294138491037e-06	1.97415704672706e-06	2.43090861926629e-06	1.68569287139449e-06
P6SA	C348	0	0	0	0	1.40205535707125e-08	0	0	0	8.14693519019366e-09	8.12221039468953e-09	1.10383538864907e-08	1.4011075783429e-08	2.30404720753107e-08	4.64257767847228e-08	1.05293693781001e-07	1.6349791421066e-07	3.68261461268016e-07	9.13004684963409e-07	1.48013306256377e-06	2.08899420221282e-06	3.06083437793812e-06	4.37854839865066e-06	5.02202479568446e-06	6.09926132347017e-06	5.88535770980261e-06	5.68921344095639e-06
P6SA	C349	3.08006012952455e-05	5.13343354920758e-06	1.22224608314466e-06	5.02680436569288e-07	2.10308303560688e-07	5.16169958640557e-07	2.08086144334376e-07	1.79261575788678e-07	2.93289666846972e-07	4.00695712804683e-07	1.33012164332213e-06	2.00078162187365e-06	2.98950125177157e-06	5.95487963558712e-06	1.29137620566247e-05	3.22722587481723e-05	7.8001087711948e-05	0.000170222515579704	0.000310530751066775	0.000492181693649777	0.000721748548596539	0.000955987273137092	0.00116922030670202	0.0013448134592488	0.00152283630741142	0.00171013541802971
P6SA	C37	0	0	0	3.04654810041993e-08	0	1.39505394227178e-08	0	0	1.35782253169894e-08	2.16592277191721e-08	1.65575308297361e-08	7.56598092305163e-08	7.2001475235346e-08	1.08326812497687e-07	1.49449113753679e-07	2.56394456375808e-07	4.13776922773052e-07	5.28581659715658e-07	5.36111188015225e-07	7.18320813392479e-07	1.05513234767432e-06	1.03470019795203e-06	9.11470692455187e-07	1.44378649686009e-06	1.40736814799628e-06	8.42846435697244e-07
P6SA	C380	5.13343354920758e-06	1.71114451640252e-06	2.20004294966039e-06	2.13258367029395e-07	5.60822142828501e-08	1.39505394227178e-08	4.16172288668752e-08	1.37893519837445e-08	1.08625802535916e-08	2.70740346489651e-08	2.20767077729814e-08	5.60443031337158e-08	6.62413572165184e-08	1.05231760712038e-07	6.11382738083231e-08	6.68855103589064e-08	1.6137299988149e-07	1.72990361361488e-07	3.20501253704754e-07	3.81149819351111e-07	4.18250660339371e-07	5.42586689169966e-07	9.11470692455187e-07	7.95555824800457e-07	1.08751175072439e-06	8.42846435697244e-07
P6SA	C381	0	8.55572258201262e-07	0	0	2.8041107141425e-08	0	1.38724096222917e-08	1.37893519837445e-08	8.14693519019366e-09	2.97814381138616e-08	3.03554731878494e-08	3.36265818802295e-08	3.16806491035523e-08	2.47604142851855e-08	3.39657076712906e-08	3.34427551794532e-08	4.55154615050357e-08	1.05716331943132e-07	1.39855092525711e-07	2.19894126548718e-07	1.80608239692001e-07	3.91167148006254e-07	4.11055410322927e-07	4.71440488770641e-07	1.02354047127002e-06	6.32134826772933e-07
P6SA	C382	0	0	0	4.56982215062989e-08	1.40205535707125e-08	0	2.77448192445835e-08	0	5.43129012679578e-09	1.0829613859586e-08	2.75958847162268e-09	5.60443031337158e-09	5.76011801882768e-09	3.09505178564819e-09	0	3.71586168660591e-09	4.55154615050357e-08	6.72740294183564e-08	6.41002507409508e-08	1.02617259056068e-07	1.23574058736632e-07	1.76656131357663e-07	1.96591717980531e-07	3.53580366577981e-07	3.19856397271881e-07	2.10711608924311e-07
P6SA	C383	5.13343354920758e-06	1.71114451640252e-06	9.77796866515729e-07	2.43723848033594e-07	2.243288571314e-07	3.06911867299791e-07	2.08086144334376e-07	1.93050927772422e-07	1.46644833423486e-07	2.11177470261928e-07	4.80168394062346e-07	6.94949358858076e-07	7.51695401457013e-07	7.64477791055103e-07	7.91400988741071e-07	1.07759988911571e-06	1.65510769109221e-06	2.64771358639389e-06	4.49867214291037e-06	6.07640769696291e-06	8.24143914805078e-06	1.08895886686902e-05	1.35648285406566e-05	1.71191827484839e-05	2.25818616473948e-05	2.92889136404792e-05
P6SA	C384	0	0	0	0	0	0	0	0	5.43129012679578e-09	5.41480692979302e-09	1.65575308297361e-08	3.92310121936011e-08	4.60809441506215e-08	5.57109321416674e-08	1.59638826055066e-07	2.97268934928473e-07	5.79287691882272e-07	9.37031124041393e-07	1.57919708643615e-06	2.54344206374684e-06	4.0209097573535e-06	5.45110348189361e-06	8.88237125784761e-06	1.15502919748807e-05	1.63766475403203e-05	1.91747564121123e-05
P6SA	C388	5.13343354920758e-06	0	2.44449216628932e-07	0	0	0	0	0	8.14693519019366e-09	2.70740346489651e-09	8.27876541486803e-09	1.96155060968005e-08	2.59205310847246e-08	1.23802071425928e-08	1.69828538356453e-08	2.97268934928473e-08	6.62043076436883e-08	1.00911044127535e-07	7.57548417847601e-08	1.53925888584103e-07	2.56653814299159e-07	2.77602492133471e-07	4.64671333408527e-07	5.30370549866971e-07	5.75741515089385e-07	8.42846435697244e-07
P6SA	C390	0	0	0	0	0	0	0	0	0	0	0	2.80221515668579e-09	2.88005900941384e-09	6.19010357129638e-09	6.79314153425812e-09	2.97268934928473e-08	8.68931537823409e-08	1.537692100991e-07	9.90640238723785e-08	2.27223930767009e-07	2.75665207950949e-07	3.40693967618351e-07	7.50622923198389e-07	5.59835580415136e-07	1.02354047127002e-06	1.26426965354587e-06
P6SA	C398	0	0	0	0	0	0	0	0	2.71564506339789e-09	8.12221039468953e-09	1.10383538864907e-08	1.4011075783429e-08	2.88005900941384e-09	2.16653624995373e-08	3.39657076712906e-08	5.57379252990887e-08	8.68931537823409e-08	1.92211512623876e-07	2.91364776095231e-07	5.27745903716923e-07	6.46387384160846e-07	7.31861115624605e-07	1.19742228224505e-06	1.73843680234174e-06	1.91913838363128e-06	1.47498126247018e-06
P6SA	C399	0	0	0	0	0	0	0	0	5.43129012679578e-09	8.12221039468953e-09	1.10383538864907e-08	8.40664547005737e-09	1.7280354056483e-08	2.16653624995373e-08	4.41554199726778e-08	5.57379252990887e-08	2.06888461386526e-07	3.21954283644991e-07	5.06974710405702e-07	7.84289051357094e-07	1.19771780006274e-06	1.64037836260687e-06	1.96591717980531e-06	2.62238771878669e-06	3.51842036999069e-06	4.84636700525915e-06
P6SA	C400	0	0	0	1.52327405020996e-08	2.8041107141425e-08	2.79010788454355e-08	0	0	5.15972562045599e-08	1.24540559385239e-07	2.676800817474e-07	1.0648417595406e-07	7.2001475235346e-08	8.35663982125011e-08	8.83108399453556e-08	7.80330954187242e-08	8.68931537823409e-08	1.58574497914697e-07	1.68991570135234e-07	3.44500798259658e-07	3.80227873035792e-07	5.80441574460894e-07	7.68494897560256e-07	1.00181103863761e-06	1.66325326581378e-06	1.26426965354587e-06
P6SA	C401	0	0	0	0	0	0	0	0	5.43129012679578e-09	1.35370173244825e-08	3.03554731878494e-08	1.68132909401147e-08	1.7280354056483e-08	3.09505178564819e-09	3.39657076712906e-09	3.71586168660591e-09	3.31021538218441e-08	4.80528781559689e-09	4.07910686533323e-08	4.39788253097436e-08	3.80227873035792e-08	6.30914754848798e-08	1.78719743618664e-07	1.7679018328899e-07	2.55885117817505e-07	6.32134826772933e-07
P6SA	C402	0	0	0	0	7.01027678535626e-08	0	0	5.51574079349778e-08	1.9281079950125e-07	8.28465460258332e-07	1.39359217816945e-06	6.33300625410989e-07	3.54247258157902e-07	2.568892982088e-07	2.81915373671712e-07	2.74973764808838e-07	3.93088076634399e-07	5.42997523162448e-07	6.23520620843794e-07	8.13608268230257e-07	1.17870640641095e-06	1.55205029692804e-06	2.05527705161464e-06	2.62238771878669e-06	4.0301906056257e-06	4.63565539633484e-06
P6SA	C403	0	0	0	0	0	1.39505394227178e-08	0	1.37893519837445e-08	5.43129012679578e-09	2.70740346489651e-08	3.31150616594721e-08	3.36265818802295e-08	3.74407671223799e-08	1.85703107138891e-08	2.03794246027744e-08	3.34427551794532e-08	3.72399230495746e-08	4.80528781559689e-08	5.24456596971416e-08	4.39788253097436e-08	1.52091149214317e-07	1.64037836260687e-07	1.60847769256798e-07	3.53580366577981e-07	2.55885117817505e-07	6.32134826772933e-07
P6SA	C408	0	0	0	0	0	0	0	2.75787039674889e-08	2.71564506339789e-09	1.62444207893791e-08	2.48362962446041e-08	1.12088606267432e-08	5.76011801882768e-09	6.19010357129638e-09	6.79314153425812e-09	7.43172337321182e-09	2.06888461386526e-08	1.92211512623876e-08	5.24456596971416e-08	1.46596084365812e-08	5.70341809553687e-08	6.30914754848798e-08	1.25103820533065e-07	5.89300610963301e-08	1.27942558908752e-07	6.32134826772933e-07
P6SA	C409	0	0	0	3.04654810041993e-08	1.40205535707125e-08	0	2.77448192445835e-08	2.75787039674889e-08	6.78911265849472e-08	1.27247962850136e-07	3.25631439651476e-07	2.15770567064806e-07	1.06562183348312e-07	1.26897123211576e-07	1.18879976849517e-07	1.56066190837448e-07	2.3999061520837e-07	3.07538420198201e-07	4.19565277577133e-07	6.23033358554701e-07	1.03612095402253e-06	1.3123026900855e-06	1.53698979512051e-06	2.15094723001605e-06	3.32650653162756e-06	5.05707861418346e-06
P6SA	C410	5.13343354920758e-06	0	0	6.09309620083985e-08	1.40205535707125e-08	6.97526971135887e-08	8.32344577337504e-08	6.89467599187222e-08	4.8881611141162e-08	5.68554727628267e-08	1.1314312733653e-07	1.09286391110746e-07	1.78563658583658e-07	1.98083314281484e-07	2.85311944438841e-07	5.05357189378404e-07	6.99282999486457e-07	1.14365850011206e-06	1.59085167747996e-06	2.16962204861402e-06	3.17490273984886e-06	4.12618249671114e-06	5.32584835983619e-06	8.33860364513071e-06	1.10670313456071e-05	1.72783519317935e-05
P6SA	C411	0	0	0	1.52327405020996e-08	4.20616607121376e-08	0	1.38724096222917e-08	5.51574079349778e-08	1.62938703803873e-08	3.24888415787581e-08	6.34705348473216e-08	8.12642395438879e-08	5.76011801882768e-08	9.90416571407421e-08	1.69828538356453e-07	2.41531009629384e-07	4.42741307367165e-07	7.40014323601921e-07	1.01977671633331e-06	1.06282161165214e-06	1.4638773111878e-06	1.70346983809175e-06	2.77015602608929e-06	3.80098894071329e-06	5.05373107689572e-06	9.48202240159399e-06
P6SA	C412	0	0	0	6.09309620083985e-08	7.01027678535626e-08	4.18516182681533e-08	5.5489638489167e-08	1.37893519837445e-08	5.15972562045599e-08	7.03924900873092e-08	1.15902715808152e-07	1.45715188147661e-07	2.2464460273428e-07	2.53794246423152e-07	3.80415925918455e-07	7.46888199007788e-07	1.25788184523008e-06	2.13354779012502e-06	3.4089678803142e-06	4.49316998581214e-06	6.25474851143877e-06	7.33122945134303e-06	9.27555469380867e-06	1.16976171276215e-05	1.2410428214149e-05	1.64355054960963e-05
P6SA	C413	0	0	0	0	1.40205535707125e-08	0	1.38724096222917e-08	1.37893519837445e-08	1.90095154437852e-08	2.97814381138616e-08	2.48362962446041e-08	1.68132909401147e-08	3.45607081129661e-08	2.78554660708337e-08	2.71725661370325e-08	4.0874478552665e-08	7.86176153268798e-08	8.16898928651471e-08	1.57336979091425e-07	2.34553734985299e-07	3.42205085732212e-07	4.16403738200206e-07	5.18287256494126e-07	8.83950916444952e-07	1.40736814799628e-06	1.05355804462155e-06
P6SA	C414	2.56671677460379e-05	0	4.88898433257864e-07	1.21861924016797e-07	9.81438749949876e-08	8.37032365363065e-08	4.16172288668752e-08	4.13680559512334e-08	4.8881611141162e-08	5.95628762277232e-08	2.12488312314946e-07	1.54121833617718e-07	1.32482714433037e-07	1.20707019640279e-07	1.49449113753679e-07	1.67213775897266e-07	3.59985922812555e-07	5.04555220637673e-07	7.16757349194268e-07	9.7486396103265e-07	1.25475198101811e-06	1.84227108415849e-06	2.0731490259765e-06	2.5339926271422e-06	3.00665013435568e-06	5.89992504988071e-06
P6SA	C418	0	0	0	0	0	0	1.38724096222917e-08	0	1.35782253169894e-08	2.16592277191721e-08	4.96725924892082e-08	1.68132909401147e-08	2.30404720753107e-08	1.85703107138891e-08	2.37759953699034e-08	1.85793084330296e-08	7.44798460991493e-08	6.72740294183564e-08	1.22373205959997e-07	1.75915301238974e-07	1.99619633343791e-07	2.90220787230447e-07	1.96591717980531e-07	4.71440488770641e-07	1.27942558908752e-07	1.26426965354587e-06
P6SA	C419	0	0	4.88898433257864e-07	1.37094664518897e-07	1.82267196419263e-07	2.5110970960892e-07	1.80341325089793e-07	3.99891207528589e-07	9.23319321555282e-07	2.6397183782741e-06	4.54228262429093e-06	3.03199679953403e-06	1.65315387140355e-06	1.54752589282409e-06	1.5658191236465e-06	1.87651015173599e-06	2.71851438261895e-06	3.92111485752706e-06	5.79233174877319e-06	8.73712662820239e-06	1.17300298831542e-05	1.65552031672324e-05	2.18574246445626e-05	3.02016563118692e-05	3.71033420835382e-05	5.16243441864562e-05
P6SA	C430	0	0	0	1.52327405020996e-08	1.40205535707125e-08	0	0	1.37893519837445e-08	5.43129012679578e-09	0	5.51917694324535e-09	0	5.76011801882768e-09	9.28515535694457e-09	1.01897123013872e-08	1.48634467464236e-08	3.31021538218441e-08	6.24687416027595e-08	8.15821373066647e-08	1.02617259056068e-07	1.80608239692001e-07	1.76656131357663e-07	3.93183435961061e-07	4.41975458222476e-07	1.21545430963315e-06	1.68569287139449e-06
P6SA	C431	0	0	0	0	0	0	0	0	0	0	0	0	0	6.19010357129638e-09	3.39657076712906e-09	3.71586168660591e-09	2.06888461386526e-08	2.40264390779844e-08	4.6618364175237e-08	4.39788253097436e-08	6.65398777812635e-08	8.83280656788317e-08	1.60847769256798e-07	2.35720244385321e-07	1.91913838363128e-07	8.42846435697244e-07
P6SA	C432	0	0	0	0	0	0	0	0	2.71564506339789e-09	0	0	0	2.88005900941384e-09	0	6.79314153425812e-09	7.43172337321182e-09	2.06888461386526e-08	9.61057563119378e-09	2.91364776095231e-08	3.6649021091453e-08	5.70341809553687e-08	8.83280656788317e-08	1.78719743618664e-07	2.65185274933486e-07	1.15148303017877e-06	6.32134826772933e-07
P6SA	C433	0	0	0	0	0	0	0	0	0	5.41480692979302e-09	5.51917694324535e-09	1.12088606267432e-08	8.64017702824152e-09	1.54752589282409e-08	3.73622784384197e-08	5.20220636124828e-08	1.11719769148724e-07	2.06627376070666e-07	2.97192071617136e-07	3.00521972949915e-07	5.51330415901898e-07	8.07570886206461e-07	1.37614202586371e-06	2.71078281043119e-06	6.58904178380074e-06	1.20105617086857e-05
P6SA	C434	0	0	0	0	0	0	0	0	0	2.70740346489651e-09	5.51917694324535e-09	5.60443031337158e-09	5.76011801882768e-09	2.16653624995373e-08	2.03794246027744e-08	4.83062019258769e-08	5.79287691882272e-08	9.61057563119378e-08	1.68991570135234e-07	1.46596084365812e-07	3.23193692080423e-07	3.15457377424399e-07	6.43391077027191e-07	7.36625763704127e-07	1.53531070690503e-06	3.16067413386466e-06
P6SA	C435	0	0	0	0	1.40205535707125e-08	0	0	0	0	2.70740346489651e-09	0	5.60443031337158e-09	2.59205310847246e-08	4.33307249990747e-08	8.49142691782265e-08	9.66124038517537e-08	1.32408615287377e-07	1.537692100991e-07	3.0301936713904e-07	3.07851777168205e-07	5.89353203205477e-07	4.54258623491134e-07	6.43391077027191e-07	7.95555824800457e-07	1.53531070690503e-06	2.10711608924311e-06
P6SA	C436	0	0	0	1.52327405020996e-08	0	0	0	0	2.71564506339789e-09	0	5.51917694324535e-09	0	5.76011801882768e-09	1.85703107138891e-08	2.37759953699034e-08	4.0874478552665e-08	5.37909999604967e-08	8.6495180680744e-08	1.16545910438092e-07	1.46596084365812e-07	2.09125330169685e-07	3.15457377424399e-07	4.64671333408527e-07	7.07160733155962e-07	1.15148303017877e-06	1.26426965354587e-06
P6SA	C437	0	0	0	0	0	0	0	0	0	2.70740346489651e-09	5.51917694324535e-09	5.60443031337158e-09	2.30404720753107e-08	5.88059839273156e-08	9.17074107124846e-08	1.52350329150842e-07	2.15163999841987e-07	3.50786010538573e-07	5.59420370102844e-07	6.59682379646154e-07	1.03612095402253e-06	1.42586734595828e-06	2.05527705161464e-06	3.09382820755733e-06	5.11770235635009e-06	1.03248688372912e-05
P6SA	C438	0	0	0	0	0	0	0	0	0	0	1.10383538864907e-08	1.4011075783429e-08	1.7280354056483e-08	4.33307249990747e-08	4.07588492055487e-08	6.31696486723005e-08	1.19995307604185e-07	1.58574497914697e-07	1.92300752222852e-07	2.4921334342188e-07	4.08744963513476e-07	4.41640328394158e-07	8.39982795007721e-07	9.13415946993117e-07	1.21545430963315e-06	3.58209735171329e-06
P6SA	C439	0	0	2.44449216628932e-07	6.09309620083985e-08	7.01027678535626e-08	6.97526971135887e-08	8.32344577337504e-08	5.51574079349778e-08	2.17251605071831e-08	5.41480692979302e-08	1.68334896768983e-07	5.35223094926986e-07	1.03106112537016e-06	1.92512221067317e-06	3.11805196422448e-06	4.76745054391539e-06	7.47694899450904e-06	1.03698111060581e-05	1.4847948989813e-05	2.03768557268479e-05	2.67015023839385e-05	3.51924250254659e-05	4.90049537002377e-05	7.11580487738186e-05	0.000105616582379175	0.000163933631743114
P6SA	C440	0	0	0	0	0	0	0	0	0	0	0	0	0	3.09505178564819e-09	6.79314153425812e-09	7.43172337321182e-09	5.37909999604967e-08	4.80528781559689e-08	1.04891319394283e-07	9.52874548377778e-08	2.09125330169685e-07	4.0378544310323e-07	5.36159230855992e-07	9.13415946993117e-07	2.43090861926629e-06	5.68921344095639e-06
P6SA	C441	0	0	0	0	0	0	0	0	2.71564506339789e-09	5.41480692979302e-09	2.75958847162268e-09	2.80221515668579e-09	0	3.09505178564819e-09	2.03794246027744e-08	7.43172337321182e-09	2.48266153663831e-08	3.36370147091782e-08	6.41002507409508e-08	1.1727686749265e-07	1.33079755562527e-07	1.64037836260687e-07	3.57439487237328e-07	1.20806625247477e-06	1.79119582472253e-06	3.37138574278897e-06
P6SA	C442	0	0	0	0	0	0	1.38724096222917e-08	0	2.71564506339789e-09	2.70740346489651e-09	8.27876541486803e-09	3.08243667235437e-08	2.59205310847246e-08	2.78554660708337e-08	4.07588492055487e-08	8.91806804785419e-08	1.15857538376454e-07	2.73901405489023e-07	3.96256095489514e-07	5.79054533244957e-07	1.1026608318038e-06	1.57728688712199e-06	2.6629241799181e-06	4.36082452112843e-06	1.06832036688808e-05	2.14925841102797e-05
P6SA	C443	0	0	0	1.52327405020996e-08	0	2.79010788454355e-08	0	1.37893519837445e-08	1.08625802535916e-08	1.35370173244825e-08	1.37979423581134e-08	1.68132909401147e-08	4.32008851412076e-08	4.33307249990747e-08	9.85005522467427e-08	1.78361360957084e-07	3.10332692079789e-07	5.67023962240433e-07	8.15821373066647e-07	1.45130123522154e-06	2.26235584456296e-06	4.11356420161416e-06	7.0236859242135e-06	1.44673299991491e-05	3.15378407710074e-05	7.35383515145845e-05
P6SA	C444	5.13343354920758e-06	0	0	1.52327405020996e-08	1.40205535707125e-08	0	0	1.37893519837445e-08	8.14693519019366e-09	1.0829613859586e-08	2.75958847162268e-08	1.68132909401147e-08	3.45607081129661e-08	4.64257767847228e-08	1.18879976849517e-07	3.00984796615079e-07	5.75149922654542e-07	9.61057563119378e-07	1.34027797003806e-06	1.60522712380564e-06	2.28136723821475e-06	3.06624570856516e-06	4.64671333408527e-06	7.36625763704127e-06	1.23464569346946e-05	2.69710859423118e-05
P6SA	C445	0	8.55572258201262e-07	0	0	0	0	1.38724096222917e-08	1.37893519837445e-08	5.43129012679578e-09	1.0829613859586e-08	1.37979423581134e-08	1.68132909401147e-08	3.45607081129661e-08	3.40455696421301e-08	1.52845684520808e-07	1.67213775897266e-07	2.93781615168867e-07	4.80528781559689e-07	5.4193848353713e-07	9.01565918849744e-07	1.23574058736632e-06	1.45110393615223e-06	2.19825284650957e-06	3.94831409345412e-06	6.14124282762011e-06	1.24319849265343e-05
P6SA	C446	0	0	0	0	0	0	0	0	0	2.70740346489651e-09	1.10383538864907e-08	1.12088606267432e-08	1.44002950470692e-08	1.85703107138891e-08	2.03794246027744e-08	1.11475850598177e-08	4.13776922773052e-08	7.20793172339533e-08	1.74818865657139e-07	1.75915301238974e-07	2.85170904776844e-07	4.92113508782062e-07	9.82958589902653e-07	1.59111164960091e-06	3.96621932617132e-06	6.53205987665364e-06
P6SA	C447	0	0	0	0	1.40205535707125e-08	0	0	0	1.62938703803873e-08	2.70740346489651e-09	1.37979423581134e-08	3.64287970369153e-08	4.32008851412076e-08	3.40455696421301e-08	6.79314153425812e-08	1.0032826553836e-07	1.65510769109221e-07	2.59485542042232e-07	2.73882889529517e-07	4.54447861534017e-07	6.5589308098674e-07	8.70662361691341e-07	1.50124584639678e-06	2.38666747440137e-06	4.66990340016946e-06	1.01141572283669e-05
P6SA	C448	0	0	0	0	0	1.39505394227178e-08	0	0	0	0	2.75958847162268e-09	5.60443031337158e-09	5.76011801882768e-09	6.19010357129638e-09	2.03794246027744e-08	3.71586168660591e-08	4.13776922773052e-08	7.68846050495502e-08	9.90640238723785e-08	1.61255692802393e-07	2.47148117473265e-07	3.91167148006254e-07	5.71903179579725e-07	9.42880977541282e-07	2.81473629599255e-06	5.05707861418346e-06
P6SA	C449	0	0	2.44449216628932e-07	7.61637025104981e-08	1.121644285657e-07	6.97526971135887e-08	5.5489638489167e-08	8.27361119024667e-08	1.11341447599313e-07	7.03924900873092e-08	1.82132839127097e-07	2.35386073161606e-07	3.39846963110833e-07	5.75679632130563e-07	1.08350607471417e-06	1.508639844762e-06	2.65644784420299e-06	4.28631673151242e-06	6.94613626211031e-06	1.08994188725981e-05	1.72908625263026e-05	2.8340690787808e-05	5.2311268957183e-05	0.000100652544352532	0.00022716201334249	0.000537525314365917
P6SA	C450	0	0	0	0	0	0	0	0	0	5.41480692979302e-09	5.51917694324535e-09	1.12088606267432e-08	8.64017702824152e-09	3.09505178564819e-08	6.79314153425812e-08	1.15191712284783e-07	3.02057153624328e-07	5.81439825687223e-07	7.45893826803791e-07	1.26072632554598e-06	1.67300264135748e-06	2.3091480027466e-06	3.00249169279356e-06	3.15275826865366e-06	3.64636292889944e-06	2.73925091601604e-06
P6SA	C451	0	0	0	0	0	0	0	0	0	0	2.75958847162268e-09	5.60443031337158e-09	1.15202360376554e-08	2.16653624995373e-08	3.73622784384197e-08	5.94537869856946e-08	8.27553845546103e-08	1.58574497914697e-07	1.68991570135234e-07	2.27223930767009e-07	4.08744963513476e-07	4.92113508782062e-07	4.28927384684794e-07	5.30370549866971e-07	4.47798956180633e-07	2.10711608924311e-07
P6SA	C452	0	0	0	0	0	0	0	0	0	0	0	0	0	3.09505178564819e-09	3.39657076712906e-09	3.71586168660591e-09	1.24133076831915e-08	2.88317268935813e-08	5.24456596971416e-08	2.93192168731624e-08	1.23574058736632e-07	1.13564655872784e-07	1.60847769256798e-07	5.89300610963301e-08	6.39712794543762e-08	4.21423217848622e-07
P6SA	C457	0	0	0	3.04654810041993e-08	0	0	0	0	0	1.35370173244825e-08	5.51917694324535e-09	8.40664547005737e-09	4.03208261317938e-08	2.16653624995373e-08	8.15176984110974e-08	1.07759988911571e-07	1.94475153703334e-07	2.9312255675141e-07	4.60356346230465e-07	8.5025728932171e-07	1.12167222545559e-06	1.72870642828571e-06	2.51994838502316e-06	2.26880735220871e-06	3.19856397271881e-06	2.52853930709173e-06
P6SA	C459	0	0	0	0	0	1.39505394227178e-08	0	1.37893519837445e-08	2.71564506339789e-09	5.41480692979302e-09	1.37979423581134e-08	2.80221515668579e-08	4.03208261317938e-08	8.66614499981493e-08	1.59638826055066e-07	3.30711690107926e-07	5.75149922654542e-07	1.15326907574325e-06	1.75401595209329e-06	2.77066599451385e-06	4.10646102878655e-06	5.45110348189361e-06	6.73773433442364e-06	8.57432388951604e-06	9.59569191815642e-06	7.37490631235088e-06
P6SA	C460	0	0	0	0	0	0	1.38724096222917e-08	0	0	0	8.27876541486803e-09	0	5.76011801882768e-09	3.09505178564819e-09	1.01897123013872e-08	1.48634467464236e-08	4.13776922773052e-09	1.92211512623876e-08	1.74818865657139e-08	2.19894126548718e-08	7.60455746071583e-08	5.04731803879038e-08	5.36159230855992e-08	1.47325152740825e-07	1.91913838363128e-07	2.10711608924311e-07
P6SA	C461	0	0	0	1.52327405020996e-08	0	0	0	0	5.43129012679578e-09	2.70740346489651e-09	1.65575308297361e-08	8.40664547005737e-09	1.44002950470692e-08	9.28515535694457e-09	1.35862830685162e-08	2.22951701196355e-08	2.48266153663831e-08	4.80528781559689e-08	6.99275462628554e-08	5.13086295280342e-08	3.80227873035792e-08	1.00946360775808e-07	1.78719743618664e-07	2.35720244385321e-07	3.83827676726257e-07	6.32134826772933e-07
P6SA	C462	0	0	0	0	0	0	0	0	0	0	2.75958847162268e-09	0	2.88005900941384e-09	3.09505178564819e-09	0	0	4.13776922773052e-09	9.61057563119378e-09	1.16545910438092e-08	7.3298042182906e-09	1.90113936517896e-08	2.52365901939519e-08	1.78719743618664e-08	0	0	0
P6SA	C463	0	0	0	0	0	0	0	0	0	0	2.75958847162268e-09	0	0	6.19010357129638e-09	0	3.71586168660591e-09	0	0	0	7.3298042182906e-09	9.50569682589479e-09	1.2618295096976e-08	5.36159230855992e-08	5.89300610963301e-08	6.39712794543762e-08	0
P6SA	C467	0	0	0	0	0	1.39505394227178e-08	0	0	2.71564506339789e-09	8.12221039468953e-09	1.10383538864907e-08	8.40664547005737e-09	2.01604130658969e-08	2.47604142851855e-08	2.03794246027744e-08	4.0874478552665e-08	1.65510769109221e-08	5.28581659715658e-08	6.41002507409508e-08	8.79576506194872e-08	1.04562665084843e-07	1.51419541163711e-07	1.25103820533065e-07	1.47325152740825e-07	3.19856397271881e-07	1.26426965354587e-06
P6SA	C468	0	0	0	0	0	0	0	0	0	0	2.75958847162268e-09	5.60443031337158e-09	5.76011801882768e-09	6.19010357129638e-09	3.39657076712906e-09	1.11475850598177e-08	8.27553845546103e-09	4.80528781559689e-09	4.07910686533323e-08	3.6649021091453e-08	2.85170904776844e-08	7.57097705818557e-08	5.36159230855992e-08	1.47325152740825e-07	1.91913838363128e-07	0
P6SA	C469	0	0	0	1.52327405020996e-08	1.40205535707125e-08	1.39505394227178e-08	0	0	2.71564506339789e-09	1.89518242542756e-08	3.86342386027175e-08	6.16487334470874e-08	1.06562183348312e-07	1.33087226782872e-07	1.63035396822195e-07	1.67213775897266e-07	1.77924076792412e-07	1.68185073545891e-07	2.97192071617136e-07	3.51830602477949e-07	5.32319022250108e-07	9.968453126611e-07	1.46550189767305e-06	2.38666747440137e-06	4.66990340016946e-06	8.63917596589675e-06
P6SA	C470	0	0	0	1.52327405020996e-08	1.40205535707125e-08	0	1.38724096222917e-08	0	5.43129012679578e-09	1.0829613859586e-08	1.37979423581134e-08	1.68132909401147e-08	2.88005900941384e-09	6.19010357129638e-09	1.35862830685162e-08	1.48634467464236e-08	1.24133076831915e-08	3.36370147091782e-08	4.6618364175237e-08	6.59682379646154e-08	4.75284841294739e-08	7.57097705818557e-08	2.14463692342397e-07	8.83950916444952e-08	6.39712794543762e-08	4.21423217848622e-07
P6SA	C471	0	0	0	0	0	0	0	0	2.71564506339789e-09	0	2.75958847162268e-09	8.40664547005737e-09	8.64017702824152e-09	3.09505178564819e-09	1.01897123013872e-08	3.71586168660591e-09	4.13776922773052e-09	4.80528781559689e-09	1.16545910438092e-08	2.93192168731624e-08	1.90113936517896e-08	0	0	5.89300610963301e-08	6.39712794543762e-08	2.10711608924311e-07
P6SA	C472	0	0	0	0	0	0	0	0	0	2.70740346489651e-09	2.75958847162268e-09	8.40664547005737e-09	5.76011801882768e-09	6.19010357129638e-09	1.69828538356453e-08	1.48634467464236e-08	2.06888461386526e-08	3.84423025247751e-08	1.74818865657139e-08	2.19894126548718e-08	3.80227873035792e-08	3.78548852909279e-08	5.36159230855992e-08	5.89300610963301e-08	6.39712794543762e-08	0
P6SA	C473	0	0	0	0	0	0	0	0	0	2.70740346489651e-09	5.51917694324535e-09	5.60443031337158e-09	5.76011801882768e-09	0	6.79314153425812e-09	1.48634467464236e-08	4.13776922773052e-09	4.80528781559689e-09	5.82729552190462e-09	2.93192168731624e-08	9.50569682589479e-09	2.52365901939519e-08	1.78719743618664e-08	5.89300610963301e-08	0	0
P6SA	C474	0	0	0	3.04654810041993e-08	0	1.39505394227178e-08	1.38724096222917e-08	1.37893519837445e-08	2.71564506339789e-09	8.12221039468953e-09	2.75958847162268e-09	2.80221515668579e-09	2.88005900941384e-09	3.09505178564819e-09	0	7.43172337321182e-09	8.27553845546103e-09	2.40264390779844e-08	2.91364776095231e-08	2.19894126548718e-08	9.50569682589479e-09	6.30914754848798e-08	0	8.83950916444952e-08	1.27942558908752e-07	4.21423217848622e-07
P6SA	C475	0	0	0	0	0	0	0	0	0	5.41480692979302e-09	8.27876541486803e-09	8.40664547005737e-09	2.88005900941384e-09	3.09505178564819e-09	3.39657076712906e-09	7.43172337321182e-09	4.13776922773052e-09	9.61057563119378e-09	1.16545910438092e-08	7.3298042182906e-09	1.90113936517896e-08	1.2618295096976e-08	8.9359871809332e-08	1.47325152740825e-07	0	2.10711608924311e-07
P6SA	C476	0	0	0	1.52327405020996e-08	0	0	0	0	0	2.70740346489651e-09	2.75958847162268e-09	0	2.88005900941384e-09	0	0	0	4.13776922773052e-09	4.80528781559689e-09	0	2.19894126548718e-08	5.70341809553687e-08	5.04731803879038e-08	5.36159230855992e-08	0	0	0
P6SA	C478	0	0	0	0	0	1.39505394227178e-08	1.38724096222917e-08	2.75787039674889e-08	0	5.41480692979302e-09	2.75958847162268e-09	0	2.88005900941384e-09	3.09505178564819e-09	0	0	0	9.61057563119378e-09	2.33091820876185e-08	7.3298042182906e-09	0	0	0	0	0	0
P6SA	C479	0	0	0	7.61637025104981e-08	9.81438749949876e-08	1.2555485480446e-07	6.93620481114587e-08	9.65254638862111e-08	8.41849969653345e-08	1.27247962850136e-07	1.29700658166266e-07	1.87748415497948e-07	2.04484189668383e-07	2.41414039280559e-07	2.20777099863389e-07	2.00656531076719e-07	1.65510769109221e-07	2.49874966411038e-07	3.20501253704754e-07	3.51830602477949e-07	5.03801931772424e-07	5.2996839407299e-07	5.89775153941592e-07	5.89300610963301e-07	7.03684073998138e-07	1.47498126247018e-06
P6SA	C480	0	0	2.44449216628932e-07	2.28491107531494e-07	1.96287749989975e-07	1.53455933649895e-07	1.38724096222917e-07	2.482083357074e-07	7.06067716483451e-08	7.58072970171023e-08	2.12488312314946e-07	3.47474679429038e-07	4.11848438346179e-07	5.97344994630101e-07	7.77814705672555e-07	1.32656262211831e-06	2.04405799849888e-06	2.9360308553297e-06	4.30054409516561e-06	5.75389631135812e-06	8.11786508931415e-06	1.03217653893263e-05	1.27605896943726e-05	1.5528071098883e-05	2.00869817486741e-05	2.06497376745825e-05
P6SA	C481	0	0	0	0	1.40205535707125e-08	0	1.38724096222917e-08	0	8.14693519019366e-09	2.70740346489651e-09	1.65575308297361e-08	1.4011075783429e-08	4.60809441506215e-08	4.64257767847228e-08	6.45348445754521e-08	1.59782052524054e-07	2.11026230614256e-07	3.94033600878945e-07	5.82729552190462e-07	8.86906310413163e-07	1.33079755562527e-06	1.98107233022522e-06	2.41271653885197e-06	2.59292268823853e-06	3.45444909053631e-06	3.7928089606376e-06
P6SA	C482	0	0	2.44449216628932e-07	4.56982215062989e-08	1.40205535707125e-08	2.79010788454355e-08	2.77448192445835e-08	0	2.17251605071831e-08	3.51962450436546e-08	5.79513579040762e-08	1.12088606267432e-07	1.81443717593072e-07	3.00220023207874e-07	5.57037605809166e-07	1.18164401634068e-06	1.78337853715185e-06	3.22434812426551e-06	5.01730144435988e-06	7.34446382672718e-06	1.02851639656182e-05	1.38675063115766e-05	1.81579259516563e-05	2.3748814621821e-05	2.76355927242905e-05	3.4556703863587e-05
P6SA	C488	0	0	2.44449216628932e-07	0	1.40205535707125e-08	1.39505394227178e-08	1.38724096222917e-08	2.75787039674889e-08	5.43129012679578e-09	5.41480692979302e-09	1.37979423581134e-08	2.24177212534863e-08	1.7280354056483e-08	2.47604142851855e-08	4.07588492055487e-08	3.71586168660591e-08	7.03420768714188e-08	1.00911044127535e-07	2.62228298485708e-07	3.15181581386496e-07	3.70722176209897e-07	4.79495213685086e-07	7.32750948836523e-07	6.18765641511467e-07	4.47798956180633e-07	1.05355804462155e-06
P6SA	C490	0	8.55572258201262e-07	0	7.61637025104981e-08	7.01027678535626e-08	8.37032365363065e-08	1.66468915467501e-07	1.10314815869956e-07	7.87537068385388e-08	6.76850866224127e-08	1.18662304279775e-07	9.24731001706311e-08	8.35217112730014e-08	1.14516916068983e-07	1.29069689150904e-07	1.70929637583872e-07	2.81368307485675e-07	3.89228313063348e-07	5.06974710405702e-07	8.64916897758291e-07	9.50569682589479e-07	1.28706609989155e-06	2.0195331028909e-06	2.94650305481651e-06	5.82138643034823e-06	9.06059918374537e-06
P6SA	C491	0	0	0	7.61637025104981e-08	2.8041107141425e-08	2.79010788454355e-08	0	2.75787039674889e-08	1.62938703803873e-08	2.70740346489651e-08	5.51917694324535e-08	5.88465182904016e-08	8.92818292918291e-08	7.73762946412047e-08	1.15483406082388e-07	7.43172337321183e-08	1.24133076831916e-07	1.87406224808279e-07	2.68055594007613e-07	4.25128644660855e-07	4.75284841294739e-07	5.67823279363918e-07	7.68494897560256e-07	1.44378649686009e-06	2.23899478090317e-06	4.00352056956191e-06
P6SA	C492	0	8.55572258201262e-07	0	0	4.20616607121376e-08	8.37032365363065e-08	1.24851686600626e-07	5.51574079349778e-08	5.43129012679578e-08	7.58072970171023e-08	1.98690369956833e-07	2.4659493378835e-07	3.39846963110833e-07	3.49740851778245e-07	4.58537053562423e-07	4.94209604318586e-07	6.57905307209152e-07	9.61057563119378e-07	1.20625017303426e-06	1.4073224099118e-06	2.11026469534864e-06	2.52365901939519e-06	3.59226684673515e-06	5.42156562086237e-06	7.42066841670763e-06	9.27131079266968e-06
P6SA	C493	0	8.55572258201262e-07	2.44449216628932e-07	6.09309620083985e-08	2.8041107141425e-08	2.79010788454355e-08	1.38724096222917e-08	4.13680559512334e-08	2.4440805570581e-08	4.06110519734476e-08	4.41534155459628e-08	4.48354425069726e-08	4.60809441506215e-08	6.19010357129638e-08	6.11382738083231e-08	1.15191712284783e-07	1.48959692198299e-07	1.97016800439472e-07	2.91364776095231e-07	3.29841189823077e-07	4.94296234946529e-07	5.2996839407299e-07	8.39982795007721e-07	1.11967116083027e-06	1.27942558908752e-06	1.8964044803188e-06
P6SA	C494	0	0	0	3.04654810041993e-08	4.20616607121376e-08	5.5802157690871e-08	2.77448192445835e-08	5.51574079349778e-08	6.51754815215493e-08	5.41480692979302e-08	5.51917694324535e-08	5.88465182904016e-08	9.50419473106568e-08	9.90416571407421e-08	1.4605254298655e-07	2.04372392763325e-07	2.93781615168867e-07	3.31564859276185e-07	6.35175211887604e-07	7.98948659793675e-07	1.18821210323685e-06	1.29968439498852e-06	1.75145348746291e-06	2.59292268823853e-06	3.90224804671695e-06	5.47850183203208e-06
P6SA	C495	5.13343354920758e-06	0	0	0	1.121644285657e-07	9.76537759590243e-08	1.52596505845209e-07	8.27361119024667e-08	3.80190308875704e-08	5.41480692979302e-08	1.18662304279775e-07	1.00879745640688e-07	7.77615932541737e-08	9.90416571407421e-08	1.29069689150904e-07	1.56066190837448e-07	2.52403922891562e-07	3.26759571460588e-07	4.02083391011419e-07	5.13086295280342e-07	9.31558288937689e-07	9.84227017564124e-07	1.39401400022558e-06	1.47325152740825e-06	1.53531070690503e-06	2.10711608924311e-06
P6SA	C496	0	0	0	0	1.40205535707125e-08	0	2.77448192445835e-08	0	5.43129012679578e-09	8.12221039468953e-09	1.10383538864907e-08	1.68132909401147e-08	2.01604130658969e-08	1.54752589282409e-08	2.03794246027744e-08	2.60110318062414e-08	3.31021538218441e-08	6.72740294183564e-08	9.90640238723785e-08	1.39266280147521e-07	1.04562665084843e-07	2.64984197036495e-07	3.39567512875462e-07	2.06255213837156e-07	3.19856397271881e-07	4.21423217848622e-07
P6SA	C498	0	0	0	1.52327405020996e-08	2.8041107141425e-08	4.18516182681533e-08	2.77448192445835e-08	1.37893519837445e-08	2.17251605071831e-08	4.06110519734476e-08	3.03554731878494e-08	2.24177212534863e-08	2.30404720753107e-08	4.64257767847228e-08	4.75519907398068e-08	4.45903402392709e-08	4.96532307327662e-08	9.13004684963409e-08	1.74818865657139e-07	2.05234518112137e-07	1.80608239692001e-07	3.28075672521375e-07	3.93183435961061e-07	3.24115336029816e-07	6.39712794543762e-07	1.26426965354587e-06
P6SA	C499	0	1.71114451640252e-06	7.33347649886796e-07	7.00706063096583e-07	6.02883803540638e-07	8.37032365363065e-07	1.0126859024273e-06	1.1169375106833e-06	8.90731580794507e-07	9.2322458152971e-07	1.6916277331047e-06	1.43193194506644e-06	1.54947174706465e-06	1.68370817139262e-06	2.01756303567466e-06	2.66798869098305e-06	3.78192107414569e-06	5.47802810978045e-06	7.13843701433316e-06	9.25021292348274e-06	1.19961893942792e-05	1.50410077555953e-05	1.96055558749675e-05	2.55461814852591e-05	3.35849217135475e-05	4.82529584436672e-05
P6SA	C500	0	0	0	0	0	0	0	0	0	0	2.75958847162268e-09	1.68132909401147e-08	4.03208261317938e-08	1.54752589282409e-07	2.64932519836067e-07	5.64810976364099e-07	9.35135845467097e-07	1.27820655894877e-06	1.45682388047616e-06	1.61988673224222e-06	2.05323051439327e-06	2.46056754391031e-06	2.94887576970796e-06	4.95012513209173e-06	9.01995040306704e-06	1.15891384908371e-05
P6SA	C501	0	0	0	0	0	0	0	0	0	0	2.75958847162268e-09	2.80221515668579e-09	2.01604130658969e-08	8.04713464268529e-08	1.0869026454813e-07	2.52678594689202e-07	3.68261461268016e-07	3.89228313063348e-07	4.60356346230465e-07	5.64394924808376e-07	5.51330415901898e-07	7.57097705818557e-07	9.82958589902653e-07	8.83950916444952e-07	1.66325326581378e-06	2.73925091601604e-06
P6SA	C502	0	0	0	0	0	0	0	0	0	0	0	2.80221515668579e-09	5.76011801882768e-09	6.19010357129638e-09	1.35862830685162e-08	1.48634467464236e-08	2.89643845941136e-08	3.36370147091782e-08	2.91364776095231e-08	6.59682379646154e-08	6.65398777812635e-08	1.51419541163711e-07	1.60847769256798e-07	1.7679018328899e-07	2.55885117817505e-07	4.21423217848622e-07
P6SA	C503	0	0	0	0	0	0	0	0	0	2.70740346489651e-09	0	0	2.88005900941384e-09	6.19010357129638e-09	3.39657076712906e-09	2.22951701196355e-08	1.65510769109221e-08	4.3247590340372e-08	4.07910686533323e-08	3.6649021091453e-08	9.50569682589479e-08	1.00946360775808e-07	1.07231846171198e-07	1.7679018328899e-07	6.39712794543762e-08	2.10711608924311e-07
P6SA	C504	0	0	0	0	0	0	0	0	0	0	2.75958847162268e-09	0	1.15202360376554e-08	9.28515535694457e-09	2.03794246027744e-08	3.71586168660591e-08	9.93064614655324e-08	1.05716331943132e-07	1.28200501481902e-07	1.90574909675556e-07	1.80608239692001e-07	2.01892721551615e-07	3.39567512875462e-07	3.53580366577981e-07	3.19856397271881e-07	1.47498126247018e-06
P6SA	C505	0	0	0	0	0	0	0	0	0	0	0	2.80221515668579e-09	0	3.09505178564819e-09	1.01897123013872e-08	7.43172337321182e-09	3.31021538218441e-08	9.61057563119378e-09	1.74818865657139e-08	2.19894126548718e-08	2.85170904776844e-08	5.04731803879038e-08	8.9359871809332e-08	1.1786012219266e-07	1.27942558908752e-07	2.10711608924311e-07
P6SA	C506	0	0	0	0	0	0	0	0	0	0	0	0	2.88005900941384e-09	0	1.01897123013872e-08	1.48634467464236e-08	2.48266153663831e-08	2.40264390779844e-08	2.91364776095231e-08	5.86384337463248e-08	6.65398777812635e-08	5.04731803879038e-08	5.36159230855992e-08	3.53580366577981e-07	2.55885117817505e-07	4.21423217848622e-07
P6SA	C508	0	0	0	0	0	0	0	0	0	0	0	1.4011075783429e-08	3.74407671223799e-08	1.14516916068983e-07	2.92105085973099e-07	3.86449615407015e-07	6.91007461030996e-07	9.85084002197362e-07	1.14797721781521e-06	1.47329064787641e-06	1.61596846040211e-06	2.14511016648591e-06	2.00166112852904e-06	3.00543311591284e-06	3.32650653162756e-06	5.47850183203208e-06
P6SA	C509	0	8.55572258201262e-07	0	4.56982215062989e-08	7.01027678535626e-08	1.39505394227178e-08	1.38724096222917e-08	2.75787039674889e-08	1.90095154437852e-08	3.51962450436546e-08	1.76613662183851e-07	8.74291128885967e-07	4.64553518218453e-06	1.60354633014433e-05	3.54262331011561e-05	6.47154471339286e-05	0.000104019380615917	0.000149026391025106	0.000192766935864605	0.000230786215617098	0.000272870533084136	0.000333779141905208	0.000439722057199361	0.000630168608333606	0.000990531291071561	0.00164945047465951
P6SA	C510	0	0	0	0	0	0	0	0	0	0	0	0	0	3.09505178564819e-09	6.79314153425812e-09	3.71586168660591e-09	1.24133076831915e-08	9.61057563119378e-09	2.91364776095231e-08	1.46596084365812e-08	2.85170904776844e-08	5.04731803879038e-08	5.36159230855992e-08	1.1786012219266e-07	4.47798956180633e-07	6.32134826772933e-07
P6SA	C511	0	0	0	0	0	0	0	0	0	0	0	2.80221515668579e-09	0	0	0	3.71586168660591e-09	8.27553845546103e-09	1.44158634467907e-08	1.74818865657139e-08	2.19894126548718e-08	1.90113936517896e-08	1.2618295096976e-08	1.78719743618664e-08	5.89300610963301e-08	1.27942558908752e-07	0
P6SA	C512	0	0	0	0	0	0	0	0	0	0	0	0	0	0	0	0	0	4.80528781559689e-09	1.16545910438092e-08	0	0	1.2618295096976e-08	3.57439487237328e-08	2.94650305481651e-08	6.39712794543762e-08	0
P6SA	C518	0	0	0	0	0	0	0	0	0	0	0	0	2.88005900941384e-09	3.09505178564819e-09	3.39657076712906e-09	1.48634467464236e-08	2.89643845941136e-08	2.88317268935813e-08	3.49637731314277e-08	6.59682379646154e-08	1.42585452388422e-07	1.00946360775808e-07	3.75311461599195e-07	6.48230672059632e-07	7.67655353452514e-07	1.26426965354587e-06
P6SA	C519	0	0	0	0	0	0	0	0	5.43129012679578e-09	8.12221039468953e-09	1.65575308297361e-08	2.52199364101721e-08	7.2001475235346e-08	1.08326812497687e-07	2.13983958329131e-07	4.97925466005192e-07	7.32385153308301e-07	1.30223299802676e-06	2.25516336697709e-06	3.65757230492701e-06	6.63497638447456e-06	1.14069387676663e-05	1.97842756185861e-05	3.17338379003738e-05	5.5271185448581e-05	8.82881641392863e-05
P6SA	C52	0	0	0	0	1.40205535707125e-08	1.39505394227178e-08	2.77448192445835e-08	1.37893519837445e-08	1.35782253169894e-08	2.70740346489651e-09	1.10383538864907e-08	2.52199364101721e-08	2.59205310847246e-08	8.04713464268529e-08	1.22276547616646e-07	3.30711690107926e-07	5.21358922694045e-07	8.0248306520468e-07	1.2645231282533e-06	1.67119536177026e-06	2.34790711599601e-06	3.74763364380186e-06	6.20157510356764e-06	9.72346008089447e-06	1.62487049814115e-05	2.69710859423118e-05
P6SA	C530	0	0	0	1.52327405020996e-08	0	0	0	0	0	0	0	1.4011075783429e-08	5.18410621694491e-08	1.48562485711113e-07	3.49846789014293e-07	4.79346157572163e-07	7.03420768714188e-07	8.98588821516618e-07	1.04891319394283e-06	1.18009847914479e-06	1.26425767784401e-06	1.23659291950364e-06	1.76932546182477e-06	1.7679018328899e-06	3.51842036999069e-06	3.58209735171329e-06
P6SA	C531	0	0	0	1.52327405020996e-08	0	0	0	0	2.71564506339789e-09	0	0	5.60443031337158e-09	2.01604130658969e-08	5.88059839273156e-08	1.01897123013872e-07	1.6349791421066e-07	2.3999061520837e-07	2.40264390779844e-07	2.15609934310471e-07	3.15181581386496e-07	4.08744963513476e-07	3.40693967618351e-07	6.07647128303458e-07	9.42880977541282e-07	8.3162663290689e-07	4.21423217848622e-07
P6SA	C538	0	0	0	0	0	0	0	0	0	0	5.51917694324535e-09	1.68132909401147e-08	9.50419473106568e-08	2.25938780352318e-07	3.77019355151326e-07	5.20220636124828e-07	7.2410961485284e-07	9.17809972779006e-07	9.78985647679976e-07	1.05549180743385e-06	1.23574058736632e-06	1.74132472338268e-06	1.59060571820611e-06	2.26880735220871e-06	3.71033420835382e-06	2.52853930709173e-06
P6SA	C539	0	0	0	0	1.40205535707125e-08	1.39505394227178e-08	0	1.37893519837445e-08	1.90095154437852e-08	2.16592277191721e-08	1.79373250655474e-07	1.65891137275799e-06	7.29806952985467e-06	1.76944110585507e-05	3.00120992983524e-05	4.33083679573919e-05	5.66791628814526e-05	6.7624815428895e-05	7.62676437906877e-05	8.4395365769398e-05	9.94295887988595e-05	0.000116794939417609	0.000139597991740539	0.000171515942820869	0.000234902538156469	0.000306796102593797
P6SA	C540	0	0	0	0	0	0	0	0	0	0	2.75958847162268e-09	0	0	1.23802071425928e-08	1.01897123013872e-08	2.60110318062414e-08	3.72399230495746e-08	7.68846050495502e-08	8.15821373066647e-08	8.06278464011966e-08	1.14068361910737e-07	1.51419541163711e-07	1.25103820533065e-07	1.7679018328899e-07	1.27942558908752e-07	8.42846435697244e-07
P6SA	C541	0	0	0	0	0	0	0	0	2.71564506339789e-09	5.41480692979302e-09	5.51917694324535e-09	3.64287970369153e-08	1.26722596414209e-07	2.35223935709262e-07	5.12882185836488e-07	1.36000537729776e-06	2.67299892111391e-06	5.57413386609239e-06	1.26160948049235e-05	2.16962204861402e-05	3.28041597461629e-05	4.25741276571969e-05	5.06313033671675e-05	6.19944242733393e-05	8.59773995866816e-05	0.000108305766987096
P6SA	C542	0	0	0	0	0	0	0	0	0	0	0	0	2.88005900941384e-09	0	0	7.43172337321182e-09	2.06888461386526e-08	9.61057563119378e-09	4.07910686533323e-08	2.93192168731624e-08	6.65398777812635e-08	1.51419541163711e-07	1.60847769256798e-07	8.83950916444952e-08	3.19856397271881e-07	2.10711608924311e-07
P6SA	C543	0	0	0	0	0	0	0	0	0	0	0	0	2.88005900941384e-09	3.09505178564819e-09	3.39657076712906e-09	0	2.06888461386526e-08	1.92211512623876e-08	2.91364776095231e-08	7.3298042182906e-09	2.85170904776844e-08	8.83280656788317e-08	5.36159230855992e-08	1.47325152740825e-07	3.83827676726257e-07	0
P6SA	C548	0	0	0	0	0	0	0	0	0	0	0	0	1.44002950470692e-08	3.09505178564819e-09	2.03794246027744e-08	3.71586168660591e-08	6.20665384159578e-08	9.13004684963409e-08	1.5150968356952e-07	1.39266280147521e-07	2.28136723821475e-07	2.77602492133471e-07	2.85951589789863e-07	4.41975458222476e-07	5.75741515089385e-07	6.32134826772933e-07
P6SA	C549	0	0	0	0	0	0	0	0	0	0	1.65575308297361e-08	1.96155060968005e-08	6.62413572165184e-08	1.33087226782872e-07	2.47949666000421e-07	3.67870306973985e-07	6.57905307209152e-07	1.10521619758728e-06	1.31696878795044e-06	1.97171733472017e-06	2.49999826521033e-06	3.39432138108653e-06	3.98545028269621e-06	5.74568095689219e-06	6.33315666598324e-06	1.17998500997614e-05
P6SA	C55	0	0	0	0	1.40205535707125e-08	1.39505394227178e-08	0	1.37893519837445e-08	8.14693519019366e-09	2.16592277191721e-08	1.04864361921662e-07	4.87585437263328e-07	1.65027381239413e-06	4.10713371955515e-06	7.49283511228671e-06	1.22995021826656e-05	1.81979090635588e-05	2.4973080777657e-05	3.17296241167707e-05	4.26594605504513e-05	5.5475246675922e-05	7.27823261193573e-05	9.81707551697322e-05	0.00013665881168239	0.00019178589580422	0.00029668194536543
P6SA	C56	0	8.55572258201262e-07	0	3.04654810041993e-08	2.8041107141425e-08	4.18516182681533e-08	1.38724096222917e-08	2.75787039674889e-08	6.78911265849472e-08	3.60084660831236e-07	1.03760526533013e-06	1.42352529959638e-06	2.12548354894742e-06	3.47883820706857e-06	6.36177704683273e-06	1.20542553113496e-05	2.27742818294288e-05	3.39157214024828e-05	4.80868426467569e-05	6.18268985812812e-05	8.03136324819851e-05	9.88138689044187e-05	0.00012285195176347	0.000149151984634812	0.000188459389272592	0.000223565017068694
P6SA	C570	0	0	0	0	0	0	0	1.37893519837445e-08	0	0	2.75958847162268e-09	0	2.88005900941384e-09	1.23802071425928e-08	6.79314153425812e-09	1.48634467464236e-08	5.37909999604967e-08	8.6495180680744e-08	1.16545910438092e-07	1.53925888584103e-07	2.28136723821475e-07	2.39747606842543e-07	2.32335666704263e-07	7.36625763704127e-07	4.47798956180633e-07	8.42846435697244e-07
P6SA	C571	0	0	0	0	0	0	0	0	0	0	0	0	0	3.09505178564819e-09	3.39657076712906e-09	0	8.27553845546103e-09	2.40264390779844e-08	2.91364776095231e-08	2.19894126548718e-08	3.80227873035792e-08	3.78548852909279e-08	3.57439487237328e-08	1.7679018328899e-07	2.55885117817505e-07	2.10711608924311e-07
P6SA	C572	0	0	0	0	0	0	0	0	0	0	0	0	0	0	3.39657076712906e-09	0	0	0	0	1.46596084365812e-08	2.85170904776844e-08	0	1.78719743618664e-08	8.83950916444952e-08	0	0
P6SA	C573	0	0	0	0	0	0	0	0	0	0	0	0	0	0	0	7.43172337321182e-09	1.24133076831915e-08	3.36370147091782e-08	2.91364776095231e-08	5.13086295280342e-08	3.80227873035792e-08	6.30914754848798e-08	1.25103820533065e-07	5.89300610963301e-08	6.39712794543762e-08	4.21423217848622e-07
P6SA	C574	0	0	0	0	0	0	0	0	0	2.70740346489651e-09	2.75958847162268e-09	0	2.88005900941384e-09	3.09505178564819e-08	4.41554199726778e-08	5.57379252990887e-08	1.11719769148724e-07	1.48963922283504e-07	1.57336979091425e-07	2.27223930767009e-07	3.23193692080423e-07	4.54258623491134e-07	5.71903179579725e-07	9.42880977541282e-07	1.91913838363128e-06	3.37138574278897e-06
P6SA	C577	0	0	0	0	0	0	0	0	0	0	5.51917694324535e-09	0	2.88005900941384e-09	3.09505178564819e-09	3.39657076712906e-09	3.71586168660591e-09	4.13776922773052e-09	4.80528781559689e-09	2.33091820876185e-08	4.39788253097436e-08	5.70341809553687e-08	7.57097705818557e-08	1.25103820533065e-07	8.83950916444952e-08	6.39712794543762e-08	2.10711608924311e-07
P6SA	C578	0	0	0	0	0	0	0	1.37893519837445e-08	0	2.70740346489651e-09	1.10383538864907e-08	1.12088606267432e-08	4.03208261317938e-08	1.05231760712038e-07	1.4605254298655e-07	2.22951701196355e-07	4.42741307367165e-07	7.2559846015513e-07	8.4495785067617e-07	1.0921408285253e-06	1.58745136992443e-06	2.27129311745567e-06	3.48503500056395e-06	4.53761470441742e-06	7.42066841670763e-06	8.84988757482106e-06
P6SA	C579	0	0	0	0	0	0	0	1.37893519837445e-08	0	0	1.10383538864907e-08	3.08243667235437e-08	5.76011801882768e-08	1.11421864283335e-07	2.68329090603196e-07	4.57050987452527e-07	6.53767537981422e-07	1.0859950463249e-06	1.62581545061139e-06	2.11831341908598e-06	3.03231728746044e-06	4.44163987413553e-06	5.91562351377778e-06	1.02243656002133e-05	1.86156423212235e-05	2.76032207690847e-05
P6SA	C58	0	0	0	0	0	0	0	0	0	8.12221039468953e-09	8.00280656770576e-08	1.09286391110746e-07	1.98724071649555e-07	1.39277330354169e-07	1.12086835315259e-07	8.17489571053301e-08	1.15857538376454e-07	5.28581659715658e-08	1.74818865657139e-08	2.19894126548718e-08	4.75284841294739e-08	3.78548852909279e-08	1.07231846171198e-07	1.1786012219266e-07	1.91913838363128e-07	2.10711608924311e-07
P6SA	C600	0	0	0	0	0	0	0	0	0	0	0	0	0	3.09505178564819e-09	3.39657076712906e-09	3.71586168660591e-09	4.13776922773052e-09	2.88317268935813e-08	1.16545910438092e-08	3.6649021091453e-08	3.80227873035792e-08	5.04731803879038e-08	2.5020764106613e-07	3.24115336029816e-07	1.91913838363128e-07	1.26426965354587e-06
P6SA	C601	0	0	0	0	0	0	0	0	0	0	2.75958847162268e-09	0	0	0	1.01897123013872e-08	3.71586168660591e-09	1.65510769109221e-08	2.88317268935813e-08	3.49637731314277e-08	8.79576506194872e-08	1.90113936517896e-08	8.83280656788317e-08	8.9359871809332e-08	2.35720244385321e-07	6.39712794543762e-08	2.10711608924311e-07
P6SA	C602	0	0	0	0	0	0	0	0	0	0	0	0	2.88005900941384e-09	3.09505178564819e-09	1.01897123013872e-08	1.85793084330296e-08	2.06888461386526e-08	4.80528781559689e-08	6.41002507409508e-08	5.86384337463248e-08	6.65398777812635e-08	8.83280656788317e-08	1.07231846171198e-07	2.35720244385321e-07	1.91913838363128e-07	1.26426965354587e-06
P6SA	C608	0	0	0	0	0	0	0	0	0	0	0	0	5.76011801882768e-09	0	1.69828538356453e-08	2.60110318062414e-08	2.48266153663831e-08	5.76634537871627e-08	7.57548417847601e-08	5.86384337463248e-08	6.65398777812635e-08	1.51419541163711e-07	3.03823564151729e-07	2.06255213837156e-07	4.47798956180633e-07	4.21423217848622e-07
P6SA	C609	0	0	0	0	0	0	0	0	8.14693519019366e-09	2.70740346489651e-09	1.65575308297361e-08	5.88465182904016e-08	2.01604130658969e-07	4.48782508918988e-07	7.91400988741071e-07	1.4454701960897e-06	2.01095584467703e-06	2.85914625028015e-06	4.17817088920561e-06	5.33609747091556e-06	7.4714777051533e-06	9.84227017564124e-06	1.21350705917073e-05	1.84745741536995e-05	2.75076501653818e-05	4.6777977181197e-05
P6SA	C61	0	0	0	3.04654810041993e-08	8.41233214242751e-08	8.37032365363065e-08	4.16172288668752e-08	4.13680559512334e-08	3.80190308875704e-08	8.12221039468953e-08	2.2628625467306e-07	2.32583858004921e-07	2.56325251837832e-07	3.00220023207874e-07	6.18175879617489e-07	1.37858468573079e-06	4.6508526119691e-06	1.58142022011294e-05	4.81101518288445e-05	0.000125530227042445	0.00028008535697499	0.000558611923943125	0.00101112482149695	0.00168183447865871	0.0026633802488035	0.00390490753658533
P6SA	C620	0	0	0	0	0	0	0	0	0	2.70740346489651e-09	2.20767077729814e-08	2.24177212534863e-08	3.16806491035523e-08	1.23802071425928e-08	2.03794246027744e-08	1.48634467464236e-08	8.27553845546103e-09	4.80528781559689e-09	1.16545910438092e-08	1.46596084365812e-08	0	1.38801246066735e-07	1.96591717980531e-07	4.12510427674311e-07	1.27942558908752e-07	1.26426965354587e-06
P6SA	C621	0	0	0	0	0	0	1.38724096222917e-08	1.37893519837445e-08	0	0	1.93171193013587e-08	2.24177212534863e-08	2.30404720753107e-08	1.23802071425928e-08	3.05691369041615e-08	1.48634467464236e-08	1.65510769109221e-08	2.40264390779844e-08	1.16545910438092e-08	4.39788253097436e-08	1.90113936517896e-08	2.52365901939519e-08	5.36159230855992e-08	2.06255213837156e-07	1.91913838363128e-07	8.42846435697244e-07
P6SA	C629	0	0	0	4.56982215062989e-08	1.96287749989975e-07	2.23208630763484e-07	8.32344577337504e-08	1.241041678537e-07	3.25877407607747e-08	7.85147004819988e-08	1.5453695441087e-06	3.73255058870547e-06	4.89610031600353e-06	4.57448653918802e-06	3.72943470230771e-06	2.61596662737056e-06	2.13095115228122e-06	1.78276177958645e-06	1.55588790434853e-06	1.80313183769949e-06	1.94866784930843e-06	2.86435298701354e-06	3.77098659035381e-06	5.4804956819587e-06	8.89200784415829e-06	1.26426965354587e-05
P6SA	C630	0	0	0	0	0	0	0	0	0	0	5.51917694324535e-09	2.80221515668579e-09	1.44002950470692e-08	6.19010357129638e-09	3.39657076712906e-09	7.43172337321182e-09	0	2.88317268935813e-08	1.16545910438092e-08	4.39788253097436e-08	5.70341809553687e-08	1.00946360775808e-07	7.14878974474657e-08	2.35720244385321e-07	1.27942558908752e-07	6.32134826772933e-07
P6SA	C631	0	0	0	0	0	0	0	0	0	5.41480692979302e-09	2.75958847162268e-09	0	0	0	0	3.71586168660591e-09	0	4.80528781559689e-09	1.16545910438092e-08	2.19894126548718e-08	9.50569682589479e-09	3.78548852909279e-08	8.9359871809332e-08	2.94650305481651e-08	1.27942558908752e-07	2.10711608924311e-07
P6SA	C632	0	0	0	0	0	0	2.77448192445835e-08	0	0	2.70740346489651e-09	2.75958847162268e-09	1.12088606267432e-08	2.88005900941384e-09	6.19010357129638e-09	6.79314153425812e-09	2.60110318062414e-08	1.65510769109221e-08	3.84423025247751e-08	8.15821373066647e-08	5.86384337463248e-08	7.60455746071583e-08	1.89274426454639e-07	3.39567512875462e-07	2.94650305481651e-07	5.11770235635009e-07	4.21423217848622e-07
P6SA	C637	0	0	0	0	0	0	0	0	0	2.70740346489651e-09	5.51917694324535e-09	5.60443031337158e-09	5.76011801882768e-09	1.54752589282409e-08	3.39657076712906e-09	1.85793084330296e-08	2.06888461386526e-08	9.61057563119378e-09	2.33091820876185e-08	5.86384337463248e-08	5.70341809553687e-08	1.38801246066735e-07	1.42975794894931e-07	1.47325152740825e-07	2.55885117817505e-07	4.21423217848622e-07
P6SA	C638	0	0	0	0	0	0	0	0	0	0	0	2.80221515668579e-09	5.76011801882768e-09	3.09505178564819e-09	0	7.43172337321182e-09	2.89643845941136e-08	4.80528781559689e-09	1.16545910438092e-08	5.86384337463248e-08	1.33079755562527e-07	2.14511016648591e-07	2.68079615427996e-07	5.00905519318806e-07	7.03684073998138e-07	1.26426965354587e-06
P6SA	C639	0	0	0	0	0	1.39505394227178e-08	0	0	2.71564506339789e-09	5.41480692979302e-09	2.20767077729814e-08	3.08243667235437e-08	3.45607081129661e-08	3.71406214277783e-08	3.39657076712906e-08	3.71586168660591e-08	7.86176153268798e-08	8.16898928651471e-08	1.92300752222852e-07	2.56543147640171e-07	4.5627344764295e-07	6.5615134504275e-07	1.14380635915945e-06	1.8562969245344e-06	2.36693733981192e-06	4.21423217848622e-06
P6SA	C64	0	8.55572258201262e-07	7.33347649886796e-07	1.64513597422676e-06	1.6824664284855e-06	1.93912497975777e-06	1.95600975674314e-06	2.39934724517153e-06	1.43114494841069e-06	4.656733959622e-07	5.43638928909667e-07	6.16487334470874e-07	9.56179591125395e-07	1.47324464996854e-06	2.82934344901851e-06	6.23893177181133e-06	1.42008239895711e-05	2.66260997862224e-05	4.53247045693741e-05	7.10844413089822e-05	9.63402373304437e-05	0.000125829638707044	0.000163063894077669	0.000203956941454399	0.000256716744450412	0.000290782020315549
P6SA	C65	0	0	0	0	1.40205535707125e-08	1.39505394227178e-08	2.77448192445835e-08	2.75787039674889e-08	2.71564506339789e-09	1.35370173244825e-08	1.10383538864907e-08	3.08243667235437e-08	1.44002950470692e-08	3.09505178564819e-08	5.4345132274065e-08	6.31696486723005e-08	1.98612922931065e-07	4.18060039956929e-07	5.3028389249332e-07	8.94236114631453e-07	1.31178616197348e-06	1.46372223124921e-06	2.53782035938503e-06	3.44740857413531e-06	4.09416188508007e-06	4.00352056956191e-06
P6SA	C66	0	0	0	0	0	0	0	0	0	0	0	0	2.88005900941384e-09	6.19010357129638e-09	1.69828538356453e-08	4.83062019258769e-08	5.37909999604967e-08	1.3935334665231e-07	3.14673958182849e-07	5.64394924808376e-07	8.36501320678741e-07	1.3123026900855e-06	2.2339967952333e-06	2.50452759659403e-06	5.3735874741676e-06	4.21423217848622e-06
P6SA	C670	0	0	0	0	0	0	0	0	0	0	0	0	0	0	0	1.11475850598177e-08	2.06888461386526e-08	2.40264390779844e-08	9.32367283504739e-08	1.61255692802393e-07	3.04182298428633e-07	5.67823279363918e-07	6.25519102665324e-07	1.09020613028211e-06	2.30296606035754e-06	2.73925091601604e-06
P6SA	C671	0	0	0	0	0	0	0	0	0	0	0	0	0	0	3.39657076712906e-09	0	2.06888461386526e-08	3.84423025247751e-08	1.74818865657139e-08	4.39788253097436e-08	8.55512714330531e-08	1.2618295096976e-07	2.5020764106613e-07	2.06255213837156e-07	2.55885117817505e-07	1.26426965354587e-06
P6SA	C672	0	0	0	0	0	0	0	0	2.71564506339789e-09	0	0	2.80221515668579e-09	0	3.09505178564819e-09	6.79314153425812e-09	7.43172337321182e-09	0	2.40264390779844e-08	1.16545910438092e-08	6.59682379646154e-08	6.65398777812635e-08	1.2618295096976e-07	3.21695538513595e-07	2.35720244385321e-07	6.39712794543762e-07	1.05355804462155e-06
P6SA	C673	0	0	0	0	0	0	0	0	0	0	0	0	0	0	0	3.71586168660591e-09	8.27553845546103e-09	0	1.16545910438092e-08	3.6649021091453e-08	1.90113936517896e-08	6.30914754848798e-08	5.36159230855992e-08	1.47325152740825e-07	2.55885117817505e-07	4.21423217848622e-07
P6SA	C674	0	0	0	0	0	0	0	0	0	0	0	0	0	3.09505178564819e-09	0	0	4.13776922773052e-09	0	1.16545910438092e-08	2.19894126548718e-08	4.75284841294739e-08	3.78548852909279e-08	1.42975794894931e-07	8.83950916444952e-08	3.19856397271881e-07	4.21423217848622e-07
P6SA	C675	0	0	0	0	0	0	0	0	0	0	2.75958847162268e-09	0	0	0	1.01897123013872e-08	1.85793084330296e-08	1.65510769109221e-08	2.88317268935813e-08	6.41002507409508e-08	1.1727686749265e-07	1.61596846040211e-07	3.28075672521375e-07	4.64671333408527e-07	8.54485885896787e-07	8.3162663290689e-07	1.26426965354587e-06
P6SA	C676	0	0	0	0	0	0	0	0	0	0	0	0	0	0	0	3.71586168660591e-09	8.27553845546103e-09	2.40264390779844e-08	4.6618364175237e-08	1.1727686749265e-07	1.52091149214317e-07	2.27129311745567e-07	3.93183435961061e-07	4.12510427674311e-07	5.11770235635009e-07	6.32134826772933e-07
P6SA	C677	0	0	0	0	0	0	0	0	0	0	2.75958847162268e-09	8.40664547005737e-09	2.88005900941384e-09	9.28515535694457e-09	2.03794246027744e-08	2.97268934928473e-08	5.37909999604967e-08	3.84423025247751e-08	3.49637731314277e-08	3.6649021091453e-08	9.50569682589479e-08	5.04731803879038e-08	7.14878974474657e-08	8.83950916444952e-08	1.91913838363128e-07	2.10711608924311e-07
P6SA	C678	0	0	0	0	0	1.39505394227178e-08	0	1.37893519837445e-08	0	0	0	2.80221515668579e-09	0	3.09505178564819e-09	1.69828538356453e-08	2.97268934928473e-08	7.86176153268798e-08	1.77795649177085e-07	3.08846662660945e-07	6.1570355433641e-07	1.08364943815201e-06	1.47634052634619e-06	2.4484604875757e-06	4.27242942948394e-06	6.26918538652886e-06	7.58561792127519e-06
P6SA	C679	0	0	2.44449216628932e-07	3.04654810041993e-08	1.26184982136413e-07	2.09258091340766e-07	5.5489638489167e-08	1.10314815869956e-07	5.15972562045599e-08	4.06110519734476e-08	8.00280656770576e-08	8.40664547005737e-08	1.81443717593072e-07	4.33307249990747e-07	9.68022668631782e-07	2.15148391654482e-06	4.88256768872201e-06	1.12059311859719e-05	2.33150093831404e-05	4.2424906815466e-05	7.56273239468189e-05	0.000126359607101117	0.000205474089238378	0.000317839284523057	0.000500191434053767	0.000716840893560506
P6SA	C680	0	0	0	0	0	0	0	0	0	0	0	5.60443031337158e-09	8.64017702824152e-09	6.19010357129638e-09	2.37759953699034e-08	7.06013720455123e-08	1.24133076831916e-07	2.49874966411038e-07	4.07910686533323e-07	7.10991009174188e-07	7.41444352419794e-07	1.16088314892179e-06	1.35827005150185e-06	2.09201716891972e-06	3.90224804671695e-06	5.47850183203208e-06
P6SA	C681	0	0	0	0	0	0	0	0	0	0	0	0	0	0	0	0	4.13776922773052e-09	0	1.16545910438092e-08	0	0	5.04731803879038e-08	5.36159230855992e-08	0	0	0
P6SA	C688	0	0	0	1.52327405020996e-08	0	0	0	0	0	2.70740346489651e-09	2.75958847162268e-09	0	5.76011801882768e-09	1.23802071425928e-08	1.69828538356453e-08	2.97268934928473e-08	1.65510769109221e-08	1.20132195389922e-07	1.45682388047616e-07	3.00521972949915e-07	3.80227873035792e-07	6.18296459751822e-07	8.04238846283988e-07	1.2669963135711e-06	1.79119582472253e-06	4.00352056956191e-06
P6SA	C689	0	0	0	4.56982215062989e-08	0	0	0	0	5.43129012679578e-09	2.70740346489651e-09	1.10383538864907e-08	1.68132909401147e-08	1.44002950470692e-08	2.78554660708337e-08	3.39657076712906e-08	8.17489571053301e-08	1.69648538336951e-07	4.08449464325735e-07	6.58484393975222e-07	1.16543887070821e-06	1.94866784930843e-06	3.15457377424399e-06	4.34288976993354e-06	7.07160733155962e-06	1.08751175072439e-05	1.39069661890045e-05
P6SA	C690	0	0	0	0	0	0	0	0	2.71564506339789e-09	0	0	5.60443031337158e-09	5.76011801882768e-09	3.09505178564819e-09	0	0	2.06888461386526e-08	2.88317268935813e-08	3.49637731314277e-08	5.86384337463248e-08	8.55512714330531e-08	1.2618295096976e-07	2.14463692342397e-07	3.24115336029816e-07	3.19856397271881e-07	6.32134826772933e-07
P6SA	C691	0	0	0	0	0	0	2.77448192445835e-08	0	2.71564506339789e-09	0	0	2.80221515668579e-09	2.88005900941384e-09	0	0	0	0	0	1.16545910438092e-08	1.46596084365812e-08	1.90113936517896e-08	5.04731803879038e-08	8.9359871809332e-08	5.89300610963301e-08	1.27942558908752e-07	4.21423217848622e-07
P6SA	C692	5.13343354920758e-06	0	2.44449216628932e-07	1.67560145523096e-07	3.64534392838526e-07	2.06467983456223e-06	2.89933361105897e-06	1.69609029400057e-06	3.25877407607747e-07	5.14406658330337e-08	2.20767077729814e-08	2.24177212534863e-08	1.15202360376554e-08	1.23802071425928e-08	2.03794246027744e-08	1.11475850598177e-08	1.65510769109221e-08	2.88317268935813e-08	3.49637731314277e-08	5.13086295280342e-08	2.85170904776844e-08	1.2618295096976e-07	1.07231846171198e-07	2.94650305481651e-07	1.91913838363128e-07	6.32134826772933e-07
P6SA	C693	0	0	0	0	1.40205535707125e-08	5.5802157690871e-08	0	0	0	0	2.75958847162268e-09	0	5.76011801882768e-09	1.54752589282409e-08	2.71725661370325e-08	4.45903402392709e-08	7.03420768714188e-08	8.16898928651471e-08	1.39855092525711e-07	2.05234518112137e-07	1.90113936517896e-07	2.39747606842543e-07	2.32335666704263e-07	2.94650305481651e-07	1.27942558908752e-07	2.10711608924311e-07
P6SA	C694	0	0	0	0	0	0	2.77448192445835e-08	2.75787039674889e-08	2.71564506339789e-09	2.70740346489651e-09	8.27876541486803e-09	2.80221515668579e-09	2.88005900941384e-09	1.85703107138891e-08	2.03794246027744e-08	3.34427551794532e-08	2.48266153663831e-08	6.24687416027595e-08	6.41002507409508e-08	1.09947063274359e-07	2.66159511125054e-07	3.65930557812303e-07	4.64671333408527e-07	9.42880977541282e-07	1.40736814799628e-06	4.00352056956191e-06
P6SA	C695	0	0	0	0	0	0	0	0	0	0	5.51917694324535e-09	2.80221515668579e-09	8.64017702824152e-09	0	2.37759953699034e-08	1.48634467464236e-08	2.48266153663831e-08	4.3247590340372e-08	4.07910686533323e-08	2.19894126548718e-08	6.65398777812635e-08	5.04731803879038e-08	8.9359871809332e-08	1.1786012219266e-07	2.55885117817505e-07	2.10711608924311e-07
P6SA	C696	0	0	0	4.56982215062989e-08	7.01027678535626e-08	5.5802157690871e-08	6.93620481114587e-08	8.27361119024667e-08	4.07346759509683e-08	2.97814381138616e-08	4.41534155459628e-08	3.08243667235437e-08	3.74407671223799e-08	4.33307249990747e-08	6.79314153425812e-08	1.07759988911571e-07	1.53097461426029e-07	2.06627376070666e-07	2.73882889529517e-07	3.22511385604786e-07	5.03801931772424e-07	1.00946360775808e-06	1.59060571820611e-06	2.06255213837156e-06	4.09416188508007e-06	7.37490631235088e-06
P6SA	C698	0	0	0	0	1.40205535707125e-08	4.18516182681533e-08	5.5489638489167e-08	1.37893519837445e-08	8.14693519019366e-09	0	0	5.60443031337158e-09	0	3.09505178564819e-09	6.79314153425812e-09	7.43172337321182e-09	1.65510769109221e-08	1.44158634467907e-08	1.16545910438092e-08	3.6649021091453e-08	7.60455746071583e-08	1.2618295096976e-07	2.32335666704263e-07	3.53580366577981e-07	8.95597912361266e-07	1.05355804462155e-06
P6SA	C699	0	8.55572258201262e-07	0	1.52327405020996e-08	4.20616607121376e-08	1.2555485480446e-07	1.52596505845209e-07	1.37893519837444e-07	3.53033858241725e-08	5.41480692979302e-09	2.20767077729814e-08	2.52199364101721e-08	4.60809441506215e-08	5.26158803560192e-08	1.15483406082388e-07	1.26339297344601e-07	2.48266153663831e-07	2.21043239517457e-07	4.83665528318083e-07	6.96331400737607e-07	1.05513234767432e-06	1.75394301847966e-06	2.75228405172743e-06	5.45103065141054e-06	1.11949739045158e-05	2.02283144567338e-05
P6SA	C700	0	0	0	1.52327405020996e-08	0	4.18516182681533e-08	2.77448192445835e-08	5.51574079349778e-08	2.98720956973768e-08	3.51962450436546e-08	2.75958847162268e-08	3.64287970369153e-08	5.18410621694491e-08	1.11421864283335e-07	1.35862830685162e-07	2.37815147942778e-07	3.06194922852058e-07	5.04555220637673e-07	7.98339486500933e-07	9.30885135722906e-07	1.16920070958506e-06	1.37539416557038e-06	2.30548469268077e-06	2.71078281043119e-06	3.58239164944507e-06	5.68921344095639e-06
P6SA	C701	0	0	0	1.52327405020996e-08	2.8041107141425e-08	0	0	0	2.71564506339789e-09	1.0829613859586e-08	8.27876541486803e-09	5.60443031337158e-09	5.76011801882768e-09	1.54752589282409e-08	6.79314153425812e-09	2.60110318062414e-08	3.72399230495746e-08	4.3247590340372e-08	5.24456596971416e-08	6.59682379646154e-08	6.65398777812635e-08	1.00946360775808e-07	1.42975794894931e-07	1.1786012219266e-07	3.83827676726257e-07	2.10711608924311e-07
P6SA	C709	0	0	0	1.52327405020996e-08	8.41233214242751e-08	1.11604315381742e-07	4.16172288668752e-08	8.27361119024667e-08	2.98720956973768e-08	3.24888415787581e-08	3.86342386027175e-08	3.92310121936011e-08	7.48815342447599e-08	7.73762946412047e-08	1.32466259918033e-07	2.08088254449931e-07	2.81368307485675e-07	4.42086479034914e-07	6.52657098453317e-07	9.52874548377778e-07	1.1026608318038e-06	1.3123026900855e-06	1.59060571820611e-06	2.68131777988302e-06	3.19856397271881e-06	4.00352056956191e-06
P6SA	C710	1.54003006476227e-05	1.71114451640252e-06	1.46669529977359e-06	2.20874737280445e-06	2.45359687487469e-06	2.48319601724376e-06	2.39992686465647e-06	2.49587270905775e-06	2.52283426389664e-06	2.37168543524934e-06	2.44223579738607e-06	2.93672148420671e-06	3.70951600412503e-06	5.75370126951998e-06	7.48264539998532e-06	1.06385120087527e-05	1.60338557574558e-05	2.32768141787513e-05	3.26153730361002e-05	4.4140081002546e-05	5.61596568473864e-05	7.04100866411258e-05	8.49812380906748e-05	9.52899087927658e-05	0.000109646772984801	0.000114205692036977
P6SA	C711	0	0	2.44449216628932e-07	6.09309620083985e-08	2.8041107141425e-08	0	6.93620481114587e-08	2.75787039674889e-08	1.90095154437852e-08	1.89518242542756e-08	2.75958847162268e-08	2.80221515668579e-08	5.76011801882768e-08	8.97565017837975e-08	1.29069689150904e-07	2.11804116136537e-07	2.89643845941136e-07	3.94033600878945e-07	4.95320119361893e-07	5.13086295280342e-07	7.88972836549267e-07	9.58990427370172e-07	8.93598718093321e-07	7.36625763704127e-07	1.53531070690503e-06	1.8964044803188e-06
P6SA	C712	0	0	0	0	2.8041107141425e-08	2.79010788454355e-08	1.38724096222917e-08	0	1.62938703803873e-08	1.62444207893791e-08	1.37979423581134e-08	2.52199364101721e-08	3.45607081129661e-08	3.40455696421301e-08	9.17074107124846e-08	1.07759988911571e-07	1.40684153742838e-07	2.11432663886263e-07	2.68055594007613e-07	3.73820015132821e-07	5.22813325424213e-07	3.65930557812303e-07	7.68494897560256e-07	5.89300610963301e-07	8.95597912361266e-07	2.10711608924311e-07
P6SA	C713	0	0	0	0	0	1.39505394227178e-08	0	0	1.35782253169894e-08	8.12221039468953e-09	1.93171193013587e-08	1.68132909401147e-08	2.30404720753107e-08	7.11861910699084e-08	4.41554199726778e-08	7.06013720455123e-08	9.51686922378019e-08	1.68185073545891e-07	2.50573707441899e-07	2.85862364513333e-07	3.99239266687581e-07	3.40693967618351e-07	6.79135025750924e-07	5.30370549866971e-07	7.67655353452514e-07	1.47498126247018e-06
P6SA	C714	0	0	0	3.04654810041993e-08	1.40205535707125e-08	4.18516182681533e-08	5.5489638489167e-08	0	4.8881611141162e-08	2.97814381138616e-08	1.65575308297361e-08	1.68132909401147e-08	2.01604130658969e-08	3.09505178564819e-08	4.07588492055487e-08	4.45903402392709e-08	4.55154615050357e-08	5.76634537871627e-08	7.57548417847601e-08	1.09947063274359e-07	1.04562665084843e-07	2.14511016648591e-07	2.32335666704263e-07	1.7679018328899e-07	3.83827676726257e-07	4.21423217848622e-07
P6SA	C715	0	0	4.88898433257864e-07	3.19887550544092e-07	3.08452178555675e-07	1.95307551918049e-07	1.80341325089793e-07	1.10314815869956e-07	7.3322416711743e-08	7.03924900873092e-08	1.02104773450039e-07	9.52753153273169e-08	6.33612982071045e-08	7.11861910699084e-08	1.05293693781001e-07	9.28965421651478e-08	1.36546384515107e-07	1.29742771021116e-07	2.2726452535428e-07	2.4188353920359e-07	3.04182298428633e-07	3.02839082327423e-07	5.89775153941592e-07	5.00905519318806e-07	8.3162663290689e-07	1.26426965354587e-06
P6SA	C716	0	0	4.88898433257864e-07	4.72214955565089e-07	1.05154151780344e-06	1.26949908746732e-06	1.27626168525084e-06	1.35135649440696e-06	1.37411640207933e-06	1.09379099981819e-06	5.90551932927253e-07	4.67969931166527e-07	5.35690975750975e-07	5.44729114274081e-07	5.63830747343424e-07	6.65139241902458e-07	7.69625076357876e-07	1.01391572909094e-06	1.45682388047616e-06	1.97171733472017e-06	2.41444699377728e-06	2.95268105269237e-06	3.86034646216314e-06	4.47868464332109e-06	5.43755875362197e-06	3.37138574278897e-06
P6SA	C717	0	8.55572258201262e-07	4.88898433257864e-07	2.43723848033594e-07	3.50513839267813e-07	4.3246672210425e-07	5.5489638489167e-07	7.99782415057178e-07	9.15172386365088e-07	4.08817923199373e-07	1.76613662183851e-07	1.48517403304347e-07	1.35362773442451e-07	1.60942692853706e-07	2.03794246027744e-07	2.19235839509749e-07	3.31021538218441e-07	3.7000716180096e-07	3.49637731314277e-07	4.39788253097436e-07	5.51330415901898e-07	6.05678164654846e-07	7.68494897560256e-07	1.03127606918578e-06	9.59569191815642e-07	1.68569287139449e-06
P6SA	C718	0	0	0	7.61637025104981e-08	9.81438749949876e-08	1.39505394227177e-07	6.93620481114587e-08	1.241041678537e-07	1.00478867345722e-07	8.66369108766883e-08	7.45088887338123e-08	5.60443031337158e-08	8.35217112730014e-08	1.05231760712038e-07	1.25673118383775e-07	2.26667562882961e-07	2.60679461347023e-07	3.84423025247751e-07	6.64311689497127e-07	7.62299638702222e-07	9.31558288937689e-07	1.17350144401876e-06	1.30465412841625e-06	1.32592637466743e-06	1.3433968685419e-06	2.10711608924311e-06
P6SA	C719	5.13343354920758e-06	8.55572258201262e-07	7.33347649886796e-07	1.99548900577505e-06	2.74802849985965e-06	3.01331651530703e-06	2.66350264748001e-06	3.15776160427748e-06	3.03880682594224e-06	2.42312610108238e-06	2.26838172367384e-06	2.38748731349629e-06	3.3293482148824e-06	4.86542140703895e-06	6.53160558518918e-06	9.75785278902713e-06	1.39235934513132e-05	2.09846918907116e-05	2.95851793647098e-05	4.01526675077959e-05	4.96577602184744e-05	5.69716023628464e-05	6.5822481574754e-05	6.86829862077728e-05	7.43985980054395e-05	7.5224044385979e-05
P6SA	C720	0	0	0	7.61637025104981e-08	5.60822142828501e-08	6.97526971135887e-08	1.38724096222917e-07	9.65254638862111e-08	6.78911265849472e-08	1.11003542060757e-07	1.26941069694643e-07	1.23297466894175e-07	1.64163363536589e-07	2.01178366067132e-07	2.64932519836067e-07	3.08416519988291e-07	4.38603538139435e-07	6.91961445445952e-07	1.00229482976759e-06	1.35601378038376e-06	1.96767924296022e-06	2.3091480027466e-06	2.62718023119436e-06	3.18222329920183e-06	3.58239164944507e-06	4.63565539633484e-06
P6SA	C721	0	0	0	0	0	0	0	0	0	0	5.51917694324535e-09	5.60443031337158e-09	5.76011801882768e-09	3.09505178564819e-09	0	0	8.27553845546103e-09	1.92211512623876e-08	2.91364776095231e-08	5.13086295280342e-08	2.85170904776844e-08	2.52365901939519e-08	1.78719743618664e-08	1.1786012219266e-07	0	2.10711608924311e-07
P6SA	C722	0	0	0	0	0	0	1.38724096222917e-08	0	2.71564506339789e-09	0	8.27876541486803e-09	2.80221515668579e-09	0	6.19010357129638e-09	0	1.11475850598177e-08	2.06888461386526e-08	4.80528781559689e-08	3.49637731314277e-08	3.6649021091453e-08	9.50569682589479e-09	1.00946360775808e-07	5.36159230855992e-08	2.06255213837156e-07	1.27942558908752e-07	2.10711608924311e-07
P6SA	C723	0	0	0	1.52327405020996e-08	0	2.79010788454355e-08	4.16172288668752e-08	2.75787039674889e-08	8.14693519019366e-09	8.12221039468953e-09	8.27876541486803e-09	8.40664547005737e-09	8.64017702824152e-09	6.19010357129638e-09	6.79314153425812e-09	1.11475850598177e-08	2.06888461386526e-08	1.44158634467907e-08	6.41002507409508e-08	8.06278464011966e-08	1.14068361910737e-07	1.2618295096976e-07	2.14463692342397e-07	2.06255213837156e-07	3.83827676726257e-07	2.10711608924311e-07
P6SA	C724	0	0	0	0	0	0	0	0	0	2.70740346489651e-09	2.75958847162268e-09	5.60443031337158e-09	2.88005900941384e-09	9.28515535694457e-09	1.35862830685162e-08	1.48634467464236e-08	4.13776922773052e-08	1.92211512623876e-08	2.33091820876185e-08	4.39788253097436e-08	4.75284841294739e-08	7.57097705818557e-08	1.60847769256798e-07	1.47325152740825e-07	1.27942558908752e-07	0
P6SA	C725	0	0	0	0	0	2.79010788454355e-08	1.38724096222917e-08	0	5.43129012679578e-09	1.35370173244825e-08	1.10383538864907e-08	1.68132909401147e-08	1.44002950470692e-08	1.23802071425928e-08	3.39657076712906e-08	2.22951701196355e-08	4.55154615050357e-08	6.24687416027595e-08	5.24456596971416e-08	8.06278464011966e-08	1.04562665084843e-07	1.2618295096976e-07	1.60847769256798e-07	1.47325152740825e-07	3.19856397271881e-07	6.32134826772933e-07
P6SA	C728	0	0	2.44449216628932e-07	4.56982215062989e-08	7.01027678535626e-08	1.11604315381742e-07	5.5489638489167e-08	1.241041678537e-07	7.87537068385388e-08	5.14406658330337e-08	3.03554731878494e-08	3.08243667235437e-08	2.01604130658969e-08	4.33307249990747e-08	5.09485615069359e-08	9.28965421651478e-08	1.44821922970568e-07	1.92211512623876e-07	2.56401002963803e-07	4.17798840442564e-07	5.70341809553687e-07	5.2996839407299e-07	5.18287256494126e-07	7.07160733155962e-07	7.03684073998138e-07	8.42846435697244e-07
P6SA	C729	0	8.55572258201262e-07	0	8.98731689623878e-07	9.11335982096314e-07	7.53329128826759e-07	7.62982529226046e-07	7.85993063073434e-07	6.87058201039666e-07	5.25236272189923e-07	3.39429382009589e-07	2.94232591452008e-07	3.54247258157902e-07	5.66394476773619e-07	6.65727870357296e-07	1.04415713393626e-06	1.53925015271575e-06	2.48913908847919e-06	3.50220460866468e-06	4.71306411236086e-06	5.4657756748895e-06	6.38485731906983e-06	7.95302859103055e-06	9.07522940883484e-06	1.04912898305177e-05	9.90344561944261e-06
P6SA	C73	0	0	2.44449216628932e-07	4.56982215062989e-08	1.40205535707125e-08	1.39505394227178e-08	1.38724096222917e-08	2.75787039674889e-08	1.08625802535916e-08	3.79036485085511e-08	5.79513579040762e-08	1.23297466894175e-07	2.79365723913143e-07	4.14736939276857e-07	7.67624993371168e-07	1.34142606886473e-06	2.72678992107441e-06	4.74762436180973e-06	8.10576807096933e-06	1.27905083609171e-05	2.023762854233e-05	2.93249178053721e-05	4.1874035929853e-05	5.72505543550847e-05	7.91324726850633e-05	0.000108305766987096
P6SA	C740	0	0	0	4.56982215062989e-08	0	2.79010788454355e-08	1.38724096222917e-08	5.51574079349778e-08	2.4440805570581e-08	8.12221039468953e-09	1.93171193013587e-08	5.60443031337158e-09	1.7280354056483e-08	2.47604142851855e-08	6.79314153425812e-09	2.22951701196355e-08	8.27553845546103e-08	3.36370147091782e-08	8.74094328285693e-08	8.79576506194872e-08	6.65398777812635e-08	1.2618295096976e-07	1.60847769256798e-07	1.47325152740825e-07	3.19856397271881e-07	4.21423217848622e-07
P6SA	C741	0	0	0	1.52327405020996e-08	1.40205535707125e-08	1.39505394227178e-08	5.5489638489167e-08	4.13680559512334e-08	1.08625802535916e-08	2.97814381138616e-08	1.93171193013587e-08	2.24177212534863e-08	2.01604130658969e-08	4.64257767847228e-08	3.73622784384197e-08	1.18907573971389e-07	7.86176153268798e-08	9.13004684963409e-08	2.21437229832376e-07	1.83245105457265e-07	2.56653814299159e-07	1.76656131357663e-07	2.32335666704263e-07	3.53580366577981e-07	1.27942558908752e-07	2.10711608924311e-07
P6SA	C749	0	2.56671677460379e-06	2.44449216628932e-06	2.19351463230235e-06	2.42555576773327e-06	3.71084348644292e-06	3.31550589972773e-06	2.92334262055382e-06	1.71085638994067e-06	4.5755118556751e-07	2.70439670219022e-07	2.07363921594748e-07	2.2464460273428e-07	2.72364557137041e-07	3.56639930548551e-07	6.16833039976581e-07	7.9858946095199e-07	1.27340127113318e-06	1.74818865657139e-06	2.16962204861402e-06	2.52851535568801e-06	3.20504695463189e-06	3.96757830833434e-06	4.27242942948394e-06	6.14124282762011e-06	4.63565539633484e-06
P6SA	C750	0	0	0	0	0	0	0	0	0	0	0	0	2.88005900941384e-09	2.78554660708337e-08	2.03794246027744e-08	4.45903402392709e-08	5.79287691882272e-08	1.15326907574325e-07	1.63164274613329e-07	2.27223930767009e-07	3.13687995254528e-07	3.53312262715327e-07	7.68494897560256e-07	8.83950916444952e-07	1.66325326581378e-06	1.8964044803188e-06
P6SA	C751	0	0	0	0	1.40205535707125e-08	0	2.77448192445835e-08	0	1.90095154437852e-08	3.24888415787581e-08	6.34705348473216e-08	8.40664547005737e-08	1.41122891461278e-07	2.47604142851855e-07	3.02294798274486e-07	4.16176508899862e-07	6.08252076476386e-07	9.17809972779006e-07	1.28783231034092e-06	1.68585497020684e-06	2.11977039217454e-06	2.56151390468612e-06	3.16333946205035e-06	3.30008342139449e-06	4.15813316453445e-06	3.58209735171329e-06
P6SA	C752	5.13343354920758e-06	0	0	0	1.40205535707125e-08	0	0	2.75787039674889e-08	1.08625802535916e-08	2.97814381138616e-08	1.65575308297361e-08	5.60443031337158e-09	5.76011801882768e-09	3.09505178564819e-09	1.35862830685162e-08	0	3.72399230495746e-08	3.84423025247751e-08	2.91364776095231e-08	3.6649021091453e-08	2.85170904776844e-08	7.57097705818557e-08	5.36159230855992e-08	1.1786012219266e-07	0	0
P6SA	C753	5.13343354920758e-06	0	0	1.06629183514697e-07	1.40205535707125e-07	1.67406473072613e-07	1.80341325089793e-07	1.37893519837444e-07	7.60380617751409e-08	1.48907190569308e-07	1.68334896768983e-07	7.00553789171448e-08	6.91214162259322e-08	4.64257767847228e-08	5.4345132274065e-08	5.94537869856946e-08	5.79287691882272e-08	5.28581659715658e-08	5.24456596971416e-08	6.59682379646154e-08	1.42585452388422e-07	6.30914754848798e-08	8.9359871809332e-08	0	0	0
P6SA	C754	0	0	0	0	0	0	0	0	0	0	0	2.80221515668579e-09	0	0	0	0	0	9.61057563119378e-09	1.74818865657139e-08	0	9.50569682589479e-09	1.2618295096976e-08	0	0	0	2.10711608924311e-07
P6SA	C755	0	0	0	0	0	0	0	0	0	5.41480692979302e-09	5.51917694324535e-09	5.60443031337158e-09	8.64017702824152e-09	1.54752589282409e-08	1.01897123013872e-08	1.85793084330296e-08	2.06888461386526e-08	2.88317268935813e-08	5.24456596971416e-08	7.3298042182906e-08	7.60455746071583e-08	3.78548852909279e-08	7.14878974474657e-08	1.47325152740825e-07	0	0
P6SA	C758	0	0	0	0	0	0	0	0	0	0	2.75958847162268e-09	2.80221515668579e-09	2.88005900941384e-09	3.09505178564819e-09	0	3.34427551794532e-08	2.48266153663831e-08	1.44158634467907e-08	2.33091820876185e-08	7.3298042182906e-08	3.80227873035792e-08	1.00946360775808e-07	1.25103820533065e-07	1.7679018328899e-07	1.91913838363128e-07	6.32134826772933e-07
P6SA	C759	0	0	0	1.52327405020996e-08	1.40205535707125e-08	1.39505394227178e-08	2.77448192445835e-08	4.13680559512334e-08	5.43129012679578e-09	1.62444207893791e-08	3.58746501310948e-08	3.36265818802295e-08	8.35217112730014e-08	9.90416571407421e-08	1.93604533726356e-07	2.22951701196355e-07	3.93088076634399e-07	6.4871385510558e-07	8.62439737241884e-07	1.4073224099118e-06	1.83459948739769e-06	2.01892721551615e-06	2.37697259012823e-06	2.41613250494954e-06	2.30296606035754e-06	1.8964044803188e-06
P6SA	C760	1.02668670984152e-05	0	7.33347649886796e-07	1.37094664518897e-07	1.96287749989975e-07	1.81357012495331e-07	5.5489638489167e-08	8.27361119024667e-08	8.96162870921303e-08	1.00173928201171e-07	1.40739012052757e-07	2.71814870198522e-07	3.6000737617673e-07	5.23063751774544e-07	9.81608951700298e-07	2.50077491508578e-06	5.05635399628669e-06	8.8080925659891e-06	1.37232809540854e-05	1.72836783467292e-05	2.15113919169999e-05	2.75331199016015e-05	3.40818551080792e-05	5.26245445590228e-05	9.0135532751216e-05	0.000171519249664389
P6SA	C761	0	1.71114451640252e-06	0	1.37094664518897e-07	1.121644285657e-07	6.97526971135887e-08	1.24851686600626e-07	1.37893519837445e-08	5.15972562045599e-08	7.03924900873092e-08	1.02104773450039e-07	9.80775304840027e-08	9.21618883012429e-08	1.23802071425928e-07	1.35862830685162e-07	2.19235839509749e-07	4.34465768911704e-07	6.72740294183564e-07	8.39130555154265e-07	1.34135417194718e-06	2.06273621121917e-06	2.87697128211052e-06	4.37863371865727e-06	6.04033126237384e-06	7.67655353452514e-06	1.17998500997614e-05
P6SA	C762	2.05337341968303e-05	3.42228903280505e-06	0	8.3780072761548e-07	6.44945464252776e-07	4.18516182681532e-07	5.96513613758545e-07	3.44733799593611e-07	1.9281079950125e-07	1.7868862868317e-07	2.2628625467306e-07	3.27859173332237e-07	4.75209736553284e-07	6.65436133914361e-07	8.72918687152168e-07	1.53093501488164e-06	2.89230069018363e-06	4.84853540593726e-06	7.59296606504172e-06	1.19255914631588e-05	1.83174777834993e-05	2.6763403900686e-05	3.97115270320672e-05	5.80755752104334e-05	8.61053421455903e-05	0.000142441047632834
P6SA	C763	5.13343354920758e-06	0	0	6.09309620083985e-08	1.26184982136413e-07	9.76537759590243e-08	2.77448192445835e-08	4.13680559512334e-08	4.8881611141162e-08	3.24888415787581e-08	8.83068310919257e-08	1.31704112364232e-07	1.78563658583658e-07	2.63079401780096e-07	4.85709619699456e-07	8.39784741172936e-07	1.21236638372504e-06	2.04705260944427e-06	3.07681203556564e-06	4.3685633141012e-06	5.87452063840298e-06	8.56782237084667e-06	1.06874406683961e-05	1.63530919542316e-05	2.46289425899348e-05	3.56102619082085e-05
P6SA	C764	0	0	0	0	1.40205535707125e-08	0	0	0	2.71564506339789e-09	1.0829613859586e-08	2.20767077729814e-08	2.52199364101721e-08	2.59205310847246e-08	3.09505178564819e-08	4.75519907398068e-08	5.57379252990887e-08	8.68931537823409e-08	1.44158634467907e-07	1.45682388047616e-07	3.51830602477949e-07	4.94296234946529e-07	5.9305986955787e-07	9.65086615540786e-07	1.8562969245344e-06	2.11105222199441e-06	7.37490631235088e-06
P6SA	C765	0	0	0	1.52327405020996e-08	0	2.79010788454355e-08	1.38724096222917e-08	1.37893519837445e-08	3.80190308875704e-08	7.30998935522057e-08	1.51777365939247e-07	1.45715188147661e-07	1.44002950470692e-07	1.82608055353243e-07	1.8001825065784e-07	2.93553073241867e-07	3.26883768990711e-07	6.10271552580805e-07	7.80857599935219e-07	1.15810906648991e-06	1.56843997627264e-06	2.27129311745567e-06	2.94887576970796e-06	4.83226500989907e-06	7.10081201943575e-06	1.30641197533073e-05
P6SA	C767	0	0	2.44449216628932e-07	1.52327405020996e-08	1.40205535707125e-08	1.39505394227178e-08	2.77448192445835e-08	8.27361119024667e-08	1.05910157472518e-07	5.41480692979302e-08	2.75958847162268e-08	2.80221515668579e-08	2.88005900941384e-08	5.26158803560192e-08	3.73622784384197e-08	1.44918605777631e-07	1.86199615247873e-07	2.64290829857829e-07	5.12802005927607e-07	7.54969834483932e-07	9.125468952859e-07	1.14826485382481e-06	1.71570953873918e-06	2.47506256604587e-06	2.43090861926629e-06	3.58209735171329e-06
P6SA	C768	0	0	0	0	0	4.18516182681533e-08	0	0	1.35782253169894e-08	2.16592277191721e-08	1.37979423581134e-08	1.12088606267432e-08	2.88005900941384e-08	3.09505178564819e-08	6.11382738083231e-08	9.66124038517537e-08	2.11026230614256e-07	3.84423025247751e-07	5.76902256668557e-07	6.23033358554701e-07	1.04562665084843e-06	1.27444780479457e-06	1.53698979512051e-06	2.74024784097935e-06	3.90224804671695e-06	5.05707861418346e-06
P6SA	C770	0	0	0	1.52327405020996e-08	0	0	0	0	2.71564506339789e-09	2.70740346489651e-09	2.75958847162268e-09	5.60443031337158e-09	5.76011801882768e-09	1.23802071425928e-08	2.37759953699034e-08	2.22951701196355e-08	7.86176153268798e-08	9.13004684963409e-08	1.92300752222852e-07	2.19894126548718e-07	2.56653814299159e-07	2.52365901939519e-07	4.4679935904666e-07	6.48230672059632e-07	8.3162663290689e-07	1.05355804462155e-06
P6SA	C771	0	0	0	0	0	0	0	0	0	0	5.51917694324535e-09	0	0	0	3.39657076712906e-09	7.43172337321182e-09	2.48266153663831e-08	2.88317268935813e-08	2.91364776095231e-08	3.6649021091453e-08	9.50569682589479e-08	1.51419541163711e-07	1.07231846171198e-07	8.83950916444952e-08	1.27942558908752e-07	2.10711608924311e-07
P6SA	C772	0	0	0	0	0	0	0	0	2.71564506339789e-09	0	0	8.40664547005737e-09	1.15202360376554e-08	6.19010357129638e-09	1.69828538356453e-08	3.71586168660591e-08	3.72399230495746e-08	7.68846050495502e-08	1.92300752222852e-07	3.59160406696239e-07	3.51710782558107e-07	5.9305986955787e-07	7.32750948836523e-07	8.83950916444952e-07	1.53531070690503e-06	2.52853930709173e-06
P6SA	C773	0	0	0	0	0	0	0	0	0	0	0	0	0	0	3.39657076712906e-09	7.43172337321182e-09	4.13776922773052e-09	0	0	7.3298042182906e-09	9.50569682589479e-09	2.52365901939519e-08	1.78719743618664e-08	8.83950916444952e-08	0	2.10711608924311e-07
P6SA	C774	0	0	0	0	0	0	0	0	0	0	0	0	0	0	0	0	1.24133076831915e-08	9.61057563119378e-09	5.82729552190462e-09	7.3298042182906e-09	1.90113936517896e-08	7.57097705818557e-08	3.57439487237328e-08	2.06255213837156e-07	0	4.21423217848622e-07
P6SA	C775	0	0	0	0	0	0	0	0	0	0	0	0	0	3.09505178564819e-09	3.39657076712906e-09	3.71586168660591e-09	4.13776922773052e-09	4.80528781559689e-09	1.16545910438092e-08	3.6649021091453e-08	3.80227873035792e-08	1.2618295096976e-08	1.78719743618664e-08	2.94650305481651e-08	0	0
P6SA	C778	0	0	0	0	0	0	0	0	0	0	2.75958847162268e-09	0	0	3.09505178564819e-09	0	0	1.24133076831915e-08	9.61057563119378e-09	5.82729552190462e-09	7.3298042182906e-09	3.80227873035792e-08	2.52365901939519e-08	3.57439487237328e-08	2.94650305481651e-08	0	4.21423217848622e-07
P6SA	C779	0	0	0	0	0	0	0	1.37893519837445e-08	2.71564506339789e-09	5.41480692979302e-09	1.10383538864907e-08	8.40664547005737e-09	1.44002950470692e-08	3.71406214277783e-08	4.75519907398068e-08	3.34427551794532e-08	7.03420768714188e-08	1.44158634467907e-07	1.98128047744757e-07	3.00521972949915e-07	3.99239266687581e-07	6.5615134504275e-07	8.22110820645855e-07	1.1786012219266e-06	1.15148303017877e-06	2.52853930709173e-06
P6SA	C780	0	0	0	3.04654810041993e-08	1.40205535707125e-08	2.79010788454355e-08	4.16172288668752e-08	0	1.62938703803873e-08	3.79036485085511e-08	3.86342386027175e-08	1.0648417595406e-07	8.35217112730014e-08	1.05231760712038e-07	2.5134623676755e-07	4.12460647213256e-07	9.10309230100714e-07	1.5424973888066e-06	2.63976487142279e-06	3.94343466944034e-06	6.58744790034509e-06	7.53312217289464e-06	1.06695686940342e-05	1.34655189605114e-05	1.4457509156689e-05	1.8964044803188e-05
P6SA	C781	0	0	0	0	0	0	0	0	2.71564506339789e-09	5.41480692979302e-09	5.51917694324535e-09	8.40664547005737e-09	8.64017702824152e-09	3.09505178564819e-09	6.79314153425812e-09	1.85793084330296e-08	1.65510769109221e-08	3.84423025247751e-08	5.24456596971416e-08	8.79576506194872e-08	1.33079755562527e-07	2.14511016648591e-07	1.25103820533065e-07	2.94650305481651e-07	2.55885117817505e-07	4.21423217848622e-07
P6SA	C782	0	0	0	0	0	0	0	0	0	2.70740346489651e-09	2.75958847162268e-09	0	0	3.09505178564819e-09	1.01897123013872e-08	1.48634467464236e-08	2.06888461386526e-08	5.76634537871627e-08	1.28200501481902e-07	1.83245105457265e-07	2.85170904776844e-07	4.0378544310323e-07	5.89775153941592e-07	8.25020855348622e-07	6.39712794543762e-07	1.8964044803188e-06
P6SA	C783	0	0	0	0	0	0	0	1.37893519837445e-08	0	0	2.75958847162268e-09	2.80221515668579e-09	0	6.19010357129638e-09	2.37759953699034e-08	4.83062019258769e-08	1.24133076831916e-07	1.3935334665231e-07	2.2726452535428e-07	3.51830602477949e-07	3.80227873035792e-07	5.04731803879038e-07	3.39567512875462e-07	7.07160733155962e-07	5.75741515089385e-07	1.26426965354587e-06
P6SA	C784	0	0	0	0	0	0	0	0	0	0	0	0	0	0	1.01897123013872e-08	7.43172337321182e-09	2.06888461386526e-08	4.80528781559689e-08	4.07910686533323e-08	1.31936475929231e-07	2.1863102699558e-07	1.38801246066735e-07	4.28927384684794e-07	3.24115336029816e-07	5.75741515089385e-07	1.05355804462155e-06
P6SA	C785	0	0	0	1.52327405020996e-08	0	0	0	0	0	5.41480692979302e-09	2.75958847162268e-09	1.68132909401147e-08	4.32008851412076e-08	4.64257767847228e-08	1.15483406082388e-07	1.70929637583872e-07	2.81368307485675e-07	4.51697054666107e-07	7.40066531281887e-07	9.01565918849744e-07	1.38783173658064e-06	2.17034675667986e-06	3.19908341077409e-06	4.86173004044724e-06	6.33315666598324e-06	7.37490631235088e-06
P6SA	C786	0	0	0	1.52327405020996e-08	0	1.39505394227178e-08	1.38724096222917e-08	1.37893519837445e-08	0	0	1.93171193013587e-08	2.80221515668579e-08	6.91214162259322e-08	1.26897123211576e-07	2.81915373671712e-07	3.86449615407015e-07	7.69625076357876e-07	1.40794932996989e-06	2.57566462068184e-06	3.37903974463197e-06	5.81748645744761e-06	8.68138702671946e-06	1.26891017969252e-05	1.65298821375206e-05	2.16862637350335e-05	2.63389511155389e-05
P6SA	C787	0	0	0	3.04654810041993e-08	1.40205535707125e-08	0	0	0	2.71564506339789e-09	5.41480692979302e-09	2.48362962446041e-08	2.52199364101721e-08	4.03208261317938e-08	1.14516916068983e-07	2.10587387562002e-07	3.49290998540956e-07	6.66180845664613e-07	1.15326907574325e-06	2.24350877593328e-06	3.36438013619539e-06	5.45626997806361e-06	7.26813797585815e-06	9.91894577083586e-06	1.46146551518899e-05	1.79119582472253e-05	2.08604492835068e-05
P6SA	C788	0	0	0	1.52327405020996e-08	0	0	0	0	8.14693519019366e-09	0	8.27876541486803e-09	1.68132909401147e-08	6.62413572165184e-08	7.42812428555566e-08	1.52845684520808e-07	3.60438583600773e-07	6.08252076476386e-07	9.65862850934975e-07	1.71905217896186e-06	2.43349500047248e-06	3.73573885257665e-06	4.80757043194784e-06	6.36242287282444e-06	9.13415946993117e-06	9.27583552088454e-06	1.36962545800802e-05
P6SA	C790	0	0	2.44449216628932e-07	0	0	1.39505394227178e-08	1.38724096222917e-08	0	1.08625802535916e-08	0	2.75958847162268e-09	1.4011075783429e-08	2.88005900941384e-09	0	3.73622784384197e-08	3.34427551794532e-08	9.93064614655324e-08	1.20132195389922e-07	1.74818865657139e-07	2.85862364513333e-07	3.99239266687581e-07	5.55204984266942e-07	7.32750948836523e-07	8.83950916444952e-07	1.5992819863594e-06	1.05355804462155e-06
P6SA	C791	0	0	0	0	0	0	0	0	0	0	0	0	2.88005900941384e-09	0	3.39657076712906e-09	7.43172337321182e-09	2.06888461386526e-08	8.6495180680744e-08	1.16545910438092e-07	1.46596084365812e-07	1.90113936517896e-07	6.05678164654846e-07	8.39982795007721e-07	1.11967116083027e-06	1.66325326581378e-06	2.10711608924311e-06
P6SA	C792	0	8.55572258201262e-07	0	0	0	0	0	0	5.43129012679578e-09	2.70740346489651e-09	2.75958847162268e-09	8.40664547005737e-09	5.76011801882768e-09	9.28515535694457e-09	2.71725661370325e-08	3.34427551794532e-08	6.20665384159578e-08	8.16898928651471e-08	1.28200501481902e-07	1.2460667171094e-07	2.09125330169685e-07	2.64984197036495e-07	3.75311461599195e-07	1.20806625247477e-06	1.72722454526816e-06	5.68921344095639e-06
P6SA	C793	0	8.55572258201262e-07	0	4.56982215062989e-08	7.01027678535626e-08	5.5802157690871e-08	1.38724096222917e-08	1.37893519837445e-08	4.8881611141162e-08	5.68554727628267e-08	8.27876541486803e-08	4.48354425069726e-08	8.64017702824152e-08	2.01178366067132e-07	1.90207962959227e-07	2.97268934928473e-07	4.8411899964447e-07	8.36120079913858e-07	1.19459558199045e-06	1.70051457864342e-06	2.22433305725938e-06	2.95268105269237e-06	3.69949869290635e-06	4.3018944600321e-06	3.71033420835382e-06	3.16067413386466e-06
P6SA	C794	0	0	0	1.52327405020996e-08	1.40205535707125e-08	0	1.38724096222917e-08	1.37893519837445e-08	8.14693519019366e-09	2.70740346489651e-09	0	8.40664547005737e-09	5.76011801882768e-09	3.09505178564819e-09	1.35862830685162e-08	3.34427551794532e-08	4.13776922773052e-08	3.84423025247751e-08	8.74094328285693e-08	1.02617259056068e-07	1.33079755562527e-07	1.38801246066735e-07	1.25103820533065e-07	1.7679018328899e-07	4.47798956180633e-07	8.42846435697244e-07
P6SA	C795	5.13343354920758e-06	0	2.44449216628932e-07	0	0	0	0	1.37893519837445e-08	3.53033858241725e-08	1.0829613859586e-07	1.79373250655474e-07	1.26099682050861e-07	7.48815342447599e-08	7.73762946412047e-08	9.17074107124846e-08	1.74645499270478e-07	3.06194922852058e-07	4.66112918112898e-07	8.79921623807598e-07	1.22407730445453e-06	1.92965645565664e-06	2.54889560958914e-06	3.05610761587916e-06	4.15456930729127e-06	5.82138643034823e-06	6.95348309450226e-06
P6SA	C796	0	0	0	0	0	0	0	0	0	5.41480692979302e-09	8.27876541486803e-09	5.60443031337158e-09	2.30404720753107e-08	3.40455696421301e-08	5.09485615069359e-08	7.80330954187242e-08	1.24133076831916e-07	1.10521619758728e-07	2.56401002963803e-07	2.78532560295043e-07	2.3764242064737e-07	3.78548852909279e-07	5.71903179579725e-07	4.41975458222476e-07	5.11770235635009e-07	8.42846435697244e-07
P6SA	C797	0	0	0	1.52327405020996e-08	0	1.39505394227178e-08	1.38724096222917e-08	0	2.71564506339789e-09	5.41480692979302e-09	2.75958847162268e-09	2.80221515668579e-09	0	3.09505178564819e-09	1.01897123013872e-08	0	1.24133076831915e-08	1.44158634467907e-08	2.33091820876185e-08	3.6649021091453e-08	1.90113936517896e-08	2.52365901939519e-08	3.57439487237328e-08	8.83950916444952e-08	0	2.10711608924311e-07
P6SA	C798	0	8.55572258201262e-07	2.44449216628932e-07	1.52327405020996e-08	1.40205535707125e-08	0	1.38724096222917e-08	2.75787039674889e-08	1.90095154437852e-08	1.0829613859586e-08	4.96725924892082e-08	4.48354425069726e-08	1.41122891461278e-07	2.41414039280559e-07	4.58537053562423e-07	7.69183369127424e-07	1.26201961445781e-06	1.66262958419652e-06	2.33091820876185e-06	3.14448600964667e-06	4.49619459864823e-06	7.19242820527629e-06	9.29342666817053e-06	1.48798404268234e-05	2.12384647788529e-05	3.4556703863587e-05
P6SA	C80	1.02668670984152e-05	2.56671677460379e-06	4.88898433257864e-07	4.72214955565089e-07	3.36493285697101e-07	5.44071037485992e-07	4.16172288668752e-07	3.99891207528589e-07	2.8242708659338e-07	4.19647537058959e-07	8.49953249259785e-07	1.19374365674815e-06	1.58979257319644e-06	2.4729463767329e-06	4.13023005282894e-06	7.56177853224303e-06	1.30753507596284e-05	2.28347276997164e-05	3.56921850716658e-05	5.37567841369433e-05	8.18345439741282e-05	0.000119558346043847	0.000168961645617085	0.000229503122939658	0.000309557021279726	0.000420791083021849
P6SA	C800	0	0	0	1.52327405020996e-08	0	0	0	0	2.71564506339789e-09	1.62444207893791e-08	1.93171193013587e-08	3.92310121936011e-08	4.60809441506215e-08	8.97565017837975e-08	1.73225109123582e-07	3.19564105048108e-07	6.95145230258727e-07	1.16768493919004e-06	2.00458965953519e-06	3.32040131088564e-06	5.42775288758592e-06	7.59621364837952e-06	1.03121292067969e-05	1.48798404268234e-05	2.31576031624842e-05	3.35031458189654e-05
P6SA	C809	1.54003006476227e-05	0	4.88898433257864e-07	5.02680436569288e-07	5.46801589257788e-07	5.85922655754146e-07	5.96513613758545e-07	4.964166714148e-07	3.04152247100563e-07	4.92747430611165e-07	9.87932672840918e-07	1.47116295726004e-06	2.11108325390035e-06	3.61502048563709e-06	5.90323999327031e-06	1.02817892868386e-05	1.974543475473e-05	3.63471970371749e-05	6.16119955530976e-05	9.38434834067745e-05	0.000133517017616518	0.000189223953274251	0.000263415030119549	0.000378949757879951	0.000551368457617268	0.00077963295301995
P6SA	C810	0	0	0	0	0	0	0	0	2.71564506339789e-09	2.70740346489651e-09	5.51917694324535e-09	1.12088606267432e-08	1.44002950470692e-08	2.78554660708337e-08	3.39657076712906e-09	1.11475850598177e-08	8.27553845546103e-09	2.88317268935813e-08	5.24456596971416e-08	4.39788253097436e-08	9.50569682589479e-08	6.30914754848798e-08	1.42975794894931e-07	1.1786012219266e-07	1.91913838363128e-07	2.10711608924311e-07
P6SA	C811	0	0	0	0	0	0	0	1.37893519837445e-08	2.71564506339789e-09	2.70740346489651e-09	1.93171193013587e-08	2.24177212534863e-08	2.88005900941384e-08	3.40455696421301e-08	3.39657076712906e-08	4.45903402392709e-08	3.31021538218441e-08	3.36370147091782e-08	3.49637731314277e-08	6.59682379646154e-08	8.55512714330531e-08	5.04731803879038e-08	7.14878974474657e-08	5.89300610963301e-08	3.19856397271881e-07	0
P6SA	C812	0	0	0	0	0	0	0	0	0	2.70740346489651e-09	1.65575308297361e-08	2.80221515668579e-09	5.76011801882768e-09	6.19010357129638e-09	1.01897123013872e-08	7.43172337321182e-09	8.27553845546103e-09	1.92211512623876e-08	1.16545910438092e-08	3.6649021091453e-08	5.70341809553687e-08	1.00946360775808e-07	5.36159230855992e-08	0	6.39712794543762e-08	0
P6SA	C813	0	0	0	0	0	0	0	0	0	0	0	0	2.88005900941384e-09	6.19010357129638e-09	0	0	4.13776922773052e-09	4.80528781559689e-09	5.82729552190462e-09	1.46596084365812e-08	0	1.2618295096976e-08	3.57439487237328e-08	2.94650305481651e-08	0	0
P6SA	C814	0	0	0	0	0	0	0	0	0	0	0	0	0	0	0	0	0	0	0	0	9.50569682589479e-09	0	0	0	0	0
P6SA	C817	0	0	0	0	0	0	0	0	0	2.70740346489651e-09	8.27876541486803e-09	1.96155060968005e-08	2.59205310847246e-08	1.54752589282409e-08	1.69828538356453e-08	2.22951701196355e-08	1.24133076831915e-08	4.80528781559689e-09	2.91364776095231e-08	2.19894126548718e-08	5.70341809553687e-08	1.13564655872784e-07	8.9359871809332e-08	8.83950916444952e-08	3.19856397271881e-07	0
P6SA	C819	0	8.55572258201262e-07	0	6.09309620083985e-08	1.40205535707125e-08	1.39505394227178e-08	2.77448192445835e-08	1.51682871821189e-07	3.3402434279794e-07	5.6584732416337e-07	1.41842847441406e-06	2.32583858004921e-06	2.57765281342539e-06	2.5627028785167e-06	2.33004754625054e-06	2.16263150160464e-06	2.67713669034164e-06	3.7000716180096e-06	5.11053817271035e-06	7.10258028752359e-06	9.67679936876089e-06	1.32744464420187e-05	1.61741367974891e-05	2.12737520557752e-05	2.25818616473948e-05	2.90782020315549e-05
P6SA	C820	0	0	0	0	0	0	0	0	0	0	5.51917694324535e-09	5.60443031337158e-09	2.88005900941384e-09	6.19010357129638e-09	6.79314153425812e-09	1.85793084330296e-08	1.65510769109221e-08	2.40264390779844e-08	8.74094328285693e-08	1.39266280147521e-07	8.55512714330531e-08	1.51419541163711e-07	1.42975794894931e-07	1.47325152740825e-07	4.47798956180633e-07	4.21423217848622e-07
P6SA	C821	0	0	0	0	0	0	0	0	0	5.41480692979302e-09	2.75958847162268e-09	5.60443031337158e-09	2.88005900941384e-09	1.23802071425928e-08	1.01897123013872e-08	7.43172337321182e-09	2.48266153663831e-08	3.84423025247751e-08	5.82729552190462e-08	1.1727686749265e-07	1.23574058736632e-07	1.76656131357663e-07	1.07231846171198e-07	1.1786012219266e-07	1.91913838363128e-07	2.10711608924311e-07
P6SA	C822	0	0	0	0	0	0	0	0	2.71564506339789e-09	5.41480692979302e-09	5.51917694324535e-09	1.4011075783429e-08	8.64017702824152e-09	1.85703107138891e-08	1.69828538356453e-08	2.22951701196355e-08	4.96532307327662e-08	5.76634537871627e-08	6.99275462628554e-08	9.52874548377778e-08	1.33079755562527e-07	2.64984197036495e-07	4.28927384684794e-07	1.7679018328899e-07	8.3162663290689e-07	2.10711608924311e-07
P6SA	C824	0	0	0	0	0	0	0	0	0	0	0	0	0	0	0	0	0	0	0	0	1.90113936517896e-08	0	0	0	0	0
P6SA	C827	0	0	0	0	0	0	2.77448192445835e-08	0	2.71564506339789e-09	0	0	2.80221515668579e-09	5.76011801882768e-09	3.09505178564819e-09	6.79314153425812e-09	1.11475850598177e-08	1.24133076831915e-08	2.40264390779844e-08	4.6618364175237e-08	8.06278464011966e-08	1.23574058736632e-07	1.2618295096976e-07	2.5020764106613e-07	3.53580366577981e-07	5.11770235635009e-07	2.10711608924311e-07
P6SA	C829	0	0	0	0	0	5.5802157690871e-08	2.77448192445835e-08	4.13680559512334e-08	1.08625802535916e-08	2.16592277191721e-08	4.13938270743402e-08	3.08243667235437e-08	6.62413572165184e-08	7.42812428555566e-08	1.42655972219421e-07	2.30383424569567e-07	3.80674768951208e-07	5.67023962240433e-07	8.62439737241884e-07	1.41465221413009e-06	1.87262227470127e-06	2.54889560958914e-06	3.62801079545888e-06	4.59654476551375e-06	4.79784595907821e-06	5.05707861418346e-06
P6SA	C830	0	0	0	0	0	1.39505394227178e-08	2.77448192445835e-08	2.75787039674889e-08	1.62938703803873e-08	1.0829613859586e-08	5.79513579040762e-08	3.08243667235437e-08	3.45607081129661e-08	4.33307249990747e-08	5.09485615069359e-08	8.17489571053301e-08	1.11719769148724e-07	2.64290829857829e-07	3.67119617879991e-07	5.42405512153504e-07	1.05513234767432e-06	1.2618295096976e-06	1.66209361565358e-06	2.50452759659403e-06	2.6867937370838e-06	3.16067413386466e-06
P6SA	C831	0	0	0	0	0	0	0	0	0	2.70740346489651e-09	2.75958847162268e-09	0	5.76011801882768e-09	0	1.35862830685162e-08	0	8.27553845546103e-09	4.80528781559689e-08	7.57548417847601e-08	1.97904713893846e-07	2.75665207950949e-07	2.77602492133471e-07	4.64671333408527e-07	8.54485885896787e-07	7.67655353452514e-07	6.32134826772933e-07
P6SA	C832	0	0	0	0	0	0	0	0	2.71564506339789e-09	0	0	0	2.88005900941384e-09	0	6.79314153425812e-09	7.43172337321182e-09	1.65510769109221e-08	4.3247590340372e-08	1.74818865657139e-08	3.6649021091453e-08	1.90113936517896e-08	1.13564655872784e-07	1.78719743618664e-08	5.89300610963301e-08	0	4.21423217848622e-07
P6SA	C833	0	0	0	1.52327405020996e-08	2.8041107141425e-08	2.79010788454355e-08	1.38724096222917e-08	4.13680559512334e-08	1.90095154437852e-08	3.51962450436546e-08	1.02104773450039e-07	1.31704112364232e-07	1.61283304527175e-07	2.13558573209725e-07	2.5474280753468e-07	3.75302030347197e-07	5.29634461149506e-07	8.6495180680744e-07	1.18876828646854e-06	1.94239811784701e-06	2.59505523346928e-06	3.23028354482584e-06	4.86117702642766e-06	5.59835580415136e-06	7.74052481397952e-06	6.95348309450226e-06
P6SA	C834	0	0	0	0	0	0	0	0	5.43129012679578e-09	2.70740346489651e-09	2.75958847162268e-09	2.80221515668579e-09	1.15202360376554e-08	0	1.69828538356453e-08	7.43172337321182e-09	2.06888461386526e-08	1.92211512623876e-08	4.07910686533323e-08	5.86384337463248e-08	7.60455746071583e-08	1.00946360775808e-07	8.9359871809332e-08	5.89300610963301e-08	6.39712794543762e-08	0
P6SA	C835	0	0	0	3.04654810041993e-08	8.41233214242751e-08	5.5802157690871e-08	1.66468915467501e-07	8.27361119024667e-08	1.52076123550282e-07	2.328366979811e-07	3.31150616594721e-07	1.76539554871205e-07	1.92963953630727e-07	1.51657537496761e-07	1.39259401452291e-07	1.59782052524054e-07	1.32408615287377e-07	1.87406224808279e-07	2.91364776095231e-07	4.10469036224274e-07	4.27756357165265e-07	6.81387935236701e-07	4.82543307770393e-07	1.00181103863761e-06	1.66325326581378e-06	1.05355804462155e-06
P6SA	C836	0	0	0	0	0	0	0	0	2.71564506339789e-09	0	2.75958847162268e-09	0	2.88005900941384e-09	6.19010357129638e-09	0	7.43172337321182e-09	8.27553845546103e-09	9.61057563119378e-09	5.82729552190462e-09	1.46596084365812e-08	9.50569682589479e-09	3.78548852909279e-08	1.78719743618664e-08	8.83950916444952e-08	0	0
P6SA	C837	0	0	0	3.04654810041993e-08	7.01027678535626e-08	5.02219419217839e-07	1.09592036016105e-06	1.241041678537e-06	6.84342555976268e-07	4.44014168243028e-07	4.36014978516383e-07	2.83023730825265e-07	2.73605605894315e-07	3.65216110706486e-07	4.14381633589745e-07	4.97925466005192e-07	5.13083384238584e-07	4.22865327772526e-07	5.88556847712367e-07	5.35075707935214e-07	8.26995623852847e-07	7.82334296012509e-07	9.65086615540786e-07	9.42880977541282e-07	1.08751175072439e-06	6.32134826772933e-07
P6SA	C838	0	0	0	1.52327405020996e-08	0	1.39505394227178e-08	2.77448192445835e-08	1.37893519837445e-08	2.4440805570581e-08	1.35370173244825e-08	3.31150616594721e-08	3.92310121936011e-08	6.33612982071045e-08	3.71406214277783e-08	6.79314153425812e-08	7.43172337321183e-08	1.32408615287377e-07	1.97016800439472e-07	3.08846662660945e-07	5.71724729026667e-07	6.17870293683161e-07	1.07255508324296e-06	1.21529425660692e-06	1.50271655795642e-06	2.62282245762942e-06	1.26426965354587e-06
P6SA	C839	0	0	0	1.52327405020996e-08	1.40205535707125e-08	2.79010788454355e-08	5.5489638489167e-08	4.13680559512334e-08	2.17251605071831e-08	5.95628762277232e-08	9.3826008035171e-08	7.84620243872021e-08	1.1232230136714e-07	1.7022784821065e-07	1.66431967589324e-07	2.22951701196355e-07	3.64123692040285e-07	5.04555220637673e-07	9.26539987982835e-07	1.15810906648991e-06	1.94866784930843e-06	2.71293344584983e-06	3.98545028269621e-06	4.3018944600321e-06	5.69344387143948e-06	6.32134826772933e-06
P6SA	C840	0	0	0	0	0	0	0	0	0	0	0	5.60443031337158e-09	8.64017702824152e-09	1.85703107138891e-08	4.07588492055487e-08	5.57379252990887e-08	7.03420768714188e-08	1.34548058836713e-07	1.80646161179043e-07	3.51830602477949e-07	4.65779144468845e-07	7.69716000915533e-07	8.57854769369588e-07	1.41432146631192e-06	1.40736814799628e-06	2.31782769816742e-06
P6SA	C841	0	0	0	0	0	0	0	0	0	0	0	2.80221515668579e-09	2.88005900941384e-09	3.09505178564819e-09	6.79314153425812e-09	7.43172337321182e-09	3.31021538218441e-08	3.84423025247751e-08	5.82729552190462e-08	1.1727686749265e-07	1.61596846040211e-07	1.89274426454639e-07	2.68079615427996e-07	2.65185274933486e-07	4.47798956180633e-07	2.10711608924311e-07
P6SA	C842	0	0	0	0	0	0	0	0	2.71564506339789e-09	5.41480692979302e-09	2.75958847162268e-09	5.60443031337158e-09	2.88005900941384e-09	3.09505178564819e-09	1.69828538356453e-08	7.43172337321182e-09	8.27553845546103e-09	1.92211512623876e-08	5.82729552190462e-09	7.3298042182906e-09	7.60455746071583e-08	1.00946360775808e-07	5.36159230855992e-08	8.83950916444952e-08	2.55885117817505e-07	0
P6SA	C843	0	0	0	0	0	0	0	0	2.71564506339789e-09	0	2.75958847162268e-09	2.80221515668579e-09	5.76011801882768e-09	0	3.39657076712906e-09	0	4.13776922773052e-09	9.61057563119378e-09	5.82729552190462e-09	1.46596084365812e-08	0	1.2618295096976e-08	3.57439487237328e-08	2.94650305481651e-08	0	0
P6SA	C844	0	0	0	0	1.40205535707125e-08	2.79010788454355e-08	0	1.37893519837445e-08	1.62938703803873e-08	2.97814381138616e-08	3.58746501310948e-08	4.20332273502869e-08	6.33612982071045e-08	8.97565017837975e-08	8.49142691782265e-08	1.56066190837448e-07	2.11026230614256e-07	2.88317268935813e-07	3.72946913401896e-07	6.01043945899829e-07	6.65398777812635e-07	8.20189181303437e-07	9.82958589902653e-07	1.1786012219266e-06	1.02354047127002e-06	6.32134826772933e-07
P6SA	C845	0	0	0	4.56982215062989e-08	2.8041107141425e-08	0	1.38724096222917e-08	2.75787039674889e-08	5.43129012679578e-08	9.74665247362743e-08	1.32460246637888e-07	1.26099682050861e-07	2.07364248677797e-07	2.29033832137966e-07	3.29467364411519e-07	3.93881338780227e-07	6.45491999525961e-07	7.97677777389083e-07	1.03143130737712e-06	1.6345463406788e-06	1.85361088104948e-06	2.41009436352241e-06	2.78802800045116e-06	3.88938403235779e-06	5.30961619471322e-06	5.68921344095639e-06
P6SA	C846	0	0	0	0	0	0	0	0	0	0	0	0	0	0	0	0	0	4.80528781559689e-09	0	0	0	0	1.78719743618664e-08	5.89300610963301e-08	0	0
P6SA	C848	0	0	0	0	0	0	0	0	0	0	2.75958847162268e-09	5.60443031337158e-09	5.76011801882768e-09	3.09505178564819e-09	1.35862830685162e-08	3.71586168660591e-09	1.24133076831915e-08	3.84423025247751e-08	2.91364776095231e-08	5.13086295280342e-08	2.85170904776844e-08	7.57097705818557e-08	8.9359871809332e-08	1.7679018328899e-07	2.55885117817505e-07	6.32134826772933e-07
P6SA	C849	0	0	0	0	0	0	0	0	0	0	0	5.60443031337158e-09	0	6.19010357129638e-09	0	2.22951701196355e-08	1.65510769109221e-08	1.44158634467907e-08	2.33091820876185e-08	3.6649021091453e-08	4.75284841294739e-08	5.04731803879038e-08	1.78719743618664e-08	8.83950916444952e-08	1.27942558908752e-07	0
P6SA	C850	0	0	0	0	0	0	0	1.37893519837445e-08	8.14693519019366e-09	8.12221039468953e-09	5.51917694324535e-09	1.4011075783429e-08	2.59205310847246e-08	1.23802071425928e-08	3.39657076712906e-08	5.20220636124828e-08	6.20665384159578e-08	1.24937483205519e-07	1.10718614916188e-07	1.61255692802393e-07	2.85170904776844e-07	4.54258623491134e-07	6.43391077027191e-07	5.00905519318806e-07	5.11770235635009e-07	2.10711608924311e-06
P6SA	C851	0	0	0	0	7.01027678535626e-08	9.76537759590243e-08	5.5489638489167e-08	5.51574079349778e-08	3.80190308875704e-08	2.43666311840686e-08	1.02104773450039e-07	1.03681960797374e-07	1.55523186508347e-07	2.13558573209725e-07	2.30966812164776e-07	3.82733753720409e-07	5.08945615010854e-07	8.16898928651471e-07	1.39855092525711e-06	2.05234518112137e-06	2.92775462237559e-06	4.23974715258392e-06	6.21944707792951e-06	7.24839751484861e-06	8.76406528524953e-06	1.15891384908371e-05
P6SA	C852	0	0	0	0	0	0	0	0	0	2.70740346489651e-09	0	2.80221515668579e-09	5.76011801882768e-09	3.09505178564819e-09	6.79314153425812e-09	1.11475850598177e-08	4.13776922773052e-09	0	1.16545910438092e-08	4.39788253097436e-08	1.90113936517896e-08	6.30914754848798e-08	3.57439487237328e-08	2.94650305481651e-08	1.27942558908752e-07	0
P6SA	C857	0	0	0	1.52327405020996e-08	1.40205535707125e-08	1.39505394227178e-08	1.38724096222917e-08	0	1.62938703803873e-08	2.43666311840686e-08	5.24321809608309e-08	3.64287970369153e-08	5.18410621694491e-08	6.4996087498612e-08	1.0869026454813e-07	1.52350329150842e-07	1.69648538336951e-07	3.02733132382604e-07	3.787742089238e-07	6.89001596519316e-07	8.55512714330531e-07	1.27444780479457e-06	1.69783756437731e-06	1.79736686343807e-06	1.5992819863594e-06	4.42494378741053e-06
P6SA	C859	0	8.55572258201262e-07	0	3.19887550544092e-07	6.58966017823489e-07	8.649334442085e-07	1.52596505845209e-06	1.44788195829317e-06	1.16772737726109e-06	1.48365709876329e-06	2.83409736035649e-06	3.78018824636913e-06	5.05162350251188e-06	6.10963222486953e-06	7.61850823067048e-06	1.09506443904276e-05	1.57276608346037e-05	2.42859246200267e-05	3.775504768642e-05	5.63002262006901e-05	8.37166719456554e-05	0.000117955822566531	0.000161848599821062	0.000206873979478667	0.000254925548625689	0.000289517750662003
P6SA	C860	0	0	0	0	0	0	0	0	0	0	8.27876541486803e-09	2.80221515668579e-09	2.88005900941384e-09	0	3.39657076712906e-09	7.43172337321182e-09	4.13776922773052e-09	0	5.82729552190462e-09	0	0	2.52365901939519e-08	0	0	0	0
P6SA	C861	0	0	0	0	0	0	0	0	0	0	0	0	0	0	0	0	0	0	0	0	0	0	1.78719743618664e-08	0	0	0
P6SA	C864	0	0	0	0	0	0	0	0	0	0	0	0	0	0	0	3.71586168660591e-09	0	4.80528781559689e-09	5.82729552190462e-09	0	0	0	0	0	0	0
P6SA	C865	0	0	0	0	0	0	0	0	0	0	0	2.80221515668579e-09	0	3.09505178564819e-09	0	0	0	0	1.16545910438092e-08	1.46596084365812e-08	0	0	0	0	0	0
P6SA	C866	0	0	0	0	0	0	0	0	0	0	0	0	0	0	6.79314153425812e-09	0	0	0	5.82729552190462e-09	0	9.50569682589479e-09	1.2618295096976e-08	1.78719743618664e-08	0	0	0
P6SA	C880	0	0	0	0	0	0	0	0	0	0	0	2.80221515668579e-09	0	3.09505178564819e-09	3.39657076712906e-09	1.48634467464236e-08	2.89643845941136e-08	7.68846050495502e-08	1.92300752222852e-07	3.29841189823077e-07	7.31938655593899e-07	8.07570886206461e-07	1.71570953873918e-06	2.50452759659403e-06	3.19856397271881e-06	3.7928089606376e-06
P6SA	C881	0	0	0	0	0	0	0	0	0	0	0	0	0	0	0	0	0	0	0	0	0	1.2618295096976e-08	0	0	0	0
P6SA	C882	0	0	0	0	0	0	0	0	0	0	0	0	0	0	0	0	0	0	0	0	9.50569682589479e-09	1.2618295096976e-08	0	0	0	0
P6SA	C883	0	0	0	0	0	0	0	0	0	0	0	2.80221515668579e-09	0	0	3.39657076712906e-09	0	4.13776922773052e-09	2.40264390779844e-08	5.82729552190462e-09	2.19894126548718e-08	4.75284841294739e-08	2.52365901939519e-08	1.78719743618664e-08	1.47325152740825e-07	6.39712794543762e-08	0
P6SA	C884	0	0	0	0	0	0	0	0	0	2.70740346489651e-09	0	0	0	0	0	0	0	4.80528781559689e-09	5.82729552190462e-09	0	9.50569682589479e-09	0	1.78719743618664e-08	0	6.39712794543762e-08	0
P6SA	C887	0	0	0	0	0	0	0	0	0	0	2.75958847162268e-09	0	0	6.19010357129638e-09	0	3.71586168660591e-09	4.13776922773052e-09	0	1.16545910438092e-08	0	0	2.52365901939519e-08	0	5.89300610963301e-08	0	0
P6SA	C889	0	0	0	0	1.40205535707125e-08	0	0	0	0	5.41480692979302e-09	2.75958847162268e-09	1.12088606267432e-08	1.44002950470692e-08	1.23802071425928e-08	1.69828538356453e-08	2.22951701196355e-08	1.24133076831915e-08	3.84423025247751e-08	8.15821373066647e-08	1.1727686749265e-07	1.33079755562527e-07	3.15457377424399e-07	2.85951589789863e-07	3.53580366577981e-07	5.75741515089385e-07	1.26426965354587e-06
P6SA	C900	0	0	0	4.56982215062989e-08	4.20616607121376e-08	4.18516182681533e-08	2.77448192445835e-08	2.75787039674889e-08	2.71564506339789e-08	1.89518242542756e-08	6.07109463756989e-08	7.56598092305163e-08	1.46883009480106e-07	5.07588492846303e-07	1.29409346227617e-06	3.25137897578017e-06	7.52660222524181e-06	1.57132911570018e-05	2.93520875438336e-05	4.79076003707474e-05	6.90969102274292e-05	9.21766456834093e-05	0.000121457937763244	0.00014629387667164	0.000161207624225028	0.000164987189787735
P6SA	C901	0	0	0	1.52327405020996e-08	0	1.39505394227178e-08	1.38724096222917e-08	1.37893519837445e-08	1.35782253169894e-08	1.0829613859586e-08	5.51917694324535e-09	1.12088606267432e-08	1.15202360376554e-08	2.16653624995373e-08	3.39657076712906e-08	4.45903402392709e-08	1.40684153742838e-07	2.21043239517457e-07	3.49637731314277e-07	5.42405512153504e-07	5.41824719076003e-07	6.81387935236701e-07	6.79135025750924e-07	5.00905519318806e-07	1.15148303017877e-06	6.32134826772933e-07
P6SA	C902	0	0	0	0	0	0	0	1.37893519837445e-08	2.71564506339789e-09	8.12221039468953e-09	0	1.4011075783429e-08	1.44002950470692e-08	3.40455696421301e-08	5.4345132274065e-08	1.15191712284783e-07	2.15163999841987e-07	4.08449464325735e-07	6.35175211887604e-07	1.01884278634239e-06	1.0931551349779e-06	1.58990518221897e-06	1.67996559001544e-06	2.23934232166055e-06	1.40736814799628e-06	2.73925091601604e-06
P6SA	C903	0	0	0	0	0	0	0	0	0	0	0	0	0	0	0	3.71586168660591e-09	1.24133076831915e-08	9.61057563119378e-09	3.49637731314277e-08	1.46596084365812e-08	5.70341809553687e-08	7.57097705818557e-08	1.25103820533065e-07	1.47325152740825e-07	6.39712794543762e-08	2.10711608924311e-07
P6SA	C910	5.13343354920758e-06	0	7.33347649886796e-07	4.43272748611099e-06	6.08492024968923e-06	7.17057726327692e-06	9.4054937239138e-06	9.44570610886495e-06	9.09469531731953e-06	8.53644312481869e-06	8.65958862395196e-06	5.76135436214599e-06	4.15592515058417e-06	3.53145408742458e-06	3.47808846554016e-06	3.80504236708445e-06	4.38189761216662e-06	4.88217242064644e-06	6.41002507409508e-06	7.10991009174188e-06	9.32508858620279e-06	1.0498421520684e-05	1.38507801304465e-05	1.77968784510917e-05	2.03428668664916e-05	2.73925091601604e-05
P6SA	C911	0	0	0	4.56982215062989e-08	9.81438749949876e-08	1.53455933649895e-07	1.10979276978334e-07	5.51574079349778e-08	1.43929188360088e-07	1.32662769779929e-07	1.68334896768983e-07	1.31704112364232e-07	1.20962478395381e-07	1.85703107138891e-07	2.10587387562002e-07	3.38143413481138e-07	7.48936230219224e-07	1.59535555477817e-06	3.42644976687992e-06	6.48687673318718e-06	1.14638703720291e-05	1.91167170719186e-05	3.23840175437019e-05	5.23593592840893e-05	7.54221384767095e-05	0.000106830785724626
P6SA	C912	5.13343354920758e-06	0	0	6.09309620083985e-08	2.8041107141425e-08	5.5802157690871e-08	9.71068673560422e-08	9.65254638862111e-08	1.05910157472518e-07	8.12221039468953e-08	7.7268477205435e-08	3.36265818802295e-08	1.7280354056483e-08	2.16653624995373e-08	2.37759953699034e-08	2.22951701196355e-08	4.13776922773052e-08	3.84423025247751e-08	7.57548417847601e-08	5.13086295280342e-08	8.55512714330531e-08	1.00946360775808e-07	1.78719743618664e-07	2.65185274933486e-07	2.55885117817505e-07	4.21423217848622e-07
P6SA	C913	0	8.55572258201262e-07	0	1.52327405020996e-08	0	1.39505394227178e-08	0	2.75787039674889e-08	1.62938703803873e-08	5.41480692979302e-09	5.51917694324535e-09	5.60443031337158e-09	5.76011801882768e-09	9.28515535694457e-09	0	3.34427551794532e-08	2.48266153663831e-08	5.28581659715658e-08	1.16545910438092e-07	1.75915301238974e-07	1.90113936517896e-07	3.02839082327423e-07	3.93183435961061e-07	5.59835580415136e-07	8.95597912361266e-07	8.42846435697244e-07
P6SA	C914	0	0	0	1.52327405020996e-08	0	1.39505394227178e-08	1.38724096222917e-08	0	2.71564506339789e-09	0	2.75958847162268e-09	1.12088606267432e-08	2.88005900941384e-09	2.47604142851855e-08	2.71725661370325e-08	5.20220636124828e-08	9.10309230100714e-08	9.13004684963409e-08	1.57336979091425e-07	2.93192168731624e-07	2.66159511125054e-07	3.91167148006254e-07	5.36159230855992e-07	6.77695702607797e-07	1.15148303017877e-06	1.05355804462155e-06
P6SA	C915	0	0	0	1.52327405020996e-08	0	1.39505394227178e-08	1.38724096222917e-08	2.75787039674889e-08	3.53033858241725e-08	3.79036485085511e-08	5.24321809608309e-08	6.16487334470874e-08	8.64017702824152e-08	1.23802071425928e-07	1.52845684520808e-07	1.93224807703507e-07	2.52403922891562e-07	3.07538420198201e-07	4.31219868620942e-07	5.35075707935214e-07	5.32319022250108e-07	6.43533049945773e-07	4.82543307770393e-07	7.95555824800457e-07	5.75741515089385e-07	1.05355804462155e-06
P6SA	C916	0	0	0	0	0	0	0	0	0	2.70740346489651e-09	0	2.80221515668579e-09	0	3.09505178564819e-09	0	0	0	0	5.82729552190462e-09	1.46596084365812e-08	0	0	0	0	0	0
P6SA	C917	0	0	0	4.56982215062989e-08	2.8041107141425e-08	2.79010788454355e-08	5.5489638489167e-08	2.75787039674889e-08	5.43129012679578e-08	5.14406658330337e-08	6.07109463756989e-08	2.24177212534863e-08	1.15202360376554e-08	6.19010357129638e-09	3.39657076712906e-08	1.85793084330296e-08	2.06888461386526e-08	5.28581659715658e-08	3.49637731314277e-08	9.52874548377778e-08	1.52091149214317e-07	2.14511016648591e-07	3.03823564151729e-07	6.18765641511467e-07	3.83827676726257e-07	8.42846435697244e-07
P6SA	C918	0	0	0	0	0	0	0	0	5.43129012679578e-09	2.70740346489651e-09	2.75958847162268e-09	0	0	0	0	3.71586168660591e-09	4.13776922773052e-09	0	0	0	0	0	1.78719743618664e-08	0	0	0
P6SA	C919	0	0	4.88898433257864e-07	4.56982215062989e-07	5.74842696399213e-07	7.53329128826759e-07	8.18472167715213e-07	1.13072686266704e-06	9.34181901808874e-07	9.06980160740331e-07	8.69270368561143e-07	5.88465182904016e-07	3.91688025280282e-07	4.39497353562043e-07	4.6872676586381e-07	5.68526838050705e-07	6.86869691803266e-07	8.69757094623037e-07	1.3810690386914e-06	1.84711066300923e-06	2.74714638268359e-06	4.52996793981437e-06	6.95219802676603e-06	1.05779459667913e-05	1.46494229950521e-05	2.67603743333875e-05
P6SA	C920	5.13343354920758e-06	1.71114451640252e-06	3.42228903280505e-06	3.27503920795142e-06	4.83709098189582e-06	4.49207369411512e-06	3.45422999595064e-06	2.84060650865136e-06	2.59615668060838e-06	3.60896881870705e-06	4.50364838568821e-06	4.37986228989989e-06	4.54185305784563e-06	5.24920782845933e-06	5.79454972872218e-06	7.15303374671638e-06	9.29756745471047e-06	1.21189358709354e-05	1.72487947448377e-05	2.35213417364945e-05	3.40208889398774e-05	4.6195578350029e-05	5.75835013939336e-05	7.33973910954792e-05	8.47619452770484e-05	9.46095124070156e-05
P6SA	C921	0	0	0	1.67560145523096e-07	1.54226089277838e-07	3.20862406722508e-07	1.94213734712084e-07	2.20629631739911e-07	1.43929188360088e-07	1.67859014823584e-07	3.89101974498797e-07	6.66927207291218e-07	8.12176640654703e-07	1.24111576604492e-06	1.65073339282472e-06	2.0734508211261e-06	2.50335038277696e-06	3.59435528606647e-06	4.4170900056037e-06	6.31096143194821e-06	9.26805440524742e-06	1.46498406075891e-05	2.2339967952333e-05	3.1409722564344e-05	5.3224104506041e-05	6.15277898058988e-05
P6SA	C922	0	8.55572258201262e-07	0	0	2.8041107141425e-08	1.39505394227178e-08	1.38724096222917e-08	4.13680559512334e-08	1.90095154437852e-08	1.62444207893791e-08	2.20767077729814e-08	3.08243667235437e-08	4.32008851412076e-08	4.02356732134265e-08	4.75519907398068e-08	4.83062019258769e-08	3.72399230495746e-08	6.72740294183564e-08	9.32367283504739e-08	1.2460667171094e-07	1.61596846040211e-07	3.02839082327423e-07	3.21695538513595e-07	4.41975458222476e-07	1.08751175072439e-06	4.21423217848622e-07
P6SA	C923	0	0	0	4.56982215062989e-08	0	1.39505394227178e-08	1.38724096222917e-08	1.37893519837445e-08	1.90095154437852e-08	1.62444207893791e-08	1.93171193013587e-08	4.20332273502869e-08	3.45607081129661e-08	6.4996087498612e-08	2.71725661370325e-08	3.34427551794532e-08	7.86176153268798e-08	1.15326907574325e-07	9.90640238723785e-08	8.79576506194872e-08	1.71102542866106e-07	2.27129311745567e-07	2.68079615427996e-07	2.35720244385321e-07	6.39712794543762e-07	2.10711608924311e-07
P6SA	C924	0	0	7.33347649886796e-07	1.52327405020996e-08	4.20616607121376e-08	5.5802157690871e-08	1.38724096222917e-08	6.89467599187222e-08	1.00478867345722e-07	2.11177470261928e-07	2.89756789520381e-07	2.49397148945035e-07	2.53445192828418e-07	2.94029919636578e-07	2.81915373671712e-07	3.56722721914168e-07	3.47572615129363e-07	4.03644176510139e-07	3.49637731314277e-07	5.27745903716923e-07	6.65398777812635e-07	6.68769640139725e-07	6.9700700011279e-07	5.30370549866971e-07	7.03684073998138e-07	1.05355804462155e-06
P6SA	C925	0	0	0	1.06629183514697e-07	7.01027678535626e-08	6.97526971135887e-08	4.16172288668752e-08	6.89467599187222e-08	3.25877407607747e-08	5.68554727628267e-08	2.20767077729814e-08	4.76376576636584e-08	2.88005900941384e-08	5.57109321416674e-08	7.13279861097103e-08	8.5464818791936e-08	9.10309230100714e-08	1.20132195389922e-07	1.39855092525711e-07	1.68585497020684e-07	4.3726205399116e-07	6.18296459751822e-07	6.9700700011279e-07	1.35539140521559e-06	9.59569191815642e-07	1.05355804462155e-06
P6SA	C926	0	0	0	0	0	0	0	0	0	0	2.75958847162268e-09	0	0	0	0	0	0	0	0	0	9.50569682589479e-09	0	0	0	0	0
P6SA	C927	0	0	4.88898433257864e-07	1.37094664518897e-07	9.81438749949876e-08	1.39505394227178e-08	8.32344577337504e-08	4.13680559512334e-08	3.80190308875704e-08	2.70740346489651e-08	1.65575308297361e-08	1.4011075783429e-08	3.16806491035523e-08	2.47604142851855e-08	5.09485615069359e-08	5.94537869856946e-08	5.79287691882272e-08	1.24937483205519e-07	1.86473456700948e-07	3.81149819351111e-07	5.89353203205477e-07	1.12302826363086e-06	1.25103820533065e-06	2.29827238275688e-06	2.62282245762942e-06	2.52853930709173e-06
P6SA	C928	0	0	0	0	0	0	0	0	0	0	0	0	0	3.09505178564819e-09	0	1.11475850598177e-08	0	0	0	0	0	0	0	0	0	0
P6SA	C929	0	8.55572258201262e-07	4.88898433257864e-07	5.78844139079786e-07	5.46801589257788e-07	6.55675352867734e-07	5.13279156024794e-07	4.55048615463567e-07	3.82905953939102e-07	4.14232730129166e-07	4.19457447686647e-07	5.24014234300243e-07	4.37768969430904e-07	5.4782416605973e-07	6.69124441124425e-07	7.13445443828335e-07	1.04271784538809e-06	1.22054310516161e-06	1.80063431626853e-06	2.92459188309795e-06	4.53421738595181e-06	7.10410013959746e-06	1.00976655144545e-05	1.46735852129862e-05	2.00230104692197e-05	2.46532582441444e-05
P6SA	C930	0	8.55572258201262e-07	0	1.52327405020996e-08	4.20616607121376e-08	2.79010788454355e-08	1.38724096222917e-08	0	1.62938703803873e-08	2.16592277191721e-08	3.31150616594721e-08	2.52199364101721e-08	1.15202360376554e-08	4.33307249990747e-08	4.07588492055487e-08	2.60110318062414e-08	7.44798460991493e-08	1.10521619758728e-07	1.28200501481902e-07	3.15181581386496e-07	3.04182298428633e-07	4.41640328394158e-07	6.61263051389057e-07	9.42880977541282e-07	7.03684073998138e-07	8.42846435697244e-07
P6SA	C931	0	8.55572258201262e-07	0	1.52327405020996e-08	1.40205535707125e-08	0	2.77448192445835e-08	0	2.71564506339789e-09	0	0	2.80221515668579e-09	1.15202360376554e-08	6.19010357129638e-09	1.01897123013872e-08	7.43172337321182e-09	1.24133076831915e-08	4.3247590340372e-08	4.07910686533323e-08	1.09947063274359e-07	1.90113936517896e-07	3.53312262715327e-07	6.07647128303458e-07	9.42880977541282e-07	1.27942558908752e-06	1.47498126247018e-06
P6SA	C932	0	0	0	0	0	1.39505394227178e-08	0	1.37893519837445e-08	2.71564506339789e-09	2.70740346489651e-09	5.51917694324535e-09	2.80221515668579e-09	2.88005900941384e-09	0	0	3.71586168660591e-09	8.27553845546103e-09	2.40264390779844e-08	5.82729552190462e-09	0	2.85170904776844e-08	3.78548852909279e-08	3.57439487237328e-08	5.89300610963301e-08	6.39712794543762e-08	0
P6SA	C933	0	0	0	0	0	0	2.77448192445835e-08	1.37893519837445e-08	5.43129012679578e-09	2.70740346489651e-09	0	0	0	0	0	0	0	0	0	0	0	0	0	0	0	0
P6SA	C937	0	0	0	0	0	0	0	0	0	0	0	2.80221515668579e-09	0	0	0	0	0	0	0	7.3298042182906e-09	0	5.04731803879038e-08	1.78719743618664e-08	0	0	0
P6SA	C939	0	8.55572258201262e-07	0	3.04654810041993e-08	4.20616607121376e-08	1.39505394227178e-08	2.77448192445835e-08	5.51574079349778e-08	2.71564506339789e-09	1.0829613859586e-08	0	1.12088606267432e-08	8.64017702824152e-09	1.54752589282409e-08	3.39657076712906e-08	2.60110318062414e-08	6.62043076436883e-08	6.72740294183564e-08	9.32367283504739e-08	1.61255692802393e-07	1.90113936517896e-07	3.15457377424399e-07	3.75311461599195e-07	3.24115336029816e-07	5.75741515089385e-07	1.47498126247018e-06
P6SA	C940	0	0	0	0	1.40205535707125e-08	1.39505394227178e-08	1.38724096222917e-08	0	5.43129012679578e-09	5.41480692979302e-09	5.51917694324535e-09	2.80221515668579e-09	8.64017702824152e-09	6.19010357129638e-09	6.79314153425812e-09	3.71586168660591e-09	8.27553845546103e-09	3.36370147091782e-08	2.91364776095231e-08	6.59682379646154e-08	7.60455746071583e-08	1.13564655872784e-07	1.78719743618664e-08	2.06255213837156e-07	2.55885117817505e-07	0
P6SA	C941	0	0	0	0	0	0	0	0	0	0	0	0	0	0	0	0	4.13776922773052e-09	0	0	0	0	0	0	2.94650305481651e-08	0	0
P6SA	C942	0	0	2.44449216628932e-07	1.52327405020996e-08	4.20616607121376e-08	4.18516182681533e-08	1.38724096222917e-08	1.37893519837445e-08	5.43129012679578e-09	5.41480692979302e-09	2.75958847162268e-09	2.80221515668579e-09	0	1.23802071425928e-08	3.39657076712906e-09	3.71586168660591e-09	8.27553845546103e-09	9.61057563119378e-09	1.16545910438092e-08	8.06278464011966e-08	4.75284841294739e-08	6.30914754848798e-08	1.07231846171198e-07	1.1786012219266e-07	2.55885117817505e-07	0
P6SA	C943	0	0	0	0	0	0	1.38724096222917e-08	0	0	0	0	2.80221515668579e-09	0	0	0	0	0	0	5.82729552190462e-09	0	1.90113936517896e-08	1.2618295096976e-08	0	2.94650305481651e-08	0	0
P6SA	C944	0	0	0	0	1.40205535707125e-08	1.39505394227178e-08	0	0	0	2.70740346489651e-09	1.10383538864907e-08	1.12088606267432e-08	2.88005900941384e-09	9.28515535694457e-09	2.03794246027744e-08	1.11475850598177e-08	2.89643845941136e-08	1.00911044127535e-07	1.10718614916188e-07	3.07851777168205e-07	4.5627344764295e-07	7.19242820527629e-07	1.09019043607385e-06	1.00181103863761e-06	1.27942558908752e-06	8.42846435697244e-07
P6SA	C945	0	0	0	0	0	1.39505394227178e-08	0	0	0	0	2.75958847162268e-09	8.40664547005737e-09	5.76011801882768e-09	1.23802071425928e-08	3.39657076712906e-09	1.85793084330296e-08	8.27553845546103e-09	3.36370147091782e-08	5.82729552190462e-08	1.02617259056068e-07	1.42585452388422e-07	2.01892721551615e-07	3.03823564151729e-07	2.35720244385321e-07	3.19856397271881e-07	2.10711608924311e-07
P6SA	C946	0	8.55572258201262e-07	0	0	0	0	0	0	0	0	0	0	0	0	0	3.71586168660591e-09	0	0	0	0	1.90113936517896e-08	2.52365901939519e-08	1.78719743618664e-08	2.94650305481651e-08	6.39712794543762e-08	0
P6SA	C947	0	0	0	3.04654810041993e-08	0	2.79010788454355e-08	2.77448192445835e-08	1.37893519837445e-08	3.80190308875704e-08	2.16592277191721e-08	5.24321809608309e-08	2.80221515668579e-08	4.60809441506215e-08	3.71406214277783e-08	3.73622784384197e-08	2.60110318062414e-08	4.55154615050357e-08	8.16898928651471e-08	9.90640238723785e-08	1.90574909675556e-07	1.99619633343791e-07	3.91167148006254e-07	5.36159230855992e-07	4.12510427674311e-07	9.59569191815642e-07	8.42846435697244e-07
P6SA	C950	0	1.71114451640252e-06	1.22224608314466e-06	7.46404284602882e-07	7.29068785677051e-07	6.13823734599581e-07	7.62982529226046e-07	6.34310191252245e-07	5.73001108376954e-07	7.12047111267782e-07	1.18662304279775e-06	1.01720410187694e-06	9.8210012221012e-07	1.02446214104955e-06	1.32805916994746e-06	1.57552535512091e-06	1.74613861410228e-06	2.50836023974158e-06	3.42644976687992e-06	5.16751197389487e-06	7.25284667815772e-06	1.17981059156725e-05	1.81579259516563e-05	2.84926845400756e-05	3.3840806831365e-05	5.07814977507589e-05
P6SA	C951	0	0	0	1.52327405020996e-08	1.40205535707125e-08	0	1.38724096222917e-08	4.13680559512334e-08	1.62938703803873e-08	1.0829613859586e-08	5.24321809608309e-08	3.64287970369153e-08	3.16806491035523e-08	4.64257767847228e-08	4.07588492055487e-08	4.83062019258769e-08	9.51686922378019e-08	1.92211512623876e-07	2.73882889529517e-07	6.45022771209573e-07	1.08364943815201e-06	2.11987357629196e-06	3.80673053907755e-06	6.33498156785549e-06	1.21545430963315e-05	1.91747564121123e-05
P6SA	C952	0	0	0	1.52327405020996e-08	0	0	0	0	2.71564506339789e-09	0	0	5.60443031337158e-09	0	3.09505178564819e-09	6.79314153425812e-09	3.71586168660591e-09	4.13776922773052e-09	4.80528781559689e-09	0	0	0	0	3.57439487237328e-08	0	0	0
P6SA	C957	5.13343354920758e-06	8.55572258201262e-07	4.88898433257864e-07	3.04654810041993e-08	0	1.39505394227178e-08	4.16172288668752e-08	1.37893519837445e-08	1.08625802535916e-08	2.16592277191721e-08	1.93171193013587e-08	2.52199364101721e-08	8.64017702824152e-09	9.28515535694457e-09	2.03794246027744e-08	2.97268934928473e-08	8.27553845546103e-09	1.92211512623876e-08	2.33091820876185e-08	2.93192168731624e-08	9.50569682589479e-09	7.57097705818557e-08	3.57439487237328e-08	3.53580366577981e-07	3.19856397271881e-07	2.10711608924311e-07
P6SA	C959	5.13343354920758e-06	1.36891561312202e-05	3.17783981617612e-06	2.13258367029395e-06	1.54226089277838e-06	1.3392517845809e-06	1.56758228731897e-06	1.25483103052075e-06	1.49903607499563e-06	1.3997275913515e-06	1.78269415266825e-06	1.69253795463822e-06	1.44290956371633e-06	1.60323682496576e-06	1.83075164348256e-06	2.15148391654482e-06	2.99574492087689e-06	4.06527349199497e-06	6.42167966513889e-06	9.96120393265692e-06	1.75760334310795e-05	2.8315454197614e-05	4.548417475095e-05	7.1216978834915e-05	0.000102673903524274	0.000147919549464866
P6SA	C960	0	0	0	3.04654810041993e-08	7.01027678535626e-08	0	0	0	0	2.70740346489651e-09	0	0	2.88005900941384e-09	3.09505178564819e-09	1.01897123013872e-08	3.71586168660591e-09	1.24133076831915e-08	1.44158634467907e-08	1.74818865657139e-08	5.13086295280342e-08	5.70341809553687e-08	3.78548852909279e-08	1.07231846171198e-07	2.65185274933486e-07	3.83827676726257e-07	0
P6SA	C961	0	0	0	6.09309620083985e-08	1.26184982136413e-07	5.5802157690871e-08	6.93620481114587e-08	2.75787039674889e-08	5.43129012679578e-09	5.41480692979302e-09	5.51917694324535e-09	5.60443031337158e-09	2.88005900941384e-09	3.09505178564819e-09	1.01897123013872e-08	2.60110318062414e-08	1.65510769109221e-08	1.92211512623876e-08	1.16545910438092e-08	3.6649021091453e-08	3.80227873035792e-08	7.57097705818557e-08	3.57439487237328e-08	0	6.39712794543762e-08	2.10711608924311e-07
P6SA	C962	0	0	0	0	0	0	1.38724096222917e-08	0	2.71564506339789e-09	2.70740346489651e-09	0	0	2.88005900941384e-09	1.54752589282409e-08	6.79314153425812e-09	7.43172337321182e-09	1.24133076831915e-08	9.61057563119378e-09	5.24456596971416e-08	5.13086295280342e-08	1.23574058736632e-07	1.2618295096976e-07	8.9359871809332e-08	1.47325152740825e-07	2.55885117817505e-07	0
P6SA	C963	0	0	0	0	0	0	0	0	0	0	2.75958847162268e-09	0	0	0	0	7.43172337321182e-09	0	4.80528781559689e-09	1.16545910438092e-08	7.3298042182906e-09	0	1.2618295096976e-08	1.78719743618664e-08	0	0	0
P6SA	C964	0	0	0	0	0	0	0	0	0	0	0	0	2.88005900941384e-09	0	0	0	0	0	5.82729552190462e-09	0	0	0	0	0	0	0
P6SA	C965	0	0	0	0	1.40205535707125e-08	0	0	0	0	0	0	0	0	0	0	0	0	0	0	0	0	0	0	0	0	0
P6SA	C966	0	0	0	1.37094664518897e-07	1.96287749989975e-07	9.76537759590243e-08	5.5489638489167e-08	0	5.43129012679578e-09	8.12221039468953e-09	5.51917694324535e-09	0	2.88005900941384e-09	6.19010357129638e-09	6.79314153425812e-09	1.48634467464236e-08	1.65510769109221e-08	2.40264390779844e-08	1.16545910438092e-08	2.19894126548718e-08	3.80227873035792e-08	1.2618295096976e-08	1.78719743618664e-08	5.89300610963301e-08	6.39712794543762e-08	2.10711608924311e-07
P6SA	C967	0	0	0	1.52327405020996e-08	0	0	0	1.37893519837445e-08	5.43129012679578e-09	0	8.27876541486803e-09	5.60443031337158e-09	1.15202360376554e-08	9.28515535694457e-09	6.79314153425812e-09	1.85793084330296e-08	1.65510769109221e-08	5.76634537871627e-08	1.22373205959997e-07	1.75915301238974e-07	1.23574058736632e-07	1.38801246066735e-07	3.21695538513595e-07	5.00905519318806e-07	6.39712794543762e-07	0
P6SA	C968	0	0	0	4.56982215062989e-08	8.41233214242751e-08	1.2555485480446e-07	2.77448192445835e-08	4.13680559512334e-08	5.43129012679578e-09	2.70740346489651e-09	5.51917694324535e-09	8.40664547005737e-09	1.15202360376554e-08	1.23802071425928e-08	6.79314153425812e-09	1.11475850598177e-08	1.24133076831915e-08	3.36370147091782e-08	1.74818865657139e-08	7.3298042182906e-08	1.90113936517896e-08	6.30914754848798e-08	1.07231846171198e-07	8.83950916444952e-08	0	0
P6SA	C969	0	0	0	6.09309620083985e-08	1.40205535707125e-08	1.39505394227178e-08	4.16172288668752e-08	8.27361119024667e-08	2.71564506339789e-08	4.60258589032407e-08	5.51917694324535e-08	7.56598092305163e-08	6.04812391976907e-08	6.80911392842602e-08	1.01897123013872e-07	2.48962733002596e-07	3.10332692079789e-07	4.3247590340372e-07	6.29347916365699e-07	9.96853373687521e-07	1.37832603975474e-06	2.18296505177684e-06	2.53782035938503e-06	4.56707973496559e-06	5.50153003307635e-06	9.06059918374537e-06
P6SA	C97	0	0	0	1.52327405020996e-08	1.40205535707125e-08	2.79010788454355e-08	2.77448192445835e-08	4.13680559512334e-08	2.4440805570581e-08	3.24888415787581e-08	5.51917694324535e-08	7.28575940738306e-08	1.26722596414209e-07	1.85703107138891e-07	2.98898227507357e-07	5.42515806244463e-07	1.02202899924944e-06	1.59535555477817e-06	2.5232189609847e-06	3.81149819351111e-06	5.89353203205477e-06	1.03470019795203e-05	1.47622508229017e-05	2.06549864142637e-05	2.5332626663933e-05	3.13960297297223e-05
P6SA	D000	0	0	0	0	0	1.39505394227178e-08	0	0	0	2.70740346489651e-09	0	0	2.88005900941384e-09	0	3.39657076712906e-09	2.22951701196355e-08	5.79287691882272e-08	4.3247590340372e-08	9.32367283504739e-08	8.79576506194872e-08	1.33079755562527e-07	2.01892721551615e-07	2.85951589789863e-07	1.7679018328899e-07	3.83827676726257e-07	1.05355804462155e-06
P6SA	D001	0	0	0	0	0	0	0	0	0	0	0	0	0	9.28515535694457e-09	6.79314153425812e-09	1.48634467464236e-08	8.27553845546103e-08	9.13004684963409e-08	1.28200501481902e-07	1.97904713893846e-07	3.32699388906318e-07	3.40693967618351e-07	4.28927384684794e-07	8.54485885896787e-07	7.67655353452514e-07	1.26426965354587e-06
P6SA	D002	0	0	0	0	0	0	0	0	0	0	2.75958847162268e-09	8.40664547005737e-09	2.88005900941384e-09	1.85703107138891e-08	2.37759953699034e-08	4.45903402392709e-08	4.13776922773052e-08	1.05716331943132e-07	2.97192071617136e-07	3.22511385604786e-07	5.03801931772424e-07	9.08517246982268e-07	1.19742228224505e-06	1.56164661905275e-06	1.85516710417691e-06	1.05355804462155e-06
P6SA	D010	0	0	0	0	0	0	0	0	0	0	2.75958847162268e-09	0	0	3.09505178564819e-09	2.03794246027744e-08	7.43172337321182e-09	4.13776922773052e-09	2.88317268935813e-08	6.99275462628554e-08	1.09947063274359e-07	1.14068361910737e-07	7.57097705818557e-08	3.57439487237328e-07	4.12510427674311e-07	7.03684073998138e-07	1.05355804462155e-06
P6SA	D011	0	0	0	0	0	0	0	0	0	0	2.75958847162268e-09	0	0	0	0	0	1.65510769109221e-08	0	1.74818865657139e-08	3.6649021091453e-08	3.80227873035792e-08	1.2618295096976e-08	3.57439487237328e-08	5.89300610963301e-08	1.91913838363128e-07	0
P6SA	D012	0	0	0	0	0	0	0	0	0	0	0	0	0	0	3.39657076712906e-09	2.22951701196355e-08	1.24133076831915e-08	3.36370147091782e-08	1.74818865657139e-08	3.6649021091453e-08	5.70341809553687e-08	2.77602492133471e-07	1.42975794894931e-07	2.94650305481651e-07	6.39712794543762e-07	4.21423217848622e-07
P6SA	D013	0	0	2.44449216628932e-07	0	0	0	0	0	0	0	0	0	0	0	0	7.43172337321182e-09	4.13776922773052e-09	0	1.16545910438092e-08	1.46596084365812e-08	9.50569682589479e-09	0	3.57439487237328e-08	0	0	0
P6SA	D014	0	0	0	0	1.40205535707125e-08	0	0	0	0	0	0	2.80221515668579e-09	2.88005900941384e-09	3.09505178564819e-09	3.39657076712906e-09	1.85793084330296e-08	2.06888461386526e-08	4.3247590340372e-08	5.24456596971416e-08	8.79576506194872e-08	1.04562665084843e-07	1.38801246066735e-07	3.03823564151729e-07	4.41975458222476e-07	5.11770235635009e-07	4.21423217848622e-07
P6SA	D015	0	0	0	0	0	0	0	0	0	0	0	2.80221515668579e-09	0	9.28515535694457e-09	6.79314153425812e-09	2.60110318062414e-08	2.48266153663831e-08	5.76634537871627e-08	9.32367283504739e-08	1.53925888584103e-07	1.71102542866106e-07	5.42586689169966e-07	5.18287256494126e-07	6.77695702607797e-07	9.59569191815642e-07	1.05355804462155e-06
P6SA	D017	0	0	0	0	0	0	0	0	0	0	2.75958847162268e-09	0	0	3.09505178564819e-09	6.79314153425812e-09	1.11475850598177e-08	4.13776922773052e-09	3.36370147091782e-08	5.24456596971416e-08	5.13086295280342e-08	1.23574058736632e-07	1.64037836260687e-07	1.96591717980531e-07	3.24115336029816e-07	4.47798956180633e-07	8.42846435697244e-07
P6SA	D019	0	0	0	0	0	0	0	0	0	0	0	0	2.88005900941384e-09	3.09505178564819e-09	6.79314153425812e-09	1.85793084330296e-08	1.24133076831915e-08	3.84423025247751e-08	6.41002507409508e-08	6.59682379646154e-08	1.42585452388422e-07	2.14511016648591e-07	4.82543307770393e-07	2.94650305481651e-07	7.67655353452514e-07	1.26426965354587e-06
P6SA	D020	0	0	0	0	0	0	0	0	0	0	0	0	2.88005900941384e-09	3.09505178564819e-09	1.01897123013872e-08	1.85793084330296e-08	2.89643845941136e-08	4.3247590340372e-08	8.15821373066647e-08	1.75915301238974e-07	1.52091149214317e-07	1.89274426454639e-07	2.32335666704263e-07	3.53580366577981e-07	3.19856397271881e-07	8.42846435697244e-07
P6SA	D021	0	0	0	0	0	0	0	0	0	0	0	0	0	0	0	0	4.13776922773052e-09	9.61057563119378e-09	5.82729552190462e-09	0	9.50569682589479e-09	0	0	0	0	0
P6SA	D022	5.13343354920758e-06	0	0	3.04654810041993e-08	0	0	0	0	5.43129012679578e-09	0	0	1.12088606267432e-08	5.76011801882768e-09	1.54752589282409e-08	2.03794246027744e-08	2.97268934928473e-08	4.96532307327662e-08	1.20132195389922e-07	2.91364776095231e-07	4.32458448879145e-07	5.89353203205477e-07	8.07570886206461e-07	9.4721464117892e-07	1.41432146631192e-06	1.3433968685419e-06	2.94996252494035e-06
P6SA	D023	0	0	0	0	0	0	0	0	0	0	0	0	0	0	0	3.71586168660591e-09	4.13776922773052e-09	4.80528781559689e-09	1.16545910438092e-08	1.46596084365812e-08	1.90113936517896e-08	2.52365901939519e-08	5.36159230855992e-08	1.47325152740825e-07	0	6.32134826772933e-07
P6SA	D024	0	0	0	0	0	0	0	0	2.71564506339789e-09	0	0	0	0	0	3.39657076712906e-09	0	2.48266153663831e-08	2.88317268935813e-08	3.49637731314277e-08	4.39788253097436e-08	1.42585452388422e-07	8.83280656788317e-08	1.60847769256798e-07	3.53580366577981e-07	6.39712794543762e-08	6.32134826772933e-07
P6SA	D032	0	0	0	0	0	0	0	0	0	0	0	0	0	0	0	0	0	0	0	0	0	0	1.78719743618664e-08	0	6.39712794543762e-08	0
P6SA	D033	0	0	0	0	0	0	0	0	0	0	0	2.80221515668579e-09	0	0	0	0	0	9.61057563119378e-09	0	1.46596084365812e-08	1.90113936517896e-08	1.2618295096976e-08	1.78719743618664e-08	0	6.39712794543762e-08	0
P6SA	D034	0	0	0	0	0	0	0	0	0	0	0	0	0	0	0	0	0	0	5.82729552190462e-09	0	0	0	0	2.94650305481651e-08	0	0
P6SA	D035	0	0	0	0	0	0	0	0	0	0	0	0	0	0	0	0	0	0	1.16545910438092e-08	1.46596084365812e-08	9.50569682589479e-09	1.2618295096976e-08	5.36159230855992e-08	8.83950916444952e-08	0	0
P6SA	D036	0	0	0	0	0	0	0	0	0	0	0	0	0	0	0	0	0	0	0	7.3298042182906e-09	0	2.52365901939519e-08	0	2.94650305481651e-08	0	2.10711608924311e-07
P6SA	D037	0	0	0	0	0	0	0	0	0	0	0	2.80221515668579e-09	0	3.09505178564819e-09	0	0	0	0	0	4.39788253097436e-08	3.80227873035792e-08	2.52365901939519e-08	3.57439487237328e-08	2.94650305481651e-08	1.27942558908752e-07	0
P6SA	D038	0	0	0	0	0	0	0	0	0	0	0	0	0	0	0	0	0	1.44158634467907e-08	2.33091820876185e-08	0	9.50569682589479e-09	1.2618295096976e-08	0	2.94650305481651e-08	6.39712794543762e-08	2.10711608924311e-07
P6SA	D039	0	0	0	0	0	0	0	0	0	0	0	0	5.76011801882768e-09	3.09505178564819e-09	1.69828538356453e-08	2.22951701196355e-08	2.48266153663831e-08	3.36370147091782e-08	4.6618364175237e-08	3.6649021091453e-08	8.55512714330531e-08	1.13564655872784e-07	1.78719743618664e-07	3.24115336029816e-07	5.75741515089385e-07	2.10711608924311e-07
P6SA	D040	0	0	0	0	0	0	0	0	0	0	0	0	0	0	0	0	4.13776922773052e-09	0	0	0	3.80227873035792e-08	0	1.78719743618664e-08	0	1.27942558908752e-07	2.10711608924311e-07
P6SA	D041	0	0	0	0	0	0	0	0	0	0	0	0	0	0	0	0	0	0	0	0	9.50569682589479e-09	0	0	2.94650305481651e-08	6.39712794543762e-08	0
P6SA	D042	0	0	0	0	0	0	0	0	0	0	0	0	2.88005900941384e-09	0	0	0	4.13776922773052e-09	4.80528781559689e-09	0	0	9.50569682589479e-09	1.2618295096976e-08	7.14878974474657e-08	0	2.55885117817505e-07	4.21423217848622e-07
P6SA	D043	0	0	0	1.52327405020996e-08	0	0	0	0	2.71564506339789e-09	0	0	0	2.88005900941384e-09	0	0	1.11475850598177e-08	8.27553845546103e-09	0	4.07910686533323e-08	2.93192168731624e-08	0	7.57097705818557e-08	5.36159230855992e-08	1.1786012219266e-07	6.39712794543762e-07	6.32134826772933e-07
P6SA	D044	0	0	0	0	0	0	0	0	0	0	0	0	0	3.09505178564819e-09	3.39657076712906e-09	0	1.24133076831915e-08	1.44158634467907e-08	3.49637731314277e-08	1.46596084365812e-08	0	2.52365901939519e-08	3.57439487237328e-08	8.83950916444952e-08	1.27942558908752e-07	2.10711608924311e-07
P6SA	D045	0	0	0	0	0	0	0	0	0	0	0	0	0	0	0	0	1.24133076831915e-08	4.80528781559689e-09	5.82729552190462e-09	0	9.50569682589479e-09	1.2618295096976e-08	0	0	1.91913838363128e-07	6.32134826772933e-07
P6SA	D046	0	0	0	0	0	0	0	0	0	0	0	0	0	0	0	0	0	4.80528781559689e-09	0	0	0	0	0	0	6.39712794543762e-08	0
P6SA	D047	0	0	0	0	0	0	0	0	0	0	0	0	0	0	0	0	0	9.61057563119378e-09	1.74818865657139e-08	7.3298042182906e-09	9.50569682589479e-09	0	5.36159230855992e-08	5.89300610963301e-08	6.39712794543762e-08	0
P6SA	D048	0	0	0	0	0	0	0	0	0	0	0	0	0	0	0	0	4.13776922773052e-09	0	1.16545910438092e-08	1.46596084365812e-08	1.90113936517896e-08	0	5.36159230855992e-08	5.89300610963301e-08	0	2.10711608924311e-07
P6SA	D049	0	0	0	0	0	0	0	0	0	0	2.75958847162268e-09	0	2.88005900941384e-09	3.09505178564819e-09	3.39657076712906e-09	1.48634467464236e-08	1.65510769109221e-08	3.36370147091782e-08	4.07910686533323e-08	1.02617259056068e-07	8.55512714330531e-08	2.39747606842543e-07	3.93183435961061e-07	5.30370549866971e-07	1.72722454526816e-06	5.47850183203208e-06
P6SA	D050	0	0	0	0	0	0	0	0	0	0	0	0	0	0	0	3.71586168660591e-09	4.13776922773052e-09	1.92211512623876e-08	2.33091820876185e-08	3.6649021091453e-08	2.85170904776844e-08	5.04731803879038e-08	5.36159230855992e-08	1.1786012219266e-07	2.55885117817505e-07	4.21423217848622e-07
P6SA	D051	0	0	0	0	0	0	0	0	0	0	0	0	5.76011801882768e-09	0	1.01897123013872e-08	1.11475850598177e-08	3.31021538218441e-08	2.88317268935813e-08	2.91364776095231e-08	4.39788253097436e-08	3.80227873035792e-08	1.51419541163711e-07	8.9359871809332e-08	1.1786012219266e-07	0	2.10711608924311e-07
P6SA	D057	0	0	0	0	0	0	0	0	2.71564506339789e-09	0	0	0	0	0	0	3.71586168660591e-09	8.27553845546103e-09	3.84423025247751e-08	5.82729552190462e-08	7.3298042182906e-08	8.55512714330531e-08	1.00946360775808e-07	1.60847769256798e-07	2.06255213837156e-07	1.91913838363128e-07	4.21423217848622e-07
P6SA	D059	0	0	0	0	0	0	0	0	0	0	0	2.80221515668579e-09	2.88005900941384e-09	2.47604142851855e-08	3.39657076712906e-08	8.91806804785419e-08	1.28270846059646e-07	1.92211512623876e-07	2.62228298485708e-07	2.4921334342188e-07	3.70722176209897e-07	2.14511016648591e-07	5.71903179579725e-07	7.66090794252292e-07	5.11770235635009e-07	1.05355804462155e-06
P6SA	D060	0	0	0	0	0	0	0	0	0	0	0	0	2.88005900941384e-09	0	6.79314153425812e-09	1.11475850598177e-08	8.27553845546103e-09	1.44158634467907e-08	1.74818865657139e-08	1.46596084365812e-08	6.65398777812635e-08	0	5.36159230855992e-08	2.94650305481651e-08	6.39712794543762e-08	0
P6SA	D061	0	0	0	0	0	0	0	0	0	0	0	0	2.88005900941384e-09	0	0	0	4.13776922773052e-09	4.80528781559689e-09	0	0	0	2.52365901939519e-08	0	2.94650305481651e-08	0	0
P6SA	D067	0	0	0	0	0	0	0	0	0	0	0	0	2.88005900941384e-09	6.19010357129638e-09	6.79314153425812e-09	1.48634467464236e-08	8.27553845546103e-09	9.61057563119378e-09	1.16545910438092e-08	7.3298042182906e-09	1.90113936517896e-08	5.04731803879038e-08	1.07231846171198e-07	1.47325152740825e-07	1.27942558908752e-07	2.10711608924311e-07
P6SA	D069	0	0	0	0	0	0	0	0	0	0	5.51917694324535e-09	2.24177212534863e-08	2.01604130658969e-08	5.88059839273156e-08	6.79314153425812e-08	1.52350329150842e-07	1.65510769109221e-07	2.78706693304619e-07	2.44746411919994e-07	4.47118057315727e-07	4.84790538120634e-07	6.94006230333677e-07	6.9700700011279e-07	9.13415946993117e-07	1.5992819863594e-06	2.10711608924311e-06
P6SA	D070	0	8.55572258201262e-07	0	0	0	0	0	0	0	0	0	0	0	0	0	0	4.13776922773052e-09	9.61057563119378e-09	2.33091820876185e-08	2.19894126548718e-08	1.90113936517896e-08	2.52365901939519e-08	8.9359871809332e-08	5.89300610963301e-08	6.39712794543762e-08	2.10711608924311e-07
P6SA	D071	0	8.55572258201262e-07	0	0	0	0	0	0	0	0	0	0	2.88005900941384e-09	0	0	0	4.13776922773052e-09	0	0	7.3298042182906e-09	9.50569682589479e-09	2.52365901939519e-08	8.9359871809332e-08	1.1786012219266e-07	2.55885117817505e-07	0
P6SA	D072	0	0	0	0	0	0	0	0	0	0	0	0	0	0	0	3.71586168660591e-09	0	4.80528781559689e-09	0	7.3298042182906e-09	2.85170904776844e-08	1.2618295096976e-08	3.57439487237328e-08	0	0	2.10711608924311e-07
P6SA	D073	5.13343354920758e-06	0	0	0	0	0	0	0	0	0	0	2.80221515668579e-09	0	6.19010357129638e-09	1.35862830685162e-08	1.11475850598177e-08	2.89643845941136e-08	2.40264390779844e-08	5.82729552190462e-08	5.13086295280342e-08	2.85170904776844e-08	8.83280656788317e-08	1.07231846171198e-07	1.1786012219266e-07	1.91913838363128e-07	0
P6SA	D074	0	0	0	0	0	0	0	0	0	0	0	0	2.88005900941384e-09	0	0	3.71586168660591e-09	8.27553845546103e-09	9.61057563119378e-09	2.91364776095231e-08	2.93192168731624e-08	1.90113936517896e-08	2.52365901939519e-08	3.57439487237328e-08	2.94650305481651e-08	1.27942558908752e-07	0
P6SA	D075	0	0	0	0	0	0	0	0	0	0	0	0	0	0	6.79314153425812e-09	3.71586168660591e-09	1.24133076831915e-08	1.44158634467907e-08	8.74094328285693e-08	1.61255692802393e-07	3.70722176209897e-07	1.16088314892179e-06	1.82294138491037e-06	2.82864293262385e-06	4.86181723853259e-06	9.6927340105183e-06
P6SA	D076	0	0	0	0	0	0	0	0	0	0	0	2.80221515668579e-09	0	3.09505178564819e-09	0	0	0	0	1.16545910438092e-08	2.19894126548718e-08	1.90113936517896e-08	1.2618295096976e-08	7.14878974474657e-08	8.83950916444952e-08	1.27942558908752e-07	4.21423217848622e-07
P6SA	D090	0	0	0	1.52327405020996e-08	0	0	1.38724096222917e-08	0	0	0	0	0	0	0	0	1.11475850598177e-08	8.27553845546103e-09	1.44158634467907e-08	5.24456596971416e-08	3.6649021091453e-08	5.70341809553687e-08	5.04731803879038e-08	1.25103820533065e-07	3.83045397126146e-07	5.75741515089385e-07	4.21423217848622e-07
P6SA	D091	0	0	0	1.52327405020996e-08	0	0	0	0	0	0	0	0	0	3.09505178564819e-09	6.79314153425812e-09	7.43172337321182e-09	8.27553845546103e-09	9.61057563119378e-09	1.16545910438092e-08	7.3298042182906e-09	2.85170904776844e-08	0	1.07231846171198e-07	1.1786012219266e-07	0	0
P6SA	D092	0	0	0	0	0	0	0	0	0	0	0	2.80221515668579e-09	0	3.09505178564819e-09	0	3.71586168660591e-09	4.13776922773052e-09	4.80528781559689e-09	1.16545910438092e-08	0	9.50569682589479e-09	1.2618295096976e-08	1.78719743618664e-08	2.94650305481651e-08	1.91913838363128e-07	0
P6SA	D093	0	0	0	0	0	0	0	0	0	0	0	0	0	6.19010357129638e-09	0	3.71586168660591e-09	4.13776922773052e-09	1.92211512623876e-08	2.91364776095231e-08	2.93192168731624e-08	1.90113936517896e-08	5.04731803879038e-08	1.25103820533065e-07	8.83950916444952e-08	1.91913838363128e-07	4.21423217848622e-07
P6SA	D097	0	0	0	0	0	0	0	0	2.71564506339789e-09	0	2.75958847162268e-09	2.80221515668579e-09	1.15202360376554e-08	2.78554660708337e-08	3.73622784384197e-08	2.97268934928473e-08	7.86176153268798e-08	1.3935334665231e-07	2.09782638788566e-07	2.05234518112137e-07	4.18250660339371e-07	5.42586689169966e-07	6.07647128303458e-07	9.13415946993117e-07	1.27942558908752e-06	1.47498126247018e-06
P6SA	D099	0	0	0	0	1.40205535707125e-08	0	0	0	0	2.70740346489651e-09	5.51917694324535e-09	1.68132909401147e-08	2.30404720753107e-08	4.02356732134265e-08	2.37759953699034e-08	6.31696486723005e-08	1.5723523065376e-07	1.68185073545891e-07	3.26328549226659e-07	4.25128644660855e-07	5.22813325424213e-07	7.57097705818557e-07	1.30465412841625e-06	1.94469201617889e-06	2.9426788549013e-06	2.73925091601604e-06
P6SA	D100	0	0	0	0	0	0	0	0	0	0	0	0	0	0	0	0	8.27553845546103e-09	4.80528781559689e-09	0	7.3298042182906e-09	9.50569682589479e-09	0	0	2.94650305481651e-08	0	0
P6SA	D101	0	0	0	0	0	0	0	0	0	0	0	0	0	0	3.39657076712906e-09	0	0	4.80528781559689e-09	0	1.46596084365812e-08	3.80227873035792e-08	7.57097705818557e-08	0	0	0	2.10711608924311e-07
P6SA	D102	0	0	0	0	0	0	0	0	0	0	0	0	0	3.09505178564819e-09	6.79314153425812e-09	3.71586168660591e-09	8.27553845546103e-09	0	0	0	1.90113936517896e-08	0	0	0	6.39712794543762e-08	0
P6SA	D103	5.13343354920758e-06	0	0	0	0	0	0	0	0	0	0	0	0	0	0	0	0	4.80528781559689e-09	1.74818865657139e-08	0	1.90113936517896e-08	2.52365901939519e-08	0	5.89300610963301e-08	1.27942558908752e-07	4.21423217848622e-07
P6SA	D104	0	0	0	0	0	0	0	0	0	0	0	0	0	0	0	0	0	0	0	0	9.50569682589479e-09	0	0	0	0	0
P6SA	D105	0	0	0	0	0	0	0	0	0	0	0	0	0	0	0	0	4.13776922773052e-09	9.61057563119378e-09	2.33091820876185e-08	0	1.90113936517896e-08	3.78548852909279e-08	3.57439487237328e-08	8.83950916444952e-08	6.39712794543762e-08	0
P6SA	D106	0	0	0	0	0	0	0	0	0	8.12221039468953e-09	8.27876541486803e-09	5.60443031337158e-09	0	3.09505178564819e-09	0	0	4.13776922773052e-09	0	0	7.3298042182906e-09	0	2.52365901939519e-08	0	5.89300610963301e-08	0	0
P6SA	D107	0	0	0	0	0	0	0	0	0	0	0	0	0	0	0	0	0	4.80528781559689e-09	0	1.46596084365812e-08	0	0	0	0	0	0
P6SA	D109	0	0	0	0	0	1.39505394227178e-08	0	0	0	5.41480692979302e-09	2.75958847162268e-09	0	0	0	6.79314153425812e-09	3.71586168660591e-09	4.13776922773052e-09	0	1.16545910438092e-08	2.93192168731624e-08	1.04562665084843e-07	3.78548852909279e-08	1.78719743618664e-08	2.94650305481651e-08	1.91913838363128e-07	4.21423217848622e-07
P6SA	D110	0	0	0	0	0	0	0	0	2.71564506339789e-09	0	0	0	2.88005900941384e-09	0	0	0	0	0	0	1.46596084365812e-08	0	3.78548852909279e-08	1.78719743618664e-08	0	6.39712794543762e-08	2.10711608924311e-07
P6SA	D117	0	0	0	0	0	0	0	0	0	0	0	0	0	0	0	0	0	4.80528781559689e-09	0	0	0	0	0	2.94650305481651e-08	0	0
P6SA	D119	0	0	0	0	0	0	0	0	0	0	0	0	0	6.19010357129638e-09	3.39657076712906e-09	0	0	4.80528781559689e-09	5.82729552190462e-09	0	0	1.2618295096976e-08	3.57439487237328e-08	5.89300610963301e-08	6.39712794543762e-08	2.10711608924311e-07
P6SA	D120	0	0	0	0	0	0	0	0	0	0	0	2.80221515668579e-09	0	0	0	0	0	0	0	0	4.75284841294739e-08	0	3.57439487237328e-08	5.89300610963301e-08	1.27942558908752e-07	0
P6SA	D121	0	0	0	0	0	0	0	0	0	0	0	0	0	0	0	0	0	0	0	0	0	1.2618295096976e-08	0	0	0	0
P6SA	D122	0	0	0	0	0	0	0	0	0	0	0	0	0	0	0	0	0	0	1.16545910438092e-08	7.3298042182906e-09	9.50569682589479e-09	0	1.78719743618664e-08	2.94650305481651e-08	0	2.10711608924311e-07
P6SA	D123	0	0	0	0	0	0	0	0	0	0	0	0	0	0	0	0	0	0	0	7.3298042182906e-09	0	0	1.78719743618664e-08	2.94650305481651e-08	0	0
P6SA	D124	0	0	0	0	0	0	0	0	0	0	0	0	0	0	0	3.71586168660591e-09	0	1.44158634467907e-08	0	0	0	0	0	2.94650305481651e-08	6.39712794543762e-08	0
P6SA	D125	0	0	0	0	0	0	0	0	0	0	0	0	0	0	0	0	0	4.80528781559689e-09	5.82729552190462e-09	1.46596084365812e-08	3.80227873035792e-08	5.04731803879038e-08	3.57439487237328e-08	1.1786012219266e-07	6.39712794543762e-08	2.10711608924311e-07
P6SA	D126	0	0	0	1.52327405020996e-08	0	0	0	0	8.14693519019366e-09	8.12221039468953e-09	2.75958847162268e-08	1.96155060968005e-08	3.16806491035523e-08	1.85703107138891e-08	4.07588492055487e-08	6.68855103589064e-08	6.62043076436883e-08	6.72740294183564e-08	1.04891319394283e-07	1.31936475929231e-07	1.14068361910737e-07	3.65930557812303e-07	6.25519102665324e-07	1.06074109973394e-06	1.66325326581378e-06	2.73925091601604e-06
P6SA	D127	0	0	0	0	0	0	0	0	0	0	0	0	0	3.09505178564819e-09	0	7.43172337321182e-09	0	4.80528781559689e-09	1.16545910438092e-08	1.46596084365812e-08	0	2.52365901939519e-08	1.78719743618664e-08	5.89300610963301e-08	0	0
P6SA	D128	0	0	0	0	0	0	0	0	0	0	0	0	0	6.19010357129638e-09	0	3.71586168660591e-09	0	9.61057563119378e-09	5.82729552190462e-09	2.93192168731624e-08	9.50569682589479e-09	3.78548852909279e-08	8.9359871809332e-08	1.1786012219266e-07	6.39712794543762e-08	0
P6SA	D129	0	0	0	0	0	0	0	0	0	0	0	0	0	3.09505178564819e-09	3.39657076712906e-09	0	0	4.80528781559689e-09	0	7.3298042182906e-09	1.90113936517896e-08	2.52365901939519e-08	3.57439487237328e-08	8.83950916444952e-08	6.39712794543762e-08	0
P6SA	D130	0	0	0	0	0	0	0	0	2.71564506339789e-09	0	0	2.80221515668579e-09	0	3.09505178564819e-09	0	1.11475850598177e-08	1.24133076831915e-08	0	2.91364776095231e-08	2.93192168731624e-08	1.04562665084843e-07	1.13564655872784e-07	1.42975794894931e-07	8.83950916444952e-08	6.39712794543762e-08	4.21423217848622e-07
P6SA	D131	0	0	0	0	0	0	0	0	0	0	0	0	0	1.54752589282409e-08	1.35862830685162e-08	1.85793084330296e-08	2.89643845941136e-08	4.80528781559689e-08	7.57548417847601e-08	8.06278464011966e-08	1.61596846040211e-07	2.39747606842543e-07	3.39567512875462e-07	6.18765641511467e-07	1.02354047127002e-06	1.26426965354587e-06
P6SA	D132	0	0	0	0	0	0	0	0	0	0	0	0	0	0	0	0	4.13776922773052e-09	1.44158634467907e-08	1.16545910438092e-08	2.19894126548718e-08	4.75284841294739e-08	7.57097705818557e-08	3.57439487237328e-08	8.83950916444952e-08	1.27942558908752e-07	0
P6SA	D133	0	0	0	0	1.40205535707125e-08	0	0	0	0	0	0	0	5.76011801882768e-09	0	3.39657076712906e-09	0	0	4.80528781559689e-09	5.82729552190462e-09	2.19894126548718e-08	1.90113936517896e-08	3.78548852909279e-08	1.07231846171198e-07	5.89300610963301e-08	6.39712794543762e-08	0
P6SA	D134	0	0	0	0	0	0	0	0	0	0	5.51917694324535e-09	1.12088606267432e-08	2.88005900941384e-09	6.19010357129638e-09	2.37759953699034e-08	2.97268934928473e-08	2.06888461386526e-08	3.36370147091782e-08	6.99275462628554e-08	1.2460667171094e-07	1.99619633343791e-07	3.28075672521375e-07	6.25519102665324e-07	3.53580366577981e-07	3.83827676726257e-07	8.42846435697244e-07
P6SA	D135	0	0	0	1.52327405020996e-08	0	0	0	0	0	0	0	0	2.88005900941384e-09	3.09505178564819e-09	0	1.85793084330296e-08	4.13776922773052e-09	4.80528781559689e-09	2.91364776095231e-08	7.3298042182906e-09	4.75284841294739e-08	1.13564655872784e-07	1.78719743618664e-07	1.47325152740825e-07	3.19856397271881e-07	4.21423217848622e-07
P6SA	D136	0	0	0	0	0	0	0	0	0	0	0	0	2.88005900941384e-09	3.09505178564819e-09	0	0	1.65510769109221e-08	1.44158634467907e-08	6.41002507409508e-08	3.6649021091453e-08	7.60455746071583e-08	1.38801246066735e-07	2.32335666704263e-07	4.41975458222476e-07	2.55885117817505e-07	6.32134826772933e-07
[truncated: 7,443 more rows]
