# Supplementary material for: Database of age trajectories of mortality in 110 countries and web application: Data report
Source: Front Public Health. 2022 Jul 29;10:911589. doi: 10.3389/fpubh.2022.911589 (PMC9374568; doi:10.3389/fpubh.2022.911589)
Supplement: Supplementary file 1 [file Data_Sheet_1.zip › ATM_Dolejs/Data/yOther_Diseases2021.txt]

Country	yes/no	Infant deaths at age 0 day	Infant deaths at age 1-6 days	Infant deaths at age 7-27 days	Infant deaths at age 28-364 days	Deaths at age 1 year	Deaths at age 2 years	Deaths at age 3 years	Deaths at age 4 years	Deaths at age 5-9 years	Deaths at age 10-14 years	Deaths at age 15-19 years	Deaths at age 20-24 years	Deaths at age 25-29 years	Deaths at age 30-34 years	Deaths at age 35-39 years	Deaths at age 40-44 years	Deaths at age 45-49 years	Deaths at age 50-54 years	Deaths at age 55-59 years	Deaths at age 60-64 years	Deaths at age 65-69 years	Deaths at age 70-74 years	Deaths at age 75-79 years	Deaths at age 80-84 years	Deaths at age 85-89 years	Deaths at age 90-94 years
1125	yes	0.0262585568584916	0.0237785820440785	0.0189388639026996	0.00493724002957501	0.00097857401122036	0.000441592941006958	0.00029604690064453	0.000213934785319168	0.000132133909789537	0.000110065547022252	0.000129062583082963	0.000139827249102406	0.000202361110031045	0.000288288139725811	0.000428527316040127	0.000677645849471833	0.00145502062326263	0.00345055196502359	0.00600990780414112	0.0102691589939515	0.0140857789551456	0.0162150915606512	0.0239400584795322	0.0354951830742794	0.0581051405969753	0.0940585348687169
1300	yes	0.00433598111967308	0.0019271027198547	0.00220240310840537	0.00128235247752943	0.000453007378111471	0.000199515685453742	0.000116485854734373	0.000111736148570548	7.94032505422108e-05	7.95096998219706e-05	0.000155702171203655	0.000254610597005582	0.000399319647144144	0.000605851626590447	0.00100066687145207	0.00150944416408334	0.00234411054620903	0.00343208209735105	0.00506837488244454	0.00799866435965152	0.0117953586803693	0.0174285376165937	0.0250301401813927	0.0357499573680236	0.056704469646431	0.092071929897421
1303	no	NA	NA	NA	NA	NA	NA	NA	NA	NA	NA	NA	NA	NA	NA	NA	NA	NA	NA	NA	NA	NA	NA	NA	NA	NA	NA
1310	yes	0.0161737068676467	0.0112797911086752	0.00322279745962147	0.000821787229092888	0.000154164906178446	0.000110232464002776	7.74459581498983e-05	5.34172534572193e-05	3.97227119889113e-05	3.96723399425352e-05	5.53810849379626e-05	7.78727119930179e-05	9.6066595944682e-05	0.000131601083788575	0.000158687876886046	0.000222326142544872	0.000293825113907041	0.000500943430958731	0.000713354594331567	0.00129432065433209	0.00172574183311522	0.00260367487249566	0.00310000591357313	0.00429952160925572	0.00575004348026706	0.0114586756272591
1360	no	NA	NA	NA	NA	NA	NA	NA	NA	NA	NA	NA	NA	NA	NA	NA	NA	NA	NA	NA	NA	NA	NA	NA	NA	NA	NA
1365	no	NA	NA	NA	NA	NA	NA	NA	NA	NA	NA	NA	NA	NA	NA	NA	NA	NA	NA	NA	NA	NA	NA	NA	NA	NA	NA
1430	yes	0.013867644643592	0.00454375477905572	0.00441393321393985	0.013798811446548	0.00431954562473057	0.0013998849477274	0.000732874550609405	0.000562188699648941	0.000428102663123888	0.000385453235358284	0.000621668461608399	0.00174686486978445	0.00409580388239206	0.00682067979374232	0.00826446212897629	0.00868880271131879	0.00863331007039505	0.00878014797891212	0.00940094793674829	0.0107505027830284	0.0127373945409075	0.0159789282721365	0.0228098004989487	0.037296952971778	0.0733840286257113	0.174249773638598
2005	yes	0	0	0	0.000278786628934997	0	0.000231427910205971	0	0.000470809792843691	0	9.46387166990016e-05	4.98032770556303e-05	0.000107688994184794	0.000269222485461986	0.000325732899022801	0.000640078778926637	0.000495718792248761	0.000935730115735041	0.000910691518426325	0.00163880694854146	0.00188053097345133	0.00433463372345037	0.00572695363014964	0.0135983263598326	0.023618726275833	0.0433186490455213	0.0626086956521739
2010	yes	0	0.0111278791481837	0.0015896970211691	0.00138685734191014	0.000404949381327334	0.000312388432702606	0.000221572276876717	0.000132193531329867	0.000106030483764082	9.90767845079937e-05	0.000111401994095694	0.000301537842999296	0.00036735379319031	0.000527262576763228	0.000711406212947593	0.000904839254761308	0.00109622411693057	0.00195660169179846	0.00260021257212268	0.00421608716633226	0.00617119220761892	0.0110717449069973	0.0170677281225499	0.0292796838512664	0.0511579675077774	0.0964159515396265
2020	yes	0.00336014265573297	0.00212094110893783	0.00192689031726936	0.00173480437952247	0.000341184708871765	0.000209777361687549	0.000131420107831934	9.3614166518045e-05	7.28723971423784e-05	8.01308769698105e-05	0.000142629837684498	0.000180939111757197	0.00023462989902759	0.000323169648279052	0.000475780996617929	0.000690240886543907	0.00103127971413117	0.0016029452833757	0.00252691826201119	0.00405040543555214	0.00636872009641897	0.0100155870124401	0.0163161192052185	0.0286916146036999	0.0517477136563733	0.0913443240442673
2025	yes	0	0	0.000848472168950568	0.000370105070729179	9.81980654981097e-05	0	4.87804878048781e-05	0	1.90856084969129e-05	4.63396324340355e-05	7.89743859741491e-05	7.18216668013323e-05	9.21582541540333e-05	0.000247792808502047	0.00022108467543069	0.000427254154075616	0.000519160014145229	0.000803027652774023	0.00142631649012038	0.00240154266583066	0.00408088122487803	0.00700841429380783	0.0113338029070884	0.0247516321317059	0.0443187795896896	0.0957496496964036
2030	yes	0	0.00430968320876578	0.00215484160438289	0.00203335201837911	0.000477783086478739	0.000228760470190751	0.000209143036408317	0.000189661712472844	0.000133681797218082	0.000166726056013417	0.000222576823246608	0.000375316894925432	0.000804052139416265	0.00124108829653736	0.00182978143889263	0.00229379903236377	0.00263539942483563	0.00321408608160984	0.00330838733229899	0.00420579420579421	0.00660902205241638	0.0103264679690016	0.0144476419803841	0.0279616233133241	0.0479022134126198	0.102849200833912
2040	yes	0	0.0104488720943547	0.0005970784053917	0.00111619998634057	0.000205641429893409	0.000102424035506999	3.39823971182927e-05	3.38914119162204e-05	7.28544368352033e-05	0.000101556351080306	0.000181617851824049	0.00028189196490445	0.000490479443656174	0.000596079123984458	0.000941055243622905	0.000818682760430333	0.00142157901191896	0.0018321466760556	0.00289913700107875	0.00438676658746116	0.00742649749908503	0.0122845406733464	0.0222681800692574	0.0373841059602649	0.0701529123380413	0.137720806628107
2045	yes	0.0152054823054011	0.00760274115270054	0.00374103136085264	0.0033539293314584	0.000894674923036823	0.000361917584127742	0.00024492704142978	0.000142446938515403	0.000132108198168514	0.000143632900421595	0.000256082896631582	0.000433394490111382	0.000817719024948923	0.00111716590888829	0.00131512004070153	0.00170320998308145	0.00241836322635971	0.00345249897941331	0.00483073088029232	0.00655253657993993	0.00923182279114483	0.0132179764479692	0.0192279537357864	0.0368012557774483	0.0744292237442922	0.203132415757
2050	yes	0	0	0	0.000223624099121637	6.85776985324372e-05	6.83060109289617e-05	6.80966973101805e-05	0	5.33945590944283e-05	3.96295953818312e-05	4.01128508203078e-05	5.51488329128235e-05	9.82663016775462e-05	0.000256798399740498	0.000215902412109726	0.000459740620756754	0.000712649529142275	0.000650959640502289	0.00124186158668917	0.00168596654687431	0.0028352144469526	0.00500811818244186	0.00925897631779985	0.0159646432759087	0.031569094622192	0.0685290266259275
2070	yes	0.00596760557146313	0.00240328869793651	0.00139029019953647	0.0020043230553781	0.000521100005170385	0.000240640867505715	0.000162500125410091	0.000127567567500799	8.92264482879848e-05	9.6103348703992e-05	0.000162790225412508	0.000223451430479972	0.000325668755604783	0.000490056412838134	0.000707191197442478	0.000997731876995395	0.00139175265117332	0.00197068264084916	0.00279352705790251	0.00407403023883707	0.0063194396897334	0.0102754114895629	0.0173032411727441	0.0311204186979747	0.0604543213499451	0.132485102811582
2085	yes	0.12150466045273	0.0202507767421216	0	0	0.000313577924114142	0	0	0	0	0	0.000174135128859995	0.000110442321497598	0.000146398594573492	0.000129505719835959	0.000388048117966628	0.000197951205027961	0.000798427711583344	0.00094944220270591	0.00151646447140381	0.00223677903818501	0.0027972027972028	0.00497366881217086	0.0134874759152216	0.0117647058823529	0.038560411311054	0.0772357723577236
2090	yes	0.00109853729007404	0.00128162683841971	0.000836980792437363	0.000410729075814032	0.000120083882985578	4.73720362869798e-05	4.49683254357712e-05	3.1364185236878e-05	3.13936627967437e-05	2.75767977532167e-05	4.45705908068889e-05	6.69161660791845e-05	8.01431004852214e-05	0.000128458896841864	0.000206265764597723	0.000293055126333401	0.000448751509194064	0.000672758791243091	0.00110998657335829	0.00192295565228428	0.00343380684901068	0.00592591326574697	0.0114378962279971	0.0191475277200596	0.0655566335951926	0
2110	yes	0.0680970149253731	0	0	0	0.00018018018018018	0	0	0	0	3.73412994772218e-05	4.00881940268591e-05	0	7.73425113113423e-05	0.000267129691465206	0.00014458806859258	0.000215528853925319	0.00025419420437214	0.000265014741444993	0.000301958416012423	0.000984765104558883	0.00182800826577651	0.00360076516259705	0.00524179912073047	0.0178268251273345	0.0303882948790096	0.0784929356357928
2120	yes	0.00292219635128686	0.00199564628868371	0.0015069165853326	0.000920205277878637	0.000190699860728962	0.000120324572164325	7.71116716340708e-05	6.24267313533718e-05	4.93190935437047e-05	5.36735449580241e-05	8.42367457002127e-05	0.000109977337503827	0.000170286988446614	0.000249958560611214	0.000372625563328474	0.000555290042691832	0.000842197824920684	0.00128934558713838	0.00204620208399329	0.00322581278043402	0.00526756072959999	0.00862043927655162	0.015078848054632	0.0283555841892243	0.0571504285175382	0.116841705631606
2130	yes	0.00450849262145238	0.00229060512218951	0.00198068953876402	0.00270155679240853	0.000744062650075136	0.000297602384350971	0.000178073187677255	0.000139413234180645	9.48761503066383e-05	9.12275436911524e-05	0.000151605890741822	0.000200887086494945	0.000278794064350245	0.000355352836012276	0.000394183548436303	0.000465994065613267	0.000635020584278267	0.000980877340994547	0.00159246415072663	0.00272693599939708	0.00449842824362142	0.00800348669692735	0.0146671982353906	0.0289828637581273	0.0581618619887468	0.130450624031223
2140	yes	0.0043415135676016	0.00221598088346332	0.00200278155648288	0.00126573800598474	0.000305743385800774	0.00014284841206318	8.77357166253334e-05	7.77710101654705e-05	5.32365769252123e-05	7.35561398952218e-05	0.000110869698091808	0.000150597483784818	0.000195642729091639	0.000270635604531881	0.000375824340331448	0.000551835074606318	0.000804733171159002	0.00118033171345309	0.00180010754151736	0.00286451378624381	0.00434630834779092	0.00728179423409928	0.0131740091952029	0.0247140114098202	0.0538347300307627	0.122729718332388
2150	yes	0.000681399519940037	0.00212937349981261	0.00197119146839796	0.000907353218317779	0.000264850548618994	0.000128977979402718	8.73793185764378e-05	6.10708256641898e-05	5.30603121196874e-05	5.82632093991636e-05	9.70563987752428e-05	0.00013136728058252	0.000184913744503326	0.000242024183345384	0.000320930669598144	0.00047205298527816	0.000738335650998368	0.00113107355040394	0.00172664570109874	0.00267170445760369	0.00411487337511624	0.00661836424189676	0.0110760272887757	0.0191379405376654	0.0346080428660368	0.0645649715701763
2160	yes	0	0.00487524710156542	0.00139292774330441	0.00121519512323886	0.000160487883164821	0.000480615187439923	0.000318598168060534	7.87587619122627e-05	8.975854950184e-05	0.000171722953634803	0.000152527801658393	0.000306717104590533	0.000408517591788796	0.000555507334432775	0.000658612773324301	0.00110866759964377	0.00113380980340548	0.00154106560897355	0.00236385663209526	0.00387051372273047	0.00524418223533268	0.0092540661805945	0.0142970162748644	0.0231872509960159	0.0383527192706696	0.0763016157989228
2170	yes	0.0202077429796548	0.00830762766941363	0.00319955930511201	0.00194282158023981	0.000477181097878237	0.000209011556481193	0.000140144283644605	0.00010377851071351	8.27865467954676e-05	7.40829888155717e-05	0.000123772935911287	0.000195702406154442	0.000323286696709619	0.000456073165001702	0.000541406982537114	0.000648313220025425	0.000790725618210481	0.00107763142906817	0.00151338921558272	0.00228820565309818	0.00335656073360991	0.00542370276449004	0.00918511137649676	0.0172515274156516	0.0386910782925349	0.106687795097342
2180	yes	0.00728383920028953	0.00474906315858878	0.00256946099027356	0.00317220923367387	0.0013744955495873	0.000539920771176724	0.000290997643301981	0.000209936036509727	0.000137977140538823	0.000130724224579658	0.000205543415361541	0.000301278998286934	0.000401213256562782	0.000480130815445832	0.000573022508175056	0.000729426705725231	0.000984283295788483	0.00147999054251534	0.0021907831231761	0.00333070772989113	0.00491525296509376	0.00745414274054531	0.0117281879783005	0.0200682229559637	0.0384190326737323	0.0803567778804254
2190	yes	0.0100385169973768	0.00427566464703084	0.00347516310264441	0.00360433399609076	0.000937934981982802	0.000329501464713486	0.000200028344442	0.000143317263533892	0.000100622063774084	9.42853316055967e-05	0.000179362736552183	0.000353062867337147	0.000654665177209327	0.000947835359258949	0.00127997246572688	0.0015905365186121	0.00214784957001251	0.00287804965017689	0.00411155886861411	0.00555365533805118	0.00791676216811706	0.0111872253923777	0.0169148865041955	0.0266095377568323	0.0494526446980477	0.0936559425684658
2210	no	NA	NA	NA	NA	NA	NA	NA	NA	NA	NA	NA	NA	NA	NA	NA	NA	NA	NA	NA	NA	NA	NA	NA	NA	NA	NA
2230	yes	0	0.00477273915999791	0	0.00106218230563752	0.000392310710082385	0.000313836255933467	7.79180302321957e-05	0.000115700566932778	0.000170506775791003	8.3410951857979e-05	0.000243894177026523	0.000308613399993828	0.000475494110153145	0.000690506987736207	0.00107581800202123	0.00132111389666185	0.00186374225808285	0.00273997865978159	0.00361625531086823	0.00562317054382992	0.00644220514941128	0.0116592868184557	0.0180437891957311	0.0414661236579045	0.101902748414376	0.28735632183908
2240	no	NA	NA	NA	NA	NA	NA	NA	NA	NA	NA	NA	NA	NA	NA	NA	NA	NA	NA	NA	NA	NA	NA	NA	NA	NA	NA
2250	yes	0.00302001900267665	0.00353733707257959	0.00231694579570431	0.0087518816432662	0.00353633596288656	0.0012138488016879	0.000581801395988156	0.000413090085862167	0.000250797185706232	0.000211674689480084	0.0003292623084861	0.00046933334426395	0.000698206953796914	0.000962000062179465	0.00128923089319528	0.00171898439705983	0.00236469104793944	0.00338111603204568	0.00492955191663228	0.00678383113263894	0.00993314525223523	0.0150958812739703	0.026493159359546	0.0483215036886887	0.0989077106341739	0.213412955186893
2260	yes	0.0117247981086134	0.0050807458470658	0.00468991924344536	0.00407062723652156	0.00101421759914905	0.000469991909000048	0.000271663738093036	0.000197718888932826	0.00015563546283717	0.000165397881142877	0.000355888892242377	0.000643846865792207	0.00120194715439011	0.00195362365983876	0.00231166846904051	0.00280173282930443	0.00347675849663921	0.00431708759652643	0.00550675049242385	0.00778159683551596	0.0102551971725155	0.0153715112017907	0.0205216290738146	0.0340336134453781	0.0637628111273792	0.14380664652568
2270	yes	0.00070543055905855	0.00129328935827401	0.000873390215977252	0.00111989717832737	0.000557095872128126	0.000324394898061665	0.000149495100500102	0.00010175869553493	6.59223637393193e-05	5.77099554403459e-05	7.32655400959236e-05	0.000154104550882145	0.000203300253073763	0.000273623081819806	0.00033815764506592	0.000361051518316648	0.00032692402764023	0.000354984206050298	0.000322727791082221	0.000462943239750635	0.000651676836487841	0.00106873269620782	0.0014582928251993	0.00293742017879949	0.00532902427284604	0.0199354471235998
2280	yes	0.00491056713687029	0.0014834004892629	0.000730739157272364	0.00104823122673177	0.000250489744899912	0.000139180220267111	8.24127179959185e-05	5.58648814733431e-05	3.40194947751993e-05	3.50186850906679e-05	6.15003675652809e-05	8.34562551242141e-05	0.00012019531739076	0.000170728205843881	0.00020610541549747	0.00025225069614779	0.000384748957993869	0.000538692647780812	0.00074649113581315	0.00102143497975316	0.00141393428891167	0.00203704825826136	0.0028478731074261	0.00400164536926915	0.00685896447118104	0.0111307867442449
2290	yes	0.00704940376667163	0.00285333009603376	0.000815237170295359	0.000872584103377752	0.000224195016855638	8.92473205520352e-05	0.000106839033640941	0.000110585682840262	6.5636721290448e-05	8.417785329058e-05	0.000155325078242487	0.00025929083955382	0.000403135136612497	0.000686363031364776	0.000949317270736699	0.00115308629954107	0.00144159996648328	0.00197102278597713	0.00290060373031131	0.00388106861465154	0.00609237147455613	0.00984414301926691	0.015414459546841	0.0263888609428761	0.0512443229214941	0.126883791024782
2300	no	NA	NA	NA	NA	NA	NA	NA	NA	NA	NA	NA	NA	NA	NA	NA	NA	NA	NA	NA	NA	NA	NA	NA	NA	NA	NA
2310	yes	0.00815840581054452	0.00601022606599902	0.00303923763902817	0.00316571770025154	0.000697830828896637	0.000310042300990014	0.000182884453602214	0.000133922363371703	9.68856514684234e-05	0.000101955597047768	0.00017974157509233	0.000271252408873544	0.000411982722163602	0.000604041729793312	0.000866853086542959	0.00125291031649572	0.00193107371071731	0.00297780697544077	0.0046284654906155	0.00684219302949038	0.00972323542846725	0.0142391136369226	0.0220847832217303	0.0340028015673284	0.0625448843252553	0.11201128121079
2320	yes	0	0	0	0	0	0.000554631170271769	0	0	0.000103939299449122	9.35278713056491e-05	0	0.000200621927976728	0.000198216055500496	0.00030543677458766	0.000572803299347004	0.000412597992023105	0.00139397107510019	0.00419796730004419	0.00217805608494419	0.00715214564369311	0.0096690219412421	0.0155331654072208	0.0270581462291307	0.0709677419354839	0.0983425414364641	0.13302752293578
2330	no	NA	NA	NA	NA	NA	NA	NA	NA	NA	NA	NA	NA	NA	NA	NA	NA	NA	NA	NA	NA	NA	NA	NA	NA	NA	NA
2340	yes	0.00247266631108445	0.00277488108243922	0.00255116365429349	0.00439356850764799	0.000995886302905618	0.000437209793676925	0.000272854642054565	0.000201633359742842	0.000118881276670408	0.000109534331640466	0.000184528547035006	0.000257982946972268	0.00039282045083701	0.000609517307003939	0.000859175521528342	0.00115772190909623	0.00164535708615767	0.00243726826619437	0.00367382066000649	0.00499665421646864	0.00685331219419951	0.00897158889354703	0.0134347487036439	0.0216490076817665	0.0451565873528168	0.116571913026132
2350	yes	0.00856185114561579	0.0056158378481996	0.00301177252280494	0.00366257420979774	0.00168820152384992	0.000600647575540355	0.00030926382260749	0.000237799217938778	0.000137733735309498	0.000116165461104277	0.000199492576145217	0.000344602376928792	0.000484913069870735	0.000602634093541695	0.000691508159279747	0.000845537213342262	0.00111435583838235	0.001491055183175	0.00213920001048909	0.00324590132560696	0.00480090963263269	0.00765173607468793	0.012857600514496	0.0227720204199531	0.0442786610171538	0.0882240875659573
2360	yes	0.0176603506023873	0.00464890849190569	0.00172909529707397	0.00349837445167233	0.000989717287256895	0.000361398214487835	0.000225387945141192	0.000169502483997742	9.62353763465581e-05	9.14110173324334e-05	0.000147529502018048	0.000195902484808298	0.000251700990540728	0.00033786455877154	0.000434840883157342	0.000568140463089106	0.000852961345515206	0.00135395189935074	0.00200133367742611	0.00317769273914981	0.004525049724069	0.00669256205473231	0.0104649355484996	0.0168034763129627	0.0306930322643774	0.0590960512848139
2370	yes	0.0113124538810931	0.00464886040961888	0.00205751696857426	0.00281729775174508	0.000869819219682101	0.000366407239778616	0.000201822069660305	0.000164475067749118	0.000115971768020134	0.000106064562767401	0.000176493953031426	0.000269660265620472	0.000348655589547656	0.000429520706161438	0.000529204036431159	0.000673064388326394	0.000910754466635113	0.00131569066069544	0.00192780311592912	0.00298506293311814	0.00473922993444153	0.00815436875486244	0.0151253719512384	0.0320827756104033	0.0771152827363814	0.20554976965528
2380	yes	0.0526395910616853	0.0204709520795443	0.00647550524965176	0.00476411729193294	0.000448421825772658	0.000256209307933446	0.000124854030949111	0.000190628967690188	0.00013805588747153	0.000134278573107054	0.000239636958386958	0.000461132329813525	0.000781800920469355	0.00135476634937683	0.00218510024076039	0.00305237052509355	0.00417895771878073	0.00573418593740837	0.0076962923649267	0.0104991931181872	0.0147147591430939	0.0224683302559478	0.0376510234267387	0.066682988970968	0.113058119022993	0.183534848979973
2385	yes	0	0.00439039645881447	0.00250879797646541	0.00101617484803421	0.000855371017178701	0.000352907961603614	0.000417507480342356	0.000137211855104281	0.000221426245522631	0.000171753852193542	0.000150568395693744	0.000380677343134681	0.000390830312259943	0.000440183226267934	0.000897338829533664	0.00124978201476487	0.00154458598726115	0.00275272343914724	0.00303582270795386	0.00468237289385392	0.00814316826058138	0.0131297193733799	0.0188600748855915	0.0325546486537199	0.0503322259136213	0.0831480658070253
2400	yes	0	0.0100834300237582	0.000960326668929354	0.0013464520803238	0.000379455210733162	0.000426177982579975	0.000237010507465831	0.000105097214923805	0.000145677791940896	8.18334544789375e-05	0.000156875421899809	0.000285534806692936	0.000432775533756492	0.000684877540259284	0.000784544473864862	0.00130956966280332	0.00154516858892997	0.00223404255319149	0.00326174595030419	0.00481335063524157	0.00724811863247231	0.0107993272550235	0.0151640019779133	0.0194227875803584	0.0259917203793953	0.0407013149655604
2410	yes	0	0	0	0	0	0	0	0	0	0	0	0.000645161290322581	0	0	0.000361532899493854	0.000351370344342937	0.000426803243704652	0.00135931128228364	0.000931966449207828	0.00234466588511137	0.00449101796407186	0.0055045871559633	0.011166253101737	0.015177065767285	0.0415512465373961	0.0335570469798658
2420	yes	0.0143092363180179	0.00238487271966965	0.0020441766168597	0.00216549273655463	0.000386309201885189	0.000114094470221343	0.000261907434429603	0.000147194112235511	0.000131580769816756	0.000245900578513466	0.000248059586523837	0.000439385696949408	0.000626983216729747	0.000944210857617845	0.00153683051307128	0.00172015359755356	0.00223152554333832	0.00302395645502705	0.00383436675931865	0.00588726968782934	0.00790010193679918	0.011950453593859	0.0205874589947589	0.0337130630891112	0.0550623800383877	0.0950717889018238
2430	yes	0.00519883773928897	0.00693178365238529	0.00272320072057994	0.00236030318727363	0.000939327953545963	0.000483023156698395	0.000295899675919403	0.000183000647540753	0.000119818210696144	0.000116770787285329	0.000214928216879997	0.000347371986186174	0.000586966453276892	0.000959269826379215	0.00107070202362682	0.00129444220108009	0.00182999821127994	0.00265998858151243	0.00409709338280767	0.0058465991316932	0.00833321603017976	0.0111735526294105	0.0161121921123819	0.0216908401933882	0.0342541436464088	0.0492676431424767
2440	yes	0.0154103371697333	0.0061641348678933	0.0034489802237022	0.00183826573953495	0.000511962865626813	0.000291754085629824	0.000279908190113643	0.000232539111786719	0.000141496281560954	0.000145014137056577	0.000240759912363392	0.000452097315136813	0.000703521578853319	0.00100442746100074	0.00131576299548151	0.00160666759523119	0.00218777597174049	0.00323375408478043	0.00488284287198243	0.00724182070851188	0.0104048486940017	0.0149790696993648	0.0225733730690736	0.0355344480819766	0.0633458954612486	0.121026426656453
2445	yes	0	0	0	0.000603457796641666	0.000113096584483149	0.000344510794671566	0	0	7.63650248186331e-05	5.64588979223126e-05	2.92585873954005e-05	0.000159897665494084	0.000194325689856199	0.000383273925874823	0.000265734551624047	0.000334155870861608	0.000516653463300382	0.000839920948616601	0.00123810260775362	0.00171610688894337	0.00357723577235772	0.00335371868218584	0.00554631170271769	0.00983606557377049	0.019952114924182	0.0349344978165939
2450	yes	0.00723351713253578	0.00199954640257863	0.00100605000187016	0.000564663058468836	0.000129576084567211	7.15757752601993e-05	5.26636106640726e-05	4.07175909530142e-05	3.34974492114075e-05	3.98920405820625e-05	6.22844339714534e-05	0.000106726908250345	0.000160889463981625	0.000252067539074149	0.000411430383582534	0.0006450152358596	0.000979790362898505	0.00139425565185878	0.00200353513224522	0.00302528955585991	0.00476738643865249	0.00789502155911091	0.0134433192403748	0.0233364234846019	0.040878252622276	0.0693713307812552
2455	yes	0	0.00263633080534489	0.00150647474591137	0.000610189325866176	0	4.3105306263201e-05	8.59475719810915e-05	0	0	4.65130701727185e-05	6.74286099592057e-05	0.000161732151340861	0.00023616468550736	0.00033164058451653	0.000645279348171548	0.000944783635634387	0.00111398001744372	0.00153680120872005	0.00199790442025254	0.00264642171087587	0.00324993147734837	0.00559578047904418	0.0112253560984813	0.0219181069734475	0.0356972870061875	0.0759162303664921
2460	yes	0.00464226251040607	0.00112539697221965	0.00144693896428241	0.00182209116607522	0.000384538353695173	0.000170019642936081	0.000114728172965093	6.82032905292464e-05	6.29764652341386e-05	6.82629134266906e-05	0.000105287567200749	0.000146313032235591	0.000223888846432584	0.000303505157954586	0.00039835822814589	0.000513422524110117	0.000774727935985074	0.0012221509241036	0.00192672800661019	0.00318188263167765	0.00521511942240638	0.00842772764054504	0.014525556093082	0.0259821377872596	0.0474636621225165	0.0863306392627267
2470	yes	0.00923221692203748	0.00481323764796616	0.00262838915929893	0.00350806109492037	0.00108214405206474	0.000399444824564234	0.000218851208946725	0.000162522361796336	0.000106163952861932	0.000100751723553468	0.000167092393855289	0.000253445668469758	0.000360589574939875	0.000461913911596248	0.000564555172792349	0.000732204587299743	0.00105568917182018	0.00159853856485435	0.00249786611643102	0.00387657938474586	0.00586543512643897	0.00876513364576078	0.0134589301854523	0.0211826024616965	0.036895922214657	0.0707606033061671
3020	yes	0	0.00107512629051974	0.000921536820445494	0.000808737432186216	0.000271364384536679	0.000138880799953408	9.94678470184513e-05	8.67746325779373e-05	9.83139163348572e-05	8.41836534922512e-05	0.000119826289326192	0.000140918244963915	0.000127284963017324	0.000119290731394196	0.000163611635250916	0.000277221049231197	0.000494346611381388	0.000906053910207657	0.00187651394650116	0.00368016058882569	0.00792178966735785	0.0138114619702552	0.0366868073807137	0.0118643671167482	0.0210804399396161	0.0196808510638298
3030	yes	0.029826353421859	0.000828509817273862	0.00047343418129935	0.000236014666048341	0.000137494843943352	5.55270208365146e-05	8.41809891266222e-05	4.31263746531921e-05	5.18396994517189e-05	4.1086062659406e-05	5.64668680651628e-05	8.53910616170123e-05	0.000136534367650829	0.000146392274992258	0.000300411263019073	0.000455981732231852	0.000812317169943326	0.0011526574454071	0.0017492132359681	0.00287442361818073	0.00455189317375181	0.00886917960088692	0.0173540485567144	0.0279221743650676	0.0610813803284739	0.0337401292175162
3080	yes	0.00459411324174476	0.000765685540290793	0.000546918243064852	0.000170404793833262	3.82863049887055e-05	5.16125702414823e-05	6.49802135249816e-06	3.91581008321096e-05	1.79433579456393e-05	1.15331607203612e-05	2.448515258017e-05	3.39761676937214e-05	3.2609961566831e-05	4.84612305977526e-05	6.96313967063445e-05	0.000117767652900099	0.000159254026782033	0.000297124412831927	0.000551855019446022	0.00106830156372641	0.00218262334608233	0.00485166990365208	0.0113158876984992	0.0259643872151188	0.0558866975924534	0.104401105282127
3090	yes	0.0116094147582697	0.00234533631480196	0.000854372514677858	0.000318395063507982	0.000114770688165046	8.38661248155722e-05	5.70919878795824e-05	4.45257687586004e-05	3.10905592805523e-05	2.97094399598837e-05	3.93355399942289e-05	4.87651037429585e-05	5.26969059472476e-05	6.91038074130212e-05	9.67226207702318e-05	0.00015224908252885	0.000247738444720651	0.000421746547170803	0.000757419231669346	0.00140587075154559	0.00284615389537851	0.00574523447918989	0.0111143791024059	0.0212458176098005	0.0857142400580382	0
3130	yes	0.0243112877914109	0.0101297032464212	0.00380380693335001	0.00121092679757981	0.000352277351603166	0.000183330346234408	0.000120464837454443	0.000136108857171703	8.87568639158659e-05	8.81781583207642e-05	0.000112680430212804	0.000106066446220971	0.000125235460409167	0.000161803261720105	0.00020157630748755	0.000284944725492943	0.000414496275469517	0.000722655737764514	0.00130273648611174	0.00235785062096877	0.00384806773497158	0.00688406549920572	0.0128272761528566	0.025456021239674	0.0484675728971204	0.0877026480380869
3160	yes	0.000821722786561751	0.00044103765380433	0.00115134040151025	0.000314794672093792	0.00015089083803834	8.80486010270286e-05	6.24032140484975e-05	4.8394702610116e-05	2.70938438015868e-05	2.33420561772672e-05	3.41390118757712e-05	4.45191074177977e-05	5.27685011971285e-05	7.60676794152932e-05	0.000115080670564156	0.000191009856306046	0.000323586688199921	0.000520419472041606	0.000803926612400633	0.00131854944751272	0.00224055495911307	0.00415357026085645	0.00821987060401772	0.0164886450469804	0.031417923936293	0.0540901921403003
3190	yes	0.00426309734461594	0.00236838741367552	0.00233455330776587	0.000896051617933618	0.000250050791567037	0.000120805475458665	0.000116969914531293	6.38344751467678e-05	6.09440897167152e-05	6.73927394140334e-05	8.99330975956582e-05	6.37439670057504e-05	6.8234386510201e-05	8.2812349312972e-05	0.000107454555677495	0.000189335996992834	0.00029393598309437	0.000640515059194464	0.00117053993915401	0.00255441401492677	0.00519281660369822	0.0110350147697981	0.0197149282248111	0.0326575417652911	0.0572283693089062	0.124064171122995
3210	yes	0.0461382884591076	0.00349532488326573	0.00199732850472327	0.000821453206987078	0.000182917767031359	0.000104834012813046	4.36743205913503e-05	5.73033064007793e-05	4.6036894734722e-05	2.31809251893592e-05	3.93303612690334e-05	4.47229800282727e-05	4.07777427665845e-05	6.29901420427703e-05	7.25276879349211e-05	8.26921068207932e-05	0.000166804425545475	0.000343798117044159	0.000626732467606885	0.00120102998836356	0.00251416155815939	0.00424040034079892	0.00664188102893891	0.013030678130541	0.0310458196346082	0.0608681462140992
3236	yes	0.000536191139066828	0.000446825949222356	0.000357460759377885	0.00109815763852797	0.000204497019999809	0.000202055214697608	0.000129545620498149	9.2254818924909e-05	6.97430347743144e-05	7.57773688795828e-05	0.000116007060477434	0.000159509275725986	0.000266184978664363	0.00042887399442457	0.000577626789289383	0.000728700820238988	0.000996949675084886	0.00147352905325555	0.00220023085621735	0.00325089088080215	0.00480696510622177	0.00727207612501999	0.00989577480393476	0.0123103428485905	0.0241576037418899	0
3255	yes	0.149777634833143	0.0411551158775753	0.00481910021985659	0.000612612027948536	0.000500684268500284	0.00045423826458825	0.000350965704070105	0.000270785494562627	0.00012072204057079	0.000139733623587036	0.000124975506343664	0.000126504301146239	0.000106878778390616	0.000158800736835419	0.000226487741350999	0.000288223032222753	0.000574849055764067	0.00100667663473923	0.00212151334618695	0.00374929195026119	0.00668479357879864	0.0116636608225172	0.0187785301689635	0.0228564798700545	0.0320865767989368	0.0494938132733408
3283	no	NA	NA	NA	NA	NA	NA	NA	NA	NA	NA	NA	NA	NA	NA	NA	NA	NA	NA	NA	NA	NA	NA	NA	NA	NA	NA
3285	yes	0.0252532241102563	0.0122057249866239	0.00180380172216116	0.000749353831164874	0.000214460346281972	8.12305692785987e-05	6.84712648925001e-05	7.0323488045007e-05	3.2767493335911e-05	3.77897280946912e-05	6.32473115838262e-05	5.00749559496872e-05	0.000114142889337005	0.000109439637786067	0.000149730485126772	0.000253049684996771	0.000474569357723322	0.00106905900764873	0.00167754507028841	0.00288941931369044	0.00471983084126265	0.00822926960740275	0.0112323303419555	0.0174927113702624	0.0362625727898359	0.020350212967345
3300	yes	0.000964401852231135	0.000933292115062389	0.0014221594134284	0.00263131141916304	0.0012138483863375	0.000717648419692712	0.00047620506557526	0.000368798982923085	0.000270892515931166	0.000238310725963594	0.000349103955674723	0.000488319598941507	0.000617726124546228	0.000775297162352822	0.00113319387865585	0.00156735465259128	0.00228765141951134	0.00341811380933859	0.00519195295382494	0.00796732728367721	0.0116531861231141	0.0186854173637491	0.0296949947489589	0.0505623032508909	0.105352321998309	0.226219385525684
3320	yes	0	0.00356848160618824	0.000407826469278656	0.00109278131085646	0.000201730132548564	0.00013268838735359	9.83731539662826e-05	6.26409421197695e-05	5.7343833626424e-05	7.15337818284685e-05	7.02962000686091e-05	5.11374241568078e-05	6.57403210911965e-05	4.95527861053988e-05	7.28862426089969e-05	7.53896893040124e-05	0.000162670085928081	0.000367341583941925	0.000874845615479621	0.00162056829253743	0.00364641397250093	0.00925466864980995	0.0213049267643142	0.037703141928494	0.111179740580605	0.0238095238095238
3325	yes	0.0002975697923452	0.000396759723126934	0.000283399802233524	0.0001439284158821	7.65573563026234e-05	4.77343605565675e-05	3.38137582301585e-05	2.87350954651709e-05	2.33268489552998e-05	2.12651257008338e-05	2.72352115761491e-05	3.5489660568769e-05	4.55595302589695e-05	7.33231754494936e-05	0.000108524276318995	0.00023395312173555	0.00042441552828929	0.000659863838884655	0.000889215179026665	0.00132296622697929	0.00220090145703218	0.00461585407188293	0.00963256680274612	0.018898804285118	0.0359779709995473	0.0554846951505534
3340	yes	0	0.00510302042885877	0.000907203631797114	0.000676364725486721	0.000163423222439909	0.000122178737796671	7.88255379362321e-05	5.8098129615053e-05	9.24878699290747e-05	5.74132261822562e-05	9.49727744713182e-05	0.000102593480820823	8.21433760858543e-05	8.9974371699965e-05	0.000116459386853718	0.000178877345901859	0.000360830784151944	0.000489596645918189	0.00107262893742696	0.00134976919692461	0.00334281025668731	0.00423318056407991	0.004079488750766	0.00686915250125101	0.00873797570229564	0.0438521066208083
3350	yes	0	0.000173114592374421	0.000296767872641864	0.000129450674416481	5.09571450410205e-05	2.26760583341601e-05	2.8278623622831e-05	3.92355788228766e-05	1.04253029785091e-05	2.53600001193412e-05	2.75005627038215e-05	3.40965835223311e-05	2.79456778471782e-05	4.22767099309696e-05	6.04246749318288e-05	0.000113117964398134	0.000203068198523457	0.000363394944273453	0.000716328352245526	0.0013264319303649	0.00237603843285524	0.0050444794514201	0.0102689505777268	0.0198348158714871	0.0729235278199021	0
3370	yes	0.00257464154424233	0.0108597060007144	0.00187675336008873	0.000347908649667075	0.000493052317708842	0.000287117810020298	0.000199138524441088	0.000156723831052875	0.000111072671098194	7.9433219276352e-05	7.61211227706117e-05	3.55822366812281e-05	3.60822689347663e-05	4.8785172632787e-05	6.18732334791799e-05	8.09800977285396e-05	0.00013509398102277	0.000467705730917023	0.000719290063249234	0.0012280565681636	0.00172540325392145	0.00297520372729335	0.00469738166790943	0.00875653630341776	0.0132731903138084	0.0102844549646982
3380	yes	0.00247908400223321	0.0019006310683788	0.000920802629400908	0.000506115665737819	0.000225356218009875	0.000161718438842363	0.000108068072342349	8.06134946990126e-05	7.34766287508746e-05	8.7537708551376e-05	0.000155403646072093	0.000258045340868203	0.000363406383128741	0.000540921242723722	0.000855440186973731	0.00119706557218583	0.00156576881423458	0.00198098077748413	0.002535122587725	0.00360656585267313	0.00563346852980371	0.00804086229576604	0.0123084629441793	0.0181902609930325	0.0267988074739851	0.0797612628804218
3400	yes	0.00283195134618505	0.00213853116059653	0.000824112825609406	0.00109690521241215	0.00036938477294835	0.000192523876550441	0.000123871233930028	9.34448050045423e-05	6.54430159999156e-05	6.22576080771589e-05	7.89290154025655e-05	7.67608345890784e-05	7.86096082063636e-05	9.49015929446533e-05	0.000136176663427987	0.000214627754420407	0.000391803018329981	0.000732616091985964	0.00138961571764777	0.00255476621327587	0.00469355922430815	0.00881990753117763	0.0163210585570153	0.0316917732731589	0.0578061229401575	0.102039325842697
4010	yes	0.00231728376250698	0.00154485584167132	0.000427594027605455	0.000214022127917003	0.000106100207687198	5.59976654494404e-05	4.47028320420489e-05	3.5778175313059e-05	2.31124657083798e-05	2.32499504720366e-05	7.63232379680943e-05	0.00010248493645036	0.00011318583760471	0.000134122902084294	0.000189697558493736	0.000306552912770216	0.000527937739357353	0.000870522736245663	0.00137334419452218	0.00207382169665783	0.00302820680895485	0.00459431355798438	0.00783207906775629	0.0145030023466618	0.0255185273271166	0.0407544332809016
4012	yes	0.00918394947569713	0.00229598736892428	0.0124639314313032	0.00254806906818303	0.00112287041817243	0.000625684342249335	0.000384685010861694	0.000180437314436626	0.000152355182590069	0.000112231413934797	0.00014074408747347	0.000154511391806806	0.000247817063935418	0.000293522236578923	0.000432701368210772	0.000585754283954772	0.000788204117687029	0.00131809899347195	0.00229693185991387	0.00313227630557712	0.00521357480105513	0.00819783095922143	0.0111488623159629	0.0118310827706927	0.0347396942132766	0
4020	yes	0.00174071158034934	0.00152971623727669	0.00088919466009187	0.000356876396294982	0.000144941749906916	7.02104449738639e-05	5.50243753650239e-05	3.63528249390766e-05	2.68290673534678e-05	2.69458938503961e-05	4.71239908068597e-05	5.86569267241601e-05	7.67897789147608e-05	0.000114255125423654	0.000185080961400337	0.000330330077365831	0.000549996227108446	0.00090821769750443	0.0013810968393502	0.00212558173553241	0.00342524136430333	0.00613755092648676	0.0118112783004654	0.0232154141079478	0.0442581990733612	0.0751242928167324
4025	yes	0.0106276114079401	0.00354253713598004	0.00202430693484574	6.30718777919296e-05	7.28459453946793e-05	4.38673451482716e-05	4.41507601289202e-05	2.95298842428538e-05	1.73592024025136e-05	9.59547861047874e-06	4.41657097429556e-05	6.33390090053168e-05	4.33606968237422e-05	7.48725860120597e-05	0.00012658761973079	0.000210928681953361	0.000374509136624352	0.000668969289978134	0.00112937276237464	0.00212441673379853	0.00388208952711234	0.00654989094874591	0.0112434979396068	0.0181140822915804	0.0271991781173751	0.012263099219621
4030	yes	0.0148510193546418	0.0040221510752155	0.00386745295693798	0.00179302922846288	0.00032618766579091	0.000141133210678825	0.000132754998098029	8.06087367075553e-05	7.86786243999426e-05	7.40401451505297e-05	8.59613736309971e-05	0.000115746989583718	0.000145003918841273	0.000202268792357074	0.000310993471597488	0.0005027829963342	0.000871411834962335	0.00128695550719493	0.00175215881617932	0.00247012053002317	0.00336116443965177	0.00492259666774799	0.00729966305505186	0.0106794373837647	0.0190327537134502	0.00899866612692366
4038	yes	0.000368638089303335	0.000860155541707781	0.000649505204963018	0.000331446115901811	0.000101022224889476	5.74834536851849e-05	4.0226761196285e-05	3.00136901154268e-05	3.11405709614362e-05	3.30484340292152e-05	5.03068403825075e-05	7.03264701069201e-05	9.15756223374967e-05	0.000138015037687741	0.000244782207957819	0.000428717780199441	0.000706510731898017	0.00109263986516044	0.00166651514229353	0.00247198052224418	0.00398568131756852	0.00639718478321765	0.0104610497701623	0.016914884256514	0.0276861104350337	0.0205489289852251
4045	yes	0.00104641195375146	0.000822180820804717	0.000704726417832615	0.000369060934939048	0.000138191682805915	8.25897251165377e-05	5.07494262935949e-05	4.16145339937743e-05	3.66413159353006e-05	4.05745116912348e-05	5.62264108605697e-05	6.88307364608089e-05	8.27570184883783e-05	0.000126018648528623	0.000229999327054996	0.000424922958425336	0.000706596833445395	0.00107231310713264	0.00155546902001979	0.00224869452552394	0.00324847312088045	0.00502828503939178	0.0081759969048526	0.0141257433632454	0.0236391683557572	0.0340396802632362
4050	yes	0.0037074657186389	0.00231716607414931	0.000838593436358799	0.000257157303184523	0.000147685689509141	6.68446668676211e-05	4.78868660188498e-05	2.89533247228663e-05	2.14035436714128e-05	2.59240113326431e-05	4.54302725019328e-05	5.62123494367835e-05	9.48113662481344e-05	0.000144982911649528	0.000280816886928715	0.000526365524973319	0.000916864545867235	0.00138318360695748	0.00192413223853993	0.00284947432111662	0.0044606916580393	0.00780083347260664	0.0135663285849794	0.0229631196452106	0.0396929983890808	0.0664813527912902
4055	yes	0.00128109282482723	0.000213515470804538	0.00176912818666617	0.000577822283008127	0.000165590912934412	0.000116334818658695	3.51778238998136e-05	4.89183796834981e-05	4.06144905844292e-05	3.95077936720671e-05	6.38128577825992e-05	0.000131062157560155	0.000235326667616141	0.000401604320130023	0.000612140756489879	0.000925870183035816	0.00137131963544927	0.00171400961546851	0.00211978906747679	0.00253560259698957	0.00314636796560301	0.00393756906962218	0.00556099988321494	0.00806872524905889	0.0140786212928619	0.0105569155446756
4070	yes	0.000390911992323131	0.00156364796929252	0.000595675416873343	0.00020067588923413	7.77292827503815e-05	5.07874703078461e-05	3.88458376684938e-05	3.85075714211375e-05	2.66923728480293e-05	2.78534321018651e-05	4.31604198324803e-05	7.26626728398624e-05	8.98705538268089e-05	0.000139710739475603	0.000253004047357549	0.000462037951697989	0.000736907373843365	0.00106998519467008	0.00142544563750482	0.00189512433344659	0.00283717098940123	0.00515054571930968	0.0102153544463095	0.0202944371580716	0.040814912553301	0.0764932606563733
4080	yes	0.00235663194610092	0.00164964236227065	0.00100000995808092	0.000274746144458057	9.97407746614998e-05	4.82634848645639e-05	3.76437993133771e-05	2.49931214425216e-05	2.07806256752048e-05	2.33297351950472e-05	3.97236928545668e-05	5.52189093557694e-05	7.35711872557915e-05	0.000113761570961662	0.000208016240462202	0.000359415842317712	0.000580918901383171	0.000856891387603385	0.00118812555903553	0.00167216091211334	0.00244547134504859	0.0041691692053782	0.00799458950847542	0.0159439044387666	0.0353417382581825	0.0566503750443421
4084	yes	0.00135678149127013	0.000791455869907578	0.000516869139531479	0.000505270258618403	0.000194912592110392	8.68757734357052e-05	0.000107416210473276	6.60573844384345e-05	4.52884417046417e-05	3.92114246406833e-05	4.84706690643925e-05	8.50064828951305e-05	0.000132308554574982	0.000204310927888703	0.000324527765688811	0.000520539160973882	0.000657265357430405	0.000873360071988513	0.00115816037584244	0.00169185916037542	0.00250380129280921	0.00325314602475706	0.00518210148324828	0.00660087536619954	0.0082390149704903	0.00491224038378673
4085	yes	0.00293095461145505	0.000968338986675414	0.000496520755922853	0.00020334502989586	0.000106811821915562	5.58093018479576e-05	4.29707975027116e-05	3.35135342591933e-05	2.40659909229721e-05	2.6297312311436e-05	4.4474106952675e-05	6.83861370015138e-05	9.15867798370947e-05	0.000138739132132035	0.000233492684319022	0.000395154340239377	0.00062741761062741	0.000952527222003138	0.00140160302661829	0.00207792998653822	0.00316171478339803	0.00520513542977129	0.00930089352113794	0.0175904694722893	0.03462378093548	0.0469833311757904
4140	yes	0.00262824390103402	0.00306628455120635	0.00225278048660059	0.000397746109652032	0.000144934708681236	4.76944827703681e-05	2.90211176999797e-05	2.44418101604605e-05	1.95904061625481e-05	2.82147320658506e-05	5.00471381482434e-05	5.04478419175811e-05	6.8922332545446e-05	0.000111476881280485	0.000149224435670914	0.000209204243998995	0.000377632714918356	0.000582909193181096	0.000921205115017545	0.00141686815545987	0.0022921790674068	0.00383468060904371	0.00821478212629633	0.0178819117088681	0.0384211221888065	0.0704610324972089
4150	yes	0.000172693349129649	0.000834684520793304	0.000978595645068012	0.000530378683528745	0.000218435488485696	8.88022645037564e-05	7.02697041917465e-05	5.22059699534564e-05	3.66322354962605e-05	4.32488297034561e-05	6.80371984430224e-05	7.58460767405103e-05	0.000110642565059469	0.00022127430489223	0.00048433566470679	0.00102405183601279	0.00167032342162892	0.00233208746864864	0.00296063515009866	0.00381221353109674	0.00475259032523482	0.00642497933198257	0.00951703539636	0.0149315785339474	0.022616585320508	0.0306587707126597
4160	yes	0.00357825596784471	0.000596375994640786	0.000340786282651877	0.000138033613002912	0.00013736802857255	0.000117625148256697	5.87072660026223e-05	1.95490044669475e-05	2.53922120132508e-05	2.18740057270124e-05	3.31712495024313e-05	5.20377601406176e-05	4.69861332174342e-05	5.56408936722394e-05	7.22421557059263e-05	0.000141198426763036	0.000174399067603034	0.000377473308061686	0.000641690895119188	0.00108115991655094	0.00223883733280355	0.00442691829213905	0.00933256561585337	0.0204390801172205	0.0391078649484392	0.0641419966679482
4170	yes	0.00283511110334368	0.000945037034447894	0.000438767194565094	0.000155636662943199	0.000100762037605973	7.06053704462058e-05	2.05934623994267e-05	3.57758412057721e-05	2.23743679241061e-05	2.67085456662714e-05	5.9401195675593e-05	5.89056241277436e-05	7.02789025725069e-05	9.81919470463327e-05	0.000155824097509221	0.000231769483599762	0.000382081501355546	0.000553462600393713	0.000884789897649902	0.0014915441382382	0.00257646836791092	0.00517274174877584	0.011154533938293	0.0230969261339941	0.0452532128908381	0.0769079735328189
4180	yes	0.00408764224203347	0.00144085473665548	0.000425096894354877	0.000284834172395866	7.92261263881425e-05	4.56161297609753e-05	3.67205268512775e-05	2.94281195150144e-05	2.07241572143846e-05	2.40239995942613e-05	3.76754694510909e-05	4.68804420789901e-05	6.16203219175551e-05	8.81672583998394e-05	0.000140937674995786	0.000233727736869282	0.00035663938722477	0.000520754089646965	0.000798141963923516	0.00130874436208392	0.00228257975786815	0.00421682937772586	0.0084422593919889	0.0170805881124887	0.0318971933987644	0.051763054648781
4182	yes	0.000533588286202138	0.000800382429303207	0.00405273007853529	0.0014796387342905	0.000534542933153847	0.000231118650267082	0.000155480211739687	0.000138005992177277	9.45091595914747e-05	7.12145989927935e-05	0.000106234122993792	0.00015581410702373	0.00030374518714403	0.000598477110703291	0.00100507750562775	0.00132897833542223	0.00179888976438596	0.00252025489303596	0.00373753414935561	0.00621437593204601	0.0114917935968483	0.0177013071295238	0.0299517080856327	0.0512802109730266	0.077877585126384	0.114258582907232
4184	yes	0.0055161949438406	0.00116453004369968	0.00831807174071202	0.00638972888104029	0.0017284090208252	0.000814970378961226	0.000405188534649454	0.000287357246174021	0.000162674988352075	0.000138907452991412	0.000214380777516715	0.000382974764590724	0.000606155240247889	0.000953415774656004	0.00137199202896493	0.00178165349308082	0.00218607287217896	0.00268711868115855	0.00333502901155544	0.0044654495422654	0.00646930259789231	0.00828715711353476	0.010843648314612	0.014489716545697	0.0367405296150371	0
4186	yes	0.000892606042820635	0.000892606042820635	0.00170020198632502	0.00079460478589374	0.000202792675030846	0.000123822773193098	9.5706372848102e-05	7.7082632582128e-05	5.70867441597918e-05	4.72145950927566e-05	7.83715506680273e-05	0.000121209546313918	0.000274282414647643	0.000495531368905407	0.000745105199363565	0.00103295293252117	0.00148774557420334	0.00185822504502123	0.00224505596321459	0.00276653701210096	0.00332773382903368	0.00417432950471408	0.00589046580949415	0.00820345296415886	0.0149390472852887	0.00849420849420849
4188	yes	0.0005655232251867	0	0.00110411677298356	0.000755149707222597	0.000156306268341085	7.7153256623834e-05	6.40881375838176e-05	5.41526284514983e-05	3.74125985175998e-05	4.67951601232598e-05	6.87666697775398e-05	0.000111449579581396	0.000231004307984595	0.000459753001196756	0.000715538192040325	0.00107200463417376	0.00147773214911024	0.00184193869267289	0.00227306554679938	0.0028805589624182	0.00347349155016652	0.00440212066839857	0.00636374050475404	0.00966061076141324	0.0136428791939208	0.0158685640656692
4190	yes	0	0	0.000468047728045035	0.00023332943119159	2.69258730714343e-05	2.69150024223502e-05	0	5.3501685303087e-05	2.12575995918541e-05	5.1627292251776e-06	1.50988217886064e-05	2.90831535832869e-05	4.42873718987768e-05	6.94850341498506e-05	0.000109786445033587	0.000209812910223827	0.000362406844091805	0.000722323124778188	0.00112127298609622	0.00149621901411298	0.00273577397532829	0.00417174877587456	0.00843016387809017	0.0176170543065451	0.0337206652996127	0.0483989888350537
4195	yes	0	0.000662434346404161	0.000378533912230949	0.000973011873798397	0.000191247424990028	0.00010374123659554	6.54560925985523e-05	5.95270306834785e-05	3.28386309674261e-05	2.41929073307965e-05	5.14111965425562e-05	5.19312616118689e-05	6.27409953443158e-05	8.48345841293002e-05	0.000132372562984571	0.000236164023898791	0.000395751691623399	0.000730768023743236	0.00115198730148702	0.00199993043720218	0.00347099220036668	0.00587945308761907	0.00961295850789297	0.0140436946823313	0.0200934316429335	0.0295350787291531
4200	yes	0.0157524491821674	0.000656352049256974	0.000750116627722255	0.000397316967502738	0.000245103263070398	0.000136632123263195	7.24772731979044e-05	3.06053743037277e-05	2.91852641655544e-05	4.09037233058745e-05	7.73533947442483e-05	7.0860673743286e-05	8.68321424173437e-05	0.000126457708813292	0.000153412030440864	0.000199882691797273	0.000342029907731467	0.000519773441782224	0.000818694655649247	0.00142983851235625	0.00282243024662718	0.00562522807985688	0.0110761000698457	0.0219577626969155	0.0419585567237974	0.0669574558119853
4210	yes	0.00221483328861454	0.00128396132673307	0.000935457538048379	0.000284033581329229	0.000128384429283857	6.97678749361008e-05	5.11801730098746e-05	4.02635156179579e-05	2.83519009231799e-05	3.21171552771754e-05	4.63149391431879e-05	4.88857015233406e-05	6.13761796523156e-05	8.54506576942735e-05	0.00013121225662091	0.00021398840342198	0.000358999443561021	0.000578735365391269	0.000944908558140179	0.00155474003724809	0.00274776675935986	0.00545303625765259	0.0115455170048514	0.0242550304480754	0.0482388471817714	0.0865914175269295
4220	yes	0.00233301560643625	0.00155534373762416	0.000347174941433965	0.000193841059288472	0.000104948646719003	4.74618960078217e-05	3.77560627977714e-05	3.51680917558959e-05	2.56656542991915e-05	2.44499548858897e-05	4.89602485840999e-05	8.5851526859971e-05	0.000117136539977123	0.000130091995043736	0.000176711608463846	0.000237168192309602	0.000368660530995448	0.000613183444047011	0.000943837821199649	0.0015329437963995	0.0027149296054553	0.0050490227987439	0.00996253532910847	0.0200288706005102	0.0385673064516478	0.0697394110672289
4230	yes	0.00183116058372494	0.00125468410366338	0.000913158121778178	0.000358172112197435	0.00010748622858701	6.97419561405794e-05	4.79143630695803e-05	4.00002549168788e-05	3.43155831040363e-05	3.76049673298044e-05	5.17080626442278e-05	6.53769588712316e-05	0.000103694759576712	0.000182850313286634	0.000319399576485007	0.000543343060255207	0.000835097221969277	0.00117203007728528	0.00159159555591876	0.00218955432080803	0.00316105755205004	0.00485680048798759	0.00770674632860762	0.0121546989332825	0.0182368511168913	0.0232079802149754
4240	yes	0	0.000808020880145045	0.000423249032456929	0.00029731332088423	0.000118836720546649	7.12138508781963e-05	4.83576277850314e-05	3.85952154120852e-05	2.94150230545018e-05	3.39456155878267e-05	5.5011589787404e-05	7.38833797028503e-05	0.000123275365432123	0.000172869570745338	0.000266247203600177	0.000413399361189198	0.000636669652088853	0.00092068127571917	0.00127001949374774	0.00188208110334489	0.00303583354422947	0.00555679229004115	0.0113283801123311	0.0240659832785001	0.0465301705387183	0.0770254774177434
4260	yes	0.00178854761113741	0.000238473014818321	0.00604699430432171	0.00287653651405482	0.000432314701891449	0.00022056125233158	0.000119375368384926	9.59687635384506e-05	6.79799766838826e-05	7.10531731285744e-05	0.000110530967570351	0.000201818219465818	0.000379811633062985	0.000672904669179449	0.00111452229170768	0.00176891605551733	0.00260180437407169	0.00340275343938403	0.00435963667673203	0.00544615229219153	0.00653604954621587	0.00756273685629815	0.00860366115002598	0.00999116263177406	0.0145832162260582	0.00887508320390504
4270	yes	0.00366270500799649	0.00317434434026362	0.00885153710265818	0.00446969565144972	0.00050215099200314	0.000225583710190584	0.000138714032688967	9.96695347183023e-05	9.19236630579231e-05	0.000144251270827083	0.000136962506421275	0.000139533552103095	0.000168059617765277	0.000260811595309779	0.000450062126505933	0.000813155746279215	0.00134255186995858	0.00189825624599206	0.0025261502476995	0.00331390889188585	0.00433254023795715	0.00571657743798023	0.00793954313188132	0.01107927967755	0.0155147862826484	0.019971424311969
4273	yes	0.00233373306356279	0.00121008381073626	0.000753215433213387	0.00045935992052324	0.000165169597548461	7.69832551017011e-05	6.29404979688007e-05	4.92646408776395e-05	3.65866917783239e-05	4.28367574698535e-05	6.16680624094077e-05	7.40472313781555e-05	0.000100839596653559	0.000147440973905704	0.000246865816833783	0.00039354471345476	0.00067125943286926	0.00109264540480917	0.00175169087531432	0.00282740707268276	0.00462067358770473	0.00742175923742585	0.0117890580675831	0.0175725668513875	0.0212955420320411	0.0217411992698141
4274	yes	0.00345693043519439	0.00189308095260645	0.0024457194915661	0.00112104780963277	0.00026681289980036	0.000150524856407209	0.000105297367565811	8.99369541951092e-05	6.5045746377765e-05	6.0405792691794e-05	7.26112228767236e-05	8.16872658027893e-05	0.000105744375343051	0.00017592807944275	0.000347787309726267	0.00062945107014384	0.000993103326343638	0.00149370916964694	0.0020568619497936	0.00284904106976257	0.00376480915485681	0.00562830932821999	0.00898640396243845	0.0152182281308874	0.0245948616061438	0.0240707501753302
4276	yes	0	0.000592575275324273	0.000888862912986409	0.000208368457346962	5.35814315984315e-05	3.89692629938136e-05	6.08851729991306e-05	1.46113028168157e-05	2.70865599391713e-05	2.83148076853695e-05	4.49708418784685e-05	4.52870934279869e-05	6.31043756181695e-05	9.90266028564645e-05	0.000206896700135974	0.000360190420464936	0.000642312031906759	0.0009508339226073	0.00145384642069599	0.00214309056051096	0.00320474146400098	0.00512389539411149	0.00891154129449086	0.0157358815520149	0.0466310532068608	0
4280	yes	0.000463594816975307	0.00130649448420314	0.000728506140961196	0.000282008716557679	0.000110632000895218	5.91101322401236e-05	4.13250194204375e-05	3.4636776256105e-05	2.66112166705184e-05	3.37074447750407e-05	5.02504643235876e-05	5.64535526705466e-05	7.74384916890503e-05	0.000129365609798189	0.000211381398012965	0.000329080523170356	0.000477062727577467	0.000686188739615189	0.000985128281489401	0.00157161671570565	0.00272056994405447	0.00520979468311011	0.0107960383714337	0.0225833824130794	0.0457139833127443	0.0875006142369915
4290	yes	0.0013294385034529	0.00146792168089591	0.000640979278450504	0.000235709052170061	8.5411138160509e-05	5.33549793420465e-05	3.5412018839194e-05	2.6151004919996e-05	2.06076618229855e-05	2.53081111893788e-05	3.49079760668211e-05	4.73235817330975e-05	5.9569653511954e-05	7.65475838039982e-05	0.0001172272001861	0.000188690263567232	0.000328820418919056	0.000567677845569343	0.000877082304568221	0.00142748779021061	0.00238420650906977	0.00429279858136805	0.00863291060885804	0.0177292979656275	0.0349471043889756	0.065235014133509
4300	yes	0.00550581882084971	0.00151762954677268	0.00060503503525821	0.000207363639680484	9.46694190068485e-05	4.97449285902973e-05	4.20053585214114e-05	2.0317265386378e-05	2.12419134760145e-05	2.57837560610706e-05	4.76026108878705e-05	8.28791472348553e-05	0.000107933547862137	0.00015857697733907	0.00018759960523444	0.000246105066710962	0.000354023388758306	0.000544103511969974	0.0008434903548477	0.00139876062025068	0.00233030736648708	0.00425000539908493	0.00843460411514263	0.017200711750091	0.0342789244741129	0.070118938116117
4308	yes	0.00178437801909259	0.00166644498909509	0.000690018100979155	0.000411449490026108	0.000154119054634568	8.58977790813292e-05	6.04493832876748e-05	4.58489180945637e-05	3.71897291813865e-05	3.97561545467732e-05	7.05800446559127e-05	9.79446806745701e-05	0.000135037096011406	0.000202726757044093	0.000296577681019422	0.000432225426761313	0.000612561923565504	0.000889358920534335	0.00130381896218076	0.00207270793461173	0.00339632374509073	0.0063062033394219	0.0123398310371857	0.0243986825351203	0.046607707956932	0.0805931698717997
4310	no	NA	NA	NA	NA	NA	NA	NA	NA	NA	NA	NA	NA	NA	NA	NA	NA	NA	NA	NA	NA	NA	NA	NA	NA	NA	NA
4320	no	NA	NA	NA	NA	NA	NA	NA	NA	NA	NA	NA	NA	NA	NA	NA	NA	NA	NA	NA	NA	NA	NA	NA	NA	NA	NA
4330	no	NA	NA	NA	NA	NA	NA	NA	NA	NA	NA	NA	NA	NA	NA	NA	NA	NA	NA	NA	NA	NA	NA	NA	NA	NA	NA
4335	yes	0	0	0.0170550277581492	0.00399572629804497	0.00167777716409807	0.000668358722920717	0.000393450369874993	0.000233741921294845	0.000207771244288433	0.000169768171441896	0.00019054065628239	0.000259716218363571	0.000354698455664817	0.000473266082337257	0.000715643609014817	0.000890657031872702	0.00116984393943851	0.00161950594851379	0.0024617755185526	0.00381428223955333	0.00513237568720867	0.00648409390935211	0.00614556441844531	0.0061459395737579	0.00789184980712744	0
4350	no	NA	NA	NA	NA	NA	NA	NA	NA	NA	NA	NA	NA	NA	NA	NA	NA	NA	NA	NA	NA	NA	NA	NA	NA	NA	NA
5020	yes	0.00412225517098324	0.00111071875440382	0.000536547498445437	0.00033679354809418	0.000108934518460342	5.9305710135668e-05	3.66451080774362e-05	3.5030764245622e-05	2.86796973082549e-05	3.12247111355427e-05	5.36400584105521e-05	6.88257663422177e-05	8.57486573481295e-05	0.000113246294599457	0.000166711013577596	0.000261539016382922	0.000401253437938736	0.000596797989143275	0.0009172000549139	0.00148746068629333	0.00263674781008802	0.00506837810290773	0.00992017880105682	0.0196782994564113	0.0381518345084144	0.0710559700079524
5070	yes	0	0.00308657635259695	0	0.00247292467418747	0.00462457781241881	0.00104155246135292	0.00028747197148278	0.000584624378836597	0.000249581950233359	0.000215323883007357	0.000361880280020465	0.000508020371616902	0.000700189310443194	0.000791212882807409	0.00123355263157895	0.00210518803967744	0.00331138577644296	0.00500335152733889	0.00904949708031429	0.0130075514964615	0.0171027785271109	0.0210413400445581	0.0337993547395913	0.0462859275849197	0.0798004987531172	0.155844155844156
5150	yes	0.00192751487883061	0.00147776140710346	0.000697576813291076	0.000456426371901135	0.000159739001282143	8.03920593801138e-05	4.12912515484219e-05	4.03189440680754e-05	3.05559146528431e-05	3.05814943732174e-05	6.11092474205214e-05	7.57834440178117e-05	8.22681300407953e-05	0.000121016654311966	0.000154822081885441	0.000221776917870433	0.000367629538352611	0.000590923086511512	0.000946064919349976	0.00161139316286324	0.00287127195862492	0.00532666753756482	0.00978376532303039	0.0182476006745408	0.0328987893245529	0.0590015922731011
5198	yes	0.058814050918466	0.0176442152755398	0.00224053527308442	0.000698089625144997	0.000590686837528304	0.000298794860728395	0.000100378090808713	0.000100962509254897	9.57336962096294e-05	4.93141806448886e-05	5.20980634405561e-05	3.2670396536938e-05	0.000147702306002252	0.000105090588086931	0.000234923767237531	0.000415994352561517	0.000539340101522843	0.000829910837784351	0.000619299628420223	0.00179816513761468	0.000857919069634431	0.0011752335003402	0.000882846296459786	0.00060790273556231	0.00101010101010101	0.00321543408360129
P110	NA	0.00556002514349718	0.00295278463129892	0.00198240450798785	0.00190641907555306	0.000565494607558209	0.000243294326568953	0.000147081199680965	0.000111067401320078	7.86413797635785e-05	7.61874187516033e-05	0.000118199341916738	0.000190245683348342	0.000301965539585986	0.0004209866673244	0.000535883980399315	0.00069177046259754	0.000936275534769817	0.001294991585596	0.00180285722928244	0.00260006589672954	0.00387855355767184	0.00627309070633938	0.0109211062287141	0.0200159861048405	0.037826534876784	0.062689847045358
P28EU	NA	0.00235495809401226	0.00141871487284204	0.00120230073969664	0.00052392093226999	0.000133931696232293	6.92827262127524e-05	4.99718963250229e-05	3.81774940621819e-05	3.03989059144142e-05	3.67318330210795e-05	5.32360867597434e-05	6.83338097476269e-05	9.28396763845582e-05	0.000144675656225236	0.000243724413120011	0.00041312386734054	0.000656997428605027	0.000968796001692103	0.00137758707892206	0.00199837314036512	0.00300829520344749	0.00498589378468354	0.00906204140527722	0.0173259285290527	0.0339447291932367	0.0543531117049431
P42SCA	NA	0.00703600245743911	0.00373668640090119	0.00213186802138207	0.00273457772688545	0.000787919662025455	0.00032771715269978	0.000191466483531325	0.000143876459816508	9.85400503410113e-05	9.83109528475423e-05	0.000164879833321911	0.000237234134115092	0.000340472517404997	0.000476843406794186	0.000649917044072043	0.000889504364420443	0.00126827259554613	0.00186171434194029	0.00276343850936806	0.00414335983488168	0.00630345075991788	0.00991476892201631	0.0163963527348942	0.0288003460757395	0.0548566802842067	0.108691901158197
P6AS	NA	0.0010625720144648	0.000625566977340789	0.00107240053258421	0.000994339479838281	0.000414072736984941	0.00025463389463663	0.000169218991100499	0.00012884891096427	8.81431037183783e-05	7.55232879383107e-05	0.000103767089554609	0.000132519985265323	0.000160678279020378	0.00020397868518502	0.000276494809125454	0.000381439288382118	0.000551813373404547	0.000802787284701988	0.00114357663409492	0.00171364851752024	0.00271245698879085	0.00477033822315229	0.00893020958161854	0.0172006105007194	0.0335067234214537	0.0535291609414334
P5BigEU	NA	0.00232724439575626	0.00140131661155797	0.000687770329452839	0.000288214896155791	0.000111728884776051	5.93008767320554e-05	4.41637419794856e-05	3.35814540964762e-05	2.58847734252866e-05	2.90917355787455e-05	4.87087076846931e-05	6.6766216720625e-05	8.92689711134838e-05	0.000135443227336814	0.000220402439279531	0.000357376829783923	0.000549229100088529	0.000814398360026491	0.00118448477026131	0.00180359147136056	0.00285969682801339	0.00502836911144903	0.00960822563247234	0.0190638763188774	0.0379977336384671	0.06152399843151
P5SmallEU	NA	0.0015684383161287	0.00117411342874041	0.000924100057121834	0.000414453297437017	0.000138620534061459	7.81462729031312e-05	5.47701185883176e-05	4.45622587470302e-05	3.57700117798966e-05	3.89727198792684e-05	5.8128647818613e-05	7.14237614950534e-05	0.00010193318139779	0.00017389093626512	0.000317494806731385	0.000576013960985089	0.000915256722932353	0.00131537131749048	0.00180535174823141	0.00249004212668749	0.00346553579252228	0.0051714680165048	0.00816799658248967	0.0133770440971089	0.0211645512416575	0.0289763107744351
P4NordEU	NA	0.00176521943176764	0.00163577000677135	0.000591768799983058	0.000222511933120147	9.82900998503828e-05	5.35126842385896e-05	3.85058872819652e-05	3.10317248936687e-05	2.30657589034111e-05	2.567677408884e-05	4.12149913793514e-05	6.21989790905475e-05	8.37639142762396e-05	0.000111184289967558	0.000181579873015706	0.000304320259915942	0.000508472601970561	0.000800119502598693	0.00115733358476683	0.00174776289153353	0.00281817002352963	0.00507472927840294	0.00985261840285239	0.0193425828863935	0.0372255315475695	0.0679784223381925
P6SA	NA	0.00645272597135392	0.002984236036606	0.00179474614848962	0.00227389780393193	0.000617661467004169	0.000271547249863201	0.000166455043057879	0.000128764968824206	9.02381698116484e-05	9.23441173806901e-05	0.000155469695314278	0.000216871837621383	0.000305490739187536	0.000430475277606878	0.000592728771430158	0.000820436249370779	0.00116168284845457	0.00169259535901459	0.00250023028015079	0.00379294645903462	0.00593427344865055	0.00960392319955446	0.0162078790850843	0.0293669709265008	0.0566549481944586	0.115707012250562
P14EU	NA	0.00215007555282652	0.00137595128493525	0.000724318691019919	0.00030674628209103	0.000115740786822352	6.23841861094841e-05	4.57468701296056e-05	3.54645576900576e-05	2.75955991264795e-05	3.0863888717647e-05	5.02782765739595e-05	6.75425302287829e-05	9.17462343330844e-05	0.00014196529309765	0.000236683715510022	0.000394834743093209	0.000616410452851628	0.000913028802225238	0.00130600384360251	0.00193095431254503	0.0029661174423443	0.00505556328879326	0.0093876975182196	0.0182184534446906	0.035635478996936	0.0580242445159311
P25	NA	0.00465123289994839	0.00221138105847198	0.00131451561830286	0.00116369116955812	0.000317766065214413	0.000148823789013508	9.55207744079303e-05	7.35630094264027e-05	5.27592135062476e-05	5.49203572601449e-05	8.91389559204541e-05	0.000124179846600016	0.000170297002951855	0.000241472498571844	0.000352282588624987	0.000523939424764014	0.000775609133890712	0.00111993108401064	0.00159499848053694	0.00234439165756486	0.00358859495833666	0.00597864349907367	0.0106646996885999	0.0198925456453152	0.0374391379516066	0.0630017451087394
