# Supplementary material for: Database of age trajectories of mortality in 110 countries and web application: Data report
Source: Front Public Health. 2022 Jul 29;10:911589. doi: 10.3389/fpubh.2022.911589 (PMC9374568; doi:10.3389/fpubh.2022.911589)
Supplement: Supplementary file 1 [file Data_Sheet_1.zip › ATM_Dolejs/www/Checking_of_Models_for_Download_CSV_Files.xlsx]

## Sheet: Combinations_of_Main_Chapters
Data extracted from csv file download in panel Combinations of main chapters							ya=ln(MortalityRate)			Here select age limits			the first and the last rows for chosen limits A and B
	Age	Mortality_Rate			xa=ln(Age)	xxa		xa+ya		A	B		x=ln(Age)	xx	y=ln(MortalityRate)		n
Infant.deaths.at.age.0.day	0.00136986	0.520151	1							5	9		0.405465	0.164402	-11.974		5	number of points
Infant.deaths.at.age.1.6.days	0.0109589	0.106864	2							Deaths.at.age.1.year			2.0149	4.05983	-14.7334
Infant.deaths.at.age.7.27.days	0.0479452	0.0161567	3								Deaths.at.age.5.9.years
Infant.deaths.at.age.28.364.days	0.538356	0.000436127	4							if n>2			if n>3
Deaths.at.age.1.year	1.5	6.30632e-06	5		0.405465	0.164402	-11.974	-11.5685		slope in the linear model y~x			quadratic element in the quadratic model y~x+xx
Deaths.at.age.2.years	2.5	1.80555e-06	6		0.916291	0.839589	-13.2246	-12.3084		-1.63489	standard error		0.334807	standard error
Deaths.at.age.3.years	3.5	1.15699e-06	7		1.25276	1.56942	-13.6697	-12.4169			0.168818			0.304912
Deaths.at.age.4.years	4.5	9.99719e-07	8		1.50408	2.26225	-13.8158	-12.3117			quantil			quantil
Deaths.at.age.5.9.years	7.5	3.99371e-07	9		2.0149	4.05983	-14.7334	-12.7185		95% C.I.	3.18245		95% C.I.	4.30265
Deaths.at.age.10.14.years	12.5	3.07425e-07	10							-2.17215			-0.977122
Deaths.at.age.15.19.years	17.5	2.71963e-07	11							-1.09764			1.64674
Deaths.at.age.20.24.years	22.5	1.96258e-07	12							Model c/x was rejected			Linearity was not rejected
Deaths.at.age.25.29.years	27.5	1.64628e-07	13							y is dependent on age
Deaths.at.age.30.34.years	32.5	1.41032e-07	14							Model c/xx was not rejected
Deaths.at.age.35.39.years	37.5	1.19867e-07	15							Slope	-1.63489	R2
Deaths.at.age.40.44.years	42.5	1.30869e-07	16							Radj2	0.958672	0.969004
Deaths.at.age.45.49.years	47.5	1.31877e-07	17							Rb2 =1-var(ya+xa)/var(ya)
Deaths.at.age.50.54.years	52.5	1.28919e-07	18							0.822871	var(xa+ya)	var(ya)
Deaths.at.age.55.59.years	57.5	9.91477e-08	19								0.14358	0.810599
Deaths.at.age.60.64.years	62.5	1.08714e-07	20
Deaths.at.age.65.69.years	67.5	1.37495e-07	21
Deaths.at.age.70.74.years	72.5	1.14381e-07	22
Deaths.at.age.75.79.years	77.5	1.63822e-07	23
Deaths.at.age.80.84.years	82.5	2.48222e-07	24
Deaths.at.age.85.89.years	87.5	3.59042e-07	25
Deaths.at.age.90.94.years	92.5	3.75077e-07	26

## Sheet: DataExamples
1. chapter in P110		2. chapter in P110		16. chapter in P110		17.chapter in P110
Mortality_Rate		Mortality_Rate		Mortality_Rate		Mortality_Rate
0.00164168		0.0010769		0.520151		0.141621
0.000783669		0.00018		0.106864		0.0228109
0.000555437		6.70143e-05		0.0161567		0.00537585
0.000636487		3.40573e-05		0.000436127		0.000695355
0.000193518		3.386e-05		6.30632e-06		0.000106933
7.13461e-05		3.73232e-05		1.80555e-06		4.92811e-05
4.05453e-05		3.83188e-05		1.15699e-06		2.89106e-05
3.02141e-05		3.70347e-05		9.99719e-07		2.05914e-05
2.04496e-05		3.27624e-05		3.99371e-07		1.22099e-05
1.71238e-05		3.25309e-05		3.07425e-07		1.00607e-05
2.49372e-05		4.5641e-05		2.71963e-07		1.01856e-05
5.96439e-05		5.5005e-05		1.96258e-07		8.63697e-06
0.00011885		7.79844e-05		1.64628e-07		7.78639e-06
0.000167888		0.000131094		1.41032e-07		7.21847e-06
0.000188522		0.000233831		1.19867e-07		7.45761e-06
0.000193953		0.000440507		1.30869e-07		7.86575e-06
0.000198191		0.000840702		1.31877e-07		9.51606e-06
0.000207762		0.00151193		1.28919e-07		1.20923e-05
0.000226601		0.00248876		9.91477e-08		1.55948e-05
0.000266334		0.00383959		1.08714e-07		1.65669e-05
0.000345804		0.00562688		1.37495e-07		1.49639e-05
0.000497467		0.00794024		1.14381e-07		1.5192e-05
0.000774693		0.0108509		1.63822e-07		1.9484e-05
0.0012499		0.014427		2.48222e-07		2.71541e-05
0.00210126		0.0186337		3.59042e-07		3.96992e-05
0.00299983		0.0207245		3.75077e-07		5.07211e-05
