# Supplementary material for: Database of age trajectories of mortality in 110 countries and web application: Data report
Source: Front Public Health. 2022 Jul 29;10:911589. doi: 10.3389/fpubh.2022.911589 (PMC9374568; doi:10.3389/fpubh.2022.911589)
Supplement: Supplementary file 1 [file Data_Sheet_1.zip › ATM_Dolejs/www/Numerical_Bending_ATM_in_TCIR.xlsx]

## Sheet: List1
				The bending of theoretical function of mortality rates changes according to value of rmax
				(smaller rmax corresponds to higher age of the bending a higher value of rmax corresponds to smaller age of the bending).
x	m(x) if f(r ) ~ c/r	m(x) -if distribution of risks r is uniform
1e-06	9.99995e-06	4.99996e-05	m1	rmax	m(x) if f(r ) ~ c/r	Mean of the first three values in plot
1e-05	9.9995e-06	4.99967e-05	1e-06	10		9.99815e-06	Limit of theoretical function for x→0 (if the product x*rmax is small) equals to rmax*m1
0.0001	9.995e-06	4.99667e-05					1e-05
0.001	9.95017e-06	4.96679e-05
0.01	9.51626e-06	4.67884e-05
0.1	6.32121e-06	2.64241e-05			m(x): if the distribution of congenital individual risks r is uniform
1	9.99955e-07	9.99501e-07			Mean of the first three values in plot
2	5e-07	2.5e-07			4.99876e-05	Limit of theoretical function for x→0 (if the product x*rmax is small) equals to (r2max*m1)/2
3	3.33333e-07	1.11111e-07				5e-05
4	2.5e-07	6.25e-08
5	2e-07	4e-08
6	1.66667e-07	2.77778e-08
7	1.42857e-07	2.04082e-08
8	1.25e-07	1.5625e-08
9	1.11111e-07	1.23457e-08
10	1e-07	1e-08
11	9.09091e-08	8.26446e-09
12	8.33333e-08	6.94444e-09
13	7.69231e-08	5.91716e-09
14	7.14286e-08	5.10204e-09
15	6.66667e-08	4.44444e-09
16	6.25e-08	3.90625e-09
17	5.88235e-08	3.46021e-09
18	5.55556e-08	3.08642e-09
19	5.26316e-08	2.77008e-09
20	5e-08	2.5e-09
21	4.7619e-08	2.26757e-09
22	4.54545e-08	2.06612e-09
23	4.34783e-08	1.89036e-09
24	4.16667e-08	1.73611e-09
25	4e-08	1.6e-09
26	3.84615e-08	1.47929e-09
27	3.7037e-08	1.37174e-09
28	3.57143e-08	1.27551e-09
29	3.44828e-08	1.18906e-09
30	3.33333e-08	1.11111e-09
31	3.22581e-08	1.04058e-09
32	3.125e-08	9.76562e-10
33	3.0303e-08	9.18274e-10
34	2.94118e-08	8.65052e-10
35	2.85714e-08	8.16327e-10
36	2.77778e-08	7.71605e-10
37	2.7027e-08	7.3046e-10
38	2.63158e-08	6.92521e-10
39	2.5641e-08	6.57462e-10
40	2.5e-08	6.25e-10
41	2.43902e-08	5.94884e-10
42	2.38095e-08	5.66893e-10
43	2.32558e-08	5.40833e-10
44	2.27273e-08	5.16529e-10
45	2.22222e-08	4.93827e-10
46	2.17391e-08	4.7259e-10
47	2.12766e-08	4.52694e-10
48	2.08333e-08	4.34028e-10
49	2.04082e-08	4.16493e-10
50	2e-08	4e-10
